# Supplementary material for: Salinirifamycins A–E: Rifamycin S Derivatives from the Brazilian Marine Actinomycete Salinispora arenicola
Source: J Nat Prod. 2026 Jan 1;89(1):304–12. doi: 10.1021/acs.jnatprod.5c01381 (PMC12836363; doi:10.1021/acs.jnatprod.5c01381)
Supplement: Supplementary file 1 [file np5c01381_si_001.zip]

Archive with 166 entries (122 files):
- Salinirifamycin D (4)/
- Salinirifamycin D (4)/dirinfo/
- Salinirifamycin D (4)/dirinfo/chronlog
- Salinirifamycin D (4)/dirinfo/craftlog
- Salinirifamycin D (4)/dirinfo/fidlist
- Salinirifamycin D (4)/dirinfo/fidlog
- Salinirifamycin D (4)/dirinfo/locationpath
- Salinirifamycin D (4)/dirinfo/macdir/
- Salinirifamycin D (4)/dirinfo/macdir/ACQlist
- Salinirifamycin D (4)/dirinfo/macdir/EXPalias
- Salinirifamycin D (4)/dirinfo/macdir/EXPLIST
- Salinirifamycin D (4)/dirinfo/macdir/expqueue
- Salinirifamycin D (4)/dirinfo/macdir/LONGLIST
- Salinirifamycin D (4)/dirinfo/macdir/maclib_attic/
- Salinirifamycin D (4)/dirinfo/macdir/maclib_attic/gCOSY_001acq
- Salinirifamycin D (4)/dirinfo/macdir/maclib_attic/gCOSY_001acqpars
- Salinirifamycin D (4)/dirinfo/macdir/maclib_attic/gCOSY_001_Attr
- Salinirifamycin D (4)/dirinfo/macdir/maclib_attic/gHMBCAD_001acq
- Salinirifamycin D (4)/dirinfo/macdir/maclib_attic/gHMBCAD_001acqpars
- Salinirifamycin D (4)/dirinfo/macdir/maclib_attic/gHMBCAD_001_Attr
- Salinirifamycin D (4)/dirinfo/macdir/maclib_attic/gHSQCAD_001acq
- Salinirifamycin D (4)/dirinfo/macdir/maclib_attic/gHSQCAD_001acqpars
- Salinirifamycin D (4)/dirinfo/macdir/maclib_attic/gHSQCAD_001_Attr
- Salinirifamycin D (4)/dirinfo/macdir/maclib_attic/NOESY_001acq
- Salinirifamycin D (4)/dirinfo/macdir/maclib_attic/NOESY_001acqpars
- Salinirifamycin D (4)/dirinfo/macdir/maclib_attic/NOESY_001_Attr
- Salinirifamycin D (4)/dirinfo/macdir/maclib_attic/PRESAT_001acq
- Salinirifamycin D (4)/dirinfo/macdir/maclib_attic/PRESAT_001acqpars
- Salinirifamycin D (4)/dirinfo/macdir/maclib_attic/PRESAT_001_Attr
- Salinirifamycin D (4)/dirinfo/macdir/maclib_attic/PROTON_001acq
- Salinirifamycin D (4)/dirinfo/macdir/maclib_attic/PROTON_001acqpars
- Salinirifamycin D (4)/dirinfo/macdir/maclib_attic/PROTON_001_Attr
- Salinirifamycin D (4)/dirinfo/macdir/maclib_attic/walkupQacq
- Salinirifamycin D (4)/dirinfo/macdir/maclib_attic/walkupQacqpars
- Salinirifamycin D (4)/dirinfo/macdir/sampleglobal
- Salinirifamycin D (4)/dirinfo/parlib/
- Salinirifamycin D (4)/dirinfo/parlib/gCOSY_01.par/
- Salinirifamycin D (4)/dirinfo/parlib/gCOSY_01.par/procpar
- Salinirifamycin D (4)/dirinfo/parlib/gCOSY_01.par/text
- Salinirifamycin D (4)/dirinfo/parlib/gHMBCAD_01.par/
- Salinirifamycin D (4)/dirinfo/parlib/gHMBCAD_01.par/procpar
- Salinirifamycin D (4)/dirinfo/parlib/gHMBCAD_01.par/text
- Salinirifamycin D (4)/dirinfo/parlib/gHSQCAD_01.par/
- Salinirifamycin D (4)/dirinfo/parlib/gHSQCAD_01.par/procpar
- Salinirifamycin D (4)/dirinfo/parlib/gHSQCAD_01.par/text
- Salinirifamycin D (4)/dirinfo/parlib/NOESY_01.par/
- Salinirifamycin D (4)/dirinfo/parlib/NOESY_01.par/procpar
- Salinirifamycin D (4)/dirinfo/parlib/NOESY_01.par/text
- Salinirifamycin D (4)/dirinfo/parlib/parliblist
- Salinirifamycin D (4)/dirinfo/parlib/PRESAT_01.par/
- Salinirifamycin D (4)/dirinfo/parlib/PRESAT_01.par/procpar
- Salinirifamycin D (4)/dirinfo/parlib/PRESAT_01.par/text
- Salinirifamycin D (4)/dirinfo/parlib/PROTON_01.par/
- Salinirifamycin D (4)/dirinfo/parlib/PROTON_01.par/procpar
- Salinirifamycin D (4)/dirinfo/parlib/PROTON_01.par/text
- Salinirifamycin D (4)/dirinfo/psglib/
- Salinirifamycin D (4)/dirinfo/scoutlog
- Salinirifamycin D (4)/dirinfo/shapelib/
- Salinirifamycin D (4)/dirinfo/shapelib/NOESY_zqf1.RF
- Salinirifamycin D (4)/dirinfo/shapelib/One_NMR_W023_ad300.RF
- Salinirifamycin D (4)/dirinfo/shapelib/One_NMR_W023_ad300R.RF
- Salinirifamycin D (4)/dirinfo/shapelib/One_NMR_W023_ref200.RF
- Salinirifamycin D (4)/dirinfo/shapelib/W40_One_NMR_W023.DEC
- Salinirifamycin D (4)/dirinfo/spectrumlog
- Salinirifamycin D (4)/dirinfo/xmldir/
- Salinirifamycin D (4)/dirinfo/xmldir/active
- Salinirifamycin D (4)/dirinfo/xmldir/cpnodeinfo
- Salinirifamycin D (4)/dirinfo/xmldir/craftlog
- Salinirifamycin D (4)/dirinfo/xmldir/errorlog
- Salinirifamycin D (4)/dirinfo/xmldir/EXPLIST
- Salinirifamycin D (4)/dirinfo/xmldir/expqueue
- Salinirifamycin D (4)/dirinfo/xmldir/fidlog
- Salinirifamycin D (4)/dirinfo/xmldir/info/
- Salinirifamycin D (4)/dirinfo/xmldir/info/Sqn0001/
- Salinirifamycin D (4)/dirinfo/xmldir/info/Sqn0001/prop
- Salinirifamycin D (4)/dirinfo/xmldir/info/Sqn0002/
- Salinirifamycin D (4)/dirinfo/xmldir/info/Sqn0002/prop
- Salinirifamycin D (4)/dirinfo/xmldir/info/Sqn0003/
- Salinirifamycin D (4)/dirinfo/xmldir/info/Sqn0003/prop
- Salinirifamycin D (4)/dirinfo/xmldir/info/Sqn0004/
- Salinirifamycin D (4)/dirinfo/xmldir/info/Sqn0004/prop
- Salinirifamycin D (4)/dirinfo/xmldir/info/Sqn0005/
- Salinirifamycin D (4)/dirinfo/xmldir/info/Sqn0005/prop
- Salinirifamycin D (4)/dirinfo/xmldir/info/Sqn0006/
- Salinirifamycin D (4)/dirinfo/xmldir/info/Sqn0006/prop
- Salinirifamycin D (4)/dirinfo/xmldir/info/Sqn0007/
- Salinirifamycin D (4)/dirinfo/xmldir/info/Sqn0007/prop
- Salinirifamycin D (4)/dirinfo/xmldir/info/Sqn0008/
- Salinirifamycin D (4)/dirinfo/xmldir/info/Sqn0008/prop
- Salinirifamycin D (4)/dirinfo/xmldir/LONGLIST
- Salinirifamycin D (4)/dirinfo/xmldir/scoutlog
- Salinirifamycin D (4)/dirinfo/xmldir/spectrumlog
- Salinirifamycin D (4)/dirinfo/xmldir/sqdir/
- Salinirifamycin D (4)/dirinfo/xmldir/sqdir/enterSQ
- Salinirifamycin D (4)/dirinfo/xmldir/sqdir/error_enterSQ
- Salinirifamycin D (4)/dirinfo/xmldir/sqdir/error_study.xml
- Salinirifamycin D (4)/dirinfo/xmldir/sqdir/info/
- Salinirifamycin D (4)/dirinfo/xmldir/sqdir/info/Sqn0001/
- Salinirifamycin D (4)/dirinfo/xmldir/sqdir/info/Sqn0001/prop
- Salinirifamycin D (4)/dirinfo/xmldir/sqdir/info/Sqn0002/
- Salinirifamycin D (4)/dirinfo/xmldir/sqdir/info/Sqn0002/prop
- Salinirifamycin D (4)/dirinfo/xmldir/sqdir/info/Sqn0003/
- Salinirifamycin D (4)/dirinfo/xmldir/sqdir/info/Sqn0003/prop
- Salinirifamycin D (4)/dirinfo/xmldir/sqdir/info/Sqn0004/
- Salinirifamycin D (4)/dirinfo/xmldir/sqdir/info/Sqn0004/prop
- Salinirifamycin D (4)/dirinfo/xmldir/sqdir/info/Sqn0005/
- Salinirifamycin D (4)/dirinfo/xmldir/sqdir/info/Sqn0005/prop
- Salinirifamycin D (4)/dirinfo/xmldir/sqdir/info/Sqn0006/
- Salinirifamycin D (4)/dirinfo/xmldir/sqdir/info/Sqn0006/prop
- Salinirifamycin D (4)/dirinfo/xmldir/sqdir/info/Sqn0007/
- Salinirifamycin D (4)/dirinfo/xmldir/sqdir/info/Sqn0007/prop
- Salinirifamycin D (4)/dirinfo/xmldir/sqdir/info/Sqn0008/
- Salinirifamycin D (4)/dirinfo/xmldir/sqdir/info/Sqn0008/prop
- Salinirifamycin D (4)/dirinfo/xmldir/sqdir/scoutfid_enterSQ
- Salinirifamycin D (4)/dirinfo/xmldir/sqdir/scoutfid_error_enterSQ
- Salinirifamycin D (4)/dirinfo/xmldir/sqdir/scoutfid_error_study.xml
- Salinirifamycin D (4)/dirinfo/xmldir/sqdir/scoutfid_study.xml
- Salinirifamycin D (4)/dirinfo/xmldir/sqdir/study.xml
- Salinirifamycin D (4)/dirinfo/xmldir/sqdir.info
- Salinirifamycin D (4)/gCOSY_01/
- Salinirifamycin D (4)/gCOSY_01/fid
- Salinirifamycin D (4)/gCOSY_01/log
- Salinirifamycin D (4)/gCOSY_01/procpar
- Salinirifamycin D (4)/gCOSY_01/text
- Salinirifamycin D (4)/gHMBCAD_01/
- Salinirifamycin D (4)/gHMBCAD_01/fid
- Salinirifamycin D (4)/gHMBCAD_01/log
- Salinirifamycin D (4)/gHMBCAD_01/procpar
- Salinirifamycin D (4)/gHMBCAD_01/text
- Salinirifamycin D (4)/gHSQCAD_01/
- Salinirifamycin D (4)/gHSQCAD_01/fid
- Salinirifamycin D (4)/gHSQCAD_01/log
- Salinirifamycin D (4)/gHSQCAD_01/procpar
- Salinirifamycin D (4)/gHSQCAD_01/text
- Salinirifamycin D (4)/NOESY_01/
- Salinirifamycin D (4)/NOESY_01/fid
- Salinirifamycin D (4)/NOESY_01/log
- Salinirifamycin D (4)/NOESY_01/procpar
- Salinirifamycin D (4)/NOESY_01/text
- Salinirifamycin D (4)/plots/
- Salinirifamycin D (4)/PRESAT_01/
- Salinirifamycin D (4)/PRESAT_01/fid
- Salinirifamycin D (4)/PRESAT_01/log
- Salinirifamycin D (4)/PRESAT_01/procpar
- Salinirifamycin D (4)/PRESAT_01/text
- Salinirifamycin D (4)/PROTON_01/
- Salinirifamycin D (4)/PROTON_01/fid
- Salinirifamycin D (4)/PROTON_01/log
- Salinirifamycin D (4)/PROTON_01/procpar
- Salinirifamycin D (4)/PROTON_01/text
- Salinirifamycin D (4)/scoutfids/
- Salinirifamycin D (4)/scoutfids/PRESAT_01_Scout1D.fid/
- Salinirifamycin D (4)/scoutfids/PRESAT_01_Scout1D.fid/fid
- Salinirifamycin D (4)/scoutfids/PRESAT_01_Scout1D.fid/log
- Salinirifamycin D (4)/scoutfids/PRESAT_01_Scout1D.fid/procpar
- Salinirifamycin D (4)/scoutfids/PRESAT_01_Scout1D.fid/text
- Salinirifamycin D (4)/spectra/
- Salinirifamycin D (4)/studypar
- Salinirifamycin B (2)/
- Salinirifamycin B (2)/CARBON_01.jcamp
- Salinirifamycin B (2)/gCOSY_01.jcamp
- Salinirifamycin B (2)/gHMBCAD_01.jcamp
- Salinirifamycin B (2)/gHSQCAD_01.jcamp
- Salinirifamycin B (2)/NOESY_01.jcamp
- Salinirifamycin B (2)/PRESAT_01.jcamp
- Salinirifamycin B (2)/PROTON_01.jcamp
