# Supplementary material for: Salinirifamycins A–E: Rifamycin S Derivatives from the Brazilian Marine Actinomycete Salinispora arenicola
Source: J Nat Prod. 2026 Jan 1;89(1):304–12. doi: 10.1021/acs.jnatprod.5c01381 (PMC12836363; doi:10.1021/acs.jnatprod.5c01381)
Supplement: Supplementary file 1 [file np5c01381_si_001.zip › Salinirifamycin D (4)/dirinfo/fidlist]

2018-06-12 : T110812 : PROTON_01 : Saved by : LMQPN
2018-06-12 : T111135 : PRESAT_01 : Saved by : LMQPN
2018-06-12 : T124838 : gCOSY_01 : Saved by : LMQPN
2018-06-12 : T202335 : gHSQCAD_01 : Saved by : LMQPN
2018-06-13 : T233615 : gHMBCAD_01 : Saved by : LMQPN
2018-06-14 : T081228 : NOESY_01 : Saved by : LMQPN
