# Supplementary material for: Salinirifamycins A–E: Rifamycin S Derivatives from the Brazilian Marine Actinomycete Salinispora arenicola
Source: J Nat Prod. 2026 Jan 1;89(1):304–12. doi: 10.1021/acs.jnatprod.5c01381 (PMC12836363; doi:10.1021/acs.jnatprod.5c01381)
Supplement: Supplementary file 1 [file np5c01381_si_001.zip › Salinirifamycin D (4)/dirinfo/macdir/ACQlist]

PROTON_001  138  PROTON  xx000  Completed
PRESAT_001  176  PRESAT  xx000  Completed
gCOSY_001  5811  gCOSY  xx000  Completed
gHSQCAD_001  27282  gHSQCAD  xx000  Completed
gHMBCAD_001  97939  gHMBCAD  xx000  Completed
NOESY_001  30954  NOESY  xx000  Completed
