# Supplementary material for: Salinirifamycins A–E: Rifamycin S Derivatives from the Brazilian Marine Actinomycete Salinispora arenicola
Source: J Nat Prod. 2026 Jan 1;89(1):304–12. doi: 10.1021/acs.jnatprod.5c01381 (PMC12836363; doi:10.1021/acs.jnatprod.5c01381)
Supplement: Supplementary file 1 [file np5c01381_si_001.zip › Salinirifamycin D (4)/dirinfo/macdir/EXPalias]

PROTON_001 PROTON
PRESAT_001 PRESAT
gCOSY_001 gCOSY
gHSQCAD_001 gHSQCAD
gHMBCAD_001 gHMBCAD
NOESY_001 NOESY
