# Supplementary material for: Salinirifamycins A–E: Rifamycin S Derivatives from the Brazilian Marine Actinomycete Salinispora arenicola
Source: J Nat Prod. 2026 Jan 1;89(1):304–12. doi: 10.1021/acs.jnatprod.5c01381 (PMC12836363; doi:10.1021/acs.jnatprod.5c01381)
Supplement: Supplementary file 1 [file np5c01381_si_001.zip › Salinirifamycin D (4)/dirinfo/macdir/EXPLIST]

PROTON_001 139 PROTON n002 Queued
PRESAT_001 182 PRESAT n003 Queued
gCOSY_001 5715 gCOSY n006 Queued
gHSQCAD_001 26834 gHSQCAD n007 Queued
gHMBCAD_001 96378 gHMBCAD n008 Queued
NOESY_001 30504 NOESY n009 Queued
