# Supplementary material for: Salinirifamycins A–E: Rifamycin S Derivatives from the Brazilian Marine Actinomycete Salinispora arenicola
Source: J Nat Prod. 2026 Jan 1;89(1):304–12. doi: 10.1021/acs.jnatprod.5c01381 (PMC12836363; doi:10.1021/acs.jnatprod.5c01381)
Supplement: Supplementary file 1 [file np5c01381_si_001.zip › Salinirifamycin D (4)/dirinfo/macdir/maclib_attic/gCOSY_001acqpars]

acqcycles 1 1 9.99999984307e+17 -9.99999984307e+17 0 2 1 0 1 64
1 200 
0 
acqdim 7 1 32767 0 0 2 1 0 1 64
1 2 
0 
ACQtime 7 1 100000000 0 1 2 1 256 1 64
1 5715 
0 
arraydim 7 1 32768 1 1 2 1 5 1 64
1 200 
0 
at 1 1 14 14 14 2 1 8203 1 64
1 0.1499784 
0 
lpext1 7 1 1000000 0 1 3 1 0 1 64
1 200 
0 
lpnupts1 7 1 1000000 1 1 3 1 0 1 64
1 200 
0 
ni 7 1 32767 0 0 2 1 0 1 64
1 200 
0 
np 7 1 524288 32 2 2 1 11 1 64
1 5434 
0 
nt 7 1 1000000000 1 1 2 1 2 1 64
1 24 
0 
rfl1 1 1 1000000000 -1000000000 0 4 1 1 1 64
1 5460.60201452 
0 
sb 1 1 1000 -1000 0 3 1 0 1 64
1 -0.0565248 
0 
sb1 1 1 1000 -1000 0.001 3 1 1 1 64
1 -0.011 
0 
strtext1 7 1 1000000 1 1 3 1 0 1 64
1 201 
0 
strtlp1 7 1 1000000 1 1 3 1 0 1 64
1 200 
0 
sw 1 1 5 5 5 2 4 8203 1 64
1 18115.942029 
0 
sw1 1 1 5000000 1 -1.25e-08 2 5 0 1 64
1 18115.942029 
0 
time_saved 2 2 8 0 0 4 1 0 1 64
1 "20180612T110022"
0 
obsSW 2 2 8 0 0 2 1 1 1 64
1 "setsw(21.1,-9.1)"
0 
f1SW 2 2 8 0 0 2 1 1 1 64
1 "setsw1(tn,21.1,-9.1)"
0 
fn 7 1 524288 64 -2 3 1 1 1 64
1 4096 
0 
REQexp 2 2 8 0 0 4 1 256 1 64
1 "wet1D PRESAT PROTON"
0 
