# Supplementary material for: Salinirifamycins A–E: Rifamycin S Derivatives from the Brazilian Marine Actinomycete Salinispora arenicola
Source: J Nat Prod. 2026 Jan 1;89(1):304–12. doi: 10.1021/acs.jnatprod.5c01381 (PMC12836363; doi:10.1021/acs.jnatprod.5c01381)
Supplement: Supplementary file 1 [file np5c01381_si_001.zip › Salinirifamycin D (4)/dirinfo/macdir/maclib_attic/PRESAT_001acqpars]

ACQtime 7 1 100000000 0 1 2 1 256 1 64
1 182 
0 
at 1 1 14 14 14 2 1 8203 1 64
1 3.328008 
0 
fn 7 1 524288 64 -2 3 1 1 1 64
1 32768 
0 
np 7 1 524288 32 2 2 1 11 1 64
1 120580 
0 
nt 7 1 1000000000 1 1 2 1 2 1 64
1 32 
0 
obsSW 2 2 8 0 0 2 1 1 1 64
1 "setsw(21.1,-9.1)"
0 
sw 1 1 5 5 5 2 4 8203 1 64
1 18115.942029 
0 
time_saved 2 2 8 0 0 4 1 0 1 64
1 "20180612T110348"
0 
wetpeaks 7 1 10 0 1 2 1 0 1 64
1 1 
0 
wstart 2 2 8 0 0 3 1 0 1 64
1 "PRESATproc('wstart')"
0 
wds 2 2 8 0 0 3 1 0 1 64
1 ""
0 
REQexp 2 2 8 0 0 4 1 256 1 64
2 "PROTON"
"ignore"
0 
