# Supplementary material for: Salinirifamycins A–E: Rifamycin S Derivatives from the Brazilian Marine Actinomycete Salinispora arenicola
Source: J Nat Prod. 2026 Jan 1;89(1):304–12. doi: 10.1021/acs.jnatprod.5c01381 (PMC12836363; doi:10.1021/acs.jnatprod.5c01381)
Supplement: Supplementary file 1 [file np5c01381_si_001.zip › Salinirifamycin D (4)/dirinfo/parlib/parliblist]

PROTON_001: dirinfo/parlib/PROTON_01
PRESAT_001: dirinfo/parlib/PRESAT_01
PRESAT_001: dirinfo/parlib/PRESAT_01
gCOSY_001: dirinfo/parlib/gCOSY_01
gHSQCAD_001: dirinfo/parlib/gHSQCAD_01
gHMBCAD_001: dirinfo/parlib/gHMBCAD_01
NOESY_001: dirinfo/parlib/NOESY_01
