# Supplementary material for: Salinirifamycins A–E: Rifamycin S Derivatives from the Brazilian Marine Actinomycete Salinispora arenicola
Source: J Nat Prod. 2026 Jan 1;89(1):304–12. doi: 10.1021/acs.jnatprod.5c01381 (PMC12836363; doi:10.1021/acs.jnatprod.5c01381)
Supplement: Supplementary file 1 [file np5c01381_si_001.zip › Salinirifamycin D (4)/dirinfo/shapelib/NOESY_zqf1.RF]

# Pbox  30000.00  36 4095  0.0     0    1.0000 2.30909     6
# VJ4.2  pw (us)  pwr  pwrf  dres  dmf  dcyc   B1max (kHz)  Stype
# ---------------------------------------------------------------
# Pxsim 0.0300000 2264.0147 0.000 543478.2 0.0000000 0.0000000 0.00
# data: pw (s) B1max (Hz) status sw (Hz) T1 (s)   T2 (s) RDC (Hz)
# ---------------------------------------------------------------
# Pbox.inp data :
# ~~~~~~~~~~~~~~~~~~~~~~~~~~~Waves~~~~~~~~~~~~~~~~~~~~~~~~~~~~~~~~~~
#   shape   bw(/pw)   ofs  st  ph  fla  trev  d1  d2   d0   wrp  php
# ~~~~~~~~~~~~~~~~~~~~~~~~~~~~~~~~~~~~~~~~~~~~~~~~~~~~~~~~~~~~~~~~~~
# { wurst2i 90579.7/0.0300000 }
#
# type      = r          mod       = n          dres      = n         
# steps     = n          stepsize  = 10.00      attn      = i         
# refofs    = n          wrap      = n          sfrq      = n         
# sucyc     = d          reps      = 2          header    = y         
# bscor     = n          pad1      = n          pad2      = n         
# bsim      = n          T1        = n          T2        = n         
# rdc       = n          dcyc      = n          sw        = n         
#
# RF Calibration Data :  ref_pwr   = 58         ref_pw90  = 8.60
# ~~~~~~~~~~~~~~~~~~~~~
###
# ------------------- Shape data ------------------
# pwtot      = 0.0300000 (total pw, s)
# power      = 36 (power level, dB)
# pwrf       = 4095 (fine power)
# B1max      = 2.3091 (B1max, kHz)
# B1rms      = 1.3862 (B1[RMS], kHz)
# nptot      = 3000 (total number of steps)
# stepsize   = 10.00 (length of a single step, us)
# maxamp     = 1004.0 (max amplitude)
# ------------------------------------------------- 
#      phase      amplitude   length     gate 
# ------------------------------------------------- 
        0.00      1023.00      0.0        0
       0.000        0.000      1.0        0
      81.477        0.000      1.0        0
     244.575        0.000      1.0        0
      47.673        0.000      1.0        0
     210.771        0.000      1.0        0
      13.869        0.000      1.0        0
     176.967        0.000      1.0        0
     340.064        0.000      1.0        0
     143.162        0.000      1.0        0
     306.260        0.000      1.0        0
     109.358        0.000      1.0        0
     272.456        0.000      1.0        0
      75.554        0.000      1.0        0
     238.651        0.000      1.0        0
      41.749        0.000      1.0        0
     204.847        0.000      1.0        0
       7.945        0.000      1.0        0
     171.043        0.000      1.0        0
     334.140        0.000      1.0        0
     137.238        0.000      1.0        0
     300.336        0.000      1.0        0
     103.434        0.000      1.0        0
     266.532        0.000      1.0        1
      69.630        0.000      1.0        1
     232.727        0.000      1.0        1
      35.825        0.000      1.0        1
     198.923        0.000      1.0        1
       2.021        0.000      1.0        1
     165.119        0.000      1.0        1
     328.217        0.000      1.0        1
     131.314        0.000      1.0        1
     294.412        0.058      1.0        1
      97.510        0.128      1.0        1
     260.608        0.199      1.0        1
      63.706        0.273      1.0        1
     226.803        0.349      1.0        1
      29.901        0.427      1.0        1
     192.999        0.508      1.0        1
     356.097        0.590      1.0        1
     159.195        0.675      1.0        1
     322.293        0.762      1.0        1
     125.390        0.851      1.0        1
     288.488        0.942      1.0        1
      91.586        1.036      1.0        1
     254.684        1.131      1.0        1
      57.782        1.229      1.0        1
     220.879        1.330      1.0        1
      23.977        1.432      1.0        1
     187.075        1.536      1.0        1
     350.173        1.643      1.0        1
     153.271        1.752      1.0        1
     316.369        1.863      1.0        1
     119.466        1.976      1.0        1
     282.564        2.092      1.0        1
      85.662        2.209      1.0        1
     248.760        2.329      1.0        1
      51.857        2.451      1.0        1
     214.955        2.575      1.0        1
      18.053        2.702      1.0        1
     181.151        2.830      1.0        1
     344.249        2.961      1.0        1
     147.346        3.094      1.0        1
     310.444        3.229      1.0        1
     113.542        3.367      1.0        1
     276.640        3.506      1.0        1
      79.737        3.648      1.0        1
     242.835        3.792      1.0        1
      45.933        3.938      1.0        1
     209.031        4.086      1.0        1
      12.128        4.236      1.0        1
     175.226        4.389      1.0        1
     338.324        4.544      1.0        1
     141.421        4.701      1.0        1
     304.519        4.860      1.0        1
     107.617        5.021      1.0        1
     270.714        5.185      1.0        1
      73.812        5.350      1.0        1
     236.910        5.518      1.0        1
      40.007        5.688      1.0        1
     203.105        5.860      1.0        1
       6.203        6.035      1.0        1
     169.300        6.211      1.0        1
     332.398        6.390      1.0        1
     135.495        6.571      1.0        1
     298.593        6.754      1.0        1
     101.690        6.939      1.0        1
     264.788        7.127      1.0        1
      67.885        7.316      1.0        1
     230.983        7.508      1.0        1
      34.080        7.702      1.0        1
     197.178        7.898      1.0        1
       0.275        8.096      1.0        1
     163.373        8.296      1.0        1
     326.470        8.499      1.0        1
     129.567        8.704      1.0        1
     292.665        8.911      1.0        1
      95.762        9.120      1.0        1
     258.859        9.331      1.0        1
      61.956        9.544      1.0        1
     225.053        9.760      1.0        1
      28.151        9.977      1.0        1
     191.248       10.197      1.0        1
     354.345       10.419      1.0        1
     157.442       10.643      1.0        1
     320.539       10.869      1.0        1
     123.636       11.098      1.0        1
     286.733       11.329      1.0        1
      89.830       11.561      1.0        1
     252.926       11.796      1.0        1
      56.023       12.033      1.0        1
     219.120       12.272      1.0        1
      22.217       12.514      1.0        1
     185.313       12.757      1.0        1
     348.410       13.003      1.0        1
     151.506       13.250      1.0        1
     314.603       13.500      1.0        1
     117.699       13.752      1.0        1
     280.796       14.007      1.0        1
      83.892       14.263      1.0        1
     246.988       14.521      1.0        1
      50.084       14.782      1.0        1
     213.180       15.045      1.0        1
      16.276       15.309      1.0        1
     179.372       15.576      1.0        1
     342.468       15.846      1.0        1
     145.564       16.117      1.0        1
     308.659       16.390      1.0        1
     111.755       16.666      1.0        1
     274.850       16.943      1.0        1
      77.946       17.223      1.0        1
     241.041       17.505      1.0        1
      44.136       17.789      1.0        1
     207.231       18.075      1.0        1
      10.326       18.363      1.0        1
     173.421       18.653      1.0        1
     336.516       18.946      1.0        1
     139.611       19.241      1.0        1
     302.705       19.537      1.0        1
     105.800       19.836      1.0        1
     268.894       20.137      1.0        1
      71.988       20.440      1.0        1
     235.082       20.745      1.0        1
      38.176       21.052      1.0        1
     201.270       21.362      1.0        1
       4.364       21.673      1.0        1
     167.457       21.987      1.0        1
     330.550       22.302      1.0        1
     133.644       22.620      1.0        1
     296.737       22.940      1.0        1
      99.829       23.262      1.0        1
     262.922       23.586      1.0        1
      66.015       23.912      1.0        1
     229.107       24.241      1.0        1
      32.199       24.571      1.0        1
     195.291       24.903      1.0        1
     358.383       25.238      1.0        1
     161.474       25.574      1.0        1
     324.566       25.913      1.0        1
     127.657       26.254      1.0        1
     290.748       26.597      1.0        1
      93.838       26.942      1.0        1
     256.929       27.289      1.0        1
      60.019       27.638      1.0        1
     223.109       27.989      1.0        1
      26.199       28.342      1.0        1
     189.288       28.698      1.0        1
     352.378       29.055      1.0        1
     155.467       29.415      1.0        1
     318.555       29.776      1.0        1
     121.644       30.140      1.0        1
     284.732       30.506      1.0        1
      87.820       30.873      1.0        1
     250.908       31.243      1.0        1
      53.995       31.615      1.0        1
     217.082       31.989      1.0        1
      20.169       32.365      1.0        1
     183.255       32.743      1.0        1
     346.341       33.123      1.0        1
     149.427       33.505      1.0        1
     312.512       33.889      1.0        1
     115.597       34.276      1.0        1
     278.682       34.664      1.0        1
      81.766       35.054      1.0        1
     244.850       35.447      1.0        1
      47.934       35.841      1.0        1
     211.017       36.238      1.0        1
      14.100       36.636      1.0        1
     177.182       37.037      1.0        1
     340.264       37.440      1.0        1
     143.345       37.844      1.0        1
     306.426       38.251      1.0        1
     109.507       38.660      1.0        1
     272.587       39.070      1.0        1
      75.667       39.483      1.0        1
     238.746       39.898      1.0        1
      41.825       40.315      1.0        1
     204.903       40.734      1.0        1
       7.981       41.154      1.0        1
     171.058       41.577      1.0        1
     334.135       42.002      1.0        1
     137.211       42.429      1.0        1
     300.287       42.858      1.0        1
     103.362       43.289      1.0        1
     266.437       43.722      1.0        1
      69.511       44.157      1.0        1
     232.584       44.594      1.0        1
      35.657       45.033      1.0        1
     198.729       45.474      1.0        1
       1.800       45.917      1.0        1
     164.871       46.362      1.0        1
     327.942       46.809      1.0        1
     131.011       47.258      1.0        1
     294.080       47.709      1.0        1
      97.148       48.161      1.0        1
     260.216       48.616      1.0        1
      63.283       49.073      1.0        1
     226.349       49.532      1.0        1
      29.414       49.993      1.0        1
     192.479       50.456      1.0        1
     355.543       50.921      1.0        1
     158.606       51.387      1.0        1
     321.668       51.856      1.0        1
     124.730       52.327      1.0        1
     287.791       52.800      1.0        1
      90.851       53.274      1.0        1
     253.910       53.751      1.0        1
      56.968       54.230      1.0        1
     220.025       54.710      1.0        1
      23.081       55.193      1.0        1
     186.137       55.677      1.0        1
     349.191       56.164      1.0        1
     152.245       56.652      1.0        1
     315.298       57.142      1.0        1
     118.349       57.635      1.0        1
     281.400       58.129      1.0        1
      84.450       58.625      1.0        1
     247.498       59.123      1.0        1
      50.546       59.623      1.0        1
     213.593       60.125      1.0        1
      16.638       60.629      1.0        1
     179.683       61.135      1.0        1
     342.726       61.643      1.0        1
     145.768       62.153      1.0        1
     308.809       62.664      1.0        1
     111.849       63.178      1.0        1
     274.888       63.693      1.0        1
      77.925       64.211      1.0        1
     240.961       64.730      1.0        1
      43.996       65.251      1.0        1
     207.030       65.775      1.0        1
      10.062       66.300      1.0        1
     173.094       66.827      1.0        1
     336.123       67.356      1.0        1
     139.152       67.886      1.0        1
     302.179       68.419      1.0        1
     105.205       68.954      1.0        1
     268.229       69.490      1.0        1
      71.252       70.029      1.0        1
     234.273       70.569      1.0        1
      37.293       71.111      1.0        1
     200.312       71.655      1.0        1
       3.329       72.201      1.0        1
     166.344       72.749      1.0        1
     329.358       73.299      1.0        1
     132.370       73.850      1.0        1
     295.381       74.404      1.0        1
      98.390       74.959      1.0        1
     261.397       75.516      1.0        1
      64.403       76.075      1.0        1
     227.407       76.636      1.0        1
      30.409       77.199      1.0        1
     193.410       77.763      1.0        1
     356.408       78.330      1.0        1
     159.405       78.898      1.0        1
     322.400       79.469      1.0        1
     125.393       80.041      1.0        1
     288.384       80.615      1.0        1
      91.374       81.190      1.0        1
     254.361       81.768      1.0        1
      57.347       82.347      1.0        1
     220.330       82.929      1.0        1
      23.312       83.512      1.0        1
     186.291       84.097      1.0        1
     349.268       84.683      1.0        1
     152.243       85.272      1.0        1
     315.216       85.863      1.0        1
     118.187       86.455      1.0        1
     281.156       87.049      1.0        1
      84.122       87.645      1.0        1
     247.086       88.242      1.0        1
      50.048       88.842      1.0        1
     213.008       89.443      1.0        1
      15.965       90.046      1.0        1
     178.920       90.651      1.0        1
     341.872       91.258      1.0        1
     144.822       91.867      1.0        1
     307.770       92.477      1.0        1
     110.715       93.089      1.0        1
     273.657       93.703      1.0        1
      76.597       94.319      1.0        1
     239.534       94.936      1.0        1
      42.469       95.555      1.0        1
     205.400       96.177      1.0        1
       8.330       96.799      1.0        1
     171.256       97.424      1.0        1
     334.180       98.050      1.0        1
     137.100       98.678      1.0        1
     300.018       99.308      1.0        1
     102.933       99.940      1.0        1
     265.845      100.573      1.0        1
      68.755      101.209      1.0        1
     231.661      101.846      1.0        1
      34.564      102.484      1.0        1
     197.464      103.125      1.0        1
       0.361      103.767      1.0        1
     163.254      104.411      1.0        1
     326.145      105.057      1.0        1
     129.032      105.704      1.0        1
     291.916      106.353      1.0        1
      94.797      107.004      1.0        1
     257.674      107.657      1.0        1
      60.548      108.311      1.0        1
     223.419      108.967      1.0        1
      26.286      109.625      1.0        1
     189.149      110.284      1.0        1
     352.009      110.945      1.0        1
     154.866      111.608      1.0        1
     317.718      112.273      1.0        1
     120.567      112.939      1.0        1
     283.412      113.607      1.0        1
      86.254      114.277      1.0        1
     249.092      114.949      1.0        1
      51.925      115.622      1.0        1
     214.755      116.297      1.0        1
      17.581      116.973      1.0        1
     180.403      117.651      1.0        1
     343.221      118.331      1.0        1
     146.035      119.013      1.0        1
     308.844      119.696      1.0        1
     111.650      120.381      1.0        1
     274.451      121.068      1.0        1
      77.248      121.756      1.0        1
     240.040      122.446      1.0        1
      42.829      123.137      1.0        1
     205.612      123.831      1.0        1
       8.392      124.525      1.0        1
     171.166      125.222      1.0        1
     333.937      125.920      1.0        1
     136.702      126.620      1.0        1
     299.463      127.321      1.0        1
     102.219      128.025      1.0        1
     264.970      128.729      1.0        1
      67.717      129.436      1.0        1
     230.458      130.144      1.0        1
      33.195      130.853      1.0        1
     195.926      131.565      1.0        1
     358.653      132.278      1.0        1
     161.374      132.992      1.0        1
     324.091      133.708      1.0        1
     126.802      134.426      1.0        1
     289.508      135.145      1.0        1
      92.208      135.866      1.0        1
     254.903      136.589      1.0        1
      57.593      137.313      1.0        1
     220.277      138.039      1.0        1
      22.955      138.766      1.0        1
     185.628      139.495      1.0        1
     348.295      140.226      1.0        1
     150.957      140.958      1.0        1
     313.613      141.692      1.0        1
     116.263      142.427      1.0        1
     278.906      143.164      1.0        1
      81.544      143.902      1.0        1
     244.176      144.642      1.0        1
      46.802      145.384      1.0        1
     209.422      146.127      1.0        1
      12.035      146.871      1.0        1
     174.642      147.618      1.0        1
     337.243      148.365      1.0        1
     139.837      149.115      1.0        1
     302.425      149.866      1.0        1
     105.006      150.618      1.0        1
     267.581      151.372      1.0        1
      70.149      152.127      1.0        1
     232.710      152.884      1.0        1
      35.265      153.643      1.0        1
     197.812      154.403      1.0        1
       0.353      155.165      1.0        1
     162.887      155.928      1.0        1
     325.413      156.692      1.0        1
     127.933      157.459      1.0        1
     290.445      158.226      1.0        1
      92.949      158.995      1.0        1
     255.447      159.766      1.0        1
      57.937      160.538      1.0        1
     220.420      161.312      1.0        1
      22.894      162.087      1.0        1
     185.362      162.863      1.0        1
     347.821      163.642      1.0        1
     150.273      164.421      1.0        1
     312.717      165.202      1.0        1
     115.153      165.985      1.0        1
     277.581      166.769      1.0        1
      80.001      167.554      1.0        1
     242.412      168.341      1.0        1
      44.816      169.130      1.0        1
     207.211      169.919      1.0        1
       9.598      170.711      1.0        1
     171.976      171.503      1.0        1
     334.345      172.298      1.0        1
     136.706      173.093      1.0        1
     299.059      173.890      1.0        1
     101.402      174.689      1.0        1
     263.737      175.489      1.0        1
      66.062      176.290      1.0        1
     228.379      177.093      1.0        1
      30.686      177.897      1.0        1
     192.984      178.703      1.0        1
     355.273      179.510      1.0        1
     157.553      180.318      1.0        1
     319.823      181.128      1.0        1
     122.084      181.940      1.0        1
     284.335      182.752      1.0        1
      86.576      183.566      1.0        1
     248.807      184.382      1.0        1
      51.029      185.199      1.0        1
     213.240      186.017      1.0        1
      15.442      186.837      1.0        1
     177.633      187.658      1.0        1
     339.814      188.480      1.0        1
     141.985      189.304      1.0        1
     304.145      190.129      1.0        1
     106.295      190.955      1.0        1
     268.434      191.783      1.0        1
      70.563      192.612      1.0        1
     232.681      193.443      1.0        1
      34.787      194.275      1.0        1
     196.883      195.108      1.0        1
     358.968      195.943      1.0        1
     161.042      196.779      1.0        1
     323.104      197.616      1.0        1
     125.155      198.455      1.0        1
     287.195      199.295      1.0        1
      89.223      200.136      1.0        1
     251.239      200.978      1.0        1
      53.244      201.822      1.0        1
     215.237      202.667      1.0        1
      17.218      203.514      1.0        1
     179.187      204.362      1.0        1
     341.144      205.211      1.0        1
     143.088      206.061      1.0        1
     305.020      206.913      1.0        1
     106.940      207.766      1.0        1
     268.847      208.620      1.0        1
      70.742      209.476      1.0        1
     232.624      210.333      1.0        1
      34.493      211.191      1.0        1
     196.349      212.050      1.0        1
     358.192      212.911      1.0        1
     160.021      213.773      1.0        1
     321.838      214.636      1.0        1
     123.641      215.501      1.0        1
     285.431      216.366      1.0        1
      87.207      217.233      1.0        1
     248.969      218.102      1.0        1
      50.717      218.971      1.0        1
     212.452      219.842      1.0        1
      14.173      220.714      1.0        1
     175.879      221.587      1.0        1
     337.571      222.461      1.0        1
     139.249      223.337      1.0        1
     300.912      224.214      1.0        1
     102.561      225.092      1.0        1
     264.195      225.971      1.0        1
      65.814      226.851      1.0        1
     227.419      227.733      1.0        1
      29.008      228.616      1.0        1
     190.582      229.500      1.0        1
     352.141      230.385      1.0        1
     153.684      231.272      1.0        1
     315.212      232.159      1.0        1
     116.724      233.048      1.0        1
     278.220      233.938      1.0        1
      79.701      234.829      1.0        1
     241.165      235.721      1.0        1
      42.614      236.615      1.0        1
     204.046      237.510      1.0        1
       5.462      238.405      1.0        1
     166.861      239.302      1.0        1
     328.244      240.200      1.0        1
     129.610      241.100      1.0        1
     290.959      242.000      1.0        1
      92.291      242.902      1.0        1
     253.606      243.804      1.0        1
      54.904      244.708      1.0        1
     216.184      245.613      1.0        1
      17.447      246.519      1.0        1
     178.692      247.426      1.0        1
     339.919      248.334      1.0        1
     141.129      249.244      1.0        1
     302.321      250.154      1.0        1
     103.494      251.066      1.0        1
     264.649      251.978      1.0        1
      65.786      252.892      1.0        1
     226.904      253.807      1.0        1
      28.004      254.723      1.0        1
     189.084      255.640      1.0        1
     350.146      256.558      1.0        1
     151.189      257.477      1.0        1
     312.212      258.397      1.0        1
     113.216      259.319      1.0        1
     274.201      260.241      1.0        1
      75.165      261.165      1.0        1
     236.111      262.089      1.0        1
      37.036      263.015      1.0        1
     197.941      263.941      1.0        1
     358.826      264.869      1.0        1
     159.691      265.797      1.0        1
     320.535      266.727      1.0        1
     121.358      267.658      1.0        1
     282.161      268.589      1.0        1
      82.943      269.522      1.0        1
     243.704      270.456      1.0        1
      44.443      271.391      1.0        1
     205.161      272.327      1.0        1
       5.858      273.263      1.0        1
     166.533      274.201      1.0        1
     327.187      275.140      1.0        1
     127.818      276.080      1.0        1
     288.427      277.020      1.0        1
      89.014      277.962      1.0        1
     249.579      278.905      1.0        1
      50.121      279.849      1.0        1
     210.640      280.793      1.0        1
      11.137      281.739      1.0        1
     171.610      282.686      1.0        1
     332.061      283.633      1.0        1
     132.488      284.582      1.0        1
     292.892      285.531      1.0        1
      93.272      286.481      1.0        1
     253.628      287.433      1.0        1
      53.960      288.385      1.0        1
     214.268      289.338      1.0        1
      14.552      290.292      1.0        1
     174.812      291.248      1.0        1
     335.047      292.204      1.0        1
     135.257      293.160      1.0        1
     295.442      294.118      1.0        1
      95.602      295.077      1.0        1
     255.737      296.037      1.0        1
      55.847      296.997      1.0        1
     215.931      297.959      1.0        1
      15.989      298.921      1.0        1
     176.022      299.884      1.0        1
     336.028      300.848      1.0        1
     136.008      301.813      1.0        1
     295.962      302.779      1.0        1
      95.890      303.746      1.0        1
     255.790      304.713      1.0        1
      55.664      305.682      1.0        1
     215.510      306.651      1.0        1
      15.330      307.621      1.0        1
     175.122      308.592      1.0        1
     334.886      309.564      1.0        1
     134.623      310.537      1.0        1
     294.331      311.510      1.0        1
      94.012      312.485      1.0        1
     253.664      313.460      1.0        1
      53.288      314.436      1.0        1
     212.883      315.413      1.0        1
      12.450      316.390      1.0        1
     171.987      317.369      1.0        1
     331.495      318.348      1.0        1
     130.974      319.328      1.0        1
     290.424      320.309      1.0        1
      89.844      321.290      1.0        1
     249.233      322.273      1.0        1
      48.593      323.256      1.0        1
     207.923      324.240      1.0        1
       7.222      325.225      1.0        1
     166.490      326.210      1.0        1
     325.728      327.197      1.0        1
     124.934      328.184      1.0        1
     284.110      329.172      1.0        1
      83.254      330.160      1.0        1
     242.366      331.150      1.0        1
      41.447      332.140      1.0        1
     200.496      333.131      1.0        1
     359.513      334.122      1.0        1
     158.497      335.114      1.0        1
     317.449      336.107      1.0        1
     116.368      337.101      1.0        1
     275.255      338.096      1.0        1
      74.108      339.091      1.0        1
     232.928      340.087      1.0        1
      31.714      341.083      1.0        1
     190.467      342.081      1.0        1
     349.186      343.079      1.0        1
     147.871      344.077      1.0        1
     306.522      345.077      1.0        1
     105.138      346.077      1.0        1
     263.719      347.078      1.0        1
      62.266      348.079      1.0        1
     220.777      349.081      1.0        1
      19.254      350.084      1.0        1
     177.694      351.087      1.0        1
     336.100      352.091      1.0        1
     134.469      353.096      1.0        1
     292.802      354.101      1.0        1
      91.099      355.107      1.0        1
     249.359      356.114      1.0        1
      47.583      357.121      1.0        1
     205.770      358.129      1.0        1
       3.920      359.138      1.0        1
     162.032      360.147      1.0        1
     320.107      361.157      1.0        1
     118.144      362.167      1.0        1
     276.143      363.178      1.0        1
      74.104      364.190      1.0        1
     232.027      365.202      1.0        1
      29.911      366.215      1.0        1
     187.756      367.228      1.0        1
     345.563      368.242      1.0        1
     143.330      369.257      1.0        1
     301.057      370.272      1.0        1
      98.745      371.288      1.0        1
     256.393      372.304      1.0        1
      54.001      373.321      1.0        1
     211.569      374.339      1.0        1
       9.096      375.357      1.0        1
     166.582      376.375      1.0        1
     324.028      377.394      1.0        1
     121.432      378.414      1.0        1
     278.794      379.434      1.0        1
      76.116      380.455      1.0        1
     233.395      381.476      1.0        1
      30.632      382.498      1.0        1
     187.827      383.520      1.0        1
     344.979      384.543      1.0        1
     142.089      385.566      1.0        1
     299.155      386.590      1.0        1
      96.178      387.614      1.0        1
     253.158      388.639      1.0        1
      50.094      389.664      1.0        1
     206.986      390.690      1.0        1
       3.835      391.716      1.0        1
     160.638      392.743      1.0        1
     317.397      393.770      1.0        1
     114.112      394.798      1.0        1
     270.781      395.826      1.0        1
      67.405      396.855      1.0        1
     223.983      397.884      1.0        1
      20.515      398.914      1.0        1
     177.002      399.944      1.0        1
     333.442      400.974      1.0        1
     129.836      402.005      1.0        1
     286.183      403.036      1.0        1
      82.483      404.068      1.0        1
     238.736      405.100      1.0        1
      34.941      406.133      1.0        1
     191.099      407.166      1.0        1
     347.209      408.199      1.0        1
     143.270      409.233      1.0        1
     299.284      410.267      1.0        1
      95.248      411.302      1.0        1
     251.164      412.337      1.0        1
      47.030      413.372      1.0        1
     202.847      414.408      1.0        1
     358.615      415.444      1.0        1
     154.332      416.481      1.0        1
     309.999      417.518      1.0        1
     105.616      418.555      1.0        1
     261.183      419.593      1.0        1
      56.698      420.631      1.0        1
     212.162      421.669      1.0        1
       7.575      422.708      1.0        1
     162.936      423.747      1.0        1
     318.245      424.786      1.0        1
     113.502      425.826      1.0        1
     268.707      426.866      1.0        1
      63.859      427.906      1.0        1
     218.958      428.947      1.0        1
      14.004      429.988      1.0        1
     168.996      431.029      1.0        1
     323.935      432.071      1.0        1
     118.820      433.113      1.0        1
     273.650      434.155      1.0        1
      68.426      435.198      1.0        1
     223.148      436.240      1.0        1
      17.814      437.283      1.0        1
     172.425      438.327      1.0        1
     326.980      439.370      1.0        1
     121.480      440.414      1.0        1
     275.924      441.459      1.0        1
      70.311      442.503      1.0        1
     224.642      443.548      1.0        1
      18.916      444.593      1.0        1
     173.132      445.638      1.0        1
     327.291      446.683      1.0        1
     121.393      447.729      1.0        1
     275.437      448.775      1.0        1
      69.422      449.821      1.0        1
     223.349      450.867      1.0        1
      17.217      451.914      1.0        1
     171.027      452.961      1.0        1
     324.777      454.008      1.0        1
     118.467      455.055      1.0        1
     272.097      456.103      1.0        1
      65.668      457.150      1.0        1
     219.178      458.198      1.0        1
      12.627      459.246      1.0        1
     166.016      460.294      1.0        1
     319.343      461.343      1.0        1
     112.608      462.391      1.0        1
     265.812      463.440      1.0        1
      58.954      464.489      1.0        1
     212.033      465.538      1.0        1
       5.050      466.587      1.0        1
     158.004      467.636      1.0        1
     310.895      468.686      1.0        1
     103.722      469.735      1.0        1
     256.485      470.785      1.0        1
      49.185      471.835      1.0        1
     201.820      472.885      1.0        1
     354.390      473.935      1.0        1
     146.896      474.986      1.0        1
     299.336      476.036      1.0        1
      91.711      477.086      1.0        1
     244.020      478.137      1.0        1
      36.263      479.188      1.0        1
     188.440      480.239      1.0        1
     340.550      481.289      1.0        1
     132.593      482.340      1.0        1
     284.569      483.392      1.0        1
      76.478      484.443      1.0        1
     228.318      485.494      1.0        1
      20.091      486.545      1.0        1
     171.795      487.596      1.0        1
     323.431      488.648      1.0        1
     114.997      489.699      1.0        1
     266.494      490.751      1.0        1
      57.922      491.802      1.0        1
     209.280      492.854      1.0        1
       0.567      493.906      1.0        1
     151.784      494.957      1.0        1
     302.930      496.009      1.0        1
      94.006      497.061      1.0        1
     245.009      498.112      1.0        1
      35.942      499.164      1.0        1
     186.802      500.216      1.0        1
     337.590      501.268      1.0        1
     128.305      502.319      1.0        1
     278.947      503.371      1.0        1
      69.517      504.423      1.0        1
     220.012      505.475      1.0        1
      10.434      506.526      1.0        1
     160.782      507.578      1.0        1
     311.055      508.630      1.0        1
     101.254      509.681      1.0        1
     251.377      510.733      1.0        1
      41.426      511.784      1.0        1
     191.398      512.836      1.0        1
     341.295      513.887      1.0        1
     131.115      514.939      1.0        1
     280.859      515.990      1.0        1
      70.526      517.041      1.0        1
     220.115      518.092      1.0        1
       9.627      519.143      1.0        1
     159.062      520.194      1.0        1
     308.418      521.245      1.0        1
      97.695      522.296      1.0        1
     246.894      523.347      1.0        1
      36.014      524.398      1.0        1
     185.054      525.448      1.0        1
     334.015      526.499      1.0        1
     122.895      527.549      1.0        1
     271.695      528.599      1.0        1
      60.414      529.649      1.0        1
     209.053      530.699      1.0        1
     357.610      531.749      1.0        1
     146.085      532.799      1.0        1
     294.478      533.848      1.0        1
      82.789      534.898      1.0        1
     231.018      535.947      1.0        1
      19.163      536.996      1.0        1
     167.225      538.045      1.0        1
     315.204      539.094      1.0        1
     103.099      540.142      1.0        1
     250.909      541.191      1.0        1
      38.635      542.239      1.0        1
     186.276      543.287      1.0        1
     333.831      544.335      1.0        1
     121.301      545.383      1.0        1
     268.685      546.430      1.0        1
      55.983      547.478      1.0        1
     203.195      548.525      1.0        1
     350.319      549.572      1.0        1
     137.356      550.619      1.0        1
     284.306      551.665      1.0        1
      71.168      552.711      1.0        1
     217.941      553.757      1.0        1
       4.626      554.803      1.0        1
     151.223      555.849      1.0        1
     297.730      556.894      1.0        1
      84.147      557.939      1.0        1
     230.474      558.984      1.0        1
      16.712      560.029      1.0        1
     162.858      561.073      1.0        1
     308.914      562.117      1.0        1
      94.879      563.161      1.0        1
     240.752      564.204      1.0        1
      26.533      565.248      1.0        1
     172.221      566.290      1.0        1
     317.818      567.333      1.0        1
     103.321      568.376      1.0        1
     248.731      569.418      1.0        1
      34.047      570.459      1.0        1
     179.269      571.501      1.0        1
     324.397      572.542      1.0        1
     109.431      573.583      1.0        1
     254.369      574.623      1.0        1
      39.212      575.664      1.0        1
     183.960      576.704      1.0        1
     328.611      577.743      1.0        1
     113.166      578.782      1.0        1
     257.624      579.821      1.0        1
      41.986      580.860      1.0        1
     186.249      581.898      1.0        1
     330.415      582.936      1.0        1
     114.483      583.973      1.0        1
     258.453      585.010      1.0        1
      42.323      586.047      1.0        1
     186.095      587.083      1.0        1
     329.767      588.119      1.0        1
     113.339      589.155      1.0        1
     256.811      590.190      1.0        1
      40.182      591.225      1.0        1
     183.452      592.259      1.0        1
     326.622      593.293      1.0        1
     109.689      594.327      1.0        1
     252.655      595.360      1.0        1
      35.518      596.393      1.0        1
     178.278      597.425      1.0        1
     320.936      598.457      1.0        1
     103.490      599.489      1.0        1
     245.940      600.520      1.0        1
      28.286      601.551      1.0        1
     170.528      602.581      1.0        1
     312.665      603.611      1.0        1
      94.697      604.640      1.0        1
     236.623      605.669      1.0        1
      18.443      606.697      1.0        1
     160.157      607.725      1.0        1
     301.765      608.753      1.0        1
      83.265      609.780      1.0        1
     224.658      610.806      1.0        1
       5.943      611.832      1.0        1
     147.121      612.858      1.0        1
     288.190      613.883      1.0        1
      69.150      614.907      1.0        1
     210.001      615.931      1.0        1
     350.742      616.955      1.0        1
     131.374      617.978      1.0        1
     271.895      619.001      1.0        1
      52.306      620.023      1.0        1
     192.606      621.044      1.0        1
     332.794      622.065      1.0        1
     112.871      623.085      1.0        1
     252.835      624.105      1.0        1
      32.687      625.125      1.0        1
     172.427      626.144      1.0        1
     312.053      627.162      1.0        1
      91.566      628.180      1.0        1
     230.965      629.197      1.0        1
      10.249      630.213      1.0        1
     149.419      631.229      1.0        1
     288.474      632.245      1.0        1
      67.413      633.260      1.0        1
     206.237      634.274      1.0        1
     344.945      635.288      1.0        1
     123.536      636.301      1.0        1
     262.010      637.313      1.0        1
      40.367      638.325      1.0        1
     178.606      639.337      1.0        1
     316.728      640.347      1.0        1
      94.731      641.357      1.0        1
     232.615      642.367      1.0        1
      10.380      643.376      1.0        1
     148.026      644.384      1.0        1
     285.552      645.392      1.0        1
      62.958      646.399      1.0        1
     200.243      647.405      1.0        1
     337.407      648.411      1.0        1
     114.450      649.416      1.0        1
     251.371      650.420      1.0        1
      28.170      651.424      1.0        1
     164.846      652.427      1.0        1
     301.400      653.429      1.0        1
      77.830      654.431      1.0        1
     214.137      655.432      1.0        1
     350.320      656.433      1.0        1
     126.378      657.432      1.0        1
     262.312      658.431      1.0        1
      38.120      659.430      1.0        1
     173.804      660.427      1.0        1
     309.361      661.424      1.0        1
      84.792      662.421      1.0        1
     220.096      663.416      1.0        1
     355.273      664.411      1.0        1
     130.323      665.405      1.0        1
     265.245      666.399      1.0        1
      40.039      667.391      1.0        1
     174.704      668.383      1.0        1
     309.241      669.374      1.0        1
      83.648      670.365      1.0        1
     217.925      671.354      1.0        1
     352.073      672.343      1.0        1
     126.090      673.332      1.0        1
     259.976      674.319      1.0        1
      33.731      675.306      1.0        1
     167.354      676.292      1.0        1
     300.845      677.277      1.0        1
      74.204      678.261      1.0        1
     207.430      679.245      1.0        1
     340.523      680.228      1.0        1
     113.482      681.210      1.0        1
     246.308      682.191      1.0        1
      18.999      683.171      1.0        1
     151.556      684.151      1.0        1
     283.977      685.130      1.0        1
      56.263      686.108      1.0        1
     188.413      687.085      1.0        1
     320.427      688.062      1.0        1
      92.304      689.037      1.0        1
     224.045      690.012      1.0        1
     355.648      690.986      1.0        1
     127.113      691.959      1.0        1
     258.440      692.931      1.0        1
      29.628      693.903      1.0        1
     160.677      694.873      1.0        1
     291.588      695.843      1.0        1
      62.358      696.812      1.0        1
     192.988      697.780      1.0        1
     323.478      698.747      1.0        1
      93.827      699.713      1.0        1
     224.034      700.679      1.0        1
     354.100      701.643      1.0        1
     124.024      702.607      1.0        1
     253.806      703.570      1.0        1
      23.444      704.532      1.0        1
     152.940      705.493      1.0        1
     282.291      706.453      1.0        1
      51.499      707.412      1.0        1
     180.563      708.370      1.0        1
     309.481      709.327      1.0        1
      78.254      710.284      1.0        1
     206.882      711.239      1.0        1
     335.364      712.194      1.0        1
     103.700      713.148      1.0        1
     231.888      714.101      1.0        1
     359.930      715.052      1.0        1
     127.824      716.003      1.0        1
     255.570      716.953      1.0        1
      23.168      717.902      1.0        1
     150.617      718.850      1.0        1
     277.917      719.797      1.0        1
      45.068      720.743      1.0        1
     172.068      721.689      1.0        1
     298.919      722.633      1.0        1
      65.618      723.576      1.0        1
     192.167      724.518      1.0        1
     318.564      725.459      1.0        1
      84.809      726.400      1.0        1
     210.902      727.339      1.0        1
     336.843      728.277      1.0        1
     102.630      729.215      1.0        1
     228.264      730.151      1.0        1
     353.744      731.086      1.0        1
     119.070      732.020      1.0        1
     244.242      732.954      1.0        1
       9.258      733.886      1.0        1
     134.119      734.817      1.0        1
     258.824      735.747      1.0        1
      23.373      736.676      1.0        1
     147.765      737.605      1.0        1
     272.001      738.532      1.0        1
      36.079      739.458      1.0        1
     159.999      740.383      1.0        1
     283.761      741.307      1.0        1
      47.365      742.230      1.0        1
     170.810      743.151      1.0        1
     294.095      744.072      1.0        1
      57.220      744.992      1.0        1
     180.186      745.910      1.0        1
     302.991      746.828      1.0        1
      65.635      747.745      1.0        1
     188.118      748.660      1.0        1
     310.439      749.574      1.0        1
      72.597      750.487      1.0        1
     194.594      751.400      1.0        1
     316.427      752.311      1.0        1
      78.098      753.220      1.0        1
     199.604      754.129      1.0        1
     320.947      755.037      1.0        1
      82.125      755.944      1.0        1
     203.138      756.849      1.0        1
     323.986      757.753      1.0        1
      84.668      758.657      1.0        1
     205.184      759.559      1.0        1
     325.534      760.460      1.0        1
      85.717      761.359      1.0        1
     205.733      762.258      1.0        1
     325.581      763.156      1.0        1
      85.261      764.052      1.0        1
     204.772      764.947      1.0        1
     324.115      765.841      1.0        1
      83.289      766.734      1.0        1
     202.293      767.626      1.0        1
     321.127      768.516      1.0        1
      79.790      769.406      1.0        1
     198.283      770.294      1.0        1
     316.605      771.181      1.0        1
      74.755      772.067      1.0        1
     192.733      772.952      1.0        1
     310.539      773.835      1.0        1
      68.172      774.717      1.0        1
     185.632      775.598      1.0        1
     302.919      776.478      1.0        1
      60.031      777.357      1.0        1
     176.969      778.234      1.0        1
     293.733      779.111      1.0        1
      50.321      779.986      1.0        1
     166.734      780.859      1.0        1
     282.971      781.732      1.0        1
      39.031      782.603      1.0        1
     154.915      783.473      1.0        1
     270.622      784.342      1.0        1
      26.152      785.210      1.0        1
     141.503      786.076      1.0        1
     256.676      786.941      1.0        1
      11.671      787.805      1.0        1
     126.487      788.667      1.0        1
     241.123      789.529      1.0        1
     355.579      790.389      1.0        1
     109.856      791.248      1.0        1
     223.951      792.105      1.0        1
     337.866      792.961      1.0        1
      91.599      793.816      1.0        1
     205.150      794.670      1.0        1
     318.520      795.522      1.0        1
      71.706      796.373      1.0        1
     184.710      797.223      1.0        1
     297.531      798.072      1.0        1
      50.167      798.919      1.0        1
     162.620      799.765      1.0        1
     274.888      800.609      1.0        1
      26.971      801.452      1.0        1
     138.869      802.294      1.0        1
     250.581      803.135      1.0        1
       2.108      803.974      1.0        1
     113.447      804.812      1.0        1
     224.600      805.649      1.0        1
     335.566      806.484      1.0        1
      86.344      807.318      1.0        1
     196.934      808.151      1.0        1
     307.336      808.982      1.0        1
      57.549      809.812      1.0        1
     167.573      810.640      1.0        1
     277.407      811.467      1.0        1
      27.051      812.293      1.0        1
     136.505      813.118      1.0        1
     245.768      813.941      1.0        1
     354.840      814.762      1.0        1
     103.721      815.583      1.0        1
     212.410      816.402      1.0        1
     320.906      817.219      1.0        1
      69.210      818.035      1.0        1
     177.321      818.850      1.0        1
     285.239      819.664      1.0        1
      32.962      820.476      1.0        1
     140.492      821.286      1.0        1
     247.827      822.095      1.0        1
     354.967      822.903      1.0        1
     101.912      823.709      1.0        1
     208.661      824.514      1.0        1
     315.214      825.318      1.0        1
      61.570      826.120      1.0        1
     167.730      826.921      1.0        1
     273.692      827.720      1.0        1
      19.457      828.518      1.0        1
     125.024      829.314      1.0        1
     230.392      830.109      1.0        1
     335.562      830.902      1.0        1
      80.532      831.694      1.0        1
     185.303      832.485      1.0        1
     289.874      833.274      1.0        1
      34.245      834.062      1.0        1
     138.415      834.848      1.0        1
     242.385      835.633      1.0        1
     346.152      836.416      1.0        1
      89.718      837.198      1.0        1
     193.082      837.978      1.0        1
     296.244      838.757      1.0        1
      39.202      839.534      1.0        1
     141.957      840.310      1.0        1
     244.509      841.085      1.0        1
     346.856      841.858      1.0        1
      88.999      842.629      1.0        1
     190.937      843.399      1.0        1
     292.670      844.167      1.0        1
      34.198      844.934      1.0        1
     135.519      845.699      1.0        1
     236.635      846.463      1.0        1
     337.544      847.226      1.0        1
      78.245      847.987      1.0        1
     178.740      848.746      1.0        1
     279.026      849.504      1.0        1
      19.104      850.260      1.0        1
     118.974      851.015      1.0        1
     218.635      851.768      1.0        1
     318.087      852.519      1.0        1
      57.329      853.269      1.0        1
     156.361      854.018      1.0        1
     255.183      854.765      1.0        1
     353.794      855.510      1.0        1
      92.194      856.254      1.0        1
     190.383      856.997      1.0        1
     288.360      857.737      1.0        1
      26.124      858.477      1.0        1
     123.676      859.214      1.0        1
     221.015      859.950      1.0        1
     318.141      860.685      1.0        1
      55.053      861.418      1.0        1
     151.751      862.149      1.0        1
     248.235      862.879      1.0        1
     344.504      863.607      1.0        1
      80.558      864.334      1.0        1
     176.397      865.059      1.0        1
     272.019      865.782      1.0        1
       7.426      866.504      1.0        1
     102.616      867.224      1.0        1
     197.589      867.942      1.0        1
     292.345      868.659      1.0        1
      26.883      869.375      1.0        1
     121.203      870.088      1.0        1
     215.305      870.800      1.0        1
     309.188      871.511      1.0        1
      42.852      872.220      1.0        1
     136.297      872.927      1.0        1
     229.522      873.633      1.0        1
     322.527      874.337      1.0        1
      55.311      875.039      1.0        1
     147.875      875.739      1.0        1
     240.217      876.439      1.0        1
     332.338      877.136      1.0        1
      64.237      877.832      1.0        1
     155.914      878.526      1.0        1
     247.368      879.218      1.0        1
     338.599      879.909      1.0        1
      69.607      880.598      1.0        1
     160.391      881.285      1.0        1
     250.952      881.971      1.0        1
     341.288      882.655      1.0        1
      71.399      883.338      1.0        1
     161.285      884.018      1.0        1
     250.946      884.697      1.0        1
     340.381      885.375      1.0        1
      69.591      886.050      1.0        1
     158.573      886.724      1.0        1
     247.329      887.397      1.0        1
     335.858      888.067      1.0        1
      64.160      888.736      1.0        1
     152.233      889.403      1.0        1
     240.079      890.069      1.0        1
     327.696      890.733      1.0        1
      55.084      891.395      1.0        1
     142.243      892.055      1.0        1
     229.173      892.714      1.0        1
     315.873      893.371      1.0        1
      42.343      894.026      1.0        1
     128.582      894.679      1.0        1
     214.590      895.331      1.0        1
     300.367      895.981      1.0        1
      25.913      896.629      1.0        1
     111.227      897.276      1.0        1
     196.308      897.921      1.0        1
     281.158      898.564      1.0        1
       5.774      899.205      1.0        1
      90.157      899.845      1.0        1
     174.307      900.482      1.0        1
     258.222      901.119      1.0        1
     341.904      901.753      1.0        1
      65.351      902.385      1.0        1
     148.564      903.016      1.0        1
     231.541      903.645      1.0        1
     314.282      904.272      1.0        1
      36.788      904.898      1.0        1
     119.058      905.522      1.0        1
     201.091      906.144      1.0        1
     282.888      906.764      1.0        1
       4.447      907.382      1.0        1
      85.769      907.999      1.0        1
     166.853      908.614      1.0        1
     247.700      909.227      1.0        1
     328.307      909.838      1.0        1
      48.676      910.447      1.0        1
     128.806      911.055      1.0        1
     208.697      911.661      1.0        1
     288.348      912.265      1.0        1
       7.759      912.867      1.0        1
      86.930      913.467      1.0        1
     165.860      914.066      1.0        1
     244.549      914.663      1.0        1
     322.997      915.258      1.0        1
      41.203      915.851      1.0        1
     119.168      916.442      1.0        1
     196.890      917.032      1.0        1
     274.370      917.619      1.0        1
     351.607      918.205      1.0        1
      68.600      918.789      1.0        1
     145.351      919.372      1.0        1
     221.858      919.952      1.0        1
     298.120      920.530      1.0        1
      14.139      921.107      1.0        1
      89.912      921.682      1.0        1
     165.441      922.255      1.0        1
     240.724      922.826      1.0        1
     315.762      923.395      1.0        1
      30.554      923.963      1.0        1
     105.100      924.528      1.0        1
     179.399      925.092      1.0        1
     253.452      925.654      1.0        1
     327.257      926.214      1.0        1
      40.815      926.772      1.0        1
     114.126      927.328      1.0        1
     187.188      927.883      1.0        1
     260.002      928.435      1.0        1
     332.568      928.986      1.0        1
      44.884      929.535      1.0        1
     116.952      930.082      1.0        1
     188.770      930.627      1.0        1
     260.339      931.170      1.0        1
     331.657      931.711      1.0        1
      42.725      932.250      1.0        1
     113.543      932.788      1.0        1
     184.109      933.323      1.0        1
     254.425      933.857      1.0        1
     324.489      934.389      1.0        1
      34.301      934.918      1.0        1
     103.861      935.446      1.0        1
     173.169      935.972      1.0        1
     242.224      936.497      1.0        1
     311.026      937.019      1.0        1
      19.575      937.539      1.0        1
      87.871      938.057      1.0        1
     155.913      938.574      1.0        1
     223.701      939.088      1.0        1
     291.235      939.601      1.0        1
     358.514      940.112      1.0        1
      65.538      940.621      1.0        1
     132.307      941.127      1.0        1
     198.821      941.632      1.0        1
     265.079      942.135      1.0        1
     331.081      942.636      1.0        1
      36.827      943.135      1.0        1
     102.316      943.633      1.0        1
     167.549      944.128      1.0        1
     232.524      944.621      1.0        1
     297.243      945.112      1.0        1
       1.703      945.602      1.0        1
      65.906      946.089      1.0        1
     129.851      946.575      1.0        1
     193.538      947.058      1.0        1
     256.966      947.540      1.0        1
     320.135      948.019      1.0        1
      23.044      948.497      1.0        1
      85.695      948.973      1.0        1
     148.086      949.446      1.0        1
     210.216      949.918      1.0        1
     272.087      950.388      1.0        1
     333.697      950.856      1.0        1
      35.047      951.321      1.0        1
      96.135      951.785      1.0        1
     156.963      952.247      1.0        1
     217.529      952.707      1.0        1
     277.833      953.165      1.0        1
     337.875      953.621      1.0        1
      37.655      954.075      1.0        1
      97.172      954.527      1.0        1
     156.427      954.977      1.0        1
     215.419      955.424      1.0        1
     274.148      955.870      1.0        1
     332.613      956.314      1.0        1
      30.815      956.756      1.0        1
      88.752      957.196      1.0        1
     146.425      957.634      1.0        1
     203.834      958.070      1.0        1
     260.979      958.504      1.0        1
     317.858      958.936      1.0        1
      14.472      959.366      1.0        1
      70.821      959.794      1.0        1
     126.905      960.220      1.0        1
     182.722      960.644      1.0        1
     238.273      961.066      1.0        1
     293.558      961.485      1.0        1
     348.577      961.903      1.0        1
      43.328      962.319      1.0        1
      97.813      962.733      1.0        1
     152.030      963.145      1.0        1
     205.980      963.554      1.0        1
     259.663      963.962      1.0        1
     313.077      964.368      1.0        1
       6.223      964.771      1.0        1
      59.101      965.173      1.0        1
     111.710      965.573      1.0        1
     164.050      965.970      1.0        1
     216.122      966.366      1.0        1
     267.924      966.759      1.0        1
     319.456      967.150      1.0        1
      10.719      967.540      1.0        1
      61.712      967.927      1.0        1
     112.435      968.312      1.0        1
     162.887      968.695      1.0        1
     213.069      969.077      1.0        1
     262.980      969.456      1.0        1
     312.621      969.833      1.0        1
       1.989      970.208      1.0        1
      51.087      970.581      1.0        1
      99.913      970.951      1.0        1
     148.467      971.320      1.0        1
     196.749      971.687      1.0        1
     244.759      972.052      1.0        1
     292.496      972.414      1.0        1
     339.961      972.775      1.0        1
      27.153      973.133      1.0        1
      74.072      973.490      1.0        1
     120.718      973.844      1.0        1
     167.090      974.196      1.0        1
     213.188      974.546      1.0        1
     259.013      974.894      1.0        1
     304.564      975.240      1.0        1
     349.840      975.584      1.0        1
      34.842      975.926      1.0        1
      79.570      976.266      1.0        1
     124.022      976.603      1.0        1
     168.200      976.939      1.0        1
     212.103      977.273      1.0        1
     255.730      977.604      1.0        1
     299.081      977.933      1.0        1
     342.157      978.260      1.0        1
      24.957      978.586      1.0        1
      67.481      978.909      1.0        1
     109.728      979.229      1.0        1
     151.699      979.548      1.0        1
     193.394      979.865      1.0        1
     234.811      980.180      1.0        1
     275.952      980.492      1.0        1
     316.815      980.803      1.0        1
     357.401      981.111      1.0        1
      37.709      981.417      1.0        1
      77.740      981.721      1.0        1
     117.493      982.023      1.0        1
     156.968      982.323      1.0        1
     196.164      982.621      1.0        1
     235.082      982.916      1.0        1
     273.722      983.210      1.0        1
     312.083      983.501      1.0        1
     350.165      983.791      1.0        1
      27.968      984.078      1.0        1
      65.492      984.363      1.0        1
     102.736      984.646      1.0        1
     139.701      984.927      1.0        1
     176.386      985.205      1.0        1
     212.792      985.482      1.0        1
     248.917      985.756      1.0        1
     284.762      986.028      1.0        1
     320.327      986.299      1.0        1
     355.611      986.567      1.0        1
      30.615      986.833      1.0        1
      65.338      987.096      1.0        1
      99.780      987.358      1.0        1
     133.941      987.618      1.0        1
     167.820      987.875      1.0        1
     201.419      988.130      1.0        1
     234.736      988.383      1.0        1
     267.771      988.634      1.0        1
     300.524      988.883      1.0        1
     332.996      989.130      1.0        1
       5.185      989.374      1.0        1
      37.092      989.617      1.0        1
      68.717      989.857      1.0        1
     100.059      990.095      1.0        1
     131.119      990.331      1.0        1
     161.896      990.565      1.0        1
     192.390      990.796      1.0        1
     222.600      991.026      1.0        1
     252.528      991.253      1.0        1
     282.173      991.478      1.0        1
     311.534      991.702      1.0        1
     340.611      991.922      1.0        1
       9.405      992.141      1.0        1
      37.915      992.358      1.0        1
      66.141      992.572      1.0        1
      94.083      992.784      1.0        1
     121.741      992.995      1.0        1
     149.114      993.203      1.0        1
     176.204      993.408      1.0        1
     203.008      993.612      1.0        1
     229.528      993.813      1.0        1
     255.763      994.013      1.0        1
     281.714      994.210      1.0        1
     307.379      994.405      1.0        1
     332.759      994.598      1.0        1
     357.854      994.788      1.0        1
      22.664      994.977      1.0        1
      47.189      995.163      1.0        1
      71.427      995.347      1.0        1
      95.380      995.529      1.0        1
     119.048      995.709      1.0        1
     142.429      995.887      1.0        1
     165.525      996.062      1.0        1
     188.335      996.235      1.0        1
     210.858      996.406      1.0        1
     233.095      996.575      1.0        1
     255.046      996.742      1.0        1
     276.710      996.907      1.0        1
     298.088      997.069      1.0        1
     319.179      997.229      1.0        1
     339.984      997.387      1.0        1
       0.502      997.543      1.0        1
      20.732      997.697      1.0        1
      40.676      997.849      1.0        1
      60.333      997.998      1.0        1
      79.703      998.145      1.0        1
      98.785      998.290      1.0        1
     117.580      998.433      1.0        1
     136.087      998.573      1.0        1
     154.308      998.712      1.0        1
     172.240      998.848      1.0        1
     189.885      998.982      1.0        1
     207.242      999.114      1.0        1
     224.311      999.244      1.0        1
     241.093      999.371      1.0        1
     257.586      999.496      1.0        1
     273.792      999.619      1.0        1
     289.709      999.740      1.0        1
     305.339      999.859      1.0        1
     320.680      999.976      1.0        1
     335.732     1000.090      1.0        1
     350.497     1000.202      1.0        1
       4.973     1000.312      1.0        1
      19.160     1000.420      1.0        1
      33.059     1000.526      1.0        1
      46.669     1000.629      1.0        1
      59.991     1000.730      1.0        1
      73.024     1000.829      1.0        1
      85.768     1000.926      1.0        1
      98.223     1001.021      1.0        1
     110.389     1001.113      1.0        1
     122.267     1001.203      1.0        1
     133.855     1001.291      1.0        1
     145.154     1001.377      1.0        1
     156.165     1001.461      1.0        1
     166.886     1001.542      1.0        1
     177.317     1001.622      1.0        1
     187.460     1001.699      1.0        1
     197.313     1001.773      1.0        1
     206.877     1001.846      1.0        1
     216.152     1001.917      1.0        1
     225.137     1001.985      1.0        1
     233.833     1002.051      1.0        1
     242.239     1002.115      1.0        1
     250.356     1002.176      1.0        1
     258.183     1002.236      1.0        1
     265.720     1002.293      1.0        1
     272.968     1002.348      1.0        1
     279.927     1002.401      1.0        1
     286.595     1002.452      1.0        1
     292.974     1002.500      1.0        1
     299.063     1002.546      1.0        1
     304.862     1002.590      1.0        1
     310.372     1002.632      1.0        1
     315.591     1002.672      1.0        1
     320.521     1002.709      1.0        1
     325.161     1002.745      1.0        1
     329.511     1002.778      1.0        1
     333.571     1002.809      1.0        1
     337.341     1002.837      1.0        1
     340.821     1002.864      1.0        1
     344.012     1002.888      1.0        1
     346.912     1002.910      1.0        1
     349.522     1002.930      1.0        1
     351.843     1002.947      1.0        1
     353.873     1002.963      1.0        1
     355.613     1002.976      1.0        1
     357.063     1002.987      1.0        1
     358.223     1002.996      1.0        1
     359.094     1003.002      1.0        1
     359.674     1003.007      1.0        1
     359.964     1003.009      2.0        1
     359.674     1003.007      1.0        1
     359.094     1003.002      1.0        1
     358.223     1002.996      1.0        1
     357.063     1002.987      1.0        1
     355.613     1002.976      1.0        1
     353.873     1002.963      1.0        1
     351.843     1002.947      1.0        1
     349.522     1002.930      1.0        1
     346.912     1002.910      1.0        1
     344.012     1002.888      1.0        1
     340.821     1002.864      1.0        1
     337.341     1002.837      1.0        1
     333.571     1002.809      1.0        1
     329.511     1002.778      1.0        1
     325.161     1002.745      1.0        1
     320.521     1002.709      1.0        1
     315.591     1002.672      1.0        1
     310.372     1002.632      1.0        1
     304.862     1002.590      1.0        1
     299.063     1002.546      1.0        1
     292.974     1002.500      1.0        1
     286.595     1002.452      1.0        1
     279.927     1002.401      1.0        1
     272.968     1002.348      1.0        1
     265.720     1002.293      1.0        1
     258.183     1002.236      1.0        1
     250.356     1002.176      1.0        1
     242.239     1002.115      1.0        1
     233.833     1002.051      1.0        1
     225.137     1001.985      1.0        1
     216.152     1001.917      1.0        1
     206.877     1001.846      1.0        1
     197.313     1001.773      1.0        1
     187.460     1001.699      1.0        1
     177.317     1001.622      1.0        1
     166.886     1001.542      1.0        1
     156.165     1001.461      1.0        1
     145.154     1001.377      1.0        1
     133.855     1001.291      1.0        1
     122.267     1001.203      1.0        1
     110.389     1001.113      1.0        1
      98.223     1001.021      1.0        1
      85.768     1000.926      1.0        1
      73.024     1000.829      1.0        1
      59.991     1000.730      1.0        1
      46.669     1000.629      1.0        1
      33.059     1000.526      1.0        1
      19.160     1000.420      1.0        1
       4.973     1000.312      1.0        1
     350.497     1000.202      1.0        1
     335.732     1000.090      1.0        1
     320.680      999.976      1.0        1
     305.339      999.859      1.0        1
     289.709      999.740      1.0        1
     273.792      999.619      1.0        1
     257.586      999.496      1.0        1
     241.093      999.371      1.0        1
     224.311      999.244      1.0        1
     207.242      999.114      1.0        1
     189.885      998.982      1.0        1
     172.240      998.848      1.0        1
     154.308      998.712      1.0        1
     136.087      998.573      1.0        1
     117.580      998.433      1.0        1
      98.785      998.290      1.0        1
      79.703      998.145      1.0        1
      60.333      997.998      1.0        1
      40.676      997.849      1.0        1
      20.732      997.697      1.0        1
       0.502      997.543      1.0        1
     339.984      997.387      1.0        1
     319.179      997.229      1.0        1
     298.088      997.069      1.0        1
     276.710      996.907      1.0        1
     255.046      996.742      1.0        1
     233.095      996.575      1.0        1
     210.858      996.406      1.0        1
     188.335      996.235      1.0        1
     165.525      996.062      1.0        1
     142.429      995.887      1.0        1
     119.048      995.709      1.0        1
      95.380      995.529      1.0        1
      71.427      995.347      1.0        1
      47.189      995.163      1.0        1
      22.664      994.977      1.0        1
     357.854      994.788      1.0        1
     332.759      994.598      1.0        1
     307.379      994.405      1.0        1
     281.714      994.210      1.0        1
     255.763      994.013      1.0        1
     229.528      993.813      1.0        1
     203.008      993.612      1.0        1
     176.204      993.408      1.0        1
     149.114      993.203      1.0        1
     121.741      992.995      1.0        1
      94.083      992.784      1.0        1
      66.141      992.572      1.0        1
      37.915      992.358      1.0        1
       9.405      992.141      1.0        1
     340.611      991.922      1.0        1
     311.534      991.702      1.0        1
     282.173      991.478      1.0        1
     252.528      991.253      1.0        1
     222.600      991.026      1.0        1
     192.390      990.796      1.0        1
     161.896      990.565      1.0        1
     131.119      990.331      1.0        1
     100.059      990.095      1.0        1
      68.717      989.857      1.0        1
      37.092      989.617      1.0        1
       5.185      989.374      1.0        1
     332.996      989.130      1.0        1
     300.524      988.883      1.0        1
     267.771      988.634      1.0        1
     234.736      988.383      1.0        1
     201.419      988.130      1.0        1
     167.820      987.875      1.0        1
     133.941      987.618      1.0        1
      99.780      987.358      1.0        1
      65.338      987.096      1.0        1
      30.615      986.833      1.0        1
     355.611      986.567      1.0        1
     320.327      986.299      1.0        1
     284.762      986.028      1.0        1
     248.917      985.756      1.0        1
     212.792      985.482      1.0        1
     176.386      985.205      1.0        1
     139.701      984.927      1.0        1
     102.736      984.646      1.0        1
      65.492      984.363      1.0        1
      27.968      984.078      1.0        1
     350.165      983.791      1.0        1
     312.083      983.501      1.0        1
     273.722      983.210      1.0        1
     235.082      982.916      1.0        1
     196.164      982.621      1.0        1
     156.968      982.323      1.0        1
     117.493      982.023      1.0        1
      77.740      981.721      1.0        1
      37.709      981.417      1.0        1
     357.401      981.111      1.0        1
     316.815      980.803      1.0        1
     275.952      980.492      1.0        1
     234.811      980.180      1.0        1
     193.394      979.865      1.0        1
     151.699      979.548      1.0        1
     109.728      979.229      1.0        1
      67.481      978.909      1.0        1
      24.957      978.586      1.0        1
     342.157      978.260      1.0        1
     299.081      977.933      1.0        1
     255.730      977.604      1.0        1
     212.103      977.273      1.0        1
     168.200      976.939      1.0        1
     124.022      976.603      1.0        1
      79.570      976.266      1.0        1
      34.842      975.926      1.0        1
     349.840      975.584      1.0        1
     304.564      975.240      1.0        1
     259.013      974.894      1.0        1
     213.188      974.546      1.0        1
     167.090      974.196      1.0        1
     120.718      973.844      1.0        1
      74.072      973.490      1.0        1
      27.153      973.133      1.0        1
     339.961      972.775      1.0        1
     292.496      972.414      1.0        1
     244.759      972.052      1.0        1
     196.749      971.687      1.0        1
     148.467      971.320      1.0        1
      99.913      970.951      1.0        1
      51.087      970.581      1.0        1
       1.989      970.208      1.0        1
     312.621      969.833      1.0        1
     262.980      969.456      1.0        1
     213.069      969.077      1.0        1
     162.887      968.695      1.0        1
     112.435      968.312      1.0        1
      61.712      967.927      1.0        1
      10.719      967.540      1.0        1
     319.456      967.150      1.0        1
     267.924      966.759      1.0        1
     216.122      966.366      1.0        1
     164.050      965.970      1.0        1
     111.710      965.573      1.0        1
      59.101      965.173      1.0        1
       6.223      964.771      1.0        1
     313.077      964.368      1.0        1
     259.663      963.962      1.0        1
     205.980      963.554      1.0        1
     152.030      963.145      1.0        1
      97.813      962.733      1.0        1
      43.328      962.319      1.0        1
     348.577      961.903      1.0        1
     293.558      961.485      1.0        1
     238.273      961.066      1.0        1
     182.722      960.644      1.0        1
     126.905      960.220      1.0        1
      70.821      959.794      1.0        1
      14.472      959.366      1.0        1
     317.858      958.936      1.0        1
     260.979      958.504      1.0        1
     203.834      958.070      1.0        1
     146.425      957.634      1.0        1
      88.752      957.196      1.0        1
      30.815      956.756      1.0        1
     332.613      956.314      1.0        1
     274.148      955.870      1.0        1
     215.419      955.424      1.0        1
     156.427      954.977      1.0        1
      97.172      954.527      1.0        1
      37.655      954.075      1.0        1
     337.875      953.621      1.0        1
     277.833      953.165      1.0        1
     217.529      952.707      1.0        1
     156.963      952.247      1.0        1
      96.135      951.785      1.0        1
      35.047      951.321      1.0        1
     333.697      950.856      1.0        1
     272.087      950.388      1.0        1
     210.216      949.918      1.0        1
     148.086      949.446      1.0        1
      85.695      948.973      1.0        1
      23.044      948.497      1.0        1
     320.135      948.019      1.0        1
     256.966      947.540      1.0        1
     193.538      947.058      1.0        1
     129.851      946.575      1.0        1
      65.906      946.089      1.0        1
       1.703      945.602      1.0        1
     297.243      945.112      1.0        1
     232.524      944.621      1.0        1
     167.549      944.128      1.0        1
     102.316      943.633      1.0        1
      36.827      943.135      1.0        1
     331.081      942.636      1.0        1
     265.079      942.135      1.0        1
     198.821      941.632      1.0        1
     132.307      941.127      1.0        1
      65.538      940.621      1.0        1
     358.514      940.112      1.0        1
     291.235      939.601      1.0        1
     223.701      939.088      1.0        1
     155.913      938.574      1.0        1
      87.871      938.057      1.0        1
      19.575      937.539      1.0        1
     311.026      937.019      1.0        1
     242.224      936.497      1.0        1
     173.169      935.972      1.0        1
     103.861      935.446      1.0        1
      34.301      934.918      1.0        1
     324.489      934.389      1.0        1
     254.425      933.857      1.0        1
     184.109      933.323      1.0        1
     113.543      932.788      1.0        1
      42.725      932.250      1.0        1
     331.657      931.711      1.0        1
     260.339      931.170      1.0        1
     188.770      930.627      1.0        1
     116.952      930.082      1.0        1
      44.884      929.535      1.0        1
     332.568      928.986      1.0        1
     260.002      928.435      1.0        1
     187.188      927.883      1.0        1
     114.126      927.328      1.0        1
      40.815      926.772      1.0        1
     327.257      926.214      1.0        1
     253.452      925.654      1.0        1
     179.399      925.092      1.0        1
     105.100      924.528      1.0        1
      30.554      923.963      1.0        1
     315.762      923.395      1.0        1
     240.724      922.826      1.0        1
     165.441      922.255      1.0        1
      89.912      921.682      1.0        1
      14.139      921.107      1.0        1
     298.120      920.530      1.0        1
     221.858      919.952      1.0        1
     145.351      919.372      1.0        1
      68.600      918.789      1.0        1
     351.607      918.205      1.0        1
     274.370      917.619      1.0        1
     196.890      917.032      1.0        1
     119.168      916.442      1.0        1
      41.203      915.851      1.0        1
     322.997      915.258      1.0        1
     244.549      914.663      1.0        1
     165.860      914.066      1.0        1
      86.930      913.467      1.0        1
       7.759      912.867      1.0        1
     288.348      912.265      1.0        1
     208.697      911.661      1.0        1
     128.806      911.055      1.0        1
      48.676      910.447      1.0        1
     328.307      909.838      1.0        1
     247.700      909.227      1.0        1
     166.853      908.614      1.0        1
      85.769      907.999      1.0        1
       4.447      907.382      1.0        1
     282.888      906.764      1.0        1
     201.091      906.144      1.0        1
     119.058      905.522      1.0        1
      36.788      904.898      1.0        1
     314.282      904.272      1.0        1
     231.541      903.645      1.0        1
     148.564      903.016      1.0        1
      65.351      902.385      1.0        1
     341.904      901.753      1.0        1
     258.222      901.119      1.0        1
     174.307      900.482      1.0        1
      90.157      899.845      1.0        1
       5.774      899.205      1.0        1
     281.158      898.564      1.0        1
     196.308      897.921      1.0        1
     111.227      897.276      1.0        1
      25.913      896.629      1.0        1
     300.367      895.981      1.0        1
     214.590      895.331      1.0        1
     128.582      894.679      1.0        1
      42.343      894.026      1.0        1
     315.873      893.371      1.0        1
     229.173      892.714      1.0        1
     142.243      892.055      1.0        1
      55.084      891.395      1.0        1
     327.696      890.733      1.0        1
     240.079      890.069      1.0        1
     152.233      889.403      1.0        1
      64.160      888.736      1.0        1
     335.858      888.067      1.0        1
     247.329      887.397      1.0        1
     158.573      886.724      1.0        1
      69.591      886.050      1.0        1
     340.381      885.375      1.0        1
     250.946      884.697      1.0        1
     161.285      884.018      1.0        1
      71.399      883.338      1.0        1
     341.288      882.655      1.0        1
     250.952      881.971      1.0        1
     160.391      881.285      1.0        1
      69.607      880.598      1.0        1
     338.599      879.909      1.0        1
     247.368      879.218      1.0        1
     155.914      878.526      1.0        1
      64.237      877.832      1.0        1
     332.338      877.136      1.0        1
     240.217      876.439      1.0        1
     147.875      875.739      1.0        1
      55.311      875.039      1.0        1
     322.527      874.337      1.0        1
     229.522      873.633      1.0        1
     136.297      872.927      1.0        1
      42.852      872.220      1.0        1
     309.188      871.511      1.0        1
     215.305      870.800      1.0        1
     121.203      870.088      1.0        1
      26.883      869.375      1.0        1
     292.345      868.659      1.0        1
     197.589      867.942      1.0        1
     102.616      867.224      1.0        1
       7.426      866.504      1.0        1
     272.019      865.782      1.0        1
     176.397      865.059      1.0        1
      80.558      864.334      1.0        1
     344.504      863.607      1.0        1
     248.235      862.879      1.0        1
     151.751      862.149      1.0        1
      55.053      861.418      1.0        1
     318.141      860.685      1.0        1
     221.015      859.950      1.0        1
     123.676      859.214      1.0        1
      26.124      858.477      1.0        1
     288.360      857.737      1.0        1
     190.383      856.997      1.0        1
      92.194      856.254      1.0        1
     353.794      855.510      1.0        1
     255.183      854.765      1.0        1
     156.361      854.018      1.0        1
      57.329      853.269      1.0        1
     318.087      852.519      1.0        1
     218.635      851.768      1.0        1
     118.974      851.015      1.0        1
      19.104      850.260      1.0        1
     279.026      849.504      1.0        1
     178.740      848.746      1.0        1
      78.245      847.987      1.0        1
     337.544      847.226      1.0        1
     236.635      846.463      1.0        1
     135.519      845.699      1.0        1
      34.198      844.934      1.0        1
     292.670      844.167      1.0        1
     190.937      843.399      1.0        1
      88.999      842.629      1.0        1
     346.856      841.858      1.0        1
     244.509      841.085      1.0        1
     141.957      840.310      1.0        1
      39.202      839.534      1.0        1
     296.244      838.757      1.0        1
     193.082      837.978      1.0        1
      89.718      837.198      1.0        1
     346.152      836.416      1.0        1
     242.385      835.633      1.0        1
     138.415      834.848      1.0        1
      34.245      834.062      1.0        1
     289.874      833.274      1.0        1
     185.303      832.485      1.0        1
      80.532      831.694      1.0        1
     335.562      830.902      1.0        1
     230.392      830.109      1.0        1
     125.024      829.314      1.0        1
      19.457      828.518      1.0        1
     273.692      827.720      1.0        1
     167.730      826.921      1.0        1
      61.570      826.120      1.0        1
     315.214      825.318      1.0        1
     208.661      824.514      1.0        1
     101.912      823.709      1.0        1
     354.967      822.903      1.0        1
     247.827      822.095      1.0        1
     140.492      821.286      1.0        1
      32.962      820.476      1.0        1
     285.239      819.664      1.0        1
     177.321      818.850      1.0        1
      69.210      818.035      1.0        1
     320.906      817.219      1.0        1
     212.410      816.402      1.0        1
     103.721      815.583      1.0        1
     354.840      814.762      1.0        1
     245.768      813.941      1.0        1
     136.505      813.118      1.0        1
      27.051      812.293      1.0        1
     277.407      811.467      1.0        1
     167.573      810.640      1.0        1
      57.549      809.812      1.0        1
     307.336      808.982      1.0        1
     196.934      808.151      1.0        1
      86.344      807.318      1.0        1
     335.566      806.484      1.0        1
     224.600      805.649      1.0        1
     113.447      804.812      1.0        1
       2.108      803.974      1.0        1
     250.581      803.135      1.0        1
     138.869      802.294      1.0        1
      26.971      801.452      1.0        1
     274.888      800.609      1.0        1
     162.620      799.765      1.0        1
      50.167      798.919      1.0        1
     297.531      798.072      1.0        1
     184.710      797.223      1.0        1
      71.706      796.373      1.0        1
     318.520      795.522      1.0        1
     205.150      794.670      1.0        1
      91.599      793.816      1.0        1
     337.866      792.961      1.0        1
     223.951      792.105      1.0        1
     109.856      791.248      1.0        1
     355.579      790.389      1.0        1
     241.123      789.529      1.0        1
     126.487      788.667      1.0        1
      11.671      787.805      1.0        1
     256.676      786.941      1.0        1
     141.503      786.076      1.0        1
      26.152      785.210      1.0        1
     270.622      784.342      1.0        1
     154.915      783.473      1.0        1
      39.031      782.603      1.0        1
     282.971      781.732      1.0        1
     166.734      780.859      1.0        1
      50.321      779.986      1.0        1
     293.733      779.111      1.0        1
     176.969      778.234      1.0        1
      60.031      777.357      1.0        1
     302.919      776.478      1.0        1
     185.632      775.598      1.0        1
      68.172      774.717      1.0        1
     310.539      773.835      1.0        1
     192.733      772.952      1.0        1
      74.755      772.067      1.0        1
     316.605      771.181      1.0        1
     198.283      770.294      1.0        1
      79.790      769.406      1.0        1
     321.127      768.516      1.0        1
     202.293      767.626      1.0        1
      83.289      766.734      1.0        1
     324.115      765.841      1.0        1
     204.772      764.947      1.0        1
      85.261      764.052      1.0        1
     325.581      763.156      1.0        1
     205.733      762.258      1.0        1
      85.717      761.359      1.0        1
     325.534      760.460      1.0        1
     205.184      759.559      1.0        1
      84.668      758.657      1.0        1
     323.986      757.753      1.0        1
     203.138      756.849      1.0        1
      82.125      755.944      1.0        1
     320.947      755.037      1.0        1
     199.604      754.129      1.0        1
      78.098      753.220      1.0        1
     316.427      752.311      1.0        1
     194.594      751.400      1.0        1
      72.597      750.487      1.0        1
     310.439      749.574      1.0        1
     188.118      748.660      1.0        1
      65.635      747.745      1.0        1
     302.991      746.828      1.0        1
     180.186      745.910      1.0        1
      57.220      744.992      1.0        1
     294.095      744.072      1.0        1
     170.810      743.151      1.0        1
      47.365      742.230      1.0        1
     283.761      741.307      1.0        1
     159.999      740.383      1.0        1
      36.079      739.458      1.0        1
     272.001      738.532      1.0        1
     147.765      737.605      1.0        1
      23.373      736.676      1.0        1
     258.824      735.747      1.0        1
     134.119      734.817      1.0        1
       9.258      733.886      1.0        1
     244.242      732.954      1.0        1
     119.070      732.020      1.0        1
     353.744      731.086      1.0        1
     228.264      730.151      1.0        1
     102.630      729.215      1.0        1
     336.843      728.277      1.0        1
     210.902      727.339      1.0        1
      84.809      726.400      1.0        1
     318.564      725.459      1.0        1
     192.167      724.518      1.0        1
      65.618      723.576      1.0        1
     298.919      722.633      1.0        1
     172.068      721.689      1.0        1
      45.068      720.743      1.0        1
     277.917      719.797      1.0        1
     150.617      718.850      1.0        1
      23.168      717.902      1.0        1
     255.570      716.953      1.0        1
     127.824      716.003      1.0        1
     359.930      715.052      1.0        1
     231.888      714.101      1.0        1
     103.700      713.148      1.0        1
     335.364      712.194      1.0        1
     206.882      711.239      1.0        1
      78.254      710.284      1.0        1
     309.481      709.327      1.0        1
     180.563      708.370      1.0        1
      51.499      707.412      1.0        1
     282.291      706.453      1.0        1
     152.940      705.493      1.0        1
      23.444      704.532      1.0        1
     253.806      703.570      1.0        1
     124.024      702.607      1.0        1
     354.100      701.643      1.0        1
     224.034      700.679      1.0        1
      93.827      699.713      1.0        1
     323.478      698.747      1.0        1
     192.988      697.780      1.0        1
      62.358      696.812      1.0        1
     291.588      695.843      1.0        1
     160.677      694.873      1.0        1
      29.628      693.903      1.0        1
     258.440      692.931      1.0        1
     127.113      691.959      1.0        1
     355.648      690.986      1.0        1
     224.045      690.012      1.0        1
      92.304      689.037      1.0        1
     320.427      688.062      1.0        1
     188.413      687.085      1.0        1
      56.263      686.108      1.0        1
     283.977      685.130      1.0        1
     151.556      684.151      1.0        1
      18.999      683.171      1.0        1
     246.308      682.191      1.0        1
     113.482      681.210      1.0        1
     340.523      680.228      1.0        1
     207.430      679.245      1.0        1
      74.204      678.261      1.0        1
     300.845      677.277      1.0        1
     167.354      676.292      1.0        1
      33.731      675.306      1.0        1
     259.976      674.319      1.0        1
     126.090      673.332      1.0        1
     352.073      672.343      1.0        1
     217.925      671.354      1.0        1
      83.648      670.365      1.0        1
     309.241      669.374      1.0        1
     174.704      668.383      1.0        1
      40.039      667.391      1.0        1
     265.245      666.399      1.0        1
     130.323      665.405      1.0        1
     355.273      664.411      1.0        1
     220.096      663.416      1.0        1
      84.792      662.421      1.0        1
     309.361      661.424      1.0        1
     173.804      660.427      1.0        1
      38.120      659.430      1.0        1
     262.312      658.431      1.0        1
     126.378      657.432      1.0        1
     350.320      656.433      1.0        1
     214.137      655.432      1.0        1
      77.830      654.431      1.0        1
     301.400      653.429      1.0        1
     164.846      652.427      1.0        1
      28.170      651.424      1.0        1
     251.371      650.420      1.0        1
     114.450      649.416      1.0        1
     337.407      648.411      1.0        1
     200.243      647.405      1.0        1
      62.958      646.399      1.0        1
     285.552      645.392      1.0        1
     148.026      644.384      1.0        1
      10.380      643.376      1.0        1
     232.615      642.367      1.0        1
      94.731      641.357      1.0        1
     316.728      640.347      1.0        1
     178.606      639.337      1.0        1
      40.367      638.325      1.0        1
     262.010      637.313      1.0        1
     123.536      636.301      1.0        1
     344.945      635.288      1.0        1
     206.237      634.274      1.0        1
      67.413      633.260      1.0        1
     288.474      632.245      1.0        1
     149.419      631.229      1.0        1
      10.249      630.213      1.0        1
     230.965      629.197      1.0        1
      91.566      628.180      1.0        1
     312.053      627.162      1.0        1
     172.427      626.144      1.0        1
      32.687      625.125      1.0        1
     252.835      624.105      1.0        1
     112.871      623.085      1.0        1
     332.794      622.065      1.0        1
     192.606      621.044      1.0        1
      52.306      620.023      1.0        1
     271.895      619.001      1.0        1
     131.374      617.978      1.0        1
     350.742      616.955      1.0        1
     210.001      615.931      1.0        1
      69.150      614.907      1.0        1
     288.190      613.883      1.0        1
     147.121      612.858      1.0        1
       5.943      611.832      1.0        1
     224.658      610.806      1.0        1
      83.265      609.780      1.0        1
     301.765      608.753      1.0        1
     160.157      607.725      1.0        1
      18.443      606.697      1.0        1
     236.623      605.669      1.0        1
      94.697      604.640      1.0        1
     312.665      603.611      1.0        1
     170.528      602.581      1.0        1
      28.286      601.551      1.0        1
     245.940      600.520      1.0        1
     103.490      599.489      1.0        1
     320.936      598.457      1.0        1
     178.278      597.425      1.0        1
      35.518      596.393      1.0        1
     252.655      595.360      1.0        1
     109.689      594.327      1.0        1
     326.622      593.293      1.0        1
     183.452      592.259      1.0        1
      40.182      591.225      1.0        1
     256.811      590.190      1.0        1
     113.339      589.155      1.0        1
     329.767      588.119      1.0        1
     186.095      587.083      1.0        1
      42.323      586.047      1.0        1
     258.453      585.010      1.0        1
     114.483      583.973      1.0        1
     330.415      582.936      1.0        1
     186.249      581.898      1.0        1
      41.986      580.860      1.0        1
     257.624      579.821      1.0        1
     113.166      578.782      1.0        1
     328.611      577.743      1.0        1
     183.960      576.704      1.0        1
      39.212      575.664      1.0        1
     254.369      574.623      1.0        1
     109.431      573.583      1.0        1
     324.397      572.542      1.0        1
     179.269      571.501      1.0        1
      34.047      570.459      1.0        1
     248.731      569.418      1.0        1
     103.321      568.376      1.0        1
     317.818      567.333      1.0        1
     172.221      566.290      1.0        1
      26.533      565.248      1.0        1
     240.752      564.204      1.0        1
      94.879      563.161      1.0        1
     308.914      562.117      1.0        1
     162.858      561.073      1.0        1
      16.712      560.029      1.0        1
     230.474      558.984      1.0        1
      84.147      557.939      1.0        1
     297.730      556.894      1.0        1
     151.223      555.849      1.0        1
       4.626      554.803      1.0        1
     217.941      553.757      1.0        1
      71.168      552.711      1.0        1
     284.306      551.665      1.0        1
     137.356      550.619      1.0        1
     350.319      549.572      1.0        1
     203.195      548.525      1.0        1
      55.983      547.478      1.0        1
     268.685      546.430      1.0        1
     121.301      545.383      1.0        1
     333.831      544.335      1.0        1
     186.276      543.287      1.0        1
      38.635      542.239      1.0        1
     250.909      541.191      1.0        1
     103.099      540.142      1.0        1
     315.204      539.094      1.0        1
     167.225      538.045      1.0        1
      19.163      536.996      1.0        1
     231.018      535.947      1.0        1
      82.789      534.898      1.0        1
     294.478      533.848      1.0        1
     146.085      532.799      1.0        1
     357.610      531.749      1.0        1
     209.053      530.699      1.0        1
      60.414      529.649      1.0        1
     271.695      528.599      1.0        1
     122.895      527.549      1.0        1
     334.015      526.499      1.0        1
     185.054      525.448      1.0        1
      36.014      524.398      1.0        1
     246.894      523.347      1.0        1
      97.695      522.296      1.0        1
     308.418      521.245      1.0        1
     159.062      520.194      1.0        1
       9.627      519.143      1.0        1
     220.115      518.092      1.0        1
      70.526      517.041      1.0        1
     280.859      515.990      1.0        1
     131.115      514.939      1.0        1
     341.295      513.887      1.0        1
     191.398      512.836      1.0        1
      41.426      511.784      1.0        1
     251.377      510.733      1.0        1
     101.254      509.681      1.0        1
     311.055      508.630      1.0        1
     160.782      507.578      1.0        1
      10.434      506.526      1.0        1
     220.012      505.475      1.0        1
      69.517      504.423      1.0        1
     278.947      503.371      1.0        1
     128.305      502.319      1.0        1
     337.590      501.268      1.0        1
     186.802      500.216      1.0        1
      35.942      499.164      1.0        1
     245.009      498.112      1.0        1
      94.006      497.061      1.0        1
     302.930      496.009      1.0        1
     151.784      494.957      1.0        1
       0.567      493.906      1.0        1
     209.280      492.854      1.0        1
      57.922      491.802      1.0        1
     266.494      490.751      1.0        1
     114.997      489.699      1.0        1
     323.431      488.648      1.0        1
     171.795      487.596      1.0        1
      20.091      486.545      1.0        1
     228.318      485.494      1.0        1
      76.478      484.443      1.0        1
     284.569      483.392      1.0        1
     132.593      482.340      1.0        1
     340.550      481.289      1.0        1
     188.440      480.239      1.0        1
      36.263      479.188      1.0        1
     244.020      478.137      1.0        1
      91.711      477.086      1.0        1
     299.336      476.036      1.0        1
     146.896      474.986      1.0        1
     354.390      473.935      1.0        1
     201.820      472.885      1.0        1
      49.185      471.835      1.0        1
     256.485      470.785      1.0        1
     103.722      469.735      1.0        1
     310.895      468.686      1.0        1
     158.004      467.636      1.0        1
       5.050      466.587      1.0        1
     212.033      465.538      1.0        1
      58.954      464.489      1.0        1
     265.812      463.440      1.0        1
     112.608      462.391      1.0        1
     319.343      461.343      1.0        1
     166.016      460.294      1.0        1
      12.627      459.246      1.0        1
     219.178      458.198      1.0        1
      65.668      457.150      1.0        1
     272.097      456.103      1.0        1
     118.467      455.055      1.0        1
     324.777      454.008      1.0        1
     171.027      452.961      1.0        1
      17.217      451.914      1.0        1
     223.349      450.867      1.0        1
      69.422      449.821      1.0        1
     275.437      448.775      1.0        1
     121.393      447.729      1.0        1
     327.291      446.683      1.0        1
     173.132      445.638      1.0        1
      18.916      444.593      1.0        1
     224.642      443.548      1.0        1
      70.311      442.503      1.0        1
     275.924      441.459      1.0        1
     121.480      440.414      1.0        1
     326.980      439.370      1.0        1
     172.425      438.327      1.0        1
      17.814      437.283      1.0        1
     223.148      436.240      1.0        1
      68.426      435.198      1.0        1
     273.650      434.155      1.0        1
     118.820      433.113      1.0        1
     323.935      432.071      1.0        1
     168.996      431.029      1.0        1
      14.004      429.988      1.0        1
     218.958      428.947      1.0        1
      63.859      427.906      1.0        1
     268.707      426.866      1.0        1
     113.502      425.826      1.0        1
     318.245      424.786      1.0        1
     162.936      423.747      1.0        1
       7.575      422.708      1.0        1
     212.162      421.669      1.0        1
      56.698      420.631      1.0        1
     261.183      419.593      1.0        1
     105.616      418.555      1.0        1
     309.999      417.518      1.0        1
     154.332      416.481      1.0        1
     358.615      415.444      1.0        1
     202.847      414.408      1.0        1
      47.030      413.372      1.0        1
     251.164      412.337      1.0        1
      95.248      411.302      1.0        1
     299.284      410.267      1.0        1
     143.270      409.233      1.0        1
     347.209      408.199      1.0        1
     191.099      407.166      1.0        1
      34.941      406.133      1.0        1
     238.736      405.100      1.0        1
      82.483      404.068      1.0        1
     286.183      403.036      1.0        1
     129.836      402.005      1.0        1
     333.442      400.974      1.0        1
     177.002      399.944      1.0        1
      20.515      398.914      1.0        1
     223.983      397.884      1.0        1
      67.405      396.855      1.0        1
     270.781      395.826      1.0        1
     114.112      394.798      1.0        1
     317.397      393.770      1.0        1
     160.638      392.743      1.0        1
       3.835      391.716      1.0        1
     206.986      390.690      1.0        1
      50.094      389.664      1.0        1
     253.158      388.639      1.0        1
      96.178      387.614      1.0        1
     299.155      386.590      1.0        1
     142.089      385.566      1.0        1
     344.979      384.543      1.0        1
     187.827      383.520      1.0        1
      30.632      382.498      1.0        1
     233.395      381.476      1.0        1
      76.116      380.455      1.0        1
     278.794      379.434      1.0        1
     121.432      378.414      1.0        1
     324.028      377.394      1.0        1
     166.582      376.375      1.0        1
       9.096      375.357      1.0        1
     211.569      374.339      1.0        1
      54.001      373.321      1.0        1
     256.393      372.304      1.0        1
      98.745      371.288      1.0        1
     301.057      370.272      1.0        1
     143.330      369.257      1.0        1
     345.563      368.242      1.0        1
     187.756      367.228      1.0        1
      29.911      366.215      1.0        1
     232.027      365.202      1.0        1
      74.104      364.190      1.0        1
     276.143      363.178      1.0        1
     118.144      362.167      1.0        1
     320.107      361.157      1.0        1
     162.032      360.147      1.0        1
       3.920      359.138      1.0        1
     205.770      358.129      1.0        1
      47.583      357.121      1.0        1
     249.359      356.114      1.0        1
      91.099      355.107      1.0        1
     292.802      354.101      1.0        1
     134.469      353.096      1.0        1
     336.100      352.091      1.0        1
     177.694      351.087      1.0        1
      19.254      350.084      1.0        1
     220.777      349.081      1.0        1
      62.266      348.079      1.0        1
     263.719      347.078      1.0        1
     105.138      346.077      1.0        1
     306.522      345.077      1.0        1
     147.871      344.077      1.0        1
     349.186      343.079      1.0        1
     190.467      342.081      1.0        1
      31.714      341.083      1.0        1
     232.928      340.087      1.0        1
      74.108      339.091      1.0        1
     275.255      338.096      1.0        1
     116.368      337.101      1.0        1
     317.449      336.107      1.0        1
     158.497      335.114      1.0        1
     359.513      334.122      1.0        1
     200.496      333.131      1.0        1
      41.447      332.140      1.0        1
     242.366      331.150      1.0        1
      83.254      330.160      1.0        1
     284.110      329.172      1.0        1
     124.934      328.184      1.0        1
     325.728      327.197      1.0        1
     166.490      326.210      1.0        1
       7.222      325.225      1.0        1
     207.923      324.240      1.0        1
      48.593      323.256      1.0        1
     249.233      322.273      1.0        1
      89.844      321.290      1.0        1
     290.424      320.309      1.0        1
     130.974      319.328      1.0        1
     331.495      318.348      1.0        1
     171.987      317.369      1.0        1
      12.450      316.390      1.0        1
     212.883      315.413      1.0        1
      53.288      314.436      1.0        1
     253.664      313.460      1.0        1
      94.012      312.485      1.0        1
     294.331      311.510      1.0        1
     134.623      310.537      1.0        1
     334.886      309.564      1.0        1
     175.122      308.592      1.0        1
      15.330      307.621      1.0        1
     215.510      306.651      1.0        1
      55.664      305.682      1.0        1
     255.790      304.713      1.0        1
      95.890      303.746      1.0        1
     295.962      302.779      1.0        1
     136.008      301.813      1.0        1
     336.028      300.848      1.0        1
     176.022      299.884      1.0        1
      15.989      298.921      1.0        1
     215.931      297.959      1.0        1
      55.847      296.997      1.0        1
     255.737      296.037      1.0        1
      95.602      295.077      1.0        1
     295.442      294.118      1.0        1
     135.257      293.160      1.0        1
     335.047      292.204      1.0        1
     174.812      291.248      1.0        1
      14.552      290.292      1.0        1
     214.268      289.338      1.0        1
      53.960      288.385      1.0        1
     253.628      287.433      1.0        1
      93.272      286.481      1.0        1
     292.892      285.531      1.0        1
     132.488      284.582      1.0        1
     332.061      283.633      1.0        1
     171.610      282.686      1.0        1
      11.137      281.739      1.0        1
     210.640      280.793      1.0        1
      50.121      279.849      1.0        1
     249.579      278.905      1.0        1
      89.014      277.962      1.0        1
     288.427      277.020      1.0        1
     127.818      276.080      1.0        1
     327.187      275.140      1.0        1
     166.533      274.201      1.0        1
       5.858      273.263      1.0        1
     205.161      272.327      1.0        1
      44.443      271.391      1.0        1
     243.704      270.456      1.0        1
      82.943      269.522      1.0        1
     282.161      268.589      1.0        1
     121.358      267.658      1.0        1
     320.535      266.727      1.0        1
     159.691      265.797      1.0        1
     358.826      264.869      1.0        1
     197.941      263.941      1.0        1
      37.036      263.015      1.0        1
     236.111      262.089      1.0        1
      75.165      261.165      1.0        1
     274.201      260.241      1.0        1
     113.216      259.319      1.0        1
     312.212      258.397      1.0        1
     151.189      257.477      1.0        1
     350.146      256.558      1.0        1
     189.084      255.640      1.0        1
      28.004      254.723      1.0        1
     226.904      253.807      1.0        1
      65.786      252.892      1.0        1
     264.649      251.978      1.0        1
     103.494      251.066      1.0        1
     302.321      250.154      1.0        1
     141.129      249.244      1.0        1
     339.919      248.334      1.0        1
     178.692      247.426      1.0        1
      17.447      246.519      1.0        1
     216.184      245.613      1.0        1
      54.904      244.708      1.0        1
     253.606      243.804      1.0        1
      92.291      242.902      1.0        1
     290.959      242.000      1.0        1
     129.610      241.100      1.0        1
     328.244      240.200      1.0        1
     166.861      239.302      1.0        1
       5.462      238.405      1.0        1
     204.046      237.510      1.0        1
      42.614      236.615      1.0        1
     241.165      235.721      1.0        1
      79.701      234.829      1.0        1
     278.220      233.938      1.0        1
     116.724      233.048      1.0        1
     315.212      232.159      1.0        1
     153.684      231.272      1.0        1
     352.141      230.385      1.0        1
     190.582      229.500      1.0        1
      29.008      228.616      1.0        1
     227.419      227.733      1.0        1
      65.814      226.851      1.0        1
     264.195      225.971      1.0        1
     102.561      225.092      1.0        1
     300.912      224.214      1.0        1
     139.249      223.337      1.0        1
     337.571      222.461      1.0        1
     175.879      221.587      1.0        1
      14.173      220.714      1.0        1
     212.452      219.842      1.0        1
      50.717      218.971      1.0        1
     248.969      218.102      1.0        1
      87.207      217.233      1.0        1
     285.431      216.366      1.0        1
     123.641      215.501      1.0        1
     321.838      214.636      1.0        1
     160.021      213.773      1.0        1
     358.192      212.911      1.0        1
     196.349      212.050      1.0        1
      34.493      211.191      1.0        1
     232.624      210.333      1.0        1
      70.742      209.476      1.0        1
     268.847      208.620      1.0        1
     106.940      207.766      1.0        1
     305.020      206.913      1.0        1
     143.088      206.061      1.0        1
     341.144      205.211      1.0        1
     179.187      204.362      1.0        1
      17.218      203.514      1.0        1
     215.237      202.667      1.0        1
      53.244      201.822      1.0        1
     251.239      200.978      1.0        1
      89.223      200.136      1.0        1
     287.195      199.295      1.0        1
     125.155      198.455      1.0        1
     323.104      197.616      1.0        1
     161.042      196.779      1.0        1
     358.968      195.943      1.0        1
     196.883      195.108      1.0        1
      34.787      194.275      1.0        1
     232.681      193.443      1.0        1
      70.563      192.612      1.0        1
     268.434      191.783      1.0        1
     106.295      190.955      1.0        1
     304.145      190.129      1.0        1
     141.985      189.304      1.0        1
     339.814      188.480      1.0        1
     177.633      187.658      1.0        1
      15.442      186.837      1.0        1
     213.240      186.017      1.0        1
      51.029      185.199      1.0        1
     248.807      184.382      1.0        1
      86.576      183.566      1.0        1
     284.335      182.752      1.0        1
     122.084      181.940      1.0        1
     319.823      181.128      1.0        1
     157.553      180.318      1.0        1
     355.273      179.510      1.0        1
     192.984      178.703      1.0        1
      30.686      177.897      1.0        1
     228.379      177.093      1.0        1
      66.062      176.290      1.0        1
     263.737      175.489      1.0        1
     101.402      174.689      1.0        1
     299.059      173.890      1.0        1
     136.706      173.093      1.0        1
     334.345      172.298      1.0        1
     171.976      171.503      1.0        1
       9.598      170.711      1.0        1
     207.211      169.919      1.0        1
      44.816      169.130      1.0        1
     242.412      168.341      1.0        1
      80.001      167.554      1.0        1
     277.581      166.769      1.0        1
     115.153      165.985      1.0        1
     312.717      165.202      1.0        1
     150.273      164.421      1.0        1
     347.821      163.642      1.0        1
     185.362      162.863      1.0        1
      22.894      162.087      1.0        1
     220.420      161.312      1.0        1
      57.937      160.538      1.0        1
     255.447      159.766      1.0        1
      92.949      158.995      1.0        1
     290.445      158.226      1.0        1
     127.933      157.459      1.0        1
     325.413      156.692      1.0        1
     162.887      155.928      1.0        1
       0.353      155.165      1.0        1
     197.812      154.403      1.0        1
      35.265      153.643      1.0        1
     232.710      152.884      1.0        1
      70.149      152.127      1.0        1
     267.581      151.372      1.0        1
     105.006      150.618      1.0        1
     302.425      149.866      1.0        1
     139.837      149.115      1.0        1
     337.243      148.365      1.0        1
     174.642      147.618      1.0        1
      12.035      146.871      1.0        1
     209.422      146.127      1.0        1
      46.802      145.384      1.0        1
     244.176      144.642      1.0        1
      81.544      143.902      1.0        1
     278.906      143.164      1.0        1
     116.263      142.427      1.0        1
     313.613      141.692      1.0        1
     150.957      140.958      1.0        1
     348.295      140.226      1.0        1
     185.628      139.495      1.0        1
      22.955      138.766      1.0        1
     220.277      138.039      1.0        1
      57.593      137.313      1.0        1
     254.903      136.589      1.0        1
      92.208      135.866      1.0        1
     289.508      135.145      1.0        1
     126.802      134.426      1.0        1
     324.091      133.708      1.0        1
     161.374      132.992      1.0        1
     358.653      132.278      1.0        1
     195.926      131.565      1.0        1
      33.195      130.853      1.0        1
     230.458      130.144      1.0        1
      67.717      129.436      1.0        1
     264.970      128.729      1.0        1
     102.219      128.025      1.0        1
     299.463      127.321      1.0        1
     136.702      126.620      1.0        1
     333.937      125.920      1.0        1
     171.166      125.222      1.0        1
       8.392      124.525      1.0        1
     205.612      123.831      1.0        1
      42.829      123.137      1.0        1
     240.040      122.446      1.0        1
      77.248      121.756      1.0        1
     274.451      121.068      1.0        1
     111.650      120.381      1.0        1
     308.844      119.696      1.0        1
     146.035      119.013      1.0        1
     343.221      118.331      1.0        1
     180.403      117.651      1.0        1
      17.581      116.973      1.0        1
     214.755      116.297      1.0        1
      51.925      115.622      1.0        1
     249.092      114.949      1.0        1
      86.254      114.277      1.0        1
     283.412      113.607      1.0        1
     120.567      112.939      1.0        1
     317.718      112.273      1.0        1
     154.866      111.608      1.0        1
     352.009      110.945      1.0        1
     189.149      110.284      1.0        1
      26.286      109.625      1.0        1
     223.419      108.967      1.0        1
      60.548      108.311      1.0        1
     257.674      107.657      1.0        1
      94.797      107.004      1.0        1
     291.916      106.353      1.0        1
     129.032      105.704      1.0        1
     326.145      105.057      1.0        1
     163.254      104.411      1.0        1
       0.361      103.767      1.0        1
     197.464      103.125      1.0        1
      34.564      102.484      1.0        1
     231.661      101.846      1.0        1
      68.755      101.209      1.0        1
     265.845      100.573      1.0        1
     102.933       99.940      1.0        1
     300.018       99.308      1.0        1
     137.100       98.678      1.0        1
     334.180       98.050      1.0        1
     171.256       97.424      1.0        1
       8.330       96.799      1.0        1
     205.400       96.177      1.0        1
      42.469       95.555      1.0        1
     239.534       94.936      1.0        1
      76.597       94.319      1.0        1
     273.657       93.703      1.0        1
     110.715       93.089      1.0        1
     307.770       92.477      1.0        1
     144.822       91.867      1.0        1
     341.872       91.258      1.0        1
     178.920       90.651      1.0        1
      15.965       90.046      1.0        1
     213.008       89.443      1.0        1
      50.048       88.842      1.0        1
     247.086       88.242      1.0        1
      84.122       87.645      1.0        1
     281.156       87.049      1.0        1
     118.187       86.455      1.0        1
     315.216       85.863      1.0        1
     152.243       85.272      1.0        1
     349.268       84.683      1.0        1
     186.291       84.097      1.0        1
      23.312       83.512      1.0        1
     220.330       82.929      1.0        1
      57.347       82.347      1.0        1
     254.361       81.768      1.0        1
      91.374       81.190      1.0        1
     288.384       80.615      1.0        1
     125.393       80.041      1.0        1
     322.400       79.469      1.0        1
     159.405       78.898      1.0        1
     356.408       78.330      1.0        1
     193.410       77.763      1.0        1
      30.409       77.199      1.0        1
     227.407       76.636      1.0        1
      64.403       76.075      1.0        1
     261.397       75.516      1.0        1
      98.390       74.959      1.0        1
     295.381       74.404      1.0        1
     132.370       73.850      1.0        1
     329.358       73.299      1.0        1
     166.344       72.749      1.0        1
       3.329       72.201      1.0        1
     200.312       71.655      1.0        1
      37.293       71.111      1.0        1
     234.273       70.569      1.0        1
      71.252       70.029      1.0        1
     268.229       69.490      1.0        1
     105.205       68.954      1.0        1
     302.179       68.419      1.0        1
     139.152       67.886      1.0        1
     336.123       67.356      1.0        1
     173.094       66.827      1.0        1
      10.062       66.300      1.0        1
     207.030       65.775      1.0        1
      43.996       65.251      1.0        1
     240.961       64.730      1.0        1
      77.925       64.211      1.0        1
     274.888       63.693      1.0        1
     111.849       63.178      1.0        1
     308.809       62.664      1.0        1
     145.768       62.153      1.0        1
     342.726       61.643      1.0        1
     179.683       61.135      1.0        1
      16.638       60.629      1.0        1
     213.593       60.125      1.0        1
      50.546       59.623      1.0        1
     247.498       59.123      1.0        1
      84.450       58.625      1.0        1
     281.400       58.129      1.0        1
     118.349       57.635      1.0        1
     315.298       57.142      1.0        1
     152.245       56.652      1.0        1
     349.191       56.164      1.0        1
     186.137       55.677      1.0        1
      23.081       55.193      1.0        1
     220.025       54.710      1.0        1
      56.968       54.230      1.0        1
     253.910       53.751      1.0        1
      90.851       53.274      1.0        1
     287.791       52.800      1.0        1
     124.730       52.327      1.0        1
     321.668       51.856      1.0        1
     158.606       51.387      1.0        1
     355.543       50.921      1.0        1
     192.479       50.456      1.0        1
      29.414       49.993      1.0        1
     226.349       49.532      1.0        1
      63.283       49.073      1.0        1
     260.216       48.616      1.0        1
      97.148       48.161      1.0        1
     294.080       47.709      1.0        1
     131.011       47.258      1.0        1
     327.942       46.809      1.0        1
     164.871       46.362      1.0        1
       1.800       45.917      1.0        1
     198.729       45.474      1.0        1
      35.657       45.033      1.0        1
     232.584       44.594      1.0        1
      69.511       44.157      1.0        1
     266.437       43.722      1.0        1
     103.362       43.289      1.0        1
     300.287       42.858      1.0        1
     137.211       42.429      1.0        1
     334.135       42.002      1.0        1
     171.058       41.577      1.0        1
       7.981       41.154      1.0        1
     204.903       40.734      1.0        1
      41.825       40.315      1.0        1
     238.746       39.898      1.0        1
      75.667       39.483      1.0        1
     272.587       39.070      1.0        1
     109.507       38.660      1.0        1
     306.426       38.251      1.0        1
     143.345       37.844      1.0        1
     340.264       37.440      1.0        1
     177.182       37.037      1.0        1
      14.100       36.636      1.0        1
     211.017       36.238      1.0        1
      47.934       35.841      1.0        1
     244.850       35.447      1.0        1
      81.766       35.054      1.0        1
     278.682       34.664      1.0        1
     115.597       34.276      1.0        1
     312.512       33.889      1.0        1
     149.427       33.505      1.0        1
     346.341       33.123      1.0        1
     183.255       32.743      1.0        1
      20.169       32.365      1.0        1
     217.082       31.989      1.0        1
      53.995       31.615      1.0        1
     250.908       31.243      1.0        1
      87.820       30.873      1.0        1
     284.732       30.506      1.0        1
     121.644       30.140      1.0        1
     318.555       29.776      1.0        1
     155.467       29.415      1.0        1
     352.378       29.055      1.0        1
     189.288       28.698      1.0        1
      26.199       28.342      1.0        1
     223.109       27.989      1.0        1
      60.019       27.638      1.0        1
     256.929       27.289      1.0        1
      93.838       26.942      1.0        1
     290.748       26.597      1.0        1
     127.657       26.254      1.0        1
     324.566       25.913      1.0        1
     161.474       25.574      1.0        1
     358.383       25.238      1.0        1
     195.291       24.903      1.0        1
      32.199       24.571      1.0        1
     229.107       24.241      1.0        1
      66.015       23.912      1.0        1
     262.922       23.586      1.0        1
      99.829       23.262      1.0        1
     296.737       22.940      1.0        1
     133.644       22.620      1.0        1
     330.550       22.302      1.0        1
     167.457       21.987      1.0        1
       4.364       21.673      1.0        1
     201.270       21.362      1.0        1
      38.176       21.052      1.0        1
     235.082       20.745      1.0        1
      71.988       20.440      1.0        1
     268.894       20.137      1.0        1
     105.800       19.836      1.0        1
     302.705       19.537      1.0        1
     139.611       19.241      1.0        1
     336.516       18.946      1.0        1
     173.421       18.653      1.0        1
      10.326       18.363      1.0        1
     207.231       18.075      1.0        1
      44.136       17.789      1.0        1
     241.041       17.505      1.0        1
      77.946       17.223      1.0        1
     274.850       16.943      1.0        1
     111.755       16.666      1.0        1
     308.659       16.390      1.0        1
     145.564       16.117      1.0        1
     342.468       15.846      1.0        1
     179.372       15.576      1.0        1
      16.276       15.309      1.0        1
     213.180       15.045      1.0        1
      50.084       14.782      1.0        1
     246.988       14.521      1.0        1
      83.892       14.263      1.0        1
     280.796       14.007      1.0        1
     117.699       13.752      1.0        1
     314.603       13.500      1.0        1
     151.506       13.250      1.0        1
     348.410       13.003      1.0        1
     185.313       12.757      1.0        1
      22.217       12.514      1.0        1
     219.120       12.272      1.0        1
      56.023       12.033      1.0        1
     252.926       11.796      1.0        1
      89.830       11.561      1.0        1
     286.733       11.329      1.0        1
     123.636       11.098      1.0        1
     320.539       10.869      1.0        1
     157.442       10.643      1.0        1
     354.345       10.419      1.0        1
     191.248       10.197      1.0        1
      28.151        9.977      1.0        1
     225.053        9.760      1.0        1
      61.956        9.544      1.0        1
     258.859        9.331      1.0        1
      95.762        9.120      1.0        1
     292.665        8.911      1.0        1
     129.567        8.704      1.0        1
     326.470        8.499      1.0        1
     163.373        8.296      1.0        1
       0.275        8.096      1.0        1
     197.178        7.898      1.0        1
      34.080        7.702      1.0        1
     230.983        7.508      1.0        1
      67.885        7.316      1.0        1
     264.788        7.127      1.0        1
     101.690        6.939      1.0        1
     298.593        6.754      1.0        1
     135.495        6.571      1.0        1
     332.398        6.390      1.0        1
     169.300        6.211      1.0        1
       6.203        6.035      1.0        1
     203.105        5.860      1.0        1
      40.007        5.688      1.0        1
     236.910        5.518      1.0        1
      73.812        5.350      1.0        1
     270.714        5.185      1.0        1
     107.617        5.021      1.0        1
     304.519        4.860      1.0        1
     141.421        4.701      1.0        1
     338.324        4.544      1.0        1
     175.226        4.389      1.0        1
      12.128        4.236      1.0        1
     209.031        4.086      1.0        1
      45.933        3.938      1.0        1
     242.835        3.792      1.0        1
      79.737        3.648      1.0        1
     276.640        3.506      1.0        1
     113.542        3.367      1.0        1
     310.444        3.229      1.0        1
     147.346        3.094      1.0        1
     344.249        2.961      1.0        1
     181.151        2.830      1.0        1
      18.053        2.702      1.0        1
     214.955        2.575      1.0        1
      51.857        2.451      1.0        1
     248.760        2.329      1.0        1
      85.662        2.209      1.0        1
     282.564        2.092      1.0        1
     119.466        1.976      1.0        1
     316.369        1.863      1.0        1
     153.271        1.752      1.0        1
     350.173        1.643      1.0        1
     187.075        1.536      1.0        1
      23.977        1.432      1.0        1
     220.879        1.330      1.0        1
      57.782        1.229      1.0        1
     254.684        1.131      1.0        1
      91.586        1.036      1.0        1
     288.488        0.942      1.0        1
     125.390        0.851      1.0        1
     322.293        0.762      1.0        1
     159.195        0.675      1.0        1
     356.097        0.590      1.0        1
     192.999        0.508      1.0        1
      29.901        0.427      1.0        1
     226.803        0.349      1.0        1
      63.706        0.273      1.0        1
     260.608        0.199      1.0        1
      97.510        0.128      1.0        1
     294.412        0.058      1.0        1
     131.314        0.000      1.0        1
     328.217        0.000      1.0        1
     165.119        0.000      1.0        1
       2.021        0.000      1.0        1
     198.923        0.000      1.0        1
      35.825        0.000      1.0        1
     232.727        0.000      1.0        1
      69.630        0.000      1.0        1
     266.532        0.000      1.0        1
     103.434        0.000      1.0        0
     300.336        0.000      1.0        0
     137.238        0.000      1.0        0
     334.140        0.000      1.0        0
     171.043        0.000      1.0        0
       7.945        0.000      1.0        0
     204.847        0.000      1.0        0
      41.749        0.000      1.0        0
     238.651        0.000      1.0        0
      75.554        0.000      1.0        0
     272.456        0.000      1.0        0
     109.358        0.000      1.0        0
     306.260        0.000      1.0        0
     143.162        0.000      1.0        0
     340.064        0.000      1.0        0
     176.967        0.000      1.0        0
      13.869        0.000      1.0        0
     210.771        0.000      1.0        0
      47.673        0.000      1.0        0
     244.575        0.000      1.0        0
      81.477        0.000      1.0        0
       0.000        0.000      1.0        0
