# Supplementary material for: Salinirifamycins A–E: Rifamycin S Derivatives from the Brazilian Marine Actinomycete Salinispora arenicola
Source: J Nat Prod. 2026 Jan 1;89(1):304–12. doi: 10.1021/acs.jnatprod.5c01381 (PMC12836363; doi:10.1021/acs.jnatprod.5c01381)
Supplement: Supplementary file 1 [file np5c01381_si_001.zip › Salinirifamycin D (4)/dirinfo/shapelib/One_NMR_W023_ad300.RF]

# Pbox    400.00  52 4095  0.0     0    1.0000 14.95189     6
# VJ4.2  pw (us)  pwr  pwrf  dres  dmf  dcyc   B1max (kHz)  Stype
# ---------------------------------------------------------------
# Pxsim 0.0004000 14848.3723 0.000 311688.0 0.0000000 0.0000000 0.00
# data: pw (s) B1max (Hz) status sw (Hz) T1 (s)   T2 (s) RDC (Hz)
# ---------------------------------------------------------------
# Pbox.inp data :
# ~~~~~~~~~~~~~~~~~~~~~~~~~~~Waves~~~~~~~~~~~~~~~~~~~~~~~~~~~~~~~~~~
#   shape   bw(/pw)   ofs  st  ph  fla  trev  d1  d2   d0   wrp  php
# ~~~~~~~~~~~~~~~~~~~~~~~~~~~~~~~~~~~~~~~~~~~~~~~~~~~~~~~~~~~~~~~~~~
# { wurst2i 51948/0.0004 }
#
# type      = r          mod       = n          dres      = n         
# steps     = n          stepsize  = n          attn      = i         
# refofs    = n          wrap      = n          sfrq      = n         
# sucyc     = d          reps      = 2          header    = y         
# bscor     = n          pad1      = n          pad2      = n         
# bsim      = n          T1        = n          T2        = n         
# rdc       = n          dcyc      = n          sw        = n         
#
# RF Calibration Data :  ref_pwr   = 58         ref_pw90  = 8.38
# ~~~~~~~~~~~~~~~~~~~~~
###
# ------------------- Shape data ------------------
# pwtot      = 0.0004000 (total pw, s)
# power      = 52 (power level, dB)
# pwrf       = 4095 (fine power)
# B1max      = 14.9519 (B1max, kHz)
# B1rms      = 9.0787 (B1[RMS], kHz)
# nptot      = 320 (total number of steps)
# stepsize   = 1.25 (length of a single step, us)
# maxamp     = 1016.9 (max amplitude)
# ------------------------------------------------- 
#      phase      amplitude   length     gate 
# ------------------------------------------------- 
        0.00      1023.00      0.0        0
       0.000        0.000      1.0        0
      11.371        0.000      1.0        0
      23.096        0.000      1.0        0
      34.821        0.000      1.0        1
      46.546        0.577      1.0        1
      58.271        1.464      1.0        1
      69.996        2.547      1.0        1
      81.721        3.825      1.0        1
      93.446        5.299      1.0        1
     105.171        6.968      1.0        1
     116.896        8.831      1.0        1
     128.621       10.888      1.0        1
     140.346       13.137      1.0        1
     152.070       15.578      1.0        1
     163.795       18.209      1.0        1
     175.520       21.031      1.0        1
     187.244       24.041      1.0        1
     198.969       27.239      1.0        1
     210.693       30.623      1.0        1
     222.417       34.192      1.0        1
     234.141       37.945      1.0        1
     245.865       41.879      1.0        1
     257.588       45.995      1.0        1
     269.311       50.289      1.0        1
     281.034       54.761      1.0        1
     292.755       59.409      1.0        1
     304.476       64.230      1.0        1
     316.197       69.223      1.0        1
     327.916       74.386      1.0        1
     339.634       79.717      1.0        1
     351.351       85.215      1.0        1
       3.067       90.876      1.0        1
      14.781       96.698      1.0        1
      26.493      102.680      1.0        1
      38.203      108.819      1.0        1
      49.911      115.113      1.0        1
      61.616      121.558      1.0        1
      73.319      128.154      1.0        1
      85.018      134.897      1.0        1
      96.714      141.784      1.0        1
     108.406      148.813      1.0        1
     120.094      155.981      1.0        1
     131.777      163.286      1.0        1
     143.454      170.724      1.0        1
     155.127      178.293      1.0        1
     166.793      185.989      1.0        1
     178.452      193.810      1.0        1
     190.105      201.753      1.0        1
     201.749      209.815      1.0        1
     213.386      217.991      1.0        1
     225.013      226.281      1.0        1
     236.630      234.679      1.0        1
     248.237      243.183      1.0        1
     259.832      251.790      1.0        1
     271.415      260.495      1.0        1
     282.986      269.297      1.0        1
     294.542      278.191      1.0        1
     306.084      287.174      1.0        1
     317.610      296.243      1.0        1
     329.119      305.393      1.0        1
     340.610      314.622      1.0        1
     352.083      323.925      1.0        1
       3.535      333.300      1.0        1
      14.967      342.742      1.0        1
      26.376      352.249      1.0        1
      37.761      361.815      1.0        1
      49.121      371.438      1.0        1
      60.455      381.114      1.0        1
      71.762      390.839      1.0        1
      83.039      400.609      1.0        1
      94.285      410.420      1.0        1
     105.500      420.269      1.0        1
     116.681      430.152      1.0        1
     127.827      440.065      1.0        1
     138.935      450.004      1.0        1
     150.006      459.966      1.0        1
     161.036      469.945      1.0        1
     172.024      479.940      1.0        1
     182.968      489.945      1.0        1
     193.866      499.957      1.0        1
     204.717      509.971      1.0        1
     215.518      519.985      1.0        1
     226.268      529.994      1.0        1
     236.964      539.994      1.0        1
     247.605      549.982      1.0        1
     258.189      559.953      1.0        1
     268.712      569.904      1.0        1
     279.174      579.830      1.0        1
     289.572      589.729      1.0        1
     299.904      599.595      1.0        1
     310.168      609.426      1.0        1
     320.360      619.217      1.0        1
     330.480      628.965      1.0        1
     340.525      638.666      1.0        1
     350.492      648.316      1.0        1
       0.379      657.911      1.0        1
      10.184      667.448      1.0        1
      19.904      676.922      1.0        1
      29.538      686.331      1.0        1
      39.081      695.671      1.0        1
      48.533      704.938      1.0        1
      57.890      714.128      1.0        1
      67.150      723.237      1.0        1
      76.311      732.264      1.0        1
      85.369      741.203      1.0        1
      94.324      750.051      1.0        1
     103.171      758.805      1.0        1
     111.909      767.462      1.0        1
     120.535      776.017      1.0        1
     129.047      784.469      1.0        1
     137.442      792.813      1.0        1
     145.717      801.047      1.0        1
     153.870      809.166      1.0        1
     161.899      817.169      1.0        1
     169.801      825.051      1.0        1
     177.574      832.810      1.0        1
     185.215      840.443      1.0        1
     192.721      847.947      1.0        1
     200.091      855.319      1.0        1
     207.322      862.555      1.0        1
     214.412      869.654      1.0        1
     221.358      876.613      1.0        1
     228.158      883.428      1.0        1
     234.810      890.098      1.0        1
     241.311      896.619      1.0        1
     247.660      902.989      1.0        1
     253.853      909.205      1.0        1
     259.890      915.266      1.0        1
     265.768      921.169      1.0        1
     271.484      926.911      1.0        1
     277.037      932.490      1.0        1
     282.425      937.904      1.0        1
     287.646      943.152      1.0        1
     292.697      948.230      1.0        1
     297.578      953.138      1.0        1
     302.287      957.872      1.0        1
     306.821      962.432      1.0        1
     311.179      966.815      1.0        1
     315.360      971.021      1.0        1
     319.362      975.046      1.0        1
     323.183      978.890      1.0        1
     326.822      982.551      1.0        1
     330.277      986.028      1.0        1
     333.548      989.319      1.0        1
     336.634      992.423      1.0        1
     339.532      995.339      1.0        1
     342.242      998.066      1.0        1
     344.762     1000.602      1.0        1
     347.093     1002.947      1.0        1
     349.232     1005.100      1.0        1
     351.180     1007.060      1.0        1
     352.935     1008.826      1.0        1
     354.497     1010.397      1.0        1
     355.865     1011.774      1.0        1
     357.038     1012.955      1.0        1
     358.017     1013.939      1.0        1
     358.800     1014.728      1.0        1
     359.388     1015.319      1.0        1
     359.779     1015.713      1.0        1
     359.975     1015.911      2.0        1
     359.779     1015.713      1.0        1
     359.388     1015.319      1.0        1
     358.800     1014.728      1.0        1
     358.017     1013.939      1.0        1
     357.038     1012.955      1.0        1
     355.865     1011.774      1.0        1
     354.497     1010.397      1.0        1
     352.935     1008.826      1.0        1
     351.180     1007.060      1.0        1
     349.232     1005.100      1.0        1
     347.093     1002.947      1.0        1
     344.762     1000.602      1.0        1
     342.242      998.066      1.0        1
     339.532      995.339      1.0        1
     336.634      992.423      1.0        1
     333.548      989.319      1.0        1
     330.277      986.028      1.0        1
     326.822      982.551      1.0        1
     323.183      978.890      1.0        1
     319.362      975.046      1.0        1
     315.360      971.021      1.0        1
     311.179      966.815      1.0        1
     306.821      962.432      1.0        1
     302.287      957.872      1.0        1
     297.578      953.138      1.0        1
     292.697      948.230      1.0        1
     287.646      943.152      1.0        1
     282.425      937.904      1.0        1
     277.037      932.490      1.0        1
     271.484      926.911      1.0        1
     265.768      921.169      1.0        1
     259.890      915.266      1.0        1
     253.853      909.205      1.0        1
     247.660      902.989      1.0        1
     241.311      896.619      1.0        1
     234.810      890.098      1.0        1
     228.158      883.428      1.0        1
     221.358      876.613      1.0        1
     214.412      869.654      1.0        1
     207.322      862.555      1.0        1
     200.091      855.319      1.0        1
     192.721      847.947      1.0        1
     185.215      840.443      1.0        1
     177.574      832.810      1.0        1
     169.801      825.051      1.0        1
     161.899      817.169      1.0        1
     153.870      809.166      1.0        1
     145.717      801.047      1.0        1
     137.442      792.813      1.0        1
     129.047      784.469      1.0        1
     120.535      776.017      1.0        1
     111.909      767.462      1.0        1
     103.171      758.805      1.0        1
      94.324      750.051      1.0        1
      85.369      741.203      1.0        1
      76.311      732.264      1.0        1
      67.150      723.237      1.0        1
      57.890      714.128      1.0        1
      48.533      704.938      1.0        1
      39.081      695.671      1.0        1
      29.538      686.331      1.0        1
      19.904      676.922      1.0        1
      10.184      667.448      1.0        1
       0.379      657.911      1.0        1
     350.492      648.316      1.0        1
     340.525      638.666      1.0        1
     330.480      628.965      1.0        1
     320.360      619.217      1.0        1
     310.168      609.426      1.0        1
     299.904      599.595      1.0        1
     289.572      589.729      1.0        1
     279.174      579.830      1.0        1
     268.712      569.904      1.0        1
     258.189      559.953      1.0        1
     247.605      549.982      1.0        1
     236.964      539.994      1.0        1
     226.268      529.994      1.0        1
     215.518      519.985      1.0        1
     204.717      509.971      1.0        1
     193.866      499.957      1.0        1
     182.968      489.945      1.0        1
     172.024      479.940      1.0        1
     161.036      469.945      1.0        1
     150.006      459.966      1.0        1
     138.935      450.004      1.0        1
     127.827      440.065      1.0        1
     116.681      430.152      1.0        1
     105.500      420.269      1.0        1
      94.285      410.420      1.0        1
      83.039      400.609      1.0        1
      71.762      390.839      1.0        1
      60.455      381.114      1.0        1
      49.121      371.438      1.0        1
      37.761      361.815      1.0        1
      26.376      352.249      1.0        1
      14.967      342.742      1.0        1
       3.535      333.300      1.0        1
     352.083      323.925      1.0        1
     340.610      314.622      1.0        1
     329.119      305.393      1.0        1
     317.610      296.243      1.0        1
     306.084      287.174      1.0        1
     294.542      278.191      1.0        1
     282.986      269.297      1.0        1
     271.415      260.495      1.0        1
     259.832      251.790      1.0        1
     248.237      243.183      1.0        1
     236.630      234.679      1.0        1
     225.013      226.281      1.0        1
     213.386      217.991      1.0        1
     201.749      209.815      1.0        1
     190.105      201.753      1.0        1
     178.452      193.810      1.0        1
     166.793      185.989      1.0        1
     155.127      178.293      1.0        1
     143.454      170.724      1.0        1
     131.777      163.286      1.0        1
     120.094      155.981      1.0        1
     108.406      148.813      1.0        1
      96.714      141.784      1.0        1
      85.018      134.897      1.0        1
      73.319      128.154      1.0        1
      61.616      121.558      1.0        1
      49.911      115.113      1.0        1
      38.203      108.819      1.0        1
      26.493      102.680      1.0        1
      14.781       96.698      1.0        1
       3.067       90.876      1.0        1
     351.351       85.215      1.0        1
     339.634       79.717      1.0        1
     327.916       74.386      1.0        1
     316.197       69.223      1.0        1
     304.476       64.230      1.0        1
     292.755       59.409      1.0        1
     281.034       54.761      1.0        1
     269.311       50.289      1.0        1
     257.588       45.995      1.0        1
     245.865       41.879      1.0        1
     234.141       37.945      1.0        1
     222.417       34.192      1.0        1
     210.693       30.623      1.0        1
     198.969       27.239      1.0        1
     187.244       24.041      1.0        1
     175.520       21.031      1.0        1
     163.795       18.209      1.0        1
     152.070       15.578      1.0        1
     140.346       13.137      1.0        1
     128.621       10.888      1.0        1
     116.896        8.831      1.0        1
     105.171        6.968      1.0        1
      93.446        5.299      1.0        1
      81.721        3.825      1.0        1
      69.996        2.547      1.0        1
      58.271        1.464      1.0        1
      46.546        0.577      1.0        1
      34.821        0.000      1.0        1
      23.096        0.000      1.0        0
      11.371        0.000      1.0        0
       0.000        0.000      1.0        0
