# Supplementary material for: Salinirifamycins A–E: Rifamycin S Derivatives from the Brazilian Marine Actinomycete Salinispora arenicola
Source: J Nat Prod. 2026 Jan 1;89(1):304–12. doi: 10.1021/acs.jnatprod.5c01381 (PMC12836363; doi:10.1021/acs.jnatprod.5c01381)
Supplement: Supplementary file 1 [file np5c01381_si_001.zip › Salinirifamycin D (4)/dirinfo/shapelib/One_NMR_W023_ad300R.RF]

# Pbox    400.00  52 4095  0.0     0    1.0000 14.95189     6
# VJ4.2  pw (us)  pwr  pwrf  dres  dmf  dcyc   B1max (kHz)  Stype
# ---------------------------------------------------------------
# Pxsim 0.0004000 14848.3723 0.000 311688.0 0.0000000 0.0000000 0.00
# data: pw (s) B1max (Hz) status sw (Hz) T1 (s)   T2 (s) RDC (Hz)
# ---------------------------------------------------------------
# Pbox.inp data :
# ~~~~~~~~~~~~~~~~~~~~~~~~~~~Waves~~~~~~~~~~~~~~~~~~~~~~~~~~~~~~~~~~
#   shape   bw(/pw)   ofs  st  ph  fla  trev  d1  d2   d0   wrp  php
# ~~~~~~~~~~~~~~~~~~~~~~~~~~~~~~~~~~~~~~~~~~~~~~~~~~~~~~~~~~~~~~~~~~
# { wurst2i -51948/0.0004 }
#
# type      = r          mod       = n          dres      = n         
# steps     = n          stepsize  = n          attn      = i         
# refofs    = n          wrap      = n          sfrq      = n         
# sucyc     = d          reps      = 2          header    = y         
# bscor     = n          pad1      = n          pad2      = n         
# bsim      = n          T1        = n          T2        = n         
# rdc       = n          dcyc      = n          sw        = n         
#
# RF Calibration Data :  ref_pwr   = 58         ref_pw90  = 8.38
# ~~~~~~~~~~~~~~~~~~~~~
###
# ------------------- Shape data ------------------
# pwtot      = 0.0004000 (total pw, s)
# power      = 52 (power level, dB)
# pwrf       = 4095 (fine power)
# B1max      = 14.9519 (B1max, kHz)
# B1rms      = 9.0787 (B1[RMS], kHz)
# nptot      = 320 (total number of steps)
# stepsize   = 1.25 (length of a single step, us)
# maxamp     = 1016.9 (max amplitude)
# ------------------------------------------------- 
#      phase      amplitude   length     gate 
# ------------------------------------------------- 
        0.00      1023.00      0.0        0
       0.000        0.000      1.0        0
     348.629        0.000      1.0        0
     336.904        0.000      1.0        0
     325.179        0.000      1.0        1
     313.454        0.577      1.0        1
     301.729        1.464      1.0        1
     290.004        2.547      1.0        1
     278.279        3.825      1.0        1
     266.554        5.299      1.0        1
     254.829        6.968      1.0        1
     243.104        8.831      1.0        1
     231.379       10.888      1.0        1
     219.654       13.137      1.0        1
     207.930       15.578      1.0        1
     196.205       18.209      1.0        1
     184.480       21.031      1.0        1
     172.756       24.041      1.0        1
     161.031       27.239      1.0        1
     149.307       30.623      1.0        1
     137.583       34.192      1.0        1
     125.859       37.945      1.0        1
     114.135       41.879      1.0        1
     102.412       45.995      1.0        1
      90.689       50.289      1.0        1
      78.966       54.761      1.0        1
      67.245       59.409      1.0        1
      55.524       64.230      1.0        1
      43.803       69.223      1.0        1
      32.084       74.386      1.0        1
      20.366       79.717      1.0        1
       8.649       85.215      1.0        1
     356.933       90.876      1.0        1
     345.219       96.698      1.0        1
     333.507      102.680      1.0        1
     321.797      108.819      1.0        1
     310.089      115.113      1.0        1
     298.384      121.558      1.0        1
     286.681      128.154      1.0        1
     274.982      134.897      1.0        1
     263.286      141.784      1.0        1
     251.594      148.813      1.0        1
     239.906      155.981      1.0        1
     228.223      163.286      1.0        1
     216.546      170.724      1.0        1
     204.873      178.293      1.0        1
     193.207      185.989      1.0        1
     181.548      193.810      1.0        1
     169.895      201.753      1.0        1
     158.251      209.815      1.0        1
     146.614      217.991      1.0        1
     134.987      226.281      1.0        1
     123.370      234.679      1.0        1
     111.763      243.183      1.0        1
     100.168      251.790      1.0        1
      88.585      260.495      1.0        1
      77.014      269.297      1.0        1
      65.458      278.191      1.0        1
      53.916      287.174      1.0        1
      42.390      296.243      1.0        1
      30.881      305.393      1.0        1
      19.390      314.622      1.0        1
       7.917      323.925      1.0        1
     356.465      333.300      1.0        1
     345.033      342.742      1.0        1
     333.624      352.249      1.0        1
     322.239      361.815      1.0        1
     310.879      371.438      1.0        1
     299.545      381.114      1.0        1
     288.238      390.839      1.0        1
     276.961      400.609      1.0        1
     265.715      410.420      1.0        1
     254.500      420.269      1.0        1
     243.319      430.152      1.0        1
     232.173      440.065      1.0        1
     221.065      450.004      1.0        1
     209.994      459.966      1.0        1
     198.964      469.945      1.0        1
     187.976      479.940      1.0        1
     177.032      489.945      1.0        1
     166.134      499.957      1.0        1
     155.283      509.971      1.0        1
     144.482      519.985      1.0        1
     133.732      529.994      1.0        1
     123.036      539.994      1.0        1
     112.395      549.982      1.0        1
     101.811      559.953      1.0        1
      91.288      569.904      1.0        1
      80.826      579.830      1.0        1
      70.428      589.729      1.0        1
      60.096      599.595      1.0        1
      49.832      609.426      1.0        1
      39.640      619.217      1.0        1
      29.520      628.965      1.0        1
      19.475      638.666      1.0        1
       9.508      648.316      1.0        1
     359.621      657.911      1.0        1
     349.816      667.448      1.0        1
     340.096      676.922      1.0        1
     330.462      686.331      1.0        1
     320.919      695.671      1.0        1
     311.467      704.938      1.0        1
     302.110      714.128      1.0        1
     292.850      723.237      1.0        1
     283.689      732.264      1.0        1
     274.631      741.203      1.0        1
     265.676      750.051      1.0        1
     256.829      758.805      1.0        1
     248.091      767.462      1.0        1
     239.465      776.017      1.0        1
     230.953      784.469      1.0        1
     222.558      792.813      1.0        1
     214.283      801.047      1.0        1
     206.130      809.166      1.0        1
     198.101      817.169      1.0        1
     190.199      825.051      1.0        1
     182.426      832.810      1.0        1
     174.785      840.443      1.0        1
     167.279      847.947      1.0        1
     159.909      855.319      1.0        1
     152.678      862.555      1.0        1
     145.588      869.654      1.0        1
     138.642      876.613      1.0        1
     131.842      883.428      1.0        1
     125.190      890.098      1.0        1
     118.689      896.619      1.0        1
     112.340      902.989      1.0        1
     106.147      909.205      1.0        1
     100.110      915.266      1.0        1
      94.232      921.169      1.0        1
      88.516      926.911      1.0        1
      82.963      932.490      1.0        1
      77.575      937.904      1.0        1
      72.354      943.152      1.0        1
      67.303      948.230      1.0        1
      62.422      953.138      1.0        1
      57.713      957.872      1.0        1
      53.179      962.432      1.0        1
      48.821      966.815      1.0        1
      44.640      971.021      1.0        1
      40.638      975.046      1.0        1
      36.817      978.890      1.0        1
      33.178      982.551      1.0        1
      29.723      986.028      1.0        1
      26.452      989.319      1.0        1
      23.366      992.423      1.0        1
      20.468      995.339      1.0        1
      17.758      998.066      1.0        1
      15.238     1000.602      1.0        1
      12.907     1002.947      1.0        1
      10.768     1005.100      1.0        1
       8.820     1007.060      1.0        1
       7.065     1008.826      1.0        1
       5.503     1010.397      1.0        1
       4.135     1011.774      1.0        1
       2.962     1012.955      1.0        1
       1.983     1013.939      1.0        1
       1.200     1014.728      1.0        1
       0.612     1015.319      1.0        1
       0.221     1015.713      1.0        1
       0.025     1015.911      2.0        1
       0.221     1015.713      1.0        1
       0.612     1015.319      1.0        1
       1.200     1014.728      1.0        1
       1.983     1013.939      1.0        1
       2.962     1012.955      1.0        1
       4.135     1011.774      1.0        1
       5.503     1010.397      1.0        1
       7.065     1008.826      1.0        1
       8.820     1007.060      1.0        1
      10.768     1005.100      1.0        1
      12.907     1002.947      1.0        1
      15.238     1000.602      1.0        1
      17.758      998.066      1.0        1
      20.468      995.339      1.0        1
      23.366      992.423      1.0        1
      26.452      989.319      1.0        1
      29.723      986.028      1.0        1
      33.178      982.551      1.0        1
      36.817      978.890      1.0        1
      40.638      975.046      1.0        1
      44.640      971.021      1.0        1
      48.821      966.815      1.0        1
      53.179      962.432      1.0        1
      57.713      957.872      1.0        1
      62.422      953.138      1.0        1
      67.303      948.230      1.0        1
      72.354      943.152      1.0        1
      77.575      937.904      1.0        1
      82.963      932.490      1.0        1
      88.516      926.911      1.0        1
      94.232      921.169      1.0        1
     100.110      915.266      1.0        1
     106.147      909.205      1.0        1
     112.340      902.989      1.0        1
     118.689      896.619      1.0        1
     125.190      890.098      1.0        1
     131.842      883.428      1.0        1
     138.642      876.613      1.0        1
     145.588      869.654      1.0        1
     152.678      862.555      1.0        1
     159.909      855.319      1.0        1
     167.279      847.947      1.0        1
     174.785      840.443      1.0        1
     182.426      832.810      1.0        1
     190.199      825.051      1.0        1
     198.101      817.169      1.0        1
     206.130      809.166      1.0        1
     214.283      801.047      1.0        1
     222.558      792.813      1.0        1
     230.953      784.469      1.0        1
     239.465      776.017      1.0        1
     248.091      767.462      1.0        1
     256.829      758.805      1.0        1
     265.676      750.051      1.0        1
     274.631      741.203      1.0        1
     283.689      732.264      1.0        1
     292.850      723.237      1.0        1
     302.110      714.128      1.0        1
     311.467      704.938      1.0        1
     320.919      695.671      1.0        1
     330.462      686.331      1.0        1
     340.096      676.922      1.0        1
     349.816      667.448      1.0        1
     359.621      657.911      1.0        1
       9.508      648.316      1.0        1
      19.475      638.666      1.0        1
      29.520      628.965      1.0        1
      39.640      619.217      1.0        1
      49.832      609.426      1.0        1
      60.096      599.595      1.0        1
      70.428      589.729      1.0        1
      80.826      579.830      1.0        1
      91.288      569.904      1.0        1
     101.811      559.953      1.0        1
     112.395      549.982      1.0        1
     123.036      539.994      1.0        1
     133.732      529.994      1.0        1
     144.482      519.985      1.0        1
     155.283      509.971      1.0        1
     166.134      499.957      1.0        1
     177.032      489.945      1.0        1
     187.976      479.940      1.0        1
     198.964      469.945      1.0        1
     209.994      459.966      1.0        1
     221.065      450.004      1.0        1
     232.173      440.065      1.0        1
     243.319      430.152      1.0        1
     254.500      420.269      1.0        1
     265.715      410.420      1.0        1
     276.961      400.609      1.0        1
     288.238      390.839      1.0        1
     299.545      381.114      1.0        1
     310.879      371.438      1.0        1
     322.239      361.815      1.0        1
     333.624      352.249      1.0        1
     345.033      342.742      1.0        1
     356.465      333.300      1.0        1
       7.917      323.925      1.0        1
      19.390      314.622      1.0        1
      30.881      305.393      1.0        1
      42.390      296.243      1.0        1
      53.916      287.174      1.0        1
      65.458      278.191      1.0        1
      77.014      269.297      1.0        1
      88.585      260.495      1.0        1
     100.168      251.790      1.0        1
     111.763      243.183      1.0        1
     123.370      234.679      1.0        1
     134.987      226.281      1.0        1
     146.614      217.991      1.0        1
     158.251      209.815      1.0        1
     169.895      201.753      1.0        1
     181.548      193.810      1.0        1
     193.207      185.989      1.0        1
     204.873      178.293      1.0        1
     216.546      170.724      1.0        1
     228.223      163.286      1.0        1
     239.906      155.981      1.0        1
     251.594      148.813      1.0        1
     263.286      141.784      1.0        1
     274.982      134.897      1.0        1
     286.681      128.154      1.0        1
     298.384      121.558      1.0        1
     310.089      115.113      1.0        1
     321.797      108.819      1.0        1
     333.507      102.680      1.0        1
     345.219       96.698      1.0        1
     356.933       90.876      1.0        1
       8.649       85.215      1.0        1
      20.366       79.717      1.0        1
      32.084       74.386      1.0        1
      43.803       69.223      1.0        1
      55.524       64.230      1.0        1
      67.245       59.409      1.0        1
      78.966       54.761      1.0        1
      90.689       50.289      1.0        1
     102.412       45.995      1.0        1
     114.135       41.879      1.0        1
     125.859       37.945      1.0        1
     137.583       34.192      1.0        1
     149.307       30.623      1.0        1
     161.031       27.239      1.0        1
     172.756       24.041      1.0        1
     184.480       21.031      1.0        1
     196.205       18.209      1.0        1
     207.930       15.578      1.0        1
     219.654       13.137      1.0        1
     231.379       10.888      1.0        1
     243.104        8.831      1.0        1
     254.829        6.968      1.0        1
     266.554        5.299      1.0        1
     278.279        3.825      1.0        1
     290.004        2.547      1.0        1
     301.729        1.464      1.0        1
     313.454        0.577      1.0        1
     325.179        0.000      1.0        1
     336.904        0.000      1.0        0
     348.629        0.000      1.0        0
       0.000        0.000      1.0        0
