# Supplementary material for: Salinirifamycins A–E: Rifamycin S Derivatives from the Brazilian Marine Actinomycete Salinispora arenicola
Source: J Nat Prod. 2026 Jan 1;89(1):304–12. doi: 10.1021/acs.jnatprod.5c01381 (PMC12836363; doi:10.1021/acs.jnatprod.5c01381)
Supplement: Supplementary file 1 [file np5c01381_si_001.zip › Salinirifamycin D (4)/dirinfo/shapelib/One_NMR_W023_ref200.RF]

# Pbox   1998.75  44 4095  0.0     0    1.0000 5.95245     6
# VJ4.2  pw (us)  pwr  pwrf  dres  dmf  dcyc   B1max (kHz)  Stype
# ---------------------------------------------------------------
# Pxsim 0.0019988 5430.5734 0.000 208330.2 0.0000000 0.0000000 0.00
# data: pw (s) B1max (Hz) status sw (Hz) T1 (s)   T2 (s) RDC (Hz)
# ---------------------------------------------------------------
# Pbox.inp data :
# ~~~~~~~~~~~~~~~~~~~~~~~~~~~Waves~~~~~~~~~~~~~~~~~~~~~~~~~~~~~~~~~~
#   shape   bw(/pw)   ofs  st  ph  fla  trev  d1  d2   d0   wrp  php
# ~~~~~~~~~~~~~~~~~~~~~~~~~~~~~~~~~~~~~~~~~~~~~~~~~~~~~~~~~~~~~~~~~~
# { wurst2i 34700/0.002 }
#
# type      = r          mod       = n          dres      = n         
# steps     = n          stepsize  = n          attn      = i         
# refofs    = n          wrap      = n          sfrq      = n         
# sucyc     = d          reps      = 2          header    = y         
# bscor     = n          pad1      = n          pad2      = n         
# bsim      = n          T1        = n          T2        = n         
# rdc       = n          dcyc      = n          sw        = n         
#
# RF Calibration Data :  ref_pwr   = 58         ref_pw90  = 8.38
# ~~~~~~~~~~~~~~~~~~~~~
###
# ------------------- Shape data ------------------
# pwtot      = 0.0019988 (total pw, s)
# power      = 44 (power level, dB)
# pwrf       = 4095 (fine power)
# B1max      = 5.9525 (B1max, kHz)
# B1rms      = 3.3228 (B1[RMS], kHz)
# nptot      = 615 (total number of steps)
# stepsize   = 3.25 (length of a single step, us)
# maxamp     = 934.2 (max amplitude)
# ------------------------------------------------- 
#      phase      amplitude   length     gate 
# ------------------------------------------------- 
        0.00      1023.00      0.0        0
       0.000        0.000      1.0        0
     249.740        0.000      1.0        0
     270.085        0.000      1.0        0
     290.430        0.000      1.0        0
     310.775        0.000      1.0        0
     331.121        0.000      1.0        1
     351.466        0.000      1.0        1
      11.811        0.198      1.0        1
      32.157        0.564      1.0        1
      52.502        0.980      1.0        1
      72.847        1.444      1.0        1
      93.192        1.956      1.0        1
     113.538        2.517      1.0        1
     133.883        3.127      1.0        1
     154.228        3.785      1.0        1
     174.573        4.492      1.0        1
     194.919        5.247      1.0        1
     215.264        6.050      1.0        1
     235.609        6.902      1.0        1
     255.954        7.801      1.0        1
     276.300        8.749      1.0        1
     296.645        9.744      1.0        1
     316.990       10.788      1.0        1
     337.335       11.878      1.0        1
     357.680       13.017      1.0        1
      18.025       14.203      1.0        1
      38.370       15.436      1.0        1
      58.715       16.716      1.0        1
      79.060       18.044      1.0        1
      99.405       19.418      1.0        1
     119.750       20.839      1.0        1
     140.094       22.307      1.0        1
     160.439       23.822      1.0        1
     180.783       25.382      1.0        1
     201.128       26.989      1.0        1
     221.472       28.642      1.0        1
     241.816       30.340      1.0        1
     262.159       32.084      1.0        1
     282.503       33.874      1.0        1
     302.846       35.709      1.0        1
     323.189       37.589      1.0        1
     343.532       39.514      1.0        1
       3.874       41.483      1.0        1
      24.216       43.497      1.0        1
      44.558       45.555      1.0        1
      64.899       47.657      1.0        1
      85.240       49.804      1.0        1
     105.580       51.993      1.0        1
     125.919       54.226      1.0        1
     146.258       56.502      1.0        1
     166.597       58.821      1.0        1
     186.934       61.183      1.0        1
     207.271       63.587      1.0        1
     227.607       66.034      1.0        1
     247.942       68.522      1.0        1
     268.276       71.052      1.0        1
     288.609       73.623      1.0        1
     308.941       76.235      1.0        1
     329.271       78.888      1.0        1
     349.601       81.582      1.0        1
       9.929       84.316      1.0        1
      30.255       87.089      1.0        1
      50.580       89.903      1.0        1
      70.904       92.756      1.0        1
      91.225       95.648      1.0        1
     111.545       98.579      1.0        1
     131.862      101.548      1.0        1
     152.178      104.556      1.0        1
     172.491      107.601      1.0        1
     192.802      110.684      1.0        1
     213.110      113.804      1.0        1
     233.416      116.961      1.0        1
     253.718      120.155      1.0        1
     274.018      123.385      1.0        1
     294.315      126.651      1.0        1
     314.608      129.952      1.0        1
     334.898      133.288      1.0        1
     355.185      136.660      1.0        1
      15.467      140.065      1.0        1
      35.745      143.505      1.0        1
      56.020      146.979      1.0        1
      76.289      150.486      1.0        1
      96.554      154.027      1.0        1
     116.815      157.599      1.0        1
     137.070      161.205      1.0        1
     157.320      164.842      1.0        1
     177.564      168.510      1.0        1
     197.802      172.210      1.0        1
     218.035      175.941      1.0        1
     238.261      179.702      1.0        1
     258.480      183.493      1.0        1
     278.692      187.313      1.0        1
     298.898      191.163      1.0        1
     319.096      195.042      1.0        1
     339.286      198.949      1.0        1
     359.468      202.884      1.0        1
      19.641      206.846      1.0        1
      39.806      210.836      1.0        1
      59.962      214.852      1.0        1
      80.108      218.895      1.0        1
     100.244      222.964      1.0        1
     120.371      227.058      1.0        1
     140.486      231.177      1.0        1
     160.591      235.320      1.0        1
     180.685      239.488      1.0        1
     200.767      243.680      1.0        1
     220.836      247.895      1.0        1
     240.894      252.132      1.0        1
     260.938      256.393      1.0        1
     280.969      260.675      1.0        1
     300.986      264.978      1.0        1
     320.988      269.303      1.0        1
     340.976      273.648      1.0        1
       0.948      278.014      1.0        1
      20.905      282.399      1.0        1
      40.846      286.803      1.0        1
      60.769      291.226      1.0        1
      80.676      295.668      1.0        1
     100.564      300.127      1.0        1
     120.435      304.604      1.0        1
     140.286      309.097      1.0        1
     160.118      313.607      1.0        1
     179.930      318.133      1.0        1
     199.721      322.675      1.0        1
     219.491      327.231      1.0        1
     239.239      331.803      1.0        1
     258.965      336.388      1.0        1
     278.668      340.986      1.0        1
     298.347      345.598      1.0        1
     318.001      350.223      1.0        1
     337.631      354.859      1.0        1
     357.235      359.507      1.0        1
      16.813      364.167      1.0        1
      36.364      368.837      1.0        1
      55.887      373.517      1.0        1
      75.381      378.207      1.0        1
      94.847      382.906      1.0        1
     114.282      387.614      1.0        1
     133.688      392.330      1.0        1
     153.061      397.054      1.0        1
     172.403      401.785      1.0        1
     191.712      406.523      1.0        1
     210.987      411.267      1.0        1
     230.228      416.017      1.0        1
     249.433      420.772      1.0        1
     268.603      425.531      1.0        1
     287.736      430.295      1.0        1
     306.831      435.063      1.0        1
     325.887      439.834      1.0        1
     344.905      444.608      1.0        1
       3.882      449.384      1.0        1
      22.817      454.162      1.0        1
      41.711      458.941      1.0        1
      60.563      463.721      1.0        1
      79.370      468.501      1.0        1
      98.133      473.280      1.0        1
     116.850      478.059      1.0        1
     135.521      482.837      1.0        1
     154.144      487.613      1.0        1
     172.719      492.387      1.0        1
     191.245      497.158      1.0        1
     209.720      501.926      1.0        1
     228.145      506.690      1.0        1
     246.517      511.449      1.0        1
     264.835      516.204      1.0        1
     283.100      520.954      1.0        1
     301.310      525.698      1.0        1
     319.463      530.436      1.0        1
     337.559      535.167      1.0        1
     355.597      539.891      1.0        1
      13.576      544.607      1.0        1
      31.494      549.315      1.0        1
      49.352      554.014      1.0        1
      67.146      558.704      1.0        1
      84.878      563.384      1.0        1
     102.545      568.054      1.0        1
     120.146      572.714      1.0        1
     137.680      577.362      1.0        1
     155.147      581.998      1.0        1
     172.545      586.623      1.0        1
     189.874      591.235      1.0        1
     207.131      595.833      1.0        1
     224.316      600.419      1.0        1
     241.427      604.990      1.0        1
     258.465      609.546      1.0        1
     275.427      614.088      1.0        1
     292.312      618.614      1.0        1
     309.120      623.124      1.0        1
     325.848      627.617      1.0        1
     342.497      632.094      1.0        1
     359.064      636.553      1.0        1
      15.550      640.995      1.0        1
      31.951      645.418      1.0        1
      48.269      649.822      1.0        1
      64.500      654.207      1.0        1
      80.644      658.573      1.0        1
      96.701      662.918      1.0        1
     112.668      667.243      1.0        1
     128.545      671.546      1.0        1
     144.330      675.828      1.0        1
     160.022      680.089      1.0        1
     175.620      684.326      1.0        1
     191.124      688.541      1.0        1
     206.531      692.733      1.0        1
     221.840      696.901      1.0        1
     237.051      701.044      1.0        1
     252.163      705.163      1.0        1
     267.173      709.257      1.0        1
     282.081      713.326      1.0        1
     296.886      717.369      1.0        1
     311.586      721.385      1.0        1
     326.180      725.375      1.0        1
     340.668      729.337      1.0        1
     355.048      733.272      1.0        1
       9.318      737.179      1.0        1
      23.479      741.058      1.0        1
      37.527      744.908      1.0        1
      51.463      748.728      1.0        1
      65.286      752.519      1.0        1
      78.993      756.280      1.0        1
      92.584      760.011      1.0        1
     106.058      763.711      1.0        1
     119.413      767.379      1.0        1
     132.649      771.016      1.0        1
     145.765      774.622      1.0        1
     158.758      778.195      1.0        1
     171.629      781.735      1.0        1
     184.375      785.242      1.0        1
     196.996      788.716      1.0        1
     209.491      792.156      1.0        1
     221.859      795.561      1.0        1
     234.098      798.933      1.0        1
     246.208      802.269      1.0        1
     258.186      805.571      1.0        1
     270.034      808.836      1.0        1
     281.748      812.066      1.0        1
     293.329      815.260      1.0        1
     304.774      818.417      1.0        1
     316.084      821.537      1.0        1
     327.256      824.620      1.0        1
     338.291      827.665      1.0        1
     349.187      830.673      1.0        1
     359.942      833.642      1.0        1
      10.557      836.573      1.0        1
      21.029      839.465      1.0        1
      31.359      842.318      1.0        1
      41.544      845.132      1.0        1
      51.584      847.905      1.0        1
      61.479      850.639      1.0        1
      71.227      853.333      1.0        1
      80.826      855.986      1.0        1
      90.278      858.598      1.0        1
      99.579      861.170      1.0        1
     108.730      863.699      1.0        1
     117.730      866.187      1.0        1
     126.577      868.634      1.0        1
     135.271      871.038      1.0        1
     143.812      873.400      1.0        1
     152.197      875.719      1.0        1
     160.427      877.995      1.0        1
     168.500      880.228      1.0        1
     176.416      882.418      1.0        1
     184.174      884.564      1.0        1
     191.774      886.666      1.0        1
     199.213      888.724      1.0        1
     206.493      890.738      1.0        1
     213.611      892.708      1.0        1
     220.568      894.632      1.0        1
     227.362      896.512      1.0        1
     233.993      898.347      1.0        1
     240.461      900.137      1.0        1
     246.764      901.881      1.0        1
     252.902      903.579      1.0        1
     258.874      905.232      1.0        1
     264.680      906.839      1.0        1
     270.319      908.400      1.0        1
     275.791      909.914      1.0        1
     281.094      911.382      1.0        1
     286.229      912.803      1.0        1
     291.195      914.177      1.0        1
     295.992      915.505      1.0        1
     300.618      916.785      1.0        1
     305.074      918.018      1.0        1
     309.358      919.204      1.0        1
     313.471      920.343      1.0        1
     317.413      921.434      1.0        1
     321.182      922.477      1.0        1
     324.778      923.472      1.0        1
     328.202      924.420      1.0        1
     331.452      925.319      1.0        1
     334.528      926.171      1.0        1
     337.430      926.974      1.0        1
     340.158      927.729      1.0        1
     342.711      928.436      1.0        1
     345.089      929.094      1.0        1
     347.292      929.704      1.0        1
     349.320      930.265      1.0        1
     351.172      930.777      1.0        1
     352.848      931.241      1.0        1
     354.348      931.657      1.0        1
     355.672      932.023      1.0        1
     356.820      932.341      1.0        1
     357.791      932.610      1.0        1
     358.586      932.830      1.0        1
     359.205      933.001      1.0        1
     359.647      933.123      1.0        1
     359.912      933.197      1.0        1
       0.000      933.221      1.0        1
     359.912      933.197      1.0        1
     359.647      933.123      1.0        1
     359.205      933.001      1.0        1
     358.586      932.830      1.0        1
     357.791      932.610      1.0        1
     356.820      932.341      1.0        1
     355.672      932.023      1.0        1
     354.348      931.657      1.0        1
     352.848      931.241      1.0        1
     351.172      930.777      1.0        1
     349.320      930.265      1.0        1
     347.292      929.704      1.0        1
     345.089      929.094      1.0        1
     342.711      928.436      1.0        1
     340.158      927.729      1.0        1
     337.430      926.974      1.0        1
     334.528      926.171      1.0        1
     331.452      925.319      1.0        1
     328.202      924.420      1.0        1
     324.778      923.472      1.0        1
     321.182      922.477      1.0        1
     317.413      921.434      1.0        1
     313.471      920.343      1.0        1
     309.358      919.204      1.0        1
     305.074      918.018      1.0        1
     300.618      916.785      1.0        1
     295.992      915.505      1.0        1
     291.195      914.177      1.0        1
     286.229      912.803      1.0        1
     281.094      911.382      1.0        1
     275.791      909.914      1.0        1
     270.319      908.400      1.0        1
     264.680      906.839      1.0        1
     258.874      905.232      1.0        1
     252.902      903.579      1.0        1
     246.764      901.881      1.0        1
     240.461      900.137      1.0        1
     233.993      898.347      1.0        1
     227.362      896.512      1.0        1
     220.568      894.632      1.0        1
     213.611      892.708      1.0        1
     206.493      890.738      1.0        1
     199.213      888.724      1.0        1
     191.774      886.666      1.0        1
     184.174      884.564      1.0        1
     176.416      882.418      1.0        1
     168.500      880.228      1.0        1
     160.427      877.995      1.0        1
     152.197      875.719      1.0        1
     143.812      873.400      1.0        1
     135.271      871.038      1.0        1
     126.577      868.634      1.0        1
     117.730      866.187      1.0        1
     108.730      863.699      1.0        1
      99.579      861.170      1.0        1
      90.278      858.598      1.0        1
      80.826      855.986      1.0        1
      71.227      853.333      1.0        1
      61.479      850.639      1.0        1
      51.584      847.905      1.0        1
      41.544      845.132      1.0        1
      31.359      842.318      1.0        1
      21.029      839.465      1.0        1
      10.557      836.573      1.0        1
     359.942      833.642      1.0        1
     349.187      830.673      1.0        1
     338.291      827.665      1.0        1
     327.256      824.620      1.0        1
     316.084      821.537      1.0        1
     304.774      818.417      1.0        1
     293.329      815.260      1.0        1
     281.748      812.066      1.0        1
     270.034      808.836      1.0        1
     258.186      805.571      1.0        1
     246.208      802.269      1.0        1
     234.098      798.933      1.0        1
     221.859      795.561      1.0        1
     209.491      792.156      1.0        1
     196.996      788.716      1.0        1
     184.375      785.242      1.0        1
     171.629      781.735      1.0        1
     158.758      778.195      1.0        1
     145.765      774.622      1.0        1
     132.649      771.016      1.0        1
     119.413      767.379      1.0        1
     106.058      763.711      1.0        1
      92.584      760.011      1.0        1
      78.993      756.280      1.0        1
      65.286      752.519      1.0        1
      51.463      748.728      1.0        1
      37.527      744.908      1.0        1
      23.479      741.058      1.0        1
       9.318      737.179      1.0        1
     355.048      733.272      1.0        1
     340.668      729.337      1.0        1
     326.180      725.375      1.0        1
     311.586      721.385      1.0        1
     296.886      717.369      1.0        1
     282.081      713.326      1.0        1
     267.173      709.257      1.0        1
     252.163      705.163      1.0        1
     237.051      701.044      1.0        1
     221.840      696.901      1.0        1
     206.531      692.733      1.0        1
     191.124      688.541      1.0        1
     175.620      684.326      1.0        1
     160.022      680.089      1.0        1
     144.330      675.828      1.0        1
     128.545      671.546      1.0        1
     112.668      667.243      1.0        1
      96.701      662.918      1.0        1
      80.644      658.573      1.0        1
      64.500      654.207      1.0        1
      48.269      649.822      1.0        1
      31.951      645.418      1.0        1
      15.550      640.995      1.0        1
     359.064      636.553      1.0        1
     342.497      632.094      1.0        1
     325.848      627.617      1.0        1
     309.120      623.124      1.0        1
     292.312      618.614      1.0        1
     275.427      614.088      1.0        1
     258.465      609.546      1.0        1
     241.427      604.990      1.0        1
     224.316      600.419      1.0        1
     207.131      595.833      1.0        1
     189.874      591.235      1.0        1
     172.545      586.623      1.0        1
     155.147      581.998      1.0        1
     137.680      577.362      1.0        1
     120.146      572.714      1.0        1
     102.545      568.054      1.0        1
      84.878      563.384      1.0        1
      67.146      558.704      1.0        1
      49.352      554.014      1.0        1
      31.494      549.315      1.0        1
      13.576      544.607      1.0        1
     355.597      539.891      1.0        1
     337.559      535.167      1.0        1
     319.463      530.436      1.0        1
     301.310      525.698      1.0        1
     283.100      520.954      1.0        1
     264.835      516.204      1.0        1
     246.517      511.449      1.0        1
     228.145      506.690      1.0        1
     209.720      501.926      1.0        1
     191.245      497.158      1.0        1
     172.719      492.387      1.0        1
     154.144      487.613      1.0        1
     135.521      482.837      1.0        1
     116.850      478.059      1.0        1
      98.133      473.280      1.0        1
      79.370      468.501      1.0        1
      60.563      463.721      1.0        1
      41.711      458.941      1.0        1
      22.817      454.162      1.0        1
       3.882      449.384      1.0        1
     344.905      444.608      1.0        1
     325.887      439.834      1.0        1
     306.831      435.063      1.0        1
     287.736      430.295      1.0        1
     268.603      425.531      1.0        1
     249.433      420.772      1.0        1
     230.228      416.017      1.0        1
     210.987      411.267      1.0        1
     191.712      406.523      1.0        1
     172.403      401.785      1.0        1
     153.061      397.054      1.0        1
     133.688      392.330      1.0        1
     114.282      387.614      1.0        1
      94.847      382.906      1.0        1
      75.381      378.207      1.0        1
      55.887      373.517      1.0        1
      36.364      368.837      1.0        1
      16.813      364.167      1.0        1
     357.235      359.507      1.0        1
     337.631      354.859      1.0        1
     318.001      350.223      1.0        1
     298.347      345.598      1.0        1
     278.668      340.986      1.0        1
     258.965      336.388      1.0        1
     239.239      331.803      1.0        1
     219.491      327.231      1.0        1
     199.721      322.675      1.0        1
     179.930      318.133      1.0        1
     160.118      313.607      1.0        1
     140.286      309.097      1.0        1
     120.435      304.604      1.0        1
     100.564      300.127      1.0        1
      80.676      295.668      1.0        1
      60.769      291.226      1.0        1
      40.846      286.803      1.0        1
      20.905      282.399      1.0        1
       0.948      278.014      1.0        1
     340.976      273.648      1.0        1
     320.988      269.303      1.0        1
     300.986      264.978      1.0        1
     280.969      260.675      1.0        1
     260.938      256.393      1.0        1
     240.894      252.132      1.0        1
     220.836      247.895      1.0        1
     200.767      243.680      1.0        1
     180.685      239.488      1.0        1
     160.591      235.320      1.0        1
     140.486      231.177      1.0        1
     120.371      227.058      1.0        1
     100.244      222.964      1.0        1
      80.108      218.895      1.0        1
      59.962      214.852      1.0        1
      39.806      210.836      1.0        1
      19.641      206.846      1.0        1
     359.468      202.884      1.0        1
     339.286      198.949      1.0        1
     319.096      195.042      1.0        1
     298.898      191.163      1.0        1
     278.692      187.313      1.0        1
     258.480      183.493      1.0        1
     238.261      179.702      1.0        1
     218.035      175.941      1.0        1
     197.802      172.210      1.0        1
     177.564      168.510      1.0        1
     157.320      164.842      1.0        1
     137.070      161.205      1.0        1
     116.815      157.599      1.0        1
      96.554      154.027      1.0        1
      76.289      150.486      1.0        1
      56.020      146.979      1.0        1
      35.745      143.505      1.0        1
      15.467      140.065      1.0        1
     355.185      136.660      1.0        1
     334.898      133.288      1.0        1
     314.608      129.952      1.0        1
     294.315      126.651      1.0        1
     274.018      123.385      1.0        1
     253.718      120.155      1.0        1
     233.416      116.961      1.0        1
     213.110      113.804      1.0        1
     192.802      110.684      1.0        1
     172.491      107.601      1.0        1
     152.178      104.556      1.0        1
     131.862      101.548      1.0        1
     111.545       98.579      1.0        1
      91.225       95.648      1.0        1
      70.904       92.756      1.0        1
      50.580       89.903      1.0        1
      30.255       87.089      1.0        1
       9.929       84.316      1.0        1
     349.601       81.582      1.0        1
     329.271       78.888      1.0        1
     308.941       76.235      1.0        1
     288.609       73.623      1.0        1
     268.276       71.052      1.0        1
     247.942       68.522      1.0        1
     227.607       66.034      1.0        1
     207.271       63.587      1.0        1
     186.934       61.183      1.0        1
     166.597       58.821      1.0        1
     146.258       56.502      1.0        1
     125.919       54.226      1.0        1
     105.580       51.993      1.0        1
      85.240       49.804      1.0        1
      64.899       47.657      1.0        1
      44.558       45.555      1.0        1
      24.216       43.497      1.0        1
       3.874       41.483      1.0        1
     343.532       39.514      1.0        1
     323.189       37.589      1.0        1
     302.846       35.709      1.0        1
     282.503       33.874      1.0        1
     262.159       32.084      1.0        1
     241.816       30.340      1.0        1
     221.472       28.642      1.0        1
     201.128       26.989      1.0        1
     180.783       25.382      1.0        1
     160.439       23.822      1.0        1
     140.094       22.307      1.0        1
     119.750       20.839      1.0        1
      99.405       19.418      1.0        1
      79.060       18.044      1.0        1
      58.715       16.716      1.0        1
      38.370       15.436      1.0        1
      18.025       14.203      1.0        1
     357.680       13.017      1.0        1
     337.335       11.878      1.0        1
     316.990       10.788      1.0        1
     296.645        9.744      1.0        1
     276.300        8.749      1.0        1
     255.954        7.801      1.0        1
     235.609        6.902      1.0        1
     215.264        6.050      1.0        1
     194.919        5.247      1.0        1
     174.573        4.492      1.0        1
     154.228        3.785      1.0        1
     133.883        3.127      1.0        1
     113.538        2.517      1.0        1
      93.192        1.956      1.0        1
      72.847        1.444      1.0        1
      52.502        0.980      1.0        1
      32.157        0.564      1.0        1
      11.811        0.198      1.0        1
     351.466        0.000      1.0        1
     331.121        0.000      1.0        1
     310.775        0.000      1.0        0
     290.430        0.000      1.0        0
     270.085        0.000      1.0        0
     249.740        0.000      1.0        0
       0.000        0.000      1.0        0
