# Supplementary material for: Salinirifamycins A–E: Rifamycin S Derivatives from the Brazilian Marine Actinomycete Salinispora arenicola
Source: J Nat Prod. 2026 Jan 1;89(1):304–12. doi: 10.1021/acs.jnatprod.5c01381 (PMC12836363; doi:10.1021/acs.jnatprod.5c01381)
Supplement: Supplementary file 1 [file np5c01381_si_001.zip › Salinirifamycin D (4)/dirinfo/shapelib/W40_One_NMR_W023.DEC]

# Pbox  27987.00  36 4095  9.0 35088    1.0000 2.36971     6
# VJ4.2  pw (us)  pwr  pwrf  dres  dmf  dcyc   B1max (kHz)  Stype
# ---------------------------------------------------------------
# Pxsim 0.0279870 2297.4823 0.000 181008.0 0.0000000 0.0000000 0.00
# data: pw (s) B1max (Hz) status sw (Hz) T1 (s)   T2 (s) RDC (Hz)
# ---------------------------------------------------------------
# Pbox.inp data :
# ~~~~~~~~~~~~~~~~~~~~~~~~~~~Waves~~~~~~~~~~~~~~~~~~~~~~~~~~~~~~~~~~
#   shape   bw(/pw)   ofs  st  ph  fla  trev  d1  d2   d0   wrp  php
# ~~~~~~~~~~~~~~~~~~~~~~~~~~~~~~~~~~~~~~~~~~~~~~~~~~~~~~~~~~~~~~~~~~
# { WURST40 0.0014/30154 }
#
# type      = d          mod       = n          dres      = n         
# steps     = n          stepsize  = n          attn      = i         
# refofs    = n          wrap      = n          sfrq      = n         
# sucyc     = d          reps      = 2          header    = y         
# bscor     = n          pad1      = n          pad2      = n         
# bsim      = n          T1        = n          T2        = n         
# rdc       = n          dcyc      = n          sw        = n         
#
# RF Calibration Data :  ref_pwr   = 58         ref_pw90  = 8.38
# ~~~~~~~~~~~~~~~~~~~~~
###
# ------------------- Shape data ------------------
# pwtot      = 0.0279870 (total pw, s)
# power      = 36 (power level, dB)
# pwrf       = 4095 (fine power)
# B1max      = 2.3697 (B1max, kHz)
# B1rms      = 2.1013 (B1[RMS], kHz)
# dres       = 9.0 deg
# dmf        = 35088
# nptot      = 9820 (total number of steps)
# stepsize   = 2.85 (length of a single step, us)
# maxamp     = 992.8 (max amplitude)
# ------------------------------------------------- 
#      length       phase   amplitude   gate 
# ------------------------------------------------- 
         9.0        0.000    0.000        0
         9.0      104.452    0.000        1
         9.0      124.211    2.260        1
         9.0      143.889    6.319        1
         9.0      163.486   11.975        1
         9.0      183.001   19.200        1
         9.0      202.435   27.959        1
         9.0      221.789   38.212        1
         9.0      241.061   49.908        1
         9.0      260.252   62.993        1
         9.0      279.362   77.406        1
         9.0      298.390   93.081        1
         9.0      317.338  109.945        1
         9.0      336.204  127.923        1
         9.0      354.990  146.934        1
         9.0       13.694  166.895        1
         9.0       32.317  187.720        1
         9.0       50.858  209.321        1
         9.0       69.319  231.608        1
         9.0       87.699  254.489        1
         9.0      105.997  277.874        1
         9.0      124.214  301.672        1
         9.0      142.350  325.793        1
         9.0      160.405  350.147        1
         9.0      178.379  374.650        1
         9.0      196.272  399.215        1
         9.0      214.083  423.761        1
         9.0      231.814  448.211        1
         9.0      249.463  472.489        1
         9.0      267.031  496.524        1
         9.0      284.518  520.251        1
         9.0      301.924  543.606        1
         9.0      319.248  566.533        1
         9.0      336.492  588.978        1
         9.0      353.654  610.895        1
         9.0       10.735  632.240        1
         9.0       27.735  652.975        1
         9.0       44.654  673.068        1
         9.0       61.492  692.491        1
         9.0       78.248  711.220        1
         9.0       94.924  729.238        1
         9.0      111.518  746.529        1
         9.0      128.031  763.086        1
         9.0      144.463  778.902        1
         9.0      160.814  793.976        1
         9.0      177.084  808.310        1
         9.0      193.273  821.909        1
         9.0      209.380  834.783        1
         9.0      225.406  846.942        1
         9.0      241.352  858.401        1
         9.0      257.216  869.177        1
         9.0      272.998  879.288        1
         9.0      288.700  888.754        1
         9.0      304.321  897.598        1
         9.0      319.860  905.841        1
         9.0      335.318  913.509        1
         9.0      350.696  920.625        1
         9.0        5.991  927.216        1
         9.0       21.206  933.306        1
         9.0       36.340  938.923        1
         9.0       51.393  944.091        1
         9.0       66.364  948.836        1
         9.0       81.254  953.183        1
         9.0       96.063  957.157        1
         9.0      110.791  960.783        1
         9.0      125.438  964.083        1
         9.0      140.004  967.081        1
         9.0      154.488  969.797        1
         9.0      168.892  972.254        1
         9.0      183.214  974.471        1
         9.0      197.455  976.468        1
         9.0      211.615  978.261        1
         9.0      225.694  979.869        1
         9.0      239.691  981.307        1
         9.0      253.608  982.591        1
         9.0      267.443  983.734        1
         9.0      281.197  984.750        1
         9.0      294.871  985.651        1
         9.0      308.462  986.447        1
         9.0      321.973  987.151        1
         9.0      335.403  987.770        1
         9.0      348.751  988.314        1
         9.0        2.019  988.791        1
         9.0       15.205  989.208        1
         9.0       28.310  989.572        1
         9.0       41.334  989.889        1
         9.0       54.277  990.164        1
         9.0       67.138  990.402        1
         9.0       79.919  990.608        1
         9.0       92.618  990.786        1
         9.0      105.236  990.939        1
         9.0      117.773  991.070        1
         9.0      130.229  991.183        1
         9.0      142.604  991.279        1
         9.0      154.897  991.360        1
         9.0      167.110  991.430        1
         9.0      179.241  991.489        1
         9.0      191.291  991.539        1
         9.0      203.260  991.581        1
         9.0      215.148  991.616        1
         9.0      226.955  991.646        1
         9.0      238.680  991.670        1
         9.0      250.325  991.691        1
         9.0      261.888  991.708        1
         9.0      273.370  991.723        1
         9.0      284.771  991.734        1
         9.0      296.091  991.744        1
         9.0      307.330  991.752        1
         9.0      318.487  991.759        1
         9.0      329.564  991.764        1
         9.0      340.559  991.769        1
         9.0      351.473  991.772        1
         9.0        2.306  991.775        1
         9.0       13.058  991.778        1
         9.0       23.728  991.780        1
         9.0       34.318  991.781        1
         9.0       44.826  991.782        1
         9.0       55.254  991.783        1
         9.0       65.600  991.784        1
         9.0       75.865  991.785        1
         9.0       86.048  991.785        1
         9.0       96.151  991.786        1
         9.0      106.173  991.786        1
         9.0      116.113  991.786        1
         9.0      125.972  991.787        1
         9.0      135.750  991.787        1
         9.0      145.447  991.787        1
         9.0      155.063  991.787        1
         9.0      164.598  991.787        1
         9.0      174.051  991.787        1
         9.0      183.423  991.787        1
         9.0      192.715  991.787        1
         9.0      201.925  991.787        1
         9.0      211.054  991.787        1
         9.0      220.101  991.787        1
         9.0      229.068  991.787        1
         9.0      237.953  991.787        1
         9.0      246.758  991.787        1
         9.0      255.481  991.787        1
         9.0      264.123  991.787        1
         9.0      272.684  991.787        1
         9.0      281.164  991.787        1
         9.0      289.562  991.787        1
         9.0      297.880  991.787        1
         9.0      306.116  991.787        1
         9.0      314.271  991.787        1
         9.0      322.345  991.787        1
         9.0      330.338  991.787        1
         9.0      338.250  991.787        1
         9.0      346.080  991.787        1
         9.0      353.830  991.787        1
         9.0        1.498  991.787        1
         9.0        9.085  991.787        1
         9.0       16.591  991.787        1
         9.0       24.016  991.787        1
         9.0       31.360  991.787        1
         9.0       38.622  991.787        1
         9.0       45.803  991.787        1
         9.0       52.904  991.787        1
         9.0       59.923  991.787        1
         9.0       66.861  991.787        1
         9.0       73.718  991.787        1
         9.0       80.493  991.787        1
         9.0       87.188  991.787        1
         9.0       93.801  991.787        1
         9.0      100.333  991.787        1
         9.0      106.785  991.787        1
         9.0      113.154  991.787        1
         9.0      119.443  991.787        1
         9.0      125.651  991.787        1
         9.0      131.777  991.787        1
         9.0      137.823  991.787        1
         9.0      143.787  991.787        1
         9.0      149.670  991.787        1
         9.0      155.472  991.787        1
         9.0      161.193  991.787        1
         9.0      166.832  991.787        1
         9.0      172.391  991.787        1
         9.0      177.868  991.787        1
         9.0      183.264  991.787        1
         9.0      188.580  991.787        1
         9.0      193.813  991.787        1
         9.0      198.966  991.787        1
         9.0      204.038  991.787        1
         9.0      209.028  991.787        1
         9.0      213.938  991.787        1
         9.0      218.766  991.787        1
         9.0      223.513  991.787        1
         9.0      228.179  991.787        1
         9.0      232.763  991.787        1
         9.0      237.267  991.787        1
         9.0      241.689  991.787        1
         9.0      246.031  991.787        1
         9.0      250.291  991.787        1
         9.0      254.470  991.787        1
         9.0      258.568  991.787        1
         9.0      262.584  991.787        1
         9.0      266.520  991.787        1
         9.0      270.374  991.787        1
         9.0      274.148  991.787        1
         9.0      277.840  991.787        1
         9.0      281.451  991.787        1
         9.0      284.981  991.787        1
         9.0      288.429  991.787        1
         9.0      291.797  991.787        1
         9.0      295.083  991.787        1
         9.0      298.289  991.787        1
         9.0      301.413  991.787        1
         9.0      304.456  991.787        1
         9.0      307.418  991.787        1
         9.0      310.298  991.787        1
         9.0      313.098  991.787        1
         9.0      315.816  991.787        1
         9.0      318.453  991.787        1
         9.0      321.009  991.787        1
         9.0      323.484  991.787        1
         9.0      325.878  991.787        1
         9.0      328.191  991.787        1
         9.0      330.422  991.787        1
         9.0      332.573  991.787        1
         9.0      334.642  991.787        1
         9.0      336.630  991.787        1
         9.0      338.537  991.787        1
         9.0      340.363  991.787        1
         9.0      342.107  991.787        1
         9.0      343.771  991.787        1
         9.0      345.353  991.787        1
         9.0      346.854  991.787        1
         9.0      348.274  991.787        1
         9.0      349.613  991.787        1
         9.0      350.871  991.787        1
         9.0      352.048  991.787        1
         9.0      353.143  991.787        1
         9.0      354.158  991.787        1
         9.0      355.091  991.787        1
         9.0      355.943  991.787        1
         9.0      356.714  991.787        1
         9.0      357.403  991.787        1
         9.0      358.012  991.787        1
         9.0      358.539  991.787        1
         9.0      358.986  991.787        1
         9.0      359.351  991.787        1
         9.0      359.635  991.787        1
         9.0      359.838  991.787        1
         9.0      359.959  991.787        1
         9.0        0.000  991.787        1
         9.0      359.959  991.787        1
         9.0      359.838  991.787        1
         9.0      359.635  991.787        1
         9.0      359.351  991.787        1
         9.0      358.986  991.787        1
         9.0      358.539  991.787        1
         9.0      358.012  991.787        1
         9.0      357.403  991.787        1
         9.0      356.714  991.787        1
         9.0      355.943  991.787        1
         9.0      355.091  991.787        1
         9.0      354.158  991.787        1
         9.0      353.143  991.787        1
         9.0      352.048  991.787        1
         9.0      350.871  991.787        1
         9.0      349.613  991.787        1
         9.0      348.274  991.787        1
         9.0      346.854  991.787        1
         9.0      345.353  991.787        1
         9.0      343.771  991.787        1
         9.0      342.107  991.787        1
         9.0      340.363  991.787        1
         9.0      338.537  991.787        1
         9.0      336.630  991.787        1
         9.0      334.642  991.787        1
         9.0      332.573  991.787        1
         9.0      330.422  991.787        1
         9.0      328.191  991.787        1
         9.0      325.878  991.787        1
         9.0      323.484  991.787        1
         9.0      321.009  991.787        1
         9.0      318.453  991.787        1
         9.0      315.816  991.787        1
         9.0      313.098  991.787        1
         9.0      310.298  991.787        1
         9.0      307.418  991.787        1
         9.0      304.456  991.787        1
         9.0      301.413  991.787        1
         9.0      298.289  991.787        1
         9.0      295.083  991.787        1
         9.0      291.797  991.787        1
         9.0      288.429  991.787        1
         9.0      284.981  991.787        1
         9.0      281.451  991.787        1
         9.0      277.840  991.787        1
         9.0      274.148  991.787        1
         9.0      270.374  991.787        1
         9.0      266.520  991.787        1
         9.0      262.584  991.787        1
         9.0      258.568  991.787        1
         9.0      254.470  991.787        1
         9.0      250.291  991.787        1
         9.0      246.031  991.787        1
         9.0      241.689  991.787        1
         9.0      237.267  991.787        1
         9.0      232.763  991.787        1
         9.0      228.179  991.787        1
         9.0      223.513  991.787        1
         9.0      218.766  991.787        1
         9.0      213.938  991.787        1
         9.0      209.028  991.787        1
         9.0      204.038  991.787        1
         9.0      198.966  991.787        1
         9.0      193.813  991.787        1
         9.0      188.580  991.787        1
         9.0      183.264  991.787        1
         9.0      177.868  991.787        1
         9.0      172.391  991.787        1
         9.0      166.832  991.787        1
         9.0      161.193  991.787        1
         9.0      155.472  991.787        1
         9.0      149.670  991.787        1
         9.0      143.787  991.787        1
         9.0      137.823  991.787        1
         9.0      131.777  991.787        1
         9.0      125.651  991.787        1
         9.0      119.443  991.787        1
         9.0      113.154  991.787        1
         9.0      106.785  991.787        1
         9.0      100.333  991.787        1
         9.0       93.801  991.787        1
         9.0       87.188  991.787        1
         9.0       80.493  991.787        1
         9.0       73.718  991.787        1
         9.0       66.861  991.787        1
         9.0       59.923  991.787        1
         9.0       52.904  991.787        1
         9.0       45.803  991.787        1
         9.0       38.622  991.787        1
         9.0       31.360  991.787        1
         9.0       24.016  991.787        1
         9.0       16.591  991.787        1
         9.0        9.085  991.787        1
         9.0        1.498  991.787        1
         9.0      353.830  991.787        1
         9.0      346.080  991.787        1
         9.0      338.250  991.787        1
         9.0      330.338  991.787        1
         9.0      322.345  991.787        1
         9.0      314.271  991.787        1
         9.0      306.116  991.787        1
         9.0      297.880  991.787        1
         9.0      289.562  991.787        1
         9.0      281.164  991.787        1
         9.0      272.684  991.787        1
         9.0      264.123  991.787        1
         9.0      255.481  991.787        1
         9.0      246.758  991.787        1
         9.0      237.953  991.787        1
         9.0      229.068  991.787        1
         9.0      220.101  991.787        1
         9.0      211.054  991.787        1
         9.0      201.925  991.787        1
         9.0      192.715  991.787        1
         9.0      183.423  991.787        1
         9.0      174.051  991.787        1
         9.0      164.598  991.787        1
         9.0      155.063  991.787        1
         9.0      145.447  991.787        1
         9.0      135.750  991.787        1
         9.0      125.972  991.787        1
         9.0      116.113  991.786        1
         9.0      106.173  991.786        1
         9.0       96.151  991.786        1
         9.0       86.048  991.785        1
         9.0       75.865  991.785        1
         9.0       65.600  991.784        1
         9.0       55.254  991.783        1
         9.0       44.826  991.782        1
         9.0       34.318  991.781        1
         9.0       23.728  991.780        1
         9.0       13.058  991.778        1
         9.0        2.306  991.775        1
         9.0      351.473  991.772        1
         9.0      340.559  991.769        1
         9.0      329.564  991.764        1
         9.0      318.487  991.759        1
         9.0      307.330  991.752        1
         9.0      296.091  991.744        1
         9.0      284.771  991.734        1
         9.0      273.370  991.723        1
         9.0      261.888  991.708        1
         9.0      250.325  991.691        1
         9.0      238.680  991.670        1
         9.0      226.955  991.646        1
         9.0      215.148  991.616        1
         9.0      203.260  991.581        1
         9.0      191.291  991.539        1
         9.0      179.241  991.489        1
         9.0      167.110  991.430        1
         9.0      154.897  991.360        1
         9.0      142.604  991.279        1
         9.0      130.229  991.183        1
         9.0      117.773  991.070        1
         9.0      105.236  990.939        1
         9.0       92.618  990.786        1
         9.0       79.919  990.608        1
         9.0       67.138  990.402        1
         9.0       54.277  990.164        1
         9.0       41.334  989.889        1
         9.0       28.310  989.572        1
         9.0       15.205  989.208        1
         9.0        2.019  988.791        1
         9.0      348.751  988.314        1
         9.0      335.403  987.770        1
         9.0      321.973  987.151        1
         9.0      308.462  986.447        1
         9.0      294.871  985.651        1
         9.0      281.197  984.750        1
         9.0      267.443  983.734        1
         9.0      253.608  982.591        1
         9.0      239.691  981.307        1
         9.0      225.694  979.869        1
         9.0      211.615  978.261        1
         9.0      197.455  976.468        1
         9.0      183.214  974.471        1
         9.0      168.892  972.254        1
         9.0      154.488  969.797        1
         9.0      140.004  967.081        1
         9.0      125.438  964.083        1
         9.0      110.791  960.783        1
         9.0       96.063  957.157        1
         9.0       81.254  953.183        1
         9.0       66.364  948.836        1
         9.0       51.393  944.091        1
         9.0       36.340  938.923        1
         9.0       21.206  933.306        1
         9.0        5.991  927.216        1
         9.0      350.696  920.625        1
         9.0      335.318  913.509        1
         9.0      319.860  905.841        1
         9.0      304.321  897.598        1
         9.0      288.700  888.754        1
         9.0      272.998  879.288        1
         9.0      257.216  869.177        1
         9.0      241.352  858.401        1
         9.0      225.406  846.942        1
         9.0      209.380  834.783        1
         9.0      193.273  821.909        1
         9.0      177.084  808.310        1
         9.0      160.814  793.976        1
         9.0      144.463  778.902        1
         9.0      128.031  763.086        1
         9.0      111.518  746.529        1
         9.0       94.924  729.238        1
         9.0       78.248  711.220        1
         9.0       61.492  692.491        1
         9.0       44.654  673.068        1
         9.0       27.735  652.975        1
         9.0       10.735  632.240        1
         9.0      353.654  610.895        1
         9.0      336.492  588.978        1
         9.0      319.248  566.533        1
         9.0      301.924  543.606        1
         9.0      284.518  520.251        1
         9.0      267.031  496.524        1
         9.0      249.463  472.489        1
         9.0      231.814  448.211        1
         9.0      214.083  423.761        1
         9.0      196.272  399.215        1
         9.0      178.379  374.650        1
         9.0      160.405  350.147        1
         9.0      142.350  325.793        1
         9.0      124.214  301.672        1
         9.0      105.997  277.874        1
         9.0       87.699  254.489        1
         9.0       69.319  231.608        1
         9.0       50.858  209.321        1
         9.0       32.317  187.720        1
         9.0       13.694  166.895        1
         9.0      354.990  146.934        1
         9.0      336.204  127.923        1
         9.0      317.338  109.945        1
         9.0      298.390   93.081        1
         9.0      279.362   77.406        1
         9.0      260.252   62.993        1
         9.0      241.061   49.908        1
         9.0      221.789   38.212        1
         9.0      202.435   27.959        1
         9.0      183.001   19.200        1
         9.0      163.486   11.975        1
         9.0      143.889    6.319        1
         9.0      124.211    2.260        1
         9.0      104.452    0.000        1
        18.0        0.000    0.000        0
         9.0      254.452    0.000        1
         9.0      274.211    2.260        1
         9.0      293.889    6.319        1
         9.0      313.486   11.975        1
         9.0      333.001   19.200        1
         9.0      352.435   27.959        1
         9.0       11.789   38.212        1
         9.0       31.061   49.908        1
         9.0       50.252   62.993        1
         9.0       69.362   77.406        1
         9.0       88.390   93.081        1
         9.0      107.338  109.945        1
         9.0      126.204  127.923        1
         9.0      144.990  146.934        1
         9.0      163.694  166.895        1
         9.0      182.317  187.720        1
         9.0      200.858  209.321        1
         9.0      219.319  231.608        1
         9.0      237.699  254.489        1
         9.0      255.997  277.874        1
         9.0      274.214  301.672        1
         9.0      292.350  325.793        1
         9.0      310.405  350.147        1
         9.0      328.379  374.650        1
         9.0      346.272  399.215        1
         9.0        4.083  423.761        1
         9.0       21.814  448.211        1
         9.0       39.463  472.489        1
         9.0       57.031  496.524        1
         9.0       74.518  520.251        1
         9.0       91.924  543.606        1
         9.0      109.248  566.533        1
         9.0      126.492  588.978        1
         9.0      143.654  610.895        1
         9.0      160.735  632.240        1
         9.0      177.735  652.975        1
         9.0      194.654  673.068        1
         9.0      211.492  692.491        1
         9.0      228.248  711.220        1
         9.0      244.924  729.238        1
         9.0      261.518  746.529        1
         9.0      278.031  763.086        1
         9.0      294.463  778.902        1
         9.0      310.814  793.976        1
         9.0      327.084  808.310        1
         9.0      343.273  821.909        1
         9.0      359.380  834.783        1
         9.0       15.406  846.942        1
         9.0       31.352  858.401        1
         9.0       47.216  869.177        1
         9.0       62.998  879.288        1
         9.0       78.700  888.754        1
         9.0       94.321  897.598        1
         9.0      109.860  905.841        1
         9.0      125.318  913.509        1
         9.0      140.696  920.625        1
         9.0      155.991  927.216        1
         9.0      171.206  933.306        1
         9.0      186.340  938.923        1
         9.0      201.393  944.091        1
         9.0      216.364  948.836        1
         9.0      231.254  953.183        1
         9.0      246.063  957.157        1
         9.0      260.791  960.783        1
         9.0      275.438  964.083        1
         9.0      290.004  967.081        1
         9.0      304.488  969.797        1
         9.0      318.892  972.254        1
         9.0      333.214  974.471        1
         9.0      347.455  976.468        1
         9.0        1.615  978.261        1
         9.0       15.694  979.869        1
         9.0       29.691  981.307        1
         9.0       43.608  982.591        1
         9.0       57.443  983.734        1
         9.0       71.197  984.750        1
         9.0       84.871  985.651        1
         9.0       98.462  986.447        1
         9.0      111.973  987.151        1
         9.0      125.403  987.770        1
         9.0      138.751  988.314        1
         9.0      152.019  988.791        1
         9.0      165.205  989.208        1
         9.0      178.310  989.572        1
         9.0      191.334  989.889        1
         9.0      204.277  990.164        1
         9.0      217.138  990.402        1
         9.0      229.919  990.608        1
         9.0      242.618  990.786        1
         9.0      255.236  990.939        1
         9.0      267.773  991.070        1
         9.0      280.229  991.183        1
         9.0      292.604  991.279        1
         9.0      304.897  991.360        1
         9.0      317.110  991.430        1
         9.0      329.241  991.489        1
         9.0      341.291  991.539        1
         9.0      353.260  991.581        1
         9.0        5.148  991.616        1
         9.0       16.955  991.646        1
         9.0       28.680  991.670        1
         9.0       40.325  991.691        1
         9.0       51.888  991.708        1
         9.0       63.370  991.723        1
         9.0       74.771  991.734        1
         9.0       86.091  991.744        1
         9.0       97.330  991.752        1
         9.0      108.487  991.759        1
         9.0      119.564  991.764        1
         9.0      130.559  991.769        1
         9.0      141.473  991.772        1
         9.0      152.306  991.775        1
         9.0      163.058  991.778        1
         9.0      173.728  991.780        1
         9.0      184.318  991.781        1
         9.0      194.826  991.782        1
         9.0      205.254  991.783        1
         9.0      215.600  991.784        1
         9.0      225.865  991.785        1
         9.0      236.048  991.785        1
         9.0      246.151  991.786        1
         9.0      256.173  991.786        1
         9.0      266.113  991.786        1
         9.0      275.972  991.787        1
         9.0      285.750  991.787        1
         9.0      295.447  991.787        1
         9.0      305.063  991.787        1
         9.0      314.598  991.787        1
         9.0      324.051  991.787        1
         9.0      333.423  991.787        1
         9.0      342.715  991.787        1
         9.0      351.925  991.787        1
         9.0        1.054  991.787        1
         9.0       10.101  991.787        1
         9.0       19.068  991.787        1
         9.0       27.953  991.787        1
         9.0       36.758  991.787        1
         9.0       45.481  991.787        1
         9.0       54.123  991.787        1
         9.0       62.684  991.787        1
         9.0       71.164  991.787        1
         9.0       79.562  991.787        1
         9.0       87.880  991.787        1
         9.0       96.116  991.787        1
         9.0      104.271  991.787        1
         9.0      112.345  991.787        1
         9.0      120.338  991.787        1
         9.0      128.250  991.787        1
         9.0      136.080  991.787        1
         9.0      143.830  991.787        1
         9.0      151.498  991.787        1
         9.0      159.085  991.787        1
         9.0      166.591  991.787        1
         9.0      174.016  991.787        1
         9.0      181.360  991.787        1
         9.0      188.622  991.787        1
         9.0      195.803  991.787        1
         9.0      202.904  991.787        1
         9.0      209.923  991.787        1
         9.0      216.861  991.787        1
         9.0      223.718  991.787        1
         9.0      230.493  991.787        1
         9.0      237.188  991.787        1
         9.0      243.801  991.787        1
         9.0      250.333  991.787        1
         9.0      256.785  991.787        1
         9.0      263.154  991.787        1
         9.0      269.443  991.787        1
         9.0      275.651  991.787        1
         9.0      281.777  991.787        1
         9.0      287.823  991.787        1
         9.0      293.787  991.787        1
         9.0      299.670  991.787        1
         9.0      305.472  991.787        1
         9.0      311.193  991.787        1
         9.0      316.832  991.787        1
         9.0      322.391  991.787        1
         9.0      327.868  991.787        1
         9.0      333.264  991.787        1
         9.0      338.580  991.787        1
         9.0      343.813  991.787        1
         9.0      348.966  991.787        1
         9.0      354.038  991.787        1
         9.0      359.028  991.787        1
         9.0        3.938  991.787        1
         9.0        8.766  991.787        1
         9.0       13.513  991.787        1
         9.0       18.179  991.787        1
         9.0       22.763  991.787        1
         9.0       27.267  991.787        1
         9.0       31.689  991.787        1
         9.0       36.031  991.787        1
         9.0       40.291  991.787        1
         9.0       44.470  991.787        1
         9.0       48.568  991.787        1
         9.0       52.584  991.787        1
         9.0       56.520  991.787        1
         9.0       60.374  991.787        1
         9.0       64.148  991.787        1
         9.0       67.840  991.787        1
         9.0       71.451  991.787        1
         9.0       74.981  991.787        1
         9.0       78.429  991.787        1
         9.0       81.797  991.787        1
         9.0       85.083  991.787        1
         9.0       88.289  991.787        1
         9.0       91.413  991.787        1
         9.0       94.456  991.787        1
         9.0       97.418  991.787        1
         9.0      100.298  991.787        1
         9.0      103.098  991.787        1
         9.0      105.816  991.787        1
         9.0      108.453  991.787        1
         9.0      111.009  991.787        1
         9.0      113.484  991.787        1
         9.0      115.878  991.787        1
         9.0      118.191  991.787        1
         9.0      120.422  991.787        1
         9.0      122.573  991.787        1
         9.0      124.642  991.787        1
         9.0      126.630  991.787        1
         9.0      128.537  991.787        1
         9.0      130.363  991.787        1
         9.0      132.107  991.787        1
         9.0      133.771  991.787        1
         9.0      135.353  991.787        1
         9.0      136.854  991.787        1
         9.0      138.274  991.787        1
         9.0      139.613  991.787        1
         9.0      140.871  991.787        1
         9.0      142.048  991.787        1
         9.0      143.143  991.787        1
         9.0      144.158  991.787        1
         9.0      145.091  991.787        1
         9.0      145.943  991.787        1
         9.0      146.714  991.787        1
         9.0      147.403  991.787        1
         9.0      148.012  991.787        1
         9.0      148.539  991.787        1
         9.0      148.986  991.787        1
         9.0      149.351  991.787        1
         9.0      149.635  991.787        1
         9.0      149.838  991.787        1
         9.0      149.959  991.787        1
         9.0      150.000  991.787        1
         9.0      149.959  991.787        1
         9.0      149.838  991.787        1
         9.0      149.635  991.787        1
         9.0      149.351  991.787        1
         9.0      148.986  991.787        1
         9.0      148.539  991.787        1
         9.0      148.012  991.787        1
         9.0      147.403  991.787        1
         9.0      146.714  991.787        1
         9.0      145.943  991.787        1
         9.0      145.091  991.787        1
         9.0      144.158  991.787        1
         9.0      143.143  991.787        1
         9.0      142.048  991.787        1
         9.0      140.871  991.787        1
         9.0      139.613  991.787        1
         9.0      138.274  991.787        1
         9.0      136.854  991.787        1
         9.0      135.353  991.787        1
         9.0      133.771  991.787        1
         9.0      132.107  991.787        1
         9.0      130.363  991.787        1
         9.0      128.537  991.787        1
         9.0      126.630  991.787        1
         9.0      124.642  991.787        1
         9.0      122.573  991.787        1
         9.0      120.422  991.787        1
         9.0      118.191  991.787        1
         9.0      115.878  991.787        1
         9.0      113.484  991.787        1
         9.0      111.009  991.787        1
         9.0      108.453  991.787        1
         9.0      105.816  991.787        1
         9.0      103.098  991.787        1
         9.0      100.298  991.787        1
         9.0       97.418  991.787        1
         9.0       94.456  991.787        1
         9.0       91.413  991.787        1
         9.0       88.289  991.787        1
         9.0       85.083  991.787        1
         9.0       81.797  991.787        1
         9.0       78.429  991.787        1
         9.0       74.981  991.787        1
         9.0       71.451  991.787        1
         9.0       67.840  991.787        1
         9.0       64.148  991.787        1
         9.0       60.374  991.787        1
         9.0       56.520  991.787        1
         9.0       52.584  991.787        1
         9.0       48.568  991.787        1
         9.0       44.470  991.787        1
         9.0       40.291  991.787        1
         9.0       36.031  991.787        1
         9.0       31.689  991.787        1
         9.0       27.267  991.787        1
         9.0       22.763  991.787        1
         9.0       18.179  991.787        1
         9.0       13.513  991.787        1
         9.0        8.766  991.787        1
         9.0        3.938  991.787        1
         9.0      359.028  991.787        1
         9.0      354.038  991.787        1
         9.0      348.966  991.787        1
         9.0      343.813  991.787        1
         9.0      338.580  991.787        1
         9.0      333.264  991.787        1
         9.0      327.868  991.787        1
         9.0      322.391  991.787        1
         9.0      316.832  991.787        1
         9.0      311.193  991.787        1
         9.0      305.472  991.787        1
         9.0      299.670  991.787        1
         9.0      293.787  991.787        1
         9.0      287.823  991.787        1
         9.0      281.777  991.787        1
         9.0      275.651  991.787        1
         9.0      269.443  991.787        1
         9.0      263.154  991.787        1
         9.0      256.785  991.787        1
         9.0      250.333  991.787        1
         9.0      243.801  991.787        1
         9.0      237.188  991.787        1
         9.0      230.493  991.787        1
         9.0      223.718  991.787        1
         9.0      216.861  991.787        1
         9.0      209.923  991.787        1
         9.0      202.904  991.787        1
         9.0      195.803  991.787        1
         9.0      188.622  991.787        1
         9.0      181.360  991.787        1
         9.0      174.016  991.787        1
         9.0      166.591  991.787        1
         9.0      159.085  991.787        1
         9.0      151.498  991.787        1
         9.0      143.830  991.787        1
         9.0      136.080  991.787        1
         9.0      128.250  991.787        1
         9.0      120.338  991.787        1
         9.0      112.345  991.787        1
         9.0      104.271  991.787        1
         9.0       96.116  991.787        1
         9.0       87.880  991.787        1
         9.0       79.562  991.787        1
         9.0       71.164  991.787        1
         9.0       62.684  991.787        1
         9.0       54.123  991.787        1
         9.0       45.481  991.787        1
         9.0       36.758  991.787        1
         9.0       27.953  991.787        1
         9.0       19.068  991.787        1
         9.0       10.101  991.787        1
         9.0        1.054  991.787        1
         9.0      351.925  991.787        1
         9.0      342.715  991.787        1
         9.0      333.423  991.787        1
         9.0      324.051  991.787        1
         9.0      314.598  991.787        1
         9.0      305.063  991.787        1
         9.0      295.447  991.787        1
         9.0      285.750  991.787        1
         9.0      275.972  991.787        1
         9.0      266.113  991.786        1
         9.0      256.173  991.786        1
         9.0      246.151  991.786        1
         9.0      236.048  991.785        1
         9.0      225.865  991.785        1
         9.0      215.600  991.784        1
         9.0      205.254  991.783        1
         9.0      194.826  991.782        1
         9.0      184.318  991.781        1
         9.0      173.728  991.780        1
         9.0      163.058  991.778        1
         9.0      152.306  991.775        1
         9.0      141.473  991.772        1
         9.0      130.559  991.769        1
         9.0      119.564  991.764        1
         9.0      108.487  991.759        1
         9.0       97.330  991.752        1
         9.0       86.091  991.744        1
         9.0       74.771  991.734        1
         9.0       63.370  991.723        1
         9.0       51.888  991.708        1
         9.0       40.325  991.691        1
         9.0       28.680  991.670        1
         9.0       16.955  991.646        1
         9.0        5.148  991.616        1
         9.0      353.260  991.581        1
         9.0      341.291  991.539        1
         9.0      329.241  991.489        1
         9.0      317.110  991.430        1
         9.0      304.897  991.360        1
         9.0      292.604  991.279        1
         9.0      280.229  991.183        1
         9.0      267.773  991.070        1
         9.0      255.236  990.939        1
         9.0      242.618  990.786        1
         9.0      229.919  990.608        1
         9.0      217.138  990.402        1
         9.0      204.277  990.164        1
         9.0      191.334  989.889        1
         9.0      178.310  989.572        1
         9.0      165.205  989.208        1
         9.0      152.019  988.791        1
         9.0      138.751  988.314        1
         9.0      125.403  987.770        1
         9.0      111.973  987.151        1
         9.0       98.462  986.447        1
         9.0       84.871  985.651        1
         9.0       71.197  984.750        1
         9.0       57.443  983.734        1
         9.0       43.608  982.591        1
         9.0       29.691  981.307        1
         9.0       15.694  979.869        1
         9.0        1.615  978.261        1
         9.0      347.455  976.468        1
         9.0      333.214  974.471        1
         9.0      318.892  972.254        1
         9.0      304.488  969.797        1
         9.0      290.004  967.081        1
         9.0      275.438  964.083        1
         9.0      260.791  960.783        1
         9.0      246.063  957.157        1
         9.0      231.254  953.183        1
         9.0      216.364  948.836        1
         9.0      201.393  944.091        1
         9.0      186.340  938.923        1
         9.0      171.206  933.306        1
         9.0      155.991  927.216        1
         9.0      140.696  920.625        1
         9.0      125.318  913.509        1
         9.0      109.860  905.841        1
         9.0       94.321  897.598        1
         9.0       78.700  888.754        1
         9.0       62.998  879.288        1
         9.0       47.216  869.177        1
         9.0       31.352  858.401        1
         9.0       15.406  846.942        1
         9.0      359.380  834.783        1
         9.0      343.273  821.909        1
         9.0      327.084  808.310        1
         9.0      310.814  793.976        1
         9.0      294.463  778.902        1
         9.0      278.031  763.086        1
         9.0      261.518  746.529        1
         9.0      244.924  729.238        1
         9.0      228.248  711.220        1
         9.0      211.492  692.491        1
         9.0      194.654  673.068        1
         9.0      177.735  652.975        1
         9.0      160.735  632.240        1
         9.0      143.654  610.895        1
         9.0      126.492  588.978        1
         9.0      109.248  566.533        1
         9.0       91.924  543.606        1
         9.0       74.518  520.251        1
         9.0       57.031  496.524        1
         9.0       39.463  472.489        1
         9.0       21.814  448.211        1
         9.0        4.083  423.761        1
         9.0      346.272  399.215        1
         9.0      328.379  374.650        1
         9.0      310.405  350.147        1
         9.0      292.350  325.793        1
         9.0      274.214  301.672        1
         9.0      255.997  277.874        1
         9.0      237.699  254.489        1
         9.0      219.319  231.608        1
         9.0      200.858  209.321        1
         9.0      182.317  187.720        1
         9.0      163.694  166.895        1
         9.0      144.990  146.934        1
         9.0      126.204  127.923        1
         9.0      107.338  109.945        1
         9.0       88.390   93.081        1
         9.0       69.362   77.406        1
         9.0       50.252   62.993        1
         9.0       31.061   49.908        1
         9.0       11.789   38.212        1
         9.0      352.435   27.959        1
         9.0      333.001   19.200        1
         9.0      313.486   11.975        1
         9.0      293.889    6.319        1
         9.0      274.211    2.260        1
         9.0      254.452    0.000        1
        18.0        0.000    0.000        0
         9.0      164.452    0.000        1
         9.0      184.211    2.260        1
         9.0      203.889    6.319        1
         9.0      223.486   11.975        1
         9.0      243.001   19.200        1
         9.0      262.435   27.959        1
         9.0      281.789   38.212        1
         9.0      301.061   49.908        1
         9.0      320.252   62.993        1
         9.0      339.362   77.406        1
         9.0      358.390   93.081        1
         9.0       17.338  109.945        1
         9.0       36.204  127.923        1
         9.0       54.990  146.934        1
         9.0       73.694  166.895        1
         9.0       92.317  187.720        1
         9.0      110.858  209.321        1
         9.0      129.319  231.608        1
         9.0      147.699  254.489        1
         9.0      165.997  277.874        1
         9.0      184.214  301.672        1
         9.0      202.350  325.793        1
         9.0      220.405  350.147        1
         9.0      238.379  374.650        1
         9.0      256.272  399.215        1
         9.0      274.083  423.761        1
         9.0      291.814  448.211        1
         9.0      309.463  472.489        1
         9.0      327.031  496.524        1
         9.0      344.518  520.251        1
         9.0        1.924  543.606        1
         9.0       19.248  566.533        1
         9.0       36.492  588.978        1
         9.0       53.654  610.895        1
         9.0       70.735  632.240        1
         9.0       87.735  652.975        1
         9.0      104.654  673.068        1
         9.0      121.492  692.491        1
         9.0      138.248  711.220        1
         9.0      154.924  729.238        1
         9.0      171.518  746.529        1
         9.0      188.031  763.086        1
         9.0      204.463  778.902        1
         9.0      220.814  793.976        1
         9.0      237.084  808.310        1
         9.0      253.273  821.909        1
         9.0      269.380  834.783        1
         9.0      285.406  846.942        1
         9.0      301.352  858.401        1
         9.0      317.216  869.177        1
         9.0      332.998  879.288        1
         9.0      348.700  888.754        1
         9.0        4.321  897.598        1
         9.0       19.860  905.841        1
         9.0       35.318  913.509        1
         9.0       50.696  920.625        1
         9.0       65.991  927.216        1
         9.0       81.206  933.306        1
         9.0       96.340  938.923        1
         9.0      111.393  944.091        1
         9.0      126.364  948.836        1
         9.0      141.254  953.183        1
         9.0      156.063  957.157        1
         9.0      170.791  960.783        1
         9.0      185.438  964.083        1
         9.0      200.004  967.081        1
         9.0      214.488  969.797        1
         9.0      228.892  972.254        1
         9.0      243.214  974.471        1
         9.0      257.455  976.468        1
         9.0      271.615  978.261        1
         9.0      285.694  979.869        1
         9.0      299.691  981.307        1
         9.0      313.608  982.591        1
         9.0      327.443  983.734        1
         9.0      341.197  984.750        1
         9.0      354.871  985.651        1
         9.0        8.462  986.447        1
         9.0       21.973  987.151        1
         9.0       35.403  987.770        1
         9.0       48.751  988.314        1
         9.0       62.019  988.791        1
         9.0       75.205  989.208        1
         9.0       88.310  989.572        1
         9.0      101.334  989.889        1
         9.0      114.277  990.164        1
         9.0      127.138  990.402        1
         9.0      139.919  990.608        1
         9.0      152.618  990.786        1
         9.0      165.236  990.939        1
         9.0      177.773  991.070        1
         9.0      190.229  991.183        1
         9.0      202.604  991.279        1
         9.0      214.897  991.360        1
         9.0      227.110  991.430        1
         9.0      239.241  991.489        1
         9.0      251.291  991.539        1
         9.0      263.260  991.581        1
         9.0      275.148  991.616        1
         9.0      286.955  991.646        1
         9.0      298.680  991.670        1
         9.0      310.325  991.691        1
         9.0      321.888  991.708        1
         9.0      333.370  991.723        1
         9.0      344.771  991.734        1
         9.0      356.091  991.744        1
         9.0        7.330  991.752        1
         9.0       18.487  991.759        1
         9.0       29.564  991.764        1
         9.0       40.559  991.769        1
         9.0       51.473  991.772        1
         9.0       62.306  991.775        1
         9.0       73.058  991.778        1
         9.0       83.728  991.780        1
         9.0       94.318  991.781        1
         9.0      104.826  991.782        1
         9.0      115.254  991.783        1
         9.0      125.600  991.784        1
         9.0      135.865  991.785        1
         9.0      146.048  991.785        1
         9.0      156.151  991.786        1
         9.0      166.173  991.786        1
         9.0      176.113  991.786        1
         9.0      185.972  991.787        1
         9.0      195.750  991.787        1
         9.0      205.447  991.787        1
         9.0      215.063  991.787        1
         9.0      224.598  991.787        1
         9.0      234.051  991.787        1
         9.0      243.423  991.787        1
         9.0      252.715  991.787        1
         9.0      261.925  991.787        1
         9.0      271.054  991.787        1
         9.0      280.101  991.787        1
         9.0      289.068  991.787        1
         9.0      297.953  991.787        1
         9.0      306.758  991.787        1
         9.0      315.481  991.787        1
         9.0      324.123  991.787        1
         9.0      332.684  991.787        1
         9.0      341.164  991.787        1
         9.0      349.562  991.787        1
         9.0      357.880  991.787        1
         9.0        6.116  991.787        1
         9.0       14.271  991.787        1
         9.0       22.345  991.787        1
         9.0       30.338  991.787        1
         9.0       38.250  991.787        1
         9.0       46.080  991.787        1
         9.0       53.830  991.787        1
         9.0       61.498  991.787        1
         9.0       69.085  991.787        1
         9.0       76.591  991.787        1
         9.0       84.016  991.787        1
         9.0       91.360  991.787        1
         9.0       98.622  991.787        1
         9.0      105.803  991.787        1
         9.0      112.904  991.787        1
         9.0      119.923  991.787        1
         9.0      126.861  991.787        1
         9.0      133.718  991.787        1
         9.0      140.493  991.787        1
         9.0      147.188  991.787        1
         9.0      153.801  991.787        1
         9.0      160.333  991.787        1
         9.0      166.785  991.787        1
         9.0      173.154  991.787        1
         9.0      179.443  991.787        1
         9.0      185.651  991.787        1
         9.0      191.777  991.787        1
         9.0      197.823  991.787        1
         9.0      203.787  991.787        1
         9.0      209.670  991.787        1
         9.0      215.472  991.787        1
         9.0      221.193  991.787        1
         9.0      226.832  991.787        1
         9.0      232.391  991.787        1
         9.0      237.868  991.787        1
         9.0      243.264  991.787        1
         9.0      248.580  991.787        1
         9.0      253.813  991.787        1
         9.0      258.966  991.787        1
         9.0      264.038  991.787        1
         9.0      269.028  991.787        1
         9.0      273.938  991.787        1
         9.0      278.766  991.787        1
         9.0      283.513  991.787        1
         9.0      288.179  991.787        1
         9.0      292.763  991.787        1
         9.0      297.267  991.787        1
         9.0      301.689  991.787        1
         9.0      306.031  991.787        1
         9.0      310.291  991.787        1
         9.0      314.470  991.787        1
         9.0      318.568  991.787        1
         9.0      322.584  991.787        1
         9.0      326.520  991.787        1
         9.0      330.374  991.787        1
         9.0      334.148  991.787        1
         9.0      337.840  991.787        1
         9.0      341.451  991.787        1
         9.0      344.981  991.787        1
         9.0      348.429  991.787        1
         9.0      351.797  991.787        1
         9.0      355.083  991.787        1
         9.0      358.289  991.787        1
         9.0        1.413  991.787        1
         9.0        4.456  991.787        1
         9.0        7.418  991.787        1
         9.0       10.298  991.787        1
         9.0       13.098  991.787        1
         9.0       15.816  991.787        1
         9.0       18.453  991.787        1
         9.0       21.009  991.787        1
         9.0       23.484  991.787        1
         9.0       25.878  991.787        1
         9.0       28.191  991.787        1
         9.0       30.422  991.787        1
         9.0       32.573  991.787        1
         9.0       34.642  991.787        1
         9.0       36.630  991.787        1
         9.0       38.537  991.787        1
         9.0       40.363  991.787        1
         9.0       42.107  991.787        1
         9.0       43.771  991.787        1
         9.0       45.353  991.787        1
         9.0       46.854  991.787        1
         9.0       48.274  991.787        1
         9.0       49.613  991.787        1
         9.0       50.871  991.787        1
         9.0       52.048  991.787        1
         9.0       53.143  991.787        1
         9.0       54.158  991.787        1
         9.0       55.091  991.787        1
         9.0       55.943  991.787        1
         9.0       56.714  991.787        1
         9.0       57.403  991.787        1
         9.0       58.012  991.787        1
         9.0       58.539  991.787        1
         9.0       58.986  991.787        1
         9.0       59.351  991.787        1
         9.0       59.635  991.787        1
         9.0       59.838  991.787        1
         9.0       59.959  991.787        1
         9.0       60.000  991.787        1
         9.0       59.959  991.787        1
         9.0       59.838  991.787        1
         9.0       59.635  991.787        1
         9.0       59.351  991.787        1
         9.0       58.986  991.787        1
         9.0       58.539  991.787        1
         9.0       58.012  991.787        1
         9.0       57.403  991.787        1
         9.0       56.714  991.787        1
         9.0       55.943  991.787        1
         9.0       55.091  991.787        1
         9.0       54.158  991.787        1
         9.0       53.143  991.787        1
         9.0       52.048  991.787        1
         9.0       50.871  991.787        1
         9.0       49.613  991.787        1
         9.0       48.274  991.787        1
         9.0       46.854  991.787        1
         9.0       45.353  991.787        1
         9.0       43.771  991.787        1
         9.0       42.107  991.787        1
         9.0       40.363  991.787        1
         9.0       38.537  991.787        1
         9.0       36.630  991.787        1
         9.0       34.642  991.787        1
         9.0       32.573  991.787        1
         9.0       30.422  991.787        1
         9.0       28.191  991.787        1
         9.0       25.878  991.787        1
         9.0       23.484  991.787        1
         9.0       21.009  991.787        1
         9.0       18.453  991.787        1
         9.0       15.816  991.787        1
         9.0       13.098  991.787        1
         9.0       10.298  991.787        1
         9.0        7.418  991.787        1
         9.0        4.456  991.787        1
         9.0        1.413  991.787        1
         9.0      358.289  991.787        1
         9.0      355.083  991.787        1
         9.0      351.797  991.787        1
         9.0      348.429  991.787        1
         9.0      344.981  991.787        1
         9.0      341.451  991.787        1
         9.0      337.840  991.787        1
         9.0      334.148  991.787        1
         9.0      330.374  991.787        1
         9.0      326.520  991.787        1
         9.0      322.584  991.787        1
         9.0      318.568  991.787        1
         9.0      314.470  991.787        1
         9.0      310.291  991.787        1
         9.0      306.031  991.787        1
         9.0      301.689  991.787        1
         9.0      297.267  991.787        1
         9.0      292.763  991.787        1
         9.0      288.179  991.787        1
         9.0      283.513  991.787        1
         9.0      278.766  991.787        1
         9.0      273.938  991.787        1
         9.0      269.028  991.787        1
         9.0      264.038  991.787        1
         9.0      258.966  991.787        1
         9.0      253.813  991.787        1
         9.0      248.580  991.787        1
         9.0      243.264  991.787        1
         9.0      237.868  991.787        1
         9.0      232.391  991.787        1
         9.0      226.832  991.787        1
         9.0      221.193  991.787        1
         9.0      215.472  991.787        1
         9.0      209.670  991.787        1
         9.0      203.787  991.787        1
         9.0      197.823  991.787        1
         9.0      191.777  991.787        1
         9.0      185.651  991.787        1
         9.0      179.443  991.787        1
         9.0      173.154  991.787        1
         9.0      166.785  991.787        1
         9.0      160.333  991.787        1
         9.0      153.801  991.787        1
         9.0      147.188  991.787        1
         9.0      140.493  991.787        1
         9.0      133.718  991.787        1
         9.0      126.861  991.787        1
         9.0      119.923  991.787        1
         9.0      112.904  991.787        1
         9.0      105.803  991.787        1
         9.0       98.622  991.787        1
         9.0       91.360  991.787        1
         9.0       84.016  991.787        1
         9.0       76.591  991.787        1
         9.0       69.085  991.787        1
         9.0       61.498  991.787        1
         9.0       53.830  991.787        1
         9.0       46.080  991.787        1
         9.0       38.250  991.787        1
         9.0       30.338  991.787        1
         9.0       22.345  991.787        1
         9.0       14.271  991.787        1
         9.0        6.116  991.787        1
         9.0      357.880  991.787        1
         9.0      349.562  991.787        1
         9.0      341.164  991.787        1
         9.0      332.684  991.787        1
         9.0      324.123  991.787        1
         9.0      315.481  991.787        1
         9.0      306.758  991.787        1
         9.0      297.953  991.787        1
         9.0      289.068  991.787        1
         9.0      280.101  991.787        1
         9.0      271.054  991.787        1
         9.0      261.925  991.787        1
         9.0      252.715  991.787        1
         9.0      243.423  991.787        1
         9.0      234.051  991.787        1
         9.0      224.598  991.787        1
         9.0      215.063  991.787        1
         9.0      205.447  991.787        1
         9.0      195.750  991.787        1
         9.0      185.972  991.787        1
         9.0      176.113  991.786        1
         9.0      166.173  991.786        1
         9.0      156.151  991.786        1
         9.0      146.048  991.785        1
         9.0      135.865  991.785        1
         9.0      125.600  991.784        1
         9.0      115.254  991.783        1
         9.0      104.826  991.782        1
         9.0       94.318  991.781        1
         9.0       83.728  991.780        1
         9.0       73.058  991.778        1
         9.0       62.306  991.775        1
         9.0       51.473  991.772        1
         9.0       40.559  991.769        1
         9.0       29.564  991.764        1
         9.0       18.487  991.759        1
         9.0        7.330  991.752        1
         9.0      356.091  991.744        1
         9.0      344.771  991.734        1
         9.0      333.370  991.723        1
         9.0      321.888  991.708        1
         9.0      310.325  991.691        1
         9.0      298.680  991.670        1
         9.0      286.955  991.646        1
         9.0      275.148  991.616        1
         9.0      263.260  991.581        1
         9.0      251.291  991.539        1
         9.0      239.241  991.489        1
         9.0      227.110  991.430        1
         9.0      214.897  991.360        1
         9.0      202.604  991.279        1
         9.0      190.229  991.183        1
         9.0      177.773  991.070        1
         9.0      165.236  990.939        1
         9.0      152.618  990.786        1
         9.0      139.919  990.608        1
         9.0      127.138  990.402        1
         9.0      114.277  990.164        1
         9.0      101.334  989.889        1
         9.0       88.310  989.572        1
         9.0       75.205  989.208        1
         9.0       62.019  988.791        1
         9.0       48.751  988.314        1
         9.0       35.403  987.770        1
         9.0       21.973  987.151        1
         9.0        8.462  986.447        1
         9.0      354.871  985.651        1
         9.0      341.197  984.750        1
         9.0      327.443  983.734        1
         9.0      313.608  982.591        1
         9.0      299.691  981.307        1
         9.0      285.694  979.869        1
         9.0      271.615  978.261        1
         9.0      257.455  976.468        1
         9.0      243.214  974.471        1
         9.0      228.892  972.254        1
         9.0      214.488  969.797        1
         9.0      200.004  967.081        1
         9.0      185.438  964.083        1
         9.0      170.791  960.783        1
         9.0      156.063  957.157        1
         9.0      141.254  953.183        1
         9.0      126.364  948.836        1
         9.0      111.393  944.091        1
         9.0       96.340  938.923        1
         9.0       81.206  933.306        1
         9.0       65.991  927.216        1
         9.0       50.696  920.625        1
         9.0       35.318  913.509        1
         9.0       19.860  905.841        1
         9.0        4.321  897.598        1
         9.0      348.700  888.754        1
         9.0      332.998  879.288        1
         9.0      317.216  869.177        1
         9.0      301.352  858.401        1
         9.0      285.406  846.942        1
         9.0      269.380  834.783        1
         9.0      253.273  821.909        1
         9.0      237.084  808.310        1
         9.0      220.814  793.976        1
         9.0      204.463  778.902        1
         9.0      188.031  763.086        1
         9.0      171.518  746.529        1
         9.0      154.924  729.238        1
         9.0      138.248  711.220        1
         9.0      121.492  692.491        1
         9.0      104.654  673.068        1
         9.0       87.735  652.975        1
         9.0       70.735  632.240        1
         9.0       53.654  610.895        1
         9.0       36.492  588.978        1
         9.0       19.248  566.533        1
         9.0        1.924  543.606        1
         9.0      344.518  520.251        1
         9.0      327.031  496.524        1
         9.0      309.463  472.489        1
         9.0      291.814  448.211        1
         9.0      274.083  423.761        1
         9.0      256.272  399.215        1
         9.0      238.379  374.650        1
         9.0      220.405  350.147        1
         9.0      202.350  325.793        1
         9.0      184.214  301.672        1
         9.0      165.997  277.874        1
         9.0      147.699  254.489        1
         9.0      129.319  231.608        1
         9.0      110.858  209.321        1
         9.0       92.317  187.720        1
         9.0       73.694  166.895        1
         9.0       54.990  146.934        1
         9.0       36.204  127.923        1
         9.0       17.338  109.945        1
         9.0      358.390   93.081        1
         9.0      339.362   77.406        1
         9.0      320.252   62.993        1
         9.0      301.061   49.908        1
         9.0      281.789   38.212        1
         9.0      262.435   27.959        1
         9.0      243.001   19.200        1
         9.0      223.486   11.975        1
         9.0      203.889    6.319        1
         9.0      184.211    2.260        1
         9.0      164.452    0.000        1
        18.0        0.000    0.000        0
         9.0      254.452    0.000        1
         9.0      274.211    2.260        1
         9.0      293.889    6.319        1
         9.0      313.486   11.975        1
         9.0      333.001   19.200        1
         9.0      352.435   27.959        1
         9.0       11.789   38.212        1
         9.0       31.061   49.908        1
         9.0       50.252   62.993        1
         9.0       69.362   77.406        1
         9.0       88.390   93.081        1
         9.0      107.338  109.945        1
         9.0      126.204  127.923        1
         9.0      144.990  146.934        1
         9.0      163.694  166.895        1
         9.0      182.317  187.720        1
         9.0      200.858  209.321        1
         9.0      219.319  231.608        1
         9.0      237.699  254.489        1
         9.0      255.997  277.874        1
         9.0      274.214  301.672        1
         9.0      292.350  325.793        1
         9.0      310.405  350.147        1
         9.0      328.379  374.650        1
         9.0      346.272  399.215        1
         9.0        4.083  423.761        1
         9.0       21.814  448.211        1
         9.0       39.463  472.489        1
         9.0       57.031  496.524        1
         9.0       74.518  520.251        1
         9.0       91.924  543.606        1
         9.0      109.248  566.533        1
         9.0      126.492  588.978        1
         9.0      143.654  610.895        1
         9.0      160.735  632.240        1
         9.0      177.735  652.975        1
         9.0      194.654  673.068        1
         9.0      211.492  692.491        1
         9.0      228.248  711.220        1
         9.0      244.924  729.238        1
         9.0      261.518  746.529        1
         9.0      278.031  763.086        1
         9.0      294.463  778.902        1
         9.0      310.814  793.976        1
         9.0      327.084  808.310        1
         9.0      343.273  821.909        1
         9.0      359.380  834.783        1
         9.0       15.406  846.942        1
         9.0       31.352  858.401        1
         9.0       47.216  869.177        1
         9.0       62.998  879.288        1
         9.0       78.700  888.754        1
         9.0       94.321  897.598        1
         9.0      109.860  905.841        1
         9.0      125.318  913.509        1
         9.0      140.696  920.625        1
         9.0      155.991  927.216        1
         9.0      171.206  933.306        1
         9.0      186.340  938.923        1
         9.0      201.393  944.091        1
         9.0      216.364  948.836        1
         9.0      231.254  953.183        1
         9.0      246.063  957.157        1
         9.0      260.791  960.783        1
         9.0      275.438  964.083        1
         9.0      290.004  967.081        1
         9.0      304.488  969.797        1
         9.0      318.892  972.254        1
         9.0      333.214  974.471        1
         9.0      347.455  976.468        1
         9.0        1.615  978.261        1
         9.0       15.694  979.869        1
         9.0       29.691  981.307        1
         9.0       43.608  982.591        1
         9.0       57.443  983.734        1
         9.0       71.197  984.750        1
         9.0       84.871  985.651        1
         9.0       98.462  986.447        1
         9.0      111.973  987.151        1
         9.0      125.403  987.770        1
         9.0      138.751  988.314        1
         9.0      152.019  988.791        1
         9.0      165.205  989.208        1
         9.0      178.310  989.572        1
         9.0      191.334  989.889        1
         9.0      204.277  990.164        1
         9.0      217.138  990.402        1
         9.0      229.919  990.608        1
         9.0      242.618  990.786        1
         9.0      255.236  990.939        1
         9.0      267.773  991.070        1
         9.0      280.229  991.183        1
         9.0      292.604  991.279        1
         9.0      304.897  991.360        1
         9.0      317.110  991.430        1
         9.0      329.241  991.489        1
         9.0      341.291  991.539        1
         9.0      353.260  991.581        1
         9.0        5.148  991.616        1
         9.0       16.955  991.646        1
         9.0       28.680  991.670        1
         9.0       40.325  991.691        1
         9.0       51.888  991.708        1
         9.0       63.370  991.723        1
         9.0       74.771  991.734        1
         9.0       86.091  991.744        1
         9.0       97.330  991.752        1
         9.0      108.487  991.759        1
         9.0      119.564  991.764        1
         9.0      130.559  991.769        1
         9.0      141.473  991.772        1
         9.0      152.306  991.775        1
         9.0      163.058  991.778        1
         9.0      173.728  991.780        1
         9.0      184.318  991.781        1
         9.0      194.826  991.782        1
         9.0      205.254  991.783        1
         9.0      215.600  991.784        1
         9.0      225.865  991.785        1
         9.0      236.048  991.785        1
         9.0      246.151  991.786        1
         9.0      256.173  991.786        1
         9.0      266.113  991.786        1
         9.0      275.972  991.787        1
         9.0      285.750  991.787        1
         9.0      295.447  991.787        1
         9.0      305.063  991.787        1
         9.0      314.598  991.787        1
         9.0      324.051  991.787        1
         9.0      333.423  991.787        1
         9.0      342.715  991.787        1
         9.0      351.925  991.787        1
         9.0        1.054  991.787        1
         9.0       10.101  991.787        1
         9.0       19.068  991.787        1
         9.0       27.953  991.787        1
         9.0       36.758  991.787        1
         9.0       45.481  991.787        1
         9.0       54.123  991.787        1
         9.0       62.684  991.787        1
         9.0       71.164  991.787        1
         9.0       79.562  991.787        1
         9.0       87.880  991.787        1
         9.0       96.116  991.787        1
         9.0      104.271  991.787        1
         9.0      112.345  991.787        1
         9.0      120.338  991.787        1
         9.0      128.250  991.787        1
         9.0      136.080  991.787        1
         9.0      143.830  991.787        1
         9.0      151.498  991.787        1
         9.0      159.085  991.787        1
         9.0      166.591  991.787        1
         9.0      174.016  991.787        1
         9.0      181.360  991.787        1
         9.0      188.622  991.787        1
         9.0      195.803  991.787        1
         9.0      202.904  991.787        1
         9.0      209.923  991.787        1
         9.0      216.861  991.787        1
         9.0      223.718  991.787        1
         9.0      230.493  991.787        1
         9.0      237.188  991.787        1
         9.0      243.801  991.787        1
         9.0      250.333  991.787        1
         9.0      256.785  991.787        1
         9.0      263.154  991.787        1
         9.0      269.443  991.787        1
         9.0      275.651  991.787        1
         9.0      281.777  991.787        1
         9.0      287.823  991.787        1
         9.0      293.787  991.787        1
         9.0      299.670  991.787        1
         9.0      305.472  991.787        1
         9.0      311.193  991.787        1
         9.0      316.832  991.787        1
         9.0      322.391  991.787        1
         9.0      327.868  991.787        1
         9.0      333.264  991.787        1
         9.0      338.580  991.787        1
         9.0      343.813  991.787        1
         9.0      348.966  991.787        1
         9.0      354.038  991.787        1
         9.0      359.028  991.787        1
         9.0        3.938  991.787        1
         9.0        8.766  991.787        1
         9.0       13.513  991.787        1
         9.0       18.179  991.787        1
         9.0       22.763  991.787        1
         9.0       27.267  991.787        1
         9.0       31.689  991.787        1
         9.0       36.031  991.787        1
         9.0       40.291  991.787        1
         9.0       44.470  991.787        1
         9.0       48.568  991.787        1
         9.0       52.584  991.787        1
         9.0       56.520  991.787        1
         9.0       60.374  991.787        1
         9.0       64.148  991.787        1
         9.0       67.840  991.787        1
         9.0       71.451  991.787        1
         9.0       74.981  991.787        1
         9.0       78.429  991.787        1
         9.0       81.797  991.787        1
         9.0       85.083  991.787        1
         9.0       88.289  991.787        1
         9.0       91.413  991.787        1
         9.0       94.456  991.787        1
         9.0       97.418  991.787        1
         9.0      100.298  991.787        1
         9.0      103.098  991.787        1
         9.0      105.816  991.787        1
         9.0      108.453  991.787        1
         9.0      111.009  991.787        1
         9.0      113.484  991.787        1
         9.0      115.878  991.787        1
         9.0      118.191  991.787        1
         9.0      120.422  991.787        1
         9.0      122.573  991.787        1
         9.0      124.642  991.787        1
         9.0      126.630  991.787        1
         9.0      128.537  991.787        1
         9.0      130.363  991.787        1
         9.0      132.107  991.787        1
         9.0      133.771  991.787        1
         9.0      135.353  991.787        1
         9.0      136.854  991.787        1
         9.0      138.274  991.787        1
         9.0      139.613  991.787        1
         9.0      140.871  991.787        1
         9.0      142.048  991.787        1
         9.0      143.143  991.787        1
         9.0      144.158  991.787        1
         9.0      145.091  991.787        1
         9.0      145.943  991.787        1
         9.0      146.714  991.787        1
         9.0      147.403  991.787        1
         9.0      148.012  991.787        1
         9.0      148.539  991.787        1
         9.0      148.986  991.787        1
         9.0      149.351  991.787        1
         9.0      149.635  991.787        1
         9.0      149.838  991.787        1
         9.0      149.959  991.787        1
         9.0      150.000  991.787        1
         9.0      149.959  991.787        1
         9.0      149.838  991.787        1
         9.0      149.635  991.787        1
         9.0      149.351  991.787        1
         9.0      148.986  991.787        1
         9.0      148.539  991.787        1
         9.0      148.012  991.787        1
         9.0      147.403  991.787        1
         9.0      146.714  991.787        1
         9.0      145.943  991.787        1
         9.0      145.091  991.787        1
         9.0      144.158  991.787        1
         9.0      143.143  991.787        1
         9.0      142.048  991.787        1
         9.0      140.871  991.787        1
         9.0      139.613  991.787        1
         9.0      138.274  991.787        1
         9.0      136.854  991.787        1
         9.0      135.353  991.787        1
         9.0      133.771  991.787        1
         9.0      132.107  991.787        1
         9.0      130.363  991.787        1
         9.0      128.537  991.787        1
         9.0      126.630  991.787        1
         9.0      124.642  991.787        1
         9.0      122.573  991.787        1
         9.0      120.422  991.787        1
         9.0      118.191  991.787        1
         9.0      115.878  991.787        1
         9.0      113.484  991.787        1
         9.0      111.009  991.787        1
         9.0      108.453  991.787        1
         9.0      105.816  991.787        1
         9.0      103.098  991.787        1
         9.0      100.298  991.787        1
         9.0       97.418  991.787        1
         9.0       94.456  991.787        1
         9.0       91.413  991.787        1
         9.0       88.289  991.787        1
         9.0       85.083  991.787        1
         9.0       81.797  991.787        1
         9.0       78.429  991.787        1
         9.0       74.981  991.787        1
         9.0       71.451  991.787        1
         9.0       67.840  991.787        1
         9.0       64.148  991.787        1
         9.0       60.374  991.787        1
         9.0       56.520  991.787        1
         9.0       52.584  991.787        1
         9.0       48.568  991.787        1
         9.0       44.470  991.787        1
         9.0       40.291  991.787        1
         9.0       36.031  991.787        1
         9.0       31.689  991.787        1
         9.0       27.267  991.787        1
         9.0       22.763  991.787        1
         9.0       18.179  991.787        1
         9.0       13.513  991.787        1
         9.0        8.766  991.787        1
         9.0        3.938  991.787        1
         9.0      359.028  991.787        1
         9.0      354.038  991.787        1
         9.0      348.966  991.787        1
         9.0      343.813  991.787        1
         9.0      338.580  991.787        1
         9.0      333.264  991.787        1
         9.0      327.868  991.787        1
         9.0      322.391  991.787        1
         9.0      316.832  991.787        1
         9.0      311.193  991.787        1
         9.0      305.472  991.787        1
         9.0      299.670  991.787        1
         9.0      293.787  991.787        1
         9.0      287.823  991.787        1
         9.0      281.777  991.787        1
         9.0      275.651  991.787        1
         9.0      269.443  991.787        1
         9.0      263.154  991.787        1
         9.0      256.785  991.787        1
         9.0      250.333  991.787        1
         9.0      243.801  991.787        1
         9.0      237.188  991.787        1
         9.0      230.493  991.787        1
         9.0      223.718  991.787        1
         9.0      216.861  991.787        1
         9.0      209.923  991.787        1
         9.0      202.904  991.787        1
         9.0      195.803  991.787        1
         9.0      188.622  991.787        1
         9.0      181.360  991.787        1
         9.0      174.016  991.787        1
         9.0      166.591  991.787        1
         9.0      159.085  991.787        1
         9.0      151.498  991.787        1
         9.0      143.830  991.787        1
         9.0      136.080  991.787        1
         9.0      128.250  991.787        1
         9.0      120.338  991.787        1
         9.0      112.345  991.787        1
         9.0      104.271  991.787        1
         9.0       96.116  991.787        1
         9.0       87.880  991.787        1
         9.0       79.562  991.787        1
         9.0       71.164  991.787        1
         9.0       62.684  991.787        1
         9.0       54.123  991.787        1
         9.0       45.481  991.787        1
         9.0       36.758  991.787        1
         9.0       27.953  991.787        1
         9.0       19.068  991.787        1
         9.0       10.101  991.787        1
         9.0        1.054  991.787        1
         9.0      351.925  991.787        1
         9.0      342.715  991.787        1
         9.0      333.423  991.787        1
         9.0      324.051  991.787        1
         9.0      314.598  991.787        1
         9.0      305.063  991.787        1
         9.0      295.447  991.787        1
         9.0      285.750  991.787        1
         9.0      275.972  991.787        1
         9.0      266.113  991.786        1
         9.0      256.173  991.786        1
         9.0      246.151  991.786        1
         9.0      236.048  991.785        1
         9.0      225.865  991.785        1
         9.0      215.600  991.784        1
         9.0      205.254  991.783        1
         9.0      194.826  991.782        1
         9.0      184.318  991.781        1
         9.0      173.728  991.780        1
         9.0      163.058  991.778        1
         9.0      152.306  991.775        1
         9.0      141.473  991.772        1
         9.0      130.559  991.769        1
         9.0      119.564  991.764        1
         9.0      108.487  991.759        1
         9.0       97.330  991.752        1
         9.0       86.091  991.744        1
         9.0       74.771  991.734        1
         9.0       63.370  991.723        1
         9.0       51.888  991.708        1
         9.0       40.325  991.691        1
         9.0       28.680  991.670        1
         9.0       16.955  991.646        1
         9.0        5.148  991.616        1
         9.0      353.260  991.581        1
         9.0      341.291  991.539        1
         9.0      329.241  991.489        1
         9.0      317.110  991.430        1
         9.0      304.897  991.360        1
         9.0      292.604  991.279        1
         9.0      280.229  991.183        1
         9.0      267.773  991.070        1
         9.0      255.236  990.939        1
         9.0      242.618  990.786        1
         9.0      229.919  990.608        1
         9.0      217.138  990.402        1
         9.0      204.277  990.164        1
         9.0      191.334  989.889        1
         9.0      178.310  989.572        1
         9.0      165.205  989.208        1
         9.0      152.019  988.791        1
         9.0      138.751  988.314        1
         9.0      125.403  987.770        1
         9.0      111.973  987.151        1
         9.0       98.462  986.447        1
         9.0       84.871  985.651        1
         9.0       71.197  984.750        1
         9.0       57.443  983.734        1
         9.0       43.608  982.591        1
         9.0       29.691  981.307        1
         9.0       15.694  979.869        1
         9.0        1.615  978.261        1
         9.0      347.455  976.468        1
         9.0      333.214  974.471        1
         9.0      318.892  972.254        1
         9.0      304.488  969.797        1
         9.0      290.004  967.081        1
         9.0      275.438  964.083        1
         9.0      260.791  960.783        1
         9.0      246.063  957.157        1
         9.0      231.254  953.183        1
         9.0      216.364  948.836        1
         9.0      201.393  944.091        1
         9.0      186.340  938.923        1
         9.0      171.206  933.306        1
         9.0      155.991  927.216        1
         9.0      140.696  920.625        1
         9.0      125.318  913.509        1
         9.0      109.860  905.841        1
         9.0       94.321  897.598        1
         9.0       78.700  888.754        1
         9.0       62.998  879.288        1
         9.0       47.216  869.177        1
         9.0       31.352  858.401        1
         9.0       15.406  846.942        1
         9.0      359.380  834.783        1
         9.0      343.273  821.909        1
         9.0      327.084  808.310        1
         9.0      310.814  793.976        1
         9.0      294.463  778.902        1
         9.0      278.031  763.086        1
         9.0      261.518  746.529        1
         9.0      244.924  729.238        1
         9.0      228.248  711.220        1
         9.0      211.492  692.491        1
         9.0      194.654  673.068        1
         9.0      177.735  652.975        1
         9.0      160.735  632.240        1
         9.0      143.654  610.895        1
         9.0      126.492  588.978        1
         9.0      109.248  566.533        1
         9.0       91.924  543.606        1
         9.0       74.518  520.251        1
         9.0       57.031  496.524        1
         9.0       39.463  472.489        1
         9.0       21.814  448.211        1
         9.0        4.083  423.761        1
         9.0      346.272  399.215        1
         9.0      328.379  374.650        1
         9.0      310.405  350.147        1
         9.0      292.350  325.793        1
         9.0      274.214  301.672        1
         9.0      255.997  277.874        1
         9.0      237.699  254.489        1
         9.0      219.319  231.608        1
         9.0      200.858  209.321        1
         9.0      182.317  187.720        1
         9.0      163.694  166.895        1
         9.0      144.990  146.934        1
         9.0      126.204  127.923        1
         9.0      107.338  109.945        1
         9.0       88.390   93.081        1
         9.0       69.362   77.406        1
         9.0       50.252   62.993        1
         9.0       31.061   49.908        1
         9.0       11.789   38.212        1
         9.0      352.435   27.959        1
         9.0      333.001   19.200        1
         9.0      313.486   11.975        1
         9.0      293.889    6.319        1
         9.0      274.211    2.260        1
         9.0      254.452    0.000        1
        18.0        0.000    0.000        0
         9.0      104.452    0.000        1
         9.0      124.211    2.260        1
         9.0      143.889    6.319        1
         9.0      163.486   11.975        1
         9.0      183.001   19.200        1
         9.0      202.435   27.959        1
         9.0      221.789   38.212        1
         9.0      241.061   49.908        1
         9.0      260.252   62.993        1
         9.0      279.362   77.406        1
         9.0      298.390   93.081        1
         9.0      317.338  109.945        1
         9.0      336.204  127.923        1
         9.0      354.990  146.934        1
         9.0       13.694  166.895        1
         9.0       32.317  187.720        1
         9.0       50.858  209.321        1
         9.0       69.319  231.608        1
         9.0       87.699  254.489        1
         9.0      105.997  277.874        1
         9.0      124.214  301.672        1
         9.0      142.350  325.793        1
         9.0      160.405  350.147        1
         9.0      178.379  374.650        1
         9.0      196.272  399.215        1
         9.0      214.083  423.761        1
         9.0      231.814  448.211        1
         9.0      249.463  472.489        1
         9.0      267.031  496.524        1
         9.0      284.518  520.251        1
         9.0      301.924  543.606        1
         9.0      319.248  566.533        1
         9.0      336.492  588.978        1
         9.0      353.654  610.895        1
         9.0       10.735  632.240        1
         9.0       27.735  652.975        1
         9.0       44.654  673.068        1
         9.0       61.492  692.491        1
         9.0       78.248  711.220        1
         9.0       94.924  729.238        1
         9.0      111.518  746.529        1
         9.0      128.031  763.086        1
         9.0      144.463  778.902        1
         9.0      160.814  793.976        1
         9.0      177.084  808.310        1
         9.0      193.273  821.909        1
         9.0      209.380  834.783        1
         9.0      225.406  846.942        1
         9.0      241.352  858.401        1
         9.0      257.216  869.177        1
         9.0      272.998  879.288        1
         9.0      288.700  888.754        1
         9.0      304.321  897.598        1
         9.0      319.860  905.841        1
         9.0      335.318  913.509        1
         9.0      350.696  920.625        1
         9.0        5.991  927.216        1
         9.0       21.206  933.306        1
         9.0       36.340  938.923        1
         9.0       51.393  944.091        1
         9.0       66.364  948.836        1
         9.0       81.254  953.183        1
         9.0       96.063  957.157        1
         9.0      110.791  960.783        1
         9.0      125.438  964.083        1
         9.0      140.004  967.081        1
         9.0      154.488  969.797        1
         9.0      168.892  972.254        1
         9.0      183.214  974.471        1
         9.0      197.455  976.468        1
         9.0      211.615  978.261        1
         9.0      225.694  979.869        1
         9.0      239.691  981.307        1
         9.0      253.608  982.591        1
         9.0      267.443  983.734        1
         9.0      281.197  984.750        1
         9.0      294.871  985.651        1
         9.0      308.462  986.447        1
         9.0      321.973  987.151        1
         9.0      335.403  987.770        1
         9.0      348.751  988.314        1
         9.0        2.019  988.791        1
         9.0       15.205  989.208        1
         9.0       28.310  989.572        1
         9.0       41.334  989.889        1
         9.0       54.277  990.164        1
         9.0       67.138  990.402        1
         9.0       79.919  990.608        1
         9.0       92.618  990.786        1
         9.0      105.236  990.939        1
         9.0      117.773  991.070        1
         9.0      130.229  991.183        1
         9.0      142.604  991.279        1
         9.0      154.897  991.360        1
         9.0      167.110  991.430        1
         9.0      179.241  991.489        1
         9.0      191.291  991.539        1
         9.0      203.260  991.581        1
         9.0      215.148  991.616        1
         9.0      226.955  991.646        1
         9.0      238.680  991.670        1
         9.0      250.325  991.691        1
         9.0      261.888  991.708        1
         9.0      273.370  991.723        1
         9.0      284.771  991.734        1
         9.0      296.091  991.744        1
         9.0      307.330  991.752        1
         9.0      318.487  991.759        1
         9.0      329.564  991.764        1
         9.0      340.559  991.769        1
         9.0      351.473  991.772        1
         9.0        2.306  991.775        1
         9.0       13.058  991.778        1
         9.0       23.728  991.780        1
         9.0       34.318  991.781        1
         9.0       44.826  991.782        1
         9.0       55.254  991.783        1
         9.0       65.600  991.784        1
         9.0       75.865  991.785        1
         9.0       86.048  991.785        1
         9.0       96.151  991.786        1
         9.0      106.173  991.786        1
         9.0      116.113  991.786        1
         9.0      125.972  991.787        1
         9.0      135.750  991.787        1
         9.0      145.447  991.787        1
         9.0      155.063  991.787        1
         9.0      164.598  991.787        1
         9.0      174.051  991.787        1
         9.0      183.423  991.787        1
         9.0      192.715  991.787        1
         9.0      201.925  991.787        1
         9.0      211.054  991.787        1
         9.0      220.101  991.787        1
         9.0      229.068  991.787        1
         9.0      237.953  991.787        1
         9.0      246.758  991.787        1
         9.0      255.481  991.787        1
         9.0      264.123  991.787        1
         9.0      272.684  991.787        1
         9.0      281.164  991.787        1
         9.0      289.562  991.787        1
         9.0      297.880  991.787        1
         9.0      306.116  991.787        1
         9.0      314.271  991.787        1
         9.0      322.345  991.787        1
         9.0      330.338  991.787        1
         9.0      338.250  991.787        1
         9.0      346.080  991.787        1
         9.0      353.830  991.787        1
         9.0        1.498  991.787        1
         9.0        9.085  991.787        1
         9.0       16.591  991.787        1
         9.0       24.016  991.787        1
         9.0       31.360  991.787        1
         9.0       38.622  991.787        1
         9.0       45.803  991.787        1
         9.0       52.904  991.787        1
         9.0       59.923  991.787        1
         9.0       66.861  991.787        1
         9.0       73.718  991.787        1
         9.0       80.493  991.787        1
         9.0       87.188  991.787        1
         9.0       93.801  991.787        1
         9.0      100.333  991.787        1
         9.0      106.785  991.787        1
         9.0      113.154  991.787        1
         9.0      119.443  991.787        1
         9.0      125.651  991.787        1
         9.0      131.777  991.787        1
         9.0      137.823  991.787        1
         9.0      143.787  991.787        1
         9.0      149.670  991.787        1
         9.0      155.472  991.787        1
         9.0      161.193  991.787        1
         9.0      166.832  991.787        1
         9.0      172.391  991.787        1
         9.0      177.868  991.787        1
         9.0      183.264  991.787        1
         9.0      188.580  991.787        1
         9.0      193.813  991.787        1
         9.0      198.966  991.787        1
         9.0      204.038  991.787        1
         9.0      209.028  991.787        1
         9.0      213.938  991.787        1
         9.0      218.766  991.787        1
         9.0      223.513  991.787        1
         9.0      228.179  991.787        1
         9.0      232.763  991.787        1
         9.0      237.267  991.787        1
         9.0      241.689  991.787        1
         9.0      246.031  991.787        1
         9.0      250.291  991.787        1
         9.0      254.470  991.787        1
         9.0      258.568  991.787        1
         9.0      262.584  991.787        1
         9.0      266.520  991.787        1
         9.0      270.374  991.787        1
         9.0      274.148  991.787        1
         9.0      277.840  991.787        1
         9.0      281.451  991.787        1
         9.0      284.981  991.787        1
         9.0      288.429  991.787        1
         9.0      291.797  991.787        1
         9.0      295.083  991.787        1
         9.0      298.289  991.787        1
         9.0      301.413  991.787        1
         9.0      304.456  991.787        1
         9.0      307.418  991.787        1
         9.0      310.298  991.787        1
         9.0      313.098  991.787        1
         9.0      315.816  991.787        1
         9.0      318.453  991.787        1
         9.0      321.009  991.787        1
         9.0      323.484  991.787        1
         9.0      325.878  991.787        1
         9.0      328.191  991.787        1
         9.0      330.422  991.787        1
         9.0      332.573  991.787        1
         9.0      334.642  991.787        1
         9.0      336.630  991.787        1
         9.0      338.537  991.787        1
         9.0      340.363  991.787        1
         9.0      342.107  991.787        1
         9.0      343.771  991.787        1
         9.0      345.353  991.787        1
         9.0      346.854  991.787        1
         9.0      348.274  991.787        1
         9.0      349.613  991.787        1
         9.0      350.871  991.787        1
         9.0      352.048  991.787        1
         9.0      353.143  991.787        1
         9.0      354.158  991.787        1
         9.0      355.091  991.787        1
         9.0      355.943  991.787        1
         9.0      356.714  991.787        1
         9.0      357.403  991.787        1
         9.0      358.012  991.787        1
         9.0      358.539  991.787        1
         9.0      358.986  991.787        1
         9.0      359.351  991.787        1
         9.0      359.635  991.787        1
         9.0      359.838  991.787        1
         9.0      359.959  991.787        1
         9.0        0.000  991.787        1
         9.0      359.959  991.787        1
         9.0      359.838  991.787        1
         9.0      359.635  991.787        1
         9.0      359.351  991.787        1
         9.0      358.986  991.787        1
         9.0      358.539  991.787        1
         9.0      358.012  991.787        1
         9.0      357.403  991.787        1
         9.0      356.714  991.787        1
         9.0      355.943  991.787        1
         9.0      355.091  991.787        1
         9.0      354.158  991.787        1
         9.0      353.143  991.787        1
         9.0      352.048  991.787        1
         9.0      350.871  991.787        1
         9.0      349.613  991.787        1
         9.0      348.274  991.787        1
         9.0      346.854  991.787        1
         9.0      345.353  991.787        1
         9.0      343.771  991.787        1
         9.0      342.107  991.787        1
         9.0      340.363  991.787        1
         9.0      338.537  991.787        1
         9.0      336.630  991.787        1
         9.0      334.642  991.787        1
         9.0      332.573  991.787        1
         9.0      330.422  991.787        1
         9.0      328.191  991.787        1
         9.0      325.878  991.787        1
         9.0      323.484  991.787        1
         9.0      321.009  991.787        1
         9.0      318.453  991.787        1
         9.0      315.816  991.787        1
         9.0      313.098  991.787        1
         9.0      310.298  991.787        1
         9.0      307.418  991.787        1
         9.0      304.456  991.787        1
         9.0      301.413  991.787        1
         9.0      298.289  991.787        1
         9.0      295.083  991.787        1
         9.0      291.797  991.787        1
         9.0      288.429  991.787        1
         9.0      284.981  991.787        1
         9.0      281.451  991.787        1
         9.0      277.840  991.787        1
         9.0      274.148  991.787        1
         9.0      270.374  991.787        1
         9.0      266.520  991.787        1
         9.0      262.584  991.787        1
         9.0      258.568  991.787        1
         9.0      254.470  991.787        1
         9.0      250.291  991.787        1
         9.0      246.031  991.787        1
         9.0      241.689  991.787        1
         9.0      237.267  991.787        1
         9.0      232.763  991.787        1
         9.0      228.179  991.787        1
         9.0      223.513  991.787        1
         9.0      218.766  991.787        1
         9.0      213.938  991.787        1
         9.0      209.028  991.787        1
         9.0      204.038  991.787        1
         9.0      198.966  991.787        1
         9.0      193.813  991.787        1
         9.0      188.580  991.787        1
         9.0      183.264  991.787        1
         9.0      177.868  991.787        1
         9.0      172.391  991.787        1
         9.0      166.832  991.787        1
         9.0      161.193  991.787        1
         9.0      155.472  991.787        1
         9.0      149.670  991.787        1
         9.0      143.787  991.787        1
         9.0      137.823  991.787        1
         9.0      131.777  991.787        1
         9.0      125.651  991.787        1
         9.0      119.443  991.787        1
         9.0      113.154  991.787        1
         9.0      106.785  991.787        1
         9.0      100.333  991.787        1
         9.0       93.801  991.787        1
         9.0       87.188  991.787        1
         9.0       80.493  991.787        1
         9.0       73.718  991.787        1
         9.0       66.861  991.787        1
         9.0       59.923  991.787        1
         9.0       52.904  991.787        1
         9.0       45.803  991.787        1
         9.0       38.622  991.787        1
         9.0       31.360  991.787        1
         9.0       24.016  991.787        1
         9.0       16.591  991.787        1
         9.0        9.085  991.787        1
         9.0        1.498  991.787        1
         9.0      353.830  991.787        1
         9.0      346.080  991.787        1
         9.0      338.250  991.787        1
         9.0      330.338  991.787        1
         9.0      322.345  991.787        1
         9.0      314.271  991.787        1
         9.0      306.116  991.787        1
         9.0      297.880  991.787        1
         9.0      289.562  991.787        1
         9.0      281.164  991.787        1
         9.0      272.684  991.787        1
         9.0      264.123  991.787        1
         9.0      255.481  991.787        1
         9.0      246.758  991.787        1
         9.0      237.953  991.787        1
         9.0      229.068  991.787        1
         9.0      220.101  991.787        1
         9.0      211.054  991.787        1
         9.0      201.925  991.787        1
         9.0      192.715  991.787        1
         9.0      183.423  991.787        1
         9.0      174.051  991.787        1
         9.0      164.598  991.787        1
         9.0      155.063  991.787        1
         9.0      145.447  991.787        1
         9.0      135.750  991.787        1
         9.0      125.972  991.787        1
         9.0      116.113  991.786        1
         9.0      106.173  991.786        1
         9.0       96.151  991.786        1
         9.0       86.048  991.785        1
         9.0       75.865  991.785        1
         9.0       65.600  991.784        1
         9.0       55.254  991.783        1
         9.0       44.826  991.782        1
         9.0       34.318  991.781        1
         9.0       23.728  991.780        1
         9.0       13.058  991.778        1
         9.0        2.306  991.775        1
         9.0      351.473  991.772        1
         9.0      340.559  991.769        1
         9.0      329.564  991.764        1
         9.0      318.487  991.759        1
         9.0      307.330  991.752        1
         9.0      296.091  991.744        1
         9.0      284.771  991.734        1
         9.0      273.370  991.723        1
         9.0      261.888  991.708        1
         9.0      250.325  991.691        1
         9.0      238.680  991.670        1
         9.0      226.955  991.646        1
         9.0      215.148  991.616        1
         9.0      203.260  991.581        1
         9.0      191.291  991.539        1
         9.0      179.241  991.489        1
         9.0      167.110  991.430        1
         9.0      154.897  991.360        1
         9.0      142.604  991.279        1
         9.0      130.229  991.183        1
         9.0      117.773  991.070        1
         9.0      105.236  990.939        1
         9.0       92.618  990.786        1
         9.0       79.919  990.608        1
         9.0       67.138  990.402        1
         9.0       54.277  990.164        1
         9.0       41.334  989.889        1
         9.0       28.310  989.572        1
         9.0       15.205  989.208        1
         9.0        2.019  988.791        1
         9.0      348.751  988.314        1
         9.0      335.403  987.770        1
         9.0      321.973  987.151        1
         9.0      308.462  986.447        1
         9.0      294.871  985.651        1
         9.0      281.197  984.750        1
         9.0      267.443  983.734        1
         9.0      253.608  982.591        1
         9.0      239.691  981.307        1
         9.0      225.694  979.869        1
         9.0      211.615  978.261        1
         9.0      197.455  976.468        1
         9.0      183.214  974.471        1
         9.0      168.892  972.254        1
         9.0      154.488  969.797        1
         9.0      140.004  967.081        1
         9.0      125.438  964.083        1
         9.0      110.791  960.783        1
         9.0       96.063  957.157        1
         9.0       81.254  953.183        1
         9.0       66.364  948.836        1
         9.0       51.393  944.091        1
         9.0       36.340  938.923        1
         9.0       21.206  933.306        1
         9.0        5.991  927.216        1
         9.0      350.696  920.625        1
         9.0      335.318  913.509        1
         9.0      319.860  905.841        1
         9.0      304.321  897.598        1
         9.0      288.700  888.754        1
         9.0      272.998  879.288        1
         9.0      257.216  869.177        1
         9.0      241.352  858.401        1
         9.0      225.406  846.942        1
         9.0      209.380  834.783        1
         9.0      193.273  821.909        1
         9.0      177.084  808.310        1
         9.0      160.814  793.976        1
         9.0      144.463  778.902        1
         9.0      128.031  763.086        1
         9.0      111.518  746.529        1
         9.0       94.924  729.238        1
         9.0       78.248  711.220        1
         9.0       61.492  692.491        1
         9.0       44.654  673.068        1
         9.0       27.735  652.975        1
         9.0       10.735  632.240        1
         9.0      353.654  610.895        1
         9.0      336.492  588.978        1
         9.0      319.248  566.533        1
         9.0      301.924  543.606        1
         9.0      284.518  520.251        1
         9.0      267.031  496.524        1
         9.0      249.463  472.489        1
         9.0      231.814  448.211        1
         9.0      214.083  423.761        1
         9.0      196.272  399.215        1
         9.0      178.379  374.650        1
         9.0      160.405  350.147        1
         9.0      142.350  325.793        1
         9.0      124.214  301.672        1
         9.0      105.997  277.874        1
         9.0       87.699  254.489        1
         9.0       69.319  231.608        1
         9.0       50.858  209.321        1
         9.0       32.317  187.720        1
         9.0       13.694  166.895        1
         9.0      354.990  146.934        1
         9.0      336.204  127.923        1
         9.0      317.338  109.945        1
         9.0      298.390   93.081        1
         9.0      279.362   77.406        1
         9.0      260.252   62.993        1
         9.0      241.061   49.908        1
         9.0      221.789   38.212        1
         9.0      202.435   27.959        1
         9.0      183.001   19.200        1
         9.0      163.486   11.975        1
         9.0      143.889    6.319        1
         9.0      124.211    2.260        1
         9.0      104.452    0.000        1
        18.0        0.000    0.000        0
         9.0      104.452    0.000        1
         9.0      124.211    2.260        1
         9.0      143.889    6.319        1
         9.0      163.486   11.975        1
         9.0      183.001   19.200        1
         9.0      202.435   27.959        1
         9.0      221.789   38.212        1
         9.0      241.061   49.908        1
         9.0      260.252   62.993        1
         9.0      279.362   77.406        1
         9.0      298.390   93.081        1
         9.0      317.338  109.945        1
         9.0      336.204  127.923        1
         9.0      354.990  146.934        1
         9.0       13.694  166.895        1
         9.0       32.317  187.720        1
         9.0       50.858  209.321        1
         9.0       69.319  231.608        1
         9.0       87.699  254.489        1
         9.0      105.997  277.874        1
         9.0      124.214  301.672        1
         9.0      142.350  325.793        1
         9.0      160.405  350.147        1
         9.0      178.379  374.650        1
         9.0      196.272  399.215        1
         9.0      214.083  423.761        1
         9.0      231.814  448.211        1
         9.0      249.463  472.489        1
         9.0      267.031  496.524        1
         9.0      284.518  520.251        1
         9.0      301.924  543.606        1
         9.0      319.248  566.533        1
         9.0      336.492  588.978        1
         9.0      353.654  610.895        1
         9.0       10.735  632.240        1
         9.0       27.735  652.975        1
         9.0       44.654  673.068        1
         9.0       61.492  692.491        1
         9.0       78.248  711.220        1
         9.0       94.924  729.238        1
         9.0      111.518  746.529        1
         9.0      128.031  763.086        1
         9.0      144.463  778.902        1
         9.0      160.814  793.976        1
         9.0      177.084  808.310        1
         9.0      193.273  821.909        1
         9.0      209.380  834.783        1
         9.0      225.406  846.942        1
         9.0      241.352  858.401        1
         9.0      257.216  869.177        1
         9.0      272.998  879.288        1
         9.0      288.700  888.754        1
         9.0      304.321  897.598        1
         9.0      319.860  905.841        1
         9.0      335.318  913.509        1
         9.0      350.696  920.625        1
         9.0        5.991  927.216        1
         9.0       21.206  933.306        1
         9.0       36.340  938.923        1
         9.0       51.393  944.091        1
         9.0       66.364  948.836        1
         9.0       81.254  953.183        1
         9.0       96.063  957.157        1
         9.0      110.791  960.783        1
         9.0      125.438  964.083        1
         9.0      140.004  967.081        1
         9.0      154.488  969.797        1
         9.0      168.892  972.254        1
         9.0      183.214  974.471        1
         9.0      197.455  976.468        1
         9.0      211.615  978.261        1
         9.0      225.694  979.869        1
         9.0      239.691  981.307        1
         9.0      253.608  982.591        1
         9.0      267.443  983.734        1
         9.0      281.197  984.750        1
         9.0      294.871  985.651        1
         9.0      308.462  986.447        1
         9.0      321.973  987.151        1
         9.0      335.403  987.770        1
         9.0      348.751  988.314        1
         9.0        2.019  988.791        1
         9.0       15.205  989.208        1
         9.0       28.310  989.572        1
         9.0       41.334  989.889        1
         9.0       54.277  990.164        1
         9.0       67.138  990.402        1
         9.0       79.919  990.608        1
         9.0       92.618  990.786        1
         9.0      105.236  990.939        1
         9.0      117.773  991.070        1
         9.0      130.229  991.183        1
         9.0      142.604  991.279        1
         9.0      154.897  991.360        1
         9.0      167.110  991.430        1
         9.0      179.241  991.489        1
         9.0      191.291  991.539        1
         9.0      203.260  991.581        1
         9.0      215.148  991.616        1
         9.0      226.955  991.646        1
         9.0      238.680  991.670        1
         9.0      250.325  991.691        1
         9.0      261.888  991.708        1
         9.0      273.370  991.723        1
         9.0      284.771  991.734        1
         9.0      296.091  991.744        1
         9.0      307.330  991.752        1
         9.0      318.487  991.759        1
         9.0      329.564  991.764        1
         9.0      340.559  991.769        1
         9.0      351.473  991.772        1
         9.0        2.306  991.775        1
         9.0       13.058  991.778        1
         9.0       23.728  991.780        1
         9.0       34.318  991.781        1
         9.0       44.826  991.782        1
         9.0       55.254  991.783        1
         9.0       65.600  991.784        1
         9.0       75.865  991.785        1
         9.0       86.048  991.785        1
         9.0       96.151  991.786        1
         9.0      106.173  991.786        1
         9.0      116.113  991.786        1
         9.0      125.972  991.787        1
         9.0      135.750  991.787        1
         9.0      145.447  991.787        1
         9.0      155.063  991.787        1
         9.0      164.598  991.787        1
         9.0      174.051  991.787        1
         9.0      183.423  991.787        1
         9.0      192.715  991.787        1
         9.0      201.925  991.787        1
         9.0      211.054  991.787        1
         9.0      220.101  991.787        1
         9.0      229.068  991.787        1
         9.0      237.953  991.787        1
         9.0      246.758  991.787        1
         9.0      255.481  991.787        1
         9.0      264.123  991.787        1
         9.0      272.684  991.787        1
         9.0      281.164  991.787        1
         9.0      289.562  991.787        1
         9.0      297.880  991.787        1
         9.0      306.116  991.787        1
         9.0      314.271  991.787        1
         9.0      322.345  991.787        1
         9.0      330.338  991.787        1
         9.0      338.250  991.787        1
         9.0      346.080  991.787        1
         9.0      353.830  991.787        1
         9.0        1.498  991.787        1
         9.0        9.085  991.787        1
         9.0       16.591  991.787        1
         9.0       24.016  991.787        1
         9.0       31.360  991.787        1
         9.0       38.622  991.787        1
         9.0       45.803  991.787        1
         9.0       52.904  991.787        1
         9.0       59.923  991.787        1
         9.0       66.861  991.787        1
         9.0       73.718  991.787        1
         9.0       80.493  991.787        1
         9.0       87.188  991.787        1
         9.0       93.801  991.787        1
         9.0      100.333  991.787        1
         9.0      106.785  991.787        1
         9.0      113.154  991.787        1
         9.0      119.443  991.787        1
         9.0      125.651  991.787        1
         9.0      131.777  991.787        1
         9.0      137.823  991.787        1
         9.0      143.787  991.787        1
         9.0      149.670  991.787        1
         9.0      155.472  991.787        1
         9.0      161.193  991.787        1
         9.0      166.832  991.787        1
         9.0      172.391  991.787        1
         9.0      177.868  991.787        1
         9.0      183.264  991.787        1
         9.0      188.580  991.787        1
         9.0      193.813  991.787        1
         9.0      198.966  991.787        1
         9.0      204.038  991.787        1
         9.0      209.028  991.787        1
         9.0      213.938  991.787        1
         9.0      218.766  991.787        1
         9.0      223.513  991.787        1
         9.0      228.179  991.787        1
         9.0      232.763  991.787        1
         9.0      237.267  991.787        1
         9.0      241.689  991.787        1
         9.0      246.031  991.787        1
         9.0      250.291  991.787        1
         9.0      254.470  991.787        1
         9.0      258.568  991.787        1
         9.0      262.584  991.787        1
         9.0      266.520  991.787        1
         9.0      270.374  991.787        1
         9.0      274.148  991.787        1
         9.0      277.840  991.787        1
         9.0      281.451  991.787        1
         9.0      284.981  991.787        1
         9.0      288.429  991.787        1
         9.0      291.797  991.787        1
         9.0      295.083  991.787        1
         9.0      298.289  991.787        1
         9.0      301.413  991.787        1
         9.0      304.456  991.787        1
         9.0      307.418  991.787        1
         9.0      310.298  991.787        1
         9.0      313.098  991.787        1
         9.0      315.816  991.787        1
         9.0      318.453  991.787        1
         9.0      321.009  991.787        1
         9.0      323.484  991.787        1
         9.0      325.878  991.787        1
         9.0      328.191  991.787        1
         9.0      330.422  991.787        1
         9.0      332.573  991.787        1
         9.0      334.642  991.787        1
         9.0      336.630  991.787        1
         9.0      338.537  991.787        1
         9.0      340.363  991.787        1
         9.0      342.107  991.787        1
         9.0      343.771  991.787        1
         9.0      345.353  991.787        1
         9.0      346.854  991.787        1
         9.0      348.274  991.787        1
         9.0      349.613  991.787        1
         9.0      350.871  991.787        1
         9.0      352.048  991.787        1
         9.0      353.143  991.787        1
         9.0      354.158  991.787        1
         9.0      355.091  991.787        1
         9.0      355.943  991.787        1
         9.0      356.714  991.787        1
         9.0      357.403  991.787        1
         9.0      358.012  991.787        1
         9.0      358.539  991.787        1
         9.0      358.986  991.787        1
         9.0      359.351  991.787        1
         9.0      359.635  991.787        1
         9.0      359.838  991.787        1
         9.0      359.959  991.787        1
         9.0        0.000  991.787        1
         9.0      359.959  991.787        1
         9.0      359.838  991.787        1
         9.0      359.635  991.787        1
         9.0      359.351  991.787        1
         9.0      358.986  991.787        1
         9.0      358.539  991.787        1
         9.0      358.012  991.787        1
         9.0      357.403  991.787        1
         9.0      356.714  991.787        1
         9.0      355.943  991.787        1
         9.0      355.091  991.787        1
         9.0      354.158  991.787        1
         9.0      353.143  991.787        1
         9.0      352.048  991.787        1
         9.0      350.871  991.787        1
         9.0      349.613  991.787        1
         9.0      348.274  991.787        1
         9.0      346.854  991.787        1
         9.0      345.353  991.787        1
         9.0      343.771  991.787        1
         9.0      342.107  991.787        1
         9.0      340.363  991.787        1
         9.0      338.537  991.787        1
         9.0      336.630  991.787        1
         9.0      334.642  991.787        1
         9.0      332.573  991.787        1
         9.0      330.422  991.787        1
         9.0      328.191  991.787        1
         9.0      325.878  991.787        1
         9.0      323.484  991.787        1
         9.0      321.009  991.787        1
         9.0      318.453  991.787        1
         9.0      315.816  991.787        1
         9.0      313.098  991.787        1
         9.0      310.298  991.787        1
         9.0      307.418  991.787        1
         9.0      304.456  991.787        1
         9.0      301.413  991.787        1
         9.0      298.289  991.787        1
         9.0      295.083  991.787        1
         9.0      291.797  991.787        1
         9.0      288.429  991.787        1
         9.0      284.981  991.787        1
         9.0      281.451  991.787        1
         9.0      277.840  991.787        1
         9.0      274.148  991.787        1
         9.0      270.374  991.787        1
         9.0      266.520  991.787        1
         9.0      262.584  991.787        1
         9.0      258.568  991.787        1
         9.0      254.470  991.787        1
         9.0      250.291  991.787        1
         9.0      246.031  991.787        1
         9.0      241.689  991.787        1
         9.0      237.267  991.787        1
         9.0      232.763  991.787        1
         9.0      228.179  991.787        1
         9.0      223.513  991.787        1
         9.0      218.766  991.787        1
         9.0      213.938  991.787        1
         9.0      209.028  991.787        1
         9.0      204.038  991.787        1
         9.0      198.966  991.787        1
         9.0      193.813  991.787        1
         9.0      188.580  991.787        1
         9.0      183.264  991.787        1
         9.0      177.868  991.787        1
         9.0      172.391  991.787        1
         9.0      166.832  991.787        1
         9.0      161.193  991.787        1
         9.0      155.472  991.787        1
         9.0      149.670  991.787        1
         9.0      143.787  991.787        1
         9.0      137.823  991.787        1
         9.0      131.777  991.787        1
         9.0      125.651  991.787        1
         9.0      119.443  991.787        1
         9.0      113.154  991.787        1
         9.0      106.785  991.787        1
         9.0      100.333  991.787        1
         9.0       93.801  991.787        1
         9.0       87.188  991.787        1
         9.0       80.493  991.787        1
         9.0       73.718  991.787        1
         9.0       66.861  991.787        1
         9.0       59.923  991.787        1
         9.0       52.904  991.787        1
         9.0       45.803  991.787        1
         9.0       38.622  991.787        1
         9.0       31.360  991.787        1
         9.0       24.016  991.787        1
         9.0       16.591  991.787        1
         9.0        9.085  991.787        1
         9.0        1.498  991.787        1
         9.0      353.830  991.787        1
         9.0      346.080  991.787        1
         9.0      338.250  991.787        1
         9.0      330.338  991.787        1
         9.0      322.345  991.787        1
         9.0      314.271  991.787        1
         9.0      306.116  991.787        1
         9.0      297.880  991.787        1
         9.0      289.562  991.787        1
         9.0      281.164  991.787        1
         9.0      272.684  991.787        1
         9.0      264.123  991.787        1
         9.0      255.481  991.787        1
         9.0      246.758  991.787        1
         9.0      237.953  991.787        1
         9.0      229.068  991.787        1
         9.0      220.101  991.787        1
         9.0      211.054  991.787        1
         9.0      201.925  991.787        1
         9.0      192.715  991.787        1
         9.0      183.423  991.787        1
         9.0      174.051  991.787        1
         9.0      164.598  991.787        1
         9.0      155.063  991.787        1
         9.0      145.447  991.787        1
         9.0      135.750  991.787        1
         9.0      125.972  991.787        1
         9.0      116.113  991.786        1
         9.0      106.173  991.786        1
         9.0       96.151  991.786        1
         9.0       86.048  991.785        1
         9.0       75.865  991.785        1
         9.0       65.600  991.784        1
         9.0       55.254  991.783        1
         9.0       44.826  991.782        1
         9.0       34.318  991.781        1
         9.0       23.728  991.780        1
         9.0       13.058  991.778        1
         9.0        2.306  991.775        1
         9.0      351.473  991.772        1
         9.0      340.559  991.769        1
         9.0      329.564  991.764        1
         9.0      318.487  991.759        1
         9.0      307.330  991.752        1
         9.0      296.091  991.744        1
         9.0      284.771  991.734        1
         9.0      273.370  991.723        1
         9.0      261.888  991.708        1
         9.0      250.325  991.691        1
         9.0      238.680  991.670        1
         9.0      226.955  991.646        1
         9.0      215.148  991.616        1
         9.0      203.260  991.581        1
         9.0      191.291  991.539        1
         9.0      179.241  991.489        1
         9.0      167.110  991.430        1
         9.0      154.897  991.360        1
         9.0      142.604  991.279        1
         9.0      130.229  991.183        1
         9.0      117.773  991.070        1
         9.0      105.236  990.939        1
         9.0       92.618  990.786        1
         9.0       79.919  990.608        1
         9.0       67.138  990.402        1
         9.0       54.277  990.164        1
         9.0       41.334  989.889        1
         9.0       28.310  989.572        1
         9.0       15.205  989.208        1
         9.0        2.019  988.791        1
         9.0      348.751  988.314        1
         9.0      335.403  987.770        1
         9.0      321.973  987.151        1
         9.0      308.462  986.447        1
         9.0      294.871  985.651        1
         9.0      281.197  984.750        1
         9.0      267.443  983.734        1
         9.0      253.608  982.591        1
         9.0      239.691  981.307        1
         9.0      225.694  979.869        1
         9.0      211.615  978.261        1
         9.0      197.455  976.468        1
         9.0      183.214  974.471        1
         9.0      168.892  972.254        1
         9.0      154.488  969.797        1
         9.0      140.004  967.081        1
         9.0      125.438  964.083        1
         9.0      110.791  960.783        1
         9.0       96.063  957.157        1
         9.0       81.254  953.183        1
         9.0       66.364  948.836        1
         9.0       51.393  944.091        1
         9.0       36.340  938.923        1
         9.0       21.206  933.306        1
         9.0        5.991  927.216        1
         9.0      350.696  920.625        1
         9.0      335.318  913.509        1
         9.0      319.860  905.841        1
         9.0      304.321  897.598        1
         9.0      288.700  888.754        1
         9.0      272.998  879.288        1
         9.0      257.216  869.177        1
         9.0      241.352  858.401        1
         9.0      225.406  846.942        1
         9.0      209.380  834.783        1
         9.0      193.273  821.909        1
         9.0      177.084  808.310        1
         9.0      160.814  793.976        1
         9.0      144.463  778.902        1
         9.0      128.031  763.086        1
         9.0      111.518  746.529        1
         9.0       94.924  729.238        1
         9.0       78.248  711.220        1
         9.0       61.492  692.491        1
         9.0       44.654  673.068        1
         9.0       27.735  652.975        1
         9.0       10.735  632.240        1
         9.0      353.654  610.895        1
         9.0      336.492  588.978        1
         9.0      319.248  566.533        1
         9.0      301.924  543.606        1
         9.0      284.518  520.251        1
         9.0      267.031  496.524        1
         9.0      249.463  472.489        1
         9.0      231.814  448.211        1
         9.0      214.083  423.761        1
         9.0      196.272  399.215        1
         9.0      178.379  374.650        1
         9.0      160.405  350.147        1
         9.0      142.350  325.793        1
         9.0      124.214  301.672        1
         9.0      105.997  277.874        1
         9.0       87.699  254.489        1
         9.0       69.319  231.608        1
         9.0       50.858  209.321        1
         9.0       32.317  187.720        1
         9.0       13.694  166.895        1
         9.0      354.990  146.934        1
         9.0      336.204  127.923        1
         9.0      317.338  109.945        1
         9.0      298.390   93.081        1
         9.0      279.362   77.406        1
         9.0      260.252   62.993        1
         9.0      241.061   49.908        1
         9.0      221.789   38.212        1
         9.0      202.435   27.959        1
         9.0      183.001   19.200        1
         9.0      163.486   11.975        1
         9.0      143.889    6.319        1
         9.0      124.211    2.260        1
         9.0      104.452    0.000        1
        18.0        0.000    0.000        0
         9.0      254.452    0.000        1
         9.0      274.211    2.260        1
         9.0      293.889    6.319        1
         9.0      313.486   11.975        1
         9.0      333.001   19.200        1
         9.0      352.435   27.959        1
         9.0       11.789   38.212        1
         9.0       31.061   49.908        1
         9.0       50.252   62.993        1
         9.0       69.362   77.406        1
         9.0       88.390   93.081        1
         9.0      107.338  109.945        1
         9.0      126.204  127.923        1
         9.0      144.990  146.934        1
         9.0      163.694  166.895        1
         9.0      182.317  187.720        1
         9.0      200.858  209.321        1
         9.0      219.319  231.608        1
         9.0      237.699  254.489        1
         9.0      255.997  277.874        1
         9.0      274.214  301.672        1
         9.0      292.350  325.793        1
         9.0      310.405  350.147        1
         9.0      328.379  374.650        1
         9.0      346.272  399.215        1
         9.0        4.083  423.761        1
         9.0       21.814  448.211        1
         9.0       39.463  472.489        1
         9.0       57.031  496.524        1
         9.0       74.518  520.251        1
         9.0       91.924  543.606        1
         9.0      109.248  566.533        1
         9.0      126.492  588.978        1
         9.0      143.654  610.895        1
         9.0      160.735  632.240        1
         9.0      177.735  652.975        1
         9.0      194.654  673.068        1
         9.0      211.492  692.491        1
         9.0      228.248  711.220        1
         9.0      244.924  729.238        1
         9.0      261.518  746.529        1
         9.0      278.031  763.086        1
         9.0      294.463  778.902        1
         9.0      310.814  793.976        1
         9.0      327.084  808.310        1
         9.0      343.273  821.909        1
         9.0      359.380  834.783        1
         9.0       15.406  846.942        1
         9.0       31.352  858.401        1
         9.0       47.216  869.177        1
         9.0       62.998  879.288        1
         9.0       78.700  888.754        1
         9.0       94.321  897.598        1
         9.0      109.860  905.841        1
         9.0      125.318  913.509        1
         9.0      140.696  920.625        1
         9.0      155.991  927.216        1
         9.0      171.206  933.306        1
         9.0      186.340  938.923        1
         9.0      201.393  944.091        1
         9.0      216.364  948.836        1
         9.0      231.254  953.183        1
         9.0      246.063  957.157        1
         9.0      260.791  960.783        1
         9.0      275.438  964.083        1
         9.0      290.004  967.081        1
         9.0      304.488  969.797        1
         9.0      318.892  972.254        1
         9.0      333.214  974.471        1
         9.0      347.455  976.468        1
         9.0        1.615  978.261        1
         9.0       15.694  979.869        1
         9.0       29.691  981.307        1
         9.0       43.608  982.591        1
         9.0       57.443  983.734        1
         9.0       71.197  984.750        1
         9.0       84.871  985.651        1
         9.0       98.462  986.447        1
         9.0      111.973  987.151        1
         9.0      125.403  987.770        1
         9.0      138.751  988.314        1
         9.0      152.019  988.791        1
         9.0      165.205  989.208        1
         9.0      178.310  989.572        1
         9.0      191.334  989.889        1
         9.0      204.277  990.164        1
         9.0      217.138  990.402        1
         9.0      229.919  990.608        1
         9.0      242.618  990.786        1
         9.0      255.236  990.939        1
         9.0      267.773  991.070        1
         9.0      280.229  991.183        1
         9.0      292.604  991.279        1
         9.0      304.897  991.360        1
         9.0      317.110  991.430        1
         9.0      329.241  991.489        1
         9.0      341.291  991.539        1
         9.0      353.260  991.581        1
         9.0        5.148  991.616        1
         9.0       16.955  991.646        1
         9.0       28.680  991.670        1
         9.0       40.325  991.691        1
         9.0       51.888  991.708        1
         9.0       63.370  991.723        1
         9.0       74.771  991.734        1
         9.0       86.091  991.744        1
         9.0       97.330  991.752        1
         9.0      108.487  991.759        1
         9.0      119.564  991.764        1
         9.0      130.559  991.769        1
         9.0      141.473  991.772        1
         9.0      152.306  991.775        1
         9.0      163.058  991.778        1
         9.0      173.728  991.780        1
         9.0      184.318  991.781        1
         9.0      194.826  991.782        1
         9.0      205.254  991.783        1
         9.0      215.600  991.784        1
         9.0      225.865  991.785        1
         9.0      236.048  991.785        1
         9.0      246.151  991.786        1
         9.0      256.173  991.786        1
         9.0      266.113  991.786        1
         9.0      275.972  991.787        1
         9.0      285.750  991.787        1
         9.0      295.447  991.787        1
         9.0      305.063  991.787        1
         9.0      314.598  991.787        1
         9.0      324.051  991.787        1
         9.0      333.423  991.787        1
         9.0      342.715  991.787        1
         9.0      351.925  991.787        1
         9.0        1.054  991.787        1
         9.0       10.101  991.787        1
         9.0       19.068  991.787        1
         9.0       27.953  991.787        1
         9.0       36.758  991.787        1
         9.0       45.481  991.787        1
         9.0       54.123  991.787        1
         9.0       62.684  991.787        1
         9.0       71.164  991.787        1
         9.0       79.562  991.787        1
         9.0       87.880  991.787        1
         9.0       96.116  991.787        1
         9.0      104.271  991.787        1
         9.0      112.345  991.787        1
         9.0      120.338  991.787        1
         9.0      128.250  991.787        1
         9.0      136.080  991.787        1
         9.0      143.830  991.787        1
         9.0      151.498  991.787        1
         9.0      159.085  991.787        1
         9.0      166.591  991.787        1
         9.0      174.016  991.787        1
         9.0      181.360  991.787        1
         9.0      188.622  991.787        1
         9.0      195.803  991.787        1
         9.0      202.904  991.787        1
         9.0      209.923  991.787        1
         9.0      216.861  991.787        1
         9.0      223.718  991.787        1
         9.0      230.493  991.787        1
         9.0      237.188  991.787        1
         9.0      243.801  991.787        1
         9.0      250.333  991.787        1
         9.0      256.785  991.787        1
         9.0      263.154  991.787        1
         9.0      269.443  991.787        1
         9.0      275.651  991.787        1
         9.0      281.777  991.787        1
         9.0      287.823  991.787        1
         9.0      293.787  991.787        1
         9.0      299.670  991.787        1
         9.0      305.472  991.787        1
         9.0      311.193  991.787        1
         9.0      316.832  991.787        1
         9.0      322.391  991.787        1
         9.0      327.868  991.787        1
         9.0      333.264  991.787        1
         9.0      338.580  991.787        1
         9.0      343.813  991.787        1
         9.0      348.966  991.787        1
         9.0      354.038  991.787        1
         9.0      359.028  991.787        1
         9.0        3.938  991.787        1
         9.0        8.766  991.787        1
         9.0       13.513  991.787        1
         9.0       18.179  991.787        1
         9.0       22.763  991.787        1
         9.0       27.267  991.787        1
         9.0       31.689  991.787        1
         9.0       36.031  991.787        1
         9.0       40.291  991.787        1
         9.0       44.470  991.787        1
         9.0       48.568  991.787        1
         9.0       52.584  991.787        1
         9.0       56.520  991.787        1
         9.0       60.374  991.787        1
         9.0       64.148  991.787        1
         9.0       67.840  991.787        1
         9.0       71.451  991.787        1
         9.0       74.981  991.787        1
         9.0       78.429  991.787        1
         9.0       81.797  991.787        1
         9.0       85.083  991.787        1
         9.0       88.289  991.787        1
         9.0       91.413  991.787        1
         9.0       94.456  991.787        1
         9.0       97.418  991.787        1
         9.0      100.298  991.787        1
         9.0      103.098  991.787        1
         9.0      105.816  991.787        1
         9.0      108.453  991.787        1
         9.0      111.009  991.787        1
         9.0      113.484  991.787        1
         9.0      115.878  991.787        1
         9.0      118.191  991.787        1
         9.0      120.422  991.787        1
         9.0      122.573  991.787        1
         9.0      124.642  991.787        1
         9.0      126.630  991.787        1
         9.0      128.537  991.787        1
         9.0      130.363  991.787        1
         9.0      132.107  991.787        1
         9.0      133.771  991.787        1
         9.0      135.353  991.787        1
         9.0      136.854  991.787        1
         9.0      138.274  991.787        1
         9.0      139.613  991.787        1
         9.0      140.871  991.787        1
         9.0      142.048  991.787        1
         9.0      143.143  991.787        1
         9.0      144.158  991.787        1
         9.0      145.091  991.787        1
         9.0      145.943  991.787        1
         9.0      146.714  991.787        1
         9.0      147.403  991.787        1
         9.0      148.012  991.787        1
         9.0      148.539  991.787        1
         9.0      148.986  991.787        1
         9.0      149.351  991.787        1
         9.0      149.635  991.787        1
         9.0      149.838  991.787        1
         9.0      149.959  991.787        1
         9.0      150.000  991.787        1
         9.0      149.959  991.787        1
         9.0      149.838  991.787        1
         9.0      149.635  991.787        1
         9.0      149.351  991.787        1
         9.0      148.986  991.787        1
         9.0      148.539  991.787        1
         9.0      148.012  991.787        1
         9.0      147.403  991.787        1
         9.0      146.714  991.787        1
         9.0      145.943  991.787        1
         9.0      145.091  991.787        1
         9.0      144.158  991.787        1
         9.0      143.143  991.787        1
         9.0      142.048  991.787        1
         9.0      140.871  991.787        1
         9.0      139.613  991.787        1
         9.0      138.274  991.787        1
         9.0      136.854  991.787        1
         9.0      135.353  991.787        1
         9.0      133.771  991.787        1
         9.0      132.107  991.787        1
         9.0      130.363  991.787        1
         9.0      128.537  991.787        1
         9.0      126.630  991.787        1
         9.0      124.642  991.787        1
         9.0      122.573  991.787        1
         9.0      120.422  991.787        1
         9.0      118.191  991.787        1
         9.0      115.878  991.787        1
         9.0      113.484  991.787        1
         9.0      111.009  991.787        1
         9.0      108.453  991.787        1
         9.0      105.816  991.787        1
         9.0      103.098  991.787        1
         9.0      100.298  991.787        1
         9.0       97.418  991.787        1
         9.0       94.456  991.787        1
         9.0       91.413  991.787        1
         9.0       88.289  991.787        1
         9.0       85.083  991.787        1
         9.0       81.797  991.787        1
         9.0       78.429  991.787        1
         9.0       74.981  991.787        1
         9.0       71.451  991.787        1
         9.0       67.840  991.787        1
         9.0       64.148  991.787        1
         9.0       60.374  991.787        1
         9.0       56.520  991.787        1
         9.0       52.584  991.787        1
         9.0       48.568  991.787        1
         9.0       44.470  991.787        1
         9.0       40.291  991.787        1
         9.0       36.031  991.787        1
         9.0       31.689  991.787        1
         9.0       27.267  991.787        1
         9.0       22.763  991.787        1
         9.0       18.179  991.787        1
         9.0       13.513  991.787        1
         9.0        8.766  991.787        1
         9.0        3.938  991.787        1
         9.0      359.028  991.787        1
         9.0      354.038  991.787        1
         9.0      348.966  991.787        1
         9.0      343.813  991.787        1
         9.0      338.580  991.787        1
         9.0      333.264  991.787        1
         9.0      327.868  991.787        1
         9.0      322.391  991.787        1
         9.0      316.832  991.787        1
         9.0      311.193  991.787        1
         9.0      305.472  991.787        1
         9.0      299.670  991.787        1
         9.0      293.787  991.787        1
         9.0      287.823  991.787        1
         9.0      281.777  991.787        1
         9.0      275.651  991.787        1
         9.0      269.443  991.787        1
         9.0      263.154  991.787        1
         9.0      256.785  991.787        1
         9.0      250.333  991.787        1
         9.0      243.801  991.787        1
         9.0      237.188  991.787        1
         9.0      230.493  991.787        1
         9.0      223.718  991.787        1
         9.0      216.861  991.787        1
         9.0      209.923  991.787        1
         9.0      202.904  991.787        1
         9.0      195.803  991.787        1
         9.0      188.622  991.787        1
         9.0      181.360  991.787        1
         9.0      174.016  991.787        1
         9.0      166.591  991.787        1
         9.0      159.085  991.787        1
         9.0      151.498  991.787        1
         9.0      143.830  991.787        1
         9.0      136.080  991.787        1
         9.0      128.250  991.787        1
         9.0      120.338  991.787        1
         9.0      112.345  991.787        1
         9.0      104.271  991.787        1
         9.0       96.116  991.787        1
         9.0       87.880  991.787        1
         9.0       79.562  991.787        1
         9.0       71.164  991.787        1
         9.0       62.684  991.787        1
         9.0       54.123  991.787        1
         9.0       45.481  991.787        1
         9.0       36.758  991.787        1
         9.0       27.953  991.787        1
         9.0       19.068  991.787        1
         9.0       10.101  991.787        1
         9.0        1.054  991.787        1
         9.0      351.925  991.787        1
         9.0      342.715  991.787        1
         9.0      333.423  991.787        1
         9.0      324.051  991.787        1
         9.0      314.598  991.787        1
         9.0      305.063  991.787        1
         9.0      295.447  991.787        1
         9.0      285.750  991.787        1
         9.0      275.972  991.787        1
         9.0      266.113  991.786        1
         9.0      256.173  991.786        1
         9.0      246.151  991.786        1
         9.0      236.048  991.785        1
         9.0      225.865  991.785        1
         9.0      215.600  991.784        1
         9.0      205.254  991.783        1
         9.0      194.826  991.782        1
         9.0      184.318  991.781        1
         9.0      173.728  991.780        1
         9.0      163.058  991.778        1
         9.0      152.306  991.775        1
         9.0      141.473  991.772        1
         9.0      130.559  991.769        1
         9.0      119.564  991.764        1
         9.0      108.487  991.759        1
         9.0       97.330  991.752        1
         9.0       86.091  991.744        1
         9.0       74.771  991.734        1
         9.0       63.370  991.723        1
         9.0       51.888  991.708        1
         9.0       40.325  991.691        1
         9.0       28.680  991.670        1
         9.0       16.955  991.646        1
         9.0        5.148  991.616        1
         9.0      353.260  991.581        1
         9.0      341.291  991.539        1
         9.0      329.241  991.489        1
         9.0      317.110  991.430        1
         9.0      304.897  991.360        1
         9.0      292.604  991.279        1
         9.0      280.229  991.183        1
         9.0      267.773  991.070        1
         9.0      255.236  990.939        1
         9.0      242.618  990.786        1
         9.0      229.919  990.608        1
         9.0      217.138  990.402        1
         9.0      204.277  990.164        1
         9.0      191.334  989.889        1
         9.0      178.310  989.572        1
         9.0      165.205  989.208        1
         9.0      152.019  988.791        1
         9.0      138.751  988.314        1
         9.0      125.403  987.770        1
         9.0      111.973  987.151        1
         9.0       98.462  986.447        1
         9.0       84.871  985.651        1
         9.0       71.197  984.750        1
         9.0       57.443  983.734        1
         9.0       43.608  982.591        1
         9.0       29.691  981.307        1
         9.0       15.694  979.869        1
         9.0        1.615  978.261        1
         9.0      347.455  976.468        1
         9.0      333.214  974.471        1
         9.0      318.892  972.254        1
         9.0      304.488  969.797        1
         9.0      290.004  967.081        1
         9.0      275.438  964.083        1
         9.0      260.791  960.783        1
         9.0      246.063  957.157        1
         9.0      231.254  953.183        1
         9.0      216.364  948.836        1
         9.0      201.393  944.091        1
         9.0      186.340  938.923        1
         9.0      171.206  933.306        1
         9.0      155.991  927.216        1
         9.0      140.696  920.625        1
         9.0      125.318  913.509        1
         9.0      109.860  905.841        1
         9.0       94.321  897.598        1
         9.0       78.700  888.754        1
         9.0       62.998  879.288        1
         9.0       47.216  869.177        1
         9.0       31.352  858.401        1
         9.0       15.406  846.942        1
         9.0      359.380  834.783        1
         9.0      343.273  821.909        1
         9.0      327.084  808.310        1
         9.0      310.814  793.976        1
         9.0      294.463  778.902        1
         9.0      278.031  763.086        1
         9.0      261.518  746.529        1
         9.0      244.924  729.238        1
         9.0      228.248  711.220        1
         9.0      211.492  692.491        1
         9.0      194.654  673.068        1
         9.0      177.735  652.975        1
         9.0      160.735  632.240        1
         9.0      143.654  610.895        1
         9.0      126.492  588.978        1
         9.0      109.248  566.533        1
         9.0       91.924  543.606        1
         9.0       74.518  520.251        1
         9.0       57.031  496.524        1
         9.0       39.463  472.489        1
         9.0       21.814  448.211        1
         9.0        4.083  423.761        1
         9.0      346.272  399.215        1
         9.0      328.379  374.650        1
         9.0      310.405  350.147        1
         9.0      292.350  325.793        1
         9.0      274.214  301.672        1
         9.0      255.997  277.874        1
         9.0      237.699  254.489        1
         9.0      219.319  231.608        1
         9.0      200.858  209.321        1
         9.0      182.317  187.720        1
         9.0      163.694  166.895        1
         9.0      144.990  146.934        1
         9.0      126.204  127.923        1
         9.0      107.338  109.945        1
         9.0       88.390   93.081        1
         9.0       69.362   77.406        1
         9.0       50.252   62.993        1
         9.0       31.061   49.908        1
         9.0       11.789   38.212        1
         9.0      352.435   27.959        1
         9.0      333.001   19.200        1
         9.0      313.486   11.975        1
         9.0      293.889    6.319        1
         9.0      274.211    2.260        1
         9.0      254.452    0.000        1
        18.0        0.000    0.000        0
         9.0      164.452    0.000        1
         9.0      184.211    2.260        1
         9.0      203.889    6.319        1
         9.0      223.486   11.975        1
         9.0      243.001   19.200        1
         9.0      262.435   27.959        1
         9.0      281.789   38.212        1
         9.0      301.061   49.908        1
         9.0      320.252   62.993        1
         9.0      339.362   77.406        1
         9.0      358.390   93.081        1
         9.0       17.338  109.945        1
         9.0       36.204  127.923        1
         9.0       54.990  146.934        1
         9.0       73.694  166.895        1
         9.0       92.317  187.720        1
         9.0      110.858  209.321        1
         9.0      129.319  231.608        1
         9.0      147.699  254.489        1
         9.0      165.997  277.874        1
         9.0      184.214  301.672        1
         9.0      202.350  325.793        1
         9.0      220.405  350.147        1
         9.0      238.379  374.650        1
         9.0      256.272  399.215        1
         9.0      274.083  423.761        1
         9.0      291.814  448.211        1
         9.0      309.463  472.489        1
         9.0      327.031  496.524        1
         9.0      344.518  520.251        1
         9.0        1.924  543.606        1
         9.0       19.248  566.533        1
         9.0       36.492  588.978        1
         9.0       53.654  610.895        1
         9.0       70.735  632.240        1
         9.0       87.735  652.975        1
         9.0      104.654  673.068        1
         9.0      121.492  692.491        1
         9.0      138.248  711.220        1
         9.0      154.924  729.238        1
         9.0      171.518  746.529        1
         9.0      188.031  763.086        1
         9.0      204.463  778.902        1
         9.0      220.814  793.976        1
         9.0      237.084  808.310        1
         9.0      253.273  821.909        1
         9.0      269.380  834.783        1
         9.0      285.406  846.942        1
         9.0      301.352  858.401        1
         9.0      317.216  869.177        1
         9.0      332.998  879.288        1
         9.0      348.700  888.754        1
         9.0        4.321  897.598        1
         9.0       19.860  905.841        1
         9.0       35.318  913.509        1
         9.0       50.696  920.625        1
         9.0       65.991  927.216        1
         9.0       81.206  933.306        1
         9.0       96.340  938.923        1
         9.0      111.393  944.091        1
         9.0      126.364  948.836        1
         9.0      141.254  953.183        1
         9.0      156.063  957.157        1
         9.0      170.791  960.783        1
         9.0      185.438  964.083        1
         9.0      200.004  967.081        1
         9.0      214.488  969.797        1
         9.0      228.892  972.254        1
         9.0      243.214  974.471        1
         9.0      257.455  976.468        1
         9.0      271.615  978.261        1
         9.0      285.694  979.869        1
         9.0      299.691  981.307        1
         9.0      313.608  982.591        1
         9.0      327.443  983.734        1
         9.0      341.197  984.750        1
         9.0      354.871  985.651        1
         9.0        8.462  986.447        1
         9.0       21.973  987.151        1
         9.0       35.403  987.770        1
         9.0       48.751  988.314        1
         9.0       62.019  988.791        1
         9.0       75.205  989.208        1
         9.0       88.310  989.572        1
         9.0      101.334  989.889        1
         9.0      114.277  990.164        1
         9.0      127.138  990.402        1
         9.0      139.919  990.608        1
         9.0      152.618  990.786        1
         9.0      165.236  990.939        1
         9.0      177.773  991.070        1
         9.0      190.229  991.183        1
         9.0      202.604  991.279        1
         9.0      214.897  991.360        1
         9.0      227.110  991.430        1
         9.0      239.241  991.489        1
         9.0      251.291  991.539        1
         9.0      263.260  991.581        1
         9.0      275.148  991.616        1
         9.0      286.955  991.646        1
         9.0      298.680  991.670        1
         9.0      310.325  991.691        1
         9.0      321.888  991.708        1
         9.0      333.370  991.723        1
         9.0      344.771  991.734        1
         9.0      356.091  991.744        1
         9.0        7.330  991.752        1
         9.0       18.487  991.759        1
         9.0       29.564  991.764        1
         9.0       40.559  991.769        1
         9.0       51.473  991.772        1
         9.0       62.306  991.775        1
         9.0       73.058  991.778        1
         9.0       83.728  991.780        1
         9.0       94.318  991.781        1
         9.0      104.826  991.782        1
         9.0      115.254  991.783        1
         9.0      125.600  991.784        1
         9.0      135.865  991.785        1
         9.0      146.048  991.785        1
         9.0      156.151  991.786        1
         9.0      166.173  991.786        1
         9.0      176.113  991.786        1
         9.0      185.972  991.787        1
         9.0      195.750  991.787        1
         9.0      205.447  991.787        1
         9.0      215.063  991.787        1
         9.0      224.598  991.787        1
         9.0      234.051  991.787        1
         9.0      243.423  991.787        1
         9.0      252.715  991.787        1
         9.0      261.925  991.787        1
         9.0      271.054  991.787        1
         9.0      280.101  991.787        1
         9.0      289.068  991.787        1
         9.0      297.953  991.787        1
         9.0      306.758  991.787        1
         9.0      315.481  991.787        1
         9.0      324.123  991.787        1
         9.0      332.684  991.787        1
         9.0      341.164  991.787        1
         9.0      349.562  991.787        1
         9.0      357.880  991.787        1
         9.0        6.116  991.787        1
         9.0       14.271  991.787        1
         9.0       22.345  991.787        1
         9.0       30.338  991.787        1
         9.0       38.250  991.787        1
         9.0       46.080  991.787        1
         9.0       53.830  991.787        1
         9.0       61.498  991.787        1
         9.0       69.085  991.787        1
         9.0       76.591  991.787        1
         9.0       84.016  991.787        1
         9.0       91.360  991.787        1
         9.0       98.622  991.787        1
         9.0      105.803  991.787        1
         9.0      112.904  991.787        1
         9.0      119.923  991.787        1
         9.0      126.861  991.787        1
         9.0      133.718  991.787        1
         9.0      140.493  991.787        1
         9.0      147.188  991.787        1
         9.0      153.801  991.787        1
         9.0      160.333  991.787        1
         9.0      166.785  991.787        1
         9.0      173.154  991.787        1
         9.0      179.443  991.787        1
         9.0      185.651  991.787        1
         9.0      191.777  991.787        1
         9.0      197.823  991.787        1
         9.0      203.787  991.787        1
         9.0      209.670  991.787        1
         9.0      215.472  991.787        1
         9.0      221.193  991.787        1
         9.0      226.832  991.787        1
         9.0      232.391  991.787        1
         9.0      237.868  991.787        1
         9.0      243.264  991.787        1
         9.0      248.580  991.787        1
         9.0      253.813  991.787        1
         9.0      258.966  991.787        1
         9.0      264.038  991.787        1
         9.0      269.028  991.787        1
         9.0      273.938  991.787        1
         9.0      278.766  991.787        1
         9.0      283.513  991.787        1
         9.0      288.179  991.787        1
         9.0      292.763  991.787        1
         9.0      297.267  991.787        1
         9.0      301.689  991.787        1
         9.0      306.031  991.787        1
         9.0      310.291  991.787        1
         9.0      314.470  991.787        1
         9.0      318.568  991.787        1
         9.0      322.584  991.787        1
         9.0      326.520  991.787        1
         9.0      330.374  991.787        1
         9.0      334.148  991.787        1
         9.0      337.840  991.787        1
         9.0      341.451  991.787        1
         9.0      344.981  991.787        1
         9.0      348.429  991.787        1
         9.0      351.797  991.787        1
         9.0      355.083  991.787        1
         9.0      358.289  991.787        1
         9.0        1.413  991.787        1
         9.0        4.456  991.787        1
         9.0        7.418  991.787        1
         9.0       10.298  991.787        1
         9.0       13.098  991.787        1
         9.0       15.816  991.787        1
         9.0       18.453  991.787        1
         9.0       21.009  991.787        1
         9.0       23.484  991.787        1
         9.0       25.878  991.787        1
         9.0       28.191  991.787        1
         9.0       30.422  991.787        1
         9.0       32.573  991.787        1
         9.0       34.642  991.787        1
         9.0       36.630  991.787        1
         9.0       38.537  991.787        1
         9.0       40.363  991.787        1
         9.0       42.107  991.787        1
         9.0       43.771  991.787        1
         9.0       45.353  991.787        1
         9.0       46.854  991.787        1
         9.0       48.274  991.787        1
         9.0       49.613  991.787        1
         9.0       50.871  991.787        1
         9.0       52.048  991.787        1
         9.0       53.143  991.787        1
         9.0       54.158  991.787        1
         9.0       55.091  991.787        1
         9.0       55.943  991.787        1
         9.0       56.714  991.787        1
         9.0       57.403  991.787        1
         9.0       58.012  991.787        1
         9.0       58.539  991.787        1
         9.0       58.986  991.787        1
         9.0       59.351  991.787        1
         9.0       59.635  991.787        1
         9.0       59.838  991.787        1
         9.0       59.959  991.787        1
         9.0       60.000  991.787        1
         9.0       59.959  991.787        1
         9.0       59.838  991.787        1
         9.0       59.635  991.787        1
         9.0       59.351  991.787        1
         9.0       58.986  991.787        1
         9.0       58.539  991.787        1
         9.0       58.012  991.787        1
         9.0       57.403  991.787        1
         9.0       56.714  991.787        1
         9.0       55.943  991.787        1
         9.0       55.091  991.787        1
         9.0       54.158  991.787        1
         9.0       53.143  991.787        1
         9.0       52.048  991.787        1
         9.0       50.871  991.787        1
         9.0       49.613  991.787        1
         9.0       48.274  991.787        1
         9.0       46.854  991.787        1
         9.0       45.353  991.787        1
         9.0       43.771  991.787        1
         9.0       42.107  991.787        1
         9.0       40.363  991.787        1
         9.0       38.537  991.787        1
         9.0       36.630  991.787        1
         9.0       34.642  991.787        1
         9.0       32.573  991.787        1
         9.0       30.422  991.787        1
         9.0       28.191  991.787        1
         9.0       25.878  991.787        1
         9.0       23.484  991.787        1
         9.0       21.009  991.787        1
         9.0       18.453  991.787        1
         9.0       15.816  991.787        1
         9.0       13.098  991.787        1
         9.0       10.298  991.787        1
         9.0        7.418  991.787        1
         9.0        4.456  991.787        1
         9.0        1.413  991.787        1
         9.0      358.289  991.787        1
         9.0      355.083  991.787        1
         9.0      351.797  991.787        1
         9.0      348.429  991.787        1
         9.0      344.981  991.787        1
         9.0      341.451  991.787        1
         9.0      337.840  991.787        1
         9.0      334.148  991.787        1
         9.0      330.374  991.787        1
         9.0      326.520  991.787        1
         9.0      322.584  991.787        1
         9.0      318.568  991.787        1
         9.0      314.470  991.787        1
         9.0      310.291  991.787        1
         9.0      306.031  991.787        1
         9.0      301.689  991.787        1
         9.0      297.267  991.787        1
         9.0      292.763  991.787        1
         9.0      288.179  991.787        1
         9.0      283.513  991.787        1
         9.0      278.766  991.787        1
         9.0      273.938  991.787        1
         9.0      269.028  991.787        1
         9.0      264.038  991.787        1
         9.0      258.966  991.787        1
         9.0      253.813  991.787        1
         9.0      248.580  991.787        1
         9.0      243.264  991.787        1
         9.0      237.868  991.787        1
         9.0      232.391  991.787        1
         9.0      226.832  991.787        1
         9.0      221.193  991.787        1
         9.0      215.472  991.787        1
         9.0      209.670  991.787        1
         9.0      203.787  991.787        1
         9.0      197.823  991.787        1
         9.0      191.777  991.787        1
         9.0      185.651  991.787        1
         9.0      179.443  991.787        1
         9.0      173.154  991.787        1
         9.0      166.785  991.787        1
         9.0      160.333  991.787        1
         9.0      153.801  991.787        1
         9.0      147.188  991.787        1
         9.0      140.493  991.787        1
         9.0      133.718  991.787        1
         9.0      126.861  991.787        1
         9.0      119.923  991.787        1
         9.0      112.904  991.787        1
         9.0      105.803  991.787        1
         9.0       98.622  991.787        1
         9.0       91.360  991.787        1
         9.0       84.016  991.787        1
         9.0       76.591  991.787        1
         9.0       69.085  991.787        1
         9.0       61.498  991.787        1
         9.0       53.830  991.787        1
         9.0       46.080  991.787        1
         9.0       38.250  991.787        1
         9.0       30.338  991.787        1
         9.0       22.345  991.787        1
         9.0       14.271  991.787        1
         9.0        6.116  991.787        1
         9.0      357.880  991.787        1
         9.0      349.562  991.787        1
         9.0      341.164  991.787        1
         9.0      332.684  991.787        1
         9.0      324.123  991.787        1
         9.0      315.481  991.787        1
         9.0      306.758  991.787        1
         9.0      297.953  991.787        1
         9.0      289.068  991.787        1
         9.0      280.101  991.787        1
         9.0      271.054  991.787        1
         9.0      261.925  991.787        1
         9.0      252.715  991.787        1
         9.0      243.423  991.787        1
         9.0      234.051  991.787        1
         9.0      224.598  991.787        1
         9.0      215.063  991.787        1
         9.0      205.447  991.787        1
         9.0      195.750  991.787        1
         9.0      185.972  991.787        1
         9.0      176.113  991.786        1
         9.0      166.173  991.786        1
         9.0      156.151  991.786        1
         9.0      146.048  991.785        1
         9.0      135.865  991.785        1
         9.0      125.600  991.784        1
         9.0      115.254  991.783        1
         9.0      104.826  991.782        1
         9.0       94.318  991.781        1
         9.0       83.728  991.780        1
         9.0       73.058  991.778        1
         9.0       62.306  991.775        1
         9.0       51.473  991.772        1
         9.0       40.559  991.769        1
         9.0       29.564  991.764        1
         9.0       18.487  991.759        1
         9.0        7.330  991.752        1
         9.0      356.091  991.744        1
         9.0      344.771  991.734        1
         9.0      333.370  991.723        1
         9.0      321.888  991.708        1
         9.0      310.325  991.691        1
         9.0      298.680  991.670        1
         9.0      286.955  991.646        1
         9.0      275.148  991.616        1
         9.0      263.260  991.581        1
         9.0      251.291  991.539        1
         9.0      239.241  991.489        1
         9.0      227.110  991.430        1
         9.0      214.897  991.360        1
         9.0      202.604  991.279        1
         9.0      190.229  991.183        1
         9.0      177.773  991.070        1
         9.0      165.236  990.939        1
         9.0      152.618  990.786        1
         9.0      139.919  990.608        1
         9.0      127.138  990.402        1
         9.0      114.277  990.164        1
         9.0      101.334  989.889        1
         9.0       88.310  989.572        1
         9.0       75.205  989.208        1
         9.0       62.019  988.791        1
         9.0       48.751  988.314        1
         9.0       35.403  987.770        1
         9.0       21.973  987.151        1
         9.0        8.462  986.447        1
         9.0      354.871  985.651        1
         9.0      341.197  984.750        1
         9.0      327.443  983.734        1
         9.0      313.608  982.591        1
         9.0      299.691  981.307        1
         9.0      285.694  979.869        1
         9.0      271.615  978.261        1
         9.0      257.455  976.468        1
         9.0      243.214  974.471        1
         9.0      228.892  972.254        1
         9.0      214.488  969.797        1
         9.0      200.004  967.081        1
         9.0      185.438  964.083        1
         9.0      170.791  960.783        1
         9.0      156.063  957.157        1
         9.0      141.254  953.183        1
         9.0      126.364  948.836        1
         9.0      111.393  944.091        1
         9.0       96.340  938.923        1
         9.0       81.206  933.306        1
         9.0       65.991  927.216        1
         9.0       50.696  920.625        1
         9.0       35.318  913.509        1
         9.0       19.860  905.841        1
         9.0        4.321  897.598        1
         9.0      348.700  888.754        1
         9.0      332.998  879.288        1
         9.0      317.216  869.177        1
         9.0      301.352  858.401        1
         9.0      285.406  846.942        1
         9.0      269.380  834.783        1
         9.0      253.273  821.909        1
         9.0      237.084  808.310        1
         9.0      220.814  793.976        1
         9.0      204.463  778.902        1
         9.0      188.031  763.086        1
         9.0      171.518  746.529        1
         9.0      154.924  729.238        1
         9.0      138.248  711.220        1
         9.0      121.492  692.491        1
         9.0      104.654  673.068        1
         9.0       87.735  652.975        1
         9.0       70.735  632.240        1
         9.0       53.654  610.895        1
         9.0       36.492  588.978        1
         9.0       19.248  566.533        1
         9.0        1.924  543.606        1
         9.0      344.518  520.251        1
         9.0      327.031  496.524        1
         9.0      309.463  472.489        1
         9.0      291.814  448.211        1
         9.0      274.083  423.761        1
         9.0      256.272  399.215        1
         9.0      238.379  374.650        1
         9.0      220.405  350.147        1
         9.0      202.350  325.793        1
         9.0      184.214  301.672        1
         9.0      165.997  277.874        1
         9.0      147.699  254.489        1
         9.0      129.319  231.608        1
         9.0      110.858  209.321        1
         9.0       92.317  187.720        1
         9.0       73.694  166.895        1
         9.0       54.990  146.934        1
         9.0       36.204  127.923        1
         9.0       17.338  109.945        1
         9.0      358.390   93.081        1
         9.0      339.362   77.406        1
         9.0      320.252   62.993        1
         9.0      301.061   49.908        1
         9.0      281.789   38.212        1
         9.0      262.435   27.959        1
         9.0      243.001   19.200        1
         9.0      223.486   11.975        1
         9.0      203.889    6.319        1
         9.0      184.211    2.260        1
         9.0      164.452    0.000        1
        18.0        0.000    0.000        0
         9.0      254.452    0.000        1
         9.0      274.211    2.260        1
         9.0      293.889    6.319        1
         9.0      313.486   11.975        1
         9.0      333.001   19.200        1
         9.0      352.435   27.959        1
         9.0       11.789   38.212        1
         9.0       31.061   49.908        1
         9.0       50.252   62.993        1
         9.0       69.362   77.406        1
         9.0       88.390   93.081        1
         9.0      107.338  109.945        1
         9.0      126.204  127.923        1
         9.0      144.990  146.934        1
         9.0      163.694  166.895        1
         9.0      182.317  187.720        1
         9.0      200.858  209.321        1
         9.0      219.319  231.608        1
         9.0      237.699  254.489        1
         9.0      255.997  277.874        1
         9.0      274.214  301.672        1
         9.0      292.350  325.793        1
         9.0      310.405  350.147        1
         9.0      328.379  374.650        1
         9.0      346.272  399.215        1
         9.0        4.083  423.761        1
         9.0       21.814  448.211        1
         9.0       39.463  472.489        1
         9.0       57.031  496.524        1
         9.0       74.518  520.251        1
         9.0       91.924  543.606        1
         9.0      109.248  566.533        1
         9.0      126.492  588.978        1
         9.0      143.654  610.895        1
         9.0      160.735  632.240        1
         9.0      177.735  652.975        1
         9.0      194.654  673.068        1
         9.0      211.492  692.491        1
         9.0      228.248  711.220        1
         9.0      244.924  729.238        1
         9.0      261.518  746.529        1
         9.0      278.031  763.086        1
         9.0      294.463  778.902        1
         9.0      310.814  793.976        1
         9.0      327.084  808.310        1
         9.0      343.273  821.909        1
         9.0      359.380  834.783        1
         9.0       15.406  846.942        1
         9.0       31.352  858.401        1
         9.0       47.216  869.177        1
         9.0       62.998  879.288        1
         9.0       78.700  888.754        1
         9.0       94.321  897.598        1
         9.0      109.860  905.841        1
         9.0      125.318  913.509        1
         9.0      140.696  920.625        1
         9.0      155.991  927.216        1
         9.0      171.206  933.306        1
         9.0      186.340  938.923        1
         9.0      201.393  944.091        1
         9.0      216.364  948.836        1
         9.0      231.254  953.183        1
         9.0      246.063  957.157        1
         9.0      260.791  960.783        1
         9.0      275.438  964.083        1
         9.0      290.004  967.081        1
         9.0      304.488  969.797        1
         9.0      318.892  972.254        1
         9.0      333.214  974.471        1
         9.0      347.455  976.468        1
         9.0        1.615  978.261        1
         9.0       15.694  979.869        1
         9.0       29.691  981.307        1
         9.0       43.608  982.591        1
         9.0       57.443  983.734        1
         9.0       71.197  984.750        1
         9.0       84.871  985.651        1
         9.0       98.462  986.447        1
         9.0      111.973  987.151        1
         9.0      125.403  987.770        1
         9.0      138.751  988.314        1
         9.0      152.019  988.791        1
         9.0      165.205  989.208        1
         9.0      178.310  989.572        1
         9.0      191.334  989.889        1
         9.0      204.277  990.164        1
         9.0      217.138  990.402        1
         9.0      229.919  990.608        1
         9.0      242.618  990.786        1
         9.0      255.236  990.939        1
         9.0      267.773  991.070        1
         9.0      280.229  991.183        1
         9.0      292.604  991.279        1
         9.0      304.897  991.360        1
         9.0      317.110  991.430        1
         9.0      329.241  991.489        1
         9.0      341.291  991.539        1
         9.0      353.260  991.581        1
         9.0        5.148  991.616        1
         9.0       16.955  991.646        1
         9.0       28.680  991.670        1
         9.0       40.325  991.691        1
         9.0       51.888  991.708        1
         9.0       63.370  991.723        1
         9.0       74.771  991.734        1
         9.0       86.091  991.744        1
         9.0       97.330  991.752        1
         9.0      108.487  991.759        1
         9.0      119.564  991.764        1
         9.0      130.559  991.769        1
         9.0      141.473  991.772        1
         9.0      152.306  991.775        1
         9.0      163.058  991.778        1
         9.0      173.728  991.780        1
         9.0      184.318  991.781        1
         9.0      194.826  991.782        1
         9.0      205.254  991.783        1
         9.0      215.600  991.784        1
         9.0      225.865  991.785        1
         9.0      236.048  991.785        1
         9.0      246.151  991.786        1
         9.0      256.173  991.786        1
         9.0      266.113  991.786        1
         9.0      275.972  991.787        1
         9.0      285.750  991.787        1
         9.0      295.447  991.787        1
         9.0      305.063  991.787        1
         9.0      314.598  991.787        1
         9.0      324.051  991.787        1
         9.0      333.423  991.787        1
         9.0      342.715  991.787        1
         9.0      351.925  991.787        1
         9.0        1.054  991.787        1
         9.0       10.101  991.787        1
         9.0       19.068  991.787        1
         9.0       27.953  991.787        1
         9.0       36.758  991.787        1
         9.0       45.481  991.787        1
         9.0       54.123  991.787        1
         9.0       62.684  991.787        1
         9.0       71.164  991.787        1
         9.0       79.562  991.787        1
         9.0       87.880  991.787        1
         9.0       96.116  991.787        1
         9.0      104.271  991.787        1
         9.0      112.345  991.787        1
         9.0      120.338  991.787        1
         9.0      128.250  991.787        1
         9.0      136.080  991.787        1
         9.0      143.830  991.787        1
         9.0      151.498  991.787        1
         9.0      159.085  991.787        1
         9.0      166.591  991.787        1
         9.0      174.016  991.787        1
         9.0      181.360  991.787        1
         9.0      188.622  991.787        1
         9.0      195.803  991.787        1
         9.0      202.904  991.787        1
         9.0      209.923  991.787        1
         9.0      216.861  991.787        1
         9.0      223.718  991.787        1
         9.0      230.493  991.787        1
         9.0      237.188  991.787        1
         9.0      243.801  991.787        1
         9.0      250.333  991.787        1
         9.0      256.785  991.787        1
         9.0      263.154  991.787        1
         9.0      269.443  991.787        1
         9.0      275.651  991.787        1
         9.0      281.777  991.787        1
         9.0      287.823  991.787        1
         9.0      293.787  991.787        1
         9.0      299.670  991.787        1
         9.0      305.472  991.787        1
         9.0      311.193  991.787        1
         9.0      316.832  991.787        1
         9.0      322.391  991.787        1
         9.0      327.868  991.787        1
         9.0      333.264  991.787        1
         9.0      338.580  991.787        1
         9.0      343.813  991.787        1
         9.0      348.966  991.787        1
         9.0      354.038  991.787        1
         9.0      359.028  991.787        1
         9.0        3.938  991.787        1
         9.0        8.766  991.787        1
         9.0       13.513  991.787        1
         9.0       18.179  991.787        1
         9.0       22.763  991.787        1
         9.0       27.267  991.787        1
         9.0       31.689  991.787        1
         9.0       36.031  991.787        1
         9.0       40.291  991.787        1
         9.0       44.470  991.787        1
         9.0       48.568  991.787        1
         9.0       52.584  991.787        1
         9.0       56.520  991.787        1
         9.0       60.374  991.787        1
         9.0       64.148  991.787        1
         9.0       67.840  991.787        1
         9.0       71.451  991.787        1
         9.0       74.981  991.787        1
         9.0       78.429  991.787        1
         9.0       81.797  991.787        1
         9.0       85.083  991.787        1
         9.0       88.289  991.787        1
         9.0       91.413  991.787        1
         9.0       94.456  991.787        1
         9.0       97.418  991.787        1
         9.0      100.298  991.787        1
         9.0      103.098  991.787        1
         9.0      105.816  991.787        1
         9.0      108.453  991.787        1
         9.0      111.009  991.787        1
         9.0      113.484  991.787        1
         9.0      115.878  991.787        1
         9.0      118.191  991.787        1
         9.0      120.422  991.787        1
         9.0      122.573  991.787        1
         9.0      124.642  991.787        1
         9.0      126.630  991.787        1
         9.0      128.537  991.787        1
         9.0      130.363  991.787        1
         9.0      132.107  991.787        1
         9.0      133.771  991.787        1
         9.0      135.353  991.787        1
         9.0      136.854  991.787        1
         9.0      138.274  991.787        1
         9.0      139.613  991.787        1
         9.0      140.871  991.787        1
         9.0      142.048  991.787        1
         9.0      143.143  991.787        1
         9.0      144.158  991.787        1
         9.0      145.091  991.787        1
         9.0      145.943  991.787        1
         9.0      146.714  991.787        1
         9.0      147.403  991.787        1
         9.0      148.012  991.787        1
         9.0      148.539  991.787        1
         9.0      148.986  991.787        1
         9.0      149.351  991.787        1
         9.0      149.635  991.787        1
         9.0      149.838  991.787        1
         9.0      149.959  991.787        1
         9.0      150.000  991.787        1
         9.0      149.959  991.787        1
         9.0      149.838  991.787        1
         9.0      149.635  991.787        1
         9.0      149.351  991.787        1
         9.0      148.986  991.787        1
         9.0      148.539  991.787        1
         9.0      148.012  991.787        1
         9.0      147.403  991.787        1
         9.0      146.714  991.787        1
         9.0      145.943  991.787        1
         9.0      145.091  991.787        1
         9.0      144.158  991.787        1
         9.0      143.143  991.787        1
         9.0      142.048  991.787        1
         9.0      140.871  991.787        1
         9.0      139.613  991.787        1
         9.0      138.274  991.787        1
         9.0      136.854  991.787        1
         9.0      135.353  991.787        1
         9.0      133.771  991.787        1
         9.0      132.107  991.787        1
         9.0      130.363  991.787        1
         9.0      128.537  991.787        1
         9.0      126.630  991.787        1
         9.0      124.642  991.787        1
         9.0      122.573  991.787        1
         9.0      120.422  991.787        1
         9.0      118.191  991.787        1
         9.0      115.878  991.787        1
         9.0      113.484  991.787        1
         9.0      111.009  991.787        1
         9.0      108.453  991.787        1
         9.0      105.816  991.787        1
         9.0      103.098  991.787        1
         9.0      100.298  991.787        1
         9.0       97.418  991.787        1
         9.0       94.456  991.787        1
         9.0       91.413  991.787        1
         9.0       88.289  991.787        1
         9.0       85.083  991.787        1
         9.0       81.797  991.787        1
         9.0       78.429  991.787        1
         9.0       74.981  991.787        1
         9.0       71.451  991.787        1
         9.0       67.840  991.787        1
         9.0       64.148  991.787        1
         9.0       60.374  991.787        1
         9.0       56.520  991.787        1
         9.0       52.584  991.787        1
         9.0       48.568  991.787        1
         9.0       44.470  991.787        1
         9.0       40.291  991.787        1
         9.0       36.031  991.787        1
         9.0       31.689  991.787        1
         9.0       27.267  991.787        1
         9.0       22.763  991.787        1
         9.0       18.179  991.787        1
         9.0       13.513  991.787        1
         9.0        8.766  991.787        1
         9.0        3.938  991.787        1
         9.0      359.028  991.787        1
         9.0      354.038  991.787        1
         9.0      348.966  991.787        1
         9.0      343.813  991.787        1
         9.0      338.580  991.787        1
         9.0      333.264  991.787        1
         9.0      327.868  991.787        1
         9.0      322.391  991.787        1
         9.0      316.832  991.787        1
         9.0      311.193  991.787        1
         9.0      305.472  991.787        1
         9.0      299.670  991.787        1
         9.0      293.787  991.787        1
         9.0      287.823  991.787        1
         9.0      281.777  991.787        1
         9.0      275.651  991.787        1
         9.0      269.443  991.787        1
         9.0      263.154  991.787        1
         9.0      256.785  991.787        1
         9.0      250.333  991.787        1
         9.0      243.801  991.787        1
         9.0      237.188  991.787        1
         9.0      230.493  991.787        1
         9.0      223.718  991.787        1
         9.0      216.861  991.787        1
         9.0      209.923  991.787        1
         9.0      202.904  991.787        1
         9.0      195.803  991.787        1
         9.0      188.622  991.787        1
         9.0      181.360  991.787        1
         9.0      174.016  991.787        1
         9.0      166.591  991.787        1
         9.0      159.085  991.787        1
         9.0      151.498  991.787        1
         9.0      143.830  991.787        1
         9.0      136.080  991.787        1
         9.0      128.250  991.787        1
         9.0      120.338  991.787        1
         9.0      112.345  991.787        1
         9.0      104.271  991.787        1
         9.0       96.116  991.787        1
         9.0       87.880  991.787        1
         9.0       79.562  991.787        1
         9.0       71.164  991.787        1
         9.0       62.684  991.787        1
         9.0       54.123  991.787        1
         9.0       45.481  991.787        1
         9.0       36.758  991.787        1
         9.0       27.953  991.787        1
         9.0       19.068  991.787        1
         9.0       10.101  991.787        1
         9.0        1.054  991.787        1
         9.0      351.925  991.787        1
         9.0      342.715  991.787        1
         9.0      333.423  991.787        1
         9.0      324.051  991.787        1
         9.0      314.598  991.787        1
         9.0      305.063  991.787        1
         9.0      295.447  991.787        1
         9.0      285.750  991.787        1
         9.0      275.972  991.787        1
         9.0      266.113  991.786        1
         9.0      256.173  991.786        1
         9.0      246.151  991.786        1
         9.0      236.048  991.785        1
         9.0      225.865  991.785        1
         9.0      215.600  991.784        1
         9.0      205.254  991.783        1
         9.0      194.826  991.782        1
         9.0      184.318  991.781        1
         9.0      173.728  991.780        1
         9.0      163.058  991.778        1
         9.0      152.306  991.775        1
         9.0      141.473  991.772        1
         9.0      130.559  991.769        1
         9.0      119.564  991.764        1
         9.0      108.487  991.759        1
         9.0       97.330  991.752        1
         9.0       86.091  991.744        1
         9.0       74.771  991.734        1
         9.0       63.370  991.723        1
         9.0       51.888  991.708        1
         9.0       40.325  991.691        1
         9.0       28.680  991.670        1
         9.0       16.955  991.646        1
         9.0        5.148  991.616        1
         9.0      353.260  991.581        1
         9.0      341.291  991.539        1
         9.0      329.241  991.489        1
         9.0      317.110  991.430        1
         9.0      304.897  991.360        1
         9.0      292.604  991.279        1
         9.0      280.229  991.183        1
         9.0      267.773  991.070        1
         9.0      255.236  990.939        1
         9.0      242.618  990.786        1
         9.0      229.919  990.608        1
         9.0      217.138  990.402        1
         9.0      204.277  990.164        1
         9.0      191.334  989.889        1
         9.0      178.310  989.572        1
         9.0      165.205  989.208        1
         9.0      152.019  988.791        1
         9.0      138.751  988.314        1
         9.0      125.403  987.770        1
         9.0      111.973  987.151        1
         9.0       98.462  986.447        1
         9.0       84.871  985.651        1
         9.0       71.197  984.750        1
         9.0       57.443  983.734        1
         9.0       43.608  982.591        1
         9.0       29.691  981.307        1
         9.0       15.694  979.869        1
         9.0        1.615  978.261        1
         9.0      347.455  976.468        1
         9.0      333.214  974.471        1
         9.0      318.892  972.254        1
         9.0      304.488  969.797        1
         9.0      290.004  967.081        1
         9.0      275.438  964.083        1
         9.0      260.791  960.783        1
         9.0      246.063  957.157        1
         9.0      231.254  953.183        1
         9.0      216.364  948.836        1
         9.0      201.393  944.091        1
         9.0      186.340  938.923        1
         9.0      171.206  933.306        1
         9.0      155.991  927.216        1
         9.0      140.696  920.625        1
         9.0      125.318  913.509        1
         9.0      109.860  905.841        1
         9.0       94.321  897.598        1
         9.0       78.700  888.754        1
         9.0       62.998  879.288        1
         9.0       47.216  869.177        1
         9.0       31.352  858.401        1
         9.0       15.406  846.942        1
         9.0      359.380  834.783        1
         9.0      343.273  821.909        1
         9.0      327.084  808.310        1
         9.0      310.814  793.976        1
         9.0      294.463  778.902        1
         9.0      278.031  763.086        1
         9.0      261.518  746.529        1
         9.0      244.924  729.238        1
         9.0      228.248  711.220        1
         9.0      211.492  692.491        1
         9.0      194.654  673.068        1
         9.0      177.735  652.975        1
         9.0      160.735  632.240        1
         9.0      143.654  610.895        1
         9.0      126.492  588.978        1
         9.0      109.248  566.533        1
         9.0       91.924  543.606        1
         9.0       74.518  520.251        1
         9.0       57.031  496.524        1
         9.0       39.463  472.489        1
         9.0       21.814  448.211        1
         9.0        4.083  423.761        1
         9.0      346.272  399.215        1
         9.0      328.379  374.650        1
         9.0      310.405  350.147        1
         9.0      292.350  325.793        1
         9.0      274.214  301.672        1
         9.0      255.997  277.874        1
         9.0      237.699  254.489        1
         9.0      219.319  231.608        1
         9.0      200.858  209.321        1
         9.0      182.317  187.720        1
         9.0      163.694  166.895        1
         9.0      144.990  146.934        1
         9.0      126.204  127.923        1
         9.0      107.338  109.945        1
         9.0       88.390   93.081        1
         9.0       69.362   77.406        1
         9.0       50.252   62.993        1
         9.0       31.061   49.908        1
         9.0       11.789   38.212        1
         9.0      352.435   27.959        1
         9.0      333.001   19.200        1
         9.0      313.486   11.975        1
         9.0      293.889    6.319        1
         9.0      274.211    2.260        1
         9.0      254.452    0.000        1
        18.0        0.000    0.000        0
         9.0      104.452    0.000        1
         9.0      124.211    2.260        1
         9.0      143.889    6.319        1
         9.0      163.486   11.975        1
         9.0      183.001   19.200        1
         9.0      202.435   27.959        1
         9.0      221.789   38.212        1
         9.0      241.061   49.908        1
         9.0      260.252   62.993        1
         9.0      279.362   77.406        1
         9.0      298.390   93.081        1
         9.0      317.338  109.945        1
         9.0      336.204  127.923        1
         9.0      354.990  146.934        1
         9.0       13.694  166.895        1
         9.0       32.317  187.720        1
         9.0       50.858  209.321        1
         9.0       69.319  231.608        1
         9.0       87.699  254.489        1
         9.0      105.997  277.874        1
         9.0      124.214  301.672        1
         9.0      142.350  325.793        1
         9.0      160.405  350.147        1
         9.0      178.379  374.650        1
         9.0      196.272  399.215        1
         9.0      214.083  423.761        1
         9.0      231.814  448.211        1
         9.0      249.463  472.489        1
         9.0      267.031  496.524        1
         9.0      284.518  520.251        1
         9.0      301.924  543.606        1
         9.0      319.248  566.533        1
         9.0      336.492  588.978        1
         9.0      353.654  610.895        1
         9.0       10.735  632.240        1
         9.0       27.735  652.975        1
         9.0       44.654  673.068        1
         9.0       61.492  692.491        1
         9.0       78.248  711.220        1
         9.0       94.924  729.238        1
         9.0      111.518  746.529        1
         9.0      128.031  763.086        1
         9.0      144.463  778.902        1
         9.0      160.814  793.976        1
         9.0      177.084  808.310        1
         9.0      193.273  821.909        1
         9.0      209.380  834.783        1
         9.0      225.406  846.942        1
         9.0      241.352  858.401        1
         9.0      257.216  869.177        1
         9.0      272.998  879.288        1
         9.0      288.700  888.754        1
         9.0      304.321  897.598        1
         9.0      319.860  905.841        1
         9.0      335.318  913.509        1
         9.0      350.696  920.625        1
         9.0        5.991  927.216        1
         9.0       21.206  933.306        1
         9.0       36.340  938.923        1
         9.0       51.393  944.091        1
         9.0       66.364  948.836        1
         9.0       81.254  953.183        1
         9.0       96.063  957.157        1
         9.0      110.791  960.783        1
         9.0      125.438  964.083        1
         9.0      140.004  967.081        1
         9.0      154.488  969.797        1
         9.0      168.892  972.254        1
         9.0      183.214  974.471        1
         9.0      197.455  976.468        1
         9.0      211.615  978.261        1
         9.0      225.694  979.869        1
         9.0      239.691  981.307        1
         9.0      253.608  982.591        1
         9.0      267.443  983.734        1
         9.0      281.197  984.750        1
         9.0      294.871  985.651        1
         9.0      308.462  986.447        1
         9.0      321.973  987.151        1
         9.0      335.403  987.770        1
         9.0      348.751  988.314        1
         9.0        2.019  988.791        1
         9.0       15.205  989.208        1
         9.0       28.310  989.572        1
         9.0       41.334  989.889        1
         9.0       54.277  990.164        1
         9.0       67.138  990.402        1
         9.0       79.919  990.608        1
         9.0       92.618  990.786        1
         9.0      105.236  990.939        1
         9.0      117.773  991.070        1
         9.0      130.229  991.183        1
         9.0      142.604  991.279        1
         9.0      154.897  991.360        1
         9.0      167.110  991.430        1
         9.0      179.241  991.489        1
         9.0      191.291  991.539        1
         9.0      203.260  991.581        1
         9.0      215.148  991.616        1
         9.0      226.955  991.646        1
         9.0      238.680  991.670        1
         9.0      250.325  991.691        1
         9.0      261.888  991.708        1
         9.0      273.370  991.723        1
         9.0      284.771  991.734        1
         9.0      296.091  991.744        1
         9.0      307.330  991.752        1
         9.0      318.487  991.759        1
         9.0      329.564  991.764        1
         9.0      340.559  991.769        1
         9.0      351.473  991.772        1
         9.0        2.306  991.775        1
         9.0       13.058  991.778        1
         9.0       23.728  991.780        1
         9.0       34.318  991.781        1
         9.0       44.826  991.782        1
         9.0       55.254  991.783        1
         9.0       65.600  991.784        1
         9.0       75.865  991.785        1
         9.0       86.048  991.785        1
         9.0       96.151  991.786        1
         9.0      106.173  991.786        1
         9.0      116.113  991.786        1
         9.0      125.972  991.787        1
         9.0      135.750  991.787        1
         9.0      145.447  991.787        1
         9.0      155.063  991.787        1
         9.0      164.598  991.787        1
         9.0      174.051  991.787        1
         9.0      183.423  991.787        1
         9.0      192.715  991.787        1
         9.0      201.925  991.787        1
         9.0      211.054  991.787        1
         9.0      220.101  991.787        1
         9.0      229.068  991.787        1
         9.0      237.953  991.787        1
         9.0      246.758  991.787        1
         9.0      255.481  991.787        1
         9.0      264.123  991.787        1
         9.0      272.684  991.787        1
         9.0      281.164  991.787        1
         9.0      289.562  991.787        1
         9.0      297.880  991.787        1
         9.0      306.116  991.787        1
         9.0      314.271  991.787        1
         9.0      322.345  991.787        1
         9.0      330.338  991.787        1
         9.0      338.250  991.787        1
         9.0      346.080  991.787        1
         9.0      353.830  991.787        1
         9.0        1.498  991.787        1
         9.0        9.085  991.787        1
         9.0       16.591  991.787        1
         9.0       24.016  991.787        1
         9.0       31.360  991.787        1
         9.0       38.622  991.787        1
         9.0       45.803  991.787        1
         9.0       52.904  991.787        1
         9.0       59.923  991.787        1
         9.0       66.861  991.787        1
         9.0       73.718  991.787        1
         9.0       80.493  991.787        1
         9.0       87.188  991.787        1
         9.0       93.801  991.787        1
         9.0      100.333  991.787        1
         9.0      106.785  991.787        1
         9.0      113.154  991.787        1
         9.0      119.443  991.787        1
         9.0      125.651  991.787        1
         9.0      131.777  991.787        1
         9.0      137.823  991.787        1
         9.0      143.787  991.787        1
         9.0      149.670  991.787        1
         9.0      155.472  991.787        1
         9.0      161.193  991.787        1
         9.0      166.832  991.787        1
         9.0      172.391  991.787        1
         9.0      177.868  991.787        1
         9.0      183.264  991.787        1
         9.0      188.580  991.787        1
         9.0      193.813  991.787        1
         9.0      198.966  991.787        1
         9.0      204.038  991.787        1
         9.0      209.028  991.787        1
         9.0      213.938  991.787        1
         9.0      218.766  991.787        1
         9.0      223.513  991.787        1
         9.0      228.179  991.787        1
         9.0      232.763  991.787        1
         9.0      237.267  991.787        1
         9.0      241.689  991.787        1
         9.0      246.031  991.787        1
         9.0      250.291  991.787        1
         9.0      254.470  991.787        1
         9.0      258.568  991.787        1
         9.0      262.584  991.787        1
         9.0      266.520  991.787        1
         9.0      270.374  991.787        1
         9.0      274.148  991.787        1
         9.0      277.840  991.787        1
         9.0      281.451  991.787        1
         9.0      284.981  991.787        1
         9.0      288.429  991.787        1
         9.0      291.797  991.787        1
         9.0      295.083  991.787        1
         9.0      298.289  991.787        1
         9.0      301.413  991.787        1
         9.0      304.456  991.787        1
         9.0      307.418  991.787        1
         9.0      310.298  991.787        1
         9.0      313.098  991.787        1
         9.0      315.816  991.787        1
         9.0      318.453  991.787        1
         9.0      321.009  991.787        1
         9.0      323.484  991.787        1
         9.0      325.878  991.787        1
         9.0      328.191  991.787        1
         9.0      330.422  991.787        1
         9.0      332.573  991.787        1
         9.0      334.642  991.787        1
         9.0      336.630  991.787        1
         9.0      338.537  991.787        1
         9.0      340.363  991.787        1
         9.0      342.107  991.787        1
         9.0      343.771  991.787        1
         9.0      345.353  991.787        1
         9.0      346.854  991.787        1
         9.0      348.274  991.787        1
         9.0      349.613  991.787        1
         9.0      350.871  991.787        1
         9.0      352.048  991.787        1
         9.0      353.143  991.787        1
         9.0      354.158  991.787        1
         9.0      355.091  991.787        1
         9.0      355.943  991.787        1
         9.0      356.714  991.787        1
         9.0      357.403  991.787        1
         9.0      358.012  991.787        1
         9.0      358.539  991.787        1
         9.0      358.986  991.787        1
         9.0      359.351  991.787        1
         9.0      359.635  991.787        1
         9.0      359.838  991.787        1
         9.0      359.959  991.787        1
         9.0        0.000  991.787        1
         9.0      359.959  991.787        1
         9.0      359.838  991.787        1
         9.0      359.635  991.787        1
         9.0      359.351  991.787        1
         9.0      358.986  991.787        1
         9.0      358.539  991.787        1
         9.0      358.012  991.787        1
         9.0      357.403  991.787        1
         9.0      356.714  991.787        1
         9.0      355.943  991.787        1
         9.0      355.091  991.787        1
         9.0      354.158  991.787        1
         9.0      353.143  991.787        1
         9.0      352.048  991.787        1
         9.0      350.871  991.787        1
         9.0      349.613  991.787        1
         9.0      348.274  991.787        1
         9.0      346.854  991.787        1
         9.0      345.353  991.787        1
         9.0      343.771  991.787        1
         9.0      342.107  991.787        1
         9.0      340.363  991.787        1
         9.0      338.537  991.787        1
         9.0      336.630  991.787        1
         9.0      334.642  991.787        1
         9.0      332.573  991.787        1
         9.0      330.422  991.787        1
         9.0      328.191  991.787        1
         9.0      325.878  991.787        1
         9.0      323.484  991.787        1
         9.0      321.009  991.787        1
         9.0      318.453  991.787        1
         9.0      315.816  991.787        1
         9.0      313.098  991.787        1
         9.0      310.298  991.787        1
         9.0      307.418  991.787        1
         9.0      304.456  991.787        1
         9.0      301.413  991.787        1
         9.0      298.289  991.787        1
         9.0      295.083  991.787        1
         9.0      291.797  991.787        1
         9.0      288.429  991.787        1
         9.0      284.981  991.787        1
         9.0      281.451  991.787        1
         9.0      277.840  991.787        1
         9.0      274.148  991.787        1
         9.0      270.374  991.787        1
         9.0      266.520  991.787        1
         9.0      262.584  991.787        1
         9.0      258.568  991.787        1
         9.0      254.470  991.787        1
         9.0      250.291  991.787        1
         9.0      246.031  991.787        1
         9.0      241.689  991.787        1
         9.0      237.267  991.787        1
         9.0      232.763  991.787        1
         9.0      228.179  991.787        1
         9.0      223.513  991.787        1
         9.0      218.766  991.787        1
         9.0      213.938  991.787        1
         9.0      209.028  991.787        1
         9.0      204.038  991.787        1
         9.0      198.966  991.787        1
         9.0      193.813  991.787        1
         9.0      188.580  991.787        1
         9.0      183.264  991.787        1
         9.0      177.868  991.787        1
         9.0      172.391  991.787        1
         9.0      166.832  991.787        1
         9.0      161.193  991.787        1
         9.0      155.472  991.787        1
         9.0      149.670  991.787        1
         9.0      143.787  991.787        1
         9.0      137.823  991.787        1
         9.0      131.777  991.787        1
         9.0      125.651  991.787        1
         9.0      119.443  991.787        1
         9.0      113.154  991.787        1
         9.0      106.785  991.787        1
         9.0      100.333  991.787        1
         9.0       93.801  991.787        1
         9.0       87.188  991.787        1
         9.0       80.493  991.787        1
         9.0       73.718  991.787        1
         9.0       66.861  991.787        1
         9.0       59.923  991.787        1
         9.0       52.904  991.787        1
         9.0       45.803  991.787        1
         9.0       38.622  991.787        1
         9.0       31.360  991.787        1
         9.0       24.016  991.787        1
         9.0       16.591  991.787        1
         9.0        9.085  991.787        1
         9.0        1.498  991.787        1
         9.0      353.830  991.787        1
         9.0      346.080  991.787        1
         9.0      338.250  991.787        1
         9.0      330.338  991.787        1
         9.0      322.345  991.787        1
         9.0      314.271  991.787        1
         9.0      306.116  991.787        1
         9.0      297.880  991.787        1
         9.0      289.562  991.787        1
         9.0      281.164  991.787        1
         9.0      272.684  991.787        1
         9.0      264.123  991.787        1
         9.0      255.481  991.787        1
         9.0      246.758  991.787        1
         9.0      237.953  991.787        1
         9.0      229.068  991.787        1
         9.0      220.101  991.787        1
         9.0      211.054  991.787        1
         9.0      201.925  991.787        1
         9.0      192.715  991.787        1
         9.0      183.423  991.787        1
         9.0      174.051  991.787        1
         9.0      164.598  991.787        1
         9.0      155.063  991.787        1
         9.0      145.447  991.787        1
         9.0      135.750  991.787        1
         9.0      125.972  991.787        1
         9.0      116.113  991.786        1
         9.0      106.173  991.786        1
         9.0       96.151  991.786        1
         9.0       86.048  991.785        1
         9.0       75.865  991.785        1
         9.0       65.600  991.784        1
         9.0       55.254  991.783        1
         9.0       44.826  991.782        1
         9.0       34.318  991.781        1
         9.0       23.728  991.780        1
         9.0       13.058  991.778        1
         9.0        2.306  991.775        1
         9.0      351.473  991.772        1
         9.0      340.559  991.769        1
         9.0      329.564  991.764        1
         9.0      318.487  991.759        1
         9.0      307.330  991.752        1
         9.0      296.091  991.744        1
         9.0      284.771  991.734        1
         9.0      273.370  991.723        1
         9.0      261.888  991.708        1
         9.0      250.325  991.691        1
         9.0      238.680  991.670        1
         9.0      226.955  991.646        1
         9.0      215.148  991.616        1
         9.0      203.260  991.581        1
         9.0      191.291  991.539        1
         9.0      179.241  991.489        1
         9.0      167.110  991.430        1
         9.0      154.897  991.360        1
         9.0      142.604  991.279        1
         9.0      130.229  991.183        1
         9.0      117.773  991.070        1
         9.0      105.236  990.939        1
         9.0       92.618  990.786        1
         9.0       79.919  990.608        1
         9.0       67.138  990.402        1
         9.0       54.277  990.164        1
         9.0       41.334  989.889        1
         9.0       28.310  989.572        1
         9.0       15.205  989.208        1
         9.0        2.019  988.791        1
         9.0      348.751  988.314        1
         9.0      335.403  987.770        1
         9.0      321.973  987.151        1
         9.0      308.462  986.447        1
         9.0      294.871  985.651        1
         9.0      281.197  984.750        1
         9.0      267.443  983.734        1
         9.0      253.608  982.591        1
         9.0      239.691  981.307        1
         9.0      225.694  979.869        1
         9.0      211.615  978.261        1
         9.0      197.455  976.468        1
         9.0      183.214  974.471        1
         9.0      168.892  972.254        1
         9.0      154.488  969.797        1
         9.0      140.004  967.081        1
         9.0      125.438  964.083        1
         9.0      110.791  960.783        1
         9.0       96.063  957.157        1
         9.0       81.254  953.183        1
         9.0       66.364  948.836        1
         9.0       51.393  944.091        1
         9.0       36.340  938.923        1
         9.0       21.206  933.306        1
         9.0        5.991  927.216        1
         9.0      350.696  920.625        1
         9.0      335.318  913.509        1
         9.0      319.860  905.841        1
         9.0      304.321  897.598        1
         9.0      288.700  888.754        1
         9.0      272.998  879.288        1
         9.0      257.216  869.177        1
         9.0      241.352  858.401        1
         9.0      225.406  846.942        1
         9.0      209.380  834.783        1
         9.0      193.273  821.909        1
         9.0      177.084  808.310        1
         9.0      160.814  793.976        1
         9.0      144.463  778.902        1
         9.0      128.031  763.086        1
         9.0      111.518  746.529        1
         9.0       94.924  729.238        1
         9.0       78.248  711.220        1
         9.0       61.492  692.491        1
         9.0       44.654  673.068        1
         9.0       27.735  652.975        1
         9.0       10.735  632.240        1
         9.0      353.654  610.895        1
         9.0      336.492  588.978        1
         9.0      319.248  566.533        1
         9.0      301.924  543.606        1
         9.0      284.518  520.251        1
         9.0      267.031  496.524        1
         9.0      249.463  472.489        1
         9.0      231.814  448.211        1
         9.0      214.083  423.761        1
         9.0      196.272  399.215        1
         9.0      178.379  374.650        1
         9.0      160.405  350.147        1
         9.0      142.350  325.793        1
         9.0      124.214  301.672        1
         9.0      105.997  277.874        1
         9.0       87.699  254.489        1
         9.0       69.319  231.608        1
         9.0       50.858  209.321        1
         9.0       32.317  187.720        1
         9.0       13.694  166.895        1
         9.0      354.990  146.934        1
         9.0      336.204  127.923        1
         9.0      317.338  109.945        1
         9.0      298.390   93.081        1
         9.0      279.362   77.406        1
         9.0      260.252   62.993        1
         9.0      241.061   49.908        1
         9.0      221.789   38.212        1
         9.0      202.435   27.959        1
         9.0      183.001   19.200        1
         9.0      163.486   11.975        1
         9.0      143.889    6.319        1
         9.0      124.211    2.260        1
         9.0      104.452    0.000        1
        18.0        0.000    0.000        0
         9.0      284.452    0.000        1
         9.0      304.211    2.260        1
         9.0      323.889    6.319        1
         9.0      343.486   11.975        1
         9.0        3.001   19.200        1
         9.0       22.435   27.959        1
         9.0       41.789   38.212        1
         9.0       61.061   49.908        1
         9.0       80.252   62.993        1
         9.0       99.362   77.406        1
         9.0      118.390   93.081        1
         9.0      137.338  109.945        1
         9.0      156.204  127.923        1
         9.0      174.990  146.934        1
         9.0      193.694  166.895        1
         9.0      212.317  187.720        1
         9.0      230.858  209.321        1
         9.0      249.319  231.608        1
         9.0      267.699  254.489        1
         9.0      285.997  277.874        1
         9.0      304.214  301.672        1
         9.0      322.350  325.793        1
         9.0      340.405  350.147        1
         9.0      358.379  374.650        1
         9.0       16.272  399.215        1
         9.0       34.083  423.761        1
         9.0       51.814  448.211        1
         9.0       69.463  472.489        1
         9.0       87.031  496.524        1
         9.0      104.518  520.251        1
         9.0      121.924  543.606        1
         9.0      139.248  566.533        1
         9.0      156.492  588.978        1
         9.0      173.654  610.895        1
         9.0      190.735  632.240        1
         9.0      207.735  652.975        1
         9.0      224.654  673.068        1
         9.0      241.492  692.491        1
         9.0      258.248  711.220        1
         9.0      274.924  729.238        1
         9.0      291.518  746.529        1
         9.0      308.031  763.086        1
         9.0      324.463  778.902        1
         9.0      340.814  793.976        1
         9.0      357.084  808.310        1
         9.0       13.273  821.909        1
         9.0       29.380  834.783        1
         9.0       45.406  846.942        1
         9.0       61.352  858.401        1
         9.0       77.216  869.177        1
         9.0       92.998  879.288        1
         9.0      108.700  888.754        1
         9.0      124.321  897.598        1
         9.0      139.860  905.841        1
         9.0      155.318  913.509        1
         9.0      170.696  920.625        1
         9.0      185.991  927.216        1
         9.0      201.206  933.306        1
         9.0      216.340  938.923        1
         9.0      231.393  944.091        1
         9.0      246.364  948.836        1
         9.0      261.254  953.183        1
         9.0      276.063  957.157        1
         9.0      290.791  960.783        1
         9.0      305.438  964.083        1
         9.0      320.004  967.081        1
         9.0      334.488  969.797        1
         9.0      348.892  972.254        1
         9.0        3.214  974.471        1
         9.0       17.455  976.468        1
         9.0       31.615  978.261        1
         9.0       45.694  979.869        1
         9.0       59.691  981.307        1
         9.0       73.608  982.591        1
         9.0       87.443  983.734        1
         9.0      101.197  984.750        1
         9.0      114.871  985.651        1
         9.0      128.462  986.447        1
         9.0      141.973  987.151        1
         9.0      155.403  987.770        1
         9.0      168.751  988.314        1
         9.0      182.019  988.791        1
         9.0      195.205  989.208        1
         9.0      208.310  989.572        1
         9.0      221.334  989.889        1
         9.0      234.277  990.164        1
         9.0      247.138  990.402        1
         9.0      259.919  990.608        1
         9.0      272.618  990.786        1
         9.0      285.236  990.939        1
         9.0      297.773  991.070        1
         9.0      310.229  991.183        1
         9.0      322.604  991.279        1
         9.0      334.897  991.360        1
         9.0      347.110  991.430        1
         9.0      359.241  991.489        1
         9.0       11.291  991.539        1
         9.0       23.260  991.581        1
         9.0       35.148  991.616        1
         9.0       46.955  991.646        1
         9.0       58.680  991.670        1
         9.0       70.325  991.691        1
         9.0       81.888  991.708        1
         9.0       93.370  991.723        1
         9.0      104.771  991.734        1
         9.0      116.091  991.744        1
         9.0      127.330  991.752        1
         9.0      138.487  991.759        1
         9.0      149.564  991.764        1
         9.0      160.559  991.769        1
         9.0      171.473  991.772        1
         9.0      182.306  991.775        1
         9.0      193.058  991.778        1
         9.0      203.728  991.780        1
         9.0      214.318  991.781        1
         9.0      224.826  991.782        1
         9.0      235.254  991.783        1
         9.0      245.600  991.784        1
         9.0      255.865  991.785        1
         9.0      266.048  991.785        1
         9.0      276.151  991.786        1
         9.0      286.173  991.786        1
         9.0      296.113  991.786        1
         9.0      305.972  991.787        1
         9.0      315.750  991.787        1
         9.0      325.447  991.787        1
         9.0      335.063  991.787        1
         9.0      344.598  991.787        1
         9.0      354.051  991.787        1
         9.0        3.423  991.787        1
         9.0       12.715  991.787        1
         9.0       21.925  991.787        1
         9.0       31.054  991.787        1
         9.0       40.101  991.787        1
         9.0       49.068  991.787        1
         9.0       57.953  991.787        1
         9.0       66.758  991.787        1
         9.0       75.481  991.787        1
         9.0       84.123  991.787        1
         9.0       92.684  991.787        1
         9.0      101.164  991.787        1
         9.0      109.562  991.787        1
         9.0      117.880  991.787        1
         9.0      126.116  991.787        1
         9.0      134.271  991.787        1
         9.0      142.345  991.787        1
         9.0      150.338  991.787        1
         9.0      158.250  991.787        1
         9.0      166.080  991.787        1
         9.0      173.830  991.787        1
         9.0      181.498  991.787        1
         9.0      189.085  991.787        1
         9.0      196.591  991.787        1
         9.0      204.016  991.787        1
         9.0      211.360  991.787        1
         9.0      218.622  991.787        1
         9.0      225.803  991.787        1
         9.0      232.904  991.787        1
         9.0      239.923  991.787        1
         9.0      246.861  991.787        1
         9.0      253.718  991.787        1
         9.0      260.493  991.787        1
         9.0      267.188  991.787        1
         9.0      273.801  991.787        1
         9.0      280.333  991.787        1
         9.0      286.785  991.787        1
         9.0      293.154  991.787        1
         9.0      299.443  991.787        1
         9.0      305.651  991.787        1
         9.0      311.777  991.787        1
         9.0      317.823  991.787        1
         9.0      323.787  991.787        1
         9.0      329.670  991.787        1
         9.0      335.472  991.787        1
         9.0      341.193  991.787        1
         9.0      346.832  991.787        1
         9.0      352.391  991.787        1
         9.0      357.868  991.787        1
         9.0        3.264  991.787        1
         9.0        8.580  991.787        1
         9.0       13.813  991.787        1
         9.0       18.966  991.787        1
         9.0       24.038  991.787        1
         9.0       29.028  991.787        1
         9.0       33.938  991.787        1
         9.0       38.766  991.787        1
         9.0       43.513  991.787        1
         9.0       48.179  991.787        1
         9.0       52.763  991.787        1
         9.0       57.267  991.787        1
         9.0       61.689  991.787        1
         9.0       66.031  991.787        1
         9.0       70.291  991.787        1
         9.0       74.470  991.787        1
         9.0       78.568  991.787        1
         9.0       82.584  991.787        1
         9.0       86.520  991.787        1
         9.0       90.374  991.787        1
         9.0       94.148  991.787        1
         9.0       97.840  991.787        1
         9.0      101.451  991.787        1
         9.0      104.981  991.787        1
         9.0      108.429  991.787        1
         9.0      111.797  991.787        1
         9.0      115.083  991.787        1
         9.0      118.289  991.787        1
         9.0      121.413  991.787        1
         9.0      124.456  991.787        1
         9.0      127.418  991.787        1
         9.0      130.298  991.787        1
         9.0      133.098  991.787        1
         9.0      135.816  991.787        1
         9.0      138.453  991.787        1
         9.0      141.009  991.787        1
         9.0      143.484  991.787        1
         9.0      145.878  991.787        1
         9.0      148.191  991.787        1
         9.0      150.422  991.787        1
         9.0      152.573  991.787        1
         9.0      154.642  991.787        1
         9.0      156.630  991.787        1
         9.0      158.537  991.787        1
         9.0      160.363  991.787        1
         9.0      162.107  991.787        1
         9.0      163.771  991.787        1
         9.0      165.353  991.787        1
         9.0      166.854  991.787        1
         9.0      168.274  991.787        1
         9.0      169.613  991.787        1
         9.0      170.871  991.787        1
         9.0      172.048  991.787        1
         9.0      173.143  991.787        1
         9.0      174.158  991.787        1
         9.0      175.091  991.787        1
         9.0      175.943  991.787        1
         9.0      176.714  991.787        1
         9.0      177.403  991.787        1
         9.0      178.012  991.787        1
         9.0      178.539  991.787        1
         9.0      178.986  991.787        1
         9.0      179.351  991.787        1
         9.0      179.635  991.787        1
         9.0      179.838  991.787        1
         9.0      179.959  991.787        1
         9.0      180.000  991.787        1
         9.0      179.959  991.787        1
         9.0      179.838  991.787        1
         9.0      179.635  991.787        1
         9.0      179.351  991.787        1
         9.0      178.986  991.787        1
         9.0      178.539  991.787        1
         9.0      178.012  991.787        1
         9.0      177.403  991.787        1
         9.0      176.714  991.787        1
         9.0      175.943  991.787        1
         9.0      175.091  991.787        1
         9.0      174.158  991.787        1
         9.0      173.143  991.787        1
         9.0      172.048  991.787        1
         9.0      170.871  991.787        1
         9.0      169.613  991.787        1
         9.0      168.274  991.787        1
         9.0      166.854  991.787        1
         9.0      165.353  991.787        1
         9.0      163.771  991.787        1
         9.0      162.107  991.787        1
         9.0      160.363  991.787        1
         9.0      158.537  991.787        1
         9.0      156.630  991.787        1
         9.0      154.642  991.787        1
         9.0      152.573  991.787        1
         9.0      150.422  991.787        1
         9.0      148.191  991.787        1
         9.0      145.878  991.787        1
         9.0      143.484  991.787        1
         9.0      141.009  991.787        1
         9.0      138.453  991.787        1
         9.0      135.816  991.787        1
         9.0      133.098  991.787        1
         9.0      130.298  991.787        1
         9.0      127.418  991.787        1
         9.0      124.456  991.787        1
         9.0      121.413  991.787        1
         9.0      118.289  991.787        1
         9.0      115.083  991.787        1
         9.0      111.797  991.787        1
         9.0      108.429  991.787        1
         9.0      104.981  991.787        1
         9.0      101.451  991.787        1
         9.0       97.840  991.787        1
         9.0       94.148  991.787        1
         9.0       90.374  991.787        1
         9.0       86.520  991.787        1
         9.0       82.584  991.787        1
         9.0       78.568  991.787        1
         9.0       74.470  991.787        1
         9.0       70.291  991.787        1
         9.0       66.031  991.787        1
         9.0       61.689  991.787        1
         9.0       57.267  991.787        1
         9.0       52.763  991.787        1
         9.0       48.179  991.787        1
         9.0       43.513  991.787        1
         9.0       38.766  991.787        1
         9.0       33.938  991.787        1
         9.0       29.028  991.787        1
         9.0       24.038  991.787        1
         9.0       18.966  991.787        1
         9.0       13.813  991.787        1
         9.0        8.580  991.787        1
         9.0        3.264  991.787        1
         9.0      357.868  991.787        1
         9.0      352.391  991.787        1
         9.0      346.832  991.787        1
         9.0      341.193  991.787        1
         9.0      335.472  991.787        1
         9.0      329.670  991.787        1
         9.0      323.787  991.787        1
         9.0      317.823  991.787        1
         9.0      311.777  991.787        1
         9.0      305.651  991.787        1
         9.0      299.443  991.787        1
         9.0      293.154  991.787        1
         9.0      286.785  991.787        1
         9.0      280.333  991.787        1
         9.0      273.801  991.787        1
         9.0      267.188  991.787        1
         9.0      260.493  991.787        1
         9.0      253.718  991.787        1
         9.0      246.861  991.787        1
         9.0      239.923  991.787        1
         9.0      232.904  991.787        1
         9.0      225.803  991.787        1
         9.0      218.622  991.787        1
         9.0      211.360  991.787        1
         9.0      204.016  991.787        1
         9.0      196.591  991.787        1
         9.0      189.085  991.787        1
         9.0      181.498  991.787        1
         9.0      173.830  991.787        1
         9.0      166.080  991.787        1
         9.0      158.250  991.787        1
         9.0      150.338  991.787        1
         9.0      142.345  991.787        1
         9.0      134.271  991.787        1
         9.0      126.116  991.787        1
         9.0      117.880  991.787        1
         9.0      109.562  991.787        1
         9.0      101.164  991.787        1
         9.0       92.684  991.787        1
         9.0       84.123  991.787        1
         9.0       75.481  991.787        1
         9.0       66.758  991.787        1
         9.0       57.953  991.787        1
         9.0       49.068  991.787        1
         9.0       40.101  991.787        1
         9.0       31.054  991.787        1
         9.0       21.925  991.787        1
         9.0       12.715  991.787        1
         9.0        3.423  991.787        1
         9.0      354.051  991.787        1
         9.0      344.598  991.787        1
         9.0      335.063  991.787        1
         9.0      325.447  991.787        1
         9.0      315.750  991.787        1
         9.0      305.972  991.787        1
         9.0      296.113  991.786        1
         9.0      286.173  991.786        1
         9.0      276.151  991.786        1
         9.0      266.048  991.785        1
         9.0      255.865  991.785        1
         9.0      245.600  991.784        1
         9.0      235.254  991.783        1
         9.0      224.826  991.782        1
         9.0      214.318  991.781        1
         9.0      203.728  991.780        1
         9.0      193.058  991.778        1
         9.0      182.306  991.775        1
         9.0      171.473  991.772        1
         9.0      160.559  991.769        1
         9.0      149.564  991.764        1
         9.0      138.487  991.759        1
         9.0      127.330  991.752        1
         9.0      116.091  991.744        1
         9.0      104.771  991.734        1
         9.0       93.370  991.723        1
         9.0       81.888  991.708        1
         9.0       70.325  991.691        1
         9.0       58.680  991.670        1
         9.0       46.955  991.646        1
         9.0       35.148  991.616        1
         9.0       23.260  991.581        1
         9.0       11.291  991.539        1
         9.0      359.241  991.489        1
         9.0      347.110  991.430        1
         9.0      334.897  991.360        1
         9.0      322.604  991.279        1
         9.0      310.229  991.183        1
         9.0      297.773  991.070        1
         9.0      285.236  990.939        1
         9.0      272.618  990.786        1
         9.0      259.919  990.608        1
         9.0      247.138  990.402        1
         9.0      234.277  990.164        1
         9.0      221.334  989.889        1
         9.0      208.310  989.572        1
         9.0      195.205  989.208        1
         9.0      182.019  988.791        1
         9.0      168.751  988.314        1
         9.0      155.403  987.770        1
         9.0      141.973  987.151        1
         9.0      128.462  986.447        1
         9.0      114.871  985.651        1
         9.0      101.197  984.750        1
         9.0       87.443  983.734        1
         9.0       73.608  982.591        1
         9.0       59.691  981.307        1
         9.0       45.694  979.869        1
         9.0       31.615  978.261        1
         9.0       17.455  976.468        1
         9.0        3.214  974.471        1
         9.0      348.892  972.254        1
         9.0      334.488  969.797        1
         9.0      320.004  967.081        1
         9.0      305.438  964.083        1
         9.0      290.791  960.783        1
         9.0      276.063  957.157        1
         9.0      261.254  953.183        1
         9.0      246.364  948.836        1
         9.0      231.393  944.091        1
         9.0      216.340  938.923        1
         9.0      201.206  933.306        1
         9.0      185.991  927.216        1
         9.0      170.696  920.625        1
         9.0      155.318  913.509        1
         9.0      139.860  905.841        1
         9.0      124.321  897.598        1
         9.0      108.700  888.754        1
         9.0       92.998  879.288        1
         9.0       77.216  869.177        1
         9.0       61.352  858.401        1
         9.0       45.406  846.942        1
         9.0       29.380  834.783        1
         9.0       13.273  821.909        1
         9.0      357.084  808.310        1
         9.0      340.814  793.976        1
         9.0      324.463  778.902        1
         9.0      308.031  763.086        1
         9.0      291.518  746.529        1
         9.0      274.924  729.238        1
         9.0      258.248  711.220        1
         9.0      241.492  692.491        1
         9.0      224.654  673.068        1
         9.0      207.735  652.975        1
         9.0      190.735  632.240        1
         9.0      173.654  610.895        1
         9.0      156.492  588.978        1
         9.0      139.248  566.533        1
         9.0      121.924  543.606        1
         9.0      104.518  520.251        1
         9.0       87.031  496.524        1
         9.0       69.463  472.489        1
         9.0       51.814  448.211        1
         9.0       34.083  423.761        1
         9.0       16.272  399.215        1
         9.0      358.379  374.650        1
         9.0      340.405  350.147        1
         9.0      322.350  325.793        1
         9.0      304.214  301.672        1
         9.0      285.997  277.874        1
         9.0      267.699  254.489        1
         9.0      249.319  231.608        1
         9.0      230.858  209.321        1
         9.0      212.317  187.720        1
         9.0      193.694  166.895        1
         9.0      174.990  146.934        1
         9.0      156.204  127.923        1
         9.0      137.338  109.945        1
         9.0      118.390   93.081        1
         9.0       99.362   77.406        1
         9.0       80.252   62.993        1
         9.0       61.061   49.908        1
         9.0       41.789   38.212        1
         9.0       22.435   27.959        1
         9.0        3.001   19.200        1
         9.0      343.486   11.975        1
         9.0      323.889    6.319        1
         9.0      304.211    2.260        1
         9.0      284.452    0.000        1
        18.0        0.000    0.000        0
         9.0       74.452    0.000        1
         9.0       94.211    2.260        1
         9.0      113.889    6.319        1
         9.0      133.486   11.975        1
         9.0      153.001   19.200        1
         9.0      172.435   27.959        1
         9.0      191.789   38.212        1
         9.0      211.061   49.908        1
         9.0      230.252   62.993        1
         9.0      249.362   77.406        1
         9.0      268.390   93.081        1
         9.0      287.338  109.945        1
         9.0      306.204  127.923        1
         9.0      324.990  146.934        1
         9.0      343.694  166.895        1
         9.0        2.317  187.720        1
         9.0       20.858  209.321        1
         9.0       39.319  231.608        1
         9.0       57.699  254.489        1
         9.0       75.997  277.874        1
         9.0       94.214  301.672        1
         9.0      112.350  325.793        1
         9.0      130.405  350.147        1
         9.0      148.379  374.650        1
         9.0      166.272  399.215        1
         9.0      184.083  423.761        1
         9.0      201.814  448.211        1
         9.0      219.463  472.489        1
         9.0      237.031  496.524        1
         9.0      254.518  520.251        1
         9.0      271.924  543.606        1
         9.0      289.248  566.533        1
         9.0      306.492  588.978        1
         9.0      323.654  610.895        1
         9.0      340.735  632.240        1
         9.0      357.735  652.975        1
         9.0       14.654  673.068        1
         9.0       31.492  692.491        1
         9.0       48.248  711.220        1
         9.0       64.924  729.238        1
         9.0       81.518  746.529        1
         9.0       98.031  763.086        1
         9.0      114.463  778.902        1
         9.0      130.814  793.976        1
         9.0      147.084  808.310        1
         9.0      163.273  821.909        1
         9.0      179.380  834.783        1
         9.0      195.406  846.942        1
         9.0      211.352  858.401        1
         9.0      227.216  869.177        1
         9.0      242.998  879.288        1
         9.0      258.700  888.754        1
         9.0      274.321  897.598        1
         9.0      289.860  905.841        1
         9.0      305.318  913.509        1
         9.0      320.696  920.625        1
         9.0      335.991  927.216        1
         9.0      351.206  933.306        1
         9.0        6.340  938.923        1
         9.0       21.393  944.091        1
         9.0       36.364  948.836        1
         9.0       51.254  953.183        1
         9.0       66.063  957.157        1
         9.0       80.791  960.783        1
         9.0       95.438  964.083        1
         9.0      110.004  967.081        1
         9.0      124.488  969.797        1
         9.0      138.892  972.254        1
         9.0      153.214  974.471        1
         9.0      167.455  976.468        1
         9.0      181.615  978.261        1
         9.0      195.694  979.869        1
         9.0      209.691  981.307        1
         9.0      223.608  982.591        1
         9.0      237.443  983.734        1
         9.0      251.197  984.750        1
         9.0      264.871  985.651        1
         9.0      278.462  986.447        1
         9.0      291.973  987.151        1
         9.0      305.403  987.770        1
         9.0      318.751  988.314        1
         9.0      332.019  988.791        1
         9.0      345.205  989.208        1
         9.0      358.310  989.572        1
         9.0       11.334  989.889        1
         9.0       24.277  990.164        1
         9.0       37.138  990.402        1
         9.0       49.919  990.608        1
         9.0       62.618  990.786        1
         9.0       75.236  990.939        1
         9.0       87.773  991.070        1
         9.0      100.229  991.183        1
         9.0      112.604  991.279        1
         9.0      124.897  991.360        1
         9.0      137.110  991.430        1
         9.0      149.241  991.489        1
         9.0      161.291  991.539        1
         9.0      173.260  991.581        1
         9.0      185.148  991.616        1
         9.0      196.955  991.646        1
         9.0      208.680  991.670        1
         9.0      220.325  991.691        1
         9.0      231.888  991.708        1
         9.0      243.370  991.723        1
         9.0      254.771  991.734        1
         9.0      266.091  991.744        1
         9.0      277.330  991.752        1
         9.0      288.487  991.759        1
         9.0      299.564  991.764        1
         9.0      310.559  991.769        1
         9.0      321.473  991.772        1
         9.0      332.306  991.775        1
         9.0      343.058  991.778        1
         9.0      353.728  991.780        1
         9.0        4.318  991.781        1
         9.0       14.826  991.782        1
         9.0       25.254  991.783        1
         9.0       35.600  991.784        1
         9.0       45.865  991.785        1
         9.0       56.048  991.785        1
         9.0       66.151  991.786        1
         9.0       76.173  991.786        1
         9.0       86.113  991.786        1
         9.0       95.972  991.787        1
         9.0      105.750  991.787        1
         9.0      115.447  991.787        1
         9.0      125.063  991.787        1
         9.0      134.598  991.787        1
         9.0      144.051  991.787        1
         9.0      153.423  991.787        1
         9.0      162.715  991.787        1
         9.0      171.925  991.787        1
         9.0      181.054  991.787        1
         9.0      190.101  991.787        1
         9.0      199.068  991.787        1
         9.0      207.953  991.787        1
         9.0      216.758  991.787        1
         9.0      225.481  991.787        1
         9.0      234.123  991.787        1
         9.0      242.684  991.787        1
         9.0      251.164  991.787        1
         9.0      259.562  991.787        1
         9.0      267.880  991.787        1
         9.0      276.116  991.787        1
         9.0      284.271  991.787        1
         9.0      292.345  991.787        1
         9.0      300.338  991.787        1
         9.0      308.250  991.787        1
         9.0      316.080  991.787        1
         9.0      323.830  991.787        1
         9.0      331.498  991.787        1
         9.0      339.085  991.787        1
         9.0      346.591  991.787        1
         9.0      354.016  991.787        1
         9.0        1.360  991.787        1
         9.0        8.622  991.787        1
         9.0       15.803  991.787        1
         9.0       22.904  991.787        1
         9.0       29.923  991.787        1
         9.0       36.861  991.787        1
         9.0       43.718  991.787        1
         9.0       50.493  991.787        1
         9.0       57.188  991.787        1
         9.0       63.801  991.787        1
         9.0       70.333  991.787        1
         9.0       76.785  991.787        1
         9.0       83.154  991.787        1
         9.0       89.443  991.787        1
         9.0       95.651  991.787        1
         9.0      101.777  991.787        1
         9.0      107.823  991.787        1
         9.0      113.787  991.787        1
         9.0      119.670  991.787        1
         9.0      125.472  991.787        1
         9.0      131.193  991.787        1
         9.0      136.832  991.787        1
         9.0      142.391  991.787        1
         9.0      147.868  991.787        1
         9.0      153.264  991.787        1
         9.0      158.580  991.787        1
         9.0      163.813  991.787        1
         9.0      168.966  991.787        1
         9.0      174.038  991.787        1
         9.0      179.028  991.787        1
         9.0      183.938  991.787        1
         9.0      188.766  991.787        1
         9.0      193.513  991.787        1
         9.0      198.179  991.787        1
         9.0      202.763  991.787        1
         9.0      207.267  991.787        1
         9.0      211.689  991.787        1
         9.0      216.031  991.787        1
         9.0      220.291  991.787        1
         9.0      224.470  991.787        1
         9.0      228.568  991.787        1
         9.0      232.584  991.787        1
         9.0      236.520  991.787        1
         9.0      240.374  991.787        1
         9.0      244.148  991.787        1
         9.0      247.840  991.787        1
         9.0      251.451  991.787        1
         9.0      254.981  991.787        1
         9.0      258.429  991.787        1
         9.0      261.797  991.787        1
         9.0      265.083  991.787        1
         9.0      268.289  991.787        1
         9.0      271.413  991.787        1
         9.0      274.456  991.787        1
         9.0      277.418  991.787        1
         9.0      280.298  991.787        1
         9.0      283.098  991.787        1
         9.0      285.816  991.787        1
         9.0      288.453  991.787        1
         9.0      291.009  991.787        1
         9.0      293.484  991.787        1
         9.0      295.878  991.787        1
         9.0      298.191  991.787        1
         9.0      300.422  991.787        1
         9.0      302.573  991.787        1
         9.0      304.642  991.787        1
         9.0      306.630  991.787        1
         9.0      308.537  991.787        1
         9.0      310.363  991.787        1
         9.0      312.107  991.787        1
         9.0      313.771  991.787        1
         9.0      315.353  991.787        1
         9.0      316.854  991.787        1
         9.0      318.274  991.787        1
         9.0      319.613  991.787        1
         9.0      320.871  991.787        1
         9.0      322.048  991.787        1
         9.0      323.143  991.787        1
         9.0      324.158  991.787        1
         9.0      325.091  991.787        1
         9.0      325.943  991.787        1
         9.0      326.714  991.787        1
         9.0      327.403  991.787        1
         9.0      328.012  991.787        1
         9.0      328.539  991.787        1
         9.0      328.986  991.787        1
         9.0      329.351  991.787        1
         9.0      329.635  991.787        1
         9.0      329.838  991.787        1
         9.0      329.959  991.787        1
         9.0      330.000  991.787        1
         9.0      329.959  991.787        1
         9.0      329.838  991.787        1
         9.0      329.635  991.787        1
         9.0      329.351  991.787        1
         9.0      328.986  991.787        1
         9.0      328.539  991.787        1
         9.0      328.012  991.787        1
         9.0      327.403  991.787        1
         9.0      326.714  991.787        1
         9.0      325.943  991.787        1
         9.0      325.091  991.787        1
         9.0      324.158  991.787        1
         9.0      323.143  991.787        1
         9.0      322.048  991.787        1
         9.0      320.871  991.787        1
         9.0      319.613  991.787        1
         9.0      318.274  991.787        1
         9.0      316.854  991.787        1
         9.0      315.353  991.787        1
         9.0      313.771  991.787        1
         9.0      312.107  991.787        1
         9.0      310.363  991.787        1
         9.0      308.537  991.787        1
         9.0      306.630  991.787        1
         9.0      304.642  991.787        1
         9.0      302.573  991.787        1
         9.0      300.422  991.787        1
         9.0      298.191  991.787        1
         9.0      295.878  991.787        1
         9.0      293.484  991.787        1
         9.0      291.009  991.787        1
         9.0      288.453  991.787        1
         9.0      285.816  991.787        1
         9.0      283.098  991.787        1
         9.0      280.298  991.787        1
         9.0      277.418  991.787        1
         9.0      274.456  991.787        1
         9.0      271.413  991.787        1
         9.0      268.289  991.787        1
         9.0      265.083  991.787        1
         9.0      261.797  991.787        1
         9.0      258.429  991.787        1
         9.0      254.981  991.787        1
         9.0      251.451  991.787        1
         9.0      247.840  991.787        1
         9.0      244.148  991.787        1
         9.0      240.374  991.787        1
         9.0      236.520  991.787        1
         9.0      232.584  991.787        1
         9.0      228.568  991.787        1
         9.0      224.470  991.787        1
         9.0      220.291  991.787        1
         9.0      216.031  991.787        1
         9.0      211.689  991.787        1
         9.0      207.267  991.787        1
         9.0      202.763  991.787        1
         9.0      198.179  991.787        1
         9.0      193.513  991.787        1
         9.0      188.766  991.787        1
         9.0      183.938  991.787        1
         9.0      179.028  991.787        1
         9.0      174.038  991.787        1
         9.0      168.966  991.787        1
         9.0      163.813  991.787        1
         9.0      158.580  991.787        1
         9.0      153.264  991.787        1
         9.0      147.868  991.787        1
         9.0      142.391  991.787        1
         9.0      136.832  991.787        1
         9.0      131.193  991.787        1
         9.0      125.472  991.787        1
         9.0      119.670  991.787        1
         9.0      113.787  991.787        1
         9.0      107.823  991.787        1
         9.0      101.777  991.787        1
         9.0       95.651  991.787        1
         9.0       89.443  991.787        1
         9.0       83.154  991.787        1
         9.0       76.785  991.787        1
         9.0       70.333  991.787        1
         9.0       63.801  991.787        1
         9.0       57.188  991.787        1
         9.0       50.493  991.787        1
         9.0       43.718  991.787        1
         9.0       36.861  991.787        1
         9.0       29.923  991.787        1
         9.0       22.904  991.787        1
         9.0       15.803  991.787        1
         9.0        8.622  991.787        1
         9.0        1.360  991.787        1
         9.0      354.016  991.787        1
         9.0      346.591  991.787        1
         9.0      339.085  991.787        1
         9.0      331.498  991.787        1
         9.0      323.830  991.787        1
         9.0      316.080  991.787        1
         9.0      308.250  991.787        1
         9.0      300.338  991.787        1
         9.0      292.345  991.787        1
         9.0      284.271  991.787        1
         9.0      276.116  991.787        1
         9.0      267.880  991.787        1
         9.0      259.562  991.787        1
         9.0      251.164  991.787        1
         9.0      242.684  991.787        1
         9.0      234.123  991.787        1
         9.0      225.481  991.787        1
         9.0      216.758  991.787        1
         9.0      207.953  991.787        1
         9.0      199.068  991.787        1
         9.0      190.101  991.787        1
         9.0      181.054  991.787        1
         9.0      171.925  991.787        1
         9.0      162.715  991.787        1
         9.0      153.423  991.787        1
         9.0      144.051  991.787        1
         9.0      134.598  991.787        1
         9.0      125.063  991.787        1
         9.0      115.447  991.787        1
         9.0      105.750  991.787        1
         9.0       95.972  991.787        1
         9.0       86.113  991.786        1
         9.0       76.173  991.786        1
         9.0       66.151  991.786        1
         9.0       56.048  991.785        1
         9.0       45.865  991.785        1
         9.0       35.600  991.784        1
         9.0       25.254  991.783        1
         9.0       14.826  991.782        1
         9.0        4.318  991.781        1
         9.0      353.728  991.780        1
         9.0      343.058  991.778        1
         9.0      332.306  991.775        1
         9.0      321.473  991.772        1
         9.0      310.559  991.769        1
         9.0      299.564  991.764        1
         9.0      288.487  991.759        1
         9.0      277.330  991.752        1
         9.0      266.091  991.744        1
         9.0      254.771  991.734        1
         9.0      243.370  991.723        1
         9.0      231.888  991.708        1
         9.0      220.325  991.691        1
         9.0      208.680  991.670        1
         9.0      196.955  991.646        1
         9.0      185.148  991.616        1
         9.0      173.260  991.581        1
         9.0      161.291  991.539        1
         9.0      149.241  991.489        1
         9.0      137.110  991.430        1
         9.0      124.897  991.360        1
         9.0      112.604  991.279        1
         9.0      100.229  991.183        1
         9.0       87.773  991.070        1
         9.0       75.236  990.939        1
         9.0       62.618  990.786        1
         9.0       49.919  990.608        1
         9.0       37.138  990.402        1
         9.0       24.277  990.164        1
         9.0       11.334  989.889        1
         9.0      358.310  989.572        1
         9.0      345.205  989.208        1
         9.0      332.019  988.791        1
         9.0      318.751  988.314        1
         9.0      305.403  987.770        1
         9.0      291.973  987.151        1
         9.0      278.462  986.447        1
         9.0      264.871  985.651        1
         9.0      251.197  984.750        1
         9.0      237.443  983.734        1
         9.0      223.608  982.591        1
         9.0      209.691  981.307        1
         9.0      195.694  979.869        1
         9.0      181.615  978.261        1
         9.0      167.455  976.468        1
         9.0      153.214  974.471        1
         9.0      138.892  972.254        1
         9.0      124.488  969.797        1
         9.0      110.004  967.081        1
         9.0       95.438  964.083        1
         9.0       80.791  960.783        1
         9.0       66.063  957.157        1
         9.0       51.254  953.183        1
         9.0       36.364  948.836        1
         9.0       21.393  944.091        1
         9.0        6.340  938.923        1
         9.0      351.206  933.306        1
         9.0      335.991  927.216        1
         9.0      320.696  920.625        1
         9.0      305.318  913.509        1
         9.0      289.860  905.841        1
         9.0      274.321  897.598        1
         9.0      258.700  888.754        1
         9.0      242.998  879.288        1
         9.0      227.216  869.177        1
         9.0      211.352  858.401        1
         9.0      195.406  846.942        1
         9.0      179.380  834.783        1
         9.0      163.273  821.909        1
         9.0      147.084  808.310        1
         9.0      130.814  793.976        1
         9.0      114.463  778.902        1
         9.0       98.031  763.086        1
         9.0       81.518  746.529        1
         9.0       64.924  729.238        1
         9.0       48.248  711.220        1
         9.0       31.492  692.491        1
         9.0       14.654  673.068        1
         9.0      357.735  652.975        1
         9.0      340.735  632.240        1
         9.0      323.654  610.895        1
         9.0      306.492  588.978        1
         9.0      289.248  566.533        1
         9.0      271.924  543.606        1
         9.0      254.518  520.251        1
         9.0      237.031  496.524        1
         9.0      219.463  472.489        1
         9.0      201.814  448.211        1
         9.0      184.083  423.761        1
         9.0      166.272  399.215        1
         9.0      148.379  374.650        1
         9.0      130.405  350.147        1
         9.0      112.350  325.793        1
         9.0       94.214  301.672        1
         9.0       75.997  277.874        1
         9.0       57.699  254.489        1
         9.0       39.319  231.608        1
         9.0       20.858  209.321        1
         9.0        2.317  187.720        1
         9.0      343.694  166.895        1
         9.0      324.990  146.934        1
         9.0      306.204  127.923        1
         9.0      287.338  109.945        1
         9.0      268.390   93.081        1
         9.0      249.362   77.406        1
         9.0      230.252   62.993        1
         9.0      211.061   49.908        1
         9.0      191.789   38.212        1
         9.0      172.435   27.959        1
         9.0      153.001   19.200        1
         9.0      133.486   11.975        1
         9.0      113.889    6.319        1
         9.0       94.211    2.260        1
         9.0       74.452    0.000        1
        18.0        0.000    0.000        0
         9.0      344.452    0.000        1
         9.0        4.211    2.260        1
         9.0       23.889    6.319        1
         9.0       43.486   11.975        1
         9.0       63.001   19.200        1
         9.0       82.435   27.959        1
         9.0      101.789   38.212        1
         9.0      121.061   49.908        1
         9.0      140.252   62.993        1
         9.0      159.362   77.406        1
         9.0      178.390   93.081        1
         9.0      197.338  109.945        1
         9.0      216.204  127.923        1
         9.0      234.990  146.934        1
         9.0      253.694  166.895        1
         9.0      272.317  187.720        1
         9.0      290.858  209.321        1
         9.0      309.319  231.608        1
         9.0      327.699  254.489        1
         9.0      345.997  277.874        1
         9.0        4.214  301.672        1
         9.0       22.350  325.793        1
         9.0       40.405  350.147        1
         9.0       58.379  374.650        1
         9.0       76.272  399.215        1
         9.0       94.083  423.761        1
         9.0      111.814  448.211        1
         9.0      129.463  472.489        1
         9.0      147.031  496.524        1
         9.0      164.518  520.251        1
         9.0      181.924  543.606        1
         9.0      199.248  566.533        1
         9.0      216.492  588.978        1
         9.0      233.654  610.895        1
         9.0      250.735  632.240        1
         9.0      267.735  652.975        1
         9.0      284.654  673.068        1
         9.0      301.492  692.491        1
         9.0      318.248  711.220        1
         9.0      334.924  729.238        1
         9.0      351.518  746.529        1
         9.0        8.031  763.086        1
         9.0       24.463  778.902        1
         9.0       40.814  793.976        1
         9.0       57.084  808.310        1
         9.0       73.273  821.909        1
         9.0       89.380  834.783        1
         9.0      105.406  846.942        1
         9.0      121.352  858.401        1
         9.0      137.216  869.177        1
         9.0      152.998  879.288        1
         9.0      168.700  888.754        1
         9.0      184.321  897.598        1
         9.0      199.860  905.841        1
         9.0      215.318  913.509        1
         9.0      230.696  920.625        1
         9.0      245.991  927.216        1
         9.0      261.206  933.306        1
         9.0      276.340  938.923        1
         9.0      291.393  944.091        1
         9.0      306.364  948.836        1
         9.0      321.254  953.183        1
         9.0      336.063  957.157        1
         9.0      350.791  960.783        1
         9.0        5.438  964.083        1
         9.0       20.004  967.081        1
         9.0       34.488  969.797        1
         9.0       48.892  972.254        1
         9.0       63.214  974.471        1
         9.0       77.455  976.468        1
         9.0       91.615  978.261        1
         9.0      105.694  979.869        1
         9.0      119.691  981.307        1
         9.0      133.608  982.591        1
         9.0      147.443  983.734        1
         9.0      161.197  984.750        1
         9.0      174.871  985.651        1
         9.0      188.462  986.447        1
         9.0      201.973  987.151        1
         9.0      215.403  987.770        1
         9.0      228.751  988.314        1
         9.0      242.019  988.791        1
         9.0      255.205  989.208        1
         9.0      268.310  989.572        1
         9.0      281.334  989.889        1
         9.0      294.277  990.164        1
         9.0      307.138  990.402        1
         9.0      319.919  990.608        1
         9.0      332.618  990.786        1
         9.0      345.236  990.939        1
         9.0      357.773  991.070        1
         9.0       10.229  991.183        1
         9.0       22.604  991.279        1
         9.0       34.897  991.360        1
         9.0       47.110  991.430        1
         9.0       59.241  991.489        1
         9.0       71.291  991.539        1
         9.0       83.260  991.581        1
         9.0       95.148  991.616        1
         9.0      106.955  991.646        1
         9.0      118.680  991.670        1
         9.0      130.325  991.691        1
         9.0      141.888  991.708        1
         9.0      153.370  991.723        1
         9.0      164.771  991.734        1
         9.0      176.091  991.744        1
         9.0      187.330  991.752        1
         9.0      198.487  991.759        1
         9.0      209.564  991.764        1
         9.0      220.559  991.769        1
         9.0      231.473  991.772        1
         9.0      242.306  991.775        1
         9.0      253.058  991.778        1
         9.0      263.728  991.780        1
         9.0      274.318  991.781        1
         9.0      284.826  991.782        1
         9.0      295.254  991.783        1
         9.0      305.600  991.784        1
         9.0      315.865  991.785        1
         9.0      326.048  991.785        1
         9.0      336.151  991.786        1
         9.0      346.173  991.786        1
         9.0      356.113  991.786        1
         9.0        5.972  991.787        1
         9.0       15.750  991.787        1
         9.0       25.447  991.787        1
         9.0       35.063  991.787        1
         9.0       44.598  991.787        1
         9.0       54.051  991.787        1
         9.0       63.423  991.787        1
         9.0       72.715  991.787        1
         9.0       81.925  991.787        1
         9.0       91.054  991.787        1
         9.0      100.101  991.787        1
         9.0      109.068  991.787        1
         9.0      117.953  991.787        1
         9.0      126.758  991.787        1
         9.0      135.481  991.787        1
         9.0      144.123  991.787        1
         9.0      152.684  991.787        1
         9.0      161.164  991.787        1
         9.0      169.562  991.787        1
         9.0      177.880  991.787        1
         9.0      186.116  991.787        1
         9.0      194.271  991.787        1
         9.0      202.345  991.787        1
         9.0      210.338  991.787        1
         9.0      218.250  991.787        1
         9.0      226.080  991.787        1
         9.0      233.830  991.787        1
         9.0      241.498  991.787        1
         9.0      249.085  991.787        1
         9.0      256.591  991.787        1
         9.0      264.016  991.787        1
         9.0      271.360  991.787        1
         9.0      278.622  991.787        1
         9.0      285.803  991.787        1
         9.0      292.904  991.787        1
         9.0      299.923  991.787        1
         9.0      306.861  991.787        1
         9.0      313.718  991.787        1
         9.0      320.493  991.787        1
         9.0      327.188  991.787        1
         9.0      333.801  991.787        1
         9.0      340.333  991.787        1
         9.0      346.785  991.787        1
         9.0      353.154  991.787        1
         9.0      359.443  991.787        1
         9.0        5.651  991.787        1
         9.0       11.777  991.787        1
         9.0       17.823  991.787        1
         9.0       23.787  991.787        1
         9.0       29.670  991.787        1
         9.0       35.472  991.787        1
         9.0       41.193  991.787        1
         9.0       46.832  991.787        1
         9.0       52.391  991.787        1
         9.0       57.868  991.787        1
         9.0       63.264  991.787        1
         9.0       68.580  991.787        1
         9.0       73.813  991.787        1
         9.0       78.966  991.787        1
         9.0       84.038  991.787        1
         9.0       89.028  991.787        1
         9.0       93.938  991.787        1
         9.0       98.766  991.787        1
         9.0      103.513  991.787        1
         9.0      108.179  991.787        1
         9.0      112.763  991.787        1
         9.0      117.267  991.787        1
         9.0      121.689  991.787        1
         9.0      126.031  991.787        1
         9.0      130.291  991.787        1
         9.0      134.470  991.787        1
         9.0      138.568  991.787        1
         9.0      142.584  991.787        1
         9.0      146.520  991.787        1
         9.0      150.374  991.787        1
         9.0      154.148  991.787        1
         9.0      157.840  991.787        1
         9.0      161.451  991.787        1
         9.0      164.981  991.787        1
         9.0      168.429  991.787        1
         9.0      171.797  991.787        1
         9.0      175.083  991.787        1
         9.0      178.289  991.787        1
         9.0      181.413  991.787        1
         9.0      184.456  991.787        1
         9.0      187.418  991.787        1
         9.0      190.298  991.787        1
         9.0      193.098  991.787        1
         9.0      195.816  991.787        1
         9.0      198.453  991.787        1
         9.0      201.009  991.787        1
         9.0      203.484  991.787        1
         9.0      205.878  991.787        1
         9.0      208.191  991.787        1
         9.0      210.422  991.787        1
         9.0      212.573  991.787        1
         9.0      214.642  991.787        1
         9.0      216.630  991.787        1
         9.0      218.537  991.787        1
         9.0      220.363  991.787        1
         9.0      222.107  991.787        1
         9.0      223.771  991.787        1
         9.0      225.353  991.787        1
         9.0      226.854  991.787        1
         9.0      228.274  991.787        1
         9.0      229.613  991.787        1
         9.0      230.871  991.787        1
         9.0      232.048  991.787        1
         9.0      233.143  991.787        1
         9.0      234.158  991.787        1
         9.0      235.091  991.787        1
         9.0      235.943  991.787        1
         9.0      236.714  991.787        1
         9.0      237.403  991.787        1
         9.0      238.012  991.787        1
         9.0      238.539  991.787        1
         9.0      238.986  991.787        1
         9.0      239.351  991.787        1
         9.0      239.635  991.787        1
         9.0      239.838  991.787        1
         9.0      239.959  991.787        1
         9.0      240.000  991.787        1
         9.0      239.959  991.787        1
         9.0      239.838  991.787        1
         9.0      239.635  991.787        1
         9.0      239.351  991.787        1
         9.0      238.986  991.787        1
         9.0      238.539  991.787        1
         9.0      238.012  991.787        1
         9.0      237.403  991.787        1
         9.0      236.714  991.787        1
         9.0      235.943  991.787        1
         9.0      235.091  991.787        1
         9.0      234.158  991.787        1
         9.0      233.143  991.787        1
         9.0      232.048  991.787        1
         9.0      230.871  991.787        1
         9.0      229.613  991.787        1
         9.0      228.274  991.787        1
         9.0      226.854  991.787        1
         9.0      225.353  991.787        1
         9.0      223.771  991.787        1
         9.0      222.107  991.787        1
         9.0      220.363  991.787        1
         9.0      218.537  991.787        1
         9.0      216.630  991.787        1
         9.0      214.642  991.787        1
         9.0      212.573  991.787        1
         9.0      210.422  991.787        1
         9.0      208.191  991.787        1
         9.0      205.878  991.787        1
         9.0      203.484  991.787        1
         9.0      201.009  991.787        1
         9.0      198.453  991.787        1
         9.0      195.816  991.787        1
         9.0      193.098  991.787        1
         9.0      190.298  991.787        1
         9.0      187.418  991.787        1
         9.0      184.456  991.787        1
         9.0      181.413  991.787        1
         9.0      178.289  991.787        1
         9.0      175.083  991.787        1
         9.0      171.797  991.787        1
         9.0      168.429  991.787        1
         9.0      164.981  991.787        1
         9.0      161.451  991.787        1
         9.0      157.840  991.787        1
         9.0      154.148  991.787        1
         9.0      150.374  991.787        1
         9.0      146.520  991.787        1
         9.0      142.584  991.787        1
         9.0      138.568  991.787        1
         9.0      134.470  991.787        1
         9.0      130.291  991.787        1
         9.0      126.031  991.787        1
         9.0      121.689  991.787        1
         9.0      117.267  991.787        1
         9.0      112.763  991.787        1
         9.0      108.179  991.787        1
         9.0      103.513  991.787        1
         9.0       98.766  991.787        1
         9.0       93.938  991.787        1
         9.0       89.028  991.787        1
         9.0       84.038  991.787        1
         9.0       78.966  991.787        1
         9.0       73.813  991.787        1
         9.0       68.580  991.787        1
         9.0       63.264  991.787        1
         9.0       57.868  991.787        1
         9.0       52.391  991.787        1
         9.0       46.832  991.787        1
         9.0       41.193  991.787        1
         9.0       35.472  991.787        1
         9.0       29.670  991.787        1
         9.0       23.787  991.787        1
         9.0       17.823  991.787        1
         9.0       11.777  991.787        1
         9.0        5.651  991.787        1
         9.0      359.443  991.787        1
         9.0      353.154  991.787        1
         9.0      346.785  991.787        1
         9.0      340.333  991.787        1
         9.0      333.801  991.787        1
         9.0      327.188  991.787        1
         9.0      320.493  991.787        1
         9.0      313.718  991.787        1
         9.0      306.861  991.787        1
         9.0      299.923  991.787        1
         9.0      292.904  991.787        1
         9.0      285.803  991.787        1
         9.0      278.622  991.787        1
         9.0      271.360  991.787        1
         9.0      264.016  991.787        1
         9.0      256.591  991.787        1
         9.0      249.085  991.787        1
         9.0      241.498  991.787        1
         9.0      233.830  991.787        1
         9.0      226.080  991.787        1
         9.0      218.250  991.787        1
         9.0      210.338  991.787        1
         9.0      202.345  991.787        1
         9.0      194.271  991.787        1
         9.0      186.116  991.787        1
         9.0      177.880  991.787        1
         9.0      169.562  991.787        1
         9.0      161.164  991.787        1
         9.0      152.684  991.787        1
         9.0      144.123  991.787        1
         9.0      135.481  991.787        1
         9.0      126.758  991.787        1
         9.0      117.953  991.787        1
         9.0      109.068  991.787        1
         9.0      100.101  991.787        1
         9.0       91.054  991.787        1
         9.0       81.925  991.787        1
         9.0       72.715  991.787        1
         9.0       63.423  991.787        1
         9.0       54.051  991.787        1
         9.0       44.598  991.787        1
         9.0       35.063  991.787        1
         9.0       25.447  991.787        1
         9.0       15.750  991.787        1
         9.0        5.972  991.787        1
         9.0      356.113  991.786        1
         9.0      346.173  991.786        1
         9.0      336.151  991.786        1
         9.0      326.048  991.785        1
         9.0      315.865  991.785        1
         9.0      305.600  991.784        1
         9.0      295.254  991.783        1
         9.0      284.826  991.782        1
         9.0      274.318  991.781        1
         9.0      263.728  991.780        1
         9.0      253.058  991.778        1
         9.0      242.306  991.775        1
         9.0      231.473  991.772        1
         9.0      220.559  991.769        1
         9.0      209.564  991.764        1
         9.0      198.487  991.759        1
         9.0      187.330  991.752        1
         9.0      176.091  991.744        1
         9.0      164.771  991.734        1
         9.0      153.370  991.723        1
         9.0      141.888  991.708        1
         9.0      130.325  991.691        1
         9.0      118.680  991.670        1
         9.0      106.955  991.646        1
         9.0       95.148  991.616        1
         9.0       83.260  991.581        1
         9.0       71.291  991.539        1
         9.0       59.241  991.489        1
         9.0       47.110  991.430        1
         9.0       34.897  991.360        1
         9.0       22.604  991.279        1
         9.0       10.229  991.183        1
         9.0      357.773  991.070        1
         9.0      345.236  990.939        1
         9.0      332.618  990.786        1
         9.0      319.919  990.608        1
         9.0      307.138  990.402        1
         9.0      294.277  990.164        1
         9.0      281.334  989.889        1
         9.0      268.310  989.572        1
         9.0      255.205  989.208        1
         9.0      242.019  988.791        1
         9.0      228.751  988.314        1
         9.0      215.403  987.770        1
         9.0      201.973  987.151        1
         9.0      188.462  986.447        1
         9.0      174.871  985.651        1
         9.0      161.197  984.750        1
         9.0      147.443  983.734        1
         9.0      133.608  982.591        1
         9.0      119.691  981.307        1
         9.0      105.694  979.869        1
         9.0       91.615  978.261        1
         9.0       77.455  976.468        1
         9.0       63.214  974.471        1
         9.0       48.892  972.254        1
         9.0       34.488  969.797        1
         9.0       20.004  967.081        1
         9.0        5.438  964.083        1
         9.0      350.791  960.783        1
         9.0      336.063  957.157        1
         9.0      321.254  953.183        1
         9.0      306.364  948.836        1
         9.0      291.393  944.091        1
         9.0      276.340  938.923        1
         9.0      261.206  933.306        1
         9.0      245.991  927.216        1
         9.0      230.696  920.625        1
         9.0      215.318  913.509        1
         9.0      199.860  905.841        1
         9.0      184.321  897.598        1
         9.0      168.700  888.754        1
         9.0      152.998  879.288        1
         9.0      137.216  869.177        1
         9.0      121.352  858.401        1
         9.0      105.406  846.942        1
         9.0       89.380  834.783        1
         9.0       73.273  821.909        1
         9.0       57.084  808.310        1
         9.0       40.814  793.976        1
         9.0       24.463  778.902        1
         9.0        8.031  763.086        1
         9.0      351.518  746.529        1
         9.0      334.924  729.238        1
         9.0      318.248  711.220        1
         9.0      301.492  692.491        1
         9.0      284.654  673.068        1
         9.0      267.735  652.975        1
         9.0      250.735  632.240        1
         9.0      233.654  610.895        1
         9.0      216.492  588.978        1
         9.0      199.248  566.533        1
         9.0      181.924  543.606        1
         9.0      164.518  520.251        1
         9.0      147.031  496.524        1
         9.0      129.463  472.489        1
         9.0      111.814  448.211        1
         9.0       94.083  423.761        1
         9.0       76.272  399.215        1
         9.0       58.379  374.650        1
         9.0       40.405  350.147        1
         9.0       22.350  325.793        1
         9.0        4.214  301.672        1
         9.0      345.997  277.874        1
         9.0      327.699  254.489        1
         9.0      309.319  231.608        1
         9.0      290.858  209.321        1
         9.0      272.317  187.720        1
         9.0      253.694  166.895        1
         9.0      234.990  146.934        1
         9.0      216.204  127.923        1
         9.0      197.338  109.945        1
         9.0      178.390   93.081        1
         9.0      159.362   77.406        1
         9.0      140.252   62.993        1
         9.0      121.061   49.908        1
         9.0      101.789   38.212        1
         9.0       82.435   27.959        1
         9.0       63.001   19.200        1
         9.0       43.486   11.975        1
         9.0       23.889    6.319        1
         9.0        4.211    2.260        1
         9.0      344.452    0.000        1
        18.0        0.000    0.000        0
         9.0       74.452    0.000        1
         9.0       94.211    2.260        1
         9.0      113.889    6.319        1
         9.0      133.486   11.975        1
         9.0      153.001   19.200        1
         9.0      172.435   27.959        1
         9.0      191.789   38.212        1
         9.0      211.061   49.908        1
         9.0      230.252   62.993        1
         9.0      249.362   77.406        1
         9.0      268.390   93.081        1
         9.0      287.338  109.945        1
         9.0      306.204  127.923        1
         9.0      324.990  146.934        1
         9.0      343.694  166.895        1
         9.0        2.317  187.720        1
         9.0       20.858  209.321        1
         9.0       39.319  231.608        1
         9.0       57.699  254.489        1
         9.0       75.997  277.874        1
         9.0       94.214  301.672        1
         9.0      112.350  325.793        1
         9.0      130.405  350.147        1
         9.0      148.379  374.650        1
         9.0      166.272  399.215        1
         9.0      184.083  423.761        1
         9.0      201.814  448.211        1
         9.0      219.463  472.489        1
         9.0      237.031  496.524        1
         9.0      254.518  520.251        1
         9.0      271.924  543.606        1
         9.0      289.248  566.533        1
         9.0      306.492  588.978        1
         9.0      323.654  610.895        1
         9.0      340.735  632.240        1
         9.0      357.735  652.975        1
         9.0       14.654  673.068        1
         9.0       31.492  692.491        1
         9.0       48.248  711.220        1
         9.0       64.924  729.238        1
         9.0       81.518  746.529        1
         9.0       98.031  763.086        1
         9.0      114.463  778.902        1
         9.0      130.814  793.976        1
         9.0      147.084  808.310        1
         9.0      163.273  821.909        1
         9.0      179.380  834.783        1
         9.0      195.406  846.942        1
         9.0      211.352  858.401        1
         9.0      227.216  869.177        1
         9.0      242.998  879.288        1
         9.0      258.700  888.754        1
         9.0      274.321  897.598        1
         9.0      289.860  905.841        1
         9.0      305.318  913.509        1
         9.0      320.696  920.625        1
         9.0      335.991  927.216        1
         9.0      351.206  933.306        1
         9.0        6.340  938.923        1
         9.0       21.393  944.091        1
         9.0       36.364  948.836        1
         9.0       51.254  953.183        1
         9.0       66.063  957.157        1
         9.0       80.791  960.783        1
         9.0       95.438  964.083        1
         9.0      110.004  967.081        1
         9.0      124.488  969.797        1
         9.0      138.892  972.254        1
         9.0      153.214  974.471        1
         9.0      167.455  976.468        1
         9.0      181.615  978.261        1
         9.0      195.694  979.869        1
         9.0      209.691  981.307        1
         9.0      223.608  982.591        1
         9.0      237.443  983.734        1
         9.0      251.197  984.750        1
         9.0      264.871  985.651        1
         9.0      278.462  986.447        1
         9.0      291.973  987.151        1
         9.0      305.403  987.770        1
         9.0      318.751  988.314        1
         9.0      332.019  988.791        1
         9.0      345.205  989.208        1
         9.0      358.310  989.572        1
         9.0       11.334  989.889        1
         9.0       24.277  990.164        1
         9.0       37.138  990.402        1
         9.0       49.919  990.608        1
         9.0       62.618  990.786        1
         9.0       75.236  990.939        1
         9.0       87.773  991.070        1
         9.0      100.229  991.183        1
         9.0      112.604  991.279        1
         9.0      124.897  991.360        1
         9.0      137.110  991.430        1
         9.0      149.241  991.489        1
         9.0      161.291  991.539        1
         9.0      173.260  991.581        1
         9.0      185.148  991.616        1
         9.0      196.955  991.646        1
         9.0      208.680  991.670        1
         9.0      220.325  991.691        1
         9.0      231.888  991.708        1
         9.0      243.370  991.723        1
         9.0      254.771  991.734        1
         9.0      266.091  991.744        1
         9.0      277.330  991.752        1
         9.0      288.487  991.759        1
         9.0      299.564  991.764        1
         9.0      310.559  991.769        1
         9.0      321.473  991.772        1
         9.0      332.306  991.775        1
         9.0      343.058  991.778        1
         9.0      353.728  991.780        1
         9.0        4.318  991.781        1
         9.0       14.826  991.782        1
         9.0       25.254  991.783        1
         9.0       35.600  991.784        1
         9.0       45.865  991.785        1
         9.0       56.048  991.785        1
         9.0       66.151  991.786        1
         9.0       76.173  991.786        1
         9.0       86.113  991.786        1
         9.0       95.972  991.787        1
         9.0      105.750  991.787        1
         9.0      115.447  991.787        1
         9.0      125.063  991.787        1
         9.0      134.598  991.787        1
         9.0      144.051  991.787        1
         9.0      153.423  991.787        1
         9.0      162.715  991.787        1
         9.0      171.925  991.787        1
         9.0      181.054  991.787        1
         9.0      190.101  991.787        1
         9.0      199.068  991.787        1
         9.0      207.953  991.787        1
         9.0      216.758  991.787        1
         9.0      225.481  991.787        1
         9.0      234.123  991.787        1
         9.0      242.684  991.787        1
         9.0      251.164  991.787        1
         9.0      259.562  991.787        1
         9.0      267.880  991.787        1
         9.0      276.116  991.787        1
         9.0      284.271  991.787        1
         9.0      292.345  991.787        1
         9.0      300.338  991.787        1
         9.0      308.250  991.787        1
         9.0      316.080  991.787        1
         9.0      323.830  991.787        1
         9.0      331.498  991.787        1
         9.0      339.085  991.787        1
         9.0      346.591  991.787        1
         9.0      354.016  991.787        1
         9.0        1.360  991.787        1
         9.0        8.622  991.787        1
         9.0       15.803  991.787        1
         9.0       22.904  991.787        1
         9.0       29.923  991.787        1
         9.0       36.861  991.787        1
         9.0       43.718  991.787        1
         9.0       50.493  991.787        1
         9.0       57.188  991.787        1
         9.0       63.801  991.787        1
         9.0       70.333  991.787        1
         9.0       76.785  991.787        1
         9.0       83.154  991.787        1
         9.0       89.443  991.787        1
         9.0       95.651  991.787        1
         9.0      101.777  991.787        1
         9.0      107.823  991.787        1
         9.0      113.787  991.787        1
         9.0      119.670  991.787        1
         9.0      125.472  991.787        1
         9.0      131.193  991.787        1
         9.0      136.832  991.787        1
         9.0      142.391  991.787        1
         9.0      147.868  991.787        1
         9.0      153.264  991.787        1
         9.0      158.580  991.787        1
         9.0      163.813  991.787        1
         9.0      168.966  991.787        1
         9.0      174.038  991.787        1
         9.0      179.028  991.787        1
         9.0      183.938  991.787        1
         9.0      188.766  991.787        1
         9.0      193.513  991.787        1
         9.0      198.179  991.787        1
         9.0      202.763  991.787        1
         9.0      207.267  991.787        1
         9.0      211.689  991.787        1
         9.0      216.031  991.787        1
         9.0      220.291  991.787        1
         9.0      224.470  991.787        1
         9.0      228.568  991.787        1
         9.0      232.584  991.787        1
         9.0      236.520  991.787        1
         9.0      240.374  991.787        1
         9.0      244.148  991.787        1
         9.0      247.840  991.787        1
         9.0      251.451  991.787        1
         9.0      254.981  991.787        1
         9.0      258.429  991.787        1
         9.0      261.797  991.787        1
         9.0      265.083  991.787        1
         9.0      268.289  991.787        1
         9.0      271.413  991.787        1
         9.0      274.456  991.787        1
         9.0      277.418  991.787        1
         9.0      280.298  991.787        1
         9.0      283.098  991.787        1
         9.0      285.816  991.787        1
         9.0      288.453  991.787        1
         9.0      291.009  991.787        1
         9.0      293.484  991.787        1
         9.0      295.878  991.787        1
         9.0      298.191  991.787        1
         9.0      300.422  991.787        1
         9.0      302.573  991.787        1
         9.0      304.642  991.787        1
         9.0      306.630  991.787        1
         9.0      308.537  991.787        1
         9.0      310.363  991.787        1
         9.0      312.107  991.787        1
         9.0      313.771  991.787        1
         9.0      315.353  991.787        1
         9.0      316.854  991.787        1
         9.0      318.274  991.787        1
         9.0      319.613  991.787        1
         9.0      320.871  991.787        1
         9.0      322.048  991.787        1
         9.0      323.143  991.787        1
         9.0      324.158  991.787        1
         9.0      325.091  991.787        1
         9.0      325.943  991.787        1
         9.0      326.714  991.787        1
         9.0      327.403  991.787        1
         9.0      328.012  991.787        1
         9.0      328.539  991.787        1
         9.0      328.986  991.787        1
         9.0      329.351  991.787        1
         9.0      329.635  991.787        1
         9.0      329.838  991.787        1
         9.0      329.959  991.787        1
         9.0      330.000  991.787        1
         9.0      329.959  991.787        1
         9.0      329.838  991.787        1
         9.0      329.635  991.787        1
         9.0      329.351  991.787        1
         9.0      328.986  991.787        1
         9.0      328.539  991.787        1
         9.0      328.012  991.787        1
         9.0      327.403  991.787        1
         9.0      326.714  991.787        1
         9.0      325.943  991.787        1
         9.0      325.091  991.787        1
         9.0      324.158  991.787        1
         9.0      323.143  991.787        1
         9.0      322.048  991.787        1
         9.0      320.871  991.787        1
         9.0      319.613  991.787        1
         9.0      318.274  991.787        1
         9.0      316.854  991.787        1
         9.0      315.353  991.787        1
         9.0      313.771  991.787        1
         9.0      312.107  991.787        1
         9.0      310.363  991.787        1
         9.0      308.537  991.787        1
         9.0      306.630  991.787        1
         9.0      304.642  991.787        1
         9.0      302.573  991.787        1
         9.0      300.422  991.787        1
         9.0      298.191  991.787        1
         9.0      295.878  991.787        1
         9.0      293.484  991.787        1
         9.0      291.009  991.787        1
         9.0      288.453  991.787        1
         9.0      285.816  991.787        1
         9.0      283.098  991.787        1
         9.0      280.298  991.787        1
         9.0      277.418  991.787        1
         9.0      274.456  991.787        1
         9.0      271.413  991.787        1
         9.0      268.289  991.787        1
         9.0      265.083  991.787        1
         9.0      261.797  991.787        1
         9.0      258.429  991.787        1
         9.0      254.981  991.787        1
         9.0      251.451  991.787        1
         9.0      247.840  991.787        1
         9.0      244.148  991.787        1
         9.0      240.374  991.787        1
         9.0      236.520  991.787        1
         9.0      232.584  991.787        1
         9.0      228.568  991.787        1
         9.0      224.470  991.787        1
         9.0      220.291  991.787        1
         9.0      216.031  991.787        1
         9.0      211.689  991.787        1
         9.0      207.267  991.787        1
         9.0      202.763  991.787        1
         9.0      198.179  991.787        1
         9.0      193.513  991.787        1
         9.0      188.766  991.787        1
         9.0      183.938  991.787        1
         9.0      179.028  991.787        1
         9.0      174.038  991.787        1
         9.0      168.966  991.787        1
         9.0      163.813  991.787        1
         9.0      158.580  991.787        1
         9.0      153.264  991.787        1
         9.0      147.868  991.787        1
         9.0      142.391  991.787        1
         9.0      136.832  991.787        1
         9.0      131.193  991.787        1
         9.0      125.472  991.787        1
         9.0      119.670  991.787        1
         9.0      113.787  991.787        1
         9.0      107.823  991.787        1
         9.0      101.777  991.787        1
         9.0       95.651  991.787        1
         9.0       89.443  991.787        1
         9.0       83.154  991.787        1
         9.0       76.785  991.787        1
         9.0       70.333  991.787        1
         9.0       63.801  991.787        1
         9.0       57.188  991.787        1
         9.0       50.493  991.787        1
         9.0       43.718  991.787        1
         9.0       36.861  991.787        1
         9.0       29.923  991.787        1
         9.0       22.904  991.787        1
         9.0       15.803  991.787        1
         9.0        8.622  991.787        1
         9.0        1.360  991.787        1
         9.0      354.016  991.787        1
         9.0      346.591  991.787        1
         9.0      339.085  991.787        1
         9.0      331.498  991.787        1
         9.0      323.830  991.787        1
         9.0      316.080  991.787        1
         9.0      308.250  991.787        1
         9.0      300.338  991.787        1
         9.0      292.345  991.787        1
         9.0      284.271  991.787        1
         9.0      276.116  991.787        1
         9.0      267.880  991.787        1
         9.0      259.562  991.787        1
         9.0      251.164  991.787        1
         9.0      242.684  991.787        1
         9.0      234.123  991.787        1
         9.0      225.481  991.787        1
         9.0      216.758  991.787        1
         9.0      207.953  991.787        1
         9.0      199.068  991.787        1
         9.0      190.101  991.787        1
         9.0      181.054  991.787        1
         9.0      171.925  991.787        1
         9.0      162.715  991.787        1
         9.0      153.423  991.787        1
         9.0      144.051  991.787        1
         9.0      134.598  991.787        1
         9.0      125.063  991.787        1
         9.0      115.447  991.787        1
         9.0      105.750  991.787        1
         9.0       95.972  991.787        1
         9.0       86.113  991.786        1
         9.0       76.173  991.786        1
         9.0       66.151  991.786        1
         9.0       56.048  991.785        1
         9.0       45.865  991.785        1
         9.0       35.600  991.784        1
         9.0       25.254  991.783        1
         9.0       14.826  991.782        1
         9.0        4.318  991.781        1
         9.0      353.728  991.780        1
         9.0      343.058  991.778        1
         9.0      332.306  991.775        1
         9.0      321.473  991.772        1
         9.0      310.559  991.769        1
         9.0      299.564  991.764        1
         9.0      288.487  991.759        1
         9.0      277.330  991.752        1
         9.0      266.091  991.744        1
         9.0      254.771  991.734        1
         9.0      243.370  991.723        1
         9.0      231.888  991.708        1
         9.0      220.325  991.691        1
         9.0      208.680  991.670        1
         9.0      196.955  991.646        1
         9.0      185.148  991.616        1
         9.0      173.260  991.581        1
         9.0      161.291  991.539        1
         9.0      149.241  991.489        1
         9.0      137.110  991.430        1
         9.0      124.897  991.360        1
         9.0      112.604  991.279        1
         9.0      100.229  991.183        1
         9.0       87.773  991.070        1
         9.0       75.236  990.939        1
         9.0       62.618  990.786        1
         9.0       49.919  990.608        1
         9.0       37.138  990.402        1
         9.0       24.277  990.164        1
         9.0       11.334  989.889        1
         9.0      358.310  989.572        1
         9.0      345.205  989.208        1
         9.0      332.019  988.791        1
         9.0      318.751  988.314        1
         9.0      305.403  987.770        1
         9.0      291.973  987.151        1
         9.0      278.462  986.447        1
         9.0      264.871  985.651        1
         9.0      251.197  984.750        1
         9.0      237.443  983.734        1
         9.0      223.608  982.591        1
         9.0      209.691  981.307        1
         9.0      195.694  979.869        1
         9.0      181.615  978.261        1
         9.0      167.455  976.468        1
         9.0      153.214  974.471        1
         9.0      138.892  972.254        1
         9.0      124.488  969.797        1
         9.0      110.004  967.081        1
         9.0       95.438  964.083        1
         9.0       80.791  960.783        1
         9.0       66.063  957.157        1
         9.0       51.254  953.183        1
         9.0       36.364  948.836        1
         9.0       21.393  944.091        1
         9.0        6.340  938.923        1
         9.0      351.206  933.306        1
         9.0      335.991  927.216        1
         9.0      320.696  920.625        1
         9.0      305.318  913.509        1
         9.0      289.860  905.841        1
         9.0      274.321  897.598        1
         9.0      258.700  888.754        1
         9.0      242.998  879.288        1
         9.0      227.216  869.177        1
         9.0      211.352  858.401        1
         9.0      195.406  846.942        1
         9.0      179.380  834.783        1
         9.0      163.273  821.909        1
         9.0      147.084  808.310        1
         9.0      130.814  793.976        1
         9.0      114.463  778.902        1
         9.0       98.031  763.086        1
         9.0       81.518  746.529        1
         9.0       64.924  729.238        1
         9.0       48.248  711.220        1
         9.0       31.492  692.491        1
         9.0       14.654  673.068        1
         9.0      357.735  652.975        1
         9.0      340.735  632.240        1
         9.0      323.654  610.895        1
         9.0      306.492  588.978        1
         9.0      289.248  566.533        1
         9.0      271.924  543.606        1
         9.0      254.518  520.251        1
         9.0      237.031  496.524        1
         9.0      219.463  472.489        1
         9.0      201.814  448.211        1
         9.0      184.083  423.761        1
         9.0      166.272  399.215        1
         9.0      148.379  374.650        1
         9.0      130.405  350.147        1
         9.0      112.350  325.793        1
         9.0       94.214  301.672        1
         9.0       75.997  277.874        1
         9.0       57.699  254.489        1
         9.0       39.319  231.608        1
         9.0       20.858  209.321        1
         9.0        2.317  187.720        1
         9.0      343.694  166.895        1
         9.0      324.990  146.934        1
         9.0      306.204  127.923        1
         9.0      287.338  109.945        1
         9.0      268.390   93.081        1
         9.0      249.362   77.406        1
         9.0      230.252   62.993        1
         9.0      211.061   49.908        1
         9.0      191.789   38.212        1
         9.0      172.435   27.959        1
         9.0      153.001   19.200        1
         9.0      133.486   11.975        1
         9.0      113.889    6.319        1
         9.0       94.211    2.260        1
         9.0       74.452    0.000        1
        18.0        0.000    0.000        0
         9.0      284.452    0.000        1
         9.0      304.211    2.260        1
         9.0      323.889    6.319        1
         9.0      343.486   11.975        1
         9.0        3.001   19.200        1
         9.0       22.435   27.959        1
         9.0       41.789   38.212        1
         9.0       61.061   49.908        1
         9.0       80.252   62.993        1
         9.0       99.362   77.406        1
         9.0      118.390   93.081        1
         9.0      137.338  109.945        1
         9.0      156.204  127.923        1
         9.0      174.990  146.934        1
         9.0      193.694  166.895        1
         9.0      212.317  187.720        1
         9.0      230.858  209.321        1
         9.0      249.319  231.608        1
         9.0      267.699  254.489        1
         9.0      285.997  277.874        1
         9.0      304.214  301.672        1
         9.0      322.350  325.793        1
         9.0      340.405  350.147        1
         9.0      358.379  374.650        1
         9.0       16.272  399.215        1
         9.0       34.083  423.761        1
         9.0       51.814  448.211        1
         9.0       69.463  472.489        1
         9.0       87.031  496.524        1
         9.0      104.518  520.251        1
         9.0      121.924  543.606        1
         9.0      139.248  566.533        1
         9.0      156.492  588.978        1
         9.0      173.654  610.895        1
         9.0      190.735  632.240        1
         9.0      207.735  652.975        1
         9.0      224.654  673.068        1
         9.0      241.492  692.491        1
         9.0      258.248  711.220        1
         9.0      274.924  729.238        1
         9.0      291.518  746.529        1
         9.0      308.031  763.086        1
         9.0      324.463  778.902        1
         9.0      340.814  793.976        1
         9.0      357.084  808.310        1
         9.0       13.273  821.909        1
         9.0       29.380  834.783        1
         9.0       45.406  846.942        1
         9.0       61.352  858.401        1
         9.0       77.216  869.177        1
         9.0       92.998  879.288        1
         9.0      108.700  888.754        1
         9.0      124.321  897.598        1
         9.0      139.860  905.841        1
         9.0      155.318  913.509        1
         9.0      170.696  920.625        1
         9.0      185.991  927.216        1
         9.0      201.206  933.306        1
         9.0      216.340  938.923        1
         9.0      231.393  944.091        1
         9.0      246.364  948.836        1
         9.0      261.254  953.183        1
         9.0      276.063  957.157        1
         9.0      290.791  960.783        1
         9.0      305.438  964.083        1
         9.0      320.004  967.081        1
         9.0      334.488  969.797        1
         9.0      348.892  972.254        1
         9.0        3.214  974.471        1
         9.0       17.455  976.468        1
         9.0       31.615  978.261        1
         9.0       45.694  979.869        1
         9.0       59.691  981.307        1
         9.0       73.608  982.591        1
         9.0       87.443  983.734        1
         9.0      101.197  984.750        1
         9.0      114.871  985.651        1
         9.0      128.462  986.447        1
         9.0      141.973  987.151        1
         9.0      155.403  987.770        1
         9.0      168.751  988.314        1
         9.0      182.019  988.791        1
         9.0      195.205  989.208        1
         9.0      208.310  989.572        1
         9.0      221.334  989.889        1
         9.0      234.277  990.164        1
         9.0      247.138  990.402        1
         9.0      259.919  990.608        1
         9.0      272.618  990.786        1
         9.0      285.236  990.939        1
         9.0      297.773  991.070        1
         9.0      310.229  991.183        1
         9.0      322.604  991.279        1
         9.0      334.897  991.360        1
         9.0      347.110  991.430        1
         9.0      359.241  991.489        1
         9.0       11.291  991.539        1
         9.0       23.260  991.581        1
         9.0       35.148  991.616        1
         9.0       46.955  991.646        1
         9.0       58.680  991.670        1
         9.0       70.325  991.691        1
         9.0       81.888  991.708        1
         9.0       93.370  991.723        1
         9.0      104.771  991.734        1
         9.0      116.091  991.744        1
         9.0      127.330  991.752        1
         9.0      138.487  991.759        1
         9.0      149.564  991.764        1
         9.0      160.559  991.769        1
         9.0      171.473  991.772        1
         9.0      182.306  991.775        1
         9.0      193.058  991.778        1
         9.0      203.728  991.780        1
         9.0      214.318  991.781        1
         9.0      224.826  991.782        1
         9.0      235.254  991.783        1
         9.0      245.600  991.784        1
         9.0      255.865  991.785        1
         9.0      266.048  991.785        1
         9.0      276.151  991.786        1
         9.0      286.173  991.786        1
         9.0      296.113  991.786        1
         9.0      305.972  991.787        1
         9.0      315.750  991.787        1
         9.0      325.447  991.787        1
         9.0      335.063  991.787        1
         9.0      344.598  991.787        1
         9.0      354.051  991.787        1
         9.0        3.423  991.787        1
         9.0       12.715  991.787        1
         9.0       21.925  991.787        1
         9.0       31.054  991.787        1
         9.0       40.101  991.787        1
         9.0       49.068  991.787        1
         9.0       57.953  991.787        1
         9.0       66.758  991.787        1
         9.0       75.481  991.787        1
         9.0       84.123  991.787        1
         9.0       92.684  991.787        1
         9.0      101.164  991.787        1
         9.0      109.562  991.787        1
         9.0      117.880  991.787        1
         9.0      126.116  991.787        1
         9.0      134.271  991.787        1
         9.0      142.345  991.787        1
         9.0      150.338  991.787        1
         9.0      158.250  991.787        1
         9.0      166.080  991.787        1
         9.0      173.830  991.787        1
         9.0      181.498  991.787        1
         9.0      189.085  991.787        1
         9.0      196.591  991.787        1
         9.0      204.016  991.787        1
         9.0      211.360  991.787        1
         9.0      218.622  991.787        1
         9.0      225.803  991.787        1
         9.0      232.904  991.787        1
         9.0      239.923  991.787        1
         9.0      246.861  991.787        1
         9.0      253.718  991.787        1
         9.0      260.493  991.787        1
         9.0      267.188  991.787        1
         9.0      273.801  991.787        1
         9.0      280.333  991.787        1
         9.0      286.785  991.787        1
         9.0      293.154  991.787        1
         9.0      299.443  991.787        1
         9.0      305.651  991.787        1
         9.0      311.777  991.787        1
         9.0      317.823  991.787        1
         9.0      323.787  991.787        1
         9.0      329.670  991.787        1
         9.0      335.472  991.787        1
         9.0      341.193  991.787        1
         9.0      346.832  991.787        1
         9.0      352.391  991.787        1
         9.0      357.868  991.787        1
         9.0        3.264  991.787        1
         9.0        8.580  991.787        1
         9.0       13.813  991.787        1
         9.0       18.966  991.787        1
         9.0       24.038  991.787        1
         9.0       29.028  991.787        1
         9.0       33.938  991.787        1
         9.0       38.766  991.787        1
         9.0       43.513  991.787        1
         9.0       48.179  991.787        1
         9.0       52.763  991.787        1
         9.0       57.267  991.787        1
         9.0       61.689  991.787        1
         9.0       66.031  991.787        1
         9.0       70.291  991.787        1
         9.0       74.470  991.787        1
         9.0       78.568  991.787        1
         9.0       82.584  991.787        1
         9.0       86.520  991.787        1
         9.0       90.374  991.787        1
         9.0       94.148  991.787        1
         9.0       97.840  991.787        1
         9.0      101.451  991.787        1
         9.0      104.981  991.787        1
         9.0      108.429  991.787        1
         9.0      111.797  991.787        1
         9.0      115.083  991.787        1
         9.0      118.289  991.787        1
         9.0      121.413  991.787        1
         9.0      124.456  991.787        1
         9.0      127.418  991.787        1
         9.0      130.298  991.787        1
         9.0      133.098  991.787        1
         9.0      135.816  991.787        1
         9.0      138.453  991.787        1
         9.0      141.009  991.787        1
         9.0      143.484  991.787        1
         9.0      145.878  991.787        1
         9.0      148.191  991.787        1
         9.0      150.422  991.787        1
         9.0      152.573  991.787        1
         9.0      154.642  991.787        1
         9.0      156.630  991.787        1
         9.0      158.537  991.787        1
         9.0      160.363  991.787        1
         9.0      162.107  991.787        1
         9.0      163.771  991.787        1
         9.0      165.353  991.787        1
         9.0      166.854  991.787        1
         9.0      168.274  991.787        1
         9.0      169.613  991.787        1
         9.0      170.871  991.787        1
         9.0      172.048  991.787        1
         9.0      173.143  991.787        1
         9.0      174.158  991.787        1
         9.0      175.091  991.787        1
         9.0      175.943  991.787        1
         9.0      176.714  991.787        1
         9.0      177.403  991.787        1
         9.0      178.012  991.787        1
         9.0      178.539  991.787        1
         9.0      178.986  991.787        1
         9.0      179.351  991.787        1
         9.0      179.635  991.787        1
         9.0      179.838  991.787        1
         9.0      179.959  991.787        1
         9.0      180.000  991.787        1
         9.0      179.959  991.787        1
         9.0      179.838  991.787        1
         9.0      179.635  991.787        1
         9.0      179.351  991.787        1
         9.0      178.986  991.787        1
         9.0      178.539  991.787        1
         9.0      178.012  991.787        1
         9.0      177.403  991.787        1
         9.0      176.714  991.787        1
         9.0      175.943  991.787        1
         9.0      175.091  991.787        1
         9.0      174.158  991.787        1
         9.0      173.143  991.787        1
         9.0      172.048  991.787        1
         9.0      170.871  991.787        1
         9.0      169.613  991.787        1
         9.0      168.274  991.787        1
         9.0      166.854  991.787        1
         9.0      165.353  991.787        1
         9.0      163.771  991.787        1
         9.0      162.107  991.787        1
         9.0      160.363  991.787        1
         9.0      158.537  991.787        1
         9.0      156.630  991.787        1
         9.0      154.642  991.787        1
         9.0      152.573  991.787        1
         9.0      150.422  991.787        1
         9.0      148.191  991.787        1
         9.0      145.878  991.787        1
         9.0      143.484  991.787        1
         9.0      141.009  991.787        1
         9.0      138.453  991.787        1
         9.0      135.816  991.787        1
         9.0      133.098  991.787        1
         9.0      130.298  991.787        1
         9.0      127.418  991.787        1
         9.0      124.456  991.787        1
         9.0      121.413  991.787        1
         9.0      118.289  991.787        1
         9.0      115.083  991.787        1
         9.0      111.797  991.787        1
         9.0      108.429  991.787        1
         9.0      104.981  991.787        1
         9.0      101.451  991.787        1
         9.0       97.840  991.787        1
         9.0       94.148  991.787        1
         9.0       90.374  991.787        1
         9.0       86.520  991.787        1
         9.0       82.584  991.787        1
         9.0       78.568  991.787        1
         9.0       74.470  991.787        1
         9.0       70.291  991.787        1
         9.0       66.031  991.787        1
         9.0       61.689  991.787        1
         9.0       57.267  991.787        1
         9.0       52.763  991.787        1
         9.0       48.179  991.787        1
         9.0       43.513  991.787        1
         9.0       38.766  991.787        1
         9.0       33.938  991.787        1
         9.0       29.028  991.787        1
         9.0       24.038  991.787        1
         9.0       18.966  991.787        1
         9.0       13.813  991.787        1
         9.0        8.580  991.787        1
         9.0        3.264  991.787        1
         9.0      357.868  991.787        1
         9.0      352.391  991.787        1
         9.0      346.832  991.787        1
         9.0      341.193  991.787        1
         9.0      335.472  991.787        1
         9.0      329.670  991.787        1
         9.0      323.787  991.787        1
         9.0      317.823  991.787        1
         9.0      311.777  991.787        1
         9.0      305.651  991.787        1
         9.0      299.443  991.787        1
         9.0      293.154  991.787        1
         9.0      286.785  991.787        1
         9.0      280.333  991.787        1
         9.0      273.801  991.787        1
         9.0      267.188  991.787        1
         9.0      260.493  991.787        1
         9.0      253.718  991.787        1
         9.0      246.861  991.787        1
         9.0      239.923  991.787        1
         9.0      232.904  991.787        1
         9.0      225.803  991.787        1
         9.0      218.622  991.787        1
         9.0      211.360  991.787        1
         9.0      204.016  991.787        1
         9.0      196.591  991.787        1
         9.0      189.085  991.787        1
         9.0      181.498  991.787        1
         9.0      173.830  991.787        1
         9.0      166.080  991.787        1
         9.0      158.250  991.787        1
         9.0      150.338  991.787        1
         9.0      142.345  991.787        1
         9.0      134.271  991.787        1
         9.0      126.116  991.787        1
         9.0      117.880  991.787        1
         9.0      109.562  991.787        1
         9.0      101.164  991.787        1
         9.0       92.684  991.787        1
         9.0       84.123  991.787        1
         9.0       75.481  991.787        1
         9.0       66.758  991.787        1
         9.0       57.953  991.787        1
         9.0       49.068  991.787        1
         9.0       40.101  991.787        1
         9.0       31.054  991.787        1
         9.0       21.925  991.787        1
         9.0       12.715  991.787        1
         9.0        3.423  991.787        1
         9.0      354.051  991.787        1
         9.0      344.598  991.787        1
         9.0      335.063  991.787        1
         9.0      325.447  991.787        1
         9.0      315.750  991.787        1
         9.0      305.972  991.787        1
         9.0      296.113  991.786        1
         9.0      286.173  991.786        1
         9.0      276.151  991.786        1
         9.0      266.048  991.785        1
         9.0      255.865  991.785        1
         9.0      245.600  991.784        1
         9.0      235.254  991.783        1
         9.0      224.826  991.782        1
         9.0      214.318  991.781        1
         9.0      203.728  991.780        1
         9.0      193.058  991.778        1
         9.0      182.306  991.775        1
         9.0      171.473  991.772        1
         9.0      160.559  991.769        1
         9.0      149.564  991.764        1
         9.0      138.487  991.759        1
         9.0      127.330  991.752        1
         9.0      116.091  991.744        1
         9.0      104.771  991.734        1
         9.0       93.370  991.723        1
         9.0       81.888  991.708        1
         9.0       70.325  991.691        1
         9.0       58.680  991.670        1
         9.0       46.955  991.646        1
         9.0       35.148  991.616        1
         9.0       23.260  991.581        1
         9.0       11.291  991.539        1
         9.0      359.241  991.489        1
         9.0      347.110  991.430        1
         9.0      334.897  991.360        1
         9.0      322.604  991.279        1
         9.0      310.229  991.183        1
         9.0      297.773  991.070        1
         9.0      285.236  990.939        1
         9.0      272.618  990.786        1
         9.0      259.919  990.608        1
         9.0      247.138  990.402        1
         9.0      234.277  990.164        1
         9.0      221.334  989.889        1
         9.0      208.310  989.572        1
         9.0      195.205  989.208        1
         9.0      182.019  988.791        1
         9.0      168.751  988.314        1
         9.0      155.403  987.770        1
         9.0      141.973  987.151        1
         9.0      128.462  986.447        1
         9.0      114.871  985.651        1
         9.0      101.197  984.750        1
         9.0       87.443  983.734        1
         9.0       73.608  982.591        1
         9.0       59.691  981.307        1
         9.0       45.694  979.869        1
         9.0       31.615  978.261        1
         9.0       17.455  976.468        1
         9.0        3.214  974.471        1
         9.0      348.892  972.254        1
         9.0      334.488  969.797        1
         9.0      320.004  967.081        1
         9.0      305.438  964.083        1
         9.0      290.791  960.783        1
         9.0      276.063  957.157        1
         9.0      261.254  953.183        1
         9.0      246.364  948.836        1
         9.0      231.393  944.091        1
         9.0      216.340  938.923        1
         9.0      201.206  933.306        1
         9.0      185.991  927.216        1
         9.0      170.696  920.625        1
         9.0      155.318  913.509        1
         9.0      139.860  905.841        1
         9.0      124.321  897.598        1
         9.0      108.700  888.754        1
         9.0       92.998  879.288        1
         9.0       77.216  869.177        1
         9.0       61.352  858.401        1
         9.0       45.406  846.942        1
         9.0       29.380  834.783        1
         9.0       13.273  821.909        1
         9.0      357.084  808.310        1
         9.0      340.814  793.976        1
         9.0      324.463  778.902        1
         9.0      308.031  763.086        1
         9.0      291.518  746.529        1
         9.0      274.924  729.238        1
         9.0      258.248  711.220        1
         9.0      241.492  692.491        1
         9.0      224.654  673.068        1
         9.0      207.735  652.975        1
         9.0      190.735  632.240        1
         9.0      173.654  610.895        1
         9.0      156.492  588.978        1
         9.0      139.248  566.533        1
         9.0      121.924  543.606        1
         9.0      104.518  520.251        1
         9.0       87.031  496.524        1
         9.0       69.463  472.489        1
         9.0       51.814  448.211        1
         9.0       34.083  423.761        1
         9.0       16.272  399.215        1
         9.0      358.379  374.650        1
         9.0      340.405  350.147        1
         9.0      322.350  325.793        1
         9.0      304.214  301.672        1
         9.0      285.997  277.874        1
         9.0      267.699  254.489        1
         9.0      249.319  231.608        1
         9.0      230.858  209.321        1
         9.0      212.317  187.720        1
         9.0      193.694  166.895        1
         9.0      174.990  146.934        1
         9.0      156.204  127.923        1
         9.0      137.338  109.945        1
         9.0      118.390   93.081        1
         9.0       99.362   77.406        1
         9.0       80.252   62.993        1
         9.0       61.061   49.908        1
         9.0       41.789   38.212        1
         9.0       22.435   27.959        1
         9.0        3.001   19.200        1
         9.0      343.486   11.975        1
         9.0      323.889    6.319        1
         9.0      304.211    2.260        1
         9.0      284.452    0.000        1
        18.0        0.000    0.000        0
         9.0      284.452    0.000        1
         9.0      304.211    2.260        1
         9.0      323.889    6.319        1
         9.0      343.486   11.975        1
         9.0        3.001   19.200        1
         9.0       22.435   27.959        1
         9.0       41.789   38.212        1
         9.0       61.061   49.908        1
         9.0       80.252   62.993        1
         9.0       99.362   77.406        1
         9.0      118.390   93.081        1
         9.0      137.338  109.945        1
         9.0      156.204  127.923        1
         9.0      174.990  146.934        1
         9.0      193.694  166.895        1
         9.0      212.317  187.720        1
         9.0      230.858  209.321        1
         9.0      249.319  231.608        1
         9.0      267.699  254.489        1
         9.0      285.997  277.874        1
         9.0      304.214  301.672        1
         9.0      322.350  325.793        1
         9.0      340.405  350.147        1
         9.0      358.379  374.650        1
         9.0       16.272  399.215        1
         9.0       34.083  423.761        1
         9.0       51.814  448.211        1
         9.0       69.463  472.489        1
         9.0       87.031  496.524        1
         9.0      104.518  520.251        1
         9.0      121.924  543.606        1
         9.0      139.248  566.533        1
         9.0      156.492  588.978        1
         9.0      173.654  610.895        1
         9.0      190.735  632.240        1
         9.0      207.735  652.975        1
         9.0      224.654  673.068        1
         9.0      241.492  692.491        1
         9.0      258.248  711.220        1
         9.0      274.924  729.238        1
         9.0      291.518  746.529        1
         9.0      308.031  763.086        1
         9.0      324.463  778.902        1
         9.0      340.814  793.976        1
         9.0      357.084  808.310        1
         9.0       13.273  821.909        1
         9.0       29.380  834.783        1
         9.0       45.406  846.942        1
         9.0       61.352  858.401        1
         9.0       77.216  869.177        1
         9.0       92.998  879.288        1
         9.0      108.700  888.754        1
         9.0      124.321  897.598        1
         9.0      139.860  905.841        1
         9.0      155.318  913.509        1
         9.0      170.696  920.625        1
         9.0      185.991  927.216        1
         9.0      201.206  933.306        1
         9.0      216.340  938.923        1
         9.0      231.393  944.091        1
         9.0      246.364  948.836        1
         9.0      261.254  953.183        1
         9.0      276.063  957.157        1
         9.0      290.791  960.783        1
         9.0      305.438  964.083        1
         9.0      320.004  967.081        1
         9.0      334.488  969.797        1
         9.0      348.892  972.254        1
         9.0        3.214  974.471        1
         9.0       17.455  976.468        1
         9.0       31.615  978.261        1
         9.0       45.694  979.869        1
         9.0       59.691  981.307        1
         9.0       73.608  982.591        1
         9.0       87.443  983.734        1
         9.0      101.197  984.750        1
         9.0      114.871  985.651        1
         9.0      128.462  986.447        1
         9.0      141.973  987.151        1
         9.0      155.403  987.770        1
         9.0      168.751  988.314        1
         9.0      182.019  988.791        1
         9.0      195.205  989.208        1
         9.0      208.310  989.572        1
         9.0      221.334  989.889        1
         9.0      234.277  990.164        1
         9.0      247.138  990.402        1
         9.0      259.919  990.608        1
         9.0      272.618  990.786        1
         9.0      285.236  990.939        1
         9.0      297.773  991.070        1
         9.0      310.229  991.183        1
         9.0      322.604  991.279        1
         9.0      334.897  991.360        1
         9.0      347.110  991.430        1
         9.0      359.241  991.489        1
         9.0       11.291  991.539        1
         9.0       23.260  991.581        1
         9.0       35.148  991.616        1
         9.0       46.955  991.646        1
         9.0       58.680  991.670        1
         9.0       70.325  991.691        1
         9.0       81.888  991.708        1
         9.0       93.370  991.723        1
         9.0      104.771  991.734        1
         9.0      116.091  991.744        1
         9.0      127.330  991.752        1
         9.0      138.487  991.759        1
         9.0      149.564  991.764        1
         9.0      160.559  991.769        1
         9.0      171.473  991.772        1
         9.0      182.306  991.775        1
         9.0      193.058  991.778        1
         9.0      203.728  991.780        1
         9.0      214.318  991.781        1
         9.0      224.826  991.782        1
         9.0      235.254  991.783        1
         9.0      245.600  991.784        1
         9.0      255.865  991.785        1
         9.0      266.048  991.785        1
         9.0      276.151  991.786        1
         9.0      286.173  991.786        1
         9.0      296.113  991.786        1
         9.0      305.972  991.787        1
         9.0      315.750  991.787        1
         9.0      325.447  991.787        1
         9.0      335.063  991.787        1
         9.0      344.598  991.787        1
         9.0      354.051  991.787        1
         9.0        3.423  991.787        1
         9.0       12.715  991.787        1
         9.0       21.925  991.787        1
         9.0       31.054  991.787        1
         9.0       40.101  991.787        1
         9.0       49.068  991.787        1
         9.0       57.953  991.787        1
         9.0       66.758  991.787        1
         9.0       75.481  991.787        1
         9.0       84.123  991.787        1
         9.0       92.684  991.787        1
         9.0      101.164  991.787        1
         9.0      109.562  991.787        1
         9.0      117.880  991.787        1
         9.0      126.116  991.787        1
         9.0      134.271  991.787        1
         9.0      142.345  991.787        1
         9.0      150.338  991.787        1
         9.0      158.250  991.787        1
         9.0      166.080  991.787        1
         9.0      173.830  991.787        1
         9.0      181.498  991.787        1
         9.0      189.085  991.787        1
         9.0      196.591  991.787        1
         9.0      204.016  991.787        1
         9.0      211.360  991.787        1
         9.0      218.622  991.787        1
         9.0      225.803  991.787        1
         9.0      232.904  991.787        1
         9.0      239.923  991.787        1
         9.0      246.861  991.787        1
         9.0      253.718  991.787        1
         9.0      260.493  991.787        1
         9.0      267.188  991.787        1
         9.0      273.801  991.787        1
         9.0      280.333  991.787        1
         9.0      286.785  991.787        1
         9.0      293.154  991.787        1
         9.0      299.443  991.787        1
         9.0      305.651  991.787        1
         9.0      311.777  991.787        1
         9.0      317.823  991.787        1
         9.0      323.787  991.787        1
         9.0      329.670  991.787        1
         9.0      335.472  991.787        1
         9.0      341.193  991.787        1
         9.0      346.832  991.787        1
         9.0      352.391  991.787        1
         9.0      357.868  991.787        1
         9.0        3.264  991.787        1
         9.0        8.580  991.787        1
         9.0       13.813  991.787        1
         9.0       18.966  991.787        1
         9.0       24.038  991.787        1
         9.0       29.028  991.787        1
         9.0       33.938  991.787        1
         9.0       38.766  991.787        1
         9.0       43.513  991.787        1
         9.0       48.179  991.787        1
         9.0       52.763  991.787        1
         9.0       57.267  991.787        1
         9.0       61.689  991.787        1
         9.0       66.031  991.787        1
         9.0       70.291  991.787        1
         9.0       74.470  991.787        1
         9.0       78.568  991.787        1
         9.0       82.584  991.787        1
         9.0       86.520  991.787        1
         9.0       90.374  991.787        1
         9.0       94.148  991.787        1
         9.0       97.840  991.787        1
         9.0      101.451  991.787        1
         9.0      104.981  991.787        1
         9.0      108.429  991.787        1
         9.0      111.797  991.787        1
         9.0      115.083  991.787        1
         9.0      118.289  991.787        1
         9.0      121.413  991.787        1
         9.0      124.456  991.787        1
         9.0      127.418  991.787        1
         9.0      130.298  991.787        1
         9.0      133.098  991.787        1
         9.0      135.816  991.787        1
         9.0      138.453  991.787        1
         9.0      141.009  991.787        1
         9.0      143.484  991.787        1
         9.0      145.878  991.787        1
         9.0      148.191  991.787        1
         9.0      150.422  991.787        1
         9.0      152.573  991.787        1
         9.0      154.642  991.787        1
         9.0      156.630  991.787        1
         9.0      158.537  991.787        1
         9.0      160.363  991.787        1
         9.0      162.107  991.787        1
         9.0      163.771  991.787        1
         9.0      165.353  991.787        1
         9.0      166.854  991.787        1
         9.0      168.274  991.787        1
         9.0      169.613  991.787        1
         9.0      170.871  991.787        1
         9.0      172.048  991.787        1
         9.0      173.143  991.787        1
         9.0      174.158  991.787        1
         9.0      175.091  991.787        1
         9.0      175.943  991.787        1
         9.0      176.714  991.787        1
         9.0      177.403  991.787        1
         9.0      178.012  991.787        1
         9.0      178.539  991.787        1
         9.0      178.986  991.787        1
         9.0      179.351  991.787        1
         9.0      179.635  991.787        1
         9.0      179.838  991.787        1
         9.0      179.959  991.787        1
         9.0      180.000  991.787        1
         9.0      179.959  991.787        1
         9.0      179.838  991.787        1
         9.0      179.635  991.787        1
         9.0      179.351  991.787        1
         9.0      178.986  991.787        1
         9.0      178.539  991.787        1
         9.0      178.012  991.787        1
         9.0      177.403  991.787        1
         9.0      176.714  991.787        1
         9.0      175.943  991.787        1
         9.0      175.091  991.787        1
         9.0      174.158  991.787        1
         9.0      173.143  991.787        1
         9.0      172.048  991.787        1
         9.0      170.871  991.787        1
         9.0      169.613  991.787        1
         9.0      168.274  991.787        1
         9.0      166.854  991.787        1
         9.0      165.353  991.787        1
         9.0      163.771  991.787        1
         9.0      162.107  991.787        1
         9.0      160.363  991.787        1
         9.0      158.537  991.787        1
         9.0      156.630  991.787        1
         9.0      154.642  991.787        1
         9.0      152.573  991.787        1
         9.0      150.422  991.787        1
         9.0      148.191  991.787        1
         9.0      145.878  991.787        1
         9.0      143.484  991.787        1
         9.0      141.009  991.787        1
         9.0      138.453  991.787        1
         9.0      135.816  991.787        1
         9.0      133.098  991.787        1
         9.0      130.298  991.787        1
         9.0      127.418  991.787        1
         9.0      124.456  991.787        1
         9.0      121.413  991.787        1
         9.0      118.289  991.787        1
         9.0      115.083  991.787        1
         9.0      111.797  991.787        1
         9.0      108.429  991.787        1
         9.0      104.981  991.787        1
         9.0      101.451  991.787        1
         9.0       97.840  991.787        1
         9.0       94.148  991.787        1
         9.0       90.374  991.787        1
         9.0       86.520  991.787        1
         9.0       82.584  991.787        1
         9.0       78.568  991.787        1
         9.0       74.470  991.787        1
         9.0       70.291  991.787        1
         9.0       66.031  991.787        1
         9.0       61.689  991.787        1
         9.0       57.267  991.787        1
         9.0       52.763  991.787        1
         9.0       48.179  991.787        1
         9.0       43.513  991.787        1
         9.0       38.766  991.787        1
         9.0       33.938  991.787        1
         9.0       29.028  991.787        1
         9.0       24.038  991.787        1
         9.0       18.966  991.787        1
         9.0       13.813  991.787        1
         9.0        8.580  991.787        1
         9.0        3.264  991.787        1
         9.0      357.868  991.787        1
         9.0      352.391  991.787        1
         9.0      346.832  991.787        1
         9.0      341.193  991.787        1
         9.0      335.472  991.787        1
         9.0      329.670  991.787        1
         9.0      323.787  991.787        1
         9.0      317.823  991.787        1
         9.0      311.777  991.787        1
         9.0      305.651  991.787        1
         9.0      299.443  991.787        1
         9.0      293.154  991.787        1
         9.0      286.785  991.787        1
         9.0      280.333  991.787        1
         9.0      273.801  991.787        1
         9.0      267.188  991.787        1
         9.0      260.493  991.787        1
         9.0      253.718  991.787        1
         9.0      246.861  991.787        1
         9.0      239.923  991.787        1
         9.0      232.904  991.787        1
         9.0      225.803  991.787        1
         9.0      218.622  991.787        1
         9.0      211.360  991.787        1
         9.0      204.016  991.787        1
         9.0      196.591  991.787        1
         9.0      189.085  991.787        1
         9.0      181.498  991.787        1
         9.0      173.830  991.787        1
         9.0      166.080  991.787        1
         9.0      158.250  991.787        1
         9.0      150.338  991.787        1
         9.0      142.345  991.787        1
         9.0      134.271  991.787        1
         9.0      126.116  991.787        1
         9.0      117.880  991.787        1
         9.0      109.562  991.787        1
         9.0      101.164  991.787        1
         9.0       92.684  991.787        1
         9.0       84.123  991.787        1
         9.0       75.481  991.787        1
         9.0       66.758  991.787        1
         9.0       57.953  991.787        1
         9.0       49.068  991.787        1
         9.0       40.101  991.787        1
         9.0       31.054  991.787        1
         9.0       21.925  991.787        1
         9.0       12.715  991.787        1
         9.0        3.423  991.787        1
         9.0      354.051  991.787        1
         9.0      344.598  991.787        1
         9.0      335.063  991.787        1
         9.0      325.447  991.787        1
         9.0      315.750  991.787        1
         9.0      305.972  991.787        1
         9.0      296.113  991.786        1
         9.0      286.173  991.786        1
         9.0      276.151  991.786        1
         9.0      266.048  991.785        1
         9.0      255.865  991.785        1
         9.0      245.600  991.784        1
         9.0      235.254  991.783        1
         9.0      224.826  991.782        1
         9.0      214.318  991.781        1
         9.0      203.728  991.780        1
         9.0      193.058  991.778        1
         9.0      182.306  991.775        1
         9.0      171.473  991.772        1
         9.0      160.559  991.769        1
         9.0      149.564  991.764        1
         9.0      138.487  991.759        1
         9.0      127.330  991.752        1
         9.0      116.091  991.744        1
         9.0      104.771  991.734        1
         9.0       93.370  991.723        1
         9.0       81.888  991.708        1
         9.0       70.325  991.691        1
         9.0       58.680  991.670        1
         9.0       46.955  991.646        1
         9.0       35.148  991.616        1
         9.0       23.260  991.581        1
         9.0       11.291  991.539        1
         9.0      359.241  991.489        1
         9.0      347.110  991.430        1
         9.0      334.897  991.360        1
         9.0      322.604  991.279        1
         9.0      310.229  991.183        1
         9.0      297.773  991.070        1
         9.0      285.236  990.939        1
         9.0      272.618  990.786        1
         9.0      259.919  990.608        1
         9.0      247.138  990.402        1
         9.0      234.277  990.164        1
         9.0      221.334  989.889        1
         9.0      208.310  989.572        1
         9.0      195.205  989.208        1
         9.0      182.019  988.791        1
         9.0      168.751  988.314        1
         9.0      155.403  987.770        1
         9.0      141.973  987.151        1
         9.0      128.462  986.447        1
         9.0      114.871  985.651        1
         9.0      101.197  984.750        1
         9.0       87.443  983.734        1
         9.0       73.608  982.591        1
         9.0       59.691  981.307        1
         9.0       45.694  979.869        1
         9.0       31.615  978.261        1
         9.0       17.455  976.468        1
         9.0        3.214  974.471        1
         9.0      348.892  972.254        1
         9.0      334.488  969.797        1
         9.0      320.004  967.081        1
         9.0      305.438  964.083        1
         9.0      290.791  960.783        1
         9.0      276.063  957.157        1
         9.0      261.254  953.183        1
         9.0      246.364  948.836        1
         9.0      231.393  944.091        1
         9.0      216.340  938.923        1
         9.0      201.206  933.306        1
         9.0      185.991  927.216        1
         9.0      170.696  920.625        1
         9.0      155.318  913.509        1
         9.0      139.860  905.841        1
         9.0      124.321  897.598        1
         9.0      108.700  888.754        1
         9.0       92.998  879.288        1
         9.0       77.216  869.177        1
         9.0       61.352  858.401        1
         9.0       45.406  846.942        1
         9.0       29.380  834.783        1
         9.0       13.273  821.909        1
         9.0      357.084  808.310        1
         9.0      340.814  793.976        1
         9.0      324.463  778.902        1
         9.0      308.031  763.086        1
         9.0      291.518  746.529        1
         9.0      274.924  729.238        1
         9.0      258.248  711.220        1
         9.0      241.492  692.491        1
         9.0      224.654  673.068        1
         9.0      207.735  652.975        1
         9.0      190.735  632.240        1
         9.0      173.654  610.895        1
         9.0      156.492  588.978        1
         9.0      139.248  566.533        1
         9.0      121.924  543.606        1
         9.0      104.518  520.251        1
         9.0       87.031  496.524        1
         9.0       69.463  472.489        1
         9.0       51.814  448.211        1
         9.0       34.083  423.761        1
         9.0       16.272  399.215        1
         9.0      358.379  374.650        1
         9.0      340.405  350.147        1
         9.0      322.350  325.793        1
         9.0      304.214  301.672        1
         9.0      285.997  277.874        1
         9.0      267.699  254.489        1
         9.0      249.319  231.608        1
         9.0      230.858  209.321        1
         9.0      212.317  187.720        1
         9.0      193.694  166.895        1
         9.0      174.990  146.934        1
         9.0      156.204  127.923        1
         9.0      137.338  109.945        1
         9.0      118.390   93.081        1
         9.0       99.362   77.406        1
         9.0       80.252   62.993        1
         9.0       61.061   49.908        1
         9.0       41.789   38.212        1
         9.0       22.435   27.959        1
         9.0        3.001   19.200        1
         9.0      343.486   11.975        1
         9.0      323.889    6.319        1
         9.0      304.211    2.260        1
         9.0      284.452    0.000        1
        18.0        0.000    0.000        0
         9.0       74.452    0.000        1
         9.0       94.211    2.260        1
         9.0      113.889    6.319        1
         9.0      133.486   11.975        1
         9.0      153.001   19.200        1
         9.0      172.435   27.959        1
         9.0      191.789   38.212        1
         9.0      211.061   49.908        1
         9.0      230.252   62.993        1
         9.0      249.362   77.406        1
         9.0      268.390   93.081        1
         9.0      287.338  109.945        1
         9.0      306.204  127.923        1
         9.0      324.990  146.934        1
         9.0      343.694  166.895        1
         9.0        2.317  187.720        1
         9.0       20.858  209.321        1
         9.0       39.319  231.608        1
         9.0       57.699  254.489        1
         9.0       75.997  277.874        1
         9.0       94.214  301.672        1
         9.0      112.350  325.793        1
         9.0      130.405  350.147        1
         9.0      148.379  374.650        1
         9.0      166.272  399.215        1
         9.0      184.083  423.761        1
         9.0      201.814  448.211        1
         9.0      219.463  472.489        1
         9.0      237.031  496.524        1
         9.0      254.518  520.251        1
         9.0      271.924  543.606        1
         9.0      289.248  566.533        1
         9.0      306.492  588.978        1
         9.0      323.654  610.895        1
         9.0      340.735  632.240        1
         9.0      357.735  652.975        1
         9.0       14.654  673.068        1
         9.0       31.492  692.491        1
         9.0       48.248  711.220        1
         9.0       64.924  729.238        1
         9.0       81.518  746.529        1
         9.0       98.031  763.086        1
         9.0      114.463  778.902        1
         9.0      130.814  793.976        1
         9.0      147.084  808.310        1
         9.0      163.273  821.909        1
         9.0      179.380  834.783        1
         9.0      195.406  846.942        1
         9.0      211.352  858.401        1
         9.0      227.216  869.177        1
         9.0      242.998  879.288        1
         9.0      258.700  888.754        1
         9.0      274.321  897.598        1
         9.0      289.860  905.841        1
         9.0      305.318  913.509        1
         9.0      320.696  920.625        1
         9.0      335.991  927.216        1
         9.0      351.206  933.306        1
         9.0        6.340  938.923        1
         9.0       21.393  944.091        1
         9.0       36.364  948.836        1
         9.0       51.254  953.183        1
         9.0       66.063  957.157        1
         9.0       80.791  960.783        1
         9.0       95.438  964.083        1
         9.0      110.004  967.081        1
         9.0      124.488  969.797        1
         9.0      138.892  972.254        1
         9.0      153.214  974.471        1
         9.0      167.455  976.468        1
         9.0      181.615  978.261        1
         9.0      195.694  979.869        1
         9.0      209.691  981.307        1
         9.0      223.608  982.591        1
         9.0      237.443  983.734        1
         9.0      251.197  984.750        1
         9.0      264.871  985.651        1
         9.0      278.462  986.447        1
         9.0      291.973  987.151        1
         9.0      305.403  987.770        1
         9.0      318.751  988.314        1
         9.0      332.019  988.791        1
         9.0      345.205  989.208        1
         9.0      358.310  989.572        1
         9.0       11.334  989.889        1
         9.0       24.277  990.164        1
         9.0       37.138  990.402        1
         9.0       49.919  990.608        1
         9.0       62.618  990.786        1
         9.0       75.236  990.939        1
         9.0       87.773  991.070        1
         9.0      100.229  991.183        1
         9.0      112.604  991.279        1
         9.0      124.897  991.360        1
         9.0      137.110  991.430        1
         9.0      149.241  991.489        1
         9.0      161.291  991.539        1
         9.0      173.260  991.581        1
         9.0      185.148  991.616        1
         9.0      196.955  991.646        1
         9.0      208.680  991.670        1
         9.0      220.325  991.691        1
         9.0      231.888  991.708        1
         9.0      243.370  991.723        1
         9.0      254.771  991.734        1
         9.0      266.091  991.744        1
         9.0      277.330  991.752        1
         9.0      288.487  991.759        1
         9.0      299.564  991.764        1
         9.0      310.559  991.769        1
         9.0      321.473  991.772        1
         9.0      332.306  991.775        1
         9.0      343.058  991.778        1
         9.0      353.728  991.780        1
         9.0        4.318  991.781        1
         9.0       14.826  991.782        1
         9.0       25.254  991.783        1
         9.0       35.600  991.784        1
         9.0       45.865  991.785        1
         9.0       56.048  991.785        1
         9.0       66.151  991.786        1
         9.0       76.173  991.786        1
         9.0       86.113  991.786        1
         9.0       95.972  991.787        1
         9.0      105.750  991.787        1
         9.0      115.447  991.787        1
         9.0      125.063  991.787        1
         9.0      134.598  991.787        1
         9.0      144.051  991.787        1
         9.0      153.423  991.787        1
         9.0      162.715  991.787        1
         9.0      171.925  991.787        1
         9.0      181.054  991.787        1
         9.0      190.101  991.787        1
         9.0      199.068  991.787        1
         9.0      207.953  991.787        1
         9.0      216.758  991.787        1
         9.0      225.481  991.787        1
         9.0      234.123  991.787        1
         9.0      242.684  991.787        1
         9.0      251.164  991.787        1
         9.0      259.562  991.787        1
         9.0      267.880  991.787        1
         9.0      276.116  991.787        1
         9.0      284.271  991.787        1
         9.0      292.345  991.787        1
         9.0      300.338  991.787        1
         9.0      308.250  991.787        1
         9.0      316.080  991.787        1
         9.0      323.830  991.787        1
         9.0      331.498  991.787        1
         9.0      339.085  991.787        1
         9.0      346.591  991.787        1
         9.0      354.016  991.787        1
         9.0        1.360  991.787        1
         9.0        8.622  991.787        1
         9.0       15.803  991.787        1
         9.0       22.904  991.787        1
         9.0       29.923  991.787        1
         9.0       36.861  991.787        1
         9.0       43.718  991.787        1
         9.0       50.493  991.787        1
         9.0       57.188  991.787        1
         9.0       63.801  991.787        1
         9.0       70.333  991.787        1
         9.0       76.785  991.787        1
         9.0       83.154  991.787        1
         9.0       89.443  991.787        1
         9.0       95.651  991.787        1
         9.0      101.777  991.787        1
         9.0      107.823  991.787        1
         9.0      113.787  991.787        1
         9.0      119.670  991.787        1
         9.0      125.472  991.787        1
         9.0      131.193  991.787        1
         9.0      136.832  991.787        1
         9.0      142.391  991.787        1
         9.0      147.868  991.787        1
         9.0      153.264  991.787        1
         9.0      158.580  991.787        1
         9.0      163.813  991.787        1
         9.0      168.966  991.787        1
         9.0      174.038  991.787        1
         9.0      179.028  991.787        1
         9.0      183.938  991.787        1
         9.0      188.766  991.787        1
         9.0      193.513  991.787        1
         9.0      198.179  991.787        1
         9.0      202.763  991.787        1
         9.0      207.267  991.787        1
         9.0      211.689  991.787        1
         9.0      216.031  991.787        1
         9.0      220.291  991.787        1
         9.0      224.470  991.787        1
         9.0      228.568  991.787        1
         9.0      232.584  991.787        1
         9.0      236.520  991.787        1
         9.0      240.374  991.787        1
         9.0      244.148  991.787        1
         9.0      247.840  991.787        1
         9.0      251.451  991.787        1
         9.0      254.981  991.787        1
         9.0      258.429  991.787        1
         9.0      261.797  991.787        1
         9.0      265.083  991.787        1
         9.0      268.289  991.787        1
         9.0      271.413  991.787        1
         9.0      274.456  991.787        1
         9.0      277.418  991.787        1
         9.0      280.298  991.787        1
         9.0      283.098  991.787        1
         9.0      285.816  991.787        1
         9.0      288.453  991.787        1
         9.0      291.009  991.787        1
         9.0      293.484  991.787        1
         9.0      295.878  991.787        1
         9.0      298.191  991.787        1
         9.0      300.422  991.787        1
         9.0      302.573  991.787        1
         9.0      304.642  991.787        1
         9.0      306.630  991.787        1
         9.0      308.537  991.787        1
         9.0      310.363  991.787        1
         9.0      312.107  991.787        1
         9.0      313.771  991.787        1
         9.0      315.353  991.787        1
         9.0      316.854  991.787        1
         9.0      318.274  991.787        1
         9.0      319.613  991.787        1
         9.0      320.871  991.787        1
         9.0      322.048  991.787        1
         9.0      323.143  991.787        1
         9.0      324.158  991.787        1
         9.0      325.091  991.787        1
         9.0      325.943  991.787        1
         9.0      326.714  991.787        1
         9.0      327.403  991.787        1
         9.0      328.012  991.787        1
         9.0      328.539  991.787        1
         9.0      328.986  991.787        1
         9.0      329.351  991.787        1
         9.0      329.635  991.787        1
         9.0      329.838  991.787        1
         9.0      329.959  991.787        1
         9.0      330.000  991.787        1
         9.0      329.959  991.787        1
         9.0      329.838  991.787        1
         9.0      329.635  991.787        1
         9.0      329.351  991.787        1
         9.0      328.986  991.787        1
         9.0      328.539  991.787        1
         9.0      328.012  991.787        1
         9.0      327.403  991.787        1
         9.0      326.714  991.787        1
         9.0      325.943  991.787        1
         9.0      325.091  991.787        1
         9.0      324.158  991.787        1
         9.0      323.143  991.787        1
         9.0      322.048  991.787        1
         9.0      320.871  991.787        1
         9.0      319.613  991.787        1
         9.0      318.274  991.787        1
         9.0      316.854  991.787        1
         9.0      315.353  991.787        1
         9.0      313.771  991.787        1
         9.0      312.107  991.787        1
         9.0      310.363  991.787        1
         9.0      308.537  991.787        1
         9.0      306.630  991.787        1
         9.0      304.642  991.787        1
         9.0      302.573  991.787        1
         9.0      300.422  991.787        1
         9.0      298.191  991.787        1
         9.0      295.878  991.787        1
         9.0      293.484  991.787        1
         9.0      291.009  991.787        1
         9.0      288.453  991.787        1
         9.0      285.816  991.787        1
         9.0      283.098  991.787        1
         9.0      280.298  991.787        1
         9.0      277.418  991.787        1
         9.0      274.456  991.787        1
         9.0      271.413  991.787        1
         9.0      268.289  991.787        1
         9.0      265.083  991.787        1
         9.0      261.797  991.787        1
         9.0      258.429  991.787        1
         9.0      254.981  991.787        1
         9.0      251.451  991.787        1
         9.0      247.840  991.787        1
         9.0      244.148  991.787        1
         9.0      240.374  991.787        1
         9.0      236.520  991.787        1
         9.0      232.584  991.787        1
         9.0      228.568  991.787        1
         9.0      224.470  991.787        1
         9.0      220.291  991.787        1
         9.0      216.031  991.787        1
         9.0      211.689  991.787        1
         9.0      207.267  991.787        1
         9.0      202.763  991.787        1
         9.0      198.179  991.787        1
         9.0      193.513  991.787        1
         9.0      188.766  991.787        1
         9.0      183.938  991.787        1
         9.0      179.028  991.787        1
         9.0      174.038  991.787        1
         9.0      168.966  991.787        1
         9.0      163.813  991.787        1
         9.0      158.580  991.787        1
         9.0      153.264  991.787        1
         9.0      147.868  991.787        1
         9.0      142.391  991.787        1
         9.0      136.832  991.787        1
         9.0      131.193  991.787        1
         9.0      125.472  991.787        1
         9.0      119.670  991.787        1
         9.0      113.787  991.787        1
         9.0      107.823  991.787        1
         9.0      101.777  991.787        1
         9.0       95.651  991.787        1
         9.0       89.443  991.787        1
         9.0       83.154  991.787        1
         9.0       76.785  991.787        1
         9.0       70.333  991.787        1
         9.0       63.801  991.787        1
         9.0       57.188  991.787        1
         9.0       50.493  991.787        1
         9.0       43.718  991.787        1
         9.0       36.861  991.787        1
         9.0       29.923  991.787        1
         9.0       22.904  991.787        1
         9.0       15.803  991.787        1
         9.0        8.622  991.787        1
         9.0        1.360  991.787        1
         9.0      354.016  991.787        1
         9.0      346.591  991.787        1
         9.0      339.085  991.787        1
         9.0      331.498  991.787        1
         9.0      323.830  991.787        1
         9.0      316.080  991.787        1
         9.0      308.250  991.787        1
         9.0      300.338  991.787        1
         9.0      292.345  991.787        1
         9.0      284.271  991.787        1
         9.0      276.116  991.787        1
         9.0      267.880  991.787        1
         9.0      259.562  991.787        1
         9.0      251.164  991.787        1
         9.0      242.684  991.787        1
         9.0      234.123  991.787        1
         9.0      225.481  991.787        1
         9.0      216.758  991.787        1
         9.0      207.953  991.787        1
         9.0      199.068  991.787        1
         9.0      190.101  991.787        1
         9.0      181.054  991.787        1
         9.0      171.925  991.787        1
         9.0      162.715  991.787        1
         9.0      153.423  991.787        1
         9.0      144.051  991.787        1
         9.0      134.598  991.787        1
         9.0      125.063  991.787        1
         9.0      115.447  991.787        1
         9.0      105.750  991.787        1
         9.0       95.972  991.787        1
         9.0       86.113  991.786        1
         9.0       76.173  991.786        1
         9.0       66.151  991.786        1
         9.0       56.048  991.785        1
         9.0       45.865  991.785        1
         9.0       35.600  991.784        1
         9.0       25.254  991.783        1
         9.0       14.826  991.782        1
         9.0        4.318  991.781        1
         9.0      353.728  991.780        1
         9.0      343.058  991.778        1
         9.0      332.306  991.775        1
         9.0      321.473  991.772        1
         9.0      310.559  991.769        1
         9.0      299.564  991.764        1
         9.0      288.487  991.759        1
         9.0      277.330  991.752        1
         9.0      266.091  991.744        1
         9.0      254.771  991.734        1
         9.0      243.370  991.723        1
         9.0      231.888  991.708        1
         9.0      220.325  991.691        1
         9.0      208.680  991.670        1
         9.0      196.955  991.646        1
         9.0      185.148  991.616        1
         9.0      173.260  991.581        1
         9.0      161.291  991.539        1
         9.0      149.241  991.489        1
         9.0      137.110  991.430        1
         9.0      124.897  991.360        1
         9.0      112.604  991.279        1
         9.0      100.229  991.183        1
         9.0       87.773  991.070        1
         9.0       75.236  990.939        1
         9.0       62.618  990.786        1
         9.0       49.919  990.608        1
         9.0       37.138  990.402        1
         9.0       24.277  990.164        1
         9.0       11.334  989.889        1
         9.0      358.310  989.572        1
         9.0      345.205  989.208        1
         9.0      332.019  988.791        1
         9.0      318.751  988.314        1
         9.0      305.403  987.770        1
         9.0      291.973  987.151        1
         9.0      278.462  986.447        1
         9.0      264.871  985.651        1
         9.0      251.197  984.750        1
         9.0      237.443  983.734        1
         9.0      223.608  982.591        1
         9.0      209.691  981.307        1
         9.0      195.694  979.869        1
         9.0      181.615  978.261        1
         9.0      167.455  976.468        1
         9.0      153.214  974.471        1
         9.0      138.892  972.254        1
         9.0      124.488  969.797        1
         9.0      110.004  967.081        1
         9.0       95.438  964.083        1
         9.0       80.791  960.783        1
         9.0       66.063  957.157        1
         9.0       51.254  953.183        1
         9.0       36.364  948.836        1
         9.0       21.393  944.091        1
         9.0        6.340  938.923        1
         9.0      351.206  933.306        1
         9.0      335.991  927.216        1
         9.0      320.696  920.625        1
         9.0      305.318  913.509        1
         9.0      289.860  905.841        1
         9.0      274.321  897.598        1
         9.0      258.700  888.754        1
         9.0      242.998  879.288        1
         9.0      227.216  869.177        1
         9.0      211.352  858.401        1
         9.0      195.406  846.942        1
         9.0      179.380  834.783        1
         9.0      163.273  821.909        1
         9.0      147.084  808.310        1
         9.0      130.814  793.976        1
         9.0      114.463  778.902        1
         9.0       98.031  763.086        1
         9.0       81.518  746.529        1
         9.0       64.924  729.238        1
         9.0       48.248  711.220        1
         9.0       31.492  692.491        1
         9.0       14.654  673.068        1
         9.0      357.735  652.975        1
         9.0      340.735  632.240        1
         9.0      323.654  610.895        1
         9.0      306.492  588.978        1
         9.0      289.248  566.533        1
         9.0      271.924  543.606        1
         9.0      254.518  520.251        1
         9.0      237.031  496.524        1
         9.0      219.463  472.489        1
         9.0      201.814  448.211        1
         9.0      184.083  423.761        1
         9.0      166.272  399.215        1
         9.0      148.379  374.650        1
         9.0      130.405  350.147        1
         9.0      112.350  325.793        1
         9.0       94.214  301.672        1
         9.0       75.997  277.874        1
         9.0       57.699  254.489        1
         9.0       39.319  231.608        1
         9.0       20.858  209.321        1
         9.0        2.317  187.720        1
         9.0      343.694  166.895        1
         9.0      324.990  146.934        1
         9.0      306.204  127.923        1
         9.0      287.338  109.945        1
         9.0      268.390   93.081        1
         9.0      249.362   77.406        1
         9.0      230.252   62.993        1
         9.0      211.061   49.908        1
         9.0      191.789   38.212        1
         9.0      172.435   27.959        1
         9.0      153.001   19.200        1
         9.0      133.486   11.975        1
         9.0      113.889    6.319        1
         9.0       94.211    2.260        1
         9.0       74.452    0.000        1
        18.0        0.000    0.000        0
         9.0      344.452    0.000        1
         9.0        4.211    2.260        1
         9.0       23.889    6.319        1
         9.0       43.486   11.975        1
         9.0       63.001   19.200        1
         9.0       82.435   27.959        1
         9.0      101.789   38.212        1
         9.0      121.061   49.908        1
         9.0      140.252   62.993        1
         9.0      159.362   77.406        1
         9.0      178.390   93.081        1
         9.0      197.338  109.945        1
         9.0      216.204  127.923        1
         9.0      234.990  146.934        1
         9.0      253.694  166.895        1
         9.0      272.317  187.720        1
         9.0      290.858  209.321        1
         9.0      309.319  231.608        1
         9.0      327.699  254.489        1
         9.0      345.997  277.874        1
         9.0        4.214  301.672        1
         9.0       22.350  325.793        1
         9.0       40.405  350.147        1
         9.0       58.379  374.650        1
         9.0       76.272  399.215        1
         9.0       94.083  423.761        1
         9.0      111.814  448.211        1
         9.0      129.463  472.489        1
         9.0      147.031  496.524        1
         9.0      164.518  520.251        1
         9.0      181.924  543.606        1
         9.0      199.248  566.533        1
         9.0      216.492  588.978        1
         9.0      233.654  610.895        1
         9.0      250.735  632.240        1
         9.0      267.735  652.975        1
         9.0      284.654  673.068        1
         9.0      301.492  692.491        1
         9.0      318.248  711.220        1
         9.0      334.924  729.238        1
         9.0      351.518  746.529        1
         9.0        8.031  763.086        1
         9.0       24.463  778.902        1
         9.0       40.814  793.976        1
         9.0       57.084  808.310        1
         9.0       73.273  821.909        1
         9.0       89.380  834.783        1
         9.0      105.406  846.942        1
         9.0      121.352  858.401        1
         9.0      137.216  869.177        1
         9.0      152.998  879.288        1
         9.0      168.700  888.754        1
         9.0      184.321  897.598        1
         9.0      199.860  905.841        1
         9.0      215.318  913.509        1
         9.0      230.696  920.625        1
         9.0      245.991  927.216        1
         9.0      261.206  933.306        1
         9.0      276.340  938.923        1
         9.0      291.393  944.091        1
         9.0      306.364  948.836        1
         9.0      321.254  953.183        1
         9.0      336.063  957.157        1
         9.0      350.791  960.783        1
         9.0        5.438  964.083        1
         9.0       20.004  967.081        1
         9.0       34.488  969.797        1
         9.0       48.892  972.254        1
         9.0       63.214  974.471        1
         9.0       77.455  976.468        1
         9.0       91.615  978.261        1
         9.0      105.694  979.869        1
         9.0      119.691  981.307        1
         9.0      133.608  982.591        1
         9.0      147.443  983.734        1
         9.0      161.197  984.750        1
         9.0      174.871  985.651        1
         9.0      188.462  986.447        1
         9.0      201.973  987.151        1
         9.0      215.403  987.770        1
         9.0      228.751  988.314        1
         9.0      242.019  988.791        1
         9.0      255.205  989.208        1
         9.0      268.310  989.572        1
         9.0      281.334  989.889        1
         9.0      294.277  990.164        1
         9.0      307.138  990.402        1
         9.0      319.919  990.608        1
         9.0      332.618  990.786        1
         9.0      345.236  990.939        1
         9.0      357.773  991.070        1
         9.0       10.229  991.183        1
         9.0       22.604  991.279        1
         9.0       34.897  991.360        1
         9.0       47.110  991.430        1
         9.0       59.241  991.489        1
         9.0       71.291  991.539        1
         9.0       83.260  991.581        1
         9.0       95.148  991.616        1
         9.0      106.955  991.646        1
         9.0      118.680  991.670        1
         9.0      130.325  991.691        1
         9.0      141.888  991.708        1
         9.0      153.370  991.723        1
         9.0      164.771  991.734        1
         9.0      176.091  991.744        1
         9.0      187.330  991.752        1
         9.0      198.487  991.759        1
         9.0      209.564  991.764        1
         9.0      220.559  991.769        1
         9.0      231.473  991.772        1
         9.0      242.306  991.775        1
         9.0      253.058  991.778        1
         9.0      263.728  991.780        1
         9.0      274.318  991.781        1
         9.0      284.826  991.782        1
         9.0      295.254  991.783        1
         9.0      305.600  991.784        1
         9.0      315.865  991.785        1
         9.0      326.048  991.785        1
         9.0      336.151  991.786        1
         9.0      346.173  991.786        1
         9.0      356.113  991.786        1
         9.0        5.972  991.787        1
         9.0       15.750  991.787        1
         9.0       25.447  991.787        1
         9.0       35.063  991.787        1
         9.0       44.598  991.787        1
         9.0       54.051  991.787        1
         9.0       63.423  991.787        1
         9.0       72.715  991.787        1
         9.0       81.925  991.787        1
         9.0       91.054  991.787        1
         9.0      100.101  991.787        1
         9.0      109.068  991.787        1
         9.0      117.953  991.787        1
         9.0      126.758  991.787        1
         9.0      135.481  991.787        1
         9.0      144.123  991.787        1
         9.0      152.684  991.787        1
         9.0      161.164  991.787        1
         9.0      169.562  991.787        1
         9.0      177.880  991.787        1
         9.0      186.116  991.787        1
         9.0      194.271  991.787        1
         9.0      202.345  991.787        1
         9.0      210.338  991.787        1
         9.0      218.250  991.787        1
         9.0      226.080  991.787        1
         9.0      233.830  991.787        1
         9.0      241.498  991.787        1
         9.0      249.085  991.787        1
         9.0      256.591  991.787        1
         9.0      264.016  991.787        1
         9.0      271.360  991.787        1
         9.0      278.622  991.787        1
         9.0      285.803  991.787        1
         9.0      292.904  991.787        1
         9.0      299.923  991.787        1
         9.0      306.861  991.787        1
         9.0      313.718  991.787        1
         9.0      320.493  991.787        1
         9.0      327.188  991.787        1
         9.0      333.801  991.787        1
         9.0      340.333  991.787        1
         9.0      346.785  991.787        1
         9.0      353.154  991.787        1
         9.0      359.443  991.787        1
         9.0        5.651  991.787        1
         9.0       11.777  991.787        1
         9.0       17.823  991.787        1
         9.0       23.787  991.787        1
         9.0       29.670  991.787        1
         9.0       35.472  991.787        1
         9.0       41.193  991.787        1
         9.0       46.832  991.787        1
         9.0       52.391  991.787        1
         9.0       57.868  991.787        1
         9.0       63.264  991.787        1
         9.0       68.580  991.787        1
         9.0       73.813  991.787        1
         9.0       78.966  991.787        1
         9.0       84.038  991.787        1
         9.0       89.028  991.787        1
         9.0       93.938  991.787        1
         9.0       98.766  991.787        1
         9.0      103.513  991.787        1
         9.0      108.179  991.787        1
         9.0      112.763  991.787        1
         9.0      117.267  991.787        1
         9.0      121.689  991.787        1
         9.0      126.031  991.787        1
         9.0      130.291  991.787        1
         9.0      134.470  991.787        1
         9.0      138.568  991.787        1
         9.0      142.584  991.787        1
         9.0      146.520  991.787        1
         9.0      150.374  991.787        1
         9.0      154.148  991.787        1
         9.0      157.840  991.787        1
         9.0      161.451  991.787        1
         9.0      164.981  991.787        1
         9.0      168.429  991.787        1
         9.0      171.797  991.787        1
         9.0      175.083  991.787        1
         9.0      178.289  991.787        1
         9.0      181.413  991.787        1
         9.0      184.456  991.787        1
         9.0      187.418  991.787        1
         9.0      190.298  991.787        1
         9.0      193.098  991.787        1
         9.0      195.816  991.787        1
         9.0      198.453  991.787        1
         9.0      201.009  991.787        1
         9.0      203.484  991.787        1
         9.0      205.878  991.787        1
         9.0      208.191  991.787        1
         9.0      210.422  991.787        1
         9.0      212.573  991.787        1
         9.0      214.642  991.787        1
         9.0      216.630  991.787        1
         9.0      218.537  991.787        1
         9.0      220.363  991.787        1
         9.0      222.107  991.787        1
         9.0      223.771  991.787        1
         9.0      225.353  991.787        1
         9.0      226.854  991.787        1
         9.0      228.274  991.787        1
         9.0      229.613  991.787        1
         9.0      230.871  991.787        1
         9.0      232.048  991.787        1
         9.0      233.143  991.787        1
         9.0      234.158  991.787        1
         9.0      235.091  991.787        1
         9.0      235.943  991.787        1
         9.0      236.714  991.787        1
         9.0      237.403  991.787        1
         9.0      238.012  991.787        1
         9.0      238.539  991.787        1
         9.0      238.986  991.787        1
         9.0      239.351  991.787        1
         9.0      239.635  991.787        1
         9.0      239.838  991.787        1
         9.0      239.959  991.787        1
         9.0      240.000  991.787        1
         9.0      239.959  991.787        1
         9.0      239.838  991.787        1
         9.0      239.635  991.787        1
         9.0      239.351  991.787        1
         9.0      238.986  991.787        1
         9.0      238.539  991.787        1
         9.0      238.012  991.787        1
         9.0      237.403  991.787        1
         9.0      236.714  991.787        1
         9.0      235.943  991.787        1
         9.0      235.091  991.787        1
         9.0      234.158  991.787        1
         9.0      233.143  991.787        1
         9.0      232.048  991.787        1
         9.0      230.871  991.787        1
         9.0      229.613  991.787        1
         9.0      228.274  991.787        1
         9.0      226.854  991.787        1
         9.0      225.353  991.787        1
         9.0      223.771  991.787        1
         9.0      222.107  991.787        1
         9.0      220.363  991.787        1
         9.0      218.537  991.787        1
         9.0      216.630  991.787        1
         9.0      214.642  991.787        1
         9.0      212.573  991.787        1
         9.0      210.422  991.787        1
         9.0      208.191  991.787        1
         9.0      205.878  991.787        1
         9.0      203.484  991.787        1
         9.0      201.009  991.787        1
         9.0      198.453  991.787        1
         9.0      195.816  991.787        1
         9.0      193.098  991.787        1
         9.0      190.298  991.787        1
         9.0      187.418  991.787        1
         9.0      184.456  991.787        1
         9.0      181.413  991.787        1
         9.0      178.289  991.787        1
         9.0      175.083  991.787        1
         9.0      171.797  991.787        1
         9.0      168.429  991.787        1
         9.0      164.981  991.787        1
         9.0      161.451  991.787        1
         9.0      157.840  991.787        1
         9.0      154.148  991.787        1
         9.0      150.374  991.787        1
         9.0      146.520  991.787        1
         9.0      142.584  991.787        1
         9.0      138.568  991.787        1
         9.0      134.470  991.787        1
         9.0      130.291  991.787        1
         9.0      126.031  991.787        1
         9.0      121.689  991.787        1
         9.0      117.267  991.787        1
         9.0      112.763  991.787        1
         9.0      108.179  991.787        1
         9.0      103.513  991.787        1
         9.0       98.766  991.787        1
         9.0       93.938  991.787        1
         9.0       89.028  991.787        1
         9.0       84.038  991.787        1
         9.0       78.966  991.787        1
         9.0       73.813  991.787        1
         9.0       68.580  991.787        1
         9.0       63.264  991.787        1
         9.0       57.868  991.787        1
         9.0       52.391  991.787        1
         9.0       46.832  991.787        1
         9.0       41.193  991.787        1
         9.0       35.472  991.787        1
         9.0       29.670  991.787        1
         9.0       23.787  991.787        1
         9.0       17.823  991.787        1
         9.0       11.777  991.787        1
         9.0        5.651  991.787        1
         9.0      359.443  991.787        1
         9.0      353.154  991.787        1
         9.0      346.785  991.787        1
         9.0      340.333  991.787        1
         9.0      333.801  991.787        1
         9.0      327.188  991.787        1
         9.0      320.493  991.787        1
         9.0      313.718  991.787        1
         9.0      306.861  991.787        1
         9.0      299.923  991.787        1
         9.0      292.904  991.787        1
         9.0      285.803  991.787        1
         9.0      278.622  991.787        1
         9.0      271.360  991.787        1
         9.0      264.016  991.787        1
         9.0      256.591  991.787        1
         9.0      249.085  991.787        1
         9.0      241.498  991.787        1
         9.0      233.830  991.787        1
         9.0      226.080  991.787        1
         9.0      218.250  991.787        1
         9.0      210.338  991.787        1
         9.0      202.345  991.787        1
         9.0      194.271  991.787        1
         9.0      186.116  991.787        1
         9.0      177.880  991.787        1
         9.0      169.562  991.787        1
         9.0      161.164  991.787        1
         9.0      152.684  991.787        1
         9.0      144.123  991.787        1
         9.0      135.481  991.787        1
         9.0      126.758  991.787        1
         9.0      117.953  991.787        1
         9.0      109.068  991.787        1
         9.0      100.101  991.787        1
         9.0       91.054  991.787        1
         9.0       81.925  991.787        1
         9.0       72.715  991.787        1
         9.0       63.423  991.787        1
         9.0       54.051  991.787        1
         9.0       44.598  991.787        1
         9.0       35.063  991.787        1
         9.0       25.447  991.787        1
         9.0       15.750  991.787        1
         9.0        5.972  991.787        1
         9.0      356.113  991.786        1
         9.0      346.173  991.786        1
         9.0      336.151  991.786        1
         9.0      326.048  991.785        1
         9.0      315.865  991.785        1
         9.0      305.600  991.784        1
         9.0      295.254  991.783        1
         9.0      284.826  991.782        1
         9.0      274.318  991.781        1
         9.0      263.728  991.780        1
         9.0      253.058  991.778        1
         9.0      242.306  991.775        1
         9.0      231.473  991.772        1
         9.0      220.559  991.769        1
         9.0      209.564  991.764        1
         9.0      198.487  991.759        1
         9.0      187.330  991.752        1
         9.0      176.091  991.744        1
         9.0      164.771  991.734        1
         9.0      153.370  991.723        1
         9.0      141.888  991.708        1
         9.0      130.325  991.691        1
         9.0      118.680  991.670        1
         9.0      106.955  991.646        1
         9.0       95.148  991.616        1
         9.0       83.260  991.581        1
         9.0       71.291  991.539        1
         9.0       59.241  991.489        1
         9.0       47.110  991.430        1
         9.0       34.897  991.360        1
         9.0       22.604  991.279        1
         9.0       10.229  991.183        1
         9.0      357.773  991.070        1
         9.0      345.236  990.939        1
         9.0      332.618  990.786        1
         9.0      319.919  990.608        1
         9.0      307.138  990.402        1
         9.0      294.277  990.164        1
         9.0      281.334  989.889        1
         9.0      268.310  989.572        1
         9.0      255.205  989.208        1
         9.0      242.019  988.791        1
         9.0      228.751  988.314        1
         9.0      215.403  987.770        1
         9.0      201.973  987.151        1
         9.0      188.462  986.447        1
         9.0      174.871  985.651        1
         9.0      161.197  984.750        1
         9.0      147.443  983.734        1
         9.0      133.608  982.591        1
         9.0      119.691  981.307        1
         9.0      105.694  979.869        1
         9.0       91.615  978.261        1
         9.0       77.455  976.468        1
         9.0       63.214  974.471        1
         9.0       48.892  972.254        1
         9.0       34.488  969.797        1
         9.0       20.004  967.081        1
         9.0        5.438  964.083        1
         9.0      350.791  960.783        1
         9.0      336.063  957.157        1
         9.0      321.254  953.183        1
         9.0      306.364  948.836        1
         9.0      291.393  944.091        1
         9.0      276.340  938.923        1
         9.0      261.206  933.306        1
         9.0      245.991  927.216        1
         9.0      230.696  920.625        1
         9.0      215.318  913.509        1
         9.0      199.860  905.841        1
         9.0      184.321  897.598        1
         9.0      168.700  888.754        1
         9.0      152.998  879.288        1
         9.0      137.216  869.177        1
         9.0      121.352  858.401        1
         9.0      105.406  846.942        1
         9.0       89.380  834.783        1
         9.0       73.273  821.909        1
         9.0       57.084  808.310        1
         9.0       40.814  793.976        1
         9.0       24.463  778.902        1
         9.0        8.031  763.086        1
         9.0      351.518  746.529        1
         9.0      334.924  729.238        1
         9.0      318.248  711.220        1
         9.0      301.492  692.491        1
         9.0      284.654  673.068        1
         9.0      267.735  652.975        1
         9.0      250.735  632.240        1
         9.0      233.654  610.895        1
         9.0      216.492  588.978        1
         9.0      199.248  566.533        1
         9.0      181.924  543.606        1
         9.0      164.518  520.251        1
         9.0      147.031  496.524        1
         9.0      129.463  472.489        1
         9.0      111.814  448.211        1
         9.0       94.083  423.761        1
         9.0       76.272  399.215        1
         9.0       58.379  374.650        1
         9.0       40.405  350.147        1
         9.0       22.350  325.793        1
         9.0        4.214  301.672        1
         9.0      345.997  277.874        1
         9.0      327.699  254.489        1
         9.0      309.319  231.608        1
         9.0      290.858  209.321        1
         9.0      272.317  187.720        1
         9.0      253.694  166.895        1
         9.0      234.990  146.934        1
         9.0      216.204  127.923        1
         9.0      197.338  109.945        1
         9.0      178.390   93.081        1
         9.0      159.362   77.406        1
         9.0      140.252   62.993        1
         9.0      121.061   49.908        1
         9.0      101.789   38.212        1
         9.0       82.435   27.959        1
         9.0       63.001   19.200        1
         9.0       43.486   11.975        1
         9.0       23.889    6.319        1
         9.0        4.211    2.260        1
         9.0      344.452    0.000        1
        18.0        0.000    0.000        0
         9.0       74.452    0.000        1
         9.0       94.211    2.260        1
         9.0      113.889    6.319        1
         9.0      133.486   11.975        1
         9.0      153.001   19.200        1
         9.0      172.435   27.959        1
         9.0      191.789   38.212        1
         9.0      211.061   49.908        1
         9.0      230.252   62.993        1
         9.0      249.362   77.406        1
         9.0      268.390   93.081        1
         9.0      287.338  109.945        1
         9.0      306.204  127.923        1
         9.0      324.990  146.934        1
         9.0      343.694  166.895        1
         9.0        2.317  187.720        1
         9.0       20.858  209.321        1
         9.0       39.319  231.608        1
         9.0       57.699  254.489        1
         9.0       75.997  277.874        1
         9.0       94.214  301.672        1
         9.0      112.350  325.793        1
         9.0      130.405  350.147        1
         9.0      148.379  374.650        1
         9.0      166.272  399.215        1
         9.0      184.083  423.761        1
         9.0      201.814  448.211        1
         9.0      219.463  472.489        1
         9.0      237.031  496.524        1
         9.0      254.518  520.251        1
         9.0      271.924  543.606        1
         9.0      289.248  566.533        1
         9.0      306.492  588.978        1
         9.0      323.654  610.895        1
         9.0      340.735  632.240        1
         9.0      357.735  652.975        1
         9.0       14.654  673.068        1
         9.0       31.492  692.491        1
         9.0       48.248  711.220        1
         9.0       64.924  729.238        1
         9.0       81.518  746.529        1
         9.0       98.031  763.086        1
         9.0      114.463  778.902        1
         9.0      130.814  793.976        1
         9.0      147.084  808.310        1
         9.0      163.273  821.909        1
         9.0      179.380  834.783        1
         9.0      195.406  846.942        1
         9.0      211.352  858.401        1
         9.0      227.216  869.177        1
         9.0      242.998  879.288        1
         9.0      258.700  888.754        1
         9.0      274.321  897.598        1
         9.0      289.860  905.841        1
         9.0      305.318  913.509        1
         9.0      320.696  920.625        1
         9.0      335.991  927.216        1
         9.0      351.206  933.306        1
         9.0        6.340  938.923        1
         9.0       21.393  944.091        1
         9.0       36.364  948.836        1
         9.0       51.254  953.183        1
         9.0       66.063  957.157        1
         9.0       80.791  960.783        1
         9.0       95.438  964.083        1
         9.0      110.004  967.081        1
         9.0      124.488  969.797        1
         9.0      138.892  972.254        1
         9.0      153.214  974.471        1
         9.0      167.455  976.468        1
         9.0      181.615  978.261        1
         9.0      195.694  979.869        1
         9.0      209.691  981.307        1
         9.0      223.608  982.591        1
         9.0      237.443  983.734        1
         9.0      251.197  984.750        1
         9.0      264.871  985.651        1
         9.0      278.462  986.447        1
         9.0      291.973  987.151        1
         9.0      305.403  987.770        1
         9.0      318.751  988.314        1
         9.0      332.019  988.791        1
         9.0      345.205  989.208        1
         9.0      358.310  989.572        1
         9.0       11.334  989.889        1
         9.0       24.277  990.164        1
         9.0       37.138  990.402        1
         9.0       49.919  990.608        1
         9.0       62.618  990.786        1
         9.0       75.236  990.939        1
         9.0       87.773  991.070        1
         9.0      100.229  991.183        1
         9.0      112.604  991.279        1
         9.0      124.897  991.360        1
         9.0      137.110  991.430        1
         9.0      149.241  991.489        1
         9.0      161.291  991.539        1
         9.0      173.260  991.581        1
         9.0      185.148  991.616        1
         9.0      196.955  991.646        1
         9.0      208.680  991.670        1
         9.0      220.325  991.691        1
         9.0      231.888  991.708        1
         9.0      243.370  991.723        1
         9.0      254.771  991.734        1
         9.0      266.091  991.744        1
         9.0      277.330  991.752        1
         9.0      288.487  991.759        1
         9.0      299.564  991.764        1
         9.0      310.559  991.769        1
         9.0      321.473  991.772        1
         9.0      332.306  991.775        1
         9.0      343.058  991.778        1
         9.0      353.728  991.780        1
         9.0        4.318  991.781        1
         9.0       14.826  991.782        1
         9.0       25.254  991.783        1
         9.0       35.600  991.784        1
         9.0       45.865  991.785        1
         9.0       56.048  991.785        1
         9.0       66.151  991.786        1
         9.0       76.173  991.786        1
         9.0       86.113  991.786        1
         9.0       95.972  991.787        1
         9.0      105.750  991.787        1
         9.0      115.447  991.787        1
         9.0      125.063  991.787        1
         9.0      134.598  991.787        1
         9.0      144.051  991.787        1
         9.0      153.423  991.787        1
         9.0      162.715  991.787        1
         9.0      171.925  991.787        1
         9.0      181.054  991.787        1
         9.0      190.101  991.787        1
         9.0      199.068  991.787        1
         9.0      207.953  991.787        1
         9.0      216.758  991.787        1
         9.0      225.481  991.787        1
         9.0      234.123  991.787        1
         9.0      242.684  991.787        1
         9.0      251.164  991.787        1
         9.0      259.562  991.787        1
         9.0      267.880  991.787        1
         9.0      276.116  991.787        1
         9.0      284.271  991.787        1
         9.0      292.345  991.787        1
         9.0      300.338  991.787        1
         9.0      308.250  991.787        1
         9.0      316.080  991.787        1
         9.0      323.830  991.787        1
         9.0      331.498  991.787        1
         9.0      339.085  991.787        1
         9.0      346.591  991.787        1
         9.0      354.016  991.787        1
         9.0        1.360  991.787        1
         9.0        8.622  991.787        1
         9.0       15.803  991.787        1
         9.0       22.904  991.787        1
         9.0       29.923  991.787        1
         9.0       36.861  991.787        1
         9.0       43.718  991.787        1
         9.0       50.493  991.787        1
         9.0       57.188  991.787        1
         9.0       63.801  991.787        1
         9.0       70.333  991.787        1
         9.0       76.785  991.787        1
         9.0       83.154  991.787        1
         9.0       89.443  991.787        1
         9.0       95.651  991.787        1
         9.0      101.777  991.787        1
         9.0      107.823  991.787        1
         9.0      113.787  991.787        1
         9.0      119.670  991.787        1
         9.0      125.472  991.787        1
         9.0      131.193  991.787        1
         9.0      136.832  991.787        1
         9.0      142.391  991.787        1
         9.0      147.868  991.787        1
         9.0      153.264  991.787        1
         9.0      158.580  991.787        1
         9.0      163.813  991.787        1
         9.0      168.966  991.787        1
         9.0      174.038  991.787        1
         9.0      179.028  991.787        1
         9.0      183.938  991.787        1
         9.0      188.766  991.787        1
         9.0      193.513  991.787        1
         9.0      198.179  991.787        1
         9.0      202.763  991.787        1
         9.0      207.267  991.787        1
         9.0      211.689  991.787        1
         9.0      216.031  991.787        1
         9.0      220.291  991.787        1
         9.0      224.470  991.787        1
         9.0      228.568  991.787        1
         9.0      232.584  991.787        1
         9.0      236.520  991.787        1
         9.0      240.374  991.787        1
         9.0      244.148  991.787        1
         9.0      247.840  991.787        1
         9.0      251.451  991.787        1
         9.0      254.981  991.787        1
         9.0      258.429  991.787        1
         9.0      261.797  991.787        1
         9.0      265.083  991.787        1
         9.0      268.289  991.787        1
         9.0      271.413  991.787        1
         9.0      274.456  991.787        1
         9.0      277.418  991.787        1
         9.0      280.298  991.787        1
         9.0      283.098  991.787        1
         9.0      285.816  991.787        1
         9.0      288.453  991.787        1
         9.0      291.009  991.787        1
         9.0      293.484  991.787        1
         9.0      295.878  991.787        1
         9.0      298.191  991.787        1
         9.0      300.422  991.787        1
         9.0      302.573  991.787        1
         9.0      304.642  991.787        1
         9.0      306.630  991.787        1
         9.0      308.537  991.787        1
         9.0      310.363  991.787        1
         9.0      312.107  991.787        1
         9.0      313.771  991.787        1
         9.0      315.353  991.787        1
         9.0      316.854  991.787        1
         9.0      318.274  991.787        1
         9.0      319.613  991.787        1
[truncated: 33,089 more chars]
