# Supplementary material for: Salinirifamycins A–E: Rifamycin S Derivatives from the Brazilian Marine Actinomycete Salinispora arenicola
Source: J Nat Prod. 2026 Jan 1;89(1):304–12. doi: 10.1021/acs.jnatprod.5c01381 (PMC12836363; doi:10.1021/acs.jnatprod.5c01381)
Supplement: Supplementary file 1 [file np5c01381_si_001.zip › Salinirifamycin D (4)/dirinfo/xmldir/cpnodeinfo]

Sqn0001  PROTON_01  lockon   PROTON_001  Completed
Sqn0002  PRESAT_01  lockon   PRESAT_001  Completed
Sqn0003  gCOSY_01  lockon   gCOSY_001  Completed
Sqn0004  gHSQCAD_01  lockon   gHSQCAD_001  Completed
Sqn0005  gHMBCAD_01  lockon   gHMBCAD_001  Completed
Sqn0006  NOESY_01  lockon   NOESY_001  Completed
Sqn0007 parent lockoff  ScoutFids   Scout
Sqn0008  PRESAT_01_Scout1D  lockon   PRESAT_Scout1D  Scout
