# Supplementary material for: Salinirifamycins A–E: Rifamycin S Derivatives from the Brazilian Marine Actinomycete Salinispora arenicola
Source: J Nat Prod. 2026 Jan 1;89(1):304–12. doi: 10.1021/acs.jnatprod.5c01381 (PMC12836363; doi:10.1021/acs.jnatprod.5c01381)
Supplement: Supplementary file 1 [file np5c01381_si_001.zip › Salinirifamycin D (4)/dirinfo/xmldir/info/Sqn0007/prop]

status   protocol
exp   parent
element   protocol
lock   off
title   ScoutFids
type   protocol
name   ScoutFids
CPnode   ScoutFids
tooltext   ScoutFids
expanded   true
