# Supplementary material for: Salinirifamycins A–E: Rifamycin S Derivatives from the Brazilian Marine Actinomycete Salinispora arenicola
Source: J Nat Prod. 2026 Jan 1;89(1):304–12. doi: 10.1021/acs.jnatprod.5c01381 (PMC12836363; doi:10.1021/acs.jnatprod.5c01381)
Supplement: Supplementary file 1 [file np5c01381_si_001.zip › Salinirifamycin D (4)/dirinfo/xmldir/info/Sqn0008/prop]

type   LIB
status   Completed
lock   on
title   PRESAT_01_Scout1D 
exp   PRESAT
time   
macro   return
data   /home/LMQPN/vnmrsys/data/2018/Allison_BRA213AP3_1211_20180612_03/scoutfids/PRESAT_01_Scout1D
CPnode   PRESAT_Scout1D
tooltext   PRESAT
