# Supplementary material for: Salinirifamycins A–E: Rifamycin S Derivatives from the Brazilian Marine Actinomycete Salinispora arenicola
Source: J Nat Prod. 2026 Jan 1;89(1):304–12. doi: 10.1021/acs.jnatprod.5c01381 (PMC12836363; doi:10.1021/acs.jnatprod.5c01381)
Supplement: Supplementary file 1 [file np5c01381_si_001.zip › Salinirifamycin D (4)/dirinfo/xmldir/scoutlog]

  <protocol   status="protocol"  exp="parent"  element="protocol"  lock="off"  title="ScoutFids"  type="protocol"  name="ScoutFids"  CPnode="ScoutFids"  tooltext="ScoutFids"  id="Sqn0007"  expanded="true"  >
    <action   type="LIB"  status="Completed"  lock="on"  title="PRESAT_01_Scout1D "  exp="PRESAT"  time=""  macro="return"  data="/home/LMQPN/vnmrsys/data/2018/Allison_BRA213AP3_1211_20180612_03/scoutfids/PRESAT_01_Scout1D"  CPnode="PRESAT_Scout1D"  tooltext="PRESAT"  id="Sqn0008"  />
