# Supplementary material for: Salinirifamycins A–E: Rifamycin S Derivatives from the Brazilian Marine Actinomycete Salinispora arenicola
Source: J Nat Prod. 2026 Jan 1;89(1):304–12. doi: 10.1021/acs.jnatprod.5c01381 (PMC12836363; doi:10.1021/acs.jnatprod.5c01381)
Supplement: Supplementary file 1 [file np5c01381_si_001.zip › Salinirifamycin D (4)/dirinfo/xmldir/sqdir/scoutfid_enterSQ]

Sqn0001 PROTON_01 lockon
Sqn0002 PRESAT_01 lockon
Sqn0003 gCOSY_01 lockon
Sqn0004 gHSQCAD_01 lockon
Sqn0005 gHMBCAD_01 lockon
Sqn0006 NOESY_01 lockon
Sqn0007 parent lockoff
Sqn0008 PRESAT_01_Scout1D lockon
