# Supplementary material for: Salinirifamycins A–E: Rifamycin S Derivatives from the Brazilian Marine Actinomycete Salinispora arenicola
Source: J Nat Prod. 2026 Jan 1;89(1):304–12. doi: 10.1021/acs.jnatprod.5c01381 (PMC12836363; doi:10.1021/acs.jnatprod.5c01381)
Supplement: Supplementary file 1 [file np5c01381_si_001.zip › Salinirifamycin D (4)/dirinfo/xmldir/sqdir/scoutfid_error_study.xml]

<?xml version="1.0" encoding="UTF-8"?>
<!DOCTYPE template>

<template>
  <protocol title="Allison_BRA213AP3_1211_20180612_03" type="protocol" exp="grandparent" lock="off" id="tmpstudy" tooltext="Allison_BRA213AP3_1211" expanded="true">
    <action   type="LIB"  status="Completed"  lock="on"  title="PROTON_01 "  exp="PROTON"  time=""  macro="return"  data="/home/LMQPN/vnmrsys/data/2018/Allison_BRA213AP3_1211_20180612_03/PROTON_01"  CPnode="PROTON_001"  tooltext="PROTON"  id="Sqn0001"  />
    <action   type="LIB"  status="Completed"  lock="on"  title="PRESAT_01 "  exp="PRESAT"  time=""  macro="return"  data="/home/LMQPN/vnmrsys/data/2018/Allison_BRA213AP3_1211_20180612_03/PRESAT_01"  CPnode="PRESAT_001"  tooltext="PRESAT"  id="Sqn0002"  />
    <action   type="LIB"  status="Completed"  lock="on"  title="gCOSY_01 "  exp="gCOSY"  time=""  macro="return"  data="/home/LMQPN/vnmrsys/data/2018/Allison_BRA213AP3_1211_20180612_03/gCOSY_01"  CPnode="gCOSY_001"  tooltext="gCOSY"  id="Sqn0003"  />
    <action   type="LIB"  status="Completed"  lock="on"  title="gHSQCAD_01 "  exp="gHSQCAD"  time=""  macro="return"  data="/home/LMQPN/vnmrsys/data/2018/Allison_BRA213AP3_1211_20180612_03/gHSQCAD_01"  CPnode="gHSQCAD_001"  tooltext="gHSQCAD"  id="Sqn0004"  />
    <action   type="LIB"  status="Completed"  lock="on"  title="gHMBCAD_01 "  exp="gHMBCAD"  time=""  macro="return"  data="/home/LMQPN/vnmrsys/data/2018/Allison_BRA213AP3_1211_20180612_03/gHMBCAD_01"  CPnode="gHMBCAD_001"  tooltext="gHMBCAD"  id="Sqn0005"  />
    <action   type="LIB"  status="Completed"  lock="on"  title="NOESY_01 "  exp="NOESY"  time=""  macro="return"  data="/home/LMQPN/vnmrsys/data/2018/Allison_BRA213AP3_1211_20180612_03/NOESY_01"  CPnode="NOESY_001"  tooltext="NOESY"  id="Sqn0006"  />
  <protocol   status="protocol"  exp="parent"  element="protocol"  lock="off"  title="ScoutFids"  type="protocol"  name="ScoutFids"  CPnode="ScoutFids"  tooltext="ScoutFids"  id="Sqn0007"  expanded="true"  >
    <action   type="LIB"  status="Completed"  lock="on"  title="PRESAT_01_Scout1D "  exp="PRESAT"  time=""  macro="return"  data="/home/LMQPN/vnmrsys/data/2018/Allison_BRA213AP3_1211_20180612_03/scoutfids/PRESAT_01_Scout1D"  CPnode="PRESAT_Scout1D"  tooltext="PRESAT"  id="Sqn0008"  />
  </protocol>
  </protocol>
</template>
