# Supplementary material for: Salinirifamycins A–E: Rifamycin S Derivatives from the Brazilian Marine Actinomycete Salinispora arenicola
Source: J Nat Prod. 2026 Jan 1;89(1):304–12. doi: 10.1021/acs.jnatprod.5c01381 (PMC12836363; doi:10.1021/acs.jnatprod.5c01381)
Supplement: Supplementary file 1 [file np5c01381_si_001.zip › Salinirifamycin D (4)/gHMBCAD_01/log]

Tue Jun 12 20:23:48 2018: Experiment started
Tue Jun 12 20:25:10 2018: BS 1 completed
Wed Jun 13 23:36:11 2018: Acquisition complete
