# Supplementary material for: Salinirifamycins A–E: Rifamycin S Derivatives from the Brazilian Marine Actinomycete Salinispora arenicola
Source: J Nat Prod. 2026 Jan 1;89(1):304–12. doi: 10.1021/acs.jnatprod.5c01381 (PMC12836363; doi:10.1021/acs.jnatprod.5c01381)
Supplement: Supplementary file 1 [file np5c01381_si_001.zip › Salinirifamycin B (2)/CARBON_01.jcamp]

##TITLE=	CARBON_01
##JCAMPDX=	6.0	$$ NMR Plug-in 1.14 of MestReNova 12.0.0-20080
##DATATYPE=	NMRSPECTRUM
##DATACLASS=	NTUPLES
##NUMDIM=	1
##ORIGIN=	Varian
##OWNER=	
##.OBSERVEFREQUENCY=	150.77715169999999034
##.OBSERVENUCLEUS=	^13C
##.SOLVENTNAME=	dmso
##.PULSESEQUENCE=	s2pul
##LONGDATE=	2018/06/22 10:12:10.000
##.ACQUISITIONMODE=	SIMULTANEOUS
##$ORIGINALFORMAT=	Varian
##$PARAMETERFILE=	(datafile, ASCII, c:/Users/aliso/Dropbox/BRA213/Artigo_rifamicina/Rifamicin%20JNP/Artigo%20JNP_2025/Resubmiss%C3%A3o_JNP/Salinirifamycin%20B/CARBON_01.fid/fid, 0)
$$ 
##$PARAMETERFILE=	(header, BASE64, c:/Users/aliso/Dropbox/BRA213/Artigo_rifamicina/Rifamicin%20JNP/Artigo%20JNP_2025/Resubmiss%C3%A3o_JNP/Salinirifamycin%20B/CARBON_01.fid/fid, 0)
AAAAAQAAAAEAAQAAAAAABAAEAAAABAAcAAAAyQAAAAE=
##$PARAMETERFILE=	(log, ASCII, c:/Users/aliso/Dropbox/BRA213/Artigo_rifamicina/Rifamicin%20JNP/Artigo%20JNP_2025/Resubmiss%C3%A3o_JNP/Salinirifamycin%20B/CARBON_01.fid/log, 0)
$$ Fri Jun 22 10:12:11 2018: Experiment started
$$ Fri Jun 22 10:14:12 2018: BS 1 completed
$$ Fri Jun 22 15:59:55 2018: Acquisition aborted
$$ 
##$PARAMETERFILE=	(procpar, ASCII, c:/Users/aliso/Dropbox/BRA213/Artigo_rifamicina/Rifamicin%20JNP/Artigo%20JNP_2025/Resubmiss%C3%A3o_JNP/Salinirifamycin%20B/CARBON_01.fid/procpar, 0)
$$ ftproc 1 1 9.99999984307e+17 -9.99999984307e+17 0 3 1 256 1 64
$$ 2 1 0 
$$ 0 
$$ dgss 2 2 8 0 0 4 1 6 1 64
$$ 1 "1:WET:wet,wetshape,wetpwr,pwwet:3,composit,compshape,gzlvlw,gtw:6,gswet:6,dz:6;2:C13 WET:c13wet,dofwet:1,dpwrwet,dmfwet,decwavewet;4:PRESAT:satmode,satpwr,satdly:3,satfrq:1;"
$$ 0 
$$ composit 4 2 4 0 0 2 1 0 1 64
$$ 1 "n"
$$ 0 
$$ ap 2 2 1023 0 0 4 1 6 1 64
$$ 1 "1:SAMPLE:date,solvent,file;1:ACQUISITION:sw:1,at:3,np:0,fb:0,bs(bs):0,ss(ss):0,d1:3,d2(d2):6,nt:0,ct:0;1:TRANSMITTER:tn,sfrq:3,tof:1,tpwr:0,pw:3,p1(p1):3;1:DECOUPLER:dn,dof:1,dm,decwave,dpwr:0,dmf:0;2:PRESATURATION:satmode,wet;2:SPECIAL:temp:1,gain:0,spin:0,hst:3,pw90:3,alfa:3;2:FLAGS:il,in,dp,hs;2:PROCESSING:lb(lb):2,sb(sb):3,sbs(sb):3,gf(gf):3,gfs(gf):3,awc(awc):3,lsfid(lsfid):0,lsfrq(lsfrq):1,phfid(phfid):1,fn:0;2:DISPLAY:sp:1,wp:1,rfl:1,rfp:1,rp:1,lp:1;2:PLOT:wc:0,sc:0,vs:0,th:0,aig*,dcg*,dmg*;"
$$ 0 
$$ REQexp 2 2 8 0 0 4 1 256 1 64
$$ 1 ""
$$ 0 
$$ IPrunid 2 2 8 0 0 2 1 0 1 64
$$ 1 ""
$$ 0 
$$ Gmap 2 2 8 0 0 2 1 1 1 64
$$ 1 "lk"
$$ 0 
$$ Archive2 2 2 8 0 0 2 1 0 1 64
$$ 1 ""
$$ 0 
$$ Archive1 2 2 8 0 0 2 1 0 1 64
$$ 1 ""
$$ 0 
$$ ACQtime 7 1 100000000 0 1 2 1 256 1 64
$$ 1 27977.580875 
$$ 0 
$$ EDratio 1 1 9.99999984307e+17 -9.99999984307e+17 0 2 1 0 1 64
$$ 1 1 
$$ 0 
$$ H1reffrq 1 1 9.99999984307e+17 -9.99999984307e+17 0 2 1 0 1 64
$$ 1 599.564319331 
$$ 0 
$$ Gmapname 2 2 8 0 0 2 1 1 1 64
$$ 1 ""
$$ 0 
$$ Qgain 1 1 9.99999984307e+17 -9.99999984307e+17 0 2 1 0 1 64
$$ 1 30 
$$ 0 
$$ MinSW 2 2 8 0 0 3 1 0 1 64
$$ 1 "off"
$$ 4 "off" "auto" "manual" "skip" 
$$ PFGflg 4 2 4 0 0 2 1 0 1 64
$$ 1 "y"
$$ 0 
$$ Qinsref 1 1 9.99999984307e+17 -9.99999984307e+17 0 2 1 0 1 64
$$ 1 7.4912e-05 
$$ 0 
$$ Qins 1 1 9.99999984307e+17 -9.99999984307e+17 0 2 1 0 1 64
$$ 1 80 
$$ 0 
$$ Qmult 1 1 9.99999984307e+17 -9.99999984307e+17 0 2 1 0 1 64
$$ 1 0.5 
$$ 0 
$$ adirtmplt 2 2 8 0 0 2 1 0 1 64
$$ 1 "$userdir$/data/2018"
$$ 0 
$$ acqstatus 7 1 32767 0 0 2 1 256 1 64
$$ 2 16 16 
$$ 0 
$$ acqdim 7 1 32767 0 0 2 1 0 1 64
$$ 1 1 
$$ 0 
$$ acqcycles 1 1 9.99999984307e+17 -9.99999984307e+17 0 2 1 0 1 64
$$ 1 1 
$$ 0 
$$ actionid 2 2 8 0 0 4 1 0 1 64
$$ 1 "null"
$$ 0 
$$ adir2tmplt 2 2 8 0 0 2 1 0 1 64
$$ 1 ""
$$ 0 
$$ alfa 6 1 8190 0 0.4 2 1 2 1 64
$$ 1 10 
$$ 0 
$$ aig 2 2 2 0 0 4 1 1 1 64
$$ 1 "ai"
$$ 2 "nm" "ai" 
$$ alock 2 2 8 0 0 2 1 0 1 64
$$ 1 "n"
$$ 5 "a" "n" "s" "u" "y" 
$$ bs 7 1 32767 0 1 2 1 0 1 64
$$ 1 64 
$$ 0 
$$ at 1 1 14 14 14 2 1 8203 1 64
$$ 1 0.8650752 
$$ 0 
$$ archivedir 2 2 8 0 0 2 1 0 1 64
$$ 1 "/home/LMQPN/vnmrsys/data/2018"
$$ 0 
$$ apptype 2 2 8 0 0 2 1 1 1 64
$$ 1 "std1D"
$$ 0 
$$ arraydim 7 1 32768 1 1 2 1 5 1 64
$$ 1 1 
$$ 0 
$$ array 2 2 256 0 0 2 1 1 1 64
$$ 1 ""
$$ 0 
$$ arrayelemts 1 1 9.99999984307e+17 -9.99999984307e+17 0 2 1 0 1 64
$$ 1 0 
$$ 0 
$$ awc1 1 1 1 -1 0.001 3 1 1 0 64
$$ 1 0 
$$ 0 
$$ awc 1 1 1 -1 0.001 3 1 1 0 64
$$ 1 0 
$$ 0 
$$ avwdir 2 2 8 0 0 3 1 0 1 64
$$ 1 ""
$$ 0 
$$ axisf 4 2 4 0 0 4 1 0 1 64
$$ 1 "s"
$$ 4 "m" "n" "s" "u" 
$$ axis 4 2 4 0 0 4 1 0 1 64
$$ 1 "p"
$$ 11 "c" "d" "1" "2" "3" "h" "k" "m" "n" "p" "u" 
$$ bipflg 2 2 8 0 0 2 1 8 1 64
$$ 1 "nn"
$$ 0 
$$ cf 7 1 32767 0 1 3 1 1 0 64
$$ 1 1 
$$ 0 
$$ celem 1 1 9.99999984307e+17 -9.99999984307e+17 0 2 1 0 1 64
$$ 1 1 
$$ 0 
$$ c13wet 4 2 4 0 0 2 1 0 1 64
$$ 1 "n"
$$ 0 
$$ comment 2 2 8 0 0 3 1 0 1 64
$$ 1 ""
$$ 0 
$$ dec3wave 2 2 8 0 0 2 1 0 1 64
$$ 1 "g"
$$ 0 
$$ cutoff 1 1 9.99999984307e+17 -9.99999984307e+17 0 4 1 0 0 64
$$ 1 200 
$$ 0 
$$ cr1 1 1 1000000000 -1000000000 0 4 1 3 1 64
$$ 1 0 
$$ 0 
$$ console 2 2 8 0 0 2 1 0 1 64
$$ 1 "vnmrs"
$$ 0 
$$ compshape 2 2 8 0 0 2 1 0 1 64
$$ 1 "hard"
$$ 0 
$$ concentration 1 1 9.99e+17 0 0 2 1 8 1 64
$$ 1 0 
$$ 0 
$$ cppauseflg 4 2 4 0 0 4 1 0 1 64
$$ 1 "n"
$$ 0 
$$ cp 2 2 1 0 0 2 1 0 1 64
$$ 1 "y"
$$ 2 "y" "n" 
$$ cr 1 1 1000000000 -1000000000 0 4 1 1 1 64
$$ 1 1996.41500144 
$$ 0 
$$ ct 7 1 1000000000 0 1 2 1 6 1 64
$$ 1 64 
$$ 0 
$$ crf 1 1 9.99999984307e+17 -9.99999984307e+17 0 4 1 0 1 64
$$ 1 0 
$$ 0 
$$ customflag 4 2 4 0 0 4 1 0 1 64
$$ 1 "n"
$$ 0 
$$ datname 2 2 8 0 0 3 1 0 1 64
$$ 1 ""
$$ 0 
$$ dataid 2 2 8 0 0 3 1 0 1 64
$$ 1 ""
$$ 0 
$$ d2 3 1 14 14 14 2 1 8194 1 64
$$ 1 0 
$$ 0 
$$ d1 3 1 14 14 14 2 1 8194 1 64
$$ 1 1 
$$ 0 
$$ date 2 2 9 0 0 2 1 1 1 64
$$ 1 "Jun 22 2018"
$$ 0 
$$ dcrmv 4 2 9.99999984307e+17 -9.99999984307e+17 0 4 1 0 1 64
$$ 1 "n"
$$ 2 "y" "n" 
$$ dbwwet 1 1 9.99999984307e+17 -9.99999984307e+17 0 2 1 0 1 64
$$ 1 5000 
$$ 0 
$$ dcg 2 2 3 0 0 4 1 1 1 64
$$ 1 "cdc"
$$ 2 "dc" "cdc" 
$$ ddrtc 6 1 1000 0 0.4 2 1 0 1 64
$$ 1 36.4 
$$ 0 
$$ ddrpm 2 2 8 0 0 2 1 0 1 64
$$ 1 "p"
$$ 0 
$$ dec2wave 2 2 8 0 0 2 1 0 1 64
$$ 1 "g"
$$ 0 
$$ dfrq 5 1 1000000000 -1000000000 0 2 1 8 1 64
$$ 1 599.5673172 
$$ 0 
$$ delta1 1 1 5000000 0 0 4 1 3 1 64
$$ 1 0 
$$ 0 
$$ decwavewet 2 2 8 0 0 2 1 0 1 64
$$ 1 "w"
$$ 0 
$$ decwave 2 2 8 0 0 2 1 0 1 64
$$ 1 "w"
$$ 0 
$$ delta 1 1 5000000 0 0 4 1 1 1 64
$$ 1 43.4288611779 
$$ 0 
$$ density 1 1 9.99999984307e+17 -9.99999984307e+17 0 2 1 0 1 64
$$ 1 1 
$$ 0 
$$ deltaf 1 1 100 0 0 4 1 0 1 64
$$ 1 0 
$$ 0 
$$ dg1 2 2 1023 0 0 4 1 6 1 64
$$ 1 "1:DISPLAY:sp:1,wp:1,vs:0;1:REFERENCE:rfl:1,rfp:1,cr:1,delta:1;1:PHASE:lp:1,rp:1,rp1(ni):1,lp1(ni):1;2:CHART:sc:0,wc:0,hzmm:2,vp:0,axis,pltmod,,th:0,,ho:2,vo:2,,trace:2;3(ni):2D:sp1:1,wp1:1,sc2:0,wc2:0,rfl1:1,rfp1:1;3:FLAGS:aig*,dcg*,dmg*;3:FID:sf:3,wf:3,vf:0;4:INTEGRAL:intmod,is:2,ins:3,io:0,,lvl:3,tlt:3;"
$$ 0 
$$ dg 2 2 1023 0 0 4 1 6 1 64
$$ 1 "1:ACQUISITION:seqfil,sw:1,at:3,np:0,fb:0,bs(bs):0,ss(ss):0,d1:3,d2(d2):6,nt:0,ct:0;1:SAMPLE:date,solvent,sample;2:TRANSMITTER:tn,sfrq:3,tof:1,tpwr:0,pw:3,p1(p1):3;2:DECOUPLER:dn,dof:1,dm,decwave,dpwr:0,dmf:0;3:SPECIAL:temp:1,spin:0,gain:0,hst:3,pw90:3,alfa:3;3:PRESATURATION:satmode,wet;3:Details in dgss:;4:PROCESSING:cf(nf):0,lb:2,sb:3,sbs(sb):3,gf:3,gfs(gf):3,awc:3,lsfid:0,lsfrq(lsfrq):1,phfid(phfid):1,fn:0,math(math<>'f'),wtfile(wtfile<>'');4:FLAGS:il,in,dp,hs;"
$$ 0 
$$ dfrq2 1 1 1000000000 0 0 2 1 9 1 64
$$ 1 0 
$$ 0 
$$ dglp 2 2 8 0 0 4 1 7 1 64
$$ 1 "1(lpfilt):LP:lpalg,lpopt,lpfilt:0,lpnupts:0,strtlp:0,lpext:0,strtext:0;2(lpfilt1):LP 1:lpalg1,lpopt1,lpfilt1:0,lpnupts1:0,strtlp1:0,lpext1:0,strtext1:0;3(lpfilt2):LP 2:lpalg2,lpopt2,lpfilt2:0,lpnupts2:0,strtlp2:0,lpext2:0,strtext2:0;4:LP OUTPUT:lpprint(lpfilt):0,lptrace(lpfilt):0,lpprint1(lpfilt1):0,lptrace1(lpfilt1):0,lpprint2(lpfilt2):0,lptrace2(lpfilt2):0;"
$$ 0 
$$ dg2 2 2 8 0 0 4 1 4 1 64
$$ 6 "1:1st DECOUPLING:dfrq:3,dn,dpwr:0,dof:1,dm,dmm,dmf:0,dseq,dres:1,homo;"
$$ "2(numrfch>2):2nd DECOUPLING:dfrq2:3,dn2,dpwr2:0,dof2:1,dm2,dmm2,dmf2:0,dseq2,dres2:1,homo2;"
$$ "2(numrfch>3):3rd DECOUPLING:dfrq3:3,dn3,dpwr3:0,dof3:1,dseq3,dres3:1,homo3;"
$$ "3(ni2):3D ACQUISITION:d3:3,sw2:1,ni2:0,phase2:0;"
$$ "3(ni2):3D DISPLAY:rp2:1,lp2:1;"
$$ "4(ni2):3D PROCESSING:lb2:3,sb2:3,sbs2(sb2):3,gf2:3,gfs2(gf2):3,awc2:3,wtfile2,proc2,fn2:0;"
$$ 0 
$$ dgs 2 2 1023 0 0 4 1 6 1 64
$$ 5 "1:AXIAL SHIMS:z1:0,z2:0,z3:0,z4:0,z5:0,z6:0,z7:0;"
$$ "2:NON AXIAL SHIMS:x1:0,y1:0,xz:0,yz:0,xy:0,x2y2:0,x3:0,y3:0,xz2:0,yz2:0,zxy:0,zx2y2:0,z3x:0,z3y:0;"
$$ "3:NON AXIAL SHIMS:z2x2y2:0,z2xy:0,zx3:0,zy3:0,z4x:0,z4y:0;"
$$ "4:AUTOMATION:method,wshim,load,,spin:0,gain:0,alock,loc:0;"
$$ "4:SPECIAL:temp;"
$$ 0 
$$ dreswet 1 1 9.99999984307e+17 -9.99999984307e+17 0 2 1 0 1 64
$$ 1 90 
$$ 0 
$$ dn4ref 2 2 8 0 0 4 1 1 1 64
$$ 1 ""
$$ 0 
$$ dn 2 2 4 0 0 2 1 8 1 64
$$ 1 "H1"
$$ 0 
$$ dmf 7 1 11 11 11 2 1 8194 1 64
$$ 1 15385 
$$ 0 
$$ displaymode 4 2 9.99999984307e+17 -9.99999984307e+17 0 4 1 0 1 64
$$ 1 "r"
$$ 0 
$$ dhp 1 1 9 9 9 2 1 8192 0 64
$$ 1 43 
$$ 0 
$$ dgssm 2 2 8 0 0 4 1 6 1 64
$$ 1 "1:WET:wet,gzlvlw,gtw:6,gswet:6,dz:6;1:C13 WET:c13wet,dofwet:1,dpwrwet,dmfwet;2:WETshapes:wetshape1,wetshape2,wetshape3,wetshape4;3:WETpowers:wetpwr1,wetpwr2,wetpwr3,wetpwr4;3:WETpulses:pwwet1:3,pwwet2:3,pwwet3:3,pwwet4:3;4:PRESAT:satmode,satpwr,satdly:3,satfrq:1;"
$$ 0 
$$ disCmd 2 2 8 0 0 4 1 0 1 64
$$ 1 ""
$$ 0 
$$ dm 4 2 4 0 0 2 1 0 1 64
$$ 1 "yyy"
$$ 4 "a" "n" "s" "y" 
$$ dlp 7 1 10 10 10 2 1 8194 0 64
$$ 1 10 
$$ 0 
$$ dm2 4 2 4 0 0 2 1 0 1 64
$$ 1 "n"
$$ 4 "a" "n" "s" "y" 
$$ dmg1 2 2 8 0 0 4 1 0 1 64
$$ 1 ""
$$ 4 "" "av1" "ph1" "pwr1" 
$$ dmfwet 7 1 32767 0 0 2 1 0 1 64
$$ 1 5532 
$$ 0 
$$ dmf2 7 1 2000000 1 0 2 1 2 1 64
$$ 1 12987 
$$ 0 
$$ dmg 2 2 2 0 0 4 1 3 1 64
$$ 1 "ph"
$$ 0 
$$ dmm2 4 2 4 0 0 2 1 0 1 64
$$ 1 "c"
$$ 9 "c" "f" "g" "m" "p" "r" "u" "w" "x" 
$$ dmm 4 2 4 0 0 2 1 0 1 64
$$ 1 "w"
$$ 9 "c" "f" "g" "m" "p" "r" "u" "w" "x" 
$$ dmmwet 2 2 8 0 0 2 1 0 1 64
$$ 1 "w"
$$ 0 
$$ dn3ref 2 2 8 0 0 4 1 1 1 64
$$ 1 ""
$$ 0 
$$ dn2ref 2 2 8 0 0 4 1 1 1 64
$$ 1 ""
$$ 0 
$$ dn2 2 2 8 0 0 2 1 8 1 64
$$ 1 ""
$$ 0 
$$ dn2shapes 2 2 8 0 0 2 1 256 1 64
$$ 3 ""
$$ ""
$$ ""
$$ 0 
$$ dn3shapes 2 2 8 0 0 2 1 256 1 64
$$ 3 ""
$$ ""
$$ ""
$$ 0 
$$ dopwCal 2 2 8 0 0 2 1 256 1 64
$$ 3 "n"
$$ "4.0"
$$ "1.0"
$$ 0 
$$ dof 5 1 8 8 8 2 1 8202 1 64
$$ 1 0 
$$ 0 
$$ dnref 2 2 8 0 0 4 1 1 1 64
$$ 1 "Me4Si, 1% in CDCl3"
$$ 0 
$$ dnbippwr 1 1 9 9 9 2 1 8192 1 64
$$ 1 61 
$$ 0 
$$ dnbippw 6 1 1000000 0 0.025 2 1 0 1 64
$$ 1 30.2 
$$ 0 
$$ dnbipshp 2 2 8 0 0 2 1 0 1 64
$$ 1 "hard"
$$ 0 
$$ dod 3 1 14 14 14 2 1 8194 1 64
$$ 1 0.00999999977648 
$$ 0 
$$ dnshapes 2 2 8 0 0 2 1 256 1 64
$$ 3 ""
$$ ""
$$ ""
$$ 0 
$$ dofwet 5 1 1000000000 -1000000000 0 2 1 0 1 64
$$ 1 0 
$$ 0 
$$ dof2 5 1 16 16 16 2 1 8202 1 64
$$ 1 0 
$$ 0 
$$ dpwr 1 1 9 9 9 2 1 8194 1 64
$$ 1 40 
$$ 0 
$$ dpatwet 2 2 8 0 0 2 1 0 1 64
$$ 1 "waltz16"
$$ 0 
$$ dotflag 2 2 8 0 0 4 1 0 1 64
$$ 1 "n"
$$ 2 "n" "y" 
$$ doscout 7 1 10 -10 1 2 1 0 1 64
$$ 1 0 
$$ 0 
$$ dp 2 2 1 0 0 2 1 0 1 64
$$ 1 "y"
$$ 2 "y" "n" 
$$ dpf_wc2 1 1 9.99999984307e+17 -9.99999984307e+17 0 4 1 0 1 64
$$ 1 300 
$$ 0 
$$ dreffrq 1 1 9.99999984307e+17 -9.99999984307e+17 0 2 1 0 1 64
$$ 1 599.564319331 
$$ 0 
$$ dpwrwet 1 1 9.99999984307e+17 -9.99999984307e+17 0 2 1 0 1 64
$$ 1 39 
$$ 0 
$$ dpwr2 1 1 18 18 18 2 1 8194 1 64
$$ 1 1 
$$ 0 
$$ dres 7 1 360 1 0 2 1 0 1 64
$$ 1 90 
$$ 0 
$$ dreffrq2 1 1 9.99999984307e+17 -9.99999984307e+17 0 2 1 0 1 64
$$ 1 0 
$$ 0 
$$ dres2 7 1 360 1 0 2 1 0 1 64
$$ 1 1 
$$ 0 
$$ f1SW 2 2 8 0 0 2 1 1 1 64
$$ 1 ""
$$ 0 
$$ dz 3 1 14 14 14 2 1 8192 1 64
$$ 1 1e-05 
$$ 0 
$$ dss_sc 1 1 9.99999984307e+17 -9.99999984307e+17 0 4 1 0 1 64
$$ 1 0 
$$ 0 
$$ dseq2 2 2 8 0 0 2 1 0 1 64
$$ 1 ""
$$ 0 
$$ dseq 2 2 8 0 0 2 1 0 1 64
$$ 1 "waltz16"
$$ 0 
$$ dseqwet 2 2 8 0 0 2 1 0 1 64
$$ 1 "waltz16"
$$ 0 
$$ dss_wc 1 1 9.99999984307e+17 -9.99999984307e+17 0 4 1 0 1 64
$$ 1 252 
$$ 0 
$$ dss_sc2 1 1 9.99999984307e+17 -9.99999984307e+17 0 4 1 0 1 64
$$ 1 0 
$$ 0 
$$ dss_wc2 1 1 9.99999984307e+17 -9.99999984307e+17 0 4 1 0 1 64
$$ 1 133 
$$ 0 
$$ emessage 4 2 4 0 0 2 1 0 1 64
$$ 1 "n"
$$ 0 
$$ emailaddr 2 2 8 0 0 4 1 0 1 64
$$ 1 ""
$$ 0 
$$ eOptions 2 2 8 0 0 4 1 264 1 64
$$ 1 ""
$$ 0 
$$ emailwhen 2 2 8 0 0 2 1 0 1 64
$$ 1 ""
$$ 0 
$$ explist 2 2 8 0 0 2 1 256 1 64
$$ 1 "CARBON_001"
$$ 0 
$$ explabel 2 2 8 0 0 2 1 0 1 64
$$ 1 "CARBON"
$$ 0 
$$ exppath 2 2 8 0 0 2 1 0 1 64
$$ 1 "/home/LMQPN/vnmrsys/exp2/acqfil"
$$ 0 
$$ filename 2 2 8 0 0 2 1 1 1 64
$$ 1 "CARBON_01"
$$ 0 
$$ fdfdir 2 2 8 0 0 3 1 0 1 64
$$ 1 ""
$$ 0 
$$ faculty 2 2 8 0 0 2 1 0 1 64
$$ 1 ""
$$ 0 
$$ f2SW 2 2 8 0 0 2 1 1 1 64
$$ 1 ""
$$ 0 
$$ fb 7 1 6 6 6 2 1 8203 1 64
$$ 1 17000 
$$ 0 
$$ fidid 2 2 8 0 0 2 1 0 1 64
$$ 1 ""
$$ 0 
$$ fdffile 2 2 8 0 0 3 1 0 1 64
$$ 1 ""
$$ 0 
$$ file 2 2 6 0 0 2 1 3 1 64
$$ 1 "/home/LMQPN/vnmrsys/data/2018/Allison_BRA213A6P2_1219_20180620_01/CARBON_01.fid"
$$ 0 
$$ fn 7 1 524288 64 -2 3 1 1 0 64
$$ 1 65536 
$$ 0 
$$ filtfile 2 2 8 0 0 2 1 0 1 64
$$ 1 ""
$$ 0 
$$ filter 7 1 1000000000 0 1 2 1 2 1 64
$$ 1 44.0999984741 
$$ 0 
$$ fpmult 1 1 1000000000 0 0 3 1 0 0 64
$$ 1 1 
$$ 0 
$$ fn1 7 1 524288 64 -2 3 1 1 1 64
$$ 1 1024 
$$ 0 
$$ fpmult1 1 1 1000000000 0 0 3 2 0 0 64
$$ 1 0.5 
$$ 0 
$$ presatgh2 1 1 9.99999984307e+17 -9.99999984307e+17 0 2 1 0 1 64
$$ 1 10 
$$ 0 
$$ lpext 7 1 1000000 0 1 3 1 0 1 64
$$ 1 4 
$$ 0 
$$ gzlvlw 1 1 9.99999984307e+17 -9.99999984307e+17 0 2 1 0 1 64
$$ 1 14354 
$$ 0 
$$ gtw 3 1 14 14 14 2 1 8192 1 64
$$ 1 0.002 
$$ 0 
$$ gswet 3 1 14 14 14 2 1 8192 1 64
$$ 1 0.002 
$$ 0 
$$ gfs 1 1 1000 -1000 0.001 3 1 1 0 64
$$ 1 0 
$$ 0 
$$ gf 1 1 100000 0 0 3 1 1 0 64
$$ 1 0.10000000149 
$$ 0 
$$ gain 1 1 60 0 2 2 1 0 1 64
$$ 1 30 
$$ 0 
$$ fzoom 7 1 32767 0 0 4 1 0 1 64
$$ 1 0 
$$ 0 
$$ gf1 1 1 100000 0 0 3 1 1 0 64
$$ 1 1 
$$ 0 
$$ gstab 3 1 14 14 14 2 1 8192 1 64
$$ 1 0.0005 
$$ 0 
$$ go_Options 2 2 8 0 0 2 1 7 1 64
$$ 2 "au"
$$ "wait"
$$ 0 
$$ gfs1 1 1 1000 -1000 0.001 3 1 1 0 64
$$ 1 0 
$$ 0 
$$ go_id 2 2 8 0 0 2 1 7 1 64
$$ 1 "exp2.LMQPN.nmr600_1529673130_252204"
$$ 0 
$$ gstab2 3 1 14 14 14 2 1 8192 1 64
$$ 1 0.0005 
$$ 0 
$$ gt5 3 1 14 14 14 2 1 8192 1 64
$$ 1 0.001 
$$ 0 
$$ gt3 3 1 14 14 14 2 1 8192 1 64
$$ 1 0.001 
$$ 0 
$$ gt1 3 1 14 14 14 2 1 8192 1 64
$$ 1 0.001 
$$ 0 
$$ gt0 3 1 14 14 14 2 1 8192 1 64
$$ 1 0.0016 
$$ 0 
$$ gt2 3 1 14 14 14 2 1 8192 1 64
$$ 1 0.001 
$$ 0 
$$ gt4 3 1 14 14 14 2 1 8192 1 64
$$ 1 0.001 
$$ 0 
$$ gt8 3 1 14 14 14 2 1 8192 1 64
$$ 1 0.001 
$$ 0 
$$ gt6 3 1 14 14 14 2 1 8192 1 64
$$ 1 0.001 
$$ 0 
$$ gt7 3 1 14 14 14 2 1 8192 1 64
$$ 1 0.001 
$$ 0 
$$ gtD 3 1 14 14 14 2 1 8192 1 64
$$ 1 0 
$$ 0 
$$ gt9 3 1 14 14 14 2 1 8192 1 64
$$ 1 0.001 
$$ 0 
$$ gtE 3 1 14 14 14 2 1 8192 1 64
$$ 1 0 
$$ 0 
$$ gzlvl5 1 1 1000000 -1000000 1 2 1 0 1 64
$$ 1 2045 
$$ 0 
$$ gzlvl2 1 1 1000000 -1000000 1 2 1 0 1 64
$$ 1 818 
$$ 0 
$$ gzlvl0 1 1 1000000 -1000000 1 2 1 0 1 64
$$ 1 4090 
$$ 0 
$$ gxppars 2 2 8 0 0 2 1 0 1 64
$$ 1 ""
$$ 0 
$$ gzlvl1 1 1 1000000 -1000000 1 2 1 0 1 64
$$ 1 409 
$$ 0 
$$ gzlvl4 1 1 1000000 -1000000 1 2 1 0 1 64
$$ 1 1636 
$$ 0 
$$ gzlvl3 1 1 1000000 -1000000 1 2 1 0 1 64
$$ 1 1227 
$$ 0 
$$ gzlvl8 1 1 1000000 -1000000 1 2 1 0 1 64
$$ 1 3272 
$$ 0 
$$ gzlvl7 1 1 1000000 -1000000 1 2 1 0 1 64
$$ 1 2863 
$$ 0 
$$ gzlvl6 1 1 1000000 -1000000 1 2 1 0 1 64
$$ 1 2454 
$$ 0 
$$ gzlvlD 1 1 1000000 -1000000 1 2 1 0 1 64
$$ 1 0 
$$ 0 
$$ gzlvl9 1 1 1000000 -1000000 1 2 1 0 1 64
$$ 1 3681 
$$ 0 
$$ gzlvlE 1 1 1000000 -1000000 1 2 1 0 1 64
$$ 1 0 
$$ 0 
$$ invgcal 1 1 1000000 -1000000 1 2 1 0 1 64
$$ 1 409 
$$ 0 
$$ ins 3 1 8190 0 1e-07 4 1 3 1 64
$$ 1 100 
$$ 0 
$$ hsgt 3 1 14 14 14 2 1 8192 1 64
$$ 1 0.002 
$$ 0 
$$ homo 2 2 8 0 0 2 1 8 1 64
$$ 1 "n"
$$ 2 "n" "y" 
$$ hdpwr 7 1 49 -16 1 2 1 2 1 64
$$ 1 1 
$$ 0 
$$ hdof 5 1 7 7 7 2 1 8194 1 64
$$ 1 0 
$$ 0 
$$ ho 1 1 500 -500 0 4 1 1 1 64
$$ 1 -135.833328247 
$$ 0 
$$ hs 4 2 4 0 0 2 1 0 1 64
$$ 1 "nn"
$$ 2 "n" "y" 
$$ homo2 4 2 4 0 0 2 1 0 1 64
$$ 1 "n"
$$ 2 "n" "y" 
$$ hsglvl 1 1 1000000 -1000000 1 2 1 0 1 64
$$ 1 4908 
$$ 0 
$$ il 2 2 1 0 0 2 1 0 1 64
$$ 1 "n"
$$ 2 "y" "n" 
$$ hzmm 1 1 1000000000 -1000000000 0 4 1 11 1 64
$$ 1 150.308063135 
$$ 0 
$$ hst 3 1 0.02 0 2.5e-08 2 1 2 1 64
$$ 1 0.00800000037998 
$$ 0 
$$ ident 2 2 8 0 0 3 1 0 1 64
$$ 1 ""
$$ 0 
$$ in 4 2 1 0 0 2 1 0 1 64
$$ 1 "n"
$$ 3 "n" "w" "y" 
$$ insref 1 1 9.99999984307e+17 -9.99999984307e+17 0 4 1 0 0 64
$$ 1 1 
$$ 0 
$$ ins2 1 1 9.99999984307e+17 -9.99999984307e+17 0 4 1 0 1 64
$$ 1 1 
$$ 0 
$$ ins2ref 1 1 9.99999984307e+17 -9.99999984307e+17 0 4 1 0 1 64
$$ 1 1 
$$ 0 
$$ intstd 2 2 8 0 0 2 1 0 1 64
$$ 1 ""
$$ 0 
$$ intmod 2 2 8 0 0 4 1 0 1 64
$$ 1 "off"
$$ 3 "off" "partial" "full" 
$$ investigator 2 2 8 0 0 4 1 0 1 64
$$ 1 ""
$$ 0 
$$ llfrq 1 1 1000000000 -1000000000 0 4 1 0 0 64
$$ 7 8422.38917496 8401.58173532 8381.93026456 8361.12282493 8340.3153853 5757.88093336 3856.31214489 
$$ 0 
$$ lcpeak_ 7 1 32767 0 0 2 1 32768 1 64
$$ 1 0 
$$ 0 
$$ layout 2 2 8 0 0 4 1 0 1 64
$$ 1 "s2pul"
$$ 0 
$$ is 1 1 1000000000 1e-06 0 4 1 3 1 64
$$ 1 1574197.11033 
$$ 0 
$$ io 1 1 500 -500 0.1 4 1 1 1 64
$$ 1 10 
$$ 0 
$$ iswt 1 1 9.99999984307e+17 -9.99999984307e+17 0 2 1 0 1 64
$$ 1 0 
$$ 0 
$$ lb1 1 1 100000 -100000 0 3 1 1 1 64
$$ 1 0.318309992552 
$$ 0 
$$ lb 1 1 100000 -100000 0 3 1 1 1 64
$$ 1 15 
$$ 0 
$$ lifrq 1 1 1000000000 -1000000000 0 4 1 0 0 64
$$ 1 0 
$$ 0 
$$ liamp 1 1 1000000000 0 0 4 1 0 0 64
$$ 1 0.0292720649134 
$$ 0 
$$ llamp 1 1 1000000000 0 0 4 1 0 0 64
$$ 7 0.000205293268664 0.000352658011252 0.000409456755733 0.000351608236087 0.000200259644771 6.05837340117e-06 9.65396793617e-06 
$$ 0 
$$ lockpower_ 1 1 68 0 1 2 1 65552 1 64
$$ 1 32 
$$ 0 
$$ locdir 2 2 8 0 0 2 1 0 1 64
$$ 1 ""
$$ 0 
$$ load 2 2 4 0 0 2 1 3 1 64
$$ 1 "n"
$$ 2 "y" "n" 
$$ lllabel 2 2 8 0 0 3 1 0 1 64
$$ 1 ""
$$ 0 
$$ loc_ 7 1 12 12 12 2 1 8201 0 64
$$ 1 0 
$$ 0 
$$ lockgain_ 1 1 48 0 1 2 1 65552 1 64
$$ 1 21 
$$ 0 
$$ lockfreq_ 5 1 160 0 1e-07 2 1 9 1 64
$$ 1 92.037 
$$ 0 
$$ lockphase_ 1 1 360 0 1 2 1 65552 1 64
$$ 1 128 
$$ 0 
$$ lp 1 1 3600 -3600 0.1 4 1 3 1 64
$$ 1 0 
$$ 0 
$$ lot 2 2 8 0 0 2 1 0 1 64
$$ 1 ""
$$ 0 
$$ longlist 2 2 8 0 0 2 1 0 1 64
$$ 1 ""
$$ 0 
$$ lpalg 2 2 8 0 0 3 1 0 1 64
$$ 1 "lpfft"
$$ 0 
$$ lp1 1 1 3600 -3600 0.1 4 1 3 1 64
$$ 1 0 
$$ 0 
$$ lpalg1 2 2 8 0 0 3 1 0 1 64
$$ 1 "lpfft"
$$ 0 
$$ operator_ 2 2 128 0 0 2 1 32772 1 64
$$ 1 "LMQPN"
$$ 0 
$$ macro 2 2 6 0 0 4 1 3 1 64
$$ 1 ""
$$ 0 
$$ lpprint 7 1 63 0 1 3 1 0 1 64
$$ 1 0 
$$ 0 
$$ lpnupts 7 1 1000000 1 1 3 1 0 1 64
$$ 1 256 
$$ 0 
$$ lpfilt 7 1 32767 1 1 3 1 0 1 64
$$ 1 32 
$$ 0 
$$ lpext1 7 1 1000000 0 1 3 1 0 1 64
$$ 1 1 
$$ 0 
$$ lpfilt1 7 1 32767 1 1 3 1 0 1 64
$$ 1 32 
$$ 0 
$$ lpopt 2 2 8 0 0 3 1 0 1 64
$$ 1 "b"
$$ 0 
$$ lpnupts1 7 1 1000000 1 1 3 1 0 1 64
$$ 1 64 
$$ 0 
$$ lpopt1 2 2 8 0 0 3 1 0 1 64
$$ 1 "b"
$$ 0 
$$ lsfid 7 1 64000 -64000 1 3 1 0 0 64
$$ 1 0 
$$ 0 
$$ lptrace 7 1 32767 0 1 3 1 0 1 64
$$ 1 0 
$$ 0 
$$ lpprint1 7 1 63 0 1 3 1 0 1 64
$$ 1 0 
$$ 0 
$$ lptrace1 7 1 32767 0 1 3 1 0 1 64
$$ 1 0 
$$ 0 
$$ lsfrq1 1 1 9.99999984307e+17 -9.99999984307e+17 0 3 1 0 0 64
$$ 1 0 
$$ 0 
$$ lsfrq 1 1 9.99999984307e+17 -9.99999984307e+17 0 3 1 0 0 64
$$ 1 0 
$$ 0 
$$ lvl 1 1 1000000000 -1000000000 0 4 1 1 1 64
$$ 1 0 
$$ 0 
$$ n3 2 2 6 0 0 4 1 3 1 64
$$ 1 ""
$$ 0 
$$ modules 2 2 8 0 0 2 1 1 1 64
$$ 1 "presat wet gradient quant"
$$ 0 
$$ math 2 2 1 0 0 3 1 3 1 64
$$ 1 "f"
$$ 3 "d" "f" "i" 
$$ mass 1 1 9.99999984307e+17 0 0 2 1 8 1 64
$$ 1 0 
$$ 0 
$$ method 2 2 6 0 0 2 1 3 1 64
$$ 1 "z1z2"
$$ 0 
$$ n1 2 2 6 0 0 4 1 3 1 64
$$ 1 "MinSW bs d1 dm nt obsSW werr sn wbs "
$$ 0 
$$ molecularmass 1 1 9.99999984307e+17 0 0 2 1 8 1 64
$$ 1 0 
$$ 0 
$$ n2 2 2 6 0 0 4 1 3 1 64
$$ 1 ""
$$ 0 
$$ notebook 2 2 8 0 0 2 1 0 1 64
$$ 1 ""
$$ 0 
$$ nameprefix 2 2 8 0 0 2 1 9 1 64
$$ 1 "Allison_BRA213A6P2_1219"
$$ 0 
$$ name 2 2 8 0 0 3 1 0 1 64
$$ 1 ""
$$ 0 
$$ newmodules 2 2 8 0 0 2 1 1 1 64
$$ 1 ""
$$ 0 
$$ nt 7 1 1000000000 1 1 2 1 2 1 64
$$ 1 15000 
$$ 0 
$$ np 7 1 524288 32 2 2 1 11 1 64
$$ 1 65536 
$$ 0 
$$ obsSW 2 2 8 0 0 2 1 1 1 64
$$ 1 "setsw(235,-15)"
$$ 0 
$$ plocklist 2 2 8 0 0 2 1 1 1 64
$$ 1 ""
$$ 0 
$$ page 2 2 8 0 0 2 1 0 1 64
$$ 1 ""
$$ 0 
$$ oslsfrq 1 1 9.99999984307e+17 -9.99999984307e+17 0 2 1 1 0 64
$$ 1 0 
$$ 0 
$$ osfb 1 1 100000 0 0 2 1 1 0 64
$$ 1 0 
$$ 0 
$$ oscoef 7 1 49999 3 2 2 1 1 0 64
$$ 1 31 
$$ 0 
$$ osfilt 2 2 8 0 0 2 1 0 1 64
$$ 1 ""
$$ 5 "a" "A" "b" "B" "" 
$$ p1 6 1 13 13 13 2 1 8194 1 64
$$ 1 0 
$$ 0 
$$ oversamp 7 1 68 0 1 2 1 9 1 64
$$ 1 1 
$$ 0 
$$ pad 3 1 14 14 14 2 1 8194 1 64
$$ 1 0.5 
$$ 0 
$$ parversion 1 1 9.99999984307e+17 -9.99999984307e+17 0 2 1 4 1 64
$$ 1 5.1 
$$ 0 
$$ parstyle_ 2 2 8 0 0 4 1 0 1 64
$$ 1 "ppa"
$$ 0 
$$ parlabel 2 2 8 0 0 2 1 5 1 64
$$ 1 "CARBON"
$$ 0 
$$ parver 2 2 8 0 0 2 1 0 1 64
$$ 1 "VnmrJ VERSION 4.2 REVISION A"
$$ 0 
$$ phfid1 1 1 3600 -3600 0.1 3 1 0 0 64
$$ 1 0 
$$ 0 
$$ phfid 1 1 3600 -3600 0.1 3 1 0 0 64
$$ 1 0 
$$ 0 
$$ pkpick_ 2 2 8 0 0 4 1 0 1 64
$$ 1 ""
$$ 0 
$$ position1 2 2 8 0 0 3 1 0 1 64
$$ 1 ""
$$ 0 
$$ pltopt 4 2 4 0 0 2 1 0 1 64
$$ 1 "y"
$$ 0 
$$ pltmod 2 2 8 0 0 4 1 0 1 64
$$ 1 "fixed"
$$ 5 "off" "fixed" "full" "variable" "user" 
$$ plotoption 2 2 8 0 0 4 1 0 1 64
$$ 7 "pl"
$$ "axis"
$$ "comments"
$$ "params"
$$ "logo"
$$ "header"
$$ "miniplot"
$$ 0 
$$ pmode 2 2 8 0 0 3 1 0 1 64
$$ 1 "partial"
$$ 0 
$$ pplvl 1 1 63 -16 1 2 1 0 1 64
$$ 1 57 
$$ 0 
$$ position2 2 2 8 0 0 3 1 0 1 64
$$ 1 ""
$$ 0 
$$ pp 6 1 8190 0 1e-07 2 1 2 1 64
$$ 1 7.2 
$$ 0 
$$ prcopt 4 2 4 0 0 2 1 0 1 64
$$ 1 "y"
$$ 0 
$$ pplvl_cf 1 1 9.99999984307e+17 -9.99999984307e+17 0 2 1 0 1 64
$$ 1 1 
$$ 0 
$$ preacq 6 1 13 13 13 2 1 8192 0 64
$$ 1 0 
$$ 0 
$$ time_exp 2 2 8 0 0 2 1 0 1 64
$$ 1 ""
$$ 0 
$$ sc2 1 1 3 3 3 4 1 8195 1 64
$$ 1 8 
$$ 0 
$$ rfband 4 2 4 0 0 2 1 0 1 64
$$ 1 "ccc"
$$ 3 "c" "h" "l" 
$$ pw90 6 1 13 13 13 2 1 8194 1 64
$$ 1 6.4 
$$ 0 
$$ priority 7 1 32768 0 1 2 1 0 1 64
$$ 1 5 
$$ 0 
$$ prgd2 3 1 14 14 14 2 1 8192 1 64
$$ 1 0.0002 
$$ 0 
$$ prgcycle 7 1 32767 0 0 2 1 8 1 64
$$ 1 2 
$$ 0 
$$ prescan 2 2 8 0 0 3 1 256 1 64
$$ 11 "Not done"
$$ "Not done"
$$ "off"
$$ "off"
$$ "off"
$$ "off"
$$ "off"
$$ "on"
$$ "on"
$$ ""
$$ ""
$$ 0 
$$ presatinit 4 2 4 0 0 2 1 0 1 64
$$ 1 "n"
$$ 0 
$$ prgd1 3 1 14 14 14 2 1 8192 1 64
$$ 1 0.0002 
$$ 0 
$$ prggt 3 1 14 14 14 2 1 8192 1 64
$$ 1 0.001 
$$ 0 
$$ prgflg 4 2 4 0 0 2 1 8 1 64
$$ 1 "n"
$$ 0 
$$ prggstab 3 1 14 14 14 2 1 8192 1 64
$$ 1 0.0005 
$$ 0 
$$ prgpw 6 1 13 13 13 2 1 8192 1 64
$$ 1 6.4 
$$ 0 
$$ prggzlvl 1 1 1000000 -1000000 1 2 1 0 1 64
$$ 1 15983 
$$ 0 
$$ procdim 7 1 32767 0 0 3 1 0 1 64
$$ 1 1 
$$ 0 
$$ proc 2 2 10 0 0 3 1 1 1 64
$$ 1 "lp"
$$ 0 
$$ probestyle_ 2 2 8 0 0 2 1 0 1 64
$$ 1 "db"
$$ 0 
$$ probe_ 2 2 8 0 0 2 1 8 1 64
$$ 1 "One_NMR_W023"
$$ 0 
$$ probetype_ 2 2 8 0 0 2 1 0 1 64
$$ 1 "liquids"
$$ 0 
$$ proccmd 2 2 8 0 0 3 1 7 1 64
$$ 1 "wft"
$$ 0 
$$ proc1 2 2 10 0 0 3 2 1 1 64
$$ 1 "ft"
$$ 0 
$$ pslabel 2 2 8 0 0 2 1 11 1 64
$$ 1 "CARBON"
$$ 0 
$$ protocols 2 2 8 0 0 3 1 0 1 64
$$ 1 ""
$$ 0 
$$ processid 1 1 9.99999984307e+17 -9.99999984307e+17 0 3 1 0 1 64
$$ 1 0 
$$ 0 
$$ psatsolv 2 2 8 0 0 2 1 0 1 64
$$ 1 "D2O"
$$ 0 
$$ pstof 5 1 1000000000 -1000000000 0 2 1 264 1 64
$$ 1 0 
$$ 0 
$$ psppm 2 2 8 0 0 2 1 1 1 64
$$ 1 ""
$$ 0 
$$ pw 6 1 13 13 13 2 1 8194 1 64
$$ 1 3.2 
$$ 0 
$$ r3 1 1 1e+18 -1e+18 0 4 1 1 1 64
$$ 1 0 
$$ 0 
$$ pwx2lvl 1 1 63 -16 1 2 1 0 1 64
$$ 1 55 
$$ 0 
$$ pwwet3 6 1 1000000 0 0.025 2 1 0 1 64
$$ 1 0 
$$ 0 
$$ pwwet1 6 1 1000000 0 0.025 2 1 0 1 64
$$ 1 0 
$$ 0 
$$ pwwet 6 1 1000000 0 0.025 2 1 0 1 64
$$ 1 0 
$$ 0 
$$ pwwet2 6 1 1000000 0 0.025 2 1 0 1 64
$$ 1 0 
$$ 0 
$$ pwx 6 1 13 13 13 2 1 8192 1 64
$$ 1 15 
$$ 0 
$$ pwwet4 6 1 1000000 0 0.025 2 1 0 1 64
$$ 1 0 
$$ 0 
$$ pwx2 6 1 13 13 13 2 1 8192 1 64
$$ 1 15 
$$ 0 
$$ r1 1 1 1e+18 -1e+18 0 4 1 1 1 64
$$ 1 0 
$$ 0 
$$ pwxlvl 1 1 9 9 9 2 1 8192 1 64
$$ 1 55 
$$ 0 
$$ pwx2lvl_cf 1 1 9.99999984307e+17 -9.99999984307e+17 0 2 1 0 1 64
$$ 1 1 
$$ 0 
$$ pwxlvl_cf 1 1 9.99999984307e+17 -9.99999984307e+17 0 2 1 0 1 64
$$ 1 1 
$$ 0 
$$ r2 1 1 1e+18 -1e+18 0 4 1 1 1 64
$$ 1 0 
$$ 0 
$$ ref_pw90 6 1 13 13 13 2 1 8192 1 64
$$ 1 5.475 
$$ 0 
$$ r6 1 1 1e+18 -1e+18 0 4 1 1 1 64
$$ 1 0 
$$ 0 
$$ r4 1 1 1e+18 -1e+18 0 4 1 1 1 64
$$ 1 0 
$$ 0 
$$ r5 1 1 1e+18 -1e+18 0 4 1 1 1 64
$$ 1 0 
$$ 0 
$$ ref 5 1 1000000000 -1000000000 0 3 4 0 1 64
$$ 1 0 
$$ 0 
$$ r7 1 1 1e+18 -1e+18 0 4 1 1 1 64
$$ 1 0 
$$ 0 
$$ ref1 5 1 1000000000 -1000000000 0 3 1 0 1 64
$$ 1 0 
$$ 0 
$$ refpos 1 1 9.99999984307e+17 -9.99999984307e+17 0 4 1 0 1 64
$$ 1 0 
$$ 0 
$$ reffrq 1 1 9.99999984307e+17 -9.99999984307e+17 0 4 1 0 1 64
$$ 1 150.760568009 
$$ 0 
$$ ref_pwr 1 1 9.99999984307e+17 -9.99999984307e+17 0 2 1 0 1 64
$$ 1 60 
$$ 0 
$$ reffrq1 1 1 9.99999984307e+17 -9.99999984307e+17 0 4 1 0 1 64
$$ 1 499.8377008 
$$ 0 
$$ researchgroup 2 2 8 0 0 2 1 0 1 64
$$ 1 ""
$$ 0 
$$ refstd_ 2 2 8 0 0 2 1 65808 1 64
$$ 1 ""
$$ 0 
$$ retentiontime_ 2 2 8 0 0 2 1 0 1 64
$$ 1 ""
$$ 0 
$$ sas 7 1 10000000 0 0 3 1 1 0 64
$$ 1 0 
$$ 0 
$$ rp 1 1 3600 -3600 0.1 4 1 3 1 64
$$ 1 -58.1948927485 
$$ 0 
$$ rfp 1 1 1000000000 -1000000000 0 4 1 1 1 64
$$ 1 0 
$$ 0 
$$ rfl 1 1 1000000000 -1000000000 0 4 1 1 1 64
$$ 1 2355.70258323 
$$ 0 
$$ rfchnuclei 2 2 8 0 0 2 1 256 1 64
$$ 1 ""
$$ 0 
$$ rfl1 1 1 1000000000 -1000000000 0 4 1 1 1 64
$$ 1 0 
$$ 0 
$$ rof1 6 1 13 13 13 2 1 8194 1 64
$$ 1 5 
$$ 0 
$$ rfp1 1 1 1000000000 -1000000000 0 4 1 1 1 64
$$ 1 0 
$$ 0 
$$ rof2 6 1 13 13 13 2 1 8194 1 64
$$ 1 25.1625 
$$ 0 
$$ samplename 2 2 8 0 0 2 1 9 1 64
$$ 1 "Allison_BRA213A6P2_1219"
$$ 0 
$$ sa 7 1 10000000 0 0 3 1 1 0 64
$$ 1 1024 
$$ 0 
$$ rp1 1 1 3600 -3600 0.1 4 1 3 1 64
$$ 1 0 
$$ 0 
$$ sample 2 2 8 0 0 2 1 1 1 64
$$ 1 "Allison_BRA213A6P2_1219_20180620_01"
$$ 0 
$$ samplevolume 1 1 9.99999984307e+17 0 0 2 1 8 1 64
$$ 1 600 
$$ 0 
$$ sampleowner 2 2 8 0 0 2 1 0 1 64
$$ 1 ""
$$ 0 
$$ sampwt 1 1 9.99999984307e+17 -9.99999984307e+17 0 2 1 0 1 64
$$ 1 0 
$$ 0 
$$ saveshapes 2 2 8 0 0 2 1 256 1 64
$$ 1 ""
$$ 0 
$$ satpwr 1 1 30 -16 0.5 2 1 0 1 64
$$ 1 0 
$$ 0 
$$ satfrq 5 1 1000000000 -1000000000 0 2 1 0 1 64
$$ 1 1908.87795598 
$$ 0 
$$ satdly 3 1 14 14 14 2 1 8192 1 64
$$ 1 1 
$$ 0 
$$ satmode 4 2 4 0 0 2 1 0 1 64
$$ 1 "n"
$$ 0 
$$ saveglobal_ 2 2 8 0 0 3 1 0 1 64
$$ 21 "probe"
$$ "lcpeak"
$$ "loc"
$$ "lockpower"
$$ "lockgain"
$$ "lockphase"
$$ "lockfreq"
$$ "z0"
$$ "lkof"
$$ "vloc"
$$ "vrack"
$$ "vzone"
$$ "vproto"
$$ "pkpick"
$$ "parstyle"
$$ "operator"
$$ "studyid"
$$ "systemname"
$$ "probetype"
$$ "refstd"
$$ "probestyle"
$$ 0 
$$ sbbiflg 4 2 4 0 0 2 1 0 1 64
$$ 1 "n"
$$ 0 
$$ sb 1 1 1000 -1000 0 3 1 0 0 64
$$ 1 0 
$$ 0 
$$ sb1 1 1 1000 -1000 0 3 1 1 0 64
$$ 1 0 
$$ 0 
$$ sbs1 1 1 1000 -1000 0 3 1 1 0 64
$$ 1 0 
$$ 0 
$$ sbs 1 1 1000 -1000 0 3 1 1 0 64
$$ 1 0 
$$ 0 
$$ sc 1 1 1 1 1 4 1 8195 1 64
$$ 1 8 
$$ 0 
$$ studyowner 2 2 8 0 0 2 1 0 1 64
$$ 1 "LMQPN"
$$ 0 
$$ sp 1 1 1000000000 -1000000000 0 4 1 3 1 64
$$ 1 -2354.54661436 
$$ 0 
$$ sf 1 1 8190 0 1e-07 4 1 3 1 64
$$ 1 0 
$$ 0 
$$ segstab 3 1 14 14 14 2 1 8192 1 64
$$ 1 0.0005 
$$ 0 
$$ scoutinfo 2 2 8 0 0 2 1 256 1 64
$$ 1 ""
$$ 0 
$$ scans 2 2 8 0 0 3 1 0 1 64
$$ 1 ""
$$ 0 
$$ sdirtmplt 2 2 8 0 0 2 1 0 1 64
$$ 1 "$samplename$_%DATE%_"
$$ 0 
$$ seqfil 2 2 8 0 0 2 1 11 1 64
$$ 1 "s2pul"
$$ 0 
$$ segt5 3 1 14 14 14 2 1 8192 1 64
$$ 1 0.0005 
$$ 0 
$$ slpname 2 2 8 0 0 2 1 256 1 64
$$ 1 ""
$$ 0 
$$ sfrq 1 1 1000000000 0 0 2 1 11 1 64
$$ 1 150.7771517 
$$ 0 
$$ sf1 1 1 9.99999984307e+17 -9.99999984307e+17 0 4 1 0 1 64
$$ 1 0 
$$ 0 
$$ shims 2 2 8 0 0 2 1 0 1 64
$$ 1 ""
$$ 0 
$$ sn 1 1 1e+18 -1e+18 0 3 1 1 1 64
$$ 1 100 
$$ 0 
$$ slpsat 4 2 4 0 0 2 1 0 1 64
$$ 1 "n"
$$ 0 
$$ solvent 2 2 6 0 0 2 1 11 1 64
$$ 1 "dmso"
$$ 0 
$$ strtext 7 1 1000000 1 1 3 1 0 1 64
$$ 1 4 
$$ 0 
$$ sreffrq 1 1 9.99999984307e+17 -9.99999984307e+17 0 2 1 0 1 64
$$ 1 150.760568009 
$$ 0 
$$ spin 1 1 39 0 1 2 1 0 1 64
$$ 1 0 
$$ 0 
$$ sp1 1 1 1000000000 -1000000000 0 4 1 3 1 64
$$ 1 649.999938965 
$$ 0 
$$ srate 7 1 32767 0 1 2 1 1 1 64
$$ 1 25 
$$ 0 
$$ sspul 4 2 4 0 0 2 1 0 1 64
$$ 1 "n"
$$ 0 
$$ ss 7 1 32767 -32768 0 2 1 0 1 64
$$ 1 0 
$$ 0 
$$ strtpar 2 2 8 0 0 2 1 0 1 64
$$ 1 ""
$$ 0 
$$ strtlp 7 1 1000000 1 1 3 1 0 1 64
$$ 1 4 
$$ 0 
$$ strtext1 7 1 1000000 1 1 3 1 0 1 64
$$ 1 1 
$$ 0 
$$ strtlp1 7 1 1000000 1 1 3 1 0 1 64
$$ 1 2 
$$ 0 
$$ studyid_ 2 2 8 0 0 2 1 0 1 64
$$ 1 "tmpstudy"
$$ 0 
$$ study 2 2 8 0 0 3 1 0 1 64
$$ 1 ""
$$ 0 
$$ t2 3 1 14 14 14 2 1 8192 1 64
$$ 1 0 
$$ 0 
$$ svftmplt 2 2 8 0 0 2 1 0 1 64
$$ 1 "$pslabel$_"
$$ 0 
$$ svfopt 4 2 4 0 0 2 1 0 1 64
$$ 1 "y"
$$ 0 
$$ studystatus 2 2 8 0 0 2 1 0 1 64
$$ 1 ""
$$ 0 
$$ systemname_ 2 2 8 0 0 2 1 0 1 64
$$ 1 "nmr600-vnmrs600"
$$ 0 
$$ sw 1 1 5 5 5 2 1 8203 1 64
$$ 1 37878.7878788 
$$ 0 
$$ t1 3 1 14 14 14 2 1 8192 1 64
$$ 1 0 
$$ 0 
$$ tempFTS 1 1 200 -150 0.1 2 1 1 1 64
$$ 1 25 
$$ 0 
$$ temp 1 1 200 -150 0.1 2 1 8 1 64
$$ 1 26 
$$ 0 
$$ t3 3 1 14 14 14 2 1 8192 1 64
$$ 1 0 
$$ 0 
$$ th 1 1 1000000000 0 0 4 1 1 1 64
$$ 1 17.7563492613 
$$ 0 
$$ text_string 2 2 8 0 0 4 1 256 1 64
$$ 1 "Allison_BRA213A6P2_1219"
$$ 0 
$$ time_complete 2 2 8 0 0 4 1 0 1 64
$$ 1 "20180622T101210"
$$ 0 
$$ wet_cf 1 1 9.99999984307e+17 -9.99999984307e+17 0 2 1 0 1 64
$$ 1 1 
$$ 0 
$$ vf 1 1 1000000000 0 0 4 1 3 1 64
$$ 1 1442.5345459 
$$ 0 
$$ tof 5 1 7 7 7 2 1 8202 1 64
$$ 1 2295.7 
$$ 0 
$$ tin 2 2 1 0 0 2 1 2 1 64
$$ 1 "n"
$$ 3 "n" "w" "y" 
$$ time_saved 2 2 8 0 0 4 1 0 1 64
$$ 1 "20180622T155956"
$$ 0 
$$ time_processed 2 2 8 0 0 3 1 0 1 64
$$ 1 "20180622T155949"
$$ 0 
$$ time_plotted 2 2 8 0 0 3 1 0 1 64
$$ 1 ""
$$ 0 
$$ time_run 2 2 8 0 0 2 1 0 1 64
$$ 1 "20180622T101210"
$$ 0 
$$ time_submitted_local 2 2 8 0 0 2 1 0 1 64
$$ 1 "20180622T101210X10AMFriJun"
$$ 0 
$$ time_submitted 2 2 8 0 0 2 1 0 1 64
$$ 1 "20180622T101210"
$$ 0 
$$ time_svfdate 2 2 8 0 0 2 1 0 1 64
$$ 1 "20180622T101210"
$$ 0 
$$ tnbippwr 1 1 17 17 17 2 1 8192 1 64
$$ 1 50 
$$ 0 
$$ tn 2 2 4 0 0 2 1 8 1 64
$$ 1 "C13"
$$ 0 
$$ tlt 1 1 1000000000 -1000000000 0 4 1 1 1 64
$$ 1 0 
$$ 0 
$$ tnbippw 6 1 1000000 0 0.025 2 1 0 1 64
$$ 1 125 
$$ 0 
$$ tnref 2 2 8 0 0 4 1 1 1 64
$$ 1 "Me4Si, 1% in CDCl3"
$$ 0 
$$ tnbipshp 2 2 8 0 0 2 1 0 1 64
$$ 1 "bip125us"
$$ 0 
$$ tnshapes 2 2 8 0 0 2 1 256 1 64
$$ 3 ""
$$ ""
$$ ""
$$ 0 
$$ trace 2 2 2 0 0 4 1 3 1 64
$$ 1 "f1"
$$ 2 "f1" "f2" 
$$ tpwr 1 1 17 17 17 2 1 8194 1 64
$$ 1 58 
$$ 0 
$$ tofh2o 5 1 1000000000 -1000000000 0 2 1 0 1 64
$$ 1 0 
$$ 0 
$$ tpwr_cf 1 1 9.99999984307e+17 -9.99999984307e+17 0 2 1 0 1 64
$$ 1 1 
$$ 0 
$$ user 2 2 9 0 0 2 1 1 1 64
$$ 1 " 1-14-87"
$$ 0 
$$ tunemethod 2 2 8 0 0 2 1 0 1 64
$$ 1 "n"
$$ 0 
$$ userplotter 2 2 8 0 0 4 1 0 1 64
$$ 1 "printer"
$$ 0 
$$ vs 1 1 1000000000 1e-06 0 4 1 3 1 64
$$ 1 1692634.72315 
$$ 0 
$$ vpf 1 1 500 -500 0 4 1 0 1 64
$$ 1 0 
$$ 0 
$$ vloc_ 2 2 8 0 0 2 1 8 1 64
$$ 1 "0"
$$ 0 
$$ vjdialogarg 2 2 8 0 0 4 1 256 1 64
$$ 1 ""
$$ 0 
$$ vjdialog 2 2 8 0 0 4 1 256 1 64
$$ 1 ""
$$ 0 
$$ volume 1 1 9.99999984307e+17 -9.99999984307e+17 0 2 1 0 1 64
$$ 1 0 
$$ 0 
$$ vo 1 1 500 -500 0 4 1 1 1 64
$$ 1 0 
$$ 0 
$$ vp 7 1 500 -500 0.1 4 1 3 1 64
$$ 1 0 
$$ 0 
$$ vproto_ 2 2 8 0 0 2 1 0 1 64
$$ 1 ""
$$ 0 
$$ vpfi 1 1 500 -500 0 4 1 0 1 64
$$ 1 0 
$$ 0 
$$ vrack_ 7 1 5 1 0 2 1 0 1 64
$$ 1 1 
$$ 0 
$$ vzone_ 7 1 15 1 0 2 1 0 1 64
$$ 1 1 
$$ 0 
$$ vtc 1 1 255 0 1 2 1 2 1 64
$$ 1 20 
$$ 0 
$$ vsproj 1 1 1000000000 1e-06 0 4 1 3 1 64
$$ 1 200 
$$ 0 
$$ vs2d 1 1 1000000000 1e-06 0 4 1 3 1 64
$$ 1 200 
$$ 0 
$$ vtwait 3 1 14 14 14 2 1 8194 1 64
$$ 1 300 
$$ 0 
$$ wdone 2 2 8 0 0 3 1 0 1 64
$$ 1 ""
$$ 0 
$$ wc 1 1 2 2 2 4 1 8203 1 64
$$ 1 252 
$$ 0 
$$ wbs 2 2 6 0 0 3 1 3 1 64
$$ 1 ""
$$ 0 
$$ wc2 1 1 4 4 4 4 1 8195 1 64
$$ 1 133 
$$ 0 
$$ werr 2 2 6 0 0 3 1 3 1 64
$$ 1 "cpreact"
$$ 0 
$$ wds 2 2 8 0 0 3 1 0 1 64
$$ 1 ""
$$ 0 
$$ wet 4 2 4 0 0 2 1 0 1 64
$$ 1 "n"
$$ 0 
$$ x1 7 1 19 19 19 2 1 8192 1 64
$$ 1 3790 
$$ 0 
$$ wetshape4 2 2 8 0 0 2 1 0 1 64
$$ 1 "wetshp"
$$ 0 
$$ wetpwr2 1 1 9.99999984307e+17 -9.99999984307e+17 0 2 1 0 1 64
$$ 1 0 
$$ 0 
$$ wetfrqw 1 1 9.99999984307e+17 -9.99999984307e+17 0 2 1 256 1 64
$$ 1 80 
$$ 0 
$$ wetfrq 5 1 1000000000 -1000000000 0 2 1 256 0 64
$$ 1 0 
$$ 0 
$$ wetfly 4 2 4 0 0 2 1 0 1 64
$$ 1 "n"
$$ 0 
$$ wetfrqs 2 2 8 0 0 2 1 256 1 64
$$ 1 "seduce"
$$ 0 
$$ wetpwr 1 1 9.99999984307e+17 -9.99999984307e+17 0 2 1 0 1 64
$$ 1 0 
$$ 0 
$$ wetpeaks 7 1 10 0 1 2 1 0 0 64
$$ 1 0 
$$ 0 
$$ wetpwr1 1 1 9.99999984307e+17 -9.99999984307e+17 0 2 1 0 1 64
$$ 1 0 
$$ 0 
$$ wetshape 2 2 8 0 0 2 1 0 1 64
$$ 1 "wetshp"
$$ 0 
$$ wetpwr4 1 1 9.99999984307e+17 -9.99999984307e+17 0 2 1 0 1 64
$$ 1 0 
$$ 0 
$$ wetpwr3 1 1 9.99999984307e+17 -9.99999984307e+17 0 2 1 0 1 64
$$ 1 0 
$$ 0 
$$ wetset 2 2 8 0 0 4 1 0 1 64
$$ 1 "set1"
$$ 0 
$$ wetshape2 2 2 8 0 0 2 1 0 1 64
$$ 1 "wetshp"
$$ 0 
$$ wetshape1 2 2 8 0 0 2 1 0 1 64
$$ 1 "wetshp"
$$ 0 
$$ wetshape3 2 2 8 0 0 2 1 0 1 64
$$ 1 "wetshp"
$$ 0 
$$ wp1 1 1 100000 0 0 4 1 3 1 64
$$ 1 62.5000114441 
$$ 0 
$$ whatemail 2 2 8 0 0 2 1 0 1 64
$$ 1 "message"
$$ 0 
$$ wf 1 1 8190 0 1e-07 4 1 3 1 64
$$ 1 0.8650752 
$$ 0 
$$ wexp 2 2 6 0 0 3 1 3 1 64
$$ 1 "chempackQ"
$$ 0 
$$ wf1 1 1 9.99999984307e+17 -9.99999984307e+17 0 4 1 0 1 64
$$ 1 1.30048000813 
$$ 0 
$$ wnt 2 2 6 0 0 3 1 3 1 64
$$ 1 ""
$$ 0 
$$ whenemail 2 2 8 0 0 2 1 0 1 64
$$ 1 "never"
$$ 0 
$$ wp 1 1 5000000 0 0 4 1 11 1 64
$$ 1 37877.6319099 
$$ 0 
$$ wstart 2 2 8 0 0 3 1 0 1 64
$$ 1 ""
$$ 0 
$$ wrtp 2 2 8 0 0 3 1 0 1 64
$$ 1 ""
$$ 0 
$$ wqinit 2 2 8 0 0 4 1 0 1 64
$$ 1 ""
$$ 0 
$$ wshim 4 2 4 0 0 2 1 1 1 64
$$ 1 "n"
$$ 15 "e" "f" "g" "n" "s" "0" "1" "2" "3" "4" "5" "6" "7" "8" "9" 
$$ wtfile1 2 2 15 0 0 3 2 1 1 64
$$ 1 ""
$$ 0 
$$ wtfile 2 2 15 0 0 3 1 1 1 64
$$ 1 ""
$$ 0 
$$ wtune 4 2 4 0 0 2 1 0 1 64
$$ 1 "n"
$$ 10 "s" "t" "e" "v" "i" "n" "1" "2" "3" "4" 
$$ z3x 7 1 19 19 19 2 1 8192 1 64
$$ 1 -1067 
$$ 0 
$$ z2 7 1 19 19 19 2 1 8192 1 64
$$ 1 -288 
$$ 0 
$$ y3 7 1 19 19 19 2 1 8192 1 64
$$ 1 1431 
$$ 0 
$$ xy 7 1 19 19 19 2 1 8192 1 64
$$ 1 737 
$$ 0 
$$ x3 7 1 19 19 19 2 1 8192 1 64
$$ 1 5358 
$$ 0 
$$ x2y2 7 1 19 19 19 2 1 8192 1 64
$$ 1 -2051 
$$ 0 
$$ x4 7 1 19 19 19 2 1 8192 1 64
$$ 1 0 
$$ 0 
$$ xz2 7 1 19 19 19 2 1 8192 1 64
$$ 1 -6547 
$$ 0 
$$ xz 7 1 19 19 19 2 1 8192 1 64
$$ 1 2493 
$$ 0 
$$ y1 7 1 19 19 19 2 1 8192 1 64
$$ 1 874 
$$ 0 
$$ yz2 7 1 19 19 19 2 1 8192 1 64
$$ 1 9719 
$$ 0 
$$ yz 7 1 19 19 19 2 1 8192 1 64
$$ 1 -3686 
$$ 0 
$$ y4 7 1 19 19 19 2 1 8192 1 64
$$ 1 0 
$$ 0 
$$ z1 7 1 19 19 19 2 1 8192 1 64
$$ 1 -5172 
$$ 0 
$$ z0_ 1 1 19 19 19 2 1 73744 1 64
$$ 1 -5517 
$$ 0 
$$ z1c 7 1 19 19 19 2 1 8192 1 64
$$ 1 -1044 
$$ 0 
$$ z2xy 7 1 19 19 19 2 1 8192 1 64
$$ 1 -5134 
$$ 0 
$$ z2x2y2 7 1 19 19 19 2 1 8192 1 64
$$ 1 -946 
$$ 0 
$$ z2c 7 1 19 19 19 2 1 8192 1 64
$$ 1 196 
$$ 0 
$$ z2x3 7 1 19 19 19 2 1 8192 1 64
$$ 1 0 
$$ 0 
$$ z3 7 1 19 19 19 2 1 8192 1 64
$$ 1 -1085 
$$ 0 
$$ z2y3 7 1 19 19 19 2 1 8192 1 64
$$ 1 0 
$$ 0 
$$ z3c 7 1 19 19 19 2 1 8192 1 64
$$ 1 0 
$$ 0 
$$ z4xy 7 1 19 19 19 2 1 8192 1 64
$$ 1 0 
$$ 0 
$$ z4c 7 1 19 19 19 2 1 8192 1 64
$$ 1 0 
$$ 0 
$$ z3xy 7 1 19 19 19 2 1 8192 1 64
$$ 1 0 
$$ 0 
$$ z3x3 7 1 19 19 19 2 1 8192 1 64
$$ 1 0 
$$ 0 
$$ z3x2y2 7 1 19 19 19 2 1 8192 1 64
$$ 1 0 
$$ 0 
$$ z3y3 7 1 19 19 19 2 1 8192 1 64
$$ 1 0 
$$ 0 
$$ z3y 7 1 19 19 19 2 1 8192 1 64
$$ 1 4156 
$$ 0 
$$ z4 7 1 19 19 19 2 1 8192 1 64
$$ 1 -3440 
$$ 0 
$$ z4x2y2 7 1 19 19 19 2 1 8192 1 64
$$ 1 0 
$$ 0 
$$ z4x 7 1 19 19 19 2 1 8192 1 64
$$ 1 2515 
$$ 0 
$$ z7 7 1 19 19 19 2 1 8192 1 64
$$ 1 -5918 
$$ 0 
$$ z5y 7 1 19 19 19 2 1 8192 1 64
$$ 1 0 
$$ 0 
$$ z5 7 1 19 19 19 2 1 8192 1 64
$$ 1 -2149 
$$ 0 
$$ z4y 7 1 19 19 19 2 1 8192 1 64
$$ 1 3210 
$$ 0 
$$ z5x 7 1 19 19 19 2 1 8192 1 64
$$ 1 0 
$$ 0 
$$ z6 7 1 19 19 19 2 1 8192 1 64
$$ 1 -2403 
$$ 0 
$$ zx2y2 7 1 19 19 19 2 1 8192 1 64
$$ 1 -716 
$$ 0 
$$ zoom 7 1 32767 0 0 4 1 0 1 64
$$ 1 0 
$$ 0 
$$ z8 7 1 19 19 19 2 1 8192 1 64
$$ 1 0 
$$ 0 
$$ zxy 7 1 19 19 19 2 1 8192 1 64
$$ 1 -3186 
$$ 0 
$$ zx3 7 1 19 19 19 2 1 8192 1 64
$$ 1 851 
$$ 0 
$$ zy3 7 1 19 19 19 2 1 8192 1 64
$$ 1 1099 
$$ 0 
$$ 
##$PARAMETERFILE=	(text, ASCII, c:/Users/aliso/Dropbox/BRA213/Artigo_rifamicina/Rifamicin%20JNP/Artigo%20JNP_2025/Resubmiss%C3%A3o_JNP/Salinirifamycin%20B/CARBON_01.fid/text, 0)
$$ Allison_BRA213A6P2_1219
$$ 
##XUNITS=	HZ
##YUNITS=	ARBITRARY UNITS
##FIRSTX=	35523.085295570002927
##LASTX=	-2355.1245987958141086
##XFACTOR=	-0.57798443418579115161
##YFACTOR=	1.385054016113281433e-07
##NPOINTS=	65536
##XYDATA=	(X++(Y..Y))
-61460H22932N0922N3167N6054N9452O2984O6128O8348O9157O8277O5535O0960N4649M6782
-61447A605347L7624K7477J6775N979m319j3568k1306k7188l1160l3327l4055l3848l3239
-61434A461192l2749l2808l3745l5783l9147m4001n0467n8515o7955p8278q8789r8649j06966
-61421F93340j12980j16154j16181j13122j07190r8831q8604p7087o4866n2436m0169k8254
-61409c22534j6759n630N145J5424K4875L2897L8805M1864M1590L7804L0824K1319J0199j584
-61395d5761j3242k4322l4681m4392n3617o2371p0529p7731q3507q7401q9120q8577q5970
-61382h61221q1714p6355p0494o4593n9020n3921m9319m5189m1488l8225l5458l3238l1601
-61369a541836l0489k9811k9497k9484k9803l0540l1729l3361l5220l6961l8229l8562l7692
-61356a973214l5419l1686k6568k0195j2791m586M123J3027K1773L0036L7527M3998M9348
-61343a904627N3500N6457N8222N8778N8111N6125N2805M8183M2434L5833K8816K1935J5801
-61330a317627J1002Q115P554R513J4015K0765K9271L8882M8837N8360O6783P3587P8441Q1238
-61316g71264Q1975Q0761P7749P3090O7012N9748N1593M2814L3701K4434J5163N949l215j2322
-61302a72812k1378l0378l9320m8196n6994o5757p4487q3172r1663r9691j06874j12712j16745
-61289a120179j18575j18024j15097j10085j03435r5747q7696p9839p2623o6224o0627n5533
-61277b203684n0537m5159l8967l1674k3143j3493l017P800J8402K8256L6968M4278N0154
-61264b223816N4634N7875O0032O1209O1511O1014N9838N8137N6129N4088N2263N0881N0033
-61251a486172M9614M9306M8603M6864M3433L7786K9536J8593N062j0729k8313m7122o6519
-61238a310058q5840j04321j21218j35732j47138j54844j58434j57804j53118j44742j33244
-61227b806493j19221j03222q5749o7233m8063k8642r413R149K6575M2414N6295O7997P7435
-61214b988171Q4730R0156R4159R7235R9865J02372J04879J07237J09049J09826J09078J06433
-61202a773152J01729R4978Q6336P6064O4566N2284L9792K7754J6795P478J22n206q754j1011
-61188a230225j2576j4087j6002j8581k1862k5679k9749l3772l7463m0533m2770m3939m3869
-61175a611107m2457l9679l5651l0604k4911j8984j3240q043l641j60K391M001M714M483L254
-61160a809634R52k437o819j1922j7359k2683k7427l1282l4017l5589l6027l5424l3965l1784
-61146b135417k9045k5866k2333j8491j4343r921n273m50M492R520J4646J9921K5480L1342
-61132b155738L7539M3906N0169N5897O0621O3890O5404O5078O3085N9863N6037N2267M9158
-61119a432824M7073M6098M5972M6200M6204M5428M3575M0600L6740L2424K8115K4223K1037
-61106i29135J8615J6869J5561J4337J2822J0598P318K748l202j0397j8543k7256l6087m4708
-61092i70460n2899o0577o7724p4341q0380q5651q9899r2805r4022r3307r0527q5761p9238
-61079b017591p1385o2724n3758m4945l6498k8445k0633j2774m568M176J3504K3228L3021
-61066b279392M2412N0878N8000O3427O7003O8675O8543O6776O3546N9098N3582M7140L9847
-61053a530465L1696K2706J2844K136r315k1252l3285m4873n5386o4162p0582p4149p4564
-61040a908651p1740o5891n7451m7026l5312k2912j0271K363J4885K7315L9524N1347O2347
-61027b021473P1994P9646Q4713Q6751Q5442Q0711P2700O1735M8350L3316J7522J923j2543
-61014a309213k5113l5219m2592m7216m9306m9278m7593m4753m1198l7259l3145k9001k4977
-61001a815863k1260j8153j6036j5296j6245j9035k3545k9409l6015m2614m8451n2854n5327
-60988b210103n5600n3641m9548m3573l6037k7277j7637p393L229J4085K5031L5959M6737
-60975b375768N7217O7218P6569Q5076R2534R8772J03613J06942J08723J09002J07862J05389
-60963a256851J01647R6581R0084Q1993P2130O0420M6977L2220J6787J629j2167k3565l1697
-60950g23812l6047l6459l3236k6912j8235q016K978J4008K4406L3523M0810M5868M8489M8752
-60936f23883M6981M3673L9453L4855L0287K5929K1744J7544J3061Q038K403l769j0192j6429
-60922c70305k1993k6386k9230l0287k9524k7117k3441j9034j4527j0534p557n959n854p244
-60908f28992r988j3878j8724k4248l0205l6271m2085m7342n1772n5201n7637n9125n9829
-60895a135297n9891n9422n8471n7073n5253n3081n0629m8031m5329m2470l9329l5695l1401
-60882a771372k6330k0535j4191p646j286M443R183J2700J4906J5895J5896J5260J4423J3869
-60868a724785J4036J5275J7772K1419K5853L0445L4385L6901L7298L5187L0418K3186J3869
-60855a388741L068q550k0221l1220m0855m8572n3897n6547n6362n3301m7489l9163k8739
-60842a870589j6747l949Q801K0537L0269L7078M0187L9180L3912K4711J2285k331j7899l3066
-60828a697621m6545n7208o4194o7033o5630o0347n1866m1101k9027j6520m262P355J8201
-60815b175798K8392L8189M7843N7557O7333P7053Q6355R4872J02163J07834J11619J13361
-60803a243227J13044J10855J07195J02608R7811R3513R0349Q8742Q8791R0274R2667R5249
-60791g2129R7219R7826R6473R2813Q6743P8409O8184N6583M4175L1591J9298P684l062j2853
-60777F88954k1704k9630l6626m2593m7354n0667n2275n2011m9771m5703m0035l3145k5488
-60764A61952j7531r707k392M079R459J3470J5864J6364J4780J0964M939l086j2694k3323
-60750A83138l4295m4906n4490o2470o8395p1958p3006p1554o7778o2017n4734m6453l7743
-60737e66661k9014k0568j2448m466L734J2550K2358L3317M5340N8026P0713Q2605R2810J00569
-60723a11135J05219J06278J03496R6746Q6208P2194N5190L5800J4671p528l0125n2409p3648
-60710D00957r3102j10021j23771j33820j39841j41712j39569j33763j24768j13242r9870
-60699i52522q5300p0149n4887l9809k5106j0744L357J7393L1597M6159O1227P6756R2559
-60686i09469J08191J23098J36577J47954J56751J62626J65537J65667J63349J58962J52954
-60675G32197J45783J37763J29264J20465J11529J02548R3593Q4790P6320O8451O1514N5809
-60663A920026N1558M8889M7738M7991M9451N1940N5299N9448O4268O9687P5520Q1549Q7404
-60650B710768R2618R6610R8752R8361R4850Q7786P6988O2621M5104K5330M265j6936l7129
-60637C439988n5271p0587q2535r0879r5708r7347r6403r3578q9741q5658q2009p9265p7646
-60624B343361p7137p7547p8573p9815q0894q1451q1164p9807p7266p3544o8664o2751n5817
-60611A368931m7918l9111k9503j9320q942J133J0358J8251K4394K8676L1083L1795L1097
-60598A400924K9373K6984K4446K2197K0685K0251K0983K2773K5272K7865K9851L0518K9353
-60585A731475K6035K0574J3276M563m992j4869k4622l3984m2818n1121n8961o6384p3354
-60572A424818p9752q5347q9880r3112r4928r5298r4358r2350q9503q6150q2552p8939p5512
-60559B87137p2383o9651o7309o5294o3557o2027o0630n9407n8440n7901n8012n9009o1088
-60546e27571o4277o8380p3047p7624q1447q3888q4505q3084p9609p4286o7358n9124m9995
-60533a474195m0474l1157k2768j6011j1522r716j0761j4479k0380k7761l5737m3366m9836
-60520a808163n4511n7087n7598n6368n3993n1114m8464m6661m6150m7180m9769n3674n8477
-60507b489209o3586o8246p1737p3305p2377o8559o1715n1994l9810k5774j0684M658J9443
-60494c072895L3008M4896N4782O2566O8258P1996P3944P4306P3205P0748O7020O2033N5896
-60481b260237M8793M1050L3133K5576J8902J3545R767P635P019P680R329J1663J4466J7540
-60467a994139K0653K3549K5908K7385K7737K6937K5256K3256K1649K1243K2573K5852L0807
-60454a671334L6762M2795M7968N1611N3406N3501N2356N0531M8496M6483M4422M2018L8943
-60441a062042L4963L0075K4521J8683J2976P691K872j665o276j1301j6960k3179k9551l5458
-60427a054651m0123m2850m3081m0577l5370k7785j8363p699L578J4971K6081L6688M6660
-60414a182521N5919O4448P2156P8985Q4779Q9333R2367R3549R2466Q8721Q2068P2398N9969
-60401a55363M5361K9495J3482j454j4265k4146l0694l3880l4036l1754k7830k3193j8788
-60388c07065j5506j4104j5104j8788k5148l3955m4805n7149p0394q3929r7117j09405j20232
-60375a012701j29050j35329j38524j38124j33729j25094j12161r5163p4633n1393k6497j141
-60363b173539K3500M6450O7000Q4744R9601J11650J21001J27786J31982J33481J32098J27647
-60351i66599J20048J09371R5929Q0171O2712M4175K5158O176j2311k9926m6267o0999p3814
-60338f46176q4397r2592r8274j01401j01939r9862r5130q7727p7710o5298n0882l4981j8241
-60325a654610j336J5163L0733M4950N7455O7977P6275Q2232Q5887Q7408Q7149Q5550Q3083
-60312h52084Q0148P7078P4010P0990O8004O4970O1860N8614N5199N1517M7355M2466L6596
-60299f3277K9554K1436J2503L262n755j4069k1397k7646l2896l7223m0632m2943m3784m2697
-60285c05564l9283l3355k5012j4697l167Q660J9811K9442L7030M2327M5485M6808M6697M5446
-60271i9372M3219L9955L5562K9912K2928J4690N451m396j4294k3641l1799l8224m2550m4630
-60257a07189m4560m2625l9329l5197l0741k6375k2293j8494j4840j1092p097k868J374N224
-60243c96102Q123R485Q825N886P17o265j4292k2288k9077l3521l4717l2242k6200j7271o627
-60228e85566M302J4103K1602K6145K7577K6286K3013J8690J4193J0268P335N515M578M043
-60214c77916L347J955m94m041q391j2956j6986j9687k0484j9083j5517j0168l567L606J0770
-60199d89612J7485K3508K8847L3681L8289M2935M7740N2671N7519O1986O5780O8717P0771
-60186A20317P2073P2832P3308P3627P3798P3579P2637P0570O7076O2022N5612M8269M0566
-60173I76286L3116K6435K0828J6415J3222J1216J0390J0865J2792J6307K1409K7915L5404
-60160A232600M3267N0846N7526O2821O6449O8278O8301O6621O3271N8350N1907M3994L4808
-60147A969039K4628J3883L094p155j6338k4052l0096l4491l7422l9231m0225m0772m1083
-60134A699779m1296m1368m1101m0229l8451l5601l1802k7501k3439k0573j9776k1753k6779
-60121A290110l4548m4326n4854o4708p2418p6761p6945p2735o4474n3036l9602k5569j2235
-60108E97899p01Q307J4435J7759J8657J7783J5858J3645J1785J0834J1112J2868J6114K0716
-60094G87071K6363L2551L8593M3709M7053M7826M5416L9549L0360J8430M866q946k1394l0923
-60080A100524l6254l6526l1491k1526p515R162K6964M4332N9963P2898Q2627Q8990R2161
-60067A444309R2412R0131Q5705P9502P1958O3548N4758M6114L8009L0727K4388J8937J4169
-60054B154667R761N263J76o004j3676k2981l3762m5554n7562o8968p8896q6752r2236r5434
-60040A568042r6766r6997r7071r7964j00477j05055j11691j19895j28927j37852j45877j52351
-60028A77119j56782j58878j58305j54779j48015j37765j23939j06697q6491o4170m0908j8129
-60016a177739K792K0557L4371M3871M9280N1187N0461M8064M4800M1350L8107L5304L2924
-60003f84671L0912K9131K7505K5896K4213K2377K0344J8145J5896J3855J2288J1524J1863
-59990d20722J3449J6429K0727K6175L2429L9047M5530N1379N6220N9801O2051O3039O2929
-59977A28483O1884O0045N7530N4389N0628M6272M1349L5884K9914K3423J6348Q578%r469
-59963F05258j9783l0665m1712n2271o1554o8730p3029p3850p0858o4071n3810m0701k5500
-59950g1276r063P842K4520M0443N5148O8278P9508Q8616R5400R9860J02139J02550J01556
-59937G85521R9623R7193R4478R1607Q8521Q5177Q1513P7567P3406O9121O4773O0330N5812
-59924A824642N1123M6221M1043L5489K9434K2674J4956N996m391j6262k9506m3780n8533
-59911A919106p3127q6910r9238j09644j17714j23222j26046j26148j23611j18593j11319
-59900G03534j02031r1078p8709o5405n1577l7747k4455j2134j218Q040J5452K0834K4014
-59887C07520K4797K2890J8098J0256n58j3967k9437m6149o3264q0000r5734j09963j22525
-59874a78036j33294j42311j49505j54810j57987j58733j56847j52262j45089j35772j24864
-59863a789510j12977j00689q8231p5682o2780m9162l4461j8457j266J6621L4379N0882O5014
-59850b166319P5830Q2766Q5795Q5436Q2509P8064P3018O8032O3352N8939N4413M9505M3876
-59837a264784L7563L0737K3829J7312J1578O852L069j12l119o517j0670j5728k1590k7809
-59823a219389l3770l8734m2031m3035m1356l6830k9561j9897q411M178J7170K9871M1804
-59810a419991N2651O2215P0496P7454Q2992Q6992Q9166Q9334Q7367Q3390P7794P1267O4691
-59797d24182N9049N5149N3528N4305N7128O1372O6210P0798P4496P6827P7525P6486P3729
-59784D32420O9364O3590N6725M9172M1322L3477K5810J8283J0771L101m838j3084k1628l0415
-59770G34070l9529m9057n9134o9919q1509r3725j06262j18500j29710j39061j45734j49072
-59758d47142j48640j44176j35770j23703j08510r0918p1754n1979l2606j4640J008J3554
-59746a355276K2439K7477K8670K6410K1155J3744M928m331j3042k0300k5259k7356k6282
-59733a327023k2107j5310o774K387J0721J6855J9640J8157J2172J978j1546k7070m2987n7631
-59719a428538o9516p7416q0602p8776p2256o1821m8615l4043j9448o037N279J4125K0444
-59706a937220K4683K7497K9693L2045L5185L9537M5153N1785N8785O5394P0692P3937P4650
-59693a308184P2742O8547O2586N5532M8194M1095L4739K9528K5650K3160K2099K2258K3481
-59680g78573K5473K8088L1054L4246L7502M0711M3687M6281M8410M9983N0966N1240N0605
-59667b40327M8815M5466M0241L2864K3503J2306o7j2933k5566l7103m6960n4588n9740o2354
-59653c36443o2401o0259n6199n0616m3909l6543k8873k1314j4175p692k069K635O412R081
-59639g02365J0619J0810R427O348J454n140j3131k1976l0729l8429m3678m5383m2489l4442
-59625i39104k1473m182J5937L7147N7578P5397Q9376R8893J03813J04798J02926R9339R5281
-59612h4274R1825Q9596Q8864Q9339R0433R1212R0721Q8250Q3059P5175O4869N2889M0203
-59599I52161K7808J6619P324K91m280o388o224l996j92M596R808J4558J8285K0635K1314
-59584A072319K0673J9113J7267J5656J4644J4194J4079J3658J2316R450M769j663r359j7571
-59570A199545k5572l2568l8170m2227m4849m6496m7423m7999m8395m8611m8675m8358m7645
-59557F32557m6511m4808m2601l9840l6580l2873k8865k4671k0490j6413j2603r330o860n601
-59543B64511o100q804j4077k1962l2254m4415n7455p0338q1952r1247r7649j00650j00472
-59530d62864r7192r1493q3880p4691o4333n2874m0402k7121j3456m1J2096K1907K8291L0460
-59516i15593K7952K0817R717m308j9798l5030m8359n8378o4043o5130o1944n5653m7566l9277
-59502a356593l2085k6761k3394k1643k0598j9287j6827j2620o488J422J0700K0593L0422
-59489a473159L9498M7127N2837N6216N7165N5654N1861M6326L9624L2550K5898K0542J7116
-59476i30745J6190J8083K2853L0216L9741N0754O2394P3865Q4294R2911R8915J01643J00560
-59463a38326R5350Q6079P3119N7202L9241K0366J590j6141l2213m6265n8272o8582p7679
-59450f4531q6075r4201j02255j10125j17468j23764j28384j30798j30558j27370j21120j11843
-59438a448492r9804q5345o9109n1825l4373j7683k706R753J9025K4609K6387K4579J9740
-59425a685244J2836M863l050j0213j6121k0850k4756k8268l1858l5563l9173m2214m4058
-59412a963669m4250m2621l9336l4920l0121k5831k2883k1939k3459k7446l3676m1607n0526
-59399b402284n9627o8183p5571q1339q5160q6965q6731q4608q0801p5539o9066o1511n3107
-59386c370492m4045l4550k4866j5249n907L082J1563J9529K6862L3456L9034M3352M6176
-59373c272055M7436M7273M6147M4681M3693M3925M5929M9910N5697O2719P0252P7476Q3674
-59360b553243Q8317R1086R1888R0782Q7911Q3518P7914P1446O4559N7753N1582M6566M3227
-59347a606694M1933M2840M5906N0762N6837O3443O9837P5406P9680Q2380Q3350Q2577Q0086
-59334g51657P6058P0712O4327N7295M9912M2487L5306K8567K2484J7209J2910R793P969P528
-59320b49100Q398J0389J3077J5988J8562K0364K1021K0404J8608J5812J2438Q954N854L722
-59306e5509L002M102P252J2479J9609K8235L7609M6848N4738N9990O1245N7289M7183L0429
-59292D14501P090k2181n6131r3097j31062j67920k01668k30465k52918k68023k75355k74977
-59280a552206k67499k53911k35488k13641j89738j65004j40502j17102r5449p6061n9246
-59269c365847m5123l3704k4819j8270j3836j1233j0341j0885j2755j5763j9657k4196k9056
-59256c635485l3888l8348m2191m5194m7327m8637m9315m9546m9489m9247m8797m8010m6667
-59243d232141m4422m0926l5754k8536j8993p017P278K3489M1026N9050P6601R2706J06479
-59230d001160J17263J24657J28630J29507J27881J24507J20140J15411J10766J06369J02153
-59219b693876R7948R3518Q8689Q3443P7872P2194O6710O1715N7511N4323N2306N1567N2065
-59206a784015N3670N6138N9096O2108O4675O6283O6558O5286O2609N8909N4870N1239M8624
-59193a013950M7318M7188M7705M8120M7722M5984M2731L8231L3026K7891K3650K0985K0313
-59180e23086K1629K4542K8269L1888L4506L5415L4317L1273K6655K1088J5250R797N292K139
-59166b01026N43N30J846M073O510Q373Q775O922K141o005j7673l2701n0521p0181r0370j09541
-59150e38305j26150j38816j46601j49054j46341j39074j28245j15049j00600q5919p1674
-59139a885828n8232m5647l3836k2565j1703j178Q897J8286K6666L3681L9052M2657M4559
-59126a845191M4919M4052M2267L9849L7162L4493L2179L0588L0005L0679L2753L6228M0938
-59113a369079M6610N2769N8871O4254O8282P0400P0296O7997O3896N8720N3396M8874M5837
-59100e98877M4587M4930M6100M6981M6204M2410L4527K1947M673j6685m0855o6303r1217
-59087d81578j13962j33120j47705j57169j61363j60465j54917j45289j32286j16658r9183
-59076b003695q0695o2033m3969k7271j2560l46R024J5333J8525J8666J5877J0443K713o825
-59062b146813j7552k8635l9144m8101n4473n7462n6498n1370m2288k9801j4859J492J8083
-59049b567421L3910M8161O0353P0307P8145Q4153Q8759R2383R5414R8038J00327J02121J03091
-59036a512259J02913J01261R7904R2800Q6017P7687O7948N6946M4751L1531J7561L322j0488
-59023g42106k3059l3581m1423m6332m8381m8102m6176m3471m0705l8407l6827l5940l5485
-59010a259995l5031l4156l2330k9158k4256j7440q681J743J3335K5319L6883M7230N5735
-58997a260802O2199O6669O9515P1276P2432P3318P4031P4364P3893P2120O8603O3089N5619
-58984c63674M6515L6378K5939J5985P193J36m835p551q070o565l357J226O860J3209K0076
-58969b20535K7284L4705M2239M9681N6760O3050O7993P1052P1609O9303O3856N5290M3865
-58956D96152L0034J4484k016j8588l4397m8602o0558o9697p5662p8270p7490p3477o6479
-58943f4566n6878m5139l1753j7249k179J2923K7482M1026N3119O3437P1800P8157Q2483Q4865
-58929B97528Q5393Q4191Q1398P7138P1545O4727N6800M7933L8338K8265J8008P849j902j0971
-58915I46240j9001k5570l0249l2604l2295k9214k3554j5790o752K645J1417J8786K4209K7460
-58901H15728K8581K7757K5319K1602J6925J1638O016M17m779r151j2234j3600j3018j0546
-58887H90655o649k233J573L551K722j415q798j8745l0184m1837n2476o1093o7080p0126p0305
-58872D67560o7844o3129n6509m8249l8537k7467j5150j868J1948K5660L8495M9701N8685
-58859C33296O5070O8816P0144O9431O7157O3702N9402N4407M8765M2495L5534K7904J9656
-58846A025779J0862J703p653j7052k6433l5829m5397n5272o5511p5872q5861r4663j01363
-58833D27438j05107j05223j01394r3670q2320o7821n0687l1392j0400J1758L4416N6646P7407
-58820d0349R5594J10290J21019J27765J31029J31615J30452J28359J25823J22931J19493
-58809A304021J14995J08929J00854R0600P8304O4355M9307L3771J8210L019j1613k5571l8758
-58796A890423n1029o2114p1559p8871q3508q5105q3511p8891p1699o2603n2388m1886l1868
-58783A035391k2881j5301r158m204j7L979Q290J3284J9139K5800L2992M0302M7230N3309
-58769A228155N8151O1612O3722O4720O4927O4683O4190O3529O2556O0955N8281N3993M7526
-58756B017000L8415K6359J1334o379k6108m6927o7697q7242j04426j18386j28457j34331
-58744A373155j36002j33742j28144j20032j10418j00418r1058q3115p7028p2760o9893o7710
-58732A82835o5349o2041n7161n0398m1722l1316j9538o791O585K0321L4262M8317O2249P5691
-58718I5944Q7921R8072J05084J07983J06059R8987Q6958P0576N0861K9097O690j4995l4787
-58705H94450n1804o5578p6071q3694q9098r3163r6725j00404j04483j08817j12859j15877
-58693b04123j17172j16277j13172j08237j02122r5607q9386q3900p9271p5373p1830o8098
-58681a324568o3575n7660m9890l9949k7798j3670J925J8312L4634N0036O3677P4751Q2568
-58668a251207Q6560Q6247Q1396P2030N8562M1815K3013L559j5024l1418m4635n4064n9561
-58655a002727o1351n9942n6036n0428m3900l7172l0799k5147k0341j6313j2826r507o014
-58642a432503k064K494P624J3067J8359K2891K6005K7150K6022K2647J7463J1209M819p59
-58628a235576m693o391n617k379L008J0025J8091K6627L5134M3303N0947N7966O4318O9948
-58614h75289P4739P8562Q1344Q3075Q3807Q3668Q2722Q0926P8150P4130O8611O1351N2257
-58601A08053M1358K8863J5188Q42j3604k7528m0464n2042o2019p0394p7170q2536q6621q9545
-58587d07619r1381r2085r1617q9948q7253q3849q0262p7049p4807p3895p4460p6410p9458
-58574a480093q3139q6901r0094r2014r1871q8944q2567p2330n8068m0026j8745M873K9708
-58561b250211N4504P7907R8691J15894J28810J37140J40956J40757J37221J31251J23859
-58550i63221J15950J08364J01776R6498R2588Q9849Q7893Q6298Q4753Q3220Q1844Q1025Q1207
-58537B28044Q2652Q5378Q9006R2705R5435R6026R3472Q7158P6953O3278M6966K9205J1205
-58524A177483n916k1288l4350m4916n3065n9188o3777o7351p0345p2993p5260p6986p7784
-58511D54264p7416p5658p2567o8522o4035n9781n6491n4706n4820n6926o0887o6300p2596
-58498c86441p9067q4938q9479r2008r2016q9165q3423p5010o4436n2471l9970k7797j6719
-58485a272940p251M10O207J0408J3337J5337J6652J7451J7717J7427J6427J4593J1773P769
-58471a114683K357m671j3501k4121l6340m9755o3758p7636r0629j02014j11208j17753j21407
-58458a925119j22113j20025j15463j08803j00497r0911q0403o9310n7935m6622l5647k5226
-58446b898074j5392o002L204J2651K2769L3892M6244N9801P4349Q9479J04781J19876J34532
-58433b217890J48653J62176J74987J86819J97202K05473K10898K12768K10560K03950J92989
-58422a11415J78022J59731J39027J16949R4518P2589N1753L2237J4021l104j9378l4918m9728
-58409F40304o3601p6250q7389r6879j04710j11087j16320j20721j24514j27756j30363j32101
-58397f51387j32696j31902j29571j25621j20134j13288j05344r6616q7404p7946o8378n8719
-58385a899006m8858l8648k7928j6635m823P253J9193L0435M0321M8200N3569N6123N5867
-58372a724937N3101M8415M2570L6437L0870K6547K3986K3394K4739K7855L2432L8263M5185
-58359a271143N3171O2262P2433Q3636R5624J08020J20344J31946J42178J50364J55881J58348
-58347F3064J57582J53674J46927J37791J26773J14365J01024Q7226P3498O0472M8845L9368
-58335A310609L2626K9070K8840L1739L7244M4516N2495N9981O5698O8530O7496O1972N1669
-58322A942485L6671J7455n180l0192n6385q2522j07457j30060j49437j64779j75477j81103
-58310I14019j81451j76617j66976j53228j36362j17562r8150p9438o2613m8548l7772l0289
-58298c74987k5781k3573k2886k3076k3585k4242k5073k6323k8344l1473l5966m1968m9454
-58285g56731n8283o8169p8703q9405r9668j08834j16219j21127j22962j21250j15730j06379
-58273a963460r3425p7370n8953l9051j8721R15J8737L3637M4693N1201N2745M9338M1344
-58260a958370K9535J4965j210j7781l3710m8145o0364o9879p6333p9422p8987p4930o7330
-58247b521961n6447m2839k7266j0692N928K1768L6305M9332O0941P1433Q1139R0342R9234
-58234b142783J07820J16045J23763J30729J36766J41631J45199J47361J48083J47319J45035
-58223f53032J41107J35451J27936J18528J07388R4828Q1403O7810N4849M3279L3751K6709
-58211C80007K2258K0172J9850K0381K0685J9743J6762J1336L533o261j7292k8725l9690m9424
-58197C93335n7435o3533o7921p1085p3727p6460p9680q3390q7181r0375r2115r1708q8704
-58184f29979q3093p5310o6164n6689m7896m0678l5551l2675l1833l2556l4203l6135l7792
-58171a240554l8797l9041l8668l8021l7626l8037l9734m3007m7892n4081o1032o8017p4251
-58158a858758p9033q1806q2233q0144p5564o8661n9714m9119l7299k4697j1662J511J4666
-58145b492513K7671M0338N2403O3456P2967Q0377Q5218Q7139Q6092Q2260P6140O8477O0190
-58132a609785N2276M5661M1062L8838L8932M0885M3899M7087M9576N0827N0548M8816M5833
-58119a015545M1900L7231L1904K5932J9238J1859L946m093j1728j8225k2922k5257k4824
-58106i50584k1509j5306o348N199J9129L5117N2812P1599R0654J08929J25218J38253J46995
-58093a99842J50659J48931J42013J30503J15365R7692P8680N9420M0895K3884Q920l651j3831
-58080G79638k1815k8062l3023l7240m1053m4569m7792n0498n2400n3254n2805n0895m7382
-58067B18850m2167l5190k6486j6178m581P764K0114L1439M0656M6600M8300M5054L6574K3000
-58053C93749M911j6698m0560o5158q8965j10477j28585j42477j51884j56965j58224j56461
-58041h17794j52586j47628j42607j38447j35955j35520j37115j40193j43737j46445j46875
-58030b384902j43801j36321j24089j07196q6287o2252l6186r197J7636M3383O7221Q8492
-58018b873499J06681J21404J32454J39696J43197J43143J39870J33862J25607J15671J04466
-58007a467448R2322P9418O5832N1711L7202K2658Q512m735j6517k6386l3922l8901m1231
-57994a271485m1078l8693l4521k8995k2507j5393p864j67P482J4678K1012K5853K8684K9063
-57980a333931K6749K1891J4934O686j824r464j5121j7927j7307j3187n911L713J4681K5923
-57966a300095L6480M5667N3022N8381O1692O3061O2632O0651N7376N3194M8535M3869L9705
-57953f15830L6451L4475L3916L4853L7114M0460M4552M9008N3516N7817O1779O5379O8719
-57940B209P1976P5359P9095Q3287Q7917R2811R7574J01741J04741J06091J05487J02824R8372
-57927A209484R2630Q6357Q0378P5513P2422P1517P2927P6469Q1723Q8074R4810J01213J06586
-57914B310103J10391J12211J11826J09237J04581R8205R0483Q1848P2638O3051N3122M2744
-57902C360440L1731J9916P280o031j9763l3604m7289o0671p3731q6545r9151j11559j23578
-57889B757445j34949j45300j54231j61405j66479j69158j69119j66107j59948j50719j38803
-57878A041227j24914j10055r5390q2049p0944o2681n7491n5264n5660n8210o2407o7795p3921
-57865F4446q0393q6795r2674r7587j01084j02828j02640j00528r6739r1692q5897p9853p3870
-57852a128134o8052o2178n5844m8563l9933k9875j8682p087L790J2627J8130J9218J5321
-57839a389262O475o635k2696m0010n6649p0782q0849q5781q5002p8521o6753n0449l0547
-57826b057461q076J5908M0399O4448Q7180J07764J25434J39497J49315J54462J54736J50266
-57814h76128J41531J29394J14976R9607Q4655P1348O0607N2915M8250M6092M5513M5390M4517
-57801A08667M1894L6813K8954J8387N458r309k5349m2107n9039p5599r1177j05060j16510
-57788b83977j24740j29097j29109j24600j15767j03156q7597p0068n1534l2819j4543K856
-57776a264151J9021L3623M6177N6152O2954O6014O4954N9658N0365L7686K2545O069j0510
-57763g49443k6097l9812n1088n9628o5333o8253o8404o5796o0339n1946m0598k6466j0016
-57750a383219P995K6454M4086N9589P1780P9779Q3061Q1528P5418O5260N1760L5700J7841
-57737f82968j126k0542l9802n8317p5569r1062j04451j15470j23914j29541j32044j31085
-57725a705891j26300j17514j04800q8539o9382m8175k5846l270J8737L9486N8374P4818Q8243
-57712b010059R8066J03788J05115J02028R4955Q4638P2107N8570M5122L2800K2375J4452
-57700a176043R471P697R274J4148K2146L2854M5754O0266P5786R1787J07816J23475J38397
-57687d37172J52130J64250J74224J81612J86096J87523J86018J81881J75592J67628J58386
-57676A478168J48135J36940J24740J11438R6960Q1338O4729M7460K9890J2496m343k0258
-57664B307693l4983m8326o0116p0190p8373q4441q8178q9445q8279q4953p9945p3961o7674
-57651A358829o1715n6583n2604n0071m9203n0288n3593n9251o7215p7130q8270r9738j10475
-57638D82693j19517j26086j29599j29817j26756j20598j11762j00789q8333p5071o1687m8702
-57626g56024l6533k5332j5089n723K863J0621J7369K2792K6518K8284K7979K5792K2075J7433
-57612f36975J2513P911M122J446kl32J68J071J887K128J461l28l083o495j0037j3193j5588
-57595f53326j7110j7955j8584j9582k1472k4525k8808l4068l9896m5959n1990n7907o3747
-57582a094929o9529p5118q0194q4240q6624q6728q4121p8541o9922n8474m4573k8700j1559
-57569a953252O047K3311L9383N3568O5245P4048P9835Q2713Q3062Q1489P8709P5493P2478
-57556a137871P0129O8678O8190O8551O9667P1335P3470P5886P8400Q0746Q2601Q3671Q3711
-57543a62836Q2570Q0209P6603P1820O5849N8734N0511M1194L0979K0061Q886k042j2084k0600
-57529C89854k7126l1477l3801l4552l4458l4174l4291l5005l6218l7576l8535l8563l7322
-57516f3244l4641l0659k5617j9829j3429o472J236R809J9366K9776M0626N1257O0855O8633
-57502H7667P3980P6656P6792P4812P1350O7121O2727N8691N5408N3176N2281N2924N5158
-57489I18743N8962O4112P0259P6941Q3681R0063R5696J00297J03683J05751J06505J06085
-57477A980778J04677J02578J00031R7210R4223R1040Q7644Q3906P9814P5346P0636O5841
-57465C033724O1192N7003N3458N0669M8509M6642M4525M1458L6783L0015K0965R797l076
-57452C531664j7071l1604m6191o0447p4074q6731r8062j07702j15190j20214j22630j22468
-57440B529280j20113j16034j10803j04857r8502r1816q4881p7709p0482o3495n7134n1787
-57428A481667m7739m5034m3588m3087m3218m3700m4317m5019m5728m6405m6943m7152m6856
-57415H92881m5882m4169m1756l8799l5528l2146k8788k5472k2001j8148j3575q052j510N935
-57401E42990J3933K1946K9383L5654M0219M2653M2680M0171L5123K7678J8177P055n102j7679
-57387H74881l0011m1503n1660o0186o6956p2077p5805p8418q0145q1087q1176q0248p8093
-57374b484p4557o9647o3570n6726m9640m2852l6821l1825k7939k5020k2768k0812j8829j6605
-57360e60095j4120j1577r368p942p685q794j1171j4416j7898k0940k2971k3696k3139k1551
-57346g75363j9341j6839j4259j1640q985o346l990k330j868k985n741r810j4422j8600k1350
-57331i33869k1826j9605j4649p327J734J1725K1913L1586M0210M7447N3150N7312O0030O1400
-57317f10769O1517O0523N8686N6364N4142N2647N2442N3895N7038O1533O6775P1903P6094
-57304A72790P8616P9047P7319P3767O9013O3924N9283N5699N3425N2313N1834N1221M9594
-57291I87845M6159M0324L1791K0682P410p244k2395l7026n0177o1074o9111p3915p5402p3716
-57277F64151o9217o2482n4194m5117l6088k7950k1533j7515j6435j8499k3511l0939l9841
-57264B00830m9107n7627o4445o8942p0885p0409o7870o3798n8768n3295m7802m2573l7745
-57251e52436l3239k8933k4530j9701j4106p442N50R961K0689L2362M4320N5702O5522P2913
-57237c78368P7190P8016P5450O9822O1735N1948M1226L0226J9441R136o50r973j8950k7631
-57223G8618l5917m3557n0141n5155n8055n8434n6155n1462m5063l8019l1548k6850k4832
-57210d96570k5940l0209l7206m6212n6307o6499p5834q3374q8323q9996q7842q1618p1273
-57197a337203n7084l9676j9957Q49K1379M0264N6409O9119P8230Q4021Q7131Q8303Q8179
-57184h40036Q7222Q5491Q2717P8338P1614O1854M8622L1867J2134r534l1656n2542p0560
-57171d44469q4339r3022r6340r4577q8529p9235o7858n5438m2842l0631j9198q692Q34R392
-57157a194944J7026K3753K9608L4543L8473M1307M2911M3163M1996L9415L5541L0655K5175
-57144g51378J9555J4277R639N803K753M24j254k153k084p04K260O963J3343K0985K9311L7539
-57128e94721M4914N0827N4934N7215N7958N7732N7168N6868N7230N8239N9521O0348N9836
-57115A38069N7180N1859M3746L3195K0941P957m651j5843k4716l0573l2952l1572k6337j7264
-57101A69039m541J1457L0037N0248P0887R0660J08381J23150J34452J42200J46623J48094
-57089A220687J47062J43797J38453J30946J21164J09051R4634P8270O0504M2137K4102P323
-57077B318130p329j9212k7979l3657l6669l7804l8018l8396l9779m2771m7616n4088o1657
-57064A833155o9519p6695q2269q5481q5882q3417p8337p1180o2529n2917m2765l2299k1615
-57051I88250j0742M19J1944K3944L6468M9535O3025P6653Q9966J02279J12711J20227J23801
-57038A788480J22581J16045J04195Q7442O6763M3370J8671n918k9104m9834o7269q0978r0767
-57025B023677r6796r9463r9314r7058r3390q8932q4184p9402p4597o9528o3780n6817m8250
-57012I72166l7790k5460j1507L622J9283L4917M9952O3945P6568Q7507R6480J03143J07119
-56999A539945J08146J06107J01189R3858Q4774P4717O4294N3961M3965L4435K5496J7351
-56987B348238J0280M622N79j806k722k612k060j668k003l391n941r527j3833j8413k2797
-56972B276946k6544k9327l0935l1341l0689k9225k7273k5164k3134k1404k0077j9228j8866
-56959A943739j8962j9451k0232k1102k1802k2001k1344j9551j6474j2167o973j340M133Q972
-56945A755445J2857J5682J7594J8859J9757K0479K1022K1288K1053K0085J8333J5838J2913
-56932A991205R958P437N738N035N234O052O978P496P151N585K600j930q103j5973k5544l6754
-56916A972165m9301o2708p6297q9202j00564j09616j15790j18761j18466j15109j09014j00679
-56904H06658r0663p9583o8084n6822m6374l7282k9904k4536k1293k0216k1259k4373k9400
-56891B56869l6197m4462n3793o3572p3007q1155q7072q9906q9087q4490p6319o5209n1953
-56878f39353l7474k2633q231N040J6684K6331L3809L9186M2660M4621M5511M5710M5538M5153
-56864c17448M4599M3915M3183M2629M2587M3497M5728M9546N4909O1488O8602P5292Q0442
-56851C78969Q2924Q1770P6361O6484N2429L4963J5177n574k5965m4746o0980p4070q3725
-56838D94017q9980r3049r3189r0708q5805p8661o9375n8078m4909l0072j3873L265K0811
-56825b29606L8070N4250O8549Q0261Q8983R4716R7932R9491J00521J02066J04938J09424
-56813H09595J15242J21529J27004J30172J29652J24412J14022R8684P9220N6834L2871Q614
-56801A947851j4987l7299n8062p7276r5062j11544j26740j40454j52389j62109j69262j73688
-56789F28979j75504j75128j73201j70470j67579j65077j63187j61876j60846j59503j57206
-56778a200598j53270j47191j38680j27785j14836j00380q5108o9712n4765m0687k7652j5669
-56766b276333m617N628J5128K3733L1146L6929M0610M1765M0182L5870K9190K0796J1542
-56753a948431K396n830j2494j7301k0250k1487k1254j9736j7058j3196q041j470O676J6516
-56739b080960K8114M1560N6903P4171R3276J13890J35392J56803J76848J94165K07457K15768
-56727e86613K18577K15884K08086J95931J80305J62113J42154J21069R9329P7243N5009L2799
-56715A121886J0704j1117l2568n3463p3620r2792j10657j26879j41048j52705j61368j66526
-56703I847j67781j64819j57564j46169j31046j12792r2103o9738m6414k2866J12K1648M0785
-56690a038900N6602O8330P5523P8123P6518P1412O3800N4724M5235L6269K8551K2631J8749
-56677c42433J6881J6719J7716J9177K0353K0585J9328J6258J1259M409l999j3496k3463l3130
-56663b53836m1704m8470n2853n4568n3613n0276m5067l8597l1503k4365j7656j1670o551
-56650g30729k258J379M693Q006J1589J5594J9928K4386K8671L2501L5741L8407M0712M2985
-56636d28395M5570M8796N2762N7310O2015O6197O9081O9936O8268O3875N6959M8047L7903
-56623C18324K7387J7284Q124Q6p006j3548j9942k6536l3291l9959m6088n1041n4311n5331
-56609B4152n3706m9149m1504l0818j7338j644J5550L3269N0536O6355P9938R0738R8512J03384
-56595C68275J05665J05871J04452J01853R8311R3928Q8675Q2541P5488O7580N8961M9901
-56583A401501M0740L1821K3531J6201J0110N500K494J067J043J962L237M172M090K516p16
-56568A549269n460j1280j7571k3730k9340l4177l8388m2244m6245n0795n6190o2496o9479
-56555A061874p6713q3561q9296r3211r4630r3083q8286q0228o9148n5489l9991k3472o955
-56542A67811Q498K1882L2326L9319M2695M2805M0360L6381L1871K7605K4022K1059J8300
-56529E54934J5129J0917N229k063j0818k0564l0634m0272m8642n5022n8757n9419n6846n1134
-56515A52038m2805l2525k1235r772J154J1184K0317K8759L6818M4629N2147N8950O4517O8269
-56501D32445O9786O8920O5754O0598N3909M6179L7946K9787K2212J5795J0914P864O680P147
-56487I35936Q899J1320J3705J5246J5123J2553O821k490j5530l1957n1052p1700r2573j12376
-56473F41925j30003j44673j55846j63290j66880j66532j62171j53642j40767j23407j01538
-56462i66824p5334m5367j2532K1882N6346Q9257J19009J44290J64107J77973J85793J87931
-56450D6531J85063J78084J68028J55914J42706J29159J15867J03142R1017P9379O7902N6315
-56438A519107M4357L1961J9223O487n837j7227k7312l5904m3146m9491n5571o1951o8967
-56425A255729p6517q4100r0887r5953r8503r8093r4706q8702q0770p1627o1965n2221m2555
-56412B19130l2846k2841j2245q65J1279K3965L6765M9250O1003P1756Q1413Q9978R7435J03645
-56398G76822J08290J10865J10794J07632J01275R2072Q0857O8851N7413M7778M0848L7051
-56386A740548L6331L8118M1588M5655M9209N1187N0695M7064L9974K9461J6012M06j6320
-56373B169928l3004m8646o2462p4009q3226r0300r5607r9485j02275j04183j05283j05579
-56361A165869j05014j03481j00864r7088r2058q5713p7982o8777n8020m5638l1689j6332
-56349B83213R5J7057L3908M9887O4273P6525Q6278R3492R8411J01434J03099J03942J04465
-56336A216079J05007J05769J06755J07771J08455J08346J06988J04001R9214R2633Q4495
-56325B345513P5118O4777N3642M1731K8870J4939j66j6385l3443n0904o8149q4511r9301
-56312B271731j11819j21525j28026j31063j30678j27038j20597j11943j01866r1273q1034
-56301A014869p1906o4439n8827n4953n2433n0693m9148m7244m4576m0919l6177l0434k3895
-56288C89225j6765r367j984N073J1529J7170K1796K5312K7683K8859K8797K7436K4624K0299
-56274E99687J4437P224r79r642j8146k5872l2331l7211m0331m1735m1551m0057l7538l4308
-56260B61647l0635k6664k2470j8051j3426q698m097N5L484O102Q005R592J1386J3808J7118
-56245B07156K1213K5638K9761L2838L4265L3686L1075K6785K1493J5987J1111P509N544N256
-56231E09317O358Q364J0718J2862J4455J5350J5636J5602J5576J5862J6624J7854J9464K1310
-56217G15352K3245K5257K7314K9454L1680L3840L5687L6819L6778L5147L1727K6605K0223
-56204A109128J3362O976K071n26k50L061R194J7670K7732L8617M9503N9605O8175P4399P7547
-56189A556264P6950P2135O3052M9995L3710J5340l906k2734m0117n5359o8072p8222q5910
-56176A513126r1372r4945r6967r7911r8300r8644r9305j00515j02172j04024j05608j06489
-56164C16874j06338j04981j02505r9217r5579r2100q9188q7027q5534q4261q2625p9874p5326
-56151h67681o8468n9085m7228l3348j8125k455J2779K6786L8995M9132N7090O2927O6775
-56138g81906O8815O9262O8438O6708O4456O2053N9691N7411N5080N2488M9503M6202M3004
-56125a8795M0569L9800M1599M6679N5487O8088Q4109J02783J23012J43408J62487J78825
-56113A068051J91221J98871K01373J98838J91724J80784J66912J51122J34397J17688J01916
-56102B902897Q7830P6000O6630N9583N4245M9669M4722L8229K9244J7151J759j6678l7576
-56089C373705o0084q3271j06144j27865j47679j64983j79311j90264j97523k00859k00180
-56078A715542j95519j87113j75358j60856j44386j26848j09196r2301p6850o3219n1504m1538
-56066B90854l3092k5947j9954j5166j1666r565q932r771j2066j5799k0983k7675l5841m5317
-56052i20n5670o6246p6249q4841r1419r5597r7306r6680r3922q9302q2994p5183o6067n5839
-56038a128235m4816l3493k2506j2676m961l55L66l314j1403k3471l8627n5694p3363r0218
-56024a542766j05061j16703j24268j27119j25001j18063j06872r2323p5565n7878m0485k4441
-56012b656545j0538P42R265J5161J8776K0580K1134K0917K0345J9706J9130J8674J8296J7953
-55998b446404J7617J7329J7127J7105J7356J7999J9089K0656K2620K4728K6680K8088K8697
-55985b171313K8469K7660K6720K6317K7048K9323L3302L8816M5415N2363N8770O3638O5987
-55972a647485O5030O0326N1842M0015K5662R845o190k1313l4468m4909n2088n5805n6086
-55959a665624n3104m7126l8510k7599j4874r09J3568K7712M0687N1751O0414O6472P0046
-55946a517096P1445P1144O9570O7100O3979O0381N6341N1814M6652M0632L3433K4768J4437
-55933h45400K378j1288k6221m1980n7969p3588q8241j01429j12812j22207j29634j35326
-55921a743717j39575j42777j45194j46983j48064j48206j46937j43785j38265j29971j18715
-55910c292189j04496q7591o8515m8015k6964o298J3082L0414M5100N6773O5227P0427P2459
-55897c280586P1457O7630O1183N2406M1658K9434J6379L290q962j9514k7595l2671l4435
-55884c060326l2914k8344k1272j2364k411P769J7444K5957L2866L7849M0838M1939M1485
-55871b911484L9934L7882L5894L4435L3762L3884L4599L5584L6527L7172L7402L7215L6598
-55858b440596L5497L3747L1050K7014K1247J3516L802p535j9881l2339m4008n4049o1869
-55845b494404o7187p0042p0686o9456o6721o2744n7673n1530m4202l5528k5322j3457j8J4619
-55831c114351K9730M4276N7022O6779P2680P4343P1998O6564N9402N2161M6481M3658M4410
-55818b384847M8731N5947O4868P4062Q2172Q8092R1094R0779Q7117Q0283P0656N8712M5092
-55805a447242L0515J5787J804j0584k0564k7461l0803l0371k6309j8971r009K753J5565K8778
-55791a526112M1944N4867O7477P9695R1394J02206J11667J19252J24543J27304J27476J25218
-55779c53069J20774J14488J06677R7667Q7700P7031O5916N4601M3426L2784K3157J5067R019
-55766D95238N380M253N448Q406J2335J6241J9148K0072J8209J2921L784r243k5882m5404
-55752E40906o6652q8193j08390j25695j38816j46878j49472j46663j38850j26719j11101
-55741h06523r2990p3389n3330l3774j5517Q27J4848K6292L4997M0908M4089M4675M3004L9426
-55727g86457L4290K7929K0521J2207L038o913j7519k8527l9510m9890n8953o5978p0211p1125
-55713a097098o8433o2228n3019m1638k9203j6865n636L837J1325J7021K1427K5202K8913
-55700a266395L2999L7594M2652M7957N3257N8212O2571O6109O8669P0151P0552O9967O8527
-55687e17178O6409O3749O0555N6683N1901M5837L8218K8805J7623M930q749k2654l5926m7693
-55673a97490n7261o4126o8085o9203o7743o4069n8629n1846m4020l5439k6311j6750o861
-55660h27833L363J3967K5052L6667M8698O0912P2883Q4020R3733J01468J06811J09530J09616
-55647C8887J07246J02729R6462Q8831Q0195P0884O1158N1354M1754L2738K4683J7886J2568
-55634H27375Q837O677N943O492Q104J0617J3855J7689K1966K6520L1094L5373L8967M1406
-55620A100915M2209M1024L7540L1794K3967J4590M210o491j6947k6787l5836m4150n1956
-55607A114082n9486o6920p4312q1447q7926r3255r6899r8479r7925r5452r1473q6678q1588
-55594B242p6789p2652o9360o7054o5762o5503o6280o7942p0286p2856p5149p6621p6712p5061
-55580i95785p1492o5957n8657m9811l9787k8836j7333n536O245J7718K8568L8464M7097N4215
-55566a140887N9618O3368O5621O6808O7511O8306O9797P2304P5887Q0327Q5065Q9469R2883
-55553a83923R4774R5023R3829R1851Q9997Q9286R0598R4326J00328J07904J15840J22713
-55541A002546J27230J28326J25577J18948J09056R6902Q3693P0782N9376N0455M4691M2172
-55529B059754M2599M5170M8718N1996N3725N3051M9484M3081L4308K4064J3410L498m602
-55516B518256j0119j2513j1821q367k890L682J0383J6411K1144K4338K5986K6285K5418K3520
-55502B649713K0546J6352J0596L036o553j8156l1559m6252o1415p6044q8891r8731j04494
-55489B168148j05436j01279r2352p9485o3960m7235l0882j6270m520L725Q292R413P985N142
-55475A661286K255P30J671N690J2982K2971L4824M7141N8540O7494P2915P3923P0307O2304
-55461B195033N0717L6677K1422O132q216k1006l1914m0938m8271n4289n9384o3825o7807
-55448A914331p1216p3797p5165p5098p3375p0069o5305n9543n3024m6199l9430l2997k7209
-55435A151904k2259j8275j5380j3654j3138j3938j6149j9913k5357l2596m1664n2427o4653
-55422H02501p7955r1833j05675j18803j30365j39523j45300j46854j43472j34763j20733
-55411e52775j01858p8918n3125k5776J793K8166N2256P2899Q9339J00948J07235J08266J04132
-55398a47418R5398Q2831O7429N0248L2403J4936j286j5532k7334l6419m2750m6489m7863
-55385b1846m7196m4721m0729l5365k8877k1569j3873o326L65N615Q826R668Q084M224j321
-55370b25041p832j4409k0183k4470k6795k6998k5190k1690j6879j1232n125R95O729J1612
-55356d06508J5203J7065J6908J4603J0260M225l006j0781j8457k5452l1267l5558l8178l9154
-55342e30097l8745l7253l5156l2806l0592k8784k7566k7115k7551k9010l1550l5163l9681
-55329i51069m4685m9638n3781n6365n6684n4273m8933m0752l0187j7904m701Q555K1036L2064
-55315a347317M1119M7950N2518N5100N6118N6211N6026N6196N7205N9338O2618O6837P1671
-55302f08410P6693Q1614Q6204R0428R4266R7737J00790J03306J05064J05800J05182J02918
-55290E41592R8779R2593Q4415P4381O2783M9983L6250K1826O841q600k4281l9874n4823o8413
-55276H73452p9903q8685r4393r7112r7240r5472r2649q9614q7034q5322q4687q4974q5933
-55263b89566q7115q8079q8310q7348q4802q0295p3655o4830n4049m1770k8605j5292k493
-55250a086209R209J9404K7866L4493L9360M2708M4906M6425M7764M9271N1162N3414N5747
-55237e64480N7813N9130N9248N7777N4537M9471M2776L4822K6084J7058Q084o82r348j8152
-55223a25862k7430l7405m8111n9369p0742q1616r1311r9163j04707j07704j08236j06669
-55211a068325j03458r9023r3625q7247p9692p0639n9820m7151l2828j7364j492J3866K7845
-55198a718953L9702M8958N5361N8970O0001N8764N5617N0845M4744L7568K9653K1497J3752
-55185a143521P199K663P85J930O068J2728K1184L0549L9929M8629N6116O2054O6278O8642
-55171g18767O9084O7530O4035N8750N2004M4259L6115K8224K1212J5617J1774R746R277R881
-55157b21259J0917J1740J1882J1036R198O516L218m06m125p731j1002j3623j5278j5567j4171
-55142b38655j0921n869O81Q191J5981K3355K9570L4056L6266L5870L2701K6821J8554Q425
-55128A5026k876j4615k6103l6771m6225n4252o0789o5866o9658p2337p4103p5129p5474p5064
-55114g34236p3638p0811o6052n8893m9029l6500k1767n741J0312K5016L7137M5780N0542
-55101i47880N1539M9380M4889L9034L2569K5959J9241J2182M336m605j4751k5809l7158m7934
-55087g99008n7187o4113o8173o9225o7474o3364n7517n0459m2683l4489k6077j7599r209
-55074a426577j059O633J3662J9845K5011K9039L1753L3032L2709L0780K7261K2314J6186
-55061a139411R151J552o237j3801k0634k6218l0018l1651l0938k8071k3561j8229j3023q774
-55047a379863o013m793m688m872m378k351J710P861J5602K4104L2324L9272M4206M6738M6777
-55032a148364M4539M0338L4605K7786K0410J3127O706J923n52k94K758Q323J5798K4387L3283
-55017h75227M1658M8916N4627N8582O0755O1183N9931N6961N2261M5861L7914K8919J9566
-55004b48093J0833L726p82k024L53O278J5340K6747L9527N2519O4513P4465Q1405Q4728Q4051
-54989B93586P9348P0838N8961M4328K7632R661q818k7169m4884o1712p7628r2800j07440
-54976A63903j21705j35617j48907j61235j71923j80324j85733j87613j85617j79677j70092
-54965a664540j57450j42674j26885j11276r6952q4771p5148o8163o3414o0380n8401n6930
-54953b766984n5526n3857n1630m8501m4038l7755k9146j7747l249J4517L5411N9057Q4726
-54940b914722J11406J37817J62593J84348K01893K14360K21232K22377K17967K08405J94271
-54929h38053J76320J55441J32766J09516Q6972O6199M7979L2637K0002R528M30q121j6878
-54916b5262k6368l6942m8715o1648p5529q9973j04420j18202j30540j40751j48191j52470
-54904a159011j53345j50781j44896j35911j24186j10135r4203p6839n8486l9404j9943l10
-54892b267450J9157L8125N6154P2734Q7319R9326J08150J13281J14336J11114J03800R2893
-54880a251061P9283O4122M8753L4403K2156J2714O396L077K368L640O186R340J2613J5638
-54866i30372J8355K0877K3567K6875L1247L7107M4594N3655O4006P5124Q6368R7028J06329
-54853b45240J13613J18350J20188J19092J15205J08848J00390R0241P8663O5925N2186L7572
-54841H75033K2195O203j0167k6548m2495n7479p1013q2668r2099r9100j03474j05119j03896
-54828A09373r9751r2718q2992p1013n7476m3293k9465j6892o245K112Q211J2365J5050J6820
-54814c35914J8171J9526K1182K3358K6206K9836L4314L9696M5889N2663N9695O6506P2631
-54801A73759P7636Q1192Q3115Q3369Q2059P9369P5517P0729O5099N8596N1128M2488L2503
-54788A056559K1082Q259n762k0608l5865n1069o5793p9633r2163j02929j11353j16840j18747
-54775B85138j16586j10042r9179q4446o6764m7370k7737r366O495J8928K7529L2378L3968
-54762a57054L3131L0801K7941K5308K3329K2098K1376K0679J9475J7359J4057R623M322j368
-54748A11077o863j1550j4871j6415j5962j3478r151l349L534J1049J8893K6892L5074M3530
-54734A58410N2441O1866P1704Q1602R1023R9213J05416J08958J09382J06501J00469R1636
-54722A238621Q0519O7726N3836L9426K5064J1274j424j2623k2092k9843l6193m1661m6933
-54709A325697n2654n9368o7395p6837q7485r8923j10507j21385j30621j37302j40609j40070
-54697A02541j35550j27348j16086j02594q7798p2588n7806m4195l2436k3132j6685j3229
-54685g26906j2527j3980j6653j9518k1568k2011k0358j6436j0398k594O414J5945K5357L4100
-54671h01133M1793M8336N3826N8469O2539O6220O9635P2809P5673P8105P9889Q0769Q0410
-54658F7340P8442P4542O8503O0289N0199L8761K6794J5214M937l300q989j1945j2221j0128
-54644D38438o116p11N456J1816J7807K3038K7250L0362L2426L3696L4476L5202L6307L8260
-54630G57707M1465M6241N2776O1103P1052Q2248R4022J05453J15382J22516J25567J23540
-54618A799072J15818J02424Q3995O1746L7295J2399j1291l2473n0319o4467p4930q1985q5947
-54605A811337q7150q5878q2413p7145p0574o3368n6276n0000m5084m1765l9973l9303l9181
-54592A033227l8919l7905l5698l2104k7275k1622j5891j0919p568o587q452j3334k1117l1358
-54578G24478m3504n6819p0539q3909r6237j06910j15512j21745j25559j27061j26425j23931
-54566d73673j19845j14410j07850j00302r1899q2731p2875o2434n1569m0419k9237j8297
-54554a365541p914J629J0143J7554K4021K9770L5143M0358M5490N0297N4366N7060N7785
-54541i49839N6066N1715M4870L5963K5635J4620L566o926j6511k4954l2170l8132m2844m6314
-54527i25255m8595m9751n0020m9732m9315m9270m9999n1728n4421n7774o1245o4132o5712
-54514a626949o5364o2653n7394m9701m0046k9088j7733o994K151Q753J2115J1711P438m83
-54500a914237j1371k4218l7754n0588o1448o9302p3420p3543o9777o2541n2425m0056k6008
-54487b566688j0736N398K2141L9265N6530P3758R0700J07061J22458J36358J48244J57569
-54475a617942J64001J67412J67874J65685J61272J55079J47480J38725J28843J17685J04971
-54464A085R0427P3897N5472L5446J4409o888k7678m7096o4406p8949r0217r7945j02031j02604
-54450c47078j00030r4844q7670p9234p0209o1153n2544m4641l7553l1220k5428j9882j4182
-54437a065668q090j491N475J2393J8659K3589K6508K6945K4736K0015J3401N757j811q136
-54423i07718j2195j3232j0899n272L118J3421K4633L5833M6281N5673O4005P1621P8964Q6468
-54409d69299R4309J02370J10263J17252J22548J25390J25257J21975J15756J07184R7106
-54398G70111Q6470P6141O6732N8478N1149M4168L6747K8172J7984O206o656j9733l1894m2033
-54384A142042m9264n3076n3472n0962m6402m1000l5901l2210l0704l1854l5825m2427n1280
-54371E87665o1793p3200q4678r5279j04016j09935j12200j10204j03686r2817p8161o0713
-54359d99017m1707k2535m569J0960K3038L0951L4263L2857K6858J6661K916j3458l1325m9328
-54345d83435o6019q0039r0276r6080r7387r4704q9067q1828p4398o8016o3529o1376o1461
-54332a507615o3411o6554p0215p3761p6778p9022q0476q1254q1526q1475q1246q0903q0494
-54319b504730q0017p9365p8362p6711p4003o9791o3643n5257m4527l1628j6997j243J4858
-54306c161416L0513M4972N7585O7780P5155P9369Q0171P7472P1309O2016N0181L6770K2945
-54293b405178J0005q29q578j2636j2880r587l450M664J3820K3203L2248M0618M8175N4859
-54279b225546O0597O5270O8645P0536P0797O9471O6788O3217N9283N5558N2434N0046M8322
-54266a424582M6988M5693M4181M2351M0327L8397L6960L6325L6660L7842L9476M1013M1879
-54253h96490M1616M0094L7492L4271L1080K8613K7438K7956L0317L4484M0216M7233N5168
-54240d20512O3614P2079P9982Q6640R1327R3395R2348Q8040Q0609P0604N8803M6121L3458
-54227E36508K1605J1148K417m435r535j3211j5990j8564k1631k5868l1771l9576m9184o0195
-54213B81718p1861q3197r3091j00452j04376j04280j00053r2071q1092o8214n4515m0996
-54201g12480k8347j6954o887J931R598J6125K1354K4999K6719K6137K3072J7526R843O53
-54187e86711r057j8169k5494l0077l1241k8761k2809j3838k522J0368K4015L7576N0178O0981
-54173e85561O9224P4368P6147P4625P0197O3429N5024M5691L6001K6473J7484R367K352l290
-54159C1531p406r902j0830j0440r102p339n592m227l351k924k799k841l032l458m343n842
-54143f1897q119j1172j4905j9113k3468k7673l1443l4643l7327l9792m2547m6192n1327n8329
-54129e07947o7330p8119r0224j03011j15739j27682j38109j46331j51621j53381j51097j44576
-54117a975167j33951j19743j02847q4326o5355m6989l0110j5322k994O795J4185J9590K3607
-54104b512627K6956L0349L4366L9356M5327N2075N9224O6341P3124P9347Q4964R0030R4666
-54091a736502R9045J03310J07612J11964J16357J20571J24283J27022J28163J27079J23143
-54080d47953J15964J05378R1656P5415N7550L9165K1306M925r358k1104l0173l6603m0610
-54067g4442m2460m2551m1300l9107l6372l3343l0165k6817k3182j9016j4067q140j111O905
-54053d25168J5637K4563L3030M0341M5792M8885M9264M6982M2329L5905K8500K0887J3792
-54040B0739P705K830q93l701n968p939r795j1518j3014j4188j5058j5774j6686j8188k0739
-54025a22187k4666l0245l7489m6235n6097o6456p6523q5479r2538r7025r8564r6958r2296
-54012a022758q4839p4953o3131m9891l5865k1714q091M353J5036K3550K9627L3193L4446
-53999a221037L3778L1822K9325K7149K6163K7093L0469L6502M4993N5300O6314P6631Q4631
-53986f50867Q8847Q8122Q1946P0445N4516L5564J5367m243k1598l5274m4347m8288m7063
-53973d16873m0922l0508j6679m75J6999L4604N1292O6234P8789Q8595R5587R9852J01714
-53960A28209J01585R9911R7149R3678Q9746Q5490Q0870P5756O9942O3162N5245M6039L5545
-53947A122327K3995J1804k96j1414k0527k6733k9423k8533k4545j8606j2211p024m554n846
-53933I68414j1319k0666l2973m6874o0772p3077q2458q7972q9193q6197p9528p0083n8999
-53920A68303m7419l6518k7209k0190j5901j4411j5685j9425k5247l2610m0859m9223n6993
-53907b33387o3551o8538p1894p3853p4761p5036p4916p4425p3434p1701o9113o5652o1509
-53894a151770n6965n2291m7627m2929l7956l2376k5762j7835q384K609J4950K8322M2241
-53881a385773N6132O9383Q1424R1722R9881J05528J08343J08036J04445R7543Q7567P5076
-53869c00693O0845M5842L0967J6956M235p027j6943k5666l3388m0123m5829n0442n3939n6440
-53855d71645n8248n9722o1324o3417o6182o9626p3486p7325q0593q2790q3467q2469p9795
-53842a410089p5750p0749o5308n9937n4979n0632m6768m3134l9306l4944k9848k4044j7863
-53829b023351j1804o536k675o90q26l026p011j2229j8020k3672k8506l1983l3769l3749l1914
-53814b269761k8334k3024j5964p074L589J5864K9325M3316N6939O9252P9274Q6254Q9727
-53801a870617Q9671Q6419Q0688P3326O5167N6851M8714M0744L2687K4199J4916M686o486
-53788a259035j8369l0459m2113n2500o0823o6404o8850o8143o4689n9209n2667m6108m0501
-53775a929870l6661l5081l5923l8936m3523m8806n3670n7051n7901n5416m9034l8512k3844
-53762b504228n333J6531M1069O7430R4606J21475J46712J68965J86838J99109K04822K03505
-53750a058499J95241J80681J60985J37641J12222Q6163O0612L6354J3816o788k5299m1599
-53738a48470n5478o6647p4900q0012q1942q0784p6787p0337o1933n2137m1545l0796k0463
-53725i42231j1050k929L725Q846J2552J4993J6337J6741J6438J5689J4957J4790J5832J8640
-53711g86670K3523L0401L8711M7518N5589O1642O4668O3983N9535N1772M1658L0415J9344
-53698a97911R572J830l592o914q661r567j0316j1418j3165j5508j8224k0875k2973k4086
-53684c51808k3862k2115j8757j3809p296O76R980K0269L1102M1794N1524N9539O5062O7605
-53670i0096O6927O3013N6139M6694L5226K2311Q650n035j7839k8802l6911m1192m0930l5736
-53656B419k5762j1687N286K3650M1713N7991P1267Q0774Q6244Q7776Q5758Q0710P3211O3787
-53642G23137N2862M0862K8088J4937J831j0641k1769l0807l7077m0147l9892l6722l1364
-53629F13298k4922j8711j3982j1834j2861j7150k4155l2849m1878m9825n5386n7531n5616
-53616A96598m9331l8711k4045n846J5289L8616O3347Q8598J13467J37055J58568J77440J93475
-53603A064520K06714K17575K26525K34100K40697K46553K51810K56459K60458K63731K66123
-53592C735265K67228K66432K62640K54446K40126K18019J86865J46138R6457L9620k1413
-53581E691823q2929j40849j91375k31475k59225k74081k76682k68792k52841k31607k07867
-53570C274100j84085j62258j43766j29431j19545j13894j12005j13105j16370j20917j25966
-53559A832758j30843j35059j38201j39951j40019j38045j33781j27002j17732j06269r3178
-53548D32678p9317o5635n3103m2452l4069k7926k3487j9911j6048j0785l093P543K1260L7530
-53534A23185N5429P3732R1144J06596J19385J29215J36170J40684J43273J44593J45201J45474
-53522A554081J45592J45407J44508J42394J38512J32441J23997J13239J00399Q5837O9976
-53511B896383N3164L5716J7930N2j7664l4857n1103o5817p8340q8076r4549r7625r7545r5013
-53497B282656r1026q6764q3416q1927q2848q6325r2088r9569j08122j17017j25556j33118
-53485A094880j39023j42592j43148j40105j33085j22032j07321q9768p0464n0658l1527j4039
-53473h8882J243J4081K4659L3386M0820M7505N3763N9808O5374P0054P3098P3632P0830O4006
-53459F03377N2767L7324J8257l442k6495m9481p1089q9961j04858j14729j18687j16315j07604
-53446i0936r3223p4261n2379k9389p146J2587K8549L9939M6555M8740M7134M2703L6299K8759
-53432a6069K0788J2976N726m53n286q412r732r099o658k719K275P703J2897J7195K0199K1633
-53416F2964K1638K0508J8738J6682J4561J2267R482N660L44o825j5822k6360l7806m9385
-53402D6646o0274o9794p7416q2766q5752q6319q4530q0558p4515o6615n7118m6380l4925
-53389h60316k3398j2492k941M691J0152J3519J5187J5801J6214J7093J8997K2149K6390L1220
-53375g07734L5876L9463M1111M0098L6097K9143J9816R121j568j0762j7035j9364j7096j0156
-53361e32990J115J6061L3746N3084P2854R1756J08406J21562J30153J33498J31430J24283
-53349D84958J12894R8500Q2541O6329N0913L6880K4323J2962K399p636j7121k5668l2622
-53336H89652l7321l9191l8082l4152k7949k0277j2088m356J932N994P118M871r04j0103k2175
-53321F62969l6291n1311o5882p8697q8522r4543r6336r3952q7943p9147o8641n7464m6622
-53308b82382l6766k8334k1499j6270j2523j0124q883q544q807r296r616r416q409o505l726
-53293d81100k93L557P536J1538J5559J9806K4564L0072L6406M3307N0255N6494O1137O3426
-53279e7736O2734N8860N1905M2464L1423J9916R158K35o073r441r959q116m578j31M609R136
-53263A94406J3183J6624J9410K1452K2608K2601K1148J8021J3226P054J52o626j2242j5798
-53249C35219j6594j4311r048j183Q533J9294L0231M0518M9423N6337O0748O2291O0752N6041
-53235G38251M8278L7744K4912J0427m930k0310l4884m7930n8957o7665p4029p8161q0285
-53222C92461q0666p9505p7026p3401o8880o3676n8119n2552m7287m2626l8768l5811l3760
-53209c59616l2569l2194l2548l3569l5143l7088l9150m0938m2027m1951m0305l6804l1318
-53196h35220k3956j5052n141N125J5101K4260L2208L8747M3648M6755M7804M6571M2949L7009
-53182d99192K9173K0051J0526J552n977j1293j3900j3532j0201m120M365J4833K6922M0258
-53168d10535N4523O9265Q3947R7769J09766J18890J24127J24750J20368J11082R7428Q0337
-53156G81717O0983M0631K0446J408j5839l0936m3808n4631o3654p1239p7749q3485q8732
-53143C75112r3639r8309j02744j06894j10684j13991j16668j18486j19166j18411j15914
-53132h39794j11464j05044r6806q7122p6455o5336n4179m3245l2595k2080j1388j71J1896
-53119a533783K5041L9304N4561P0528Q6805J02888J18190J32083J43943J53230J59582J62895
-53107b84733J63315J61291J57394J52296J46510J40355J33834J26736J18706J09409R8785
-53096A223898Q7003P4518O1894M9658L8083K7188J6705O258m593j6074k8264m0987n3919
-53083A441368o6621p8644q9654r9387j07727j14707j20434j25099j28948j32147j34863j37076
-53071A06061j38661j39336j38764j36514j32257j25711j16743j05374r1737p6101n8799m0273
-53059a194209k1001j483J7788L6311N3681O9493Q3367R4964J03972J10162J13351J13387
-53047d20217J10173J03602R3605Q0227O3621M4213K2624k82k3535m6126o7127q5748j01468
-53034b26438j14021j23375j29785j33636j35397j35538j34508j32609j30041j26832j22866
-53023a645046j17850j11327j02884r2020p8504o2284m3701k3365k214J8653L8100N5120O8885
-53010b098437P8845Q4777Q6725Q5043Q0260P3061O4237N4601M4965L6143K8883K3844K1477
-52997a335576K2001K5335L1028L8386M6578N4714O2121O8319P3138P6638P9005Q0518Q1372
-52984e96423Q1731Q1662Q1188Q0289P8927P7043P4671P1917O8992O6200O3845O2143O1129
-52971C53314O0576O0112N9158N7133N3531M8004M0436L0907J9743P377n653j8845l1682m3827
-52957F90284n5005o5124p4285q2645r0465r7958j05225j12163j18462j23593j26908j27704
-52945d89253j25373j19502j09920r6769q0463o1615m1071j9798J087K0383L6877M9471N7340
-52932i78606O0009N7442N0005L8450K3733O946j0735k8167m4230n7930o8358p4875p7114
-52919a103430p5050o9025n9589m7489l3494j8325k621J3054K8230M2445N5274O6339P5242
-52906a128439Q1640Q5165Q5480Q2333P5576O5299N1808L5713J7825q02j9122l6101n0952
-52893f54577o3169p2452p8820q2363q3220q1494p7275p0631o1699n0713l7992k3891q779
-52880a447075O981K3146L9402N5527P1270Q6370J00559J13503J24902J34413J41734J46630
-52868d02638J48960J48785J46339J42074J36563J30413J24146J18128J12535J07302J02185
-52857A014792R6781R0490Q2689P2709O0014M4331K5716M711j7746m0383o1766q0547r5624
-52844A196167j06305j12421j14288j12557j08150j01987r4943q7752q1053p5427p1405o9435
-52832F0444o9873p2766p7983q5028r3188j01563j09173j15024j18238j18124j14305j06775
-52820a121596r5908q2458o7301n1304l5132j9074l123J2942K9423M6441O3999Q1828R9481
-52807a141782J16453J32208J46345J58625J68994J77534J84493J90069J94515J97959K00446
-52796G25859K01936K02260K01219J98490J93694J86395J76194J62792J46190J26689J04993
-52785B626711Q2123N9165L7158J6733j898j8995l5162n1060o7171q3620r9940j15253j28326
-52772B220465j37836j42690j42192j36150j24966j09402r0587o9703m7899k6202n430J3747
-52760A201155L0823M5315N6838O5028O9702P0844O8745O4008N7485N0185M3020L6705L1620
-52747A891473K7716K4655K1846J8692J4726R769M029j960p450j1670j4002j4186j2313q815
-52733A942510m406J30M031O728P931P672O283M383K671J932K777N691J0887J8369K7947L9259
-52717B084795N1799O4977P8083R0395J01155J09680J15365J17801J16818J12532J05375R5919
-52705C244694Q4901P2885O0358M7516L4413K0948P029p384k2217l7183n1830o5525p7517
-52692C311088q7031r3485r6657r6815r4768r1737q9168q8419r0426r5626j03718j13829j24679
-52679B044730j34812j42879j47800j48894j45831j38664j27639j13302r6372p7755n8489
-52668G12293l9647k2214o918N779J5804K3264K8493L1748L3326L3363L1981K9394K5853K1863
-52654I24382J8013J4973J3416J3856J6606K1716K9037L8189M8628N9709P0652Q0663Q8898
-52641A438738R4753R7728R7740R4996R0019Q3513P6208O8714O1363N4290M7312M0106L2221
-52628B377701K3244J2784N04j3792l0221m8660o8754q9896j11158j31447j49567j64436j75155
-52615A431147j81245j82542j79206j71657j60406j46106j29439j11185r2154p3083n4523
-52604e0399l6883k0299m811R506K2534L3937M3351N0361N4725N6404N5685N3082M9308M5088
-52590C61589M1078L7663L4989L2940L1178K9301K6924K3771J9846J5381J0797O728L690K172
-52576F78047K294L954O802J0348J4112J7740K1110K4221K7308L0568L4160L8068M2126M6042
-52562I96900M9475N2170N3909N4588N4124N2356M9088M4006L6789K7237J5361J527j3461
-52549A474069k8467m2111n2999o0019o2489o0373n4160m4871l3806k2349j1829l345K298
-52536I99549M644L524r13q390j8456l0637m4401n9196p4440q9495j03716j16479j27222j35470
-52522A98902j41014j43754j43856j41629j37519j32073j25900j19675j14075j09652j06726
-52511a216971j05332j05032j05059j04396j01997r7076q9190p8381o5135n0134l4256j8360
-52499b171319l221J0512K2389L2250M0251M6905N2966N9237O6524P5237Q5571R7290J09939
-52486a475469J22817J35131J46072J54875J60903J63738J63260J59604J53198J44657J34660
-52475A63446J23913J13020J02401R2359Q2985P4296O6196N8586N1300M4218L7215L0169K3028
-52462A063132J5817Q582J469n281j1423j6651k0661k3282k4436k4298k3266k1858k0815k0748
-52448H76281k2244k5642l1082l8528m7814n8676p0756q3503r6217j08010j17831j24722j27889
-52435g6633j26808j21417j12072r9434q4427o7995n0986l4032j7505j563J3808K8624M2919
-52422g07521N6677O9723Q1922R3075J02989J11559J18744J24566J29040J32142J33788J33784
-52410E80488J31934J28079J22149J14186J04476R3366Q1377O9085N6973M5498L4946K5509
-52398A588066J7247J0176M191p76m835p997j0139j1011j0154p179j682O475J7107K9751M3628
-52383A662868N7745P1018Q2391R0813R5537R5997R1982Q3605P1320N5853L8062J8874q37
-52370B515228k0261l8698n5452o9862q1315q9216r3093r2648q7854p8944o6556n1537l4934
-52357A654858j7844j232J4069K7466L8620M7326N3527N7235N8479N7281N3609M7508L8966
-52344B129868K8252J5715K081j1794k4881l6194m4969n0711n3397n3313n1100m7598m3688
-52331A758271m0180l7650l6464l6660l8091m0452m3422m6652m9848n2716n4987n6328n6489
-52318A168332n5249n2531m8456m3370l7791l2377k7846k4742k3523k4296k6855l0657l4905
-52305G05734l8638m0886m0809l7834l1770k2791j1478J322J4649K7520L9118M8850N6320
-52292F69307O1515O4539O5750O5599O4516O2877O0908N8667N6070N2940M9137M4517L9057
-52279A415399L2834K6090J9143J2455O518J793j347k736k399o39K090N189Q001R981J0783
-52264A543155J0288Q690O465M276K913L179N735J1074J9339L0388M3696N8512P3874Q8748
-52250A910332J02157J13208J21152J25367J25371J20812J11594R7890Q0240N9491L6774J3397
-52238C017785r352l0335m8660o3859p5871q5035r2033r7711j02802j07825j12875j17617
-52226B073810j21428j23559j23421j20687j15514j08362j00000r1174q2589p4745o7871o2062
-52214H82398n7268n3432n0450m8232m6614m5365m4226m2834m0855l8013l4097k9098k3208
-52201C28706j6820j0573n187j330L85l27l527q962j6077k4160l2279l9430m4595m6845m5489
-52186C3490m0201l1017j8463l335J3299L0273M6426O0716P2235Q0261Q4300Q4121P9792P1666
-52172E63563O0478M7130L2684J8265M829o868j6291k3232k7696k9905l0218k9101k7086k4700
-52158E11852k2572k1260k1337k3313k7626l4584m4283n6569p0956q6633j02544j17442j30102
-52145b47369j39387j44507j44979j40751j32124j19625j04051q6290o7311m8143k9764j3089
-52133a417390J187J2618K1077K6728L0007L1413L1528L0841K9782K8690K7764K7066K6510
-52120a092179K5838K4661K2514J8929J3520O040l599j5283k8727m3365n8432p2959q5836
-52107a288878r6012j02594j05100j03446r7991q9438p8700o6814n4827m3687l4154k6635
-52095b188276k1188j7512j4992j2963j0762p937m263L41N824J2100J9035K6495L4289M2157
-52081b137652M9816N6909O3154O8294P2106P4455P5158P4055P0929O5653N8212M8815L7846
-52068a322250K5993J3997K662p305j5375k1332k5250k7495k8633k9402l0449l2331l5398
-52055a532568l9618m4687n0013n4789n8179n9467n8213n4381m8332m0781l2669k4998j8663
-52042b117358j4270j2072j1903j3296j5559j7986j9895k0830k0471j8672j5408j0739m796
-52029b313255K268J0209J8813K7841L7061M6281N5303O3893P1758P8577Q4000Q7744Q9701
-52016a639806Q9802Q8164Q4953Q0367P4556O7601N9489N0119L9432K7465J4440Q64j2483
-52003i75037k4664l4633m1410m4239m2688l6688k6605j3110K827K0056L7374N3573O7584
-51990a057660P8551Q5956Q9617Q9745Q6831Q1550P4589O6584N7957M8940L9500K9490J8713
-51977b09637P004n602j8848l2277m5226n6907o6628p3734p7872p8979p7317p3518o8423o2989
-51963i40953n8082n4300n1893n0679n0153m9628m8329m5633m1085l4603k6379j6957p109
-51950a475783K237J0165J5878J8855J8936J6311J1518N290j555q277j4243j9024k2291k3907
-51936a465890k3911k2519k0149j7402j4965j3470j3451j5146j8449k2904k7749l2056l4927
-51923a742988l5659l3975k9968k4158j7260j0002k940L729J0198J6922K4573L3763M4901
-51910a762864N8114P3168Q9583J06611J23370J38885J52091J61984J67704J68713J64860
-51899c57781J56538J44589J30167J14732R9697Q6350P5724O8431O4643O3980O5613O8293
-51887G80976P0580P1069O8603O2469N2529L9079K2879M879j3924l2625n0483o6981q1796
-51874I27254r4711j05673j14683j21779j27012j30519j32353j32601j31341j28623j24444
-51863d16485j18812j11723j03139r3089q1634o8934n5249m0979k6606j2727P6J1252K0389
-51850a097660K7248L1714L3864L3879L2073K8836K4600J9777J4698R570M406q87o557j2877
-51836h57316k0064k8224l7294m7096n7318o7646p7683q7048r5340j02134j07044j09795j10157
-51823a804159j08046j03429r6377q7020p5551o2357m7932l2920j7994l723R441K1300L1815
-51810b376952M1167M9600N7457O5068P2701Q0464Q8298R5958J03072J09169J13904J17020
-51798a383074J18504J18580J17580J15880J13823J11588J09226J06656J03763J00378R6381
-51787a70715R1692Q6262Q0142P3426O6240N8815N1334M4043L7139L0836K5333K0847J7632
-51774E13026J5924J5922J7688K1071K5728L1095L6538M1388M5093M7203M7398M5459M1232
-51761I44765L4662K5769J4751J970j1976k6332m0277n3083o4197p3363q0593q6083r0174
-51748D95839r3203r5480r7185r8381r9010r8886r7863r5756r2481q8026q2352p5518o7438
-51735f85740n8066m7313l5136k1726p354P428K1949L5459M7208N6529O2988O6367O6738O4482
-51721d26187O0134N4472M8276M2310L7184L3267L0627K9064K8256K7800K7459K7090K6825
-51708D6577K6930K7790K9838L3424L8820M6066N5022O5371P6599Q8093R9199J09220J17487
-51695H60436J23456J26727J27113J24667J19654J12507J03739R3872Q3361P2467O1329M9864
-51683B059192L7921K5234J1636l091j8981l6054n4144p2901r1790j10025j26798j41222j52624
-51670A326353j60552j64911j65938j64192j60445j55539j50253j45165j40627j36675j33137
-51659c51081j29692j25993j21738j16746j10938j04325r6917q8743p9879p0406o0546n0680
-51647a507684m1248l2861k6042k1176j8438j7679j8602k0619k3124k5472k7020k7342k6067
-51634a833374k3085j8446j2358n173K533J0212J7180K2813K6644K8379K8031K5839K2237
-51621a708568J7792J2992Q291L998K26l064o049r125j2717j7250k3028l0073l8088m6434
-51607a851097n4218o0530o4528o5697o3852n9197n2222m3563l3908k3888j3871m065N608
-51594b385028J5383K5536L6318M7771N9731P1794Q3338R3719J02387J08996J13459J16021
-51582a510575J17006J16810J15704J13676J10552J05843R9104Q9890P7985O3533M7003K9234
-51570d24235J1278n751k0857l3233m2504m8576n1712n2420n1248m8887m5828m2541l9230
-51557h95744l5979l2684k9070k4807j9519j2913m704N164J6592K9212M2326N5121O6529P5456
-51543g65020Q0997Q2386P9342P1902O0591M6289L0113J3287l073j8003l0818m1096m8695
-51530d41798n3743n6568n7614n7435n6452n4879n2732m9772m5590l9896l2598k3854j4233
-51517a037164m394M872J2970J9476K4342K7850L0427L2587L4801L7311M0155M3060M5594
-51504f88113M7112M7060M4779L9936L2416K2332J0046l952j9121l5025n1180o7166q2509
-51491g03385r6549j08587j17737j23287j24539j21272j13385j01250q5299o6242m4723k1721
-51479a827976J666K4171M4327O0796P2533P9069Q0458P7403P0907O2195N2313M2176L2339
-51466a127623K3140J4726P161L97n670j1073j6000k0567k4794k8646l1870l4337l5771l6209
-51452a327136l5870l5198l4758l5182l6853l9940m4354m9651n5151o0074o3574o4855o3151
-51439a945747n8044m9251l6985k1748m582J3230L0263M5111N6642O4022O7053O5916O1194
-51426a712926N3998M5437L6783K9109K3309J9885J9143K0992K5050L0909L7926M5480N2977
-51413a271928N9856O5667P0141P3089P4469P4317P2700O9740O5485N9999N3199M4993L5343
-51400d52930K4378J2389r6j2288k3358l2563l9290m3371m4985m4789m3567m2604m2914m5376
-51386h31364n0717n8893o9584q1807r4278j05509j14066j18665j18613j13657j04186r1062
-51374a952401p5518n8920m2725k8147j6260p701k797j508l406p841j4060k1303k8822l6074
-51360b297483m2745m8503n3240n6793n8828n9132n7268n2801m5568l5372k2470p237R706
-51347b827734K7501M5423O2654P8579R2864J05272J15690J24101J30355J34310J35633J34116
-51335a641236J29640J22284J12519J01067Q8920P7212O6967N8841N3194M9954M8647M8660
-51323f83331M9351N0216N0997N1643N2173N2677N3071N3165N2346N0101M5747L8811K9064
-51310e3969J6705K326j3112k8451m2490n4267o3075o8739p1295p1261o9187o5722o1444n7029
-51296g01010n2886m9461m6976m5561m5009m4994m5020m4481m2923l9884l5168k8759k0812
-51283a242944j1772k045P668J6772K4663L0851L4966L6900L6697L4562L0792K5689J9594
-51270i57607J2845N840r36o918j1578j4532j5734j5443j4252j2858j2050j2435j4352j7965
-51256a087975k3236l0065l8317m7762n8179o9115q0021r0217r9075j06042j10867j13573
-51244a954444j14459j13967j12627j10847j08911j06971j04932j02655r9807r6094r1103
-51233c116817q4467p5913o5141n2134l7053k0256k375J5839L3526M9805O3934P5211Q3170
-51220c132671Q7541Q8256Q5504P9751P1625O2009N1859M2250L4249K8846K6873K8906L5178
-51207b409824M5404N8908P4515R0799J06211J19300J28932J34389J35498J32421J25672J15922
-51195a141853J03817R0009P5062N9548M4026K9020J5044K535q237j7041k3765k8365l0747
-51182h30947l0786k8308k3087j4984m019R533K5128M1899N8884P5041Q9397J01199J09969
-51169d21081J15446J17738J17164J14225J09474J03465R6628Q9308Q1684P3855O5872N7777
-51157G21555M9611M1447L3345K5389J7669J0299L460k600p555j1087j2956j3111j1690r128
-51143H34648o016l080r69k09j094l668p673j2682j8123k3444k8144l1883l4569l6356l7546
-51128E89192l8621m0077m2363m5835n0707n7113o4981p4231q4667r5998j07914j20018j31926
-51115c65259j43209j53430j62056j68559j72330j72842j69754j62964j52704j39425j23761
-51104b086293j06413q8084o9507n1429l4588j9765p583J474P175R701R506P304L975L50k856
-51089b427033n200o567p130p287p550q507j0759j4745k0704k8562l7820m7548n6547o3482
-51075b749441o7171o6679o1557n1704l7426j9352J689K4624M8278P1387R2732J11235J26035
-51062b577350J36478J42258J43257J39565J31459J19279J03497Q4623O3250M0030J5701q967
-51050a466920l3163n6048p6797r4523j08394j17687j21809j20515j13918j02604q7505o9884
-51038b569767n1110l2532j5322l79J1731K0785K6942L0636L2543L3451L4089L5012L6580
-51025b407341L8789M1464M4279M6920M9212N1140N2853N4636N6722N9299O2341O5668O8878
-51012a715140P1464P2877P2685P0662O6786O1316N4594M7054L9065L0910K2800J4869P243
-50999a082815ro831j3184j9099k4584k9665l4411l8821m2969m6920n0727n4391n7795o0620
-50985a562841o2394o2508o0374n5614m8155l8261k6529j3730o90J1852K3317L3304M1626
-50972a820997M8237N3184N6579N8505N9071N8363N6475N3583M9939M5942M2058L8776L6435
-50959a163850L5203L4881L5045L5048L4123L1636K7179K0669J2463L310n741j3482j8754
-50946i32270k0660j8657j2668k975R775K4785M1170N7966P4318Q9453J02787J13993J22881
-50933c50102J29475J33755J35639J34936J31312J24487J14286J00808Q4454O5925M6066K5828
-50921H76869O078j2419k8991m3052n4097o1569o5068o4255n9108m9969l7489k2695o757R162
-50907C86640K4124L7475M8930N8491O6340P2705P7835Q1884Q4943Q7088Q8325Q8691Q8297
-50894A291768Q7285Q5910Q4479Q3261Q2476Q2258Q2591Q3363Q4427Q5595Q6739Q7703Q8292
-50881B396147Q8272Q7268Q4893Q0784P4598O6170N5517M2868K8700J3721j236j5368k7964
-50868B974370l8677m7438n4462o0208o5030o9185p2625p5063p5975p4910p1523o5780n7926
-50855B145568m8455l8028k7351j7107p886j41N829R953J2395J3550J3945J4169J4704J5790
-50841B106935J7436J9379K1204K2390K2466K1070J7936J2964O232k091j1526k1481l1163
-50828B201751l9709m6269n0166n0877m8171m2090l2917k1166p528P107K1667L4946M5626
-50815A972204N2533N4754N1794M3787L1340J5568k167k0389l7738n3115o5731p5182q1359
-50802A886299q4434q4773q2850p9183p4197o8204o1319n3525m4721l4832k3947j2312m29
-50789A181573J1120K1715L0760L7860M2778M5470M6166M5275M3327M0902L8475L6274L4240
-50776A655935L2020K9014K4535J7935Q799l034j7333l3500n0629o7507q2828r5269j03775
-50763A314363j07665j06776j01432r2436q0816o7738n4313m1467k9926k0135j2325o532k678
-50750E90124o17k30j357l916p676j2396j7707k3142k8269l2685l6111l8364l9356l9087l7555
-50735B71656l4794l0852k5742j9515j2225l994M928J4189K3201L1338L7870M2234M4018M3096
-50721C85408L9597L3857K6378J7721Q505o56r119j6309k1692k4856k5512k3519j8839j1590
-50707C59374j968R668K2848L6838N0795O3699P4515Q2383Q6729Q7441Q4919P9941P3544O6817
-50693A177543O0554N5265N1016M7564M4528M1511L8294L4864L1340K8013K5196K3131K2030
-50680A680849K1931K2772K4312K6265K8240K9922L0995L1354L0936K9776K8004K5738K3097
-50667B034191K0235J7234J4215J1283Q516O056M054K731K325L054N114Q596J3565J9996K7921
-50652B199086L7294M8120O0376P4051Q9154J05670J23578J42745J62860J83376K03382K21677
-50640C651369K36614K46335K48763K41927K24272J95030J54494J04263M7140j3139p2362
-50629E264706j26538j72398k07879k32254k46082k50846k48620k41569k31647k20364k08734
-50618B877775j97350j86487j76288j66851j58300j50802j44574j39766j36536j34930j34904
-50607A150987j36314j38860j42161j45752j49043j51459j52438j51450j48107j42104j33286
-50596d39987j21633j07289r0534p1818n1655l0661r484J1230L0860M8787O4446P7297Q6948
-50583f03493R3110R5715R4948R1210Q5237P7967P0482O3795N8774N5900N5245N6490N9011
-50570C54391O1991O4545O5878O5291O2359N6907M9075L9291K8165J6450M987n484j4230k0667
-50556H28949k4442k5414k3779j9972j4678q728k983J703M575N034K659k677j0761k0999l2505
-50541F55982m4051n4374o2245o6734o7437o4445n8440n0456m1684l3184k5703j9499j4386
-50528E3344r899n455o19M934J1160J7845K4626L1037L6674M1162M4255M5806M5730M4081
-50514C84681M0929L6508L1147K5354J9692J4699J0769Q058O419N499M883M149L153J931Q00
-50499E98671K03O20K380N608J0063J5288K0599K5235K8520K9958K9293K6563K2058J6261
-50485H31320R778L223k782p837j1645j4164j5546j6154j6411j6814j7636j8985k0819k2866
-50471F62662k4937k6973k9160l1962l5906m1468m8770n7416o6532p4860q1061q4100q3394
-50458b3877p8975p1470o1764n0936l9957k9596k0343j2446n953p49L312O443Q814J0623J2034
-50443c54840J3326J4724J6545J9052K2418K6695L1699L7111M2453M7137N0638N2518N2430
-50430G1906N0287M6144M0232L2963K4822J6423Q356J247m399q180r854r290o600k003M131
-50415B56185J1351J9125K6949L4314M0843M6252N0356N3109N4398N4154N2181M8208M1956
-50402G89381L3169K1831Q176p292k3721m0112n5406o8686p9294q6965r1788r4116r4515r3530
-50388A17132r1623q9165q6433q3644q1058p8939p7489p6797p6830p7305p7755p7621p6232
-50375i33759p2908o7059n8217m6171l1027j3265O355K6839M7168O6468Q4061R9502J12454
-50362g79559J22731J30072J34326J35395J33357J28511J21460J12937J03776R4639Q6074
-50351E23719P8204P0952O4005N7059M9841M2300L4527K6885J9719J3416Q229M205J190j232
-50337I93019l645o715j1032j6995k4675l3759m3574n3182o1569o7815p1246p1713o9461o5181
-50323C92457n9763n4130m8958m4622m1161l8319l5688l2864k9462k5216j9955j3634o336
-50310e7651J705J0040J8058K4955K9850L1968L0614K5506J6726M747r611k5287m1092n5905
-50296D623o8742p8771q5450q8490q7799q3527p5928o5428n2514l7781k1855n379J1091K7162
-50282g08788M2638N7430P1528Q4759R6777J07026J14864J19748J21374J19817J15458J08908
-50270D51539J00858R1926Q2583P3238O4178N5690M8066M1611L6603L3247L1669L1842L3640
-50257A176690L6803M0964M5686N0407N4516N7367N8368N7096N3373M7409L9682L0980K2236
-50244A771577J4443Q494N072M617P239J2752K0661L0215M0482N0420N9022O5386O8799O8854
-50230B228033O5374N8525M8742L6644K3038Q727n523j9071l1451m2445n1926n9898o6377
-50217B192392p1383p4918p7049p7880p7664p6668p5292p3883p2779p2249p2424p3272p4579
-50204A222352p5941p6839p6719p5094p1608o6057n8355m8564l6762k3106p700R233K7436
-50191F42276M6486O5761Q4409J01454J15840J26549J32764J33890J29626J19921J05036Q5468
-50179A889480O2008L5759Q098j9441m5293o8093q6870j01131j10839j16391j18357j17522
-50167A211408j14579j10246j05158r9852r4813r0279q6354q2897p9615p6100p2007o7068
-50155A32440o1166n4355m6782l8558k9875k0840j1564k183P100J6058K4394L1750L7749M2049
-50141B6217M4393M4664M2932L9465L4686K9167K3539J8489J4673J2757J3239J6484K2529
-50128C83234L1040M1348N2393O2956P1740P7656P9910P8162P2538O3559N1981L8722K4588
-50115A129827J0211l962j7727l0951m3611n5628o6944p7532q7358r6463j04910j12727j19881
-50102C22344j26292j31817j36301j39678j41864j42877j42737j41463j39071j35613j31082
-50091a186451j25470j18708j10664j01154q9998p7105o2482m6312k9013j1079O810K3933
-50079a927693L9536N2913O3487P0833P4824P5572P3499O9242O3561N7286N1090M5495M0748
-50066a149607L6948L4035L1962L0820L0774L2126L5145M0047M6881N5537O5781P7318Q9772
-50053e42461J02797J15986J28811J40670J50802J58445J62840J63423J59856J52100J40433
-50042A033702J25423J07868Q8729O8976M9470L0836J3440k731j7840l2248m6246o0006p3461
-50029A285912q6331r8052j07902j15131j19037j19127j15198j07431r6333q2696o7556n1904
-50017A19214l6679k2537r914J082J0502J8450K5168L0840L5803M0387M5002N0012N5613O1757
-50003D24700O8070P3961P8637Q1359Q1612P9245P4572O8261O1236N4369M8317M3292L9145
-49990A276776L5329L1233K6297K0145J2796M474m376j3261k1763k9538l6456m2421m7461
-49977A211774n1644n5028n7644n9493o0507o0544n9410n6926n3013m7780m1582l5072k9085
-49964E44046k4509k2045k2163k4898k9908l6578m4130n1765n8762o4631o8958p1612p2514
-49951d8427p1678o9101o4756n8638n0766m1301l0541j9002p329L654J3062J9958K3464K2883
-49937c78518J7795Q204n423k2132m0610n9223p6224q9963r9047j02537j00059r1855p8754
-49924a118346o1972m3041k3496m845J1566K4605L3348L7200L5995L0026K0127P542o216j9641
-49910a077148l1417m0614m6827n0110n0938n0052m8230m6086m3942m1709l8932l4890k8872
-49897a629767k0369r232M155J9001L4198M8535O0870P0402P6709P9849Q0276P8739P6111
-49884a030523P3168P0486O8371O6899O5967O5493O5379O5628O6221O7138O8314O9595P0804
-49871a47060P1720P2045P1480O9672O6355O1368N4761M6784L7830K8424J9020R952J378o689
-49857D57040j4351k1640k8514l4751m0061m4145m6857m8305m8794m8902m9304n0596n3298
-49844g2478n7643o3553p0698p8408q5764r1670r5001r4771r0234q1115o7615n0360l0251
-49831a029561q346J4414L7259N9591Q0983J01118J19644J36277J50700J62684J72032J78650
-49819A75445J82506J83633J82229J78560J73074J66243J58626J50634J42592J34674J26945
-49808A955161J19454J12190J05166R8322R1543Q4604P7185O8931N9422M8286L5293K0429
-49796B875986L973j3516l1169m7995o3037p5430q4678r0524r3053r2488q9167q3299p5106
-49783B040497o4662n2138l7845k2335o497Q649K1860L2000L8083L9411L5706K7197J4569
-49770B074495j033j8106l4956m9857o1126o7373o7645o1527m9348l2136j1542J0350L1322
-49757A661518M9336O2875P1040P3643P1127O4354N4393M2339K9094J5363J600j1939k5102
-49744B159641l7770m9790o0975p1106q0066q7826r4563j00583j06359j12371j19038j26605
-49732A112589j35153j44539j54453j64504j74214j83114j90645j96216j99180j98851j94647
-49721h22927j86080j72929j55282j33522j08446q1108n2800k4850J486K5274M5910O3141
-49709a602133P6968Q7656R5493J00819J03948J05132J04562J02355R8558R3186Q6245P7795
-49697d69416O7914N6745M4471L1245J7343L025j1301k5178l7994m9155n8136o4545o8310
-49684e63292o9610o8919o6780o3807o0425n6958n3551n0193m6825m3307l9458l5112l0146
-49671a248383k4525j8394j1981n722r0M397P245Q213P273M742J228k537n771p818q188o609
-49655a306920l001K539R657J7881K6483L4734M1855M7229N0443N1331N0030M6899M2535L7574
-49641h50731L2741K8682K6010K5176K6546L0261L6246M4160N3382O3103P2401Q0376Q6288
-49628b45359Q9599R0055Q7664Q2756P5808O7455N8439M9404M0992L3659K7710K3244K0199
-49615E01625J8274J7043J5960J4415J1858P867K270m878j3297k2592l2310m2072n1608o0766
-49601C61789o9540p8037q6445r5009j03933j13424j23524j34184j45100j55733j65302j72788
-49589a081230j77151j77394j72822j63174j48631j29828j07686q3295n7722l1933o742J7124
-49577b320484L9089N8625P5341Q8979R9518J07132J12225J15286J16774J17065J16380J14835
-49565a159235J12545J09637J06364J03063J00206R8272R7740R9000J02220J07304J13844
-49554i040J21095J28126J33921J37531J38252J35622J29491J19941J07231R1856P4379N5508
-49542A363913L5995J6530k248j9797l5645m9290o0256o8097p2512p3415p1094o5998n8849
-49529H39237n0304m1004l1380k1748j2445l759L821R853J3974J6091J6447J5659J4587J4127
-49515G83156J5038J7760K2395K8667L6048M3881N1461N8171O3555O7332O9459P0128O9649
-49502A396700O8515O7237O6254O5939O6507O7982P0247P2995P5894P8515Q0483Q1486Q1256
-49489B340010P9625P6461P1668O5203N7052M7200L5774K2799Q507o840k2865l9048n4922
-49476B680624p0021q4079r7051j09106j20488j31547j42464j53298j63888j73874j82841
-49465A251967j90323j95981j99586k01085k00551j98134j93934j88035j80394j70869j59320
-49454h26245j45600j29676j11718r1992p0993m9246k7364n968J4402L3225N0152O5031P7903
-49441a218089Q9027R8757J07393J15080J21701J26898J30101J30731J28281J22445J13155
-49430F5480J00554Q5032O7096M7474K7022O686j2424k9345m3208n3470o0009o2983o2982
-49417G4923o0688n6839n2103m6887m1421l5649k9410k2362j4232m778N999J7980L0683M3457
-49403a91327N5483O5831P3737P8546P9963P7940P2674O4594N4179M1923K8324J3854j079
-49390E14642j5916l0012m2617n2864n9918o3065o1913n6375m6780l3782j8259j254J6227
-49377D8114L3237M8941O2774P4175Q2914Q8870R2050R2720R1260Q8273Q4397Q0350P6726
-49364A044801P3992P2418P2136P3135P5294P8308Q1692Q4795Q6792Q6933Q4563P9327P1187
-49351B065373O0400M7466L3058J7902K733j1778k4977l6398m5761n2888n7836o0797o2029
-49338A874468o1922o0802n8949n6588n3742n0402m6494m1887l6463l0203k3035j5000o062
-49325A332919L664J4134K5080L6270M7303N7756O7153P5029Q0975Q4668Q6021Q5085Q2209
-49312B078266P7860P2698O7319O2284N7984N4507N1801M9517M7108M3887L9111L2164K2523
-49299B757029J0046n130k2583m1655o1549q1521j00766j18672j34769j48701j60265j69264
-49287A722200j75522j78889j79208j76461j70730j62290j51538j39025j25305j10992r6732
-49276E5508q3133p0852o0510n2642m7613m5508m6086m8852n2996n7664o1876o4838o5801
-49263g02863o4353o0284n3726m5061l4845k3684j2132m75J1206K2985L5070M7572O0414P3345
-49249g46831Q5872R7431J07423J15340J20777J23508J23371J20351J14439J05777R4519Q1008
-49237E42985O5768M9460L2865J6844K198j0362k0228k7019l0440l0405k6960k0358j1107
-49224E33241J16J2443K4889L6550M6664N4686O0327O3585O4748O4305O2949O1444O0525O0785
-49210A207257O2496O5625O9749P4243P8362Q1495Q3292Q3747Q3219Q2251Q1480Q1399Q2285
-49197B216900Q4071Q6469Q8981R1065R2205R1975R0152Q6581Q1414P4928O7596O0016N2748
-49184C265101M6250M0763L6272L2462K8857K4852J9829J3273M784n778j8358l2618m8046
-49171C407643o4042p9933r5203j09373j22123j33209j42470j49763j54951j57884j58448
-49160B040244j56520j52049j45114j35971j25059j13084j00801q8945p8094o8502o0120n2654
-49148G63331m5657l8741l1616k4273j6945j0062m210K0K107J681j367o868j4402k3331l2950
-49133E16717m2624n1901o0551o8630p6318q3889r1549r9407j07299j14897j21740j27291
-49121e29379j31193j33184j33238j31457j27968j22902j16355j08411r9216q8988p7975o6483
-49109a866749n4736m2945l1234j9697q445K408J2702K2251L0875L8478M5081N0813N5949
-49096a765249O0704O5211O9408P2998P5470P6251P4733P0495O3448N3840M2365K9961J7698
-49083i92667O628k458r040j2976j4435j3859j1878r185o457m188k706k098k311l195m652
-49068a085477o596q995j1842j5051j8466k1888k5062k7742k9684l0724l0743k9755k7828
-49055a369853k5099k1682j7624j2897p434j237N570J2648J9444K5276K9426L1316L0584K7193
-49041a274369K1447J4049O014j384o810r046p209r87R439K3273L9410N6553P3394Q8824J01897
-49026h65505J11941J18573J21623J21212J17732J11737J03940R5069Q5775P6555O7710N9372
-49014C25734N1535M4212L7431L1360K6158K2018J9060J7299J6698J7199J8733K1377K5215
-49001F74029L0438L7189M5550N5469O6694P8741R0923J02439J12426J20197J25248J27429
-48989A666772J26897J24016J19247J12978J05492R6864Q7059P5996O3602M9919L5100J9438
-48977B683380L297j2836k8436m2976n5924o6913p5720q2388q7130r0416r2789r4803r6989
-48964A859357r9658j02935j06671j10423j13483j14998j14042j09851j01927r0205p5008
-48953G20156n7064l7359j6961L095K1961L9031N3934O6489P6585Q4192Q9188R1482R0969
-48940A225698Q7543Q1159P1839N9656M4672K7052O958j5324l9395o4678r0448j15823j39809
-48927A139100j61390j79631j93760k03302k08169k08709k05639j99938j92702j84871j77094
-48916i76105j69677j62555j55417j47902j39620j30359j20100j08936r7123q4912p2543o0077
-48904b425326m7521l4694k1417p562O798K1365L5604M8839O0386O9702P6539Q0983Q3427
-48891b052877Q4451Q4709Q4613Q4356Q3828Q2642Q0293P6291P0329O2325N2535M1547L0159
-48878a134799J9325J0027L076r56j872J24M439J0224J6546K2556K7622L1385L3737L4720
-48864i23846L4475L3076L0538K6799K1735J5219P176k385j3322k5284l7735m9895o0922o9898
-48850a014269p6096p9016p8446p4490o7521n8098m6952l4992k3222j2694m362J037L159K023
-48836a563939j865p757j4564k1190k6439k9315k9035k5217j7920p704M587J7798L0814M2752
-48822a648994N2935O1014O6873P0508P2007P1505O9179O5294O0183N4199M7634M0688L3406
-48809h83569K5817J7970J0132K800l284p271q375o076k46Q837K0520L3913M8094O2167P5418
-48794f03153Q7205R6960J04086J08019J08263J04622R7262Q6841P4416O1418M9307L9424
-48782D14670L2667K9458K9608L2474L7048M2256M7016N0505N2163N1719M9202M4804L8840
-48769I52430L1666K3651J5153O580j655r153j5615k0777k4607k7075k8171k7828k5807k1812
-48755H26980j5428o347N587K0278L7322N5979P5321R4158J11208J25152J34759J39079J37567
-48742A741615J30210J17564J00565Q0424N8391L5638J3199q067k7389m4118n7769o8044p4884
-48729A997335p8569p9599p8745p6883p4929p3728p3930p5937p9883q5588r2618j00401j08261
-48716I18264j15588j21917j26935j30528j32599j33125j32012j29132j24356j17637j09022
-48705d54587r8758q7260p5031o2673n0716l9642k9846k1616j5197j0712q115p195p514q484
-48691i77346r425r756r070p223m357q96K605N440O967O700M375%o160j3594k1691k9741l7066
-48674a100238m3029m7080m8807m7974m4519l8568l0500k0790j0095Q23J1183K0185K7138
-48661a372271L1501L2985L1589K7581K1499J4048O022j872r030j5120k0012k3698k6253k7670
-48647a330701k7799k6396k3122j7720j0086n13J0403K1719L2301M1084M7322N0652N1305
-48634a181551M9931M7485M4977M3300M3075M4590M7958N3080N9892O8289P8271Q9740J02493
-48621d08470J16180J30221J43883J56410J67069J75301J80697J83088J82443J78810J72349
-48610A377981J63224J51715J38263J23371J07684R1862P6432O1793M8196L5708K4321J3969
-48598B414519M545m064j1993j9402k6446l3256l9895m6338n2521n8301o3581o8323p2576
-48585A922368p6441q0033q3392q6382q8680q9736q8787q5032p7738o6456n1178l2426j1122
-48572A004965J1477L4073N5488P4804R1345J04673J14455J20441J22443J20404J14396J04732
-48560B073696R1964P6828O0196M2989K5991R820n177j8860l1293m2517n2504o1081o7879
-48547B102173p2464p4445p3657p0243o4705n7840n0580m3830l8287l4330l2022l1148l1326
-48534A427296l2159l3364l4791l6523l8736m1671m5483n0179n5562o1224o6641p1274p4663
-48521G85026p6545p6902p6007p4308p2466p1045p0530p1179p2925p5534p8629q1914q5219
-48508a98177q8590r2174r6129j00491j05087j09538j13405j16229j17718j17773j16469j14042
-48496a485822j10743j06869j02610r8154r3527q8796q3845p8506p2593o5840n8083m9235
-48484b494623l9338k8453j6744m295Q782K2438L6553N0914O5281P9267R2491J04582J15155
-48471b007990J23999J30955J36011J39326J41212J42048J42297J42266J42054J41495J40105
-48460d86222J37230J32144J24348J13683J00483Q5577P0168N5627M3386L4551K9875K9662
-48448D70512L3763M1606N2311O4769P7711Q9789R9677J06207J08396J05710R7984Q5516O8974
-48435A502925M9236K7309M210j9127m1899o3331q2788r9757j13856j24902j32762j37495
-48423G67763j39123j37717j33347j26137j16363j04469r1117p7094o3176n0018l8016k7187
-48411c36001j7244p701K022J2386K3678L5910M8762O1779P4266Q5506R4824J01608J05370
-48398B85165J05823J02749R6116Q5955P2407N5668L6096J4185r327l3463n6886p8064r5355
-48385E81069j07193j12370j10242j00916q5354o5120m2323j9216K116K0022L3506M2259M6596
-48372H2834M7305M5386M1869L7600L3176K8856K4746K0784J6861J2881Q762M495L7m603r356
-48357C91633j4199j9036k3677k7959l1486l3917l4780l3653l0321k4703j7097q013J761J1390
-48343A05943K0083K7236L2470L5714L7036L6656L4877L1955K8160K3726J8870J3838Q904
-48330D55468M308L58k707m669n382m711k607R66O014J2479K0267K9178L8977M9386O0099
-48315F57424P0731Q0929R0206R8084J04019J07584J08424J06330J01406R3869Q4093P2495
-48303A775594N9344M4774K8807J1377p360k7099m7152o6553q4284r9361j11072j19147j23657
-48290A234211j25063j23945j20928j16576j11220j05134r8388r1064q3267p5165o6877n8617
-48278E7967n0405m2351l4468k6887j9667j3044p230k413J361M152O240Q013R916J2329J5616
-48263h0871J9939K5402L1940L9330M7213N4901O1535O6050O7386O4671N7457M5734L0125
-48250E30812J1697q121k7619m5091n8902o7718p0617o7190n7600m2544k3274j401K1281M2961
-48236A36674O2009P7151Q7533R2700R2635Q7604P8124O4900M8691L0470J1185q239k6987
-48223H34450m4472o0264p4144q5932r5391j02216j05987j06199j02543r4831q3289o8408
-48211a89226n1027l2064j2447O979K5568M2801N8252P1551Q2276R0002R4312R4861R1439
-48198C73277Q4129P3282N9613M4128K7973J2348j743j3570k2842k9618l4368l7710m0326
-48185D94573m2800m5426m8217n0879n2956n3907n3305n0853m6524m0584l3469k5832j8325
-48172f8504j1525n722q73L397P791J3056J9852K8478L8770N0105O1424P1505P9145Q3420
-48158C70319Q3916Q0761P4678O6816N8480N0963M5269M1913M1045M2302M5083M8615N2050
-48145A102210N4586N5471N4038M9798M2438L1919J8474K564j5171l4003n3218p2140r0191
-48132A146775j06813j21449j33583j42699j48407j50499j48991j44118j36336j26178j14203
-48121c26501j00957q6917p2543n8289m4617l1959k0667j0964k876L771R237J3891J7969K1577
-48107f89845K4625K6857K7974K7661K5760K2307J7510J1814N736j53n314r285j1677j2123
-48093e38153j0288n942J082J0726K2762L6721N1996O7911Q3755R8836J12477J24025J32871
-48080A88779J38500J40452J38497J32614J23123J10724R6464Q1698O7873N6239M7656M2378
-48068A364997M0040L9752M0336M0571L9515L6636L1853K5588J8460J1242M581j069n562r022
-48054A677918j1812j4432j7446k1350k6561l3301m1590n1244o1808p2622q2795r1246r6835
-48041A054876r8496r5409q7208p4094n6823l6618j5023O387K6145M3062N6241O5117O9359
-48028H57516O8808O3511N3631L9596K2049J950j9519m1072o1454p9629r4856j06730j15103
-48015E88698j20043j21668j20123j15572j08236r8416q6632p3440n9590m5835l2865k1303
-48003d15025j1604m037J294M481N812N725M795L651K931L172M704P646J1808J6803K2035
-47988c35809K6904L0866L3516L4641L4167L2139K8697K4015J8360J2040N402j206p448j3062
-47974g6778j7813k1444k3702k4210k2599j8512j1741k248R735K3729L8971N4540O9348Q2343
-47960E9619R2530R9166J01708R9905R3780Q3613P0053N4014L6768J9731M357q059j6676k1094
-47946G69415k1529j8638j3429p089p35M733Q748J1149J2087J1904J0978R620P892N723K831
-47931G93660j028o054j2215j9222k6590l3688l9853m4459m6946m6854m3807l7595k8218j5959
-47917C91172j476J4262L0015M4424N6149O4075O7389O5686N9065M8018L3477J6622j227j8836
-47903H68815l5183m9532o1524p1107p8423q3717q7222q9052q9215q7662q4302p9108p2195
-47890i9427o3703n3961m3323l2236k1157j0535p64P848J5090K0865K5174K8040K9513K9614
-47876a68962K8403K5941K2433J8108J3321Q425L721n46m188p042q904r528q565n758r65N656
-47860h8450J3612K2015K9747L5606L8499L7655L2702K3698J1047m634k2576m1989o2081q1932
-47846e7081j00679j17284j30901j40739j46296j47432j44276j37162j26562j12973r6934
-47835a458319p8940n9572l9448j9156O95J9532L6851N2185O5110P5286Q2495Q6781Q8526
-47822a147974Q8469Q7652Q7237Q8360R1817R8010J06833J17705J29716J41705J52485J60937
-47810B02952J66201J67637J65056J58533J48415J35264J19685J02294Q3662O4273M4597K5003
-47798A583572N858j2508k9754m5521n9421p0994p9800q5414q7514q6006q1011p2917o2420
-47785H16150n0398l7912k6032j5821q035l116r96j114k501l895m035j886L152J1080K1301
-47770F95942L2665M3755N3004N8983O0646N7371M9099L6278J9813Q67j9275l9395n8366p5213
-47756I16174q9144r9433j05584j07270j04498r7583q7202p4208n9620m4436k9515j5613l237
-47743a169P243J5661K2080K6772L0178L2850L5277L7771M0300M2557M4038M4226M2745L9465
-47729D59994L4600K8598K2070J5660R890N143J553r28k453l261l569l555l290k853k232j438
-47713E53929n56L30J090J671K059K354K737L347M309N580P007Q371R368R767R421Q365O781
-47696F35930N007L415K373K122K743M245O536R603J3540J8574K5043L3355M3830N6700P1899
-47681I34915Q9019J07320J25701J42813J57263J67715J73106J72762J66458J54392J37068
-47670B528532J15308R0122O2656L4156N905k0915m5172o5952q2644r4852j02536j05879j05337
-47657B213392j01558r5345q7619p9335p1395o4560n9360n5974n4355n4131n4819n5894n6844
-47644A322203n7298n6968n5698n3442n0273m6405m2113l7747l3608k9923k6761k4086k1797
-47631G86084j9736j7803j5927j4119j2333j0562q715o633m138j030K862P664J3423K0165
-47617G19202K7818L6299M5508N5314O5550P5978Q6309R6164J05204J13041J19322J23707
-47605A669416J25803J25240J21656J14739J04348R0552P3741N4532L3873J2861p280k5415
-47593B494066m0626n2370o0530o5443o7739o8181o7478o6108o4283o1948n8858n4800m9696
-47580A716006m3746l7524l1802k7520k5554k6599l1031l8900m9886o3363p8409r3933j08736
-47567A059003j21618j31542j37749j39805j37682j31740j22586j11006r7764q3527o8722
-47556b24738n3585l8143k2319o035J0746K7882M5082O1858P7588R1541J03018J11448J16397
-47543C00740J17661J15247J09369J00425Q8985P5730O1496M7166L3657K1795J2253N365J132
-47530A091021q50j265r84q70j735m188q642j5189k3666l3614m4313n4911o4475p2248p7736
-47515F86335q0819q1774q1159p9690p8077p6778p5992p5693p5541p5117p3913p1432o7201
-47502c06851o0844n2203m1289k8423j4241M23J4540K7112L7241M4267M7834M7944M4861L9126
-47488b00503L1418K2465J2998L624n226j3282k0479k6879l2623l7893m2796m7364n1557n5217
-47474d63314n8245o0557o2217o3429o4518o5888o7863p0613p4075p7847q1226q3353q3277
-47461a376422q0167p3469o2855m8386l0320r085J4736M0491O7428R4639J21129J45822J67628
-47448a028831J85578J98760K06558K08540K04633J94988J80131J60769J37833J12349Q5417
-47437H46725N8134L1638O943j5065l3624m8324n8998o5744o8940o9133o6937o3096n8330
-47424C95249n3309m8689m4950m2424m1297m1492m2753m4644m6557m7936m8295m7254m4669
-47411a99020m0545l4969k8193k0494j2311m276K883Q344J1495J2014J0085O354J714k758
-47397b89677o176p987p948o211l285K59L726O609Q505R307R122Q171O813N334L902K619J515
-47380b55402N77o6l57k61J42N40N02n08k922p053j2883k0069k8073l6164m3702n0199n5496
-47363e11394n9669o3108o6168o9143p2161p5026p7458p9116p9744p9377p8218p6646p5034
-47350a462262p3505p1975p0028o7080o2571n6040m7391l6762k4664j1755J218J3465K4346
-47337a945004L3410M0366M5127M7782M8378M7029M3847L8885L2206K4021J4599M266o464
-47324a531552j7094k6981l5584m2247m6462m7842m6241m1901l5495k8010k0721j4876j1415
-47311a946421j0916j3365j8269k4734l1731l8147m3035m5575m5296m1816l5134k5472j3229
-47298b333140Q16J5920L1326M6324O0594P3935Q6338R8003J08933J19129J28647J37313J45277
-47285a280585J52480J59008J64965J70095J74085J76446J76530J73753J67755J58453J46173
-47274E39158J31469J15172R8140Q1241O5207N0588L7658K6450J6651P820o65r326j8536k8405
-47260A112622l8738m9125n8970o7607p4328p8523p9747p7702p2485o4328n3767m1439k7943
-47247C27920j3979j34J2961K4753L4705M2452M7818N0995N2429N2847N3097N4127N6599O0967
-47233H57557O7244P5007Q3558R1897R9171J04482J07438J07849J05888J01862R6153Q9109
-47221A987215Q0996P1854O1847N1095L9749K8076J6387M929o004j6245k5645l4194m1893
-47208B218167m8893n5486o1888o8500p5574q3163r1230r9274j06755j12918j17080j18705
-47196A178701j17595j13914j08116j00906r2990q5045p7534p0627o4434n8860n3923m9578
-47184A85179m5913m3065m1194m0536m1263m3549m7424n2767n9177o6133p2844p8540q2382
-47171e29608q3578q1529p5599o5533n1283l3190j2033J1003L4569N7177P7526R4588J07737
-47158e49753J16789J21852J23477J22368J19407J15489J11353J07491J04098J01045R7993
-47147F91609R4482R0101Q4512P7569O9252N9705M9057L7507K5327J2854O17j0814k0832k8972
-47133A231974l5094l9401m2435m4889m7483n0764n5036o0314o6376p2924p9537q5807r1358
-47120D60556r5796r8789j00096r9496r6932r2372q5855p7528o7515n6029m3396l0137j6814
-47107e00199m084P506J7616K6199L3413L9594M4970M9694N3605N6383N7519N6551N3132M7195
-47093C9094L8924K8899J7850O683l685j2502j9165k3391k5149k4716k2599j9487j6088j2988
-47079d8320j0647r296r012r820j1719j4741j8905k4261l0748l8230m6554n5478o4848p4502
-47065d67081q4275r3954j03251j11841j19353j25425j29699j31854j31563j28602j22860
-47054a749758j14455j03691r1049p7166o2723m8352l4579k1843j0343k68Q313J5382K0946
-47041b269586K5112K8049L0031L1410L2532L3759L5347L7553M0500M4317M9030N4627O0986
-47028a766333O7969P5372Q2976R0594R7970J04840J10907J15813J19167J20620J19804J16443
-47016e43858J10346J01376Q9526P4898N7747L8478J7665m015k5864m7272o7716q6855j04375
-47003c89919j19986j33327j43943j51418j55414j55795j52690j46477j37663j26899j14806
-46992a928337j01978q8915p6094o3901n2660m2689l4195k7326k2120j8585j6673j6327j7488
-46979b507288j9964k3501k7603l1675l4954l6627l5931l2222k5177j4833j694J3395K9341
-46966b748733M5067N9622P2419Q3087R1563R7850J02034J04113J04105J01950R7625R1155
-46954a698143Q2693P2495O0948M8457L5372K1918Q130o065k0882l6421n2763o9821q7377
-46941a641459j05119j22618j39344j54623j67624j77371j82868j83229j77828j66485j49446
-46930c368014j27446j01566p3092m3341j3545J5293M2416O7307Q9599J09048J25433J38458
-46918c139450J47800J53155J54297J51251J44347J34283J22040J08716R5400Q2947P1875
-46907a773339O2350N4185M6992M0300L3642K6687J9238J1237K786n834j4227k1844k8128
-46894a545955l2599l4932l5111l3317k9965k5582k0674j5717j1007o717k882N67L745O799
-46880a783347R883J3154J6777K0929K5702L1179L7251M3669N0023N5790O0450O3563O4888
-46867a290089O4336O2001N7981N2430M5461L7213K7919J7927P750j951j0440j6915k0623
-46854i67000k0971j7628j0610l38J2427K6647M1220N5022O7103P6810Q3695Q7688Q8911Q7710
-46840c89314Q4526P9865P4289O8391O2771N7970N4464N2513N2291N3736N6677O0806O5671
-46827D34656P0742P5467P9271Q1783Q2808Q2415Q0937P8905P6906P5534P5212P6219P8547
-46814A449402Q1978Q6102R0289R3863R6008R5969R3020Q6588P6320O2072M4104K3000k61
-46801B378454k4456m8103o9762q8159j02363j11980j17108j18371j16752j13407j09518j06056
-46789A252419j03774j03058j03977j06300j09571j13186j16448j18714j19356j17877j13886
-46778B6272j07227r7905q6170p2563n7781m2666k8134j5030m072M234R670J2363J2775J1685
-46764d34549J0017Q728Q589J0138J3633J8994K6022L4264M3276N2593O1804P0633P8953Q6793
-46750H9888R4334J01853J09627J17826J26316J34778J42544J48902J53184J54989J54285
-46739A528526J51411J46944J41586J35938J30368J25064J19962J14873J09584J03886R7673
-46728B905815R0909Q3611P5860O7747N9315N0572M1406L1609K0956R199l798j8000l3153
-46715C382048m8734o4135p8609r1509j02333j10716j16494j19645j20153j18111j13598j06748
-46703B191263r7855q7325p5724o3822n2449m2529l4935l0435k9597l2673l9527m9597o1935
-46690A492860p5283q8286r9577j08109j13155j14465j12302j07239j00185r2080q3742p5739
-46678C22698o8303o1324n4481m7320l9410l0451k0292q934L549J7120L1697M7234O3512Q0092
-46664B35387R6250J11028J23381J32385J37384J38073J34579J27304J16943J04387R0620
-46653A547721P6722O3715N2558M3869L8032L4980L4309L5330L7273L9320M0844M1406M0792
-46640B126871L9068L6401L3115K9568K6083K2986K0515J8885J8188J8496J9759K1865K4587
-46627B456387K7657L0815L3784L6482L8828M0846M2504M3676M4132M3501M1445L7668L2081
-46614B949806K4785J6135O658l012j2182k0252k6677l1119l3372l3507l1821k8774k4973
-46601B751695k0974j7189j3840j0910q237n580k748L89L913P882J2352J7511K3479L0357
-46587B768100L8073M6322N4636O2374O8869P3487P5698P5131P1607O5189N6141M4991L2292
-46574C532910J8652M524r853k4373l9063n4001o9148q4358r9281j13328j25758j35676j42179
-46561B659068j44497j42053j34711j22627j06425q7050o5650m3495k1827j790J5630K9579
-46549A834152L9441M4757M5405M1633L4074K3751J1836m46j2088k2439l1132l8132m3520
-46536A927292m7398m9847n0857n0435m8601m5547m1454l6674l1548k6447k1763j7915j5297
-46523A443509j4244j4950j7426k1564k7107l3809m1414m9708n8461o7423p6286q4626r1998
-46510H44493r7911j01895j03572j02732r9294r3438q5437p5653o4535n2435l9738k6754j3753
-46497a12654j003J1223K2586L2667M1005M7118N0635N1333M9209M4443L7443K8669J8788
-46484C21462Q488j458j0247j7178k1669k3402k2295j8539j2563m930L610J2221J9985K5989
-46470B59474K9461K9853K6979K1022J2537K351q612j9406k9222l7516m4023m8857n2422n5343
-46456H6276n8304o1908o6522p2196p8627q5325r1642r6919j00634j02442j02209r9985r6027
-46443a026464r0635q4193p7086o9709o2415n5502m9125m3286l7787l2231k6100j8812r929
-46430a683274Q67J3521K7635M2462N6875O9570P9205Q4600Q4961P9981O9950N5720L8596
-46417i79331K0098J834j4844k8839l9492m6589n0206n0749m8753m4738l9132l2237k4189
-46404a377167j5007m752O529J8642L1246M3855N5814O6404P4869Q0638Q3350Q3024Q0042
-46391g72513P5086O9032O2714N6815N1718M7490M3904M0585L7090L3002K8092K2245J5607
-46378a89133Q400R35o504j3725k0654k7364l3962m0569m7168n3582n9393o4056o6991o7714
-46364f81480o6007o1903n5713m8037l9544l1001k3072j6193j0568o099k397J071M924R581
-46350a026438J5292K1977K9222L6477M3172M8869N3431N6992N9927O2784O6146P0499P6261
-46337c85389Q3651R2672J03134J14604J26529J38253J49223J59026J67480J74592J80400
-46326A104175J84940J88055J89428J88555J85022J78491J68898J56512J41785J25378J07963
-46315B919202R0143P2354N4851L7662K0718L894j2796k9248m5215o0343p4306q6817r7699
-46302B792400j06879j14343j20069j23943j25763j25231j22022j15968j07156r6032q3456
-46291A551538p0576n8619m8729m1736l8079l7741m0385m5453n2253o0064o8259p6266q3662
-46278H29716r0151r5472r9393j01705j02200j00700r7190r1843q5050p7428o9661o2488n6517
-46265c00082n2195m9789m9394n0925n4240n9212o5625p3221q1661r0399r8766j05933j11042
-46252a242484j13297j12054j06980r8083q5740p0678n3933l6711k0273n866N415J2682J5442
-46239a912560J3535P320k559j5113k9299m4128n8846p2929q6126r8336j09431j19238j27409
-46226b655119j33381j36547j36270j32094j23786j11527r5807p7484n7530l6920j6485L251
-46214c709699K2014L9708N6312P1707Q5601R7592J07223J14139J18239J19700J18946J16614
-46202b641904J13345J09734J06222J03097J00581R8787R7839R7831R8904J01112J04422J08773
-46190a401257J13896J19460J24974J29921J33697J35747J35626J33080J28006J20606J11223
-46179a5021J00385Q8681P6654O4827N3611M3368L4352K6792K0810J6429J3560J2054J1641
-46166E48143J2128J3312J5110J7473K0416K3905K7803L1820L5540L8506M0314M0643L9367
-46153I04480L6533L2240K6683K0000J2248L441o514j7641k9852m2849n6042o8622p9706q8445
-46139F45954r4276r6999r6849r4369r0305q5447q0451p5871p2038o9144o7277o6478o6729
-46126d10279o7926o9866p2251p4644p6568p7602p7421p5870p2979o8862o3635n7417n0269
-46113a315589m2258l3516k4300j4981o014K204R394J5513K0770K5610L0563L6147M2667N0091
-46099a203699N8109O6116P3458P9567Q4076Q6909Q8161Q8084Q6885Q4775Q1923P8478P4682
-46086a72476P0826O7265O4393O2504O1737O2093O3376O5226O7264O9037P0183P0359O9276
-46073F91063O6639O2190N5694M7021L6188K3411R101o177k1845l7381n2453o6926q0835r4319
-46059F31371j07542j20544j33235j45291j56234j65396j72042j75476j75135j70705j62183
-46048a052412j49870j34386j16507r7142p7118n7082l7509j8595l68J7177L4031N0099O5124
-46035a574558P8831R0876J01122J09527J16270J21683J26156J30064J33639J36940J39814
-46024b89636J41928J42847J42056J39100J33614J25394J14469J01131Q5944O9728N3424L7971
-46012I97970K4159J2466L009m469j0524j5818k1093k6926l3757m1817n1143o1603p2910q4670
-45998F12874r6362j07353j16987j24549j29382j30992j29062j23588j14864j03496r0318
-45987f54079p6332o2548m9885l9067l0578k4675k1357k0401k1341k3528k6143k8338k9377
-45974a107649k8731k6214k2058j6789j1257o401l147k215l972q357j4840k2513l0120l6335
-45960a340598l9824l9465l4460k4432r441R927L2681N7454Q2680J06702J28033J45414J58001
-45947g67328J65333J67381J64533J57478J47283J35170J22493J10487J00130R2031Q6374
-45936F81365Q3054Q1771Q2206Q4114Q7391R1990R7937J05173J13580J22887J32744J42628
-45924A906840J52057J60526J67634J73057J76615J78186J77646J74914J69859J62306J52054
-45913C751694J38839J22440J02725P9776N4009K6204k515l0830n7359q0941j00724j16310
-45901C887008j27772j35489j40131j42354j42799j41923j39994j37065j33119j28042j21801
-45890B396519j14461j06144r7007q7193p6733o5594n3751m1239k8247j5133k439R200J9082
-45877A736860K6522L0968L1986K9432K3396J4249K582j0853k5194l9567n3082o4882p4197
-45864A628220q0367q2892q1422p5859o6325n3207l7182j9206l77J8051L4857M8942N9388
-45851A292621O5602O7277O4440N7367M6541L2580J6247j639k0205l8577n5921p1468q4503
-45838A370362r4384j00518j02460r9995r3115q2238o8088n1628l4023j6438L2J4527K6430
-45825F68464L5488M1810M5792M8057M9356N0304N1415N2945N4921N7165N9407O1354O2879
-45812A339357O3936O4731O5551O6718O8508P1020P4180P7769Q1397Q4713Q7391Q9218R0103
-45799B324592R0044Q9084Q7313Q4851Q1936P8786P5715P2975P0703O8820O7092O5093O2298
-45786C319302N8126N2079M3834L3244K0420N725j0324k7112m3995o0329p5531q9072j00525
-45773C125842j09527j15940j19760j21194j20710j18901j16414j13873j11790j10545j10362
-45762A856826j11412j13833j17684j22980j29502j36835j44219j50694j55206j56795j54778
-45751C62888j48807j38996j25812j10121r3008p5715n9484m5412l4370k6897k3181k3122
-45739e42037k6286l2054l9610m8070n6537o4134p0048p3581p4085p1082o4230n3416l8792
-45726a253962k0784j12K2245M5152O7374Q7751J05338J19563J30149J37298J41314J42713
-45714b75961J41900J39228J34953J29222J22116J13689J03896R2686P9976O5720N0041L3267
-45702I30733J5959j062j6743l0008l9807m5432m6577m3596l7302k8983k0001j1597m598O52
-45688F21638M278O695Q375R683J0672J1169J0820R222O181J765l743r731j5586k0597k4198
-45673F26643k5920k5582k3237j9264j4356r415n427l271l570o510j1814j8752k6300l3342
-45659C99883l8935m2463m3784m3115m0990l8031l4744l1560k8642k6081k3892k2078k0741
-45646c5173k0021k0109k1226k3454k6793l1032l5716m0280m4053m6424m6956m5500m2181
-45633d78918l7377l1571k5281j8784j2196n274K284J0865K0677L1644M3443N5464O7047P7525
-45619c00452Q6434R3490R8605J01832J03254J02949J01025R7534R2616Q6411P9235P1429
-45607H14362O3515N6035M9542M4448M0912L8812L7656L6777L5428L2976K9086K3768J7431
-45594A320748J0703M366q96m507o152n743l426M69N429J0813J5924K0044K2551K2962K0963
-45579A434248J6489R650P74r648k1020l2663m3896n4096o2740o9413p3847p5879p5428p2523
-45565H70008o7290n9955n0897m0633k9877j9499j0465l819m64j068n901j4737k6901m1351
-45551D97151n6916p2466q7154j00465j12166j22208j30499j36874j41029j42708j41717j38186
-45539h85237j32577j25668j18444j11927j06977j04090j03307j04144j05673j06664j05851
-45528b110559j02061r4536q2939o7491m8934k8424p347J2833L0840M5729N7017O4691O9194
-45515b261987P1312P1975P2151P2627P4028P6649Q0634Q5907R2272R9430J07030J14638J21776
-45502a121558J27979J32772J35759J36496J34616J29783J21762J10532R6271P9488O0853
-45491A44753M1212K1479K487j4975l0238m2783n2163n8083o0373n9066n4472m7229l8183
-45478b47634k8460j9094j1007m817o98J444K027J569N83m96j341j759j638r53K75J975M000
-45461c06024O152Q107R540J0086R475P639M707J053k726n923p842p962o045k269K840Q399
-45445b70793J3486J7206J8927J8414J5748J1370N865r8n984j1373j6147k0347k4193k7961
-45431b75880l1867l6046m0460m4949m9342n3438n7180o0654o4088o7860p2261p7589q3843
-45418a015457r0873r8245j05432j11782j16694j19665j20343j18641j14611j08531j00663
-45407b220937r1348q0844o9388n7328m5093l3248k2520j3571o972l006j571k203m090o194
-45393b658313p495p070m360Q88Q498J8108K9201M1351N4170O7363Q0608R3482J05453J15840
-45379b062276J24068J29724J32712J33336J32191J30077J27707J25600J23882J22282J20138
-45368f60559J16629J10941J02482R1174P7406O2097M6607L2378K0794J3003R654J0880J6322
-45355D9808K5166L6313M8442O0252P0529P8318Q3006Q4424Q2755P8488P2288O4812N6620
-45342H91221M8083L9398L0749K2193J3981O295n38o164j0283j2492j2500j0025n023K263
-45328I97158J1290K1183L0857L9205M5212M8061M7231M2439L3600K0945M821j3991l4565
-45315A293446n5669p5880r3788j08064j17755j22294j21633j16166j06692r4134p9537o3819
-45303A38015m7771l2077j7333m053P248J6138K2286K5654K6521K5467K3461K1540K0782K2086
-45289B47964K6054L2879M2491N4435O8030Q2497R6926J10490J22382J31880J38518J41979
-45277A296525J42327J39922J35407J29647J23575J18070J13821J11189J10222J10559J11586
-45266B642850J12493J12453J10739J06881J00600R1858Q0746O7450N2219L5333J7125k078
-45254C528669k1848m1759o1307p9971r7178j12479j25440j35850j43685j49110j52487j54304
-45242B253251j55074j55250j55086j54623j53752j52233j49848j46425j41807j35960j28759
-45231F24434j20135j09953r8183q4839p0127n4370l8043k1858o504P142J8301K6191L0205
-45218A02261L0001K5476J6891M892r716k5888m2549n8700p3549q6556r7540j06506j13681
-45205d35164j19230j23258j25631j26058j24049j19134j10806r8841q3230o4235m2527j9003
-45193a591166N149K8555M9802O7533Q0713Q8714R1539Q9818Q4714P7625P0060O3248N7971
-45180g35725N4679N3340N3744N5581N8494O2179O6269P0269P3605P5506P5273P2299O6307
-45167A01820N7414M6191L3540K0611Q588j477q818j2918j3579j0833m904L824J4770K7204
-45153B61433M0279N3142O4941P5020Q2869Q8246R1107R1585Q9943Q6534Q1814P6358P0754
-45140A254025O5709O1765N9297N8347N8569N9262N9452N8091N4307M7557L7727K5226J0779
-45127A910113m580j9771l3710m5454n4276n9800o1971o1075n7724n2682m6745m0608l4847
-45114A336870k9839k5836k2979k1292k0699k1026k2055k3578k5443k7676l0318l3438l6968
-45101I95723m0697m4201m6946m8356m7896m5169l9910l2047k1676r087N249K0625L6222N1088
-45087G32922O4308P5060Q2708Q6927Q7579Q4842P9037P0683O0397M8870L6871K5143J4384
-45074A549731N193k069p298j0738j2979j4877j7370k1356k7416l5802m6352n8554p1671q4832
-45060A143610r7124j07679j15756j20813j22614j21276j17351j11728j05483r9714r5214
-45049g1142r2424r1223r1152r1381r1039q9331q5775q0190p2843o4385n5716m7888m1871
-45036a066360l8404l7812m0017m4520n0542n7095o3224o7979p0619p0593o7594o1583n2782
-45023a789124m1615k8673j4688l70J3521K6348L7532M6628N3312N7495N9323N9251N7958
-45010a463102N6344N5326N5704N7978O2267O8217P5121Q2003Q7857R1818R3278R1996Q8065
-44997d97128Q1946P4305O6043N8075N1296M6322M3472M2625M3278M4679M5939M6239M4977
-44984A92068M1818L6727K9948K1941J3310M730l123r683j4572j7600j8821j8509j6991j4699
-44970B26544j2036r397p099n414m471m280m634n207n513n022l262J34N378J2486K1361L1777
-44954B31345M3448N6004O9024Q1934R4017J04491J12587J17641J19271J17394J12264J04319
-44942A363739R4143Q2245O9040N4842L9914K4486Q838o652k1564l5410m7683n7886o5597
-44929A502455p0523p2661p2296p0070o6902o3808o1745o1395o3140o6949p2541p9381q6806
-44916E94238r4040j00334j04938j07205j06685j03189r6905q8362p8408o8068n8367n0209
-44904d62472m4137m0334l8618l8526l9438m0751m1959m2738m2942m2551m1651m0405l9007
-44891i95529l7744l6936l6909l7919m0084m3301m7166n1093n4341n6268n6363n4437n0543
-44878a598633m4965l8031l0067k1288j1758j605R061K0017L0920M1387N1050N9598O6865
-44865a467449P2792P7374Q0688Q2693Q3316Q2380P9642P4884O8012N9090M8452L6673K4561
-44852e96892J3125L398l552o873n973o62Q725K1316L5830N0630O4051P4547Q0986Q2739P9658
-44837i8947P2154O0977M7162L1846J6137J041j2606k4209l3406m0032m4160m5989m5842m4077
-44823a59951m1091l7346l3282k9450k6482k5011k5668k8900l4912m3554n4304o6352p8782
-44810f85085r0670j01326j10317j17478j22882j26672j29034j30087j29833j28234j25172
-44799a996790j20443j13870j05274r4526q1711o7097n1303l5225j9919o502M226J1843J6487
-44786b660104J8842J9961K1095K3408K7777L4694M4147N5658O8352Q1044R2426J01229J06431
-44773a965040J07402J03948R6331Q5134P1259N5710L9589K3965R759k323j1928j9045k3972
-44760a429211k7273k9614l1723l4231l7655m2276m8108n4904o2210o9468p6100q1695q5984
-44747b110452q8951r0702r1500r1661r1492r1208r0880r0366q9364q7390q3911p8465p0691
-44734c247033o0408m7650l2587j5509L221K3244M4233O5856Q7796J09706J31118J51512J70273
-44721b616228J86789K00577K11321K18956K23678K25935K26219K25112K23055K20388K17251
-44710b36947K13664K09484K04543J98605J91475J83031J73210J62019J49516J35712J20628
-44699A704940J04210Q6443O7388M7229K6363N353j5096l4217n1281o5754p7319q5953r1860
-44686A620446r5437r7131r7407r6673r5276r3508r1523q9424q7100q4288q0582p5512o8712
-44673D67873o0013m9524l7690k5120j2578p21R986J9321K7362L4247M0199M5245M9305N2152
-44659E60044N3552N3305N1466M8166M3786L8726L3384K8168K3375J9316J6318J4705J4772
-44646I99083J6705K0496K5929L2599L9991M7603N4929O1547O7055P1030P3060P2772O9856
-44633A652655O4206N5943M5444L3344K0456P666m113j4142k1863k7074k9834l0503k9648
-44620A722537k7887k5904k4261k3423k3682k5190k7921l1755l6466m1778m7353n2828n7841
-44607A276248o2086o5277o7328o8177o7891o6553o4167o0707n6050n0117m2979l4974k6698
-44594E43244j9026j2843r052q280j0825j6646k5311l6184m8431o1166p3535q4727r4048j00938
-44580e7768j04949j05795j03385r7759q9131p7882o4446m9365l3168j6399L82J6612L1794
-44567g51259M5519N7589O8038P7148Q5373R3168J00867J08532J15969J22846J28721J33303
-44555C85814J36484J38374J39270J39519J39398J39025J38244J36734J33964J29333J22250
-44544A878409J12181R8832Q2226O2780M1393J9319j984k1041l6676m8103n5086n7824n6910
-44531B017516n3118m7387m0559l3408k6525k0213j4619r641n112q75L179P033J0568J3644
-44517A800483J6129J7965J9204J9964K0384K0602K0695K0697K0617K0491K0431K0559K1039
-44504B059260K1947K3268K4887K6560K8129K9371L0105L0165K9268K7119K3435J8030J1034
-44491B382578K864n688j3612j9865k3592k4351k2190j7663j1751n617m51K729L336J205l352
-44476B244580r668j6880k4036l0220l4643l6660l5793l1857k4902j5300l715R113K2299L5124
-44462B047442M7032N7606O6664P4051P9636Q3288Q4713Q3649P9770P2786O2598M9250L2987
-44449B921472J4297o236k7878m9835p1249r1303j09159j24076j35396j42596j45293j43270
-44437A889478j36645j25688j11028r3455p3809n2959l1562j0178J0738L0726M9182O5395
-44425A410195P8474Q7531R1781R0726Q4269P2830N7261L8747J8664j681k1122l8728n3791
-44412A915156o5780p4275p8932p9514p5975o8522n7719m4520l0121j5897l149P072J4091
-44399A341915J7736J8295J6412J3020R124N673L427K862M133P079J1321J6370K1717K6982
-44385A516066L1907L6336M0142M3190M5267M6163M5708M3842M0711L6590L1907K7149K2745
-44372B007723J9106J6452J4947J4600J5328J6991J9349K2044K4685K6803K7986K7900K6334
-44359B280248K3282J8901J3538P708K071k705n997p429o880m590j097K861O450Q939R743
-44344B345043Q610N576J038m426j0115j5355j9700k2910k5022k6355k7258k8188k9401l1021
-44330B120516l2869l4528l5404l4850l2303k7476k0419j1527j513Q770J8515K7040L3896
-44317A977848L8885M2001M3414M3356M2188M0330L8373L7046L7107L9317M4284N2238O3145
-44304B539532P6610R2074J08893J26475J44274J61830J78818J95028K10382K24964K38971
-44293D297851K52594K65971K79053K91528L02803L12086L18287L20279L16951L07473K91599
-44282G556475K69801K43458K14641J85820J59448J37440J20765J09468J02469R7965R3663
-44271I291413Q7137P6180N8944L4311J852l7898q3600j33056j83623k32403k76729l14450
-44259H288078l44143l65198l77657l82064l79337l70527l56737l39101l18655k96413k73326
-44248D484920k50246k28020k07328j88732j72593j59023j48057j39545j33379j29398j27431
-44237B601168j27234j28485j30723j33414j36038j38114j39315j39513j38810j37453j35823
-44226A116246j34327j33287j32809j32758j32701j32009j29976j25958j19553j10670r9489
-44215b67291q6533p2408n7745m3022k8465j4195p2J3868K7537M0675N2925O3857P3259Q1004
-44201b16606Q7205R2089R5879R8704J00442J00783R9238R5305Q8623P9077O6822N2400L6558
-44188H76519K0096L833j1680k6140l9456n1732o3044p3510q3064r1588r8934j04873j09221
-44175A47206j11806j12424j10885j07154j01217r3254q3530p2393o0295m7640l4900k2488
-44163h10780j0837k62Q991J6841K3399K8904L3659L7909M1756M5010M7227M7770M5906M1084
-44149d03423L3071K2076Q759n872k0621l4280m5848n4508n9815o1684o0269n5969m9311m0865
-44135h28559l1140k0505r234K581J4868K7506M0312N2863O4589P4781Q2744Q7815Q9596Q7985
-44121b63798Q3232P5967O7092N7747M9056M2128L7767L6416L8080M2312M8338N5204O1897
-44108D31438O7491P1210P2569P1284O7463O1583N4444M7128M0746L6307L4406L5169L8262
-44095A129500M3004M8636N4534O0342O6029P1854P8123Q5086R2753J00871J08944J16327
-44083B056003J22352J26452J28159J27107J23048J15791J05256R1542P4960N6117L5833J5145
-44071C177765m855k3203l9141n2312o2677p0517p6229q0202q2709q3854q3686q2200p9540
-44058B356640p5975p1930o7906o4372o1747o0177n9634n9877o0510o1065o1081o0108n7832
-44045A534426n4028m8648m1864l3961k5379j6564p915K70P819J4642K0729K6143L1006L5462
-44031A442138L9724M3931M8108N2075N5371N7295N7001N3614M6501L5329K0215J705j9353
-44018A933654m1854o4673q6690j06853j24242j38003j47368j51787j50866j44676j33639
-44007F43003j18650j00991q2160o3669m6887l2835k2075j4748j0554q895q960r942j1078
-43994A11559j1775j1718j0882r524q141p320p636r541j3268j8858k6131l4682m4018n3484
-43980a55419o2375p0001p5702p9040p9726p7685p3150o6428n8095m8782l9215l0097k2152
-43967i37867j5887j1726r833j0167j2478j6312k1089k6211l1108l5381l8741m1083m2345
-43954a250228m2475m1379l8915l4880k9119k1517j2057q77J1858K5848M0832N6526P2650
-43941a263733Q8887J04829J19929J33519J44904J53414J58614J60282J58579J53925J46962
-43930B60111J38494J29296J20128J11581J04122R8083R3695R1075R0235R1076R3385R6878
-43918A518159J01182J05868J10558J14929J18759J21918J24431J26456J28265J30226J32748
-43907B833499J36268J41201J47890J56601J67516J80688J95942K12928K30995K49153K66161
-43896D918842K80477K90455K94480K91118K79261K58288K28139J89332J43010R0903L5244
-43885G299549k1428p6506j27571j72638k10382k40122k61799k75921k83243k84809k81638
-43874E063492k74715k64864k52813k39195k24665k09953j95848j83189j72703j64997j60446
-43863B720104j59199j61113j65722j72220j79479j86224j91195j93361j92097j87290j79290
-43852G52914j68756j56601j43678j30742j18213j06181r4388q2327o9380n4960l8670k0352
-43840d31334j45K1585M4191O6891Q8762J08802J26068J39773J49417J54861J56407J54709
-43828G79987J50686J45341J39525J33865J28582J23530J18300J12315J05042R6097Q5407
-43817B118677P3231O0105M6797L4105K2783J3401O360J793k66J5K422O598J2146J8617K5436
-43802B442220L1991L7548M1353M2741M1154L6321K8268J7309L938j1194k7422m4045o0373
-43789B579809p5750q9523j01175j10319j16799j20649j22155j21698j19818j17121j14236
-43778A370566j11809j10355j10226j11501j13908j16864j19598j21241j20989j18215j12591
-43767A03269j04098r3031p9894o5365n0098l4746j9800n707P307J9060K9513L8679M6520
-43754b08391N2967N7932O1265O2890O2932O1653N9592N7394N5698N5086N5941N8414O2446
-43741E55819O7688P3659P9652Q4967Q8937R1097R1194Q9221Q5356P9826P2946O4970N6217
-43728A581549M7038L7831K8987K0788J3362O537l4o863j4427k2999l2602m2966n3517o3627
-43714A499057p2606p9832q4847q7281q6922q3593p7251o7886n5533m0294k2345j927K0552
-43701G59292M4415O8760R2423J14047J32318J46101J54653J57733J55670J49208J39397J27383
-43689B241400J14243J00866Q7929P5880O4862N4868M5580L6499K7065J6683N021q062k2334
-43676B840500l7280n2318o6809q0225r2260j02715j11578j18841j24569j28806j31613j33118
-43664A660368j33464j32830j31325j29016j25807j21534j16025j09118j00832r1294q0726
-43653C88397o9375n7381m4736l1260j6748j079J5684L3061N0236O6085P9328Q8750R3422
-43640E94384R2892Q7156P6798O2801M6385K8980J1952l405j6188k5689l1662l4210l3756
-43627H56438l0933k6468k0970j4917q564j965M854J1905J9108K6247L3064L9143M4102M7531
-43613I78575M9136M8771M6520M2711L7895L2737K7956K4216K2007K1730K3539K7429L3126
-43600A416348M0119M7587N4520N9766O2233O1078N5884M6725L4184J9250L136j2871k7617
-43587A860342m0162m9852n6357n9607n9787n7307n2751m6892m0598l4841l0512k8375k8945
-43574A274356l2314l8231m6095n5126o4631p4047q3244r2312j01613j11539j22288j33854
-43562C19062j45833j57572j68205j76772j82335j84154j81650j74604j63151j47804j29440
-43551a492458j09235q8403o8118m9218l2257j7349m332P173J7610K7409L6882M6176N5267
-43538a670853O3948P1946P8907Q4562Q8776R1520R2923R3177R2528R1257Q9598Q7744Q5811
-43525e58156Q3783Q1543P8790P5203P0350O3882N5533M5253L3140J9564N040r822k4332l7754
-43511a7983m9442n8763o5213o8475o8407o5078n8720m9759l8665k6020j2434J584J5538K9071
-43497e32766M1935N3974O5098P5130Q3820R0774R5553R7748R7108R3604Q7521P9284O9469
-43484D98252N8642M7293L5820K4499J3591L267o358j5201k3274l0622l7286m3291m8569n3002
-43470D23761n6361n8500n9207n8442n6189n2509m7413m0921l2929k3360j2154N66J4452K8838
-43456c0368M2708N4874O3949O8708O8180O1848M9819L2775J1928j1228l5112n8171p9112
-43443B40798r6878j10638j19818j24130j23586j18517j09672r8074q4966p1700n9545m9485
-43431i26211m2170l7763l5975l6231l7745l9676m1287m1960m1268l8917l4764k8755k1077
-43418a403799j2009j958Q637J9294K9703L9641M9045N7979O6573P5001Q3391R1831J00188
-43405g96483J08293J15673J21881J26432J28993J29536J28206J25509J22052J18495J15365
-43394E43952J12961J11219J09755J07950J05107J00543R3871Q4977P3886O0892M6435L0923
-43382A582471J4957q49j5820k9292m0678m9506n5437n8434n8565n6354n2405m7579m2875
-43369A089634l9140l7180l7477m0153m5007n1470n8615o5437p0940p4282p5052p3115o8742
-43356C53024o2511n4944m6770l8516l0723k3801j8132j4122j2017j2172j4688j9439k6156
-43343b0967l4336m3170n1912n9709o5847o9783p1195p0045o6431o0706n3220m4477l4873
-43330g46671k4952j5116n895K269Q881J3673J6333J6839J5210J1656O511R0p192j4966k2891
-43315g46221l0626l7827m4071m9048n2465n4168n4301n3048n0985m8715m6753m5461m5147
-43302a358836m5644m6633m7498m7676m6400m3164l7673k9803j9734p739N670J9765L3903
-43289a671462M7220N9065O8607P5410P8965P9213P6150P0109O1706N1803M1156L0664K0907
-43276i10487J2321N192m13m290o769p827p868p485p062p168q203j0165j2881j6074j9323
-43261a008502k2297k4743k6709k8176k9228k9873l0145k9796k8671k6485k2970j7756j0393
-43248a335744q46J1095K5090M0644N6691P2243Q6019R7155J04902J09161J10020J07916J03493
-43235d12161R7455R0386Q2940P5664O9146O3699N9533N6789N5069N4213N3871N3494N3408
-43222D53506N3273N3480N4185N5536N7382N9612O1686O3014O2877O0676N5904M8098L7345
-43209A176574K3846Q172q807k6320m3494n9631p4460q7519r8703j07911j14966j19710j22113
-43196C44958j22144j20076j15834j09823j02156r3302q3416p3137o2653n2593m3139l4550
-43184f67865k6758j9627j3026o864r20M555R585J4270J8522K2586K6713L0851L5367L9966
-43170e32645M4771M9400N3857N8076O2030O6093P0385P5053Q0222Q5736R1196R5955R9448
-43157C99577J00891R9786R5961Q9442Q0662P0496N9975N0305M2497L7352L5141L5635L7923
-43144A235643M0994M3615M4435M2784L8088L0518K0557R118k797j4087k3845l1303l6134
-43131A397586l7946l6917l3146k6758j8102p394N116J9116L4170M9879O5584Q0794R4934
-43118A586916J07521J18233J26631J32502J35472J35329J31727J24586J13728R9315Q1413
-43107B893373O0510L7029J1733j4488m0713o5800q8646j08285j23940j35188j41779j44090
-43095B139716j42697j38594j32877j26743j21235j17175j14908j14372j15139j16416j17274
-43084G82286j16988j15093j11397j06148r9829r2912q5754p8612p1406o4004n6336m8341
-43072b64534m0270l2459k5484j9725j5488j2769j1300j0647j0343r871q952p364n146k526
-43058d76878N8K029K642J357k267q327j6404k5885l5706m4859n2251n7085n8691n6745n1178
-43043h80190m2220l0375j6415j334J3680K7361L8382M5714M8516M6351L9399K8251J3947
-43030f68933k063j8231l3037m5051n3321n7097n6229n0848m1448k8844j4053J829J7764L2983
-43016a016579M7015N9715P1333Q2225R2782J03311J13869J24258J34014J42553J49270J53752
-43004B57518J55871J55807J54096J51283J47936J44428J40930J37328J33368J28659J22831
-42993A830055J15472J06391R5446Q2749O8478N2991L6662J9878L017j3589k9750m5311o0098
-42980B262391p3955q6597r7600j06576j13093j16937j18127j17002j14091j10148j05830
-42969A102435j01630r7769r4146r0418q6067q0673p3837o5447n5613m4599l2857k0798q760
-42956B49821L015J4405K5362L5791M5531N4325O1736O7257P0376P0692O7987O2334N4122
-42943H82754M3942L2455K0324Q093l837j5247k5956l5917m5091n3514o1223o8284p4712q0439
-42929E23348q5193q8564q9892q8459q3550p4669o1711m5004k5334l888J7917L8601N6926
-42916i472P1941Q3081R0258R3638R3614R0627Q5153P7587O8459N8193M7294L6159K5017J4046
-42902I25595L223p375j7675k7422l6295m3923m9976n4304n6954n8070n7994n6962n5205n2782
-42888C53881m9678m5716m0721l4505k6959j8139q170K605J3759K4753L4971M3719N0327N4187
-42874C54314N4859N2249M6635L8701K9412J9858J0998L516k314o553r579j1864j3885j6121
-42860E50226j8818k2240k6459l1477l7300m3829n0946n8504o6233p3863q0962q7125r1879
-42847a39409r4863r5820r4639r1472q6627q0625p4073o7573o1609n6469n2245m8854m6093
-42834a090371m3729m1442l8941l5877l1845k6517j9637j1139j248R590K0656L1196M0396
-42821a238908M7648N2606N5157N5421N3678N0282M5691M0454L5233L0801K8016K7651L0315
-42808f85955L6257M5232N6482O8801Q0749R0876R7997J01386J00843R6662Q9529Q0246O9694
-42795C28799N8573M7389L6443K5856J5681N901l423j2204k0311k7636l3997l9351m3587m6652
-42781B91481m8453m8938m8147m6177m3260l9755l6061l2523k9389k6752k4555k2601k0643
-42768a75773j8403j5706j2503q896n166j699J035K630K757J290j702n952j1041j6499k1842
-42753b87470k6723l0983l4671l8060m1556m5603n0468n6239o2648o9163p5112p9709q2413
-42740i80818q2879q1104p7374p2173o6048n9473n2722m5796l8490l0454k1282j0659J562
-42727a617710J5236K9968M5085N9725P2992Q3998R2172R7189R9079R8163R5027R0312Q4760
-42714f54004P8929P3200O7673O2201N6505N0238M3227L5530K7387J9209J1359L985k989r880
-42700a37430j7057k4756l2914m1179m8931n5450o0151o2670o3025o1567n8926n5906n3323
-42687g73285n1927n2257n4690n9356o6238p5157q5839r7901j10863j24096j36872j48322
-42675a836803j57493j63555j65730j63522j56738j45484j30212j11671r0808o8729m6580
-42664c237325k5416o118J0681K4644L5714M4058M9986N3890N6167N7198N7292N6730N5725
-42651b766774N4509N3280N2182N1366N0884N0746N0985N1645N2892N4995N8259O3028O9463
-42638b052540P7603Q7205R7851J08912J19615J29143J36677J41560J43270J41568J36411
-42627g32725J28092J17052J03871Q9196P3583N7580M1568K5902J0942k941j5356k5800l3889
-42614a62925l9233m1697m1324l8381l3381k6920j9664j2256n168J253O869J1726J5984J9779
-42600c65338K3242K6317K8891L0792L1859L2029L1327K9868K7790K5269K2457J9440J6309
-42587a9748J3019R516N596J103m013r623j5289k0486k4518k6864k7164k5393k1862j7116
-42573a82842j1934p060l171o96J62n09k400n069p910j0249j1289j0289o610P0R758K2039
-42557b27999L6194N1355O6604Q1127R4152J05035J13085J17646J18088J13893J04822R0951
-42545H64953P2857N1545K8408N075j6776l5614n0231n9838o4175o3492n8512n0283l9999
-42532E83918k8883j7915p846R85Q447J4645J9756K3923K7222K9675L1251L1884L1560L0250
-42518G78872K7985K4900K1195J7215J3404J0306Q451Q278J0024J3604J8622K4374K9951L4349
-42504A041530L6663L6199L2595K5851J6309M636q238k1199l2982m2245m7789m8693m4538
-42491I48099l5541k2609p173R088K4412L7385M6966N2548N4009N1487M5425L6378K5104J2385
-42477A277963r14j3961k5987l6318m4508n0290n3693n4929n4450n2826n0641m8454m6564
-42464G44428m5041m3645m1929l9351l5416k9810k2410j3422l253P474J8136K8102L6921M4350
-42450F05134N0352N5101N8824O1778O4021O5447O5753O4567O1594N6720N0094M2107L3232
-42437A334724K3964J4610N320l920j3214k2714l2422m2278n2004o1194o9331p5862q0379
-42424I25300q2625q2674q0792p7442p3192o8640o4474o1412o0232o1633o6157p3973q4814
-42411a2760r8045j12620j27378j41093j52702j61400j66699j68441j66814j62270j55423
-42400a625645j47075j37959j28783j20052j12027j04779r8187r2122q6501q1378p6897p3213
-42388b884618p0322o8005o5770o2892n8586n2135m3052l1217j6856n39J6921L4523N1306
-42375c251242O6421P9323Q9827R8183J04908J10753J16426J22434J29006J35942J42680J48400
-42363a906939J52133J53017J50395J43923J33698J20107J03786Q5534O6121M6312K6685P749
-42351g17479j0097k6492m1106n3631o3792p1363p6165p8106p7114p3284o6791n8030m7517
-42338a460967l5928k3868j1849j05J1371K2771L4452M6708N9785P3784Q8646J04117J19705
-42325i71378J34752J48475J59977J68449J73195J73686J69627J60979J47913J30940J10834
-42314G07449Q8651O5621M3049K2210M155j0303k0730k7044k9584k8956k6122k2115j8026
-42301G48255j4866j3470j4376j7797k3568l1161l9794m8546n6590o3243o8114p1006p1880
-42288B13844p0795o7846o3162n7055m9898m2313l5035k8905k4743k3218k4649k8967l5578
-42275c38320m3471n1333n7685o1212o0910n6187m7028l3821j7433J057K0404L9376N6811
-42262f49752P1818Q3713R2238R7486R9879J00114R8948R7084R5153R3434R2081R0990Q9926
-42249E53112Q8555Q6445Q3168P8358P1695O3084N2576M0523K7427J4002J034j0711k0592
-42236A128676k8280l3672l7030l8763l9386l9355l9003l8480l7811l6867l5541l3710l1284
-42223F59494k8277k4691k0604j6082j1228o173j028L897Q292J1698J3732J4044J2588R576
-42209F25238N523J182k719n549o966o986n885m186k381r82l85q62k529n445r544j4665k0615
-42192E42244k7156l4060m1048m7892n4352o0242o5365o9606p2843p4953p5835p5435p3756
-42179b30299p0903o7161o2910n8696n5137n2952n2686n4787n9235o5649p3186q0820q7462
-42166a071883r2253r4652r4475r1785q6870q0006p1571o1932n1442m0580k9831j9672j0471
-42153a897423k413M528J0646J6395K2324K8984L6765M5816N5984O6756P7262Q6484R3319
-42140a354573R6817R6491R2282Q4690P4638O3241N1581M0432L0277K1163J2866N069k501
-42127f87527r877j6804k2718k6893k8525k6875k1451j1990J492J8694L9067O1929Q6337J11155
-42113e33986J35026J56541J74167J86670J93200J93333J87295J75684J59397J39428J16756
-42102A283511R2332O7092M2068J8422k624j9819l2111l8741l9387l4193k3826r292Q140K7087
-42088A338659M6218O4418Q0771R4728J05995J14564J20617J24489J26654J27583J27761J27571
-42076B600028J27188J26645J25682J23933J20912J16198J09498J00747R0176P8281O5721
-42065C785009N3330M1893L2116K4427J8893J5169J2560J0162P011K363m176j2550k2225l2235
-42051C931747m1400m8483n2488n2791m9353m2629l3584k3527j3896o151j537j050n284j4397
-42037C545177k8178m5958o6806q9502j12723j35134j55534j72902j86536j96021k01272k02356
-42025A952255j99563j93209j83645j71253j56400j39524j21088j01711q2089o3053m5557
-42014D95163l0541j8882j1298q154r508j4939k3712l4722m6708n8407o8620p6517q1609q3726
-42000g2180q3013p9707p4151o6681n7689m7667l7155k6841j7417r498l555J31J541Q50j592
-41985e74624n332r875j4753j9482k3629k6779k8556k8686k6982k3463j8258j1658m029M282
-41971h11824J2927K1608L0122L8269M5902N2942N9291O4924O9825P4048P7710Q0985Q4147
-41958i9124Q7399R0839R4318R7353R9170R8839R5491Q8544P7917O4033M7830L0513J3431
-41945H86553k131j5199k5115l1717l5272l6304l5582l3844l1652k9365k7072k4726k2194
-41932E36380j9418j6474j3583j1126r525r172j0347j3118j7355k2654k8465l4101l8870m2129
-41918B50043m3408m2407l9067l3591k6396j8120r576j670M661Q492R068N898j086j1381k3963
-41903B7497l7331m9676n9232o4460o4332n8500m7267l1610j2915P200K7152M5590O1557P4424
-41889a81903Q4005R0296R3450R3614R0922Q5406P7077O6019N2435L6816J9859K438j4559
-41876E95875l0369m4455n6647o6977p5719q3153q9458r4537r7918r8815r6177q9002p6513
-41863d03865n8474l5250p829K2340N3623Q4345J13060J38579J60006J76760J88451J95010
-41851F26756J96577J93572J86642J76560J64177J50304J35664J20844J06295R2328P9207
-41840B228926O7060N6003M6085L7262K9414K2274J5497Q756J717n736j3576k1573k9426l6750
-41826B405933m3296m8878n3518n7310o0402o2909o4823o6011o6301o5437o3216n9518n4381
-41813A639933m7916m0394l2099k3378j4586o086J683Q232J3025J5584J5508J2652P087q24
-41799A548421j0494k1213l2219m2857n2656o1396o9023p5673q1434q6359r0421r3459r5378
-41786G35839r5987r5164r2751q8658q2853p5516o7017n7959m9066m1076l4594l0021k7488
-41773a02311k6896k7941l0223l3185l6232l8729m0045l9674l7247l2604k5774j7094p013
-41760d94968L811J4722K5081L4430M2520M9337N5094O0105O4795O9513P4505P9779Q5134
-41747A63858R0176R4426R7396R8719R8180R5799R1733Q6314P9919P2944O5685N8324N0909
-41734A244382M3412L5766K8075K0577J3739Q246M748L787N628J0060J6507K4009L1485L7944
-41720A528365M2601M5059M5284M3560M0359L6289L1843K7492K3487J9976J6944J4329J2018
-41707A927606R897P813N657L301O17k543o298j0833j6325k3030l1241m1168n2971o6566q1621
-41692A622295r7510j13377j28199j40909j50560j56441j58149j55665j49304j39653j27485
-41681A05043j13567r8640q3302o8019n3187l9145k6300j5051n875Q23M830O138N088K293
-41667c78871j455n331q556j0631j1348j0745r158p045m841k887j292P1J489L308N849R303
-41651d32140J3700J8964K4865L1217L7809M4508N1201N7857O4355P0517P6027Q0400Q3087
-41638B22367Q3493Q1095P5592O6916N5280M1132K5044P649j0507k8971m7396o5425q2609
-41625D23660r8254j11478j21262j26579j26638j20939j09474r2615p1197m6319j9361Q199
-41613f12257L4879N9322Q0356R7084J08868J15406J16628J12751J04190R1490P5324N6370
-41601D40411L5353J2985j0000l2822n4714p4920r2838j08003j20116j29099j34919j37640
-41589d06322j37292j33968j27856j19176j08392r6027q2672o8914n5219m1909k9072j6650
-41577a423469m405Q006K0902L4549M9052O4301Q0005R5637J10573J24111J35593J44438J50201
-41564d10506J52601J51470J46806J38666J27311J13141R6758P9001O0817M3271K7341J3892
-41552G40569L500l523p229p911o055k238L015R228J6090K3394L1016L8811M6550N3811O0001
-41537I99029O4380O6163O4778N9951N1860M1169K8856J6068L923o743j5438k2096k7034l0838
-41523A294028l4325l8290m3376m9918n7897o6881p6224q5125r2842r8788j02609j04130j03379
-41510C40244j00492r5718q9375q1891p3762o5527n7756n0898m5292m1124l8371l6937l6593
-41497d73492l7088l8121l9431m0782m1985m2866m3299m3166m2331m0731l8363l5399l2107
-41484i89161k8906k6190k4237k3108k2555k2054k0961j8649j4736r102j961O304J5162K4136
-41470a156018L2780M0723M7737N3626N8339O1908O4447O6200O7454O8638P0253P2820P6804
-41457c74289Q2555R0121R9240J09334J19586J29068J36887J42295J44677J43722J39270J31406
-41445A093872J20464J06950R1612P5354N9157M3971L0659J9783J1599O022K657R87L51J63
-41431A663601j39j051l009o384j1555j8769k8178l9859n3703o9530q7005j05654j24895j43951
-41417I69919j62012j78145j91421k00980k05998k05899k00364j89397j73431j53310j30190
-41406a021228j05495q0718n7295l6487j9266o295K162O236O438L708p50n570r378j1010r695
-41391a344643n177K254J1789K2331L2584M1390M7754N1061N1071M7866M1879L3748K4227
-41378i41866J4117M177m945j2691j8677k2679k4582k4535k2734j9590j5495j0885o180j693
-41364a108258K266N450P701Q902R037Q225O638M593K519Q59J67R02L523Q372J5606K5192
-41348i98306L6781M9748O3207P6096Q7378R6224J02085J04902J05008J03014R9801R6204
-41336B2142R2945R0558Q9360Q9484R0872R3306R6479R9992J03409J06470J09033J11191J13193
-41323A308434J15164J17157J18907J19905J19556J17206J12430J04959R4779Q2019O6929
-41312B477445M9839L1166J1351r093k9561m9427o7880q4111r7343j06892j12402j13761j11202
-41299A788129j05257r6607q6110p4674o3112n2267m2717l4870k8814k4326k0870j7713j4059
-41286A126733r215k776N254J4407K3920L2702L9794M4396M6149M5195M2203L8189L4435L2163
-41272A513549L2326L5492M1647N0326O0637P1401Q1348Q9220R3910R4488R0366Q1201O7067
-41259B402978M8441K6180J530k4165m9417p2938r3688j10880j24110j33277j38535j40320
-41247A591799j39180j35772j30712j24484j17497j10033j02296r4499q6821p9408p2387o5841
-41235C32869n9868n4477m9638m5172m0735l5908l0156k3057j4279l773Q413K1967L6465N1318
-41221I3969O5706P8591Q8679R4759R5648R0632P9580O3027M2147J8591n768k9064m9609o6231
-41207F60657p8111q5015q6987q4419p7833o7848n5094m0259k4016p094R913K6397M1884N5971
-41193A88146O8267P8405Q6071R0974R2983R2129Q8567Q2710P4904O5554N5035M3670L1754
-41180A139169J9680P843l236j3074k1246k7472l1688l3990l4563l3760l1878k9236k6133
-41167H80416k2767j9400j6235j3464j1172r462q262p456o935o580o391o501p171q724j1589
-41152G18307j5986k1947k9221l7210m5083n1915n6796n9089n8474n5018m9322m2171l4652
-41139A61423k7813k2321j8668j6746j6097j5990j5547j3896j0472m898K697J1847K1870L1833
-41125F7222M0882M8113N2814N4525N2843M7775L9400K8167J4648l23j5776l0743m4250n5580
-41111B99717o4160o9725p2100p1247o7176n9870m9437l6117k0384l035J4991L2598M8720
-41098a17225O2562P3496Q1291Q5915Q7619Q6804Q3953P9566P4141O8019O1459N4646M7660
-41085H29906M0613L3628K6792K0211J3879P701J477n063j2127j9851k8116l6566m4593n1400
-41071G76491n6097n7890n6151n0521m0995k7842j1669O735K6457M6466O5704Q3182R7891
-41058H01761J08967J15644J17373J13917J05322R1960P4496N3733L0663O260j8432m2336
-41046A559328o4440q3740r9437j10905j17768j19986j17800j11731j02593r1358p9070o6677
-41034C93823n4897m4162l4626k6203j8655j1703n159J132P150J2796J7869K2178K5614K8125
-41020C13282K9801L0797L1251L1306L1001L0384K9399K8017K6147K3595K0202J5746J0028
-41007F50956K987n338j4770k4963l5534m5970n5764o4471p1696p7174q0785q2532q2524q0903
-40993f8481p7879p3639o8338o2065n4863m6708l7637k7744j7330o912K892J1336J7792K1816
-40979d87760K3216K2025J8469J2902N720k544j1267j9661k6824l1914l4164l3272k9294k2782
-40965f17150j4663o052J917Q308J2524J4359J4013J2023R064N893L114J083j25p27j056j607
-40949e59082k808n048q553j3440j9542k6522l3807m0691m6452n0397n2045n1023m7113m0259
-40935i96782l0472j7985l146J3453L1065M8834O5947Q1699R5655J07604J17552J25647J31979
-40922b28950J36568J39239J39767J37888J33482J26576J17433J06453R4123Q0900O7108N2932
-40910A103519L8439K3567Q230p623k4004m0766n7640p4155q9724j03670j15407j24515j30809
-40897D05442j34405j35584j34770j32372j28752j24095j18455j11808j04027r5088q5009
-40886h98923p4026o2491n0960m0037l0317k2279j6216j2190r947r055q866q715p959o147
-40872a258128l061J347O875J3306K0434K8139L6406M5219N4552O4182P3633Q2188Q8898R2746
-40858f53264R2737Q8191P8812O4851M7087K6681N029j6405l6276n3444o7059p6633q2038
-40845e81731q3517q1638p7200p1122o4231n7265n0708m4852l9797l5474l1773k8506k5493
-40832a273307k2500j9328j5728j1508o453l79O781J4985K3993L3373M2570N0954N7947O3167
-40818a055433O6433O7861O7791O6785O5529O4780O5235O7493P1968P8877Q8196R9586J12488
-40805g2411J26055J39346J51295J60984J67612J70645J69793J65009J56456J44550J29906
-40794A609240J13314R5743P8241O1780M7212L5122K5671J8733J3708R773N902J075n522j4351
-40780B095641k5411l8205n1894o5410p7619q7562r4529r8223r8757r6643r2667q7722q2607
-40767A098392p7928p3995p0879o8432o6393o4456o2322n9778n6826n3692n0885m9172m9317
-40754B94317n2064n7721o6277p7239q9799j03010j15918j27725j37838j45852j51493j54544
-40742i85163j54852j52290j46860j38749j28392j16496j03942r1754q0866p1940o5357o1021
-40730b297682n8454n6849n5240n2696m8518m2374l4468k5390j6108p650r70L274M835L762
-40716b684528N29m200r599j4744j8695k0583j9692j5577q139K313J5108K9222M3517N6828
-40702b648240O8171P6898Q2800Q6032Q7122Q6778Q5742Q4660Q3988Q4013Q4798Q6354Q8527
-40689a562357R1166R3993R6636R8651R9494R8697R5931R1036Q4141P5576O5792N5360M4792
-40676d71092L4600K5177J6883J0010M730J106r64j763j703j275j016j341k545m719p778j1395
-40660d13085j5151j8540k1142k2610k2818k1775j9593j6448j2440p651k087M191J0998J7959
-40646e60192K4501K9846L3219L3953L1627K6154J7847P341m421j6313k7204l6085m2338m5697
-40632e27762m6409m4971m2063l8276l3993k9280k3999j7815j0406j628Q528J9734L1518M3235
-40618g13587N4160O3646P1103P6067P8256P7526P3837O7374N8409M7354L4804K1408P849
-40605A8206n204j7281k8021l7305m5168n1727n7065o1265o4245o5927o6197o4977o2285n8117
-40591f66578n2606m5807l7910k9163j9944j0771k236N033J0512J3845J4962J4163J2078R591
-40577g84831P661P277R062J3389K0187K8984L9028M9389N9146O7470P3729P7502P8573P6867
-40563a76567P2482O5594N6527M5754L3894K1787J0352N23o863j1285j2543j0789o581o18
-40549H1667O226J3185J9720K5592L0933L6203M1982M8808N6977O6392P6592Q6741R5845J02866
-40535G89729J06906J07336J03908R6772Q6478P3819N9718M5084L0599J6786L950p722j8018
-40522A495345k6668l3294l7489l8899l7349l2952k6098j7421p739K149J1539J9862K6768
-40509A297754L2121L5873L8164L9125L8983L7881L5895L2975K8881K3260J5646N625p074
-40496A655109k2461m0185n9555p9517r8815j16040j29910j39377j43829j43218j38051j29334
-40484D14817j18407j06671r5332q5232p6618o9256o2465n5381m7215l7364k5618j2071K884
-40471c73929J8665L4631N0121O4519P7288Q7999R6283J01876J04543J04211J00916R4858
-40459E61981Q6439P6235O4928N3335M2319L2743K5383K0854J9429K1044K5155L0939L7280
-40446A098064M3138M7665N0386N1188N0181M7583M3487L7885L0640K1630J0831j574j5276
-40433A515828k9780m4600n9259p3378q6656r8826j09603j18631j25510j29746j30938j28743
-40421C80158j22985j13699j01105q5630o7958m8889k9399j0508O787K1567L3168M1127M5358
-40408e2008M6082M3823L9396L3796K8058K3221K0057J9157K0749K4773L0996L9004M8249
-40395C65353N8115O7860P6698Q3878Q8835R1269R1255Q9182Q5606Q1085P6068P0766O5269
-40382A391239N9568N3745M7996M2599L7887L4109L1371K9573K8426K7498K6326K4489K1681
-40369A856507J7810J2946P258J017n561j2333j9231k6265l3471m0828m8265n5555o2366o8243
-40355A523420p2641p5044p4995p2214o6615n8343m7678l5051k0938n869R551K4735L8978
-40342A067296N1747O2566P1096P7301Q1204Q3035Q3051Q1571P8964P5573P1766O7868O4154
-40329B017192O0775N7808N5144N2629N0004M7062M3622L9679L5307L0683K6019K1457J7033
-40316B554414J2670Q176L285k268q616j5849k3845l2366m1115m9671n7637o4631p0340p4566
-40302B137641p7257p8491p8483p7522p5832p3554p0586o6686o1553n5008m7164l8427k9549
-40289A307529k1456j5052j1113j0073j2015j6605k3185l0897l8899m6369n2786n7696o0797
-40276I10586o1862o0606n6827n0340m1111k9310j5330K35J6606L2937M8382O2204P3850Q2986
-40262I12400Q9460R3255R4347R2679Q8087Q0411O9530N5528L8772J9891k02k0487l9910n7631
-40248A516130p3050q5960r6432j04762j11337j16426j20192j22609j23535j22826j20416
-40237C18585j16383j11048j04844r8271r1768q5619p9840p4310o8711o2668n5822m7816l8365
-40224g16880k7193j4199O05J6857L3873N0604O5768P8009Q6175Q9434Q7487Q0534O9205N4463
-40210d5258L7399J9168Q31j6674l2586m6371n7710o6523p2924p7122p9446q0169p9484p7471
-40196f74340p4018o8821o1486n1476l8404k1972k185K0572M5570P1675R7512J21543J42205
-40183d93625J58089J68001J71061J66838J55405J37419J14200Q7581N9676L2689Q631j1007
-40171G54958k5344l4233l8135l8016l5152l0736k5700k0584j5427r889l470M318J3943K5571
-40157E22104L9070N4078O9879Q5497R9778J11560J19709J23378J22012J15435J03807Q7609
-40145A653916O7539M4430J9198p189l3758n9517q3437j04487j21726j34257j41479j43035
-40133I56198j38964j29638j15889r8829p9851o0432m2031k5874j2895l582J920L842K638
-40120B56613j134o860j3975k1962l0456l9088m7541n5445o2288o7385o9971o9244o4629n5888
-40106c49253m3329k7774j0529O861K2756L5753M4782M9294M9196M4870L7014K6544J4486
-40093i9329J809j0569k1964l1891m0224m7112n2886n7984o2717o7242p1594p5642p9331q2683
-40079g99359q5709q8399r0596r1984r2041r0241q6113p9403p0170n8765m5842l2254j8876
-40066a729752o495M365J3519K1102K7508L3145L8411M3521M8554N3566N8576O3708O9105
-40053a261167P4874Q0996Q7253R3230R8423J02272J04347J04304J01902R6999Q9542P9570
-40041a47455O7278N3082L7583K1596O032q201k0277k9486l5371l7614l6135l1102k2897j2189
-40027a95156J40J3064K5539L6617M5474N1567N4505N4131N0410M3505L3768K1709Q057o336
-40013B36994k0516l3566m4588n2862n7913n9506n7723n2879m5478l6079k5265j3575j515
-40000b64471J0409K1731L1958M0658M7458N2091N4371N4239N1704M6853L9921L1299K1633
-39987B39854J1764K692m546r035j0164p721j948O438J6502K7134L7297M6134N3000N7468
-39973D64869N9241N8139N4031M6921L6911K4287R556o580k3274l9543n4386o6830p6019q1325
-39959D05998q2401p9250p2191o1810m8868l4290j9003l896J0223K2767L3393M1915M8397
-39946A60984N2888N5536N6401N5555N3090M9152M4042L8176L2100K6356K1417J7696J5443
-39933F78836J4813J5865J8500K2443K7259L2304L6816M0025M1236L9976L6069K9694K1346
-39920A055182J1791J896p474j5616k2161k7023l0499l3102l5461l8140m1490m5519m9956
-39907G22428n4299n8004o0643o1989o2073o1045n9119n6474n3195m9331m4904l9956l4585
-39894B6811k8941k3296j8003j3562j0554r618j1197j5540k2454l1346m1325n1187n9768o5934
-39880c75914o8777o7696o2416n3033l9994k4133o542J1401K8226M2566N3283N9745O1859
-39867d41425O0136N5515M9182M2370L6101L1147K7929K6576K6892K8480L0737L2978L4449
-39854D1067L4521L2727K8836K3008J5704P684p4o569j0838j2132j0028m463M211J5341K7980
-39839A86975M1125N3748O5021P4257Q0989Q4869Q5672Q3294P7821O9522N8999M7163L5042
-39826A044497K3709J4001O391Q84k866n448p482r441j1582j3924j6254j8342j9986k1117
-39812I63040k1888k2586k3577k5171k7591l0807l4606l8572m2151m4730m5797m5042m2431
-39799E18091l8284l3183k7954k3457k0541j9887k1920k6752l4225m3828n4874o6519p7859
-39786B8808q8001r6194j01811j04497j04100j00763r4801q6746p7242o7033n6864m7569l9897
-39773a036710l4575l2260l3400l8257m6781n8496p2562q7725j02456j15129j24202j28474
-39761a911027j27218j20280j08063r1433p1492m9514k6697m064J7584L7749N6170P2832Q7870
-39748b237583J01428J13621J24429J33617J40826J45625J47515J46157J41339J33100J21697
-39737g88229J07615R1546P4279N6676L9624K3932J0285q27r245j5073j8766k0978k2470k4045
-39723d95676k6360k9851l4749m0979m8264n6054o3768p0725p6260p9764q0649p8391p2520
-39710a254010o2765m9045l1641j1194J1328L4763N7870P9531R8759J14801J27078J35166
-39698g49359J38841J37989J32767J23521J10861R5582P8633O0979M3551K7125J2288o03j1455
-39685B00720k0372k7664l3724l8972m3787m8481n3248n8208o3331o8458p3294p7396q0317
-39672d86532q1631q1078p8609p4409o8882o2573n6059m9852m4267l9396l5052l0836k6311
-39659a215487k1073j4913p887k71P458J4759K1154K6299L0020L2372L3597L4063L4193L4356
-39645i91360L4871L5863L7394L9454M2060M5373M9664N5301O2675P2077Q3627R7187J12287
-39632b23527J28151J43718J57753J69045J76444J79090J76445J68305J54836J36523J14134
-39621A480917Q8676O1339L3445O321j8809m1071n9911p5306q7575r7305j05157j11673j17205
-39608I56686j21837j25530j28113j29316j28876j26464j21761j14483j04448r1624p6152
-39597c11918n8353l8750j7919L463K4680M5121O4123Q1223R5994J08223J17829J24926J29783
-39584C68425J32780J34324J34788J34419J33246J31162J27821J22863J15888J06655R5075
-39573A737446Q1238O5394M7885K9160R635j0140k9614m8074o4710p8682q9121r5322r6794
-39560A458301r3349q5160p2743n6879l8609j9067N10J9003L5363M8849N8927O5421O8372
-39547A388939O8023O4743N8957N1144M1756L1324K0349R380j100j0645j9004k6029l1811
-39534A646026l6613m0819m5002m9650n5245o2085p0226p9434q9219r8904j07774j15203j20849
-39521F75003j24642j26824j27872j28325j28628j28993j29296j29101j27747j24586j19113
-39510g20124j11149j00869q8708p5234o1018m6554l2245j8477n690N610J4809K1432K5187
-39497a193030K6096K4666K1688J8256J5562J4749J6880K2715L2825M7335O5930Q7858J11905
-39484f86565J36547J60080J80831J97335K08522K13685K12577K05254J92060J73467J50164
-39473A343957J22959R2885O1150K9126j760l0209n5155p5875r2102j03812j11257j14782
-39461A065125j14706j11312j04880r5763q4427p1467n7624m3606l0112j7700o749K566J0291
-39448C39636J6681K2093K6928L1517L6072M0679M5327M9970N4529N8847O2705O5736O7455
-39435I18175O7382O5139O0583N3983M5963L7438K9552K3364J9771J9290K2079K7923L6312
-39422A426954M6547N7860O9387Q0304Q9785R7121J01736J03244J01491R6574Q8781P8641
-39410B438425O6725N3631L9832K5525J0715m870k1614l9811n9574q0687j02483j23998j44047
-39397B057769j61419j75064j84208j88463j87811j82492j73004j59908j43794j25234j04769
-39386B71603q2988o0547l8235j7012K079J7956K9773L6989L9521L7851L2830K5654J7528
-39373C13002R566K564l046p208j0218j2563j4833j7563k1131k5658l1031l6945m2982m8730
-39359E3224n3801n7926o0897o2596o2967o1966n9582n5775n0591m4084l6424k7876j8795
-39346f00056r595o64P539J4671K0472K4770K7555K8908K8982K7919K5870K2901J9158J4815
-39332c46755J0158N526J304k157m623n858n700l968n10M798J1992K0921L1246M2423N3739
-39317a87464O4415P3635Q0710Q5057Q6374Q4541P9790P2523O3304N2775M1580L0300J9514
-39304F47054R762J595m453p919q452n920l92P778J8012K9579M1559N3008O3049P0904P6121
-39289I91285P8526P8287P5746P1362O5463N8269M9753L9868K8507J5869K327j1424k4443
-39276A519395l5737m4429m9836n1651m9764m4398l5818k4414j0643M970K1810L9145N6226
-39263A294856P2383Q6989R9632J10059J18155J23953J27513J28940J28299J25639J20989
-39252B537407J14385J05923R5759Q4165P1581N8571M5708L3640K2762J3274N029k531j0087
-39239C175586j8434k8186l9579n2418o6066p9513r1593j01151j07182j09053j06509r9636
-39227B276266q8808p4580n7578l8407j7698L997K6027M7693O8179Q6620J02189J14154J22052
-39214B570106J25695J25311J21433J14837J06571R7632Q8957Q1270P5044P0428O7330O5469
-39202C710083O4386O3567O2414O0374N6942N1868M5124L7027K8266J9662J2207O644L456
-39189D222020K521L228M483M921L208j583r881k1496l5637n1162o6689q0958r2892j01877
-39175C778206j07810j11086j12533j13200j14030j15892j19147j23821j29517j35736j41745
-39164B453689j47012j51020j53472j54272j53493j51438j48565j45349j42288j39600j37275
-39153H29905j35070j32438j28820j23746j16845j08033r7441q5375p2308n8781m5281l2205
-39141c06438j9873q411K147J1807K0444K8023L4311L9147M2413M4046M4215M3076M0976L8188
-39127E4071L4939L1503K8101K4972K2468K1045K1121K3196K7509L4026M2438N2067O2013
-39114D79469P1373P9337Q5328Q9023R0425Q9704Q7089Q3052P7948P2248O6383O0662N5431
-39101A487472N0756M6826M3697M1516M0389M0562M1971M4593M8088N1993N5748N8797O0610
-39088B113018O0916N9468N6276N1443M5221L8056L0393K2795J5698R517M311J55l194o056
-39074B498017q939j2413j7077k3449l1896m2378n4564o7715q0882r3075j03318j10896j15211
-39061A736204j15936j12906j06102r5702q2203o6082m8179k9380j0619P116K3007L6295M6446
-39048A181959N3137N6132N5529N1562M4577L5161K3937J1539j361j4276k6868l8779m9898
-39035A382351o0029o9105p7058q3919q9810r4826r9097j02699j05568j07631j08719j08727
-39023B75163j07466j04856j00725r5041q7850p9435p0348o1315n3394m7524m4633m5309m9760
-39010f72493n7736o8684q1574r5339j08648j20344j29259j34557j35680j32431j24947j13608
-38998a975300r8931q1539o2014m0930j8875L470K5473M6443O5777Q3031R7903J10319J20215
-38985a724958J27602J32295J34054J32546J27534J18965J07176R2893P7134O1247M6469L3892
-38973e33151K4229J7781J4420J3682J4889J7238J9802K1662K2006K0177J5866R132N21r198
-38959c30944j9056k8162l5817m1629m5412m7202m7057m5027m1113l5289k7534j8009o979
-38946g69230N041J7426K9462M0523N0152N8157O4550O9530P3349P6139P7942P8616P7962
-38933e0381P5789P2097O7126O1399N5660N0744M7491M6540M8174N2351N8461O5618P2606
-38920G23675P8234Q1424Q1442P8014P1200O1469M9390L5605K0691N149j0658k6342m1627
-38907A207666n6196o9784q2209r3449j03545j12685j21037j28665j35480j41209j45378j47379
-38895a29350j46576j42385j34455j22667j07304q8954o8460m6892k5298m733J3859K9693
-38883i73522M2204N1086N6230N7865N6436N2514M6881M0234L3217K6321J9806J3769Q092
-38870d68867K620k825q344j3916j9366k4393k8596l1579l3013l2755l0873k7652k3525j8966
-38856g62050j4390j0061o087k435J053M544Q294J2472J7224K2563K8314L4212L9891M5005
-38842e81451M9437N3288N6957O1047O6185P2868Q1341R1477J02848J14783J26493J37208
-38830D32481J46244J53061J57242J58552J56780J51847J43714J32472J18357J01831Q3608
-38819A936189O4681M6209K9397J5365M910j518l905k699J364P358J4282K1272K7605L2755
-38805B193265L6400L8236L8184L6202L2493K7447K1703J5951J0893P013M520L328L090L313
-38791B472038L463L019J593j135n387j1293j8949k8327l9237n1356o4139p6881q8770r8998
-38777A995641j06799j11652j13256j11652j07208j00596r2643q4295p6401o9614o4245o0371
-38765H96909n7745n5987n4603n3179n1355m8977m6063m2822l9651l7011l5256l4499l4475
-38752C05286l4378l3048k9042k0943p716J1088L5113O3192R3460J23645J51430J74701J91829
-38739A024617K01701K03831J98225J85453J66481J42706J15792Q7464N9381L2877Q864j2250
-38727B415142l0457m6011n9338p0886q1025r0120r8528j06516j14373j22270j30273j38290
-38715A327055j46104j53394j59715j64620j67626j68354j66497j61992j54921j45588j34463
-38704c96219j22054j08921r5611q2536p0060n8344m7519l7544k8393j9989j2296n233J228
-38691a083491P148J2568J7508K2037K6157L0013L3741L7613M1913M6869N2637N9119O6037
-38678f30131P2942P9243Q4301Q7530Q8416Q6677Q2241P5380O6659N6914M7105L8206L0995
-38665B66478K5977K3306K2758K3843K5823K7888K9292K9478K8068K4999K0360J4390P366
-38652E70026m40q795j7530k6459l5450m4305n2845o0837o8053p4228p9121q2484q4145q3963
-38638a48629q1873p7932p2216o4865n6056m5917l4599k2259r124M475J8050L1095M3084N3456
-38624d63310O1834O7842P1229P1779O9384O4146N6237M6148L4464K1969R551j955j1788j9429
-38610G8101k4667k7588k8578k8171k6921k5343k3767k2365k1223k0255j9349j8349j7060
-38597b25535j5322j3004j0012o301j957L026Q549J4548K0975K7789L4997M2583N0640N9269
-38583i755O8567P8560Q9143J00001J10518J19877J27144J31319J31629J27574J19044J06461
-38571A300082R0669P2873N4598L7318K2378J0757L023p87r70J814O649J2588J8597K3834
-38557A653423K7632K9631K9834K8407K5810K2499J8859J5189J1554P818L658j337p607j5505
-38543A849865k5309l7012n0485o5292q0894r6655j11936j26193j38943j49734j58109j63523
-38531F45780j65439j63270j56618j45343j29637j10101q7616o3262l8096j3103J0984L3580
-38519c82141N4284P2796Q8816J02182J12749J20518J25669J28513J29438J28948J27398J25134
-38507I34304J22360J19160J15676J11971J08235J04616J01284R8262R5494R2782Q9844Q6371
-38495B180359Q2054P6687P0120O2328N3376M3375L2491K0891Q767l679j6249k8757m1072
-38482B540691n3153o5020p6737q8325r9660j10496j20367j28711j34937j38543j39196j36782
-38470A248764j31414j23406j13204j01355q8467p5175o2126m9914l9090l0037k3036j8242
-38458C93298j5706j5357j7072k0559k5468l1337l7611m3756m9269n3770n7028n8946n9516
-38445i2097n8806n6819n3541m8872m2736l5092k6088j6070n601M624J3858K1479K7013L0187
-38431c38561L0909K9222K5269J9300J1657K835o585j5925k4401l1212l5534l6552l3586k6174
-38417d29338j4193K045K1818M4087O7599R1150J13597J34059J51841J66454J77511J84711
-38405G11341J87839J86789J81627J72710J60682J46447J31113J15799J01520Q9032P8793
-38394B263692P0893O5158O1179N8483N6501N4700N2583M9647M5391L9347L1141K0576P766
-38381B877057o862k2503l8080n2411o4239p2559p6610p6074p1083o2145n0120l5951k0582
-38368B227838m842J0611K5200L8484N0000N9370O6260P0442P1822P0442O6409N9874N1034
-38355B862944M0051K7122J2489l506k0486l7993n5616p3003q9929j06266j21907j36696j50386
-38342B146818j62523j72586j80067j84600j86059j84699j81016j75779j69857j64079j59176
-38331B26377j55535j53256j51993j51075j49592j46607j41390j33561j23212j10807r7114
-38320a287765q2924o8975n5770m3621l2683k2998j4615p552j925K173M618N318M305J683
-38306a600731k241p064j2213j7080k0897k2895k2329j8548j1201k97J3713K9973M7380O4687
-38292a579743Q0809R4865J06344J15078J21219J25083J27107J27732J27310J26198J24663
-38281c03335J23026J21594J20628J20297J20613J21401J22334J23021J23070J22198J20196
-38270A035043J16995J12542J06789R9729R1269Q1366O9943N6988M2557K6706R656q319k6834
-38257A814430m5367o3295p9927r4497j06259j14594j18966j19098j14905j06605r4627p9633
-38245F76657o2432m3931k5031o527J0931K7012M1557N4697O6675P7702Q7901R7192J05299
-38232A107702J11852J16376J18483J17814J14128J07271R7195Q3976O7877M9322K8899P285
-38220B128180j4883l6991n8638p9493r9295j17764j34497j48921j60387j68225j71968j71481
-38208G65637j67017j59254j49050j37275j24630j11456r7794q3488o8327n2245l5420j8355
-38196d38674j768J3469K6474L6398M2672M4959M3234L7889K9630J9459Q508k072j1347j8628
-38182a69797k3536k5941k5936k3777j9793j4496q500k560K575O125P580O727L736q52o182
-38167b94627j1194j4746j5782j3483p364K631J6044L2021M9462O7168Q3997R8976J11391
-38154A04494J20721J26658J29089J28049J23700J16256J06030R3293P8358O1538M3263K4107
-38142A255556M773j3885l1000m5824n7815o6739p2679p6026p7423p7649p7593p8026p9505
-38129E06165q2354q6486r1429r6457j00575j02772j02180r8140r0353p8933o4425m7798l0237
-38116e65974j3164K083J4324K2734K6849K6698K2657J5445N987m655j5433k5397l3763l9963
-38102e61572m3654m4807m3567m0363l5818l0692k5779k1757j9035j7664j7304j7423j7407
-38089i36842j6866j5623j3824j1741r584p453n191k425J283O350J3025K1159L0386L9977
-38075i07369M9092N6960O2991O6864O8559O8242O6309O3272N9775N6553N4320N3721N5156
-38062a25555N8723O4129P0788P7849Q4476Q9843R3441R5031R4759R3048R0419Q7392Q4343
-38049I58686Q1393P8513P5522P2158O8146O3265N7324N0279M2159L3141K3563J3900M690
-38036A622739l425r827j3983j5430j4068j0049l859L714J1807J9534K6278L1621L5370L7504
-38022A717926L8053L7073L4696L1124K6759K2199J8205J5593J5071J7160K2065K9695L9593
-38009B065212N1105O3449P5875Q7800R8872J09046J18515J27652J36861J46522J56806J67696
-37997C405411J78925J89975K00007K08050K12932K13330K08012J95841J75977J48036J12281
-37986E448777O9683K1999k8324p8368j25198j66193j99385k23728k39013k45730k44946k37952
-37974C751622k26281k11464j95009j78252j62371j48172j36188j26604j19252j13655j09088
-37963B025286j04697r9533r2751q3659p1813n7134l9904k0738o06J9303L7675N3366O5423
-37950A630218P3307P6898P6411P2266O4984N4999M2630K8132J1735o254k5377m4938o4127
-37937A990884q1954r7407j09590j17819j21790j21620j17946j11669j03924r5802q8105q1288
-37925G41970p5354o9933o4438n8175n0534m1032k9388j5519N19J8471L7991N8609P9737J00665
-37911F33589J20601J38602J53705J65044J71957J74122J71666J65105J55258J43093J29498
-37900B322240J15169J00550Q5924P1475N7416M4100L1933K1381J2882O781L289K553M656
-37887B880349R650J7459K7944M0693N5092P0244Q5100R8482J09369J16942J20744J20708
-37875C752776J17114J10494J01466R0649P8505O5407N1606L7344K2892Q557n272j8252l0086
-37862D383200m0575m9666n7400o3905o9413p4176p8552q2960q7894r3848j01251j10336j21133
-37849C352091j33410j46761j60631j74472j87730j99929k10631k19441k25934k29687k30266
-37838A233199k27295k20483k09760j95281j77424j56820j34273j10701q7130o4559m3967
-37827c94494k6174j1794j122N878R486J0134Q259M119k181j0688k1413l4232m8703o4019
-37813e76944p9091r2628j03358j10290j12850j10988j05182r6325q5485p3737o1907n0425
-37801a659210l9281k8136j6412l570J0783K6799M4333O3064Q2498J02000J20883J38353J53590
-37788a004306J65789J74269J78541J78323J73571J64392J50990J33644J12701Q8687O2327
-37777E78928L4663P004j9100m2093o0541p3413q0268q1192p6874o8389n6962m3764k9768
-37764a1769j5628j698J1902K5148L7989N0264O1594P1504P9396Q4702Q6923Q5765Q1068P2958
-37750G20118O1743M7981L2431J5969m47j5982k9909m1793n1459n8986o4596o8645p1459p3260
-37736D01706p4196p4204p3147p0779o6837o1083n3371m3654l2014j8673m012J1406K6869
-37723a31989M1492N4378O4654P1592P4806P4228P0200O3432N4867M5555L6446K8301K1549
-37710E69511J6267J2248R174O608M299K233O32l7P75L507Q378J5258K3686L2955M2245N0740
-37694G98479N7770O2908O5987O7090O6517O4629O1747N8061N3641M8443M2490L5958K9203
-37681A512923K2772J7318J3472J1661J2037J4370J8072K2270K5980K8245K8316K5744K0413
-37668A773593J2552K545r075k1765l5034m8461o1654p4243q5828r5985j04273j10256j13574
-37655A028542j13932j11174j05254r6312q4683p0936n5891m0529k5913j3009k588M917R337
-37642C22575J0812R689O393J435m686j1506j8506k5132l0760l4626l5954l3971k7965j7488
-37628A10310k387J7053M0172O5871R2747J19194J43534J64168J79804J89537J92967J90192
-37616A503162J81774J68613J51804J32531J12007R1339P1511N3381L7467K4100J3206M526
-37604B545421k336p847j2294j5748j8139j9185j8622j6337j2526p802l093L61J316j267q088
-37589B403814j9317l4632n3251p4086r5853j17245j37018j54110j67640j76901j81434j80970
-37577A011357j75495j65316j51003j33413j13571r2500p1222n0572l1202j3602J834J4850
-37565C0145K5228L2867L7786M0255M0631L9443L7270L4548L1591K8513K5229K1631J7591
-37552D42728J3191Q695M549J243p52j194n4K515O209J0771J5974K1701K7946L4639M1681
-37537F29842M8886N5985O2718O8818P4079P8216Q0946Q1890Q0674P6893P0311O0828M8569
-37524A518655L3848J7220o60j9047l7178n4429p0415q4928r8069j10047j21194j31696j41620
-37511G00440j50735j58479j64035j66303j64214j56807j43497j24202r9452p0342l8453n710
-37499g41789K5757N3932P6972R3519J02840J04892J00432R0876P8089O4103N0765L9505L1103
-37486A70996K5732K3138K2731K3882K6093K9056L2635L6927M1998M7899N4543O1662O8894
-37473F66186P5867Q2328Q8269R4041J00391J08392J19342J34567J55150J81704K14222K51956
-37461B272415K93419L36558L78854M17586M49956M73346M85518M84726M70010M41205L99082
-37450F902675L45365K82550K13817J42692P2738P163n1385j01106j41092j71269j92288k05277
-37438G104583k11653k12865k10280k05065j98133j90251j82012j73947j66571j60390j55797
-37427E037619j53060j52204j53031j55141j57993j61065j63921j66280j68077j69342j70229
-37416C267276j70902j71461j71916j72182j72036j71177j69209j65677j60180j52361j42100
-37405A448075j29478j14828r8698q1738o4691m8218l2991j9524q221O75P110J1198J3246
-37392H81917J3736J3208J2164J1028J0031R239Q645Q301Q373R226J1328J5149K1035K9044
-37378A062424L8888M9959O1356P2063Q1111Q7711R1360R1879Q9466Q4515P7596O9298O0104
-37365B017730N0301L9991K9100J7485N117p816k0905l3545m5054n4926o2834o8863p3373
-37352A792408p6992q0451q4384q9164r4854j01136j07476j13191j17627j20265j20761j18995
-37340E67112j15045j09179j01789r3367q4386p5212o6130n7268m8720m0591l3015k6177k0190
-37327c03957j5057j0657o694k843J119N316R663J4017J8182K2049K5531K8519L0957L2708
-37313a51147L3761L4241L4525L5216L7009M0565M6274N4173O3881P4760Q6028R7065J07498
-37300E93849J17265J26544J35657J44822J54140J63466J72475J80693J87589J92610J95233
-37289B364343J94953J91349J84052J72850J57749J39022J17292R3423O8515M3697K0054j474
-37277C745825k0242l5807m7986n6840o2653o5857o7046o6937o6293o5871o6384o8320p1863
-37264B983726p6851q2696q8492r3147r5560r4911r0757q3141p2599n9978m6252l2430j9250
-37251B047662p328K923J1176J7131K0569K1425J9820J6279J1515O495K079j110k804l204
-37237B162628k816k408k762m574q299j4101k1842l1093m1260n1665o1672p0764p8548q4813
-37223A686011q9475r2598r4296r4787r4337r3169r1517q9538q7316q4831q1972p8529p4266
-37210E39380o8959o2479n4879m6316l7127k7638j8173q965j25Q268J6169K3424K9772L4797
-37196C27149L8039L8981L7271L2698K5331J5495L748r159k2399l5099m6483n5876o2864o7173
-37182B19659o8805o7943o4912o0192n4318m7864m1411l5445l0370k6372k3433k1332j9674
-37169c42412j7965j5688j2412p828j817N550J3982K3071L2290M1110M9019N5546O0351O3103
-37155e4100O3570O1578N7003M9830M0104K8029J3837j987j8976l6521n3989p0831q6454j00442
-37141a09349j12461j22230j29563j34241j36063j34880j30592j23292j13323j01201q7717
-37130a434912p3613n9657m6340l3991k2679j2398l102N195J2449J8546K3433K7099K9666
-37117a570304L1248L2122L2558L2897L3501L4712L6839M0071M4534N0160N6759O3989P1383
-37104a009531P8433Q4553Q9232R1995R2536R0617Q6200P9384P0363N9578M7422L4500K1394
-37091h3324Q638l373j4463k4672l4151m3193n1909o0270o8099p5051q0775q4956q7520q8500
-37077g91618q8112q6563q4101q0795p6594p1285o4635n6340m6319l4623k1618p962N455J7554
-37063a487556K7339L3954L6987L6532L3131K7769K1653J5848J1270Q428P521Q376J0758J4281
-37049a193709J8603K3360K8178L2674L6355L8747L9404L8025L4493K8969K1754J3321M148
-37036h35678n305j4772k4018l2960m1468m9366n6316o1936o5790o7485o6883o3953n8991
-37023a444921n2369m4560l6007k7032j7874q622P29J0077J9212K7829L5465M1644M6035M8480
-37009a401914M9031M8018M5868M3051L9997L7065L4523L2454L0964L0017K9558K9536K9798
-36996i22034L0220L0604L0812L0716L0275K9479K8473K7415K6522K5998K6095K6871K8401
-36983e50153L0609L3340L6322L9352M2236M4918M7389M9841N2344N5020N7859O0716O3345
-36970F3138O5319O6272O5754O3443N9104N2600M3887L3068K0301N870r866k6453m3368n9989
-36956C99080p5718q9989j02405j12760j21074j27519j32253j35301j36542j35532j31794
-36945i01807j24922j14702j01400q5568o8096m9999l2223j5606p65J1929K2209L0062L5575
-36932a395313L9010M0808M1494M1728M2088M3042M4868M7585N0938N4486N7699O0106O1434
-36919g70027O1798O1616O1596O2593O5335P0264P7406Q6372R6370J06419J15496J22681J27305
-36906C45224J28967J27623J23425J16687J07845R7315Q5531P2980O0152M7629L6062K6052
-36894A375492J8221J3020J0643J1003J3640J7806K2665K7356L1325L4256L6161L7245L7729
-36881A686562L7766L7391L6406L4569L1572K7190K1392J4266O124k578j1348j9574k6801
-36868A872937l2684l7026l9883m1401m1825m1415m0340l8730l6589l3866l0454k6237k1155
-36855A411332j5155q202l18Q461J8021K8089L8207M7759N5967O2110O5631O6161O3682N8338
-36841A900083N0543M0827K9847J8355P158k986j1358j7462k0959k1730j9914j5831j0013
-36828A926560l239L610R435J3261J4186J1617N322m605j7758l3375n0510o8016q4532r8738
-36814A623218j09326j15194j15581j10051r8651q1780o0236l5118p736K0399M7770P2906
-36802A030620R4500J11623J23727J30668J32701J30363J24276J15184J03748R0541P6002
-36791B263953O0349M3680K5895O950j3137l4094n5371p6132r5401j12141j25415j34518j38990
-36778A615628j38746j34003j25273j13256r8814q2785o5994m9103l2690j7213l025R567K0287
-36765G84580K8927L5291L9310M1030M0746L8995L6536L4286L3034L3314L5245L8484M2366
-36752A262144M6125M8976N0346M9895M7478M3204L7259K9941K1631J2676L512n465j3841
-36739A633881k1170k7054l1138l3170l3163l1403k8499k5370k2985k2242k3653k7253l2543
-36726A274238l8584m4305m8726n1227n1635n0276m7741m4814m2193m0406l9704m0049m1190
-36713F93388m2672m4021m4724m4367m2684l9621l5287l0029k4266j8454j2942p900l254J268
-36699C04435O098J1639J8162K5690L3989M2614N0954N8376O4236O7925O8874O6641O0907
-36686H80540N1579L8893K3316N737j2819l1185m8265o3174p5304q4276q9939r2284r1355
-36673D11464q7294q0351p0888n9388m6384l2449j8039l542J0742K4608L7850N0301O1766
-36660A98396P2071Q1050Q8578R4521R8857J01550J02624J02117J00142R6797R2197Q6463
-36648A315363P9722P2094O3713N4747M5419L6059K7100J9059J2438P638M772L676L833M552
-36634A750185N047M607K781o45n549j1456j7639k3086k6695k7357k4170j6628m623J1415
-36620A616187L0622N1865P3781R5038J14519J31360J45110J55661J63099J67619J69407J68510
-36608C082778J64937J58693J49804J38416J24757J09099R1799P3202N3721L3819J4001n217
-36596D189809k3408m0290n5699o9604q1961r2647j01467j08199j12647j14767j14747j12946
-36584C161427j09875j06056j01916r7678r3415q9022q4262p8955p3007o6415n9409n2328
-36572B149089m5602l9625l4629l0613k7327k4404k1461j8237j4686j0948p265l970j363K29
-36558A869188M85r23m325r890j7627k7199l7949m9010n9368o8094p4558p8410p9668p8694
-36544A283958p6001p2250o8042o3912o0223n7195n4829n2980n1366m9587m7194m3773l8974
-36531E47632l2613k4696j5504n498M689J4265K2511K8827L2827L4373L3578L0787K6430K0976
-36517G18584J4888Q518K118l994r522j3984j6729j7005j4108p574K679J6209L2104M9107
-36503G61291O5886Q1180R4144J04370J11812J16837J19872J21351J21569J20583J18308J14527
-36491B051730J08955J01372R1587P9569O5409M9394L1997J3865m291k1747l7923n2412o4949
-36478B412556p5431q3785q9979r4046r6078r6296r5031r2639q9379q5358q0404p4191o6235
-36465A293704n6126m3553k8480j1229P563K6901M5582O2222P5417Q3909Q6760Q3446P4122
-36452A700238N9528M0922K0039j389k1642l9413n3814o4471p1492p5238p6308p5269p2566
-36439A269125o8476o3069n6333m8197l8676k7774j5662k524J1380K5659L9934N3698O6536
-36426A145621P8014Q7839R5783J01724J05633J07638J07966J06966J05127J02948J00946
-36415B246205R9486R8767R8711R8874R8553R6817R2713Q5471P4678O0452M3416K4682N621
-36402C224446j2294k7781l9799m7720n1331n0858m6888m0370l2570k4853j8603j4974j4709
-36389B801696j7993k4474l3351m3500n3843o3506p2012p9334q5825r2071r8636j05889j13820
-36376A917442j21957j29510j35418j38694j38573j34765j27384j16992j04441r0608p6364
-36365F02736o2391m9148l6911k5808j5940p457n33M561P645Q643P678N184J786j652m192
-36350D34201m928l138J559R162J9151L0578M2191N2570O0357O4439O4071N8926M9172L5425
-36336I13736J8691K56j8493l6288n2129o5480p6274q4864r1831r7862j03465j08955j14367
-36323H2675j19622j24462j28623j31812j33727j34007j32292j28286j21742j12583j00913
-36312a285394q6981p1219n4145l6347j8408q95J5748L1214M5333N8095O9528P9666Q8445
-36299a165360R5730J01255J04781J06070J05063J01790R6494Q9491Q1140P1749O1524N0567
-36287i9706L8894K6491J3395l06j4314k8228m1383n3026o2310o8502p1045o9686o4497n5809
-36273e50032m4209l0433j5315K41J5390K9399M1786N2389O1376O9238P6637Q4315R2912J02822
-36259a3484J14056J26275J38736J50470J60516J68016J72449J73689J71964J67755J61678
-36248A692120J54260J45886J36757J26819J15938J03848R0380P5345N8711M0547K1061O03
-36236B762275k0358m1255o1419q0146r6700j10288j20125j25479j25752j20680j10366r5341
-36224A654366p6570n5225l2618j0017J1444L0808M7293O0323O9528P4792P6320P4618P0508
-36211A995570O4965N9061N3767M9851M7816M7712M9204N1631N4052N5493N5046N2070M6220
-36198B682458L7482K6134J2590k636j9033l6102n3374p0312q6371j01011j13686j23929j31362
-36185B020848j35694j36845j34904j30198j23273j14821j05625r6400q7774q0137p3565o7860
-36173G33752o2494n6785n0051m1786l1834k0477q331L659J4462K3093K8713L0739K8878K3093
-36159F14631J3631R74j4131l0709m7494o3086p6033q5071q9267q8281q2311p2115n8878m3977
-36145a22117k8854j4808k876O231J2200J5165J5582J4243J1975R617P727O581O121O173O462
-36130e0578O943P782R408J2406J7283K4344L3509M4233N5606O6476P5619Q2030Q5017Q4366
-36116E54444Q0342P3606O5108N5895M7022L9331L3440K9678K8142K8712L1210L5349M0929
-36103A143208M7745N5702O4736P4731Q5538R6823J08160J18925J28494J36253J41682J44514
-36091B346511J44647J42286J37801J31778J24930J18124J12360J08704J08213J11710J19707
-36080C706771J32260J48839J68554J90108K12127K33264K52293K68185K79897K86355K86273
-36069F164926K78205K60754K32809J93970J44909Q7386K4341m0571j03459j60780k09831
-36058F872659k48960k77717k96611l06740l09587l06666k99345k88875k76310k62563k48511
-36047C750774k34882k22304k11226k01952j94604j89129j85390j83117j81964j81491j81190
-36036A583525j80454j78629j75041j69001j59904j47334j31015j11034q7695o1642l3751
-36025A48025n113K3085M9610P3254R2951J07841J17312J21105J19402J12802J02326Q9248
-36013A151848P4977O0800M7836L6909K8540K3015K0379K0481K3061K7544L3300L9536M5405
-36000A633631N0119N2994N3605N1739M7495M1273L3686K5441J7284R786L204k408p243j1581
-35986A999025j5634j9537k3244k6680k9697l2260l4455l6418l8389m0482m2677m4656m5816
-35973A569080m5404m2651l7018k8372j7125m093R470K2289L3108M0954M5176M5533M2124
-35960A633071L5401K6164J5410M305o011j4546k0643k3971k4657k3149k0152j6507j3093
-35947A551622j0666r727j0450j2635j5735j8982k1581k2820k2261j9703j5163q839j080P559
-35933A369539J6404K4548L0987L4779L5087L1419K3772J2533j360j6642l1837m5465n6258
-35920A427506o3283o6076o4601n9226n0618l9561k6888j3362L83J3852K6700L8760M9960
-35907A173546O0303O9768P8249Q5424R0832R3940R4282R1589Q5965P7939O8295N8120M8423
-35894B176675M0005L3323K8369K4721K1741J8671J4862R883L540m095j2798k2273l2170m2287
-35880B258167n2455o2716p3099q3598r4064j04091j13093j20251j24777j25900j23136j16216
-35868A064771j05198r0361p2142n1152k8088l747K0916M4910O7123Q6520J02204J13511J20133
-35855A269400J22081J19658J13280J03375R0277P4297N5696L5019J3017r252l0600m9878
-35843A906370o6163p8954q8141r4015r7096r8077r7599r6206r4269r1903q9024q5279q0241
-35830G49403p3403o4399n3110l9752k4922r536N245J8256K8461L5212L8317L8092L5353L1165
-35816G14382K6784K3233K1293K1201K2751K5252K7679K8935K7930K3926J6493N807p536k2596
-35802I55534l8147n2952o5892p6046q2878q6139q5939q2641p6782o8937n9711m9562l8872
-35789I1036k7911j6863n870M952J5490K5640L5284M4347N2706O0272O7002P2848P7906Q2296
-35775E79135Q6300R0217R4457R9356J05258J12329J20524J29521J38679J47102J53723J57483
-35763B014084J57522J53274J44681J32164J16553R9021Q0841O3170M6918L2605K0347R933
-35751C071113Q86p356j5400k3724l2718m2624n3538o5395p7891r0523j02529j12943j20782
-35738B326576j25065j25128j20605j11520r8211q1231o1246l8909j4896J0150L5479O0243
-35726A655637Q3454J03926J20438J31733J36745J34724J25350J08854Q6023N8085K6678o324
-35714B765323l9037o9641r6626j18782j35428j46314j51685j52246j48968j43061j35752
-35703A427783j28185j21319j15837j12197j10602j11143j13759j18429j25013j33333j43031
-35692I4935j53486j63873j73152j80218j84083j84072j79844j71522j59499j44334j26637
-35681a725785j06852q5393o2523l8604j4117J0243L3603N5056P3774Q9108J00748J08651
-35669a562091J13102J14514J13454J10367J05633R9426R1785Q2618P1820N9355M5340L0132
-35657e24545J4356j155j5403k7370l6212m1403m2831m0871l6273l0069k3285j6812j1235
-35644h33108o816l495r57J263L640O644J0614J5751K2083K9433L7477M5794N3961O1611O8502
-35629d87603P4535P9735Q4145Q7857R0826R3001R4152R4008R2204Q8368Q2257P3827O3316
-35616F10628N1271L8454K5714J3808L362n219j1666j5914j7949j7888j5983j2482p740j999
-35602F36397M526J1780J9780K8560L8171M8491N9392P0541Q1570R2006J01327J08943J14328
-35589A415812J16984J16660J13305J07117R8575Q8250P6869O5124N3633M2934L3388K5204
-35577B353855J8359J2612P544K545k975r581j7668k7303l8315n0108o1908p2699q1493q7446
-35563A945419r0063q9258q5427p9301p1853o4110n6949n1051m6773m4238m3303m3772m5310
-35550A134011m7737n0913n4827n9504o4919p0954p7309q3508q8950r2860r4491r3090q8058
-35537A66891p9089o6253n0064l1490j1783P674K5555M0835N2887O1404O6533O8602O8206
-35524C19908O6032O2827N9352N6282N4106N3170N3563N5149N7616O0491O3258O5331O6201
-35511A093286O5457O2831N8325N2091M4458L5827K6507J6781O735l588j4191k4991l5804
-35498A383724m6194n5604o3307o8568p0766o9505o4684n6561m5717l3026j9574o519M950
-35485G88649J3772J9114K0419J7442J0333m34j3949k9084m4425n8545p0122p8118q1962q1635
-35471D11455p7610p0767o2253n3273m4912l8071l3305l0939l0972l3276l7591m3583n0909
-35458a96006n9168o7853p6356q3860q9516r2359r1522q6385p6621o2331m4031k2527J045
-35445a047490K5561M9841P2907R3949J12459J28137J40935J50883J57975J62124J63012J60276
-35433C70569J53494J42422J27098J07877Q5507O1070L5887J1416j0940l0059m5220n6230
-35421I52891o3335o7154o8410o7856o6078o3454o0130n6068n1068m4885l7245k8004j7182
-35408B62022m964Q241K1925L5515M8453O0196P0337P8583Q4782Q8960R1296R2050R1485Q9865
-35394A118746Q7325Q3978P9862P5022O9516O3442N6838M9704M1863L3034K2867J1037k666
-35381A790568j8225l5398n3662p2234r0177j06417j19905j29667j35033j35573j31293j22533
-35369F40451j09996r4598p7488n9926m3204k8518j6925r101n317n334q466j3683j9778k5609
-35355A22508l0280l3234l4301l3683l1802k9238k6554k4198k2405k1106k0044j8784j6823
-35342b19944j3751r312l465L553J1332J9343K7044L3960L9768M4317M7576M9709N1033N1953
-35328A33116N3011N4754N7624O1907O7564P4286Q1488Q8394R4252R8436J00483J00290R7969
-35315A163574R3903Q8610Q2670P6567P0585O4773N8979N2856M6153L8722L0620K2172J3716
-35302A903900N623j866q696j4958k0781k6363l1697l6735m1331m5258m8425n0774n2350n3364
-35288A476925n3990n4568n5452n7071n9857o4141o9988p7158q4979r2478r8454j01768j01499
-35275E05522r7213q9037p7680o4258n0208l6904k5475j6662j0666p198n640n169n057m733
-35261I622l867k407m33J884M350O836R190J1279J2960J3948J3907J2461R270M186k680j0834
-35245H9672j9433k7495l3939l7952l9069l7258l2934k6770j9598j2292n659l88K976M029
-35231a96110K787o63n864j2355j9690k7515l5687m4103n2539o0598o7608p2717p4976p3600
-35217g41238o8123n8603m5582l0104j3441L065J8273L1332M1804M9517N4558N7119N7522
-35204f43901N6099N3177M9098M4081L8320L1873K4759J6995Q680L1q611j6789k3953k9540
-35190c99681l3064l4065l2269k7601k0194j0526O15J2129K2663L0881L5624L6155L2302K4529
-35176c62502J3772J267j1685k3841l4354m2688m8626n2341n4112n4401n3637n2257n0558
-35163h25963m8732m6907m5161m3659m2518m1970m2244m3414m5499m8249n1311n4206n6425
-35150a436258n7543n7274n5483n2251m7884m2785l7451l2414k8082k4734k2435k1034k0182
-35137a935810j9266j7662j4615r562k121P758J9927L3928M9237O5175Q1192R6683J11237
-35124a533899J24407J35904J45468J52981J58478J62029J63759J63760J62039J58608J53301
-35113A46835J46069J36938J26132J14055J01273Q8629P6812O6551N8323N2396M8702M6975
-35101A209690M6626M6901M6974M6010M3291L8344L1040K1359R717l446j7527l1934m6102
-35088A440943n9465p1531q1926r0325r6470j00202j01496j00356r6896r1304q3946p5350
-35076C91676o6170n7286m9517m3538l9765l7978l7736l8069l7939l6295l2292k5445j5614
-35063a25968l091J1276K6496M1198N4204O4532P1645P5567P6756P5917P3883P1453O9156
-35050E83024O7317O6077O5304O4787O4339O3691O2848O1877O0923O0351O0250O0676O1542
-35037A403006O2502O3193O3208O2195N9962N6430N1737M6038L9484L2153K4054J5098N224
-35024A984284n405j6452k7258l6968m4649m9407n0544m7856m1384l1718j9776o585O762J9290
-35010A632334L0211L9075M5562M9758N1868N2186N1323M9844M8179M6862M6050M5981M6429
-34997B235662M7035M7308M6583M4214L9828L3179K4569J4491L633p223j7349k6263l3646
-34984B452021l9408m3592m6180m7247m6710m4478m0497l4698k7238j8342q460J764J1675
-34971B068610K0408K7226L1566L3038L1570K7195K0155J0784p58j4163k9227m5723o3424
-34958B117257q1751j00237j18113j34556j48616j59390j66131j68270j65581j58245j46745
-34947E69622j32027j15116r7063p8947o1402m4859k9454j5110j684J0911K2698L3389M2837
-34934A03795N0697N6742O0838O2986O3212O1661N8530N3943M8040M0973L2959K4279J5194
-34921G33849O147k532j0479j7426k3045k7090k9395k9730k7995k4242j8537j1117k365P268
-34907E23311J7256K7078L6118M3887M9908N3786N5227N4117N0525M4638L6925K7916J8384
-34894A039076Q973L61o896j2480j6190j7998j8056j6658j4121j0860p306l835p52J863M104
-34879I29225O328R015J2671J7742K4311L2132M0582M8692N5410N9657O0678N8077N1875M2488
-34865A448883L0602J7054K662j1774k5693l8577n0161o0327o9147p6861q3835r0459r7083
-34852H95284j03797j10522j16913j22434j26531j28612j28225j25048j18983j10227r9197
-34841c95205q6491p2845n8878m5121l1899j9282p202M466J5867K7015L7884M8331N8246O7644
-34827d57470P6577Q5266R3909J02645J11586J20736J30171J40010J50384J61487J73431J86079
-34815A074811J99113K11863K23499K33084K39675K42589K41341K35732K25818K11776J93908
-34804C533209J72518J48019J20897R1836O1691L1542K568k4030m7114o5845p9679q8501r2556
-34791C764555r2425q8993q3191p6018o8366o0886n3905m7482m1391l5332k9069k2485j5816
-34778C049196r391l841K56K409K377J46l972r506j5970k2844k9845l6762m3621n0460n7267
-34763B770905o3979p0263p5612p9396q0876p9400p4491o6046n4355m0163k4589q969N361
-34750B058127J7201K5771L0670L2030L0416K6695K1896J7098J3194J0849J0356J1772J4870
-34737B320945J9352K4897L1281L8331M5907N3895O2032P0021P7398Q3711Q8432R1175R1774
-34724C099151R0309Q7269Q3432P9818P7474P7342P9992Q5537R3523J02925J12313J19885
-34712D188970J23927J22838J15554J01677Q1540N6275K7596k439l1686n8331q1121r9381
-34700D545419j13066j22534j28371j31247j31753j30395j27612j23713j18987j13596j07658
-34689C196487j01155r4047q6318p8079o9629o1480n4295m8831m5749m5528m8305n3824o1470
-34676B347777p0323p9306q7365r3557r7184r7864r5511r0362q2875p3762o3796n3813m4563
-34663A317496l6630l0421k6109k3707k3157k4347k7171l1570l7425m4611n2927o2152p2082
-34650H25187q2471r3112j03706j13812j22832j30031j34591j35753j33006j26164j15440
-34639d65731j01450q5049o7279m9216l1863j6092k559Q378J6666K2574K6554K9135L0695
-34626f85237L1429L1224K9724K6467K0990J3086K791r404k2686l5999m8174n8126o4953o8121
-34612h36989o7451o3093n5401m4902l2121j7550j747J4756L1310M7163O1570P3856Q3594
-34599h07005R0710R5492R8552J00692J02628J04900J07666J10727J13571J15466J15694J13613
-34587D62706J08805J01221R1048P8902O5687N2568M0819L1650K5992K4329K6597L2195M0175
-34574A182694M9351N8739O7574P5537Q2728Q9548R6522J04137J12602J21809J31236J39977
-34562B312454J46943J50997J51195J47044J38468J25940J10289R2559P3884N5227L7345K0653
-34550C562998N219r135k2725l5906m8816o1477p3656q5030r5314j04357j12226j19232j25837
-34537B674506j32506j39650j47445j55839j64610j73367j81710j89165j95287j99614k01661
-34526G93652k00989j97189j90028j79419j65495j48631j29355j08287q6068o3271m0339j7588
-34514g33007M774K6598M7796O8242Q7780J06204J23245J38538J51610J61941J68875J71796
-34502E24392J70145J63608J52213J36344J16868R4961P1904M8958K7107O914j1491k8351
-34490A473572m4142n9444p4641q9935j05176j19921j33514j45179j54183j59943j62130j60658
-34478F4706j55822j48139j38411j27611j16705j06539r7659r0202q3972p8467p3084o7332
-34466a219237o0825n3389m4959l5472k4834j2967K02J4519K9678M5133O0263P4449Q7167
-34453a140272R8148J07298J14720J20636J25353J29105J32086J34292J35559J35576J33942
-34442B26443J30242J24138J15360J03830Q9548P2730N3764L3231J1922r096k8716m5658n8809
-34429H18929o7289p0642o8967o2868n3443m2030l0031j8742r159j919K769M938M936L189
-34415D09671K41l341o992j0209j2605j4009j4568j4714j5101j6522j9595k4673l1625l9866
-34401A86092m8401n6015o1542o4020o2904n8082m9943l9231k6934j4209k066Q641J7273K3494
-34387b47847K7117K8098K6535K2608J6692R296J096p099j4471k0236k3690k4319k1687j5559
-34373b43466n849P374K3826M3083O4632Q7864J12250J37277J62550J87731K12583K36941
-34361A026796K60680K83727L05917L27021L46581L64054L78747L89988L97189L99895L97785
-34350D878380L90564L77900L59408L34623L03254K65293K21236J72192J19825O6162J3394
-34339G502231l6465q1786j21396j54643j81241k01230k14785k22194k23828k20091k11450
-34328E633122j98477j81874j62430j41134j19040r7196p6617n8122m2360k9686k0255j4006
-34316D491925j0661r892j1291j4425j8963k4637l1301l8939m7575n7245o7960p9574r1885
-34303C987577j04552j17207j29436j40869j51133j59972j67179j72702j76630j79122j80460
-34292B308315j80889j80617j79753j78316j76261j73443j69624j64565j57851j49132j38065
-34281D59799j24445j08232q9639o9024m6972k4150j312K0794M1572O0516P7418R2314J05518
-34268C94157J17516J28928J40295J52060J64330J76941J89436K01118K11203K18942K23627
-34257B318553K24733K21850K14751K03388J87896J68752J46606J22419R7369P2612M9271
-34246D028200K8266J0144m792j6592k5493l1810l5945l8241l9106l8920l8118l7153l6400
-34233C724040l6156l6478l7285l8364l9553m0796m2297m4480m7922n3165o0519o9953q1029
-34220C096043r2877j04439j14557j22215j26615j27289j24075j17092j06629r3174p7268
-34209A889813n9500m0492k0881j344J7370L4421M8879N9875O6689O8853O6270N9221M8334
-34196B237508L4518J8950K859j2547k6254l7571m6204n2303n6276n8762o0401o1701o3040
-34183A818776o4596o6421o8483p0642p2656p4255p5071p4815p3242p0261o5917o0427n4103
-34170I27887m7326m0505l3956k7974k2744j8418j5120j2938j1902j2030j3291j5656j9125
-34157F36902k3758k9586l6615m4675n3363o2053o9856p5787p8949p8675p4672o7112n6518
-34144a14717m3665k9429j4578K67J4692K8422M1307N3262O4207P4154Q3032R0851R7513J02876
-34130D48194J06654J08450J07757J04057R6886Q5975P1351N3252L2251R153j5124l9540o3123
-34117A106193q5078j04766j21856j36220j47872j56918j63385j67239j68339j66507j61587
-34106d73574j53498j42354j28369j11896r3355p3174n1728k9370o472J6546L9114O0491P9892
-34093a067747R6478J09636J18980J24468J26363J25182J21565J16147J09512J02121R4263
-34082A76968Q6048P7451O8259N8132M6799L4070K0062N241r552k3168l4341m1855m4750m2538
-34068C76826l5300k3702q955P431K3796L8724N1138O0492O6777P0276P1544P1011O9045O5892
-34054I04995O1730N6772N1298M5638M0048L4639K9314K3791J7701J0757K807o041j5504k5092
-34040A232853l4258m2393m8910n3357n5376n4851n1870m6671l9606l1159k1833j2310l360
-34027G36899M115R139J0843Q615K292p795k0744l5406n0372o4441p6540q5951r2238r5116
-34013B43300r4562r0691q3782p4352o3038n0634l7919k5548j4045l647N680J4054K1658K8551
-33999b24975L4562L9271M2106M2502M0020L4473K6016J5033K164j1798k6027l9574n1553
-33986g7780o1074o7383o9854o8190o2442n3058m0893k7056j2757R87J3368K4060L3074M0631
-33972d28367M7151N2886N7981O2392O5896O8196O9030O8214O5719O1695N6412N0250M3598
-33959C41053L6820L0168K3825J7859J2369P401L087m80l168m870n453m869l111k63L452P670
-33943D61490J2000J6049J9516K2314K4471K6173K7605K8877K9987L0692L0711K9797K7859
-33930G87541K5069K1912J9075J7390J7572K0198K5512L3466M3706N5665O8574Q1602R3927
-33917A311209J04777J13526J19715J23026J23351J20686J15197J07143R6867Q4771P1267
-33906B491535N6823M1947K7093J2819m24j2340k2695l1446l8623m4278m8469n1208n2499
-33893B328235n2322n0715m7749m3599l8424l2472k5924j8971j1774m478K715R541J5647K0566
-33879B050276K3872K5174K4278K1263J6472J0518M192j737o485r562j0694r919p587m206
-33865B125855m44L031N572O693O132L858O1m855j0403j6098k1461k6145k9884l2500l3880
-33850A975532l3991l2847l0536k7230k3194j8747j4182r762n580j584K305O194J0059J3642
-33836A810079J6645J8594J9105J7881J4745R704K825n700j5657k6778l8792n1302o3870p5922
-33822A631557q6793r5787j02297j05894j06436j04050r9165r2376q4314p5615o6687n7781
-33810E54362m9010m0380l2003k4087j7072j1568q253p762j0521j6657k5919l7611n0732o3960
-33796A58827p5867q5082r0429r1105q6764p7504o3815m6455k6351m479J8195M0755O2387
-33783c67687Q2358J00089J15088J27019J35628J40859J42881J42056J39061J34651J29557
-33772A021560J24348J19192J13893J07936J00606R1213P9233O4473M7117K7783P303j3232
-33760A891425l2829n0560o5754p7935q6849r2418r4700r3878r0176q3856p5255o4770n2924
-33747I29521m0397k7968j6408o403J587P334J0739J1861J0761P514K244m915j3774k4146
-33733H47550l5833m8623o2256p6326r0206j03055j13785j21229j24255j22010j14034j00392
-33721b64454q1692n9021l3824p735J7648M0965O1201P7829R0791J00380J07195J11877J15025
-33708B76185J17085J18293J18741J18365J17066J14720J11253J06673J01124R4927Q8535
-33697A482967Q2563P7535P3911P1852P1188P1485P2068P2225P1315O8887O4674N8603N0726
-33684B389999M1240L0461J8877P175l777j2905j9191k1767k0096j4203m684P315K0200L2228
-33670B450872M1744M7486M8755M5595L8626K9048J8217P533j857r226j4264j7089j8123j7944
-33656B649373j7104j6012j4810j3371j1286q035l068M008J3270K4473L6987M9916O2257P3007
-33642B829605Q1384Q6850Q9233Q8725Q5841Q1292P5891P0352O5181O0615N6553N2745M8756
-33629C773023M4146L8546L1677K3408J3730K774r239k1989l5132m8275o1151p3576q5478
-33616C592464r6923j07975j18641j28853j38359j46915j54183j59866j63730j65586j65321
-33605B046112j62829j58004j50825j41269j29504j15907j01091q5924p1447n8705m8674m2036
-33593G79897l9111l9714m3190m8469n4240n9069o1740o1324n7302m9651l8687k5091r759
-33580A92550O355K2226L6961M9819O0291O8132P3348P6122P6815P5824P3613P0722O7647
-33567I50425O4963O3069O2225O2455O3538O5043O6529O7553O7844O7354O6288O5051O4179
-33554A796516O4196O5484O8107P1791P5878P9428Q1390Q0740P6694O8809N7011M1670K3487
-33541B651201L490j7178l7354n6044p2572q6597r8064j07085j13867j18506j21035j21430
-33529A704959j19647j15747j09956j02647r4399q5813p7440o9715o2750n6509n0743m5157
-33517G14436l9456l3500k7199k0594j3716o516J025R060J7691K6959L6878M7313N8081O8853
-33503H39315P9281Q8836R6992J03237J07109J08308J06758J02557R6023Q7606P7864O7329
-33491A961215N6432M5448L4375K2984J0942k152j6617l2500m9564o7196q4454j00142j13113
-33478A665658j22380j27396j28124j25007j18866j10687j01459r2062q3105p4972o7698o1121
-33466D52781n4861m8423m1357l3281k3936j3198j029J2557K7353M3132N9407P5537R0742
-33453E45424J04175J15090J22927J27447J28744J27186J23390J18031J11842J05481R9573
-33442A829310R4661R1283Q9770R0398R3152R7850J04218J11848J20401J29629J39389J49632
-33430C141541J60300J71276J82378J93363K03977K14096K23645K32797K41725K50576K59325
-33419E474999K67587K74569K79033K79389K73841K60703K38565K06750J65402J15709N9861
-33408G896408P56n8310j14156j64133k06368k40036k65134k82398k92952k98044k98814k96225
-33396E380594k91065k83972k75474k65958k55712k44884k33467k21493k08994j96147j83317
-33385B720111j70945j59561j49642j41588j35632j31869j30248j30585j32586j35900j40037
-33374A161518j44479j48640j51883j53680j53544j51171j46449j39469j30503j20006j08478
-33363c86784r6434q4316p2462o1145n0605m1077l2864k6171k1194j7950j6340j6062j6674
-33350i40078j7584j8075j7373j4735r566j508R444K2942L8369N4909P1683Q7852J02596J15218
-33336e15906J25034J31442J34030J32506J26933J17667J05369R0984P5629O0468M6738L5471
-33324F66365K7568K3589K3660K7538L4504M3539N3435O2930P0895P6426P8979P8357P4749
-33311A342534O8646O0809N2052M3235L5066K8096K2670J8943J6914J6419J7282J9260K2177
-33298A764103K5830L0077L4741L9593M4403M8862N2747N5795N7806N8494N7625N4923N0233
-33285B375232M3579L5180K5557J5349N326l770j1329j6882k0161k1050j9556j5804r932k165
-33271B379574P218J7834K9200M0660N1501O0967O8392P3262P5259P4304P0488O4053N5349
-33258C068061M4713L2572J9338N465q590k2414l5746m8395o0248p1238q1235q9973r7138
-33245B655172j02389j05504j06421j05353j02673r8938r4685r0415q6471q3068q0332p8288
-33233A520635p6893p5978p5224p4107p1990o8074o1722n2473m0238k5338q434R558K7684
-33220I27406M5002O0837P4766Q6589R6304J03994J09698J13437J15146J14795J12342J07930
-33208B068246J01707R3917Q4775P4418O2871N0136L6240K1353N940r359k3673l6193m6278
-33195B484100n3644n8411o0905o1657o1079n9330n6347n1806m5370l6811k6287j4411k193
-33182A895849R067J8069K3812K5747K3955J9106J2257M630k678q913j3718j7162j9526k1178
-33168A949317k2394k3301k3894k4133k3957k3340k2310k0870j9019j6729j4002j0841p372
-33155A697155l743j40L174O000Q112R344R606Q953P526N668L781K338J670J872K682L425
-33139A767423L128P13m800j4002k7008m3407o2413q2887j03658j23554j41490j56516j67852
-33126H43677j74810j76926j73952j65892j53062j36045j15669r2985o9115m5231k2375j456
-33114d83841J6909L2412M5012N4974O2641O8312P2190P4252P4291P2081O7373O0156N0540
-33101B67302L8897K5754J1747k376j5886k8032l8161m5757n0511n2402n1559m8313m3005
-33088c2302l5897k7093j6622m410R520K4961M1549N8722P5931R2663J08583J23515J37363
-33075E56483J50094J61562J71565J79718J85551J88494J88041J83847J75796J64092J49254
-33064B454497J32002J13246R3923P4898N6937M0591K6191J3901L735m390j0617j5126j8097
-33051B961691j9854k0791k1379k2103k3353k5343k8103l1437l5101l8772m2199m5195m7547
-33038B560514m9129m9715m9169m7431m4540m0690l6150l1265k6245k1197j6089j0709m780
-33025B133405J960R729J8502K8084L8024M7751N6557O3749O8684P0811O9819O5585N8358
-33012B731018M8585L7140K4934J3037K400o127j2066j5083j5265j2932q631l123K767Q218
-32998B794872J2536J5228J6040J5021J2480Q847M772O93k940o067q757j1345j4134j7453
-32984B819793k1238k5268k9086l2144l4090l4732l4174l2734l0933k9221k8022k7609k8120
-32971B432422k9563l1822l4812l8445m2696m7701n3575o0418o8160p6445q4663r1974r7461
-32958A674687j00303r9904r5926q8396p7593o4020m8348l1366j3992K879J8319L1586M2111
-32945A149734M9771N4681N7262N8100N7913N7267N6669N6426N6664N7354N8229N8903N8732
-32932A887705N6986N2921M5851L5361K1366M215j5361l6307n7337p7047r4088j07357j16079
-32919A600829j19862j18789j13343j04280r2554p9137o4891n0475l6285k2448r009M005J6527
-32906H10288K8183L8493M6832N2408N4643N2935M7024L6820K2545M735j5785l7936o0389
-32893A080796q1589j00015j14129j22689j24851j20273j09228r2562p1594m7983k3365O86
-32881G3204K2957M2546N8885P1678Q0935Q6823Q9730R0165Q8675Q5712Q1589P6409P0145
-32868A019453O2742N4132M4399L3729K2397J0717j010j2412k3237l3163m1914m9230n4897
-32855A031706n8764o0702o0701n8832n5399n0822m5712m0648l6144l2427k9385k6709k3873
-32842D51588k0400j5988j0635m567J681P523J2377J5814J7571J7657J6236J3566R936N640
-32828E17999Q40m281r537j4692j9392k3228k5681k6275k4574k0301j3337l784Q032K1583
-32814C63372L6186N1057O5407P8570R0074R9709J07446J13383J17553J19733J19542J16281
-32802A478313J09244R7786Q1523O0487L5133O385k4497n6012q6573j14680j39042j58676
-32790A289391j72937j81484j84287j81553j73710j61400j45456j26894j06817q6311o6366
-32779b97824m7784l1130j6710m641N193J3062J9338K4522K9130L3695L8558M3934M9666N5332
-32765h5659O0311O3818O5173O3919N9905N3366M4899L5333K5727J7102J0492O740O454R961
-32751D37541J7274K8017M1527N6872P2887Q8381J02098J12963J20044J22683J20556J13679
-32739A434522J02437Q7544O9931N0679L0843J1369p018k3850l8953n2342o4274p5068q5087
-32726A440733r4686j04112j13514j22885j32077j40737j48404j54422j58154j58967j56397
-32715d3622j50262j40645j27880j12517r5127p6221n6149l5139j3252R409L2614N5918P8571
-32702f74302R9606J17943J32519J42506J47418J47186J42214J33299J21463J07886R3640
-32691G11378P9628O6432N4274M3083L2577K2433J2378K364p454j6769k5101l1993l6861l9177
-32677H67192l8400l4088k5955j4027J321J9251L8531N7743P5383R0156J01123J07822J10273
-32664A356325J08963J04653R8156R0190Q1161P1150N9990M7445L3380J7883J308j5775l2748
-32651B022081m9073o4350p8325r0895j01920j11220j18553j23653j26293j26400j24109j19742
-32639G87548j13821j06907r9471r1779q3741p4945o4746n2490l7698k0329q00J9935M0582
-32626A01338N9721P6077Q8686R7131J01457J02152R9998R5851R0477Q4542P8458P2489O6694
-32613A215071O1002N5187M8873M1649L3088K2878J0889k731j7665l3334m9140o4499p8953
-32600A242315r2191j04048j14446j23326j30684j36536j40933j44007j45924j46843j46891
-32589a83514j46084j44303j41373j36997j30948j23069j13291j01698q8428p3711n7773m0825
-32577a482014k3148m995J3313L1419M8965O5542Q0802R4469J06448J16760J25588J33134
-32565f93717J39550J44870J49068J52046J53786J54351J53915J52729J50998J48915J46581
-32554I53092J44022J41278J38396J35422J32428J29404J26288J22877J18875J13862J07278
-32543B363222R8548Q7157P2783N5470L5703J4370p261k7838m6062o0861p1576p7960q0231
-32530B355464p8945p4997o9402o3140n7146n2106m8512m6694m6828m9002n3121n8927o5981
-32517A590663p3593q0963q7148r1275r2585r0575q5021p6122o4317n0370l5188j9727m844
-32504G38935Q769K0696L0802L9257M6386N2686N8657O4708P1153P8067Q5340R2590R9304
-32491A487350J04816J08422J09565J07831J03062R5361Q5018P2531N8423M3309K7733J2186
-32479B415607l008j7564l1472m4692n7231o9045p9884q9472r7447j03519j07459j09168j08634
-32466A497012j05965j01303r4923q7209p8601o9651o0855n2670m5420l9209l3982k9504k5422
-32453F72298k1331j6900j1847o040N19P745J5503K3652L2133M0941N0177N9924P0235Q0996
-32439I98005R1881J02301J11484J18552J22711J23479J20749J14889J06657R7046Q7074P7574
-32427B272402O9040O1625N5125M9108M2947L6038K7778J7721N673q233k3469l9096n3969
-32414B512690o6798p6555q2587q4704q3302p9058p2988o6148n9526n4037n0417m9213n0815
-32401A636542n5435o3129p3736q6988j02420j19469j37437j55548j72904j88494k01286k10208
-32389F9488k14376k13147k06323j94206j77565j57528j35372j12312q9290o6874m5276k4432
-32377a567213m139J5719L5097N3674P0904Q6080R8549J07817J13693J16325J16207J14072
-32365f43215J10707J06873J03089R9646R6539R3562R0374Q6567Q1784P5753O8289N9370M8991
-32352D78329L7294K4525J1072k546j5652k7527l7575m5328n0659n3732n4918n4748n3755
-32339A54780n2400n0995m9748m8693m7782m6841m5593m3781m1126l7478l2818k7326k1303
-32326c91104j5194r391m262m9L122N163O108O040N105L567J677l25k358m516p137j0614j5402
-32309d29570k1681k9385l8010m6738n4600o0628o4078o4560o2042n6849m9486m0576l0729
-32296a048932k0481j0261l62R123J8205K7017L5679M4151N2160N9151O4394O7064O6518O2390
-32282e74184N4740M4025L1035J6730K089j1989k4814l5800m4429n0325n3059n2381m8276
-32269g46638m0998l1244k0029q574J878J0330J6174J9249J9834J8481J5888J2779R730P267
-32255g15873N701N131N522O571P932R213J0139J0659J0971J1448J2570J4758J8268K3189
-32241e63801K9352L6461M4140N1990N9762O7369P4909Q2708R1040J00119J09897J19956J29613
-32228D33515J37980J44127J47300J46996J43122J35897J25817J13607J00068Q6041P2447
-32217A786917O0159N0011M2670L8515L7559L9315M2994M7560N1928N5241N6977N6993N5485
-32204B422324N2833M9422M5496M1009L5681K9062K0609R937l183j8660l6070n4699p3524
-32191B520237r1497j07589j20939j31007j37486j40347j39761j36041j29620j21035j10815
-32180A154100r9536q7696p5715o3860n2303m1021k9948j8935p914L090J3920K4266L3785
-32167G52233M2180M9263N5068N9810O3850O7627P1535P5884Q0804Q6258R2086R8004J03686
-32154A698288J08815J13026J15964J17198J16299J12809J06397R6933Q4534O9567N2625L4386
-32142B826841J5437l646k2478m0662n7832p3530q7268r8522j06908j12240j14678j14706
-32130B009808j13043j10615j08239j06620j06212j07164j09439j12797j16947j21612j26605
-32119G70515j31902j37598j43928j51090j59258j68359j78097j87894j96972k04459k09523
-32108a098565k11448k09774k04263j94980j82141j66220j47822j27685j06656q5605o5371
-32097b800530m6682l0072j5794l789O303J5022K3156L1395M0434N0764O2619P5945R0408
-32084b500821J05457J20374J34433J46891J57131J64553J68631J68880J64921J56576J43942
-32073h69032J27478J07968Q6461O4066M1859K0774J508j5455k9784m1353n0097n6073n9401
-32060f71081o0283n9026n5967n1565m6272m0566l4873k9580k4978k1325j8750j7290j6822
-32047a148378j7089j7686j8188j8242j7668j6594j5388j4529j4501j5601j7818k0846k4240
-32034a376768k7433l0065l2005l3443l4770l6514l9183m3079m8248n4477o1284o8039p4027
-32021a959335p8499q0750q0114p6144o8561n7383m3014k6148p786J0864K8622M4347N7252
-32008b336649O6914P3400P7192P9148Q0261Q1480Q3458Q6485R0399R4810R9128J02850J05632
-31995a215492J07347J08086J08072J07559J06784J05867J04733J03196J00844R7206R1826
-31984g3972Q4298P4564O2864M9903L6706K4474J4476P734M988O564J2352K1893L4362M8647
-31970D09853O3494P7561Q9518R8307J03158J03752J00214R3040Q3002P1003N7832M4103L0123
-31957A424960J5981J575j3279k8615m4289n9914p4782q8060r8676j05651j08101j05435r7500
-31944F18214q4600o7581m7752k6775o487J1368K5323L4381L8144L6786L0964K1692J0268
-31931E93945j963j3751k3978l1836l6807l8683l7615l3998k8508k1969j5262r223m440j306
-31917B94606J40J50q49k354l953n396o759q288j0398j3473j7749k3206k9602l6433m3114
-31902I3322m9055n3784n7041n8777n9203n8754n7919n7304n7317n8151n9664o1363o2515
-31889f57525o2395o0513n6787n1654m6029m1138l8243l8381m2023m9141n9048p0705q2900
-31876a356482r4421j04274j11677j16127j17331j15254j10011j02003r1828q0226o8115n6363
-31864b524112m5767l6914l0102k5422k2718k1787k2344k4174k7081l0859l5297m0062m4690
-31851b931329m8620n1114n1365m8518m1850l0835j5291M504K7895N3794Q0919J07890J33472
-31838b810448J56699J76969J94022K07912K18885K27238K33355K37509K39946K40788K40133
-31827d36992K37869K33850K27770K19329K08187J94196J77425J58212J37201J15247R3323
-31816A565617P2411N3369L6934K3609J3749P464M695N148Q283J3385J9479K5546L0605L3835
-31802A914129L4824L3515L0300K5860K0941J6265J2312R294P197N767M685L565K091J16k384
-31787B118477n159p860j0009j1135j0905r160o003j783L013P806J2009J5146J6795J6562
-31773B127794J4201R531K521o603j7441k9344m1590n3373o3941p2636p8932q2436q2871q0090
-31759A544790p4067o4952n3006l8736k2728n709J1556K8339M3940N7750O9220P7881Q3347
-31746A657625Q5277Q3476P7805O8232N4877L7996J8085m156k7699n1365p3797r3672j09837
-31733A722847j21479j28227j30148j27739j21832j13442j03651r3417q3475p4243o5725n7646
-31721E01823m9536m0865l1375k1051j0268L31R996J8016K3851K7216K8105K6710K3525J9151
-31707E25629J4379J0020O899N735P077J1306J8449K8255M0085N2970O5739P7256Q6501R2874
-31693A043174R6150R6462R4283R0234Q5002P9248P3449O7933O2813N8050N3525M9156M4929
-31680A994408M0985L7519L4772L2932L2078L2125L2793L3657L4191L3875L2300K9217K4616
-31667B425468J8611J1430L313n455j4627k3888l2805m0878m7496n2059n4156n3568n0489
-31654B083401m5442l9234l2900k7474k3940k3033k5186l0489l8653m9073o0970p3493q5853
-31641A527661r7387j07644j16337j23318j28593j32132j33990j34164j32597j29143j23626
-31630A68730j15944j06035r4164q0794o6591n2372l8849k6552j5792o683O65O150R502J0476
-31616d08253Q936M971r43q020j5247k1678k6537k9522l0685l0469k9432k8124k6872k5794
-31602f67669k4760k3512k1830j9484j6463j2880r029n356k396p19q45l126p638j4116k1990
-31587h51813l0447l8565m5473n0537n3407n4168n3237n1296m9116m7426m6753m7370m9254
-31574a468862n2115n5490n8711o1138o2102o1120n7898n2324m4523l4761k3478j1251J274
-31561b042499J3368K4329L3497M0376M4680M6417M5880M3592M0156L6128L1882K7556K3081
-31548a591557J8357J3197P533J314n420j2580j9992k7422l4537m0967m6397n0580n3505n5304
-31534a897860n6300n6825n7206n7647n8141n8542n8497n7569n5281n1193m5057l6808k6704
-31521b573630j5256l243Q437J8889K7437L3710L7692L9687M0165L9613L8330L6455L3869
-31508b237845L0462K6103K0882J5112R267L964k06k750l349j879J661P125J4356K3151L3281
-31493b060665M4475N6351O8473Q0337R1500J01619J10499J18094J24422J29515J33278J35550
-31481h66552J36037J34482J30646J24467J16043J05621R3580Q0352O6378N2064L7807K3924
-31469B34849J0752j425j2280k1432k8581l3345l5482l4853l1412k5323j6958o862M217J5397
-31455A7262K5793L4609M1198M5245M6628M5564M2306L7217L0550K2484J3100K588q766k0401
-31441C75377l1518m1236m8622n2935n3670n0752m4465l5505k4893j3796l400N328J1738J5691
-31427G342J7441J7685J7317J7372J8740K2095K7675L5381M4647N4617O4214P2322P7977Q0480
-31413E75305P9503P5192O8012N8677M7972L6530K4930J3435K301q398j8515k7870l6229m3181
-31399H47664m8302n1092n1061m7801m1056l0766j7200q88J7296L6267N4878P1870Q6137R6686
-31385I22632J02689J03558R8973Q8875P3524N3486K9570K849k5479n4108q1679j06886j28477
-31372A079527j45352j56593j61490j59617j50841j35349j13686q6673n5484k1461J3858M8799
-31360d4362Q1760J11128J35526J53847J65394J69934J67809J59812J47190J31390J13931
-31349A493359R6156P9159O3615M9824L7670K6745J6505O386m011j4861k6053l7208m7776
-31336A739510n7124o4600o9746p2249p2108o9590o5197n9580n3384m7070m0923l4857k8686
-31323A004396k2101j4887o988J418J0001J8343K5987L2596L7903M1832M4423M5792M6114
-31310A264829M5550M4199M2136L9385L5890L1569K6309J9999J2634M349m534j3595k2380
-31297A526340l0535l7828m4227m9809n4707n9034o2873o6195o8892p0760p1552p0909o8524
-31284G70495o4060n7323m8301l7280k4861j1934M52J1250J9565K4820K6699K5117K0210J2226
-31270F67075J547j1221k5259l9465n2580o3225p0066p1999o8179n8172m2018k0175O410L6471
-31256A89144O8432J00595J31255J58791J81779J99149K10196K14661K12710K04803J91634
-31245B063149J74016J52754J28690J02665P5487M8024K1085m563k8196m9264o7303q2079
-31233B534465r3494j01566j06492j08497j07868j04902r9862r2987q4515p4670o3763n2124
-31221A443725m0115k8151j6566n641M377J3382K1264K8035L3714L8332M1902M4420M5848
-31208A624526M6181M5472M3836M1472L8615L5557L2521K9757K7437K5686K4573K4096K4175
-31195B063904K4575K5006K5020K4158K1901J7883J1876L823o156j7754l0522m3773n6621
-31182B063320o7993p6700q1700q2251p8189o9954n8571m5431l2121j9984j0141l204N31J205
-31168A438817p75m821j0084j5699k0691k4103k5057k2829j6955p362N530K0759L6797N1817
-31154A405344O3822P1093P2419O7302N6021L9564J9326k990k5641m7045o5805q0861r1491
-31141A481058r7323r8417r5127q8192p8567o7342n5658m4458l4500k6242j9870j5400j2790
-31128G47172j1993j3002j5754k0113k5729l2019l8264m3686m7608m9615m9630m7894m4949
-31115C06916m1415l7947l4958l2713l1131l0033k9018k7692k5641k2507j8035j2003m455
-31102d0632M504J4526K5040L5335M4527N1705N6030N6899N4021M7565L8077K6481J3858J252
-31088D29188j0451k0672k9093l5620m0330m3317m4756m4861m3876m2122l9954l7698l5650
-31075c9212l3973l2776l2036l1660l1597l1808l2327l3335l5125l7887m1839m6939n2828
-31062e13342n8911o4357o8244o9718o8179o3207n4761m3058k8547j1802O419K5398M4323
-31049i67986O2411P8888R3028J04251J12096J16331J17018J14492J09407J02707R5346Q8387
-31037B26376Q2611P8609P6683P6866P9024Q2860Q8079R4258J01051J07973J14592J20403
-31025A329385J24961J27837J28736J27498J24125J18658J11372J02655R3016Q3113P3601
-31014B544957O5079N7899N2155M7564M3632L9671L5116K9502K2732J4868O123l277j3200
-31001B942821k3565l4301m5368n6522o7461p7782q7025r4759j00698j04681j06869j07637
-30989B036153j07562j07399j07696j08953j11206j14209j17440j20089j21431j20741j17645
-30978G81782j11989j04007r4144q3203p1897o0995n1102m2463l5052k8755k3133j8043j3287
-30965D3712q905n111k105k1J100J445J215Q22N50P03J548L163N697R186J3686J9118K5372
-30948A11175L2153L9100M5840N2047N7522O2196O6230O9826P3161P6487P9839Q3204Q6368
-30935I35148Q9066R0938R1675R0900Q8464Q4187P8134P0520O1746N2319M2874L3875K5675
-30922A835521J8296J1530M984j859r450j8096k7797l8256m8840n8668o6778p2182p4084p1936
-30908A382385o5400n4562l9670k1254j51K2805M6461O9959R2453J13429J32792J50632J67332
-30895A997211J83333J98948K14415K29648K44532K58859K72502K85457K97834L09833L21642
-30884D814214L33338L44925L56260L67056L76907L85051L90387L91497L86539L73715L51412
-30873H871301L18518K74809K21066J59131R1825K2602m4778j06685j60257k03335k35069
-30862I209128k55545k65764k67374k62291k52449k39629k25380k10901j97370j85543j76130
-30851F670752j69476j65537j63913j63799j64166j63871j61873j57348j49774j38975j25112
-30840D946908j08670r0422p1482n3122l6738k3721j5142j1748j3623k0414l1166m4647n9403
-30827D366610p3973q7103r7660j04848j08139j07211j02103r2963q0307o4779m7338k9096
-30815C371090j1298M737J7843K6896L1243L0386K4336J3424j663j9922m0128o0928q1010
-30802C305006r9151j14405j26100j33982j38128j38881j36796j32503j26618j19673j12117
-30791A926652j04322r6630q9307q2682p6984p2507o9318o7415o6491o6009o5245o3430n9834
-30778I46478n3975m5692l5159k2791r202M951J9037L2476M4835N5732O4897P2124P7345Q0599
-30764A231655Q2042Q1908Q0543P8226P5203P1626O7478O2595N6598M9107L9679K8044J4184
-30751B018888j669j8900l6635n3822o9347q2234r1754r7474r9343r7574r2577q4875p5021
-30738A117663o3620n1209l8340k5551j3362k249P303J4811J9848K2019K1144J7247J0682
-30725A036386K098p703j7865k7671l6638m4583n1658n8171o4558p1261p8597q6775r5824
-30712C97180j05576j15754j25975j35799j44720j52263j57921j61196j61624j58822j52562
-30701a175032j42814j29932j14501r7437p9798o2591m6685l2667k0813j1110l292L092Q589
-30688a904991J3737J8937K4411L0113L5754M0910M5159M8094M9599M9768M8985M7849M7045
-30675a404630M7148M8551N1290N5130N9532O3857O7506P0010P1174P1047P0033O8699O7746
-30662e92907O7781O9192P1995P5844Q0078Q3840Q6292Q6694Q4559P9578P1705O1123M8185
-30649C73959L3470J7706J749j3534k7397l9191m8433n4818n8093n8120n4856m8419l9086
-30636a5063k7414j4144k06J3309K5305L4722M0649M2530M0132L3774K4200J2561K58j1325
-30622A99288k0977k7860l1662l2494l0843k7370k2778j7632j2376p220k205K785Q034J3871
-30608i439K0580K8285L6937M6338N6256O6503P7005Q7837R8958J10317J21512J31952J40820
-30595A013861J47304J50769J50933J47917J42233J34603J25781J16366J06722R6976Q7141
-30584B420606P7238O7348N7651M8344L9665L1753K4733J8716J3831J0204P928P037P365Q680
-30570B841099J0530J2410J3755J4025J2775R656M546k498j1167k0956l1168m1018m9652n6261
-30556B706076o0174o0934n8408n2907m5173l6312k7633k0425j5695j4000j5335j9214k4721
-30543B255145l0755l6140l9863m1202l9800l5746k9484k1791j3544n653J080O089Q980R622
-30529A986938Q008M357j049p783j5413k3480l1568l9361m6541n2858n8010o1690o3669o3717
-30515A534164o1801n7982n2443m5496l7439k8644j9372r914m49Q825J7759K6164L3852M0645
-30501A347869M6378N0999N4536N7143N9018O0417O1574O2708O3964O5403O6946O8383O9322
-30488B134660O9342O8047O5177O0711N4846M7963M0549L3081K5998J9576J3960R154N095
-30475B648159J670j211l550n312o372o628n999m485k231N69L605O611R319J1548J3093J3718
-30459B672504J3048J0579N748j925j2708k6493m2765o0572p8728r5968j11133j23381j32307
-30446B015899j37910j40539j40800j39347j36872j33933j30924j27997j25067j21870j17959
-30435E62681j12915j06425r8432q9128p8945o8396n8024m8201l9074l0580k2354j3995m983
-30422b08771N145J6733K9861M4382N9837P5571R0850J04920J17142J27062J34374J38966
-30410G36072J40864J40258J37435J32765J26632J19397J11391J02911R4218Q5518P6903O8289
-30398B072653N9466M9986L9413K7297J3340k489k0005l8748n7953p6823r4369j09685j21854
-30385A740229j30096j33742j32336j25696j13937r7602p7517n4801l0635o249J7268L8925
-30373H93811N7800P3118Q4259R0830R2842R0734Q5286P7738O9289O1161N4172M8738M4744
-30360A824522M1701L8946L5849L1970K7150K1448J4976P912K75p999j6990k6691l6965m7446
-30346A908658n7662o7053p5159q1679q6568q9994r2369r4158r5888r7940j00498j03500j06574
-30333G59616j09222j10824j10894j09191j05725j00724r4533q7414p9468p0590o0560m9122
-30321c28651l6163k1794o536Q838K3223L5453M4434M9346M9773M5748L7754K6609J3379p36
-30307e9323j4476k6733l6573m3426m7089m7677m5622m1457l5758k9145k2101j5175q772l231
-30293d76558J215M479O552P457P334O329M699K797R91l63j077j164q08l53q6k27p78j542
-30275d41103k117j949m19L035Q762J6815K6759L7756M8567N7750O4018O6399O4565N8861
-30261G699N0214L9977K9599K0432J3456R225P841R099J2526J7592K3749L0458L7248M3663
-30247C52778M9229N3493N6008N6405N4492N0249M3888L5808K6528J6611O608l027j1943j9932
-30233G67195k6897l2828l7762m1710m4702m6734m7827m8007m7360m6017m4175m2068m0048
-30220B21060l8436l7589l7728l8870m0808m3074m5096m6252m6108m4448m1402l7401l3104
-30207c09256k9349k6930k6427k8104l1733l6662m1800m5942m7921m6868m2359l4494k3809
-30194g71654j1237K142J5206K6986L6793M4275M9357N2235N3176N2479N0383M7027M2528
-30181c10304L6896L0195K2535J4122N259l625j2005j9295k4931k8513k9821k8979k6327k2417
-30167c97210j7888j3283q975n110j606J759N298R234J3672J8533K3569K8437L2772L6246
-30153b74552L8611L9695L9395L7690L4630L0332K5033J9008J2495N735j214q173j4971k1176
-30139c7462k6171k9177k9421k6338j9801j0136J822J4872K7706L9065M7948N3707N6155N5543
-30125A18312N2549M8062M3107L8552L4991L2626L1294L0524K9666K8081K5209K0612J4011
-30112E47596N315n451j7962l1672m5775n9205p0887p9879q5506q7549q6192q1927p5446o7387
-30098b41927n8289m8458l8043k7115j5700l892Q172K0312L2363M4129N5433O6012P5513Q3469
-30084d8021Q9284R2399R2289Q8645Q1507P1210N8515M4488L0285J7145O060k313p711j0326
-30070F03456j0712r623p896o175m940m308m166m289m432m417m286m123m099m357m964n921
-30054E14748p135q481r858j1127j2256j3141j3604j3376j1994q895l518M585J5563K9181
-30040D50692M4806O1416P7736R2445J04281J12256J15742J14605J09195J00271Q8924P6359
-30028A548728O3622N1527M0455L0395K1052J1923K439p945j9675l2998m7994o4542q2224
-30015A514763j00460j18342j34856j48833j59151j64835j65288j60222j49810j34606j15393
-30004c7033r3262o9418m5157k1836p03J6997L0385L8723M1661L9253L1888K0327N639j0914
-29990e3450k7963m4093n8039o8653p5167p7167p4627o8016n8080m5846l2394j8780n825N875
-29976g02225J6059K4712L1993L8197M3589M8337N2380N5450N7061N6609N3556M7657L8962
-29963a37663K7976J5531K618r701k0491k9065l4989l8187l8851l7381l4375l0458k6301k2496
-29949d13833j9608j8054j8091j9672k2461k5730k8461k9560k7885k2641j3337N5J7170L7299
-29935f04809N9484Q2645J05694J27565J47387J64449J78270J88526J95050J97765J96668
-29924A038694J91781J83266J71409J56682J39816J21701J03357Q5868P0137N6852M6370L8722
-29912B404655L3688L0874K9815L0062L1227L3001L5164L7574M0151M2810M5460M7867M9777
-29899B892125N0801N0506M8366M3845L6458K5865J2020m695k3385m2728o1187p7237q9730
-29886B861024r8061j02263j02968j01231r8275r5238r3068r2297r3055r5168r8195j01631
-29874A689574j05020j08054j10612j12812j14831j17005j19566j22747j26631j31268j36620
-29863C84408j42603j49007j55507j61630j66716j70139j71256j69740j65500j58806j50205
-29852a376701j40486j30459j20826j12014j04116r6764q9250q0671p0051n6706m0382k1389
-29840b439815n98K0660M0798N8253P1724Q0213Q3240Q0653P2657N9791M2871K3024J701j9393
-29826a824221l8483n3928o4522o9645o9399o4446n5957m5330l3949k3046j3626o383j695
-29813b364630L59ok347n985j0139j3940j6550j7240j5484j1020l910N506J6629K8717M0936
-29798b369104N2493O2645P0815P6602P9885Q0801P9814P7607P5087P3156P2643P4240P8297
-29785a415019Q4917R3882J04783J17018J29927J42827J55008J65748J74330J80059J82293
-29774A15773J80573J74686J64797J51371J35189J17146R8078P8654N9225L9937K0762J730
-29762A337921j6988l5128n2203o7795q1529r3203j02693j10014j15127j18023j18713j17277
-29750C09228j13937j09021j02965r6198q9117q1943p4809o7647o0339n2755m4810l6654k8536
-29737f49503k0915j4340r338o290n397o546r406j3333j7598k1412k4001k4799k3497k0061
-29723h66436j4748p999l34P727J5798K3588L0994L8055M4934N1965N9610O8365P8733R0989
-29709c78759J05100J20641J36701J52043J65268J75040J80277J80344J75082J64753J49969
-29698A326459J31494J10168Q6735O1879L6200J0204j5565m0612o4362q6184j05400j21265
-29686A329751j33113j40293j42380j39127j30598j17118r9303p7998n4204k9046l599K1045
-29674B84017M3931O4206Q1118R4096J02683J06632J05922J00769R1643P9165O4135M7386
-29662A265703K9691J1780n727k2307l7564n1238o3171p3330q1708q8208r2650r4660r3796
-29649F02815q9584q1703p0022n4660l6018j4610Q869L3656N8832Q3416J06257J26190J42133
-29636H15571J53184J58753J58644J52965J42195J26956J08073Q6437O3034L8858J4947p673
-29624B011944k8049m5403n9211o9231p5546p8437p8439p6046p1804o6135n9441n2128m4603
-29611A207471l7425l1162k6445k3805k3610k5990l0747l7406m5267n3417o0987o7138p1266
-29598F72806p3060p2534p0031o6212o1917n8060n5498n4850n6470o0363o6273p3738q2231
-29585a78431r1208j00218j08840j16672j23277j28114j30653j30432j27174j20883j11834
-29574a467736j00573q7830p4375o0959m8100l6094k4930j4333l896O874J8301L0552M3524
-29561a819575N6822O9868Q1961R2355J00391J05501J07321J05666J00593R2426Q1774O9467
-29549g55430N6504M3983L2888K4048J7913J4588J3780J4921J7360K0482K3842K7293L0775
-29536d17053L4290L7756M0878M3203M4164M3241M0141L4858K7770J9510J0897K794m011q910
-29522e0472j1488j1608r375n108N88O947J3153J8354K1957K3621K3400K1645J8880J5669
-29508G6163J2512R655P261N309L709K315R76n13k303m577p407j0786j4564j8505k2296k5626
-29492A1323k8238k9966l0762l0635k9668k7858k5215k1696j7319j2266o924j953J863L717
-29478b45597L010m56o413j4140k2549l0402l6556m0105m0535l7751l2101k4207j4932n189
-29464e47923M189J2649J9990K6371L2233L8070M4302N1094N8332O5727P2839P9345Q5016
-29451D2234Q9796R3742R6919R9321J00794J01050R9660R6166R0154Q1419P0010N6236M0692
-29438A158193K4058P048r713k5791m0911n4923o7753p9316q9439r7964j04649j09362j12088
-29425C97390j12987j12400j10695j08291j05461j02289r8664r4326q8944q2278p4124o4477
-29413g57546n3433m1243k8333j5212k548Q944J8627K5996L0897L3444L4115L3552L2459L1440
-29399f48841L0805L0625L0654L0419K9349K6942K2851J7068R938K170n260j1159j4381j3909
-29385d62729r093K80J3866L0835M9892O9503Q7973J03644J15079J21127J21093J14781J02510
-29372D58761Q5172O4049M0751J6969n560k5371m1173n2156n7817n8215n3850m5684l5022
-29359B90854k3281j1864j913N811J0951J3543J3916J2533R940O621K966q01m629q538j2629
-29344C03480j6871k1082k4856k7624k8834k8014k4950j9722j2691m327M804J4222K3488L2275
-29330A69298M0328M7399N3278N7745O0541O1347N9751N5301M7563L6241K1243K826j8450
-29317F94411m1757o6084r0374j13609j34873j53446j68726j80292j87828j91104j90022j84602
-29305a008306j75101j62033j46140j28416j09954r1765p4733n9449m6234l5209k6305j9452
-29293b083097j4531j1344r675r151r386j0009j0717j1422j2143j3075j4393j6212j8496k1070
-29279b264721k3580k5599k6620k6177k3809j9198j2241l003Q138K0582L3586M6253N7751
-29266b258638O7315P4358P8525P9675P7907P3451O6650N7843M7357L5504K2544Q835n231
-29253a573905j9112l2112m3492n2502n8527o1209o0439n6389m9454m0138k9019j6678l757
-29240b096733R180K1498L2680M2260M9992N5832N9971O2857O5048O7091O9454P2338P5738
-29227a412794P9423Q3062Q6380Q9231R1671R3854R5974R8075R9969J01180J01009R8671R3532
-29214b00763Q5273P4030O0467M5647L0902J7499O577j128n312o026l660J218P920J5703K3822
-29199A52169L1518L8099M2950M5599M5796M3557L9146L2993K5606J7431Q764k73r652j9403
-29185D94300k9419l9454m9086n7810o5143p0799p4815p7493p9501q1578q4451q8591r4141
-29172c97981j00839j08073j15038j20818j24607j25802j24194j19900j13482j05680r7323
-29161a653737q9106q1517p4747o8821o3545n8733n4081m9290m4070l8134l1273k3453j4769
-29148b345276n517L879J2929K1107K7958L3094L6242L7299L6319L3619K9729K5341K1251
-29135b032026J8192J6816J7594K0745K6265L3907M3145N3346O3699P3451Q1845Q8174R1830
-29122a403017R2264Q9096Q2198P1843N8655M3728K8329J3859J571p686j3503j6008j5735
-29109i74406j3506j0281o982m426l239l812o368j0948j7432k5646l5306m6073n7529o9156
-29095a285110q0379r0567r9056j05240j08496j08317j04329r6372q4536o9315n1504l2132
-29083b315353j2310O986K5028M1423N6083O9066Q0491R0383R8664J05144J09612J11993J12363
-29070a420427J10992J08368J05005J01443R8099R5182R2693R0390Q7896Q4702Q0244P4011
-29058b91402O5576N4722M1522K6322R676p666k5001m1634n6952p0442q1528q9713r4418r5244
-29044f56182r1981q4782p4197o1188m6905l2609j9441q216M45O302R249R349O744J664n674
-29029a047422j4956k5864l7998n0862o3878p6345q7396r6208j01972j04155j02518r7304
-29017a906878q9187p9208o8679n8861n0852m5347m2575m2294m3919m6576m9338n1348n1834
-29004b626896n0305m6518m0498l2503k2961j2362j134J0408K2059L3724M5266N6455O6933
-28991b598332P6321Q4243R0412R4707R7113R7767R6938R4999R2454Q9906Q7973Q7151Q7695
-28978a420653Q9575R2434R5647R8525J00384J00754R9300R5932R0686Q3649P4934O4725N3147
-28965b80961M0527K7214J3721N86j1584k2255l0934l7220m0876m1773m0019l5861k9732k2216
-28951e11383j3954n580K300R301J5182J9927K3766K6995L0084L3435L7349M2012M7406N3335
-28937a89825N9589O5875P1976P7696Q2814Q7031Q9952R1027Q9856Q6095P9786P1199O0894
-28924H23965M9577L7954K6609J5919O094k949j1309j9297k7227l5350m3897n2909o2252p1522
-28910F33406q0185q7494r2706r5225r4680r1071q4891p6910o8303o0226n3913n0194m9718
-28897c52110n2666n8770o7482p7900q8909r9342j08008j13829j15979j13987j07775r7623
-28885a454380q4263o8703n2095l5665k0494p486K818J0224J4953J7570J8791J9404K0100
-28872a619226K1328K3213K5619K8217L0660L2710L4330L5759L7443L9953M3775M9247N6507
-28859a160465O5342P5218Q5452R5182J03514J09826J13543J14500J12767J08672J02874R6132
-28847B2557Q9441Q3730P9794P8042P8474Q0536Q3414Q6050Q7460Q6876Q3867P8326P0494
-28834A089061O0857N0053L8879K8040J8246R894L118k261o763j1055j5840k1708k8971l7608
-28820A173942m7328n7546o7580p6742q4482r0461r4520r6700r6999r5428r1924q6442p9022
-28807A08768o9883n9365m8050l6460k5174j4736n570J977P621J1242J2879J2749J1342R198
-28793h3462O967N301M596N162P008R971J3727J7886K2055K5977K9446L2413L4953L7150L9062
-28778B08212M0676M1930M2669M2854M2520M1872M1199M0834M0994M1725M2849M4014M4773
-28765G57121M4690M3398M0623L6231L0132K2308J2859K000r847k2058l3860m4362n2819n8566
-28751G67850o1272o0915n7711n2147m4832l6449k7725j9242j1519m827P39N284R066J2304
-28737D18604J5153J7605J9480K0474K0264J8593J5370J0686M829j850r005j6366k3774l1129
-28723D78934l8286m5057n1139n6153n9738o1594o1545n9598n5944n0849m4661l7787l0557
-28710a73974k3356j6506j0314n051r96J666K791K356M54k585o280r927j2746j3888j2662
-28695b81018q594j505Q389K0598L4475M9337O4561P9617R4070J07444J19245J28920J35873
-28682E51412J39678J40137J37408J32058J24982J17305J10240J04868J02022J02244J05740
-28671A868094J12419J21986J33962J47711J62407J77040J90367K01005K07442K08177K01803
-28660C732413J87193J63688J31253R0685M3704p192n8843j07917j51396j86882k12923k28970
-28648C394813k35318k32808k22721k06556j85948j62590j38144j14132r1837p2232n5859
-28637A676668m2804l2734k4915j8401j2150n279K749J2086K2440L3244M3858N3708O2378
-28624A770848O9670P5436P9577Q1919Q2194Q0152P5557O8400N8816M7179L3961J9637M590
-28611B547936j0972k6979m3453o0390p7673r5018j12073j28472j43917j58279j71512j83577
-28599A335621j94407k03747k11212k16314k18528k17337k12385k03422j90364j73279j52426
-28588h57800j28327j01739p3745m5626j8827N231K5313M0503N0387N5088N5217N1826M6217
-28575h96282L9744L3617K8767K5774K4876K5950K8725L2665L7194M1650M5353M7710M8280
-28562d35977M6897M3735L9285L4306K9712K6303K4635K4894K6751K9532L2297L4094L4127
-28549i409L1886K7262K0337J1390P49j1339k4658l9049n4330p0245q6434j02488j17870j32032
-28535e56230j44501j54819j62673j67952j70706j71177j69701j66605j62111j56229j48784
-28524b331488j39553j28239j14716r8979q1284o1992m1536k0340J395K3529M6080O8967R1940
-28511b786216J14420J35524J54118J69041J79209J83784J82255J74428J60401J40502J15297
-28500a077237Q5536N2139J6218k0989n8160r3889j26771j55470j78713j95517k05198k07518
-28488b165569k02713j91487j74846j54041j30340j05010p9213n4044l0472r402Q402K2320
-28476c266415L1936L7053L7741L4343K7468J7951O762n101j6704k7294l6225m3026m7248
-28463c248759m8485m6377m0714l1555j9289m759J0945K6522M0813N2896O2261O8877P3101
-28450c104523P5655P7433P9430Q2613Q7753R5395J05696J18485J33215J49144J65312J80808
-28438a753584J94746K06339K14952K20072K21350K18664K12051K01806J88400J72422J54548
-28427D51766J35480J15847R6256P7111N8729M1235K4639Q885o103k0293l3562m5598n6034
-28414H48358o4446p0503p4013p4932p3461o9862o4482n7659m9676m0760l1089k0858j0297
-28401A46320L07J0637K0360K9208L6885M3206M7975N1018N2254N1656M9354M5565M0562L4668
-28387F59975K8185K1401J4607Q070J995l510q535j3220j7761k2336k6938l1375l5334l8411
-28373E36813m0231m0537l9203l6321l2208k7371k2603j8819j7010j8070k2609l0854m2572
-28360A48405n7158p3663r0958j07893j23314j36248j45895j51644j53075j50007j42403j30431
-28348a314284j14520r5278p3583n0450k6989m307J6698L5329N1288O4556P5446Q4485R2270
-28335a259339R9411J06361J13369J20363J27061J32906J37292J39497J39025J35485J28813
-28324A20244J19227J07222R3477P8700O3509M8349L3449J8869M707q936k1818l3569m3795
-28311E79635n2184n8587o3070o5899o7517o8365o8829o9147o9314o9136o8250o6228o2639
-28298b69530n7249m9984m1079l1027k0577j0528j641N560J0921J4652J7282J9480K1923K5036
-28284c66761K9046L3917L9443M5414N1662N8139O4881P1954P9351Q6902R4232J00797J05994
-28271D94971J09315J10511J09602J06937J03056R8555R3993Q9748Q6078Q3121Q0974P9741
-28259A646602P9495Q0278Q1888Q4047Q6152Q7545Q7514Q5518Q1219P4503O5558N4712M2454
-28246B637485K9387J6195L594p753j7275k4696k9972l3401l5563l7181l9049m1748m5547
-28233B374476n0274n5352n9891o2923o3560o1148n5482m6673l5251k1944p615O920K0934
-28220A882217L3845M5251N4809O2298O7527P0383P0901O9246O5796O1080N5749N0456M5706
-28207B635264M1887L9146L7463L6634L6377L6240L5740L4328L1525K6992K0649J2756L951
-28194C028952m747j2029j6445j6582j1251K25J7941M1306O9062R9554J30893J61344J89556
-28181C677779K14669K36446K55039K70951K84709K96723L07043L15183L20011L19768L12291
-28170F810612K95284K66916K26198J73526J10723M0958l1695j02898j68684k25940k72689
-28159G122311l08098l32303l46134l50839l47806l38530l24403l06821k87137k66601k46330
-28148C667309k27155k09679j94114j80397j68279j57357j47194j37408j27621j17536j06982
-28137A893587r5874q4329p2600o1081n0242m0495l2112k5177j9491j4707j0406o153j644
-28124A379276L270Q606J4215J9893K5347L0259L4357L7384L9124L9383L7981L4785K9740
-28111A733620K2858J4312M325o835j8841l1473m4489n7702p0864q3677r5721j06363j14969
-28098A144181j20790j23218j21823j16532j07671r5956q2460o8346n4859m3022l3629k7222
-28086A48653k3993k3984k7030l2814m0981n1053o2524p4817q7287r9248j09984j18741j24836
-28073g28639j27654j26746j21908j13202j00978q5816o8497m9906l0954j2555M448J9396
-28061a543011L1793M1384M8148N2256N4020N3823N2097M9195M5428M0996L6086L0769K5202
-28048i81814J9568J4132R233N193K287P07M50J424L441O306R833J3975J8698K4058L0119
-28033h22390L6874M4262N2066N9994O7617P4403P9894Q3501Q4829Q3510P9334P2318O2654
-28020E8866N0886L7743K4151J1128l92r643j6059j9381j9591j6920j1761m676L768J2975
-28006A01094K2396L1544L9977M7283N3036N6889N8584N7988N5276N0725M4852L8198L1271
-27993F89113K4493J8110J2239O859J871k884p595j2484j7747k3542k9980l7075m4821n3208
-27979E23349o2151p1566q1277r0960j00166j08297j14715j18777j19959j17956j12699j04397
-27967f79571r3459q0369o5680m9837l3252j6282P73J7517L3626M8680O2287P4087Q3799R1184
-27953f06497R6139R8569R8448R5770R0526Q2735P2510O0047M5749L0184J4086j798j6715
-27940A59753l0079m1495n0762n7926o3212o6992o9643p1538p2843p3614p3688p2872p1006
-27927f55917o8098o4306n9948n5356n0764m6181m1424l6130k9937k2570j4016m496N532J5523
-27913a128088K4841L3025L9726M4904M8746N1622N4069N6644N9861O4120O9688P6789Q5563
-27900d18490R6103J08534J22854J38964J56562J75179J94048K12139K28260K40962K48741
-27889A503856K50132K43843K28959K05198J72969J33532Q8884M1597n594n0029q9564j22776
-27877B601007j49027j68324j81259j88663j91516j90806j87455j82383j76435j70421j65144
-27866F49574j61180j58954j58515j59595j61502j63321j63914j62304j57678j49564j38018
-27855a084971j23436j06635q8641p0603n3559l8332k5441j4977o790m79M450Q455J1950J5282
-27841a573727J8622K2122K5820K9691L3637L7601M1541M5540M9777N4539O0127O6702P4270
-27828a013738Q2564R1083R9134J06033J11151J14106J14739J13234J09917J05284R9864R4199
-27816B27570Q8774Q4150Q0742P8881P8775Q0276Q3087Q6661R0339R3523R5835R7068R7377
-27803A363058R7139R6930R7357R8886J01720J05762J10535J15379J19530J22410J23678J23498
-27791B675882J22462J21596J22176J25434J32389J43500J58535J76509J95740K13952K28594
-27780D416769K36961K36607K25610K02781J68061J22589O8710R771n0327j07698j58933k01558
-27768E169343k34170k56384k68562k71628k66687k54933k37470k15371j89681j61475j31913
-27757B681069j02135p3306m6495k2610k462J3293K4195K9916L0381K5775J6584L595j2138
-27744B565662k9475m7133o4034p9184r1897j01762j08506j12047j12347j09372j03053r3334
-27732A513518q0237o4023m5177k4489k940J8438L8767N7501P4499R0050J04751J19300J34363
-27719A934321J50299J67104J84456K01709K18113K32978K45888K56750K65809K73479K80154
-27708D411060K85972K90627K93294K92608K86802K73959K52280K20488J78138J25874O5512
-27697F976614p2o7193j31844j90184k39014k76172l00710l12931l14183l06537k92431k74256
-27685D271087k54031k33221k12685j92822j73720j55440j38065j21844j07088r4093q3013
-27674B505065p3717o5857n8816n1880m4341l5673k5593j4188j784J1023K3620L5475M6230
-27661B249564N5733O3964P0903P6420Q0266Q2017Q1227P7512P0693O0887M8433L3968J8243
-27648C069830K040j3832k8729m2113n3591o2962p0183p5311p8497p9975p9971p8762p6669
-27635B331275p4049p1269o8809o6985o6042o6019o6725o7763o8633o8817o7863o5465o1418
-27622A451418n5671m8230l9146k8563j6666l785R605K2921L5399M6284N4859O0496O2858
-27609A551779O1953N8131N2168M5063L7973L1894K7638K5601K5776K7811L1038L4662L7869
-27596B049356L9925M0335L8893L5752L1429K6748K2651K0141J9928K2430K7638L5183M4354
-27583B454763N4323O4130P2903P9848Q4266Q5692Q3778P8401O9594N7626M2943K6109P913
-27570C262289j0782k9058m6007o0795p2779q1429q6378q7383q4353p7342o6650n2787l6501
-27557B470045j8707m14J7351L3674M7734N8952O6989P1707P3192P1694O7487O0988N2617
-27544C073309M2805L1996K0583Q885k850j4467k5799l6734m7050n6529o4876p1767p6860
-27531B780646p9905q0727p9321p5898p0852o4775n8298n2080m6672m2518m0018l9539m1488
-27518B008555m6296n4249o5417p9510r5794j13195j30394j46058j59068j68625j74401j76484
-27506E99064j75258j71418j65710j58871j51585j44333j37436j31031j25046j19247j13324
-27495i94195j06816r9329r0504q0115o8128n4650m0021k4658r124O046K0347L3461M5104
-27482a462582N5140O3376O9525P3187P3850P1043O4428N3939L9827K2621L153j7546l8308
-27469i28347n7921p5268q9403r9701j05867j07945j06243j01246r3511q3629p2060n9226
-27457a980367m5422l0923j6029j148J3218K6551L8339M8270N6240O2351O6839O9961P1905
-27444a620215P2715P2296P0475O7002O1744N4632M5771L5427K4002J2029L3j1380k1721l0565
-27430a167755l7644m2881m6345m8240m8809m8314m6971m4892m2110l8603l4268k8979k2522
-27417a698333j4651n127O271J9547L4486N0559O7002Q2891R7317J09517J18937J25317J28644
-27404h77623J29144J27238J23478J18593J13274J08187J03859J00553R8312R6952R6211R5851
-27392D34029R5767R5972R6601R7723R9295J00975J02202J02241J00413R6215Q9504Q0527
-27380A591464O9942N8589M7429L7188K8359K0998J4808R307M023j418p040j2638j7822k2165
-27366A821024k5339k7184k7713k7161k5750k3725k1242j8342j4932j0971o407j334L989R188
-27352A604101J3821J7508K0027K1344K1568K0862J9295J6703J2765P013j007j1522k4545
-27339A737933l9761n6601p4367r2299j09664j25825j40146j52171j61399j67416j69986j69118
-27327B79180j65229j59091j51790j44503j38261j33806j31370j30699j31162j31898j31999
-27316a270628j30725j27525j22125j14568j04907r3381q0163o5378m9203l1809j3523N270
-27304b198665K3990M2009N8613P3149Q4993R3710R8984J00740R8976R3898Q5740P4764O1258
-27291a207841M5419K7403P380j4349l7329o0809q3827j05277j24030j39186j50073j56424
-27279a998943j58382j56446j51347j43981j35137j25470j15357j04998r4493q3963p3608
-27268c342125o3688n4477m6108l8560l1585k4850j7959j0596k641N860J4720K3631L2299
-27255c556079M0501M8062N4889O0885O6008P0214P3475P5832P7367P8184P8423P8164P7433
-27242b676642P6113P4013P0830O6285O0129N2334M3035L2530K1216R454k546j4594k6671
-27229b214514l8762n0814o2734p4408q5742r6604j06925j16484j25031j32217j37586j40825
-27217c382646j41732j40360j36960j31912j25627j18344j10136j00881r0335p8301o4742
-27206d621976m9915l4254j8464l170J1086K3955L5406M5547N4666O3074P0994P8626Q5981
-27193d258444R2951R9396J05031J09642J13016J14914J15154J13587J10099J04735R7708
-27182c082211Q9469Q0651P1963O4141N7656N2758M9299M6819M4687M2238L8929L4588K9387
-27169b379626K3874J8781J4903J2778J2686J4520J7950K2379K7234L1901L5901L8849M0494
-27156b067376M0701L9520L7031L3503K9305K4840K0628J7105J4702J3716J4303J6378J9602
-27143a746042K3383K6887K9178K9379K6834K1239J2757J976j0191k2531l3790m2830m8695
-27130a732446n0896m9339m4348l6721k7416j7531q060J86O703J1281J3993J5071J4831J3542
-27116a891150J1422Q616N200J289k965p319j1371j4643j6678j6945j5169j1191n154K557
-27102a963501J1350K0467K9137L6653M2430M6136M7737M7439M5818M3674M1954M1569M3345
-27089a465792M7791N5101O5129P7519R1710J07126J23264J39639J55871J71548J86278J99526
-27077d5290K10688K19125K24165K25262K22148K14798K03494J88868J71674J52778J33070
-27066B120780J13319R4108P5952N9009M3279K8593J4652J219j1846k4422l6179m6660n5307
-27053B376497o1711o5603o6962o5985o3090n8717n3395m7597m1708l6133l1174k7040k3956
-27040A733426k1995k1203k1492k2804k5070k8205l2283l7383m3520n0747n8858o7462p5925
-27027A226479q3327q8555r0461q8026q0657o8196n1288l1154r526J1610L0310M4965N4419
-27014G76593N8069N5864M8255L6098K0458K539j6543l5833n4685p2668q9608j05468j20252
-27001E02819j33932j46403j57447j66700j73798j78283j79852j78255j73427j65489j54729
-26990a305496j41567j26567j10178r2859p4894n6397l7426j8086J460K0749L9115N5718O9569
-26977a776859P9782Q5641Q6715Q3069P5161O3867N0403L6117K2402J0525J405m246o194m584
-26963a196796J55P327J6057K5519L4840M3235N0104N4876N7232N6904N3887M8298M0521L1061
-26949f76780K0659J0117L24p876j3862j7346j8311j7193j4567j1297p957n178l130j876j347
-26934g65620j412k027l184n015p416j0286j3251j5884j7602j8026j6870j4154j0248n732
-26920i06727j339K091L862L556P98m295j1476k0379l0548m1621n3179o4895p6440q7219r6754
-26905a384565j04339j09450j11606j10655j06609r9908r0955q0278o8280n5036m0593k4631
-26893b386905p110J2030L2376N3224P3629R2470J08731J21460J30100J34316J34084J29691
-26881a371904J21546J10281R6634Q1229O4999M8624L2915J8679O540k852r122j2132j1962
-26868h26525r159m458R48N944R361J0297Q263L373l963j2814k2095l0733l7878m2877m5625
-26853i97941m6203m5150m2852l9963l6920l3877l0973k8133k5172k1885j8051j3427p848
-26840a388395j031P083J6764K8018M1002N5775P2253R0341J09691J29547J49095J67145J82590
-26827c40122J94354K01508K03744K00847J93192J81337J66167J48382J28979J08834Q8734
-26816A475956O9242N0921L3984J8592M565q232k0078l1419m2334n3081o3904p4465q4693
-26803A275054r4193j02630j09802j15509j19643j22156j23030j22032j18755j12885j04013
-26792C0406r2076p7274o0335m2189k4065p163P503J9024K7027L1331L2204L0037K5533J9295
-26778h0742J1987M170l565j0877j7427k3038k7539l1084l3774l5881l7742l9833m2531m6062
-26764d13938n0572n5947o1891o8046p3768p8530q1945q3612q3564q1855p8907p5240p1342
-26751a359157o7729o4578o1987n9887n7865n5830n3603n1301m9142m7305m5964m5094m4588
-26738b064030m4124m3395m1972l9678l6352l2132k7191k1855j6544j1464o990l149o5K372
-26724b386569M141N446O345P040P836R090J1413J5310K1351K9888M0993N4450O9779Q6209
-26710b017278J02874J18870J33352J45697J55640J63157J68629J72395J74985J76529J77144
-26699c28006J76480J74163J69621J62389J52065J38568J22152J03329Q3034O2247M1934K2826
-26687A080802N402j0239k4167l6711m8199n8936o9157p8924q8091r6445j03437j08623j11479
-26674B51796j11594j08816j03213r5169q5237p4242o2960n2108m2290l3831k6836k1224j6858
-26661e82582j3473j0972r329q580q835j0170j2557j5768j9460k3108k6115k7973k8244k6717
-26647h23883k3478j8877j3468p844k610J920N595Q522J0930J3130J5420J8027K1146K4891
-26633g70579K9336L4595M0626M7491N5038O3156P1641Q0317Q9006R7544J05709J13359J20153
-26620A77392J25713J29633J31384J30512J26534J19141J08195R3704P5965N5398L2596Q139
-26608A314306j7441m3637p0022r6156j21581j45694j67897j87557k04072k16930k25759k30193
-26596d12633k30014k25113k15568k01659j83891j62886j39363j14031q7613o0880l4709j0040
-26584b078400J2121L0873M5603N6096O2640O5980O7182O7440O7825O9073P1463P4893P8944
-26571a308267Q3122Q6998R0237R2688R4269R4874R4390R2710Q9693Q5348P9731P2998O5428
-26558a85781N7267M8856M0430L2263K4553J7476J1136N556P63l279o646r409j1743j3900
-26544G542j6190j8995k2735k7744l4312m2460n2032o2565p3362q3596r2443r9182j03437
-26531g21511j05221j04925j03312j01203r9321r8151r7751r7825r7792r6923r4529r0007
-26519a908471q2986p3280o0886m6017k9006j0412R087K8683M7567O4925Q0126R2685J02223
-26506a785762J08626J11736J11590J08323J02238R3778Q3474P1820N9161M5708L1466J6421
-26494h41421N23j6087l3139n0208o6674q1854r4949j05233j12019j14823j13517j08310r9859
-26481a837570q9164p7448o5988n5936m8178m3287m1494m2654m6410n2192n9241o6728p3729
-26468b600019p9379q2950q3844q1788p6638o8518n7660m4387k9087j2274N625K4026M2424
-26455c144469O0338P7272R2807J06563J18254J27661J34637J39076J40908J40080J36639
-26444a870234J30692J22574J12809J02092R1211Q0935P1823O4197N8065N3245M9406M6219
-26432h86966M3466M1067L9019L7459L6418L5867L5632L5366L4656L3168L0698K7300K3329
-26419d33521J9364J6078J4160J4153J6369K0832K7244L5007M3335N1237N7805O2238O4048
-26406H349O3107N9598N4046M7040L9202L1064K3034J5402Q426K257k993p342j0819j3543
-26392C16828j5567j6865j7304j6669j4681j1156o096L19P662J5330K2737K9289L4592L8373
-26378C66792M0443M0730L9121L5620L0273K3374J5408P039r09p696j2751j5803j7043j7023
-26364E27575j6627j6926j8979k3694l1732m3318n8293p6090r5671j15804j35097j52255j66209
-26351d23120j76286j82202j84111j82460j77946j71396j63631j55438j47378j39783j32721
-26340b236472j25936j19051j11620j03261r3859q3505p2564o1615n1245m2178l4965l0074
-26328c166345k7747k7990l0560l5029m0758m7068n3284n8792o3090o5822o6795o5944o3405
-26315c812629n9426n4351m8535m2273l5740k8993k1962j4508o536K042J1265K1054L1394
-26302d059198M2197N3393O4883P6488Q7898R8690J08278J16028J21342J23643J22645J18210
-26290b925503J10476R9816Q6747P1956N6132L9945K4053R008m700j6594k6248l3250l7142
-26277b545304l7565l4206k6951j5949j636J5230L3666N2557P0688Q7015J00533J10493J16436
-26264b074993J18096J15569J09184R9499Q7328P3531N8971M4411L0387J7246N143n811j5455
-26251a336894k3588k9914l4134l6059l5730l3430k9732k5380k1156j7749j5648j5083j5998
-26238a670495j8121k1020k4126k6881k8829k9615k9216k7778k5712k3558k1846k0959k1172
-26225a989328k2508k4891k8082l1891l6095m0572m5305n0381n5838o1750o7922p3944p9089
-26212b607596q2406q2827p9389p1450n8809m1902k1680M57K2904M4058O2593P7620Q8693
-26199b749734R5862R9536J00378R9150R6631R3420Q9954Q6405Q2701P8609P3767O7821O0473
-26186a625027N1546M1068K9195J6239K692j0928k4017l6090m6831n6191o4436p1966p9280
-26173a874026q6722r4492j02506j10563j18324j25481j31721j36807j40581j42918j43813
-26162c207954j43258j41302j37902j32982j26398j17975j07610r5362q1362o5880m9171l1452
-26150d438608j2901O294K5852M5382O4415Q2426R8962J13634J26142J36288J43855J48680
-26138c459579J50627J49685J45930J39645J31262J21326J10477R9441Q8897P9588P2145O7049
-26126b103507O4534O4512O6601P0078P4152P8028Q1055Q2893Q3512Q3107Q2135Q1057Q0305
-26113a111538Q0057Q0325Q0859Q1309Q1276Q0351P8194P4533O9096O1664N2076M0299K6471
-26100b25028J0964n631k2576l9000n3976o6619p6133q1954q3844q1932p6775o9155o0062
-26087i31721n0397m0937l2258k4687j8358j3298r438o724n215m981o197q884j2991j8113
-26073a184199k3674k8870l2885l5017l4830l2173k7216k0399j2293l560N156J3293K0450
-26060a396217K6356L0919L4201L6399L7737L8485L8895L9125L9397L9867M0697M2048M4029
-26047i08062M6724N0092N4034N8285O2438O5917O8065O8145O5563N9916N1108L9301K4876
-26034a93598Q354r768k9034m9101o9684r0581j11582j32479j52984j72699j91146k07717
-26022a402019k21727k32491k39320k41609k38960k31165k18335k00904j79582j55316j29117
-26011c690545j02005p4864m8314k2803J556K4803M7072O8551Q9332J09349J28382J46059
-25999c323427J61905J75427J86221J94001J98675K00409J99543J96601J92152J86697J80568
-25988a251228J73875J66418J57724J47144J33956J17654R8051P5488N0843K5415P17k1756
-25976a25699m0816n5706o6164p2376p4763p4005p0676o5409n8679n0892m2365l3314k3955
-25963h54819j4529n314L255J0691J6429J9960K0894J9081J4619P869o69j0358k0699l1282
-25949h24872m1954n2661o3452p4298q4993r5164j04268j11704j16953j19664j19711j17201
-25937a926895j12373j05545r6999q6976p5642o3239m9990l6309k2674r699K009J1862J9491
-25924b552979K4791K7973K9509L0113L0474L1181L2603L4791L7555M0495M3107M4872M5321
-25911b100194M4174M1366L7086L1766K5988K0417J5622J2001R758Q872R156J0253J1767J3321
-25897a808647J4606J5497J6080J6709J7864K0152K4077K9850L7361M5996N4826O2651O8270
-25884a384708P0702O9285O3742N4199M1050K4985O906j2036l0492m6895n9694o7412o8930
-25871a339298o3577n1295l2557q472J9471M9384P9279J07142J31205J50019J62550J68250
-25859f27899J66959J58959J44833J25591J02495P7124N1135K6206L830j4860k9227l9174
-25847A45972m5175m8082m9048m9225m9648n1012n3693n7658o2592o7911p2876p6789p9003
-25834f16740p9025p6654p1917o5211n7134m8617m0588l4034k9768k8240k9584l3543l9505
-25821a250560m6690n4247o1349o7310p1559p3693p3465p0748o5608n8174m8702l7556k5187
-25808b004848j2195P51J2869K3478L1987L8059M1685M3137M2923M1696M0103L8662L7717
-25795a623976L7339L7319L7340L6944L5753L3403K9763K4849J8866J2359O016N62l221m702
-25781a321386l622R5O086J3900K2859L2304M1658N0386N8100O4497O9355P2587P4188P4225
-25767g44768P2813P0154O6422O1852N6738N1364M6078M1176L6929L3486L0898K9059K7718
-25754a20081K6486K4957K2736J9664J5833J1592P520M194K075J340J850L252N003O581P474
-25739D0476P312N884L040j132o421j2484j8832k4876l0009l3656l5397l4959l2404k7996
-25725b01454k2229j5701r025k677L067Q052J2318J5908J8857K1174K2862K3908K4344K4184
-25711g6412K3381K1736J8977J4751Q829J141q084j8333k8952l9067m7858n4541n8456n9129
-25697c02017n6387n0424m1826l1547k0875j1182l776K97M93l231j0380k0087l1237m2695
-25683f24874n3439o2681o9911p4819p7310p7401p5126p0568o3800n4983m4382l2438j9800
-25670a401532p167M739J5350K4374L1766L7738M2602M6601M9851N2244N3452N3020N0561
-25657i46401M5856L8923L0124K0088R540p69j0213j8395k5127l0414l4397l7361l9668m1845
-25643a040059m4530m8474n4447o3129p4950q9898j07495j26711j46092j63897j78316j87681
-25631b325679j90668j86525j75121j56996j33347j05847p6461m7253k0103L487K2513L6633
-25619c355367M6015N1312N3332N2903N0728M7242M2771L7482L1610K5359J8966J2620O436
-25606b878591M17n487j1358j7217k3020k8674l4089l9257m4359m9689n5652o2628p0860q0404
-25592c400868r1107j02538j14126j25166j34776j42142j46399j46859j42993j34561j21681
-25581d803216j04806q4751o2567l9511j6778M511K3472L9536N2353O1860O8160P1458P2060
-25568d718219P0315O6627O1455N5316M8821M2672L7713L4793L4689L7924M4608N4297O6036
-25555d062953P8390Q9852R8919J04496J05958J03209R6586Q6730P4459O0605M5974L1284
-25543c086491J7159M103p514j7457k5651l2110l6920m0203m2091m2695m2141m0590l8251
-25530c430852l5334l2094k8781k5517k2374j9296j6177j2895r425n900k597O7J697J976Q33
-25515c636669j519m565p592r756j0208q252l487M195J4541K6915M0542N4554O8128Q0588
-25501c392585R1443J00369J07205J11945J14702J15703J15233J13571J10958J07479J03125
-25490b200852R7735R1068Q2846P2883O1123M7722L3003J7505J904j3136k6863l8634m7835
-25477a821531n3961n6682n5880n1763m4771l5602k5024j3748k333Q903J9781L0296M0353
-25464b061962M9890N8688O6571P3333P8873Q3187Q6396Q8679R0295R1469R2515R3693R5319
-25451a013054R7655J00946J05315J10755J17143J24165J31397J38229J43969J47722J48605
-25440C52847J45774J38521J26455J09520Q7978O2414L3700K813k9120o0958r1613j20089
-25428G58242j45631j67695j85982k00473k11307k18798k23244k24960k24167k21019k15596
-25417a480630k07976j98234j86447j72755j57302j40287j21921j02508q2355o1903m1633
-25406b953951k2053l655J3226K8393M2006N4373O6012P7378Q8716R9897J10325J19029J24801
-25393b155503J26526J23448J15348J02708Q6623O8614N0391L3568J9433Q743J725j934k876
-25380a423186k007j56J882L564M509M554L686K039q3k306m106m983m426k050K320Q668J6633
-25363a395448K5746L5332M4667N3123O0185O5529O9031P0744P0781O9288O6242O1566N5010
-25350f48204M6337L5428K2359P494q536k4843m0454n4361o5694p3792p8285p9045p6126o9734
-25336a107456o0133m7649l2680j5762K449K1206L9702N7142P2857Q6339R7186J05209J10301
-25323f71289J12427J11609J07916J01408R2278Q0805O7510N3069L8352K4261J1628J061p223
-25310A23812j3396j7963k1678k5331k9561l4837m1334m9019n7703o7162p7252q7793r8680
-25297d97897j09708j20551j30746j39675j46753j51373j53132j51736j47138j39411j28796
-25286b016916j15675j00580q4202o7344n0827l5466k1868j0444j327N513J0165J2706J3125
-25273b463140J1288P054L40q735j9751l2024m4581n6394o6500p4184p9063q1094q0546p7909
-25259c065239p3769o8787o3617n8883n5153n2848n2192n3146n5277n7896n9997o0572n8729
-25246c836105n4006m6468l6655k5546j4221l720N242J2283J7336K0572K2206K2422K1325
-25233c895335J8875J5039R877L550l554j0884j7782k3589k7785l0071l0394k8887k5755k1206
-25219d067901j5313q087N01J0402K1419L3148M4978N6145O5864P3382P8113P9732P8186P3663
-25205c475768O6634N7692M7576L7108K7106J8338J1460O931M998N657Q643J3456J9385K5623
-25191c125161L1341L5843L8686L9665L8873L6619L3273K9308K5076K0864J6828J3016R368
-25178b756401N739J956k144o694j1763j7278k3064k8753l3827l7712l9852l9822l7421l2751
-25164c059787k6123j8016q922P12J0600K0583L0603M0684N0804O0868P0662P9817Q7785R3904
-25150b565826R7490R7927R4796Q7970P7629O4235M8563L1598J4402j823j6064k7464l5527
-25137b032094m0083m1318l9721l5982l0924k5436k0375j6537j4514j4753j7449k2597k9985
-25124b381768l9338n0190o2011p4216q6101r6949j06036j12759j16668j17562j15536j10902
-25112c470036j04133r5722q6155p5667o4352n2111l8715k3975p690J0140K9465M9975P1284
-25099c857692R2852J14041J34213J52757J69096J82755J93322K00429K03728K02953J97902
-25088b013644J88446J74559J56414J34298J08748Q0596N0856K0762q364l5280n8931p8526
-25076a280066r3669j04278j10593j13149j12686j10118j06450j02721r9835r8386r8704j00609
-25064b531264j03604j06927j09741j11273j11031j08807j04667r9000r2277q5071p7914p1266
-25052c712842o5420o0511n6547n3329n0569m7890m4880m1190l6487l0547k3261j4711n139
-25039d243323M942J4916K3958L1333L6365L8638L8016L4717K9249K2446J5362R132M947L783
-25025c935519O365J3056K3769L8082N5267P4425R4641J14983J34690J53089J69676J84043
-25013b873433J95899K04971K11053K13944K13552K09846K02888J92869J79985J64562J47008
-25002g36856J27853J07821Q7774O8605N1236L6356K4381J5451R382N726L924L225K926K295
-24988a89901P36k182o760j3016k0813k9761l9349m8984n8135o6361p3469p9365q4172q8050
-24974g99582r1110r3465r5055r5746r5400r3847r1064q7196q2514p7412p2363o7833o4302
-24961a906889o2211o1881o3548o7226p2648p9343q6582r3565r9442j03437j04967j03650
-24949b905389r9367r2248q2654p1114n8271m4853l1541j8976p630K165J0321J6917K2196
-24936c360444K6438K9886L2734L4999L6663L7698L8126L8039L7577L6902L6110L5248L4357
-24923b905667L3509L2857L2688L3348L5211L8552M3507N0025N7945O7036P7014Q7638R8580
-24910b217757J09458J19734J28740J35714J39802J40285J36557J28289J15523R8697P8586
-24899h86372N6256L2866R569j2707l3280n1746o7944q1865r3516j02894j09985j14661j16880
-24886a573159j16506j13462j07648r8878q7049p2115n4233l3891j1915J0601L2387N2226
-24874b173642O9049Q2157R1109R5795R6402R3291Q7052P8485O8632N8661M9769M2958L8910
-24861a221372L7863L9576M3513M8945N5106O1331O7058P1868P5349P7287P7490P5953P2801
-24848d17232O8393O3203N7742N2599M8235M4934M2804M1692M1311M1192M0778L9531L6963
-24835B02145L2685K6433J8054P587m804j8803l3935m9674o5429q0620r4789j07453j18280
-24822b86883j26917j33077j36502j37128j35110j30871j25057j18422j11688j05315r9440
-24811a646410r3892q8225q1962p4662o6134n6416m5842l4950k4375j4643o204Q04O461J0923
-24797b215527J4465J7214J9233K0452K0754K0086J8431J5869J2567Q705M542K95l774p422
-24783b054110j0382j2375j3143j2537j0564p487l654L30M038P089R339J0906J2061J3267
-24769b067222J4982J7693K1746K7363L4429M2756N1831O1028O9579P6590Q1195Q2626Q0225
-24756a405179P3683O2961M8452L0910J1397q841k8453m6282o1286p2776q0314q3712q2992
-24743a642432p8360p0132n8776m4926k9362j3100K750J6951K8442L6384M0332M0265L6486
-24730a735478K9566K0204R092l062j5745k8421m0781n2619o3903p4709q5136r5356j05410
-24717b241758j15317j25026j34339j43103j51103j58062j63671j67575j69328j68459j64574
-24706c902315j57244j46344j31876j14101r3543p0869m6888k2404J871K5336M7524O8098
-24694d542755Q6616J02634J15493J24552J29202J29136J24399J15479J03209Q8535P2451
-24683c351049N5771L9128K2947P553o736j9609l0696l9657m6110m9799n0510m8223m3136
-24670c560126l5575k6197j5717m959N433J5095K3978L2403M0912N0147O0580P2513Q5903
-24657c255610J00419J15497J30413J44481J57021J67494J75501J80633J82588J81108J75907
-24646a544548J66888J54093J37840J18728R7636P5660N4022L3839J6123J486r797j7855k3195
-24633g39080k6528k8764l0782l3355l6992m1858m7817n4365o0804o6314p0149p1710p0716
-24620a379234o7107o1147n3309m4223l4622k5275j6895j0079n236k592k065l394o090r571
-24606a720839j3272j6733j9732k2244k4472k6671k9111l1999l5398l9259m3489m7920n2387
-24593b123526n6690o0556o3630o5393o5370o3058n8168n0682m0827k9111j6147k579J1000
-24580b684737K4084L6213M7003N6092O3234O8275P1192P2116P1254O8828O5109O0293N4553
-24567a926491M7951M0547L2332K3388J3824L908n987j5421k3889l0960l6376m0030m2112
-24554a959316m3004m3299m3603m4442m6138m8734n1956n5407n8470o0611o1425o0705n8454
-24541b635564n4930n0502m5573m0587l5879l1743k8331k5705k3826k2635k2034k2014k2626
-24528c061949k4019k6308k9589l3821l8851m4487n0517n6815o3354p0182p7298q4644r1871
-24515c753705r8407j03455j06101j05497j00999r2236p9224o2255m1886j8852N955L1490
-24503d525172N6615Q0043J00491J16704J27602J32454J30908J23134J09808R2060P1455M9791
-24491c334107K8954J0663l750j3534j8627j9661j7837j4756j2163j1697j4665k1880l3563
-24478c476623m9374o8477q9647j11433j32282j50656j65194j74776j78693j76674j68975
-24467d942804j56307j39728j20457r9712p8574n7882l8286k0275m241R492K0737K9451L5797
-24454e562789M0151M3046M5091M6882M8922N1612N5150N9605O4864P0615P6452Q1880Q6471
-24441d792048Q9956R2299R3719R4668R5746R7526J00424J04625J09945J15931J21892J27103
-24429c548214J30904J32899J32949J31149J27781J23117J17402J10737J03072R4278Q4154
-24418b259772P2509N9209M4160K7394R044j0670l1281n2252p2801r2063j09065j22814j32394
-24405b670796j36986j36101j29605j17877j01833q2834o2496m2407k3921p929N192J5506
-24393c492087K3470K9692L4766L9215M3305M7090N0450N3184N5074N5990N6000N5293N4227
-24380b894331N3214N2637N2779N3749N5474N7760O0272O2706O4692O5921O6192O5356O3482
-24367b120097O0740N7461N4061N0970M8508M6830M5914M5525M5248M4550M2892L9758L4811
-24354a502829K7885J9052Q577l091j5391k7703l9431n0029n9061o6236p1384p4467p5557
-24341a929665p4850p2593o9034o4414n8832n2295m4752l6153k6582j6288n767M211J2800
-24328b434214J9080K2179K1472J6651P661n171k1212l9587n9152p8558r6324j11045j21453
-24315b879673j26691j26429j20818j10524r6499p9879o1826m3445k5725r467M697J6314K5242
-24302c634723L1539L5538L7740L8805L9319L9805M0569M1661M2941M4078M4695M4402M2958
-24289c110673M0252L6371L1634K6515K1559J7397J4621J3742J5063J8705K4437L1734L9769
-24276b778874M7523N3850N7689N8211N4891M7667L7004K3792R355m776j7117k6397l1813
-24263b468995l3085l0502k4768j6924q143L95P660J2845J5459J5322J2540P433M11q056j7532
-24248b535940k7639l7979m8129n7551o5595p1523p4614p4310p0316o2729n2067l9146k5070
-24235c242608j1014J923J2821K1144K6752K9995L1617L2609L3970L6468M0483M5921N2309
-24222b887610N8978O5261P0651P4898P8032Q0145Q1356Q1658Q0810P8527P4428O8260N9962
-24209a934644M9760L8110K5603J2856L70j1508k2573l2801m2141n0561n7943o4165o9062
-24196b158699p2550p4632p5436p5214p4377p3355p2634p2649p3679p5792p8808q2333q5787
-24183c145945q8646r0481r1070r0458q8798q6340q3164p9244p4365o8227o0565n1277m0449
-24170d139029k8455j5804l081R157K0434L0372L8708M5157M9506N1486N0924M7758M2120
-24157c800747L4443K5387J5866O893o08n884q584q752o848l658j08K865M571M609K961o5
-24141c737659l922p964j1558j4233j5755j6156j5729j4994j4601j5178j7263k1132k6784
-24128c932928l3885m1835m9877n7236o3265o7503o9760p0200o9227o7473o5648o4351o3935
-24115d717123o4407o5384o6210o6067o4127n9761n2514m2252k9061j3237M744K4301M4801
-24102e166297O5537Q5859J05116J22700J38037J50614J59957J65694J67597J65675J60201
-24091c679310J51779J41268J29744J18347J08146R9971R4334R1287R0511R1260R2548R3330
-24079b376785R2624Q9752Q4434P6809O7390N6896M6093L5605K5807J6752Q269K4q306j7019
-24065a801655k6255l6038m6293n6859o7546p8131q8402r8153j07115j14911j21012j24715
-24053b767085j25203j21721j13727j01026q3877o2947l9238j3923J1793L6825O0266Q1466
-24041c238397R9954J15407J27623J36383J41548J42972J40616J34585J25201J12989R8651
-24030a862468Q3056O7041N1416L6842K3784J2431K763n484j2688j9221k5362l1162l6478
-24017a715530m0957m4174m5768m5564m3656m0455l6606l2869l0008k8559k8800l0673l3832
-24004b197451l7781m1929m5747m8815n0935n2093n2493n2501n2601n3250n4807n7476o1283
-23991b859162o6065p1592p7543q3588q9327r4353r8267j00691j01368j00138r6927r1701
-23979c930722q4471p5212o3906n0599l5451j8730p71J8063L7446N7119P6836R6321J15125
-23966c858952J32617J47985J60296J68602J72173J70461J63316J50927J33808J12771Q8777
-23955b257219O2961L6414J0191j4718l7548n7604p4368q7404r6403j01071j01304r7042q8515
-23942b903630p6191o0817m3383k4986o772J0195K4975L6824M5153M9643N0247M7205M1056
-23929b810481L2521K2392J1387J04j1106k2023l2530m2537n1829o0146o7146p2451p5704
-23916c179549p6619p4980p0656o3669n4195m2615k9536j5668j839J1213K2820L2575M0247
-23903c502471M5853M9619N1904N3142N3672N3698N3105N1597M8721M4041L7355K8793J8819
-23890b912152Q166k310j1798j9669k5520k9126l0507k9775k7139k2892j7288j0632l200M684
-23876c129158J2670K0375K7411L3494L8494M2477M5786M8864N2204N6157O0881O6254P1960
-23863b552131P7529Q2573Q6715Q9824R1873R2920R3116R2494R1089Q8859Q5762Q1831P7168
-23850a420378P2032O6732O1603N6899N2719M8993M5562M2251L8938L5642L2427K9305K6172
-23837h11103K2789J8832J3965Q052J168o278j3694k0349k5549k8754k9665k8356k5221k0983
-23823i45146j6597j3119j1497j2475j6406k3213l2444m3256n4596o5333p4357q0807q4035
-23810a473281q3830q0202p3497o4255n3128m0914k8423j6486n891K706Q842J2289J3141J1731
-23796a871198Q652M654N04l128n748p164p508p295p341q633j2110j8475k7996m0413n4967
-23781b058166p0488q5598r8843j08962j14973j16311j12905j05064r3401p8649o1518m2683
-23769c147561k2774k361J7877L7295N5218P1089Q4394R4795J02037J06020J06687J04109
-23757b393175R8423Q9783P8397O4535M8508L0755J1823p595k6800m5095o1912p6901q9877
-23744b279131j00853j09979j17495j23657j28612j32412j34890j35801j34718j31315j25319
-23733c654182j16658j05505r2306p7699o2544m7802l4509k3519j5542j0901r543j1040j4745
-23720d276495j9962k6124l2921m0243m8122n6515o5164p3453q0393q4916q5966q2844p5435
-23707e048553o4262n0419l5358k0607p448L302J1338J6819K0288K2360K3653K4599K5390
-23694e078898K6051K6433K6335K5615K4234K2117J9330J5822J1525O418N02o053j2909j9471
-23680d912949k5024k8765k9912k7863k2331j3374j465J2687K8179M4152N9811P4463Q7491
-23667d754900R8362J06576J11831J14025J13296J10053J04830R8106R0316Q1706P2308O2019
-23655c591472N0669L8000K3835Q097r170k7757m7279o7226q6991j05885j23230j38372j50745
-23642d227526j59882j65441j67190j64989j58806j48751j35071j18152r8495p6587n2926
-23631e673816k7943k025K4432N0974P7073J02134J25466J46343J64003J77630J86522J90098
-23619d459109J87993J80164J66925J48960J27204J02836P7085N1176K6229L189j7141l4179
-23607c438668m7503n6917o2439o4293o2923n8893n2897m5601l7602k9381k1333j3788p085
-23594c999323j550K429M504M450K125k431r009j7254k6722l6873m7147n7080o6270p4491
-23580d324642q1534q7267r1505r3999r4472r2569q7933q0262o9308n5035l7606j7525M413
-23567e209244K7126M9409P0032Q7912J02198J12375J18209J19800J17464J11715J03169R2504
-23555d097331Q0381O7509N4531M2104L0761K0987J3130P402L922K671L632O674J1618J8174
-23541c733835K5918L4366M2923N1014N8091O3778O7896P0477P1831P2398P2711P3248P4307
-23528b954877P5865P7612P8949P9060P7088P2269O4047N2175L6811J8524j794k2943m3646
-23515b390860o2701p9091r2152j01543j07284j09633j09129j06453j02354r7589r2735q8199
-23503c539723q4031q0103p6030p1435o6001n9497n1882m3203l3593k3230j2331j158R949
-23490d132268K0593L0292L8537M4865M8938N0714N0437M8628M5999M3221M0840L9049L7721
-23477c592434L6342L4224L0546K4602J5901M329r781k5755m2493n8868p3673q5938r5004
-23464c838002j00567j02632j01455r7411r0920q2370p2139o0570m7964l4617k0797o785P078
-23451d649151K0329L2380M2507N0009N4273N5055N2517M7353M0626L3638K7664K3732K2525
-23438d146543K4270K8814L5673M4114N3382O2551P0795P7239Q1101Q1700P8584P1539O0677
-23425c376104M6383K9353J0461r364k9174m8166o5724q1378r4792j05695j13864j19104j21322
-23412d078490j20508j16801j10488j01913r1510p9594o6437n2123l6653j9953j975J7112
-23400d859333L6928N6768P5801R3077J07762J19231J27119J31314J31899J29180J23524J15463
-23388c611267J05583R4599Q3231P2244O2339N4092M7880M3804M1636M0783M0427L9646L7537
-23375b847466L3526K7391J9309R788n18j0918k0992l0492l9500m8161n6612o4852p2547p9244
-23361c181288q4276q7076q7152q4304p8555p0158n9571m7354l4165k0628p316N355J7130
-23348c819358K7951L7843M6883N5064O2233O8123P2351P4573P4522P2095O7477O0990N3147
-23335c046106M4513L5622K6965J8849J1458M717j515p575j3703k0099k6785l3643m0466m7045
-23321c094813n3216n8904o4146o9016p3570p7784q1609q4817q7090q8139q7624q5426q1537
-23308d087691p6240p0085o3738n8055n3753n1413n1274n3264n6971o1806o7114p2324p7058
-23295d900786q1076q4395q7010q8952r0113r0161q8606q4844p8330o8797n6388m1728k5863
-23282e867049j0029M546J6876K6389L2880L6566L7903L7528L6170L4608L3542L3655L5464
-23269e510951L9327M5336N3398O3150P4127Q5712R7310J08221J17825J25399J30246J31691
-23257d439209J29164J22368J11326R6470P8600N8821L8336J8387jj6120k9564m0328m8688
-23244c920438n5150o0206o4273o7507o9785p0808p0252o7999o4246n9553n4753n0789m8465
-23231d724224m8289n0407n4509n9927o5760p1116p5222p7629p8271p7418p5622p3574p1942
-23218e603910p1376p2330p5051p9545q5586r2640r9952j06606j11580j14012j13223j08931
-23206f734742j01320r1005p8955o6344n4313m3792l5371k9204k5122k2584k0920j9349j7123
-23193g340144j3612q374j231P754J8224K9623M1227N2340O2336P0815P7623Q2840Q6711Q9506
-23179f744362R1372R2312R2134R0491Q7047Q1628P4266O5331N5321M4949L4823K5465J7272
-23166e891951J0439N095J258j059j903j359M16L234O899J1264J6247K1848K8090L5020M2619
-23151e713843N0716N8980O6876P3730P8815Q1533Q1522P8776P3637O6736N8833N0728M3157
-23138d849804L6687L1718K8506K7168K7662K9853L3455L8119M3354M8598N3291N6948N9172
-23125d335273N9762N8683N6052N2101M7190M1691L6071L0721K6004K2150J9248J7224J5821
-23112c852555J4712J3442J1624Q962N348Q76m129r237j3961j7954k1060k3377k5255k7106
-23098c939670k9331l2125l5391l8763m1716m3662m4153m2934l9965l5317k9212k1796j3257
-23085d387292l710O697J7864K9677M1951N4481O6947P8864Q9673R8706J05294J08941J09345
-23072c582562J06466J00513R1845Q0834O7796N2895L6187J7644k633k4385m7006o9600r0958
-23059c262964j09811j24926j35339j40527j40402j35401j26254j13950r9469q3577o6814
-23048d539434m9369l1222j2257P616K8351M9654P1076R1924J11409J28681J42876J53242
-23036c847453J59175J60314J56553J48136J35564J19626J01296Q1673O1937M3203K6473J2557
-23024b640946J947n109q668q990o445j447N645J4479K4709L5941M7664N9291P0230P9928
-23010b331771Q8088R4607R9612J03376J06106J07891J08596J07890J05278J00218R2225Q0934
-22998a136950O6190M8059K6866L153k2396m8972p5833j02160j27251j50297j70520j87090
-22986a877201j99271k06550k08696k05903j98733j88037j74826j60145j44918j29883j15615
-22975c809778j02431r0471p9672o9815o0548n1497m2309l2773k2812j2529k142Q108J7915
-22962d350754K7045L5392M2903M9732N6082O2203O8241P4165P9712Q4367Q7569Q8786Q7659
-22949c506898Q4109P8238P0261O0389M8720L5215J9753K285j7025l7704n8872p9367r7895
-22936c398791j13250j24639j31750j34807j34518j31785j27519j22409j16834j10840j04338
-22925d751480r7165q9322q0958p2359o3866n5696m7915m0331l2565k4117j4499l338R495
-22912e364116K3763L8952N4261O8691Q1219R0886R6869R8630R5931Q8885P8002O4128M8419
-22899d435480L2191J6766L387o929j3466j5833j3918p885J896J4954L0694M8540O7808Q7775
-22885d189500J07606J26310J42820J56019J64905J68649J66769J59137J45923J27586J04743
-22874b619033P8164M8741J7496j4378m5597p4775j00492j21416j36397j44531j45367j38874
-22862c396459j25626j06687q3508n7812l1379n838J7477L7594N3924O6303P4845P9862Q1754
-22849c395550Q0887P7467P1578O3158N2100L8369K2093L669j6347l7166n7958p7911r6274
-22836c271885j12434j25959j36624j44404j49452j52014j52385j50738j47184j41774j34527
-22825d819380j25526j14963j03135r0295p6663o2267m6919l0332j2206P648K9102N1798P4968
-22812e318170R7702J18939J37612J52842J63892J70324J71942J68783J61093J49330J34026
-22801c691685J15866R5583P4091N2311L1197J1637n564j9959l1366l9871m5797m9606n1561
-22788c554724n1852n0389m6911m1158l2950k2271r534M623J9205L3034M4892N3680N8543
-22775c595812N9025N5210M7553L6923K4482J1365j389j3085k3471l2695m1280n0031n9624
-22762c582829p0671q3413r7625j12908j28355j43048j56037j66462j73516j76733j75873
-22751e067470j71021j62521j51036j37294j22074j06011q9655p3301n7092m1020k4990q829
-22739f212314P568K4204M0927N7343P2840Q6820R8639J07882J14288J17762J18358J16267
-22727e249416J11598J04731R6088Q6280P6053O6244N7529N0524M5461M2299M0880M0778M1596
-22714d389355M2855M4252M5295M5812M5519M4306M2062L8754L4335K8853K2324J4806O444
-22701c933738k600j2072k1666l1174m0437m9383n8100o6622p4978q3044r0550r7029j01840
-22688d663233j04399j04263j01172r5247q6971p7043o6291n5466m5118l5452k6431j7829
-22676e478915r334p55Q097J7247K6472L5537M3911N0858N5484N6909N4310M7287L5827K0502
-22662e036563K350j7276l6808n4816p0030q1635q9314r3166r3799r1975q8569q4214p9395
-22649e915210p4237o8649o2424n5274m7107l7902k7821j7171o331M306J4410K3714L2105
-22636f237591L9562M6194N2204N7862O3400O8988P4715Q0448Q5928R0654R4051R5510R4455
-22623e293620R0684Q4281P5726O5805N5584M6107L8316L2897L0078K9748L1318L3948L6697
-22610d642431L8536L8656L6512L1920K4990J6223O321l843j3414k1585k7889l2118l4412
-22597d582534l5289l5371l5276l5464l6058l6875l7444l7161l5521l2181k7115k0591j3050
-22584d999930n044K915J0481J7459K3947L0103L6152M2209M8272N4073N9286O3470O6309
-22571d550298O7570O7213O5414O2445N8711N4642N0653M7129M4381M2570M1717M1693M2234
-22558c863926M3038M3824M4404M4799M5171M5864M7262M9689N3332N8057O3576O9369P4866
-22545c180675P9538Q2990Q5043Q5702Q5170Q3775Q1922P9916P7989P6172P4290P2042O8984
-22532b147142O4664N8629N0489L9981K7024J1767n320k3515m1904n9336p4657q6757r4760
-22519b280837r8112r6702r0951q1710p0148n7549m5125l3784k4177j6675j1436q557q045
-22506b923808r903j3994k0080k7781l6559m5735n4553o2183o7814p0809p0646o7201o0637
-22493c531703n1417m0324k8235j6142m968M487J1563J5815J6986J5067J0266L075n785j5291
-22479c616606k4242l1381l5475l5643l1366k2775j0514M219J9916L5033M8114N8088O4337
-22466c578295O6742O5598O1549N5311M7581L8870K9386J9126P906m489j8143l2921m8437
-22453c290216o4018p8840r1970j02490j09739j13193j12699j08397j00535q9570p5966o0201
-22441d397834m2803k4402n738J2310K8887M3140N4425O2323O6588O7241O4374N8217M9152
-22428c964120L7584K4108R455n551j9891l2566m2638m9335n2262n1471m7429m1064l3466
-22415d268646k5791j9055j3991j1100j0546j2327j6259k1912k8700l5785m2116m6583m8136
-22402d600947m5938l9575k9063j4847K255K1248M1018O0488P8709R4862J08451J19224J27293
-22389d076822J33040J37000J39724J41619J42803J43127J42209J39554J34797J27751J18607
-22378b576591J07902R6411Q5062P4699O5879N8869N3526M9427M5996M2591L8713L3963K8110
-22365a795443K1091J2915L731o211j6575k6841l6480m5012n1994n7258o0865o3109o4567
-22352b186618o5960o8035p1520p6868q4286r3559j04164j15317j26009j35198j41881j45175
-22340c414590j44423j39276j29726j16190r9451q0535o0649m0913k2247n282R655K2460L3183
-22327d187984M1895M8634N3457N6361N7452N6907N5012N2099M8588M4765M0929L7205L3629
-22314c561051L0183K6760K3273J9679J6008J2454R303O916N688N901P707J1031J5598K0992
-22300c349558K6638L1950L6361L9325M0471L9505L6348L1088K4025J5581O382k865j1412
-22287c036161j8445k3297k5396k4441k0384j3476m272O567J8290L0196M1718N2463O2137
-22274b954501P0590P7670Q3255Q7158Q9193Q9195Q7030Q2708P6333O8143N8497M7750L6246
-22261b000733K4265J1966o66j3713k7362m1808n7225p3688r1117j09317j27914j46387j64183
-22248b817882j80673j95267k07448k16739k22775k25227k23772k18190k08294j94095j75829
-22237e086191j53950j29238j02601p5046m7581k1060L670K5913M4987O0344P1500P8228Q0497
-22224e250528P8503P2690O3699N2265L9260K5584J2212J18r748j6514j9529j8429j3246m507
-22210d988170O892J9738L2668M4444N3945O0366O3189O2226N7654M9907L9794K8222J6174
-22197d452951M570n871j4665k1487k6245k8955k9744k8903k6808k3948k0838j7876j5273
-22184d708994j3034j0962q760o127k872J040N512J0326J5255K0164K5061L0160L5806M2368
-22170d565057N0150N9195O9260P9744Q9772R8359J04601J07843J07897J04951R9591R2652
-22158c501042Q4939P7060O9341O1703N3727M4815L4346K1932P499q581k5570m2511n8432
-22145c180774p2483q4073r2760r8300j00382r8722r2983q2920o8464m9780k7450k306K4515
-22132d026882N1740P8097J02482J24039J42301J57070J68420J76510J81555J83743J83361
-22121b477564J80770J76386J70763J64344J57431J50089J42118J33011J22179J08991R3003
-22110h78479P4031N2233K8121K432k3929n0060p5113r8408j19341j37373j51936j62526j68692
-22097a709040j70205j67204j60196j50056j37889j24767j11615r9066q7399p6696o6864n7782
-22085c118779m9328m1430l4057k7217k0896j5160r985n410j419J886M365N790N891M411J223
-22070c300115l639r869j6984k4310l1156l6910m1125m3661m4611m4343m3379m2299m1620
-22057c724021m1719m2742m4598m6974m9462n1570n2898n3222n2520n1069m9323m7926m7496
-22044d355540m8505n1175n5422o0776o6556p1876p5807p7502p6299p1836o4106n3433m0451
-22031e169284k5965j0962L488J6316K6457L2980L5161L2589K5325J3840q79j7466l4344m9892
-22017e122636o2659p1531p5810p5240o9963o0403m7256l1373j3788M355K1796L7357M9986
-22004e517165N8955O3963O5191O3302N9240N4055M8669M3693L9356L5583L2179K9068K6448
-21991d897463K4897K5322K8628L5588M6491O0938P7895R5701J12353J25738J33940J35511
-21979c994461J29662J16302R6137P0448M1023R859k0970m9543p4271r3942j07850j15776
-21967c993382j17912j14821j07359r6454q3136o8374n3053l7968k3729j0826M59R951J7626
-21954d678978K3525K7763L0486L1896L2134L1402K9858K7626K4837K1496J7594J2961P434
-21941d359966Q40o902j5740k5462l5653m5756n5079o2913o8656p1923p2687p1272o8279o4441
-21927e023889o0371n6412n2585m8486m3514l6968k8217j6860k814J3587L1672N0434O8689
-21914e205734Q5198R8897J08910J14733J16155J13303J06496R6140Q2703O6666M8558K9029
-21902d138946Q878j0965k9456m5556n8310o6967p1037p0345o5135n6014m3937l0113j5857
-21889d693760k430R131J8100K4138K7203K7634K5835K2364J7750J2455O899J430l600p865
-21875d514716j1093j3011j3425j2249r424n024Q05P833J5773K4331L3207M2106N0748N8821
-21861d345318O6001P2004P6687Q0030Q2263Q3742Q4917Q6242Q8001R0342R3155R6188R9167
-21848c246579J01812J04023J05778J07159J08112J08430J07712J05289J00513R2744Q1592
-21837b123415O6953M9135K8798O947j5170l6197n4773o9768q0389q6219q7359q4280p7756
-21824b563493o8804n8471m7732l7443k8132k0152j3615q516m835k536j574j877l267n514
-21810b865961q306j1333j4325j7055j9316k0889k1562k1099j9240j5788j0539l358N766J6674
-21796c026331K9045M2264N5447O7608P7616Q4534Q7670Q6688Q1731P3373O2485N0237L7827
-21783b189806K6415J6973J0101O017M416M552N315N393L556j160r256k0712l5051n1527o9244
-21768b294018q7398j05383j22648j38845j53480j65973j75540j81275j82278j77751j67192
-21757c951781j50554j28236j01127p0517l7831m624K7759N8099Q5463J09080J28347J42834
-21745c893088J52202J56335J55269J49345J39119J25428J09370R2111P4936N9001M5257L4335
-21733b600380K6424K1281J8267J6436J4739J2150P847J394p343j8116l0430m3651n7130p0252
-21719b708764q2473r3401j02634j09912j14980j17690j18033j16145j12386j07288j01496
-21708c885202r5658r0324q5846q2290p9484p6953p4144p0410o5260n8385m9777l9735k8689
-21695d782157j7148n448O169J7717K9245M0721N1939O2465P1658P8830Q3252Q4401Q1964
-21682d196392P5768O5987N2899L7004J8936m54k0244l9409n6967p2056q3991r2427r7243
-21669d408589r8688r7167r3285q7597q0640p2731o3998n4335m3577l1517j8150l774J1008
-21656e143040K5245L7871M7881N4597N7744N7633N4958N0714M5877M1285L7414L4446L2272
-21643d565103L0698K9488K8547K7800K7173K6579K5713K4187K1525J7244J1056K861p083
-21630d299315j8320l0246m2185n3622o4174p3612q1835q8776r4232r7911r9480r8549r4981
-21617e237238q8735q0093o9494n7490m4658l1471j8330n517O722J8132K8495L7576M5230
-21604e496871N1395N6148N9649O2015O3375O3753O3162O1588N9107N5895N2211M8376M4694
-21591d755503M1474L8965L7411L6952L7603L9145M1136M2937M3780M3000M0166L5247K8689
-21578d248998K1373J4540R512P439R100J4558K3233L3842M4742N4128O0424O2507N9860N2517
-21564c781223M1050K6337R377q874k7655m6479o5049q3292j01120j18387j34832j49989j63301
-21551d603437j74149j81990j86351j86943j83619j76410j65419j50923j33240j12822r0281
-21540f345584o6365m2010j8275L718K3006L8873N0999N9490O4834O7766O9111O9633O9828
-21527e954976O9961P0050O9908O9353O8174O6258O3529N9958N5510N0154M3924L6907K9381
-21514e201909K1768J4660Q664M335J999J668L033N462Q188J0397J1455J0997R007N801J941
-21499e082534j854m912o627o623m686q34M780J1844J9906K8308L6251M2789M6894M7632M4252
-21484d825414L6324K3776O911j3625l6975o2070q7768j12890j36248j56659j72967j84091
-21472e721696j89045j87159j78073j61944j39405j11548p9784m5761j1164K2371N3345Q0415
-21460f669448J02444J18535J28123J31037J27621J18731J05659R0025P3512N7722M3931L3054
-21448e539054K5522K1380K0351K1879K5284K9886L5027M0139M4789M8652N1499N3137N3366
-21435e068143N2001M8855M3842L6996K8607J9171R412J79p659j3378j6479j6717j4204r302
-21421d906819k564N254J3355K0934K7311L2011L4855L5964L5683L4480L2826L1042K9277
-21408d576391K7480K5451K2918J9605J5280R809L160m602j3327k2765l2563m2262n1231n8848
-21394d678286o4362o7146o6653o2588n4883m3826l0056j4510J640J7117L0710M1402M8494
-21381d942947N1641N0819M6314L8599K8220J5809J928j2867k8068m3279n8119p2271q5417
-21368e009638r7210j07229j14952j19802j21154j18453j11303r9583q3454o3455m0463j5539
-21356f102235J0001L4859N7728P7465R3202J04349J10763J12660J10612J05503R8337R0135
-21344e096621Q1851P4252O7868O2969N9519N7271N5730N4312N2293M8990M3690L5835K5062
-21331d376979J1314n059k3385m2643o1681p9269r4290j05775j13074j15833j14171j08556
-21319e229401r9871q9229p7885o7037n7667n0487m5859m3738m3815m5465m7843n0056n1086
-21306e999439n0058m6265l9357k9397j6912k938J1269K4301L4898M2150M5661M5531M2371
-21293e938185L7243L1431K6322K3245K3221K6935L4494M5508N9080P3926Q8642J01830J12339
-21280e253969J19424J22731J22324J18649J12324J04120R4764Q4869P4921O5187N5805M6718
-21268d132133L7711K8416J8397P117n889k0944l8146n7286p7871r9164j20267j40241j58202
-21255d758502j73398j85236j93288j97302j97096j92621j83927j71194j54815j35377j13596
-21244f656352r0376o6628m3282k1187j116J6305L0569M1379M8590N2269N2671N0246M5562
-21231f541350L9293L2155K4818J7869J1788O879L333J214L38M46J059J526J212n35m167r914
-21215f414036j7677k7116l7625m8491n8907o8218p5805q1336q4680q5940q5406q3384q0226
-21202g248847p6136p1295o5782n9743n3367m6905m0675l4915k9751k5175k1093j7282j3496
-21189g804462r446m803P72P589J5900K5753L7045M9511O2759P6272Q9555J02003J13120J22396
-21175g116036J29483J34119J36250J35926J33386J28949J23053J16168J08700J00976R3082
-21164e775944Q4809P5785O5501N3517L9612K3927O985j0305k6766m1051n1946n8462o0096
-21151e674434n6957m9788l9966k9212j9433j2378r334j1005j7387k7889m1478n6882p2785
-21138f118928q7883j01060j11249j17651j19630j16859j09267r7085q0753o0845l8023j3066
-21126g172299J3121L9437O4571Q7089J05596J19014J26718J28766J25880J19321J10700J01703
-21114f030383R3772Q7951Q4691Q3930Q5069Q7164Q9146Q9920Q8606Q4629P7805O8277N6559
-21101d952864M3328K9409J5599K648q820j8325k5535l0249l2454l2232k9870k5727k0278
-21088e085370j4133p849j997L002O908R771J1722J3071J4012J4660J4929J4717J3876J2387
-21074d980294J0426Q275O380N126M890N888Q139J1453J5405J9398K2704K4576K4431K1853
-21060d791350J6763R336J23j0149k0623l0469l8996m5706n0360n2918n3525n2485n0172m7025
-21046e217556m3535m0129l7243l5203l4265l4519l5889l8097m0707m3156m4954m5732m5372
-21033e736357m4028m2032l9759l7503l5337l3143l0729k7935k4822k1756j9331j8256j9124
-21020f130112k2247k7540l4449m2194m9785n6299o1106o3795o4417o3202o0578n7002n2901
-21007f785627m8663m4609m1028l8099l5859l4162l2688l0981k8545k4946j9857j3156m869
-20994g183089M852J5710K7402L9558N1777O3709P5034Q5545R5209J04052J12241J19959J27313
-20981f260728J34366J41054J47207J52565J56784J59542J60532J59523J56454J51393J44546
-20970d596762J36233J26810J16617J05942R4978Q3792P2386O0689M8657L6351K3874J1452
-20958c678981o61j2254k3182l3426m3069n2267o1233p0119p8996q7803r6381j04481j11909
-20945d454762j18479j24119j28848j32687j35657j37686j38607j38092j35716j30965j23308
-20934e898926j12276r7612p9317n7688l3349p166J9781M6350P1391R3833J12742J27368J37212
-20921e677657J41981J41753J36911J28195J16675J03539R0074P7422O6492N7940N2063M8904
-20909d515708M8289M9833N3081N7419O2188O6596O9790P0953O9326O4385N5840M3792K8734
-20896c775482J1519o700k4638m1008n4723o5042p1574p4427p4050p1280o7184o2922n9651
-20883d437162n8219n9127o2294o7186p2806p7918q1308q1938p9170p2771o2931n0180l5216
-20870e298226j8807j704J5505L2288M8270O3121P6583Q8411R8444J06658J13060J17786J20942
-20857d437669J22581J22740J21411J18702J14840J10149J05048R9866R4805Q9865Q4809P9311
-20845c173542P3005O5569N6855M6883L5892K4272J2554J313q932j7771k4955l0443l4409
-20832b973709l7200l9361m1480m4111m7666n2258n7711o3521o8973p3294p5857p6334p4726
-20819c726201p1417o7059o2417n8242n5121n3398n3128n4123n5967n8168o0169o1514o1790
-20806d498714o0727n8149n4000m8367m1495l3796k5802j8169j1471o191k547m22N99J133
-20792d858118J905L498O215R997J4374J8661K2107K4098K4388K2995K0330J6953J3455J0347
-20778d648795P979O512N813N618N512N036L816J581j609n542r717j3589j6643j8578j9440
-20763d692046j9615j9871k1164k4476l0603m0023n2732o8224q5637j03779j21391j37143
-20751e416704j49964j59062j64017j64740j61542j54770j44907j32346j17386j00256q1257
-20740f946951o0738l9290j7646L328K2699L9693N3714O4577P2469P8007Q1974Q5231Q8548
-20727f474385R2382R6811J01673J06417J10332J12660J12693J09843J03829R4637Q2566O8261
-20715e282281N2615L6706K1789R080l31n583o298k439N480J6692L0076M4638N9230P2977
-20701d947649Q5070R4963J02183J06498J07810J06258J02081R5583Q7153P7135O5855N3621
-20689c863439M0731K7486J4217J297j0873k1858l1295l8877m4428m7986m9701m9886m8877
-20676d123489m6962m4298m1059l7184l2846k8118k3405j9144j6016j4704j5849j9944k7248
-20663d490266l7552n0431o4928q0002r4439j07137j17172j24021j27466j27654j25072j20210
-20651e666350j13814j06486r8776r1114q3753p6729o9983o3178n5952m7872l8520k7646j5219
-20638f555392j507J2940K7411M1093N3256O3417P1363P7170Q1180Q3845Q5661Q6937Q7790
-20625e784836Q8095Q7377Q4998Q0091P1906N9914M3959K4446K335k1062m4093o5153q2862
-20612e454885r6220j04716j08394j07707j03405r6524q8098p9108p0450o2707n6210n0958
-20600f479382m6668m2872l9071l4791k9810k4087j7863j1567n792j203J518J851n20n556
-20586f735813j2796k1504l0652l9261m6488n1933n5475n7516n8662n9685o1302o4062o8211
-20573g363360p3579p9642q5613r0531r3494r3706r0663q4157p4288o1438m6235k9555j2287
-20560h278548M598K0324L4315M6226N6018O3822O9939P4737P8610Q2015Q5430Q9309R4119
-20547g479086J00287J08092J17744J29305J42647J57537J73480J89824K05690K20041K31712
-20536e702727K39624K42837K40749K33259K20735K04105J84656J63911J43294J23985J06726
-20525c598846R1698P8743O7326N6988M7304L8110K9358K1063J3173N489k222j0157j8276
-20512c180249k6262l3573l9550m3642m5508m5203m3121l9903l6319l3124l0940l0129l0887
-20499c658410l3180l6909m1803m7659n4198o1175o8427p5749q3000r0049r6739j02992j08720
-20486d559010j13897j18498j22500j25809j28319j29882j30412j29865j28275j25698j22165
-20475e934330j17488j11345j03236r2623p9198o2958m4325k4137l524J6321L4264M9382O1068
-20462f412129O9079P3407P4395P2509O8323O2510N5737M8672M1871L5767L0511K5976K1790
-20449e731582J7366J2097N513k557j1866k1763l1117l8691m3167m3503l9070k9804j6146
-20436e974290R64K0300M0517O0391P8891R5365J09482J21141J30390J37326J41932J44179
-20424d893412J43950J41184J35933J28371J18856J07894R6031Q3843P1825O0314M9516L9423
-20412c716272K9905K0705J1485J893q400j9694l2185m5846o0544p5858r1172j05631j18348
-20399d209962j28348j34740j36878j34354j27136j15571j00348q2416o2870m2822k3222m819
-20387e303486J1884K6596L9144M9498N7533O3137O6081O6090O2946N6441M6591L3612J7965
-20374d705968L58j8384l7369n5773p2933q8374j01807j13073j22006j28469j32200j32898
-20362e708896j30297j24214j14640j01851q6346o8863n0330l1730j4199J207J3462K1758
-20350f394939K5614K5033K0563J3341M845l323r731j3498j4315j2534r008m850j179J134
-20336f372847J582Q6k987o998j1072j4300j5905j5332j2338p047J68Q737J8044K7417L6279
-20321f366513M4096N0455N5014N7560N7936N6064N1966M5684L7321K7028J4968J408j3300
-20308e880313k8662m3998n8555p1471q1949q9228r2786r2365q8145q0640p0863n9921m8854
-20295f787750l8407k8728j9604j0435o94R915K1298L3033M4503N5201O4842P3462Q1390Q8993
-20281f412981R6639J04463J12341J19952J26838J32471J36404J38263J37824J34978J29756
-20270e043052J22313J12848J01680Q9133P5586O1372M6828L2161J7570L125j1044k4785l7852
-20257d454117m9894o0489o9261p5910q0331q2697q3387q3027q2376q2141q2987q5267q9049
-20244e460933r4092r9852j05576j10478j13744j14700j12825j07798r9561q8222p4147n7869
-20232f639797l9936k1009j650J7634L6411N4259P0781Q5555R8120J08027J14869J18387J18453
-20219e879896J15282J09286J01182R1873Q2250P3228O5502N9558N5684N3954N4286N6515
-20207d961296O0380O5591P1805P8600Q5436R1700R6690R9754J00304R7985R2655Q4448P3847
-20194c862101O1489M8239L4929K2351J1075J445o491j2855j8016k2412k6549l0935l5978
-20181c835809m1876m8643n5999o3489p0518p6544q1067q3793q4545q3387q0411p5954p0448
-20168d752483o4466n8706n3872n0594m9239m9873n2263n5834n9890o3682o6493o7730o6874
-20155e511999o3477n7211m7847l5356k0093k744J5535L3263M8774O0481O7178O8182O3450
-20142e381864N3552L9461K2375L577j5789l4681n2263o7881q1069r1582r9347j04406j06914
-20129e916831j07050j04954j00814r4862q7385p8787o9492n9941n0453m1184l2209k3350
-20117f767312j4437n307M164J3956K3850L3516M2506N0393N6840O1729O5142O7336O8620
-20104f299004O9290O9471O9153O8248O6644O4356O1502N8373N5308N2631N0574M9230M8570
-20091e515654M8512M8990M9958N1478N3588N6349N9764O3731O8091P2581P6923Q0866Q4239
-20078d700584Q7043Q9407R1581R3911R6769J00581J05877J13264J23452J37103J54744J76580
-20066c330272K02363K31373K62589K94746L26687L57514L86714M14177M40017M64432M87435
-20055E37775N08665N27333N42222N51778N54401N48623N33403N08315M73711M30665L80842
-20044F097733L26185K68665K09944J51189R3081L5822k0709p6777j32633j88308k43573k97702
-20032F222917l49609l97847m40783m76912n04982n24235n34495n36075n29665n16221m96761
-20021I15332m72331m43939m12542l78980l44007l08285k72403k36956k02593j69976j39808
-20010b466488j12717q9227o9673n4207m2797l5285l1495l1242l4342m0621m9773o1302p4486
-19997c193655q8349j01809j13759j23306j29824j33074j33138j30324j25009j17596j08374
-19986d498217r7610q5590p2705n9399m6195l3596k2017j1779l056M054R539J3406J5746J6709
-19972d870710J6510J5472J3948J2352J1072J0509J0984J2753J5951K0510K6121L2255L8146
-19959d634127M2852M5450M5205M1695L5020K5738J4865L624o785j5422k1760k5808k8001
-19946d477454k9074k9883l1163l3389l6688m0819m5211m9080n1582n1946m9597m4257l6028
-19933e006171k5311j2696J020J5026K8525M0701N0866N8382O2796O3854O1506N5966M7568
-19920d557968L6818K4309J0700l297j6904k9309l9688m7271n1472n1987m8924m2832l4665
-19907d852490k5618j6933r624m340j243o6j71o64o11Q83M489J0539J8966K9304M0747N2223
-19891d754609O2525P0471P5001P5358P1160O2474M9794L3977J6086k726k1363l8850n4422
-19878d355124o7487p7719q5031q9631r1969r2654r2345r1534r0457q9014q6810q3334p8055
-19865e471164p0624o1002m9412l6377k2597q859M115J5729K5607L3613L9871M4623M8270
-19852e508207N1205N3873N6698O0056O4259O9380P5284Q1494Q7296R1828R4273R3976R0597
-19839d537988Q4131P4841O3230M9898L5437K0469N579q704k1877l3568m3564n1887n8783
-19826d422786o4691p0140p5615q1429q7673r4083j00188j05283j08587j09335j06921j00966
-19814e527697r1487p8810o3571m6692k9208j2179L369J6629K6969L4050L7759L8203L5671
-19801e656994L0685K3972J6494R378L785P21Q76M406J0969J9709K9491L8987M6946N2364
-19787e368211N4570N3306M8776M1534L2388K2226J1854J949p066j4947k1620k7157l1740
-19774e204138l5643l9213m2816m6789n1414n6826o3067p0021p7401q4756r1540r7161j01120
-19761f061905j03128j03151j01408r8263r4114q9260q3840p7895p1321o3968n5637m6186
-19749g050076l5497k3610j0713K796J6377K9399M1294N1562N9866O6059P0099P1959P1730
-19736f638755O9346O4811N8084M9212L8318K5629J1507l616j9263l5005n0411o5215p9101
-19723f574459r1734j02689j11316j16919j18791j16351j09415r8137q3090o5167m5413k4948
-19711g658429m773J4265L1541M6570N9025O8653P5330P8976P9710P7828P3857O8522O2689
-19698f926236N7269N3113N0907N1103N4000N9712O8181P9248R2532J07503J23320J38931
-19686e990417J53105J64628J72307J75307J73115J65701J53478J37305J18302R7712P6778
-19675d402679N6529L7775K1052O628n421j5286k3349l0288l6954m4348n3410o4866p8991
-19662d633608r5503j13560j31851j48757j62649j72086j76109j74281j66847j54592j38790
-19651f268633j20934j02525q4847o8779n4703m2526l1820k1937j2277k434P684J7817K7484
-19638f758430L6085M3077M8209N1547N3479N4537N5354N6364N7771N9508O1309O2752O3392
-19625f055046O2804O0632N6593N0550M2483L2539K0998Q270n173j8802l2122m4563n5542
-19612e876379o4366p0347p2831p1255o5300n4942m0388k2148q97K2518M7178P2038R6000
-19599f101119J17829J36321J50284J58793J61283J57620J48222J33804J15383R4019P0710
-19588d656851M6324K1660k499k5361m6142o4062p8506q8987r5269r7371r5563r0433q2791
-19575e355851p3692o4378n6016m9737m6338m6210m9358n5297o3245p2129q0870q8324r3565
-19562f195010r5837r4690r0029q1985p0976n7551m2319k5891q881Q116K4528L9780N3309
-19549f637436O4595P3190P8781Q1240Q0628P7215P1406O3572N4137M3428L1793J9635P479
-19536e890337m052j4340k2818k9140l3237l5253l5530l4430l2235k9019k4725j9063j1767
-19523f215946k628Q342K0874L4386M8091O1009P2256Q1111Q7137R0291R0826Q9231Q6065
-19510e448955Q1847P7006P1802O6405O0887N5227M9355M3108L6238K8446J9466R050k811
-19497d852929j6005l0169m4714n8900p1899q2865r1082r6072r7669r6073r1884q6029p9638
-19484e795928p3947p0136o9120p1499p7383q6391r7617j09725j21118j30075j34995j34675
-19472f972609j28395j16113r8410p6468n1789k6084j012K1995M1810N7675O9221P6403P9397
-19459g124379P8609P4570O7986N9695N0697M1984L4500K8980K5825K5043K6343K9036L2382
-19446f548729L5588L8169L9844M0783M1403M2282M4011M7028N1566N7525O4617P2331Q0155
-19433e893427Q7600R4353J00238J05238J09416J12826J15376J16891J16978J15252J11343
-19422d707916J05059R6454Q5862P3839O1058M8215L5960K4801J5091P042O37m249p899j0672
-19408d176718j2899j4921j6980j9287k1899k4793k7745l0322l1886l1620k8651k2083j1253
-19395d471057M282K4624M9482P8339J10424J44857J80737K17130K53036K87450L19252L47300
-19383b454144L70611L88378M00192M05990M06131M01139L91559L77828L59983L37711L10359
-19372A695737K77093K37227J90483J37326P9002J7635m4165j03578j57979k05307k44138
-19361A879336k73809k94191l05671l08932l04814k94284k78296k57839k33895k07553j79967
-19350a059915j52395j26073j02138q1461o4602n1825m3144l8407l7448m0007m5799n4458
-19338a897672o5502p8318r2203j06425j20270j33138j44594j54372j62340j68522j72960
-19327c296316j75726j76879j76466j74537j71195j66610j60993j54555j47391j39424j30479
-19316e070571j20291j08701r5775q1837o7433n3198l9705k7377j6388o764J551Q631J4398
-19303e663460J8717K1372K2250K1335J8855J5277J1275P663N229M699O517J0819J7389K5641
-19289e456422L4779M3875N2089N8802O3673O6702O8123O8300O7609O6353O4719O2841O0825
-19276d677732N8940N7523N7052N7953O0527O4809P0551P7230Q4112R0338R4959R7066R5835
-19263c710837R0718Q1437O8205N1664L2778J2769p091k5678m2031n5410o5376p1674p4242
-19250c714768p3173o8728o1351n1665m0477k8745j7454p487M49O068R347J0734J0894J0634
-19236d015722J0795J2054J4831J9271K5218L2276L9991M7905N5768O3543P1449P9861Q9222
-19223c453538R9869J11965J25354J39618J54148J68160J81023J92241K01633K09358K15819
-19212a654350K21643K27484K33965K41612K50729K61498K73843K87482L01947L16572L30552
-19201A292977L43073L53233L60241L63285L61524L54161L40254L18935K89516K51668K05744
-19190D834611J52788R4619L3673k7300q5619j38933j85500k24327k55140k78348k94817l05814
-19178C319893l12777l17120l20220l23130l26640l31124l36444l42068l47058l50211l50377
-19167c37276l46653l38592l26325l10483k92099k72314k52183k32552k13777j95912j78733
-19156c296899j61880j45074j28200j11315r4757p9031o4688n2388m2641l5893l2344l2059
-19144d277169l4933m0691m9038n9535p1613q4514r7276j08721j17644j22919j23779j19893
-19132e307725j11460r9188q4078o7364n0264l3868j9144o819K521Q596J1342J1092Q466M359
-19118e733534j75m087o418o438l649K161J0904K2248L5517M9844O4152P7312Q8291R6338
-19104e307534J01012J02246J00262R5437Q8218P9048O8263N6135M2781K8267J2501m643k3315
-19091d561322m3505o5036q7336j09631j30871j49945j65871j77846j85438j88451j86906
-19080f052158j80977j70767j56474j38179j16068r0471o1935l1280M36L1909O1823Q8871
-19068f815270J12005J30419J43628J51443J53903J51326J44218J33400J19865J04833Q9507
-19057e380723P5023O2292N1962M4362L9549L7355L7453L9421M2843M7338N2586N8258O4012
-19044d728269O9401P3984P7295P9011P8985P7242P4045O9729O4810N9771N5206N1597M9297
-19031c847896M8470M8950N0240N1577N2103N0997M7756M2306L5056K6797J8525J1236N681
-19018c358202K262R28J196K290L244L122J125l267j0286j9879l1716m5341o0171p5618r1115
-19003c681428j06124j20167j32726j43224j51007j55371j55710j51668j43223j30834j15335
-18992e186817r7885p9830o2479m7056l4492k5372j9827j7584j8003k0191k3190k6161k8530
-18979e687417l0130l1197l2321l4249l7737m3342n1354o1689p3961q7511j01468j14875j26797
-18966f514048j36360j42908j46073j45761j42193j35825j27259j17152j06122r4613q2849
-18955g891163p0748n7983m4064k8542j1148Q062K8614M9700P0249Q9076J05052J17256J25047
-18942g510592J28146J26628J20860J11458R9131Q4706O9012N2932L7252K2662R622j710j1467
-18929f661360j9967k7613l4687m1197m6866n1109n3207n2446m8302m0687k9981j7064l207
-18916g127693J0229K2000L1200L7451M0904M2117M1876M0942L9951L9141L8590L8097L7416
-18903f667779L6347L4864L3051L1188K9677K8944K9381L1292L4846M0008M6657N4462O2996
-18890f174066P1712Q0034Q7393R3233R7159R8781R7902R4468Q8617Q0787P1640O2054N2971
-18877e097315M5191L9357L5748L4305L4694L6323L8517M0586M1898M1978M0489L7276L2359
-18864d598594K5951J8409J0212J836o258j3682k0161k5481k9628l2668l4862l6568l8174
-18851d779668l9983m2128m4555m6995m9090n0467n0856n0081m8086m4869m0438l4838k8160
-18838e350214k0579j2384m029L952J0935J6370J9717K0716J9228J5390R551K215o069j4684
-18824e289885k3129l1007l8058m4271m9697n4520n8976o3232o7500p1810p6199q0537q4659
-18811f033480q8357r1424r3672r4954r5088r3953r1354q7192q1370p3918o4962n4752m3634
-18798g088110l1934k0090q439K643J2850K1988L0032L7079M3380M9235N4928O0645O6361
-18785f769432P1930P6956Q0956Q3318Q3420Q0757P4979O6051N4361M0679K6166J2195O5r112
-18771f026711j4696j6558j4941j0503l956L953J2550K1251K9493L6684M2280M5708M6504
-18758e848942M4470L9533L2020K2410J1346n19j2613k4520l5990m6843n6893o5906p3473
-18745f015920p9146q2363q2745p9997p4045o5078n3435l9680k4435q454P533K2808L6742
-18732f538215M8924N9149O7634P4688Q0811Q6570R2332R8285J04494J10876J17229J23307
-18720e473916J28891J33573J37047J38913J38801J36683J32574J26990J20481J13824J07852
-18709d058287J03280J00690J00535J03008J07965J15022J23611J33041J42739J52361J61809
-18698b714226J71197J80886J91231K02544K15031K28716K43386K58704K73911K88144L00127
-18687a60349L08270L10732L05550K90849K65070K27472J78247J18885N1938j9052r0146j57370
-18675A630096k17356k67569l06663l34186l50667l57172l55206l46432l32525l15250k96193
-18664a849123k76909k58688k42622k29372k19430k12784k09082k07659k07597k07742k06978
-18653d327986k04276j98874j90364j78801j64412j47919j30092j11860r4002p7141o1773
-18642e887500m8193l6554k6880j9050j2838p966l857j42L688Q093J3344J9549K6803L5072
-18628e936431M4296N4461O5592P7716R0741J04538J18725J32822J46393J58711J69254J77579
-18616d595603J83151J85566J84523J79800J71270J58889J42848J23336J00561P4927M6665
-18605c044067J6270j5644m8252q0409j10892j38308j61462j79459j91673j97893j98294j93380
-18593d543463j83882j70746j55123j38052j20591j03698q8145p4645o3608n5382n0050m7309
-18581e794694m6759m7708m9414n1160n2456n2963n2435n0810m8024m4100l9096l3280k6963
-18568f389862k0680j5063j0596p774o823p596r830j2931j6283j9223k1348k2306k2142k0915
-18554f603372j8973j6634j4293j2287j0837j0130j0175j0831j1905j3070j3893j4177j3727
-18541f774304j2648j1268j0004r352r824j1526j4553j8517k2868k6896k9847l1118l0174
-18528g012899k6838k1012j2760k361R837K3306L7424N1481O4754P6572Q6441R4126R9557
-18515f532372J02928J04600J05021J04470J03220J01244R8506R4717Q9734Q3377P5563O6346
-18503e402646N5838M4213L1749J8725N397p991k1288l4294m6849n8685o9462p8756q6111
-18490e650160r1156r3637r3507r0971q6382q0161p2812o4745n6404m8195m0622l4189k9367
-18477f532308k6628k6206k8132l2205l8039m4993n2384n9428o5380o9587p1496p0785o7259
-18464g184830o0946n2015m0684k7331j2349L816K0516L7063N2700O6624P8159Q6832R2322
-18451f940123R4553R3546Q9508Q2617P3224O1606M8158L3338J7564J303j5038l1056m6444
-18438f437244o0876p4064q5789r5817j04156j10766j15847j19562j22083j23449j23546j22104
-18426g695303j18765j13167j05016r4200q0815o5143m7751k9253j0437P915K5060M0385N3451
-18413h233039O3994P1956P7451Q0720Q2021Q1731Q0096P7378P3730O9257O4036N8159N1887
-18400g300623M5508L9503L4407L0763K8944K9102L1074L4350L8201M1766M4256M5102M4087
-18387f813560M1345L7325L2646K7885K3409J9300J5303J0954N663j052r475j9514l0712m2289
-18373f702772n3277o2647o9513p3184p3194o9366o1706n0422l5824j8360J422K2923M5381
-18360g200539O8029Q9989J10340J28198J42724J53252J59384J61050J58505J52261J43015
-18349e733792J31540J18643J05097R1587P8713O6997N6797M8364M1839L7306L4712L4017
-18337d888180L5057L7513M0897M4557M7656M9349M8865M5630L9346L0054J8090L992j1500
-18324d458674k7639m3657n8926p2952q5465r6354j05642j13440j19787j24662j27839j29030
-18312e564067j27924j24352j18351j10166j00224q9035p7122o4948n3021m1715l1475k2592
-18300f524992j5192r199m186M41N408J1415J8880K7964L8331M9327O0038O9467P6723Q1158
-18286f114417Q2466Q0627P5899O8737N9693M9503L8992K9143K0991J5522J3563J5546K1454
-18273e542281L0816M2666N5790O8812Q0445Q9645R5588R7826R6108R0429Q0997O8236N2848
-18260d592075L5723J7956O02j5398k9377m0971n0138n7066o2113o5756o8531p0955p3476
-18247e071575p6377p9698q3271q6680q9386r0755r0106q6830q0353p0295n6488l9084j8626
-18234f019524M005K7587N0682P1785Q9440J02525J10291J12558J09671J02524R2325Q0384
-18222e065747O7859N5565M3864L2721K1839J0854m25j2017k3689l5019m5547n4813o2372
-18209e066927o7858p0940p1413o9231o4652n8179n0566m2667l5266k8922k3895k0069j7109
-18196e687694j4492j1758q677n276j931P66K134J605j171o233j3211k1427k9924l7601m3354
-18181e878244m6270m5785m1731l4380k4367j2577J9J2406K3672L3120M0258M5035M7637M8580
-18167e832627M8514M8065M7742M7757M8152M8652M8941M8635M7479M5344M2244L8314L3719
-18154e239069K8613K3134J7413J1640O094J176k649m869n109l065J253P584J5389K3864L2079
-18139e086522L9101M4130M6624M6432M3768L9205L3556K7747K2673J8977J7053J6918J8251
-18126d672087K0532K3109K5374K6850K7229K6384K4265K0850J6078R928K430o202j5546k4940
-18112d495746l3616m0853m6060m9014m9845m9018m7263m5411m4192m4191m5686m8644n2821
-18099e092360n7759o2989o8021p2499p6158p8890q0766q1950q2751q3456q4357q5533q6894
-18086f094383q8169q8943q8816q7483q4799q0796p5641o9530o2685n5338m7798m0495l3930
-18073f998806k8572k4759k2448k1238k0339j8774j5519r783j084J0703K5280M2120O0381
-18060g022838P9004R6766J12303J24208J31238J32448J27363J16144R9543P8898N5890L2364
-18048e836669J0056r628k5711l7742m5735n0203n1896n1827n1012n0333n0500n1835n4306
-18035f357341n7564o0944o3646o4913o4126o1034n5683m8400l9676k9898j9413q351L234
-18022f927755J5247K7433L9320N0160N9016O4972O7173O5207N9074M9289L6785K2795Q594
-18009f362690m688j6173k5400l2275l6954l9768m1128m1369m0825l9766l8434l7053l5823
-17996f792346l4830l4106l3484l2684l1335k8972k5254j9847j2639l677O783J8394L0663
-17983f993334M3170N5582O7681P9464R0915J02092J12951J23342J33030J41723J49174J55322
-17971e738888J60245J64212J67519J70307J72491J73641J73052J69870J63291J52776J38108
-17960c933376J19541R7718P3483M7830K1653m310k9508n3472p5866r6228j14074j28796j39713
-17947d215118j46210j47762j44079j35197j21492j03754q3105o0963l8930j8577j304J1849
-17935e204642K0404K4496K4826K2555J9064J5682J3490J3091J4686J7980K2410K7270L1882
-17922d936806L5684L8353L9699L9678L8276L5458L1235K5574J8594J0426J314q442j8601
-17909d649558k8984l9476n0065o0716p1295q1527r0980r9134j05470j09617j11493j11290
-17897e609605j09494j06773j03816j01279r9631r9059r9534j00753j02116j02903j02257
-17886f737220r9372r3599q4513p2023n6339l7958j7618L887K5683M6966O7096Q5527J01850
-17873f867633J15781J27139J35806J41780J45088J45800J43952J39604J32860J23846J12884
-17862e403093J00399Q6951P3200N9726M7074L5578K5421J6569Q920K320l280p852j1206j3119
-17848d982392j3392j1937q802m224J456P711J3883J9173K2712K3678K1449J5733O675n153
-17834d893430j8744l2816m5959n6756o4069o7091o5492n9465m9606l6767k1922n915J0526
-17821e407506K6820M2445N6890O9580Q0012Q7717R2478R4240R3171Q9595Q3913P6564O7996
-17808d446085N8634M8975L9515L0826K3454J7809J4048J2031J1219J0893J0214Q425N070
-17795d154972o6o841j4980k4109l3906m4114n4611o5240p5902q6392r6467j05849j14207
-17782d877656j21211j26483j29589j30095j27545j21595j12157r9449q4107o7137m9810l3494
-17770f080328j9496q852k321k37k565q939j8588l0523m3574n6450o7996p7174q3217q5702
-17756f585962q4376p9393p0971n9544m5610k9696j2396N641K3819M1406N7707P1964Q3496
-17743f683915R1763R6535R7928R6521R3128Q8734Q4288Q0377P7369P5171P3442P1691O9358
-17730e587610O6015O1393N5471M8490M0854L3064K5629J8855J2889P706L171p68m087o600
-17716e225528p991q027o581l729J63M606R057J2983J6056J8051J8910J8674J7361J5060J1783
-17701e109152P608K593l121r281j5568k1573k6748l0555l2500l2151k9384k4273j7177q780
-17687e350062J57Q686J5887K0978K3289K2445J8395J1373J936r151k1006l2770m3776n3576
-17673e387195o1981o9050p4837p9415q2765q4652q4897q3239p9536p3893o6589n8127m9189
-17660f335365m0447l2620k6224k1659j9178j8805k0506k4058k9077l5113m1492m7453n2199
-17647f744196n4941n5138n2541m7333m0148l1880k3572j6192j0364o401m207l456l651m374
-17633g098394n305o240p080p669p845p317n907l560l83L215O836J0042J2613J4602J6201
-17618g086191J7780J9593K1765K4218K6682K8790L0229L0661K9886K7771K4250J9419J3443
-17605f771704O699l15p058j2936j7451k0209k0981j9691j6381j1263m714K853J0870J8715
-17591f863566K5857L1727L5941L8209L8344L6320L2105K5698J7161O592n724j9268l3259
-17578f633863m6696n8532o7815p3828p6267p5171p0980o4386n6276m7539l8990l1249k4608
-17565g366200j9127j4526j0474o623k676J320N269Q883J1906J4260J6011J7431J8928K0817
-17551g304801K3395K6739L0710L5071L9472M3512M6940M9499N1138N1844N1715N0943M9703
-17538f754120M8220M6652M5086M3422M1457L8754L4857K9317K1870J2518J600j0310k2390
-17525f423067l3839m3835n1793n7286o0109o0282n7949n3385m6958l9101l0321k1189j2295
-17512f991409m242K463P453J0550J1777J1365R653P133M306J594o92k411l615m519n421o684
-17496f952699q651j1669j5986k1825k9224l8138m8271n9168p0209q0615q9580r6416j00625
-17483g623076j02004j00721r7229r2208q6388q0397p4618o9196o4018n8881n3586m8034m2436
-17470h592792l7150l2758k9807k8716k9626l2345l6333m0936m5358m8944n1204n1759n0463
-17457i108191m7252m2153l5282k6660j6360m384R256K4500M1101N8674P6625R4284J10981
-17444h864861J26123J39305J50230J58836J65112J69105J70881J70461J67810J62882J55673
-17433g128443J46324J35202J22897J10207R7993Q6958P7562O9855O3521N7912N2255M5846
-17421f061911L8205K9201J9153Q639j557j0702j8178k3605k6819k7825k6709k3646j8786
-17408f144540j2335m645L847J2583K0915K8303L4328L8780M1713M3316M3929M3863M3439
-17395e806504M2893M2427M2192M2339M2990M4271M6240M8870N2053N5506N8787O1299O2368
-17382e164269O1318N7637N1038M1527K9371J5127n09j6740l2738m7737o1147p2531q1715
-17369e221368q8739r3721r6926r8484r8464r6785r3291q7819q0257p0614n9096m6075l2208
-17356f263847j8373n648M768J1798J4534J2559N820n202j9688l6551n4591p2644q9678j04919
-17342f621662j17847j28246j36133j41646j44968j46159j45121j41544j34967j24963j11244
-17331h094500r3846p3281n0518k6850l744J7455L5716N0516O1797O9911P5437P8984Q1066
-17318g871857Q2011Q2001Q1121P9409P7042P4265P1484O9167O7848O7920O9674P3171P8244
-17305f898500Q4624R1928R9819J08083J16595J25321J34271J43292J52080J60071J66547
-17294e515869J70758J72023J69965J64495J55851J44561J31292J16809J01765Q6760P2185
-17283d029405N8343M5437L3682K3274J4417P260J841j933m312n763o908q542j1566j6835
-17269c901010k5058l6552n1213o8476q7341j06592j24949j41221j54511j64186j70008j72033
-17257e203150j70556j66082j59170j50359j40199j29114j17521j05734r4005q2538p1382
-17246f589810o0456m9471l7980k5404j1304M568K2054M0560N9135P6667R2144J04823J14393
-17233f260081J20932J24803J26449J26249J24405J20981J15895J09050J00376Q9794P7356
-17222e023791O3072M7146K9908J1926o018k3018l8195n0864o0593o7293p1120p2444p1706
-17209e332990o9391o5972o1903n7572n3390m9704m6888m5275m5113m6607m9743n4399o0242
-17196f039189o6773p3406p9493q4429q7708q8961q7998q4871p9818p3313o5936n8376n1278
-17183g021549m5196m0488l7342l5680l5230l5611l6327l6944l7116l6645l5455l3587l1138
-17170g498308k8192k4762k0807j6058j0161k631P053J9235L3989N0986O9395Q7934J05069
-17157g227258J19101J28628J32702J31060J24155J12981R8860Q3194O7160N1673L7254K4134
-17145f116356J2365J846p574j6012k3692l0872l7863m5034n2577o0546o8664p6406q3043
-17132f604428q7794r0010q9307q5636p9350p1067o1681n2138m3448l6483l1991l0483l2255
-17119g396071l7211m4942n4730o5628p6605q6777r5501j02437j07609j11242j13646j15078
-17107h407477j15631j15247j13722j10809j06251r9838r1438q0872o8088n3022l5809j6717
-17095i414921L701K4740M5577O5335Q3321R8947J11944J22258J30130J36015J40479J44100
-17083h308374J47282J50242J52901J54961J56037J55793J53962J50480J45454J39138J31901
-17072f670223J24043J15861J07444R8744Q9568P9658O8747N6605M3169K8503J2848l445j9941
-17059e868419l6172n1655o5916p8499q8909r6675j01362j02697j00562r5157q6951p6677
-17047f849651o5251n3591m2521l2585k4020j6723j0351m454J491P881J5047K3060L1826M0981
-17033f978861N0040N8405O5467P0734P3865P4677P3265O9852O4944N9127N3079M7415M2523
-17020f175468L8533L5266L2357K9350K5933K1989J7693J3365R491O525M830M662O073Q971
-17006e920430J3072J7940K3003K7656L1330L3615L4360L3725L2139L0261K8810K8428K9515
-16993e556576L2209L6265M1237M6485N1353N5259N7819N8880N8519N7120N5148N3138N1548
-16980d901596N0681N0679N1575N3297N5729N8743O2206O5960O9838P3691P7413Q0857Q3932
-16967d066995Q6435Q8110Q8629Q7619Q4823Q0049P3343O4922N5130M4416L3264K2122J1477
-16954c246656J690o821j3716j8716k1677k2656k1907j9869j7111j4236j1769j0078r309r399
-16940c442230j0098j1039j1950j2630j3123j3636j4571j6438j9829k5363l3624m5070n9951
-16927c729552p8215r9443j22846j47266j71313j93459k12176k26069k34027k35356k29861
-16916e679583k17918k00433j78776j54497j29241j04425q1175o0302m2296k7394j5692p152
-16904f898884j620J193J751O35j427l619n211n572m321j455K717P528J2118J5574J7142J6407
-16888f847044J3360Q425K331m083j0029j4924j8460k0536k1218k0620j8794j5748j1429n777
-16874f984546J163R198J7943K6797L5068M2072M7306N0544N1873N1615N0245M8215M5828
-16861f506679M3273M0582L7720L4681L1507K8361K5429K2909K0919J9357J7953J6213J3522
-16848f154253R311L167m924j4602k5108l5350m4194n0561n3669n3147m9043m1772l1910k0160
-16834f566215p133O620K0653L4557M7988O0592P2085Q2299R1107R8480J04418J08889J11833
-16821e733827J13115J12652J10337J06100R9942R1884Q2081P0802N8503M5732L3101K1162
-16809d788416J0242N02q186j6082k3567l0924l8333m5757n2957n9514o4942o8691p0296o9424
-16795e326345o5867n9664n1075m0601k8920j6843n207N236J3785J9955K3393K3922K1523
-16782e486708J6359Q721j059j2503k5172l8566n2194o5496p7895q8756r7418j03292j05899
-16769f129878j04890j00141r1660p9604o4260m5971k5282k829K0493M3659O5443Q4605J00063
-16756f330252J10963J16883J17895J14546J07776R8779Q8769P8848O9799O2115N5897N1038
-16744e256944M7197M3951M0911L7730L4181L0163K5581K0369J4475P825L69p910j6996k6789
-16730e005887l7065m7488n7492o6412p3465p7915p9154p6930p1289o2682n1927m0039k8169
-16717e775914j7344q423j844K291M221M409L325J227j810o040j1818j9551k9457m1527n5385
-16702e953640p0435q5823j00549j13653j24347j32082j36726j38548j38117j36240j33734
-16691g263894j31346j29582j28643j28509j28802j28983j28323j26045j21426j13881j03141
-16680h632575q9299p2789n4360l4899j5298L644K1375L7560N2037O4792P5868Q5298R3132
-16667h465514R9317J03823J06613J07659J07019J04851J01390R6963R1947Q6685Q1417P6216
-16655g301614P1026O5696O0020N3881M7327M0609L4044K8214K3509K0351J8843J8851J9998
-16642f799245K1704K3354K4343K4233K2770J9917J5862J0896N335n05o477j2538j8726k5090
-16628f694167l1628l8204m4615n0526n5596n9492o1962o2776o1850n9125n4680m8716m1601
-16615g364938l3952k6512k0096j5366j2779j2340j3779j6525j9950k3581k7071l0308l3250
-16602g650447l5842l7845l8808l8091l5016k8978j9594o917Q711K6519M5561O4889Q3617
-16589g662241J01135J17008J31057J43165J53234J61111J66585J69318J68914J65005J57267
-16578f028442J45456J29583J09832Q6820O1515L5200R587j3652l3015m7548n6836o1228o1532
-16565e724260n8939n4742n0159m6294m4030m4062m6873n2764o1703p3351q7014j01561j15709
-16552f561461j28068j37459j43084j44754j42726j37809j30927j23095j15127j07489j00276
-16541g972275r3301q6029p7880o8245n6855m3649k9030j3682J461J5487K7579L7090M3705
-16528h315624M7376M8339M7072M4228M0523L6638L3137L0477K8832K8216K8528K9487L0766
-16515g842005L2009L2860L2983L2082K9947K6553K2079J6953J1883P765N404N543Q458J3974
-16501g563512K1460K9864L7946M4471M8456M9310M7060M2225L5861K9260K3796K0576K0392
-16488g112835K3555K9890L8877M9680O1449P3328Q4676R5048J04252J12217J19017J24717
-16476f196129J29334J32835J35076J35742J34459J30722J24072J14192J01056Q5040O6861
-16465d906740M7557K8227R940o583k0949l3139m3472n2380o0342o7710p4660q1210q7272
-16452e348733r2623r7052j00317j02154j02316j00553r6663r0615q2513p2704o1722n0194
-16440f398159l8714k7777j7594q074J126J0495K0524L1578M3708N6721P0063Q2911R4298
-16427f078894J03221J08836J10682J08630J03045R4601Q4122P2522O0501M8623L7143K6110
-16415e120858J5459N054n213j5351k5354l5197m4877n4444o3929p3284q2287r0607r7763
-16402e688651j03317j06850j08186j07344j04593j00416r5398r0189q5386q1422p8558p6869
-16390f827179p6191p6325p6949p7843p8817p9740q0521q0984q0858p9814p7465p3537o7874
-16377g834097o0552n1854m2264l2363k2824j4297p289k144J121K753L324L550M221O014R390
-16362h037311J4452K1006K8463L6018M2769M7859N0669N0922M8761M4659L9381L3914K9283
-16349g549155K6493K6449K9825L6966M7878O2127P8881R7020J15210J32189J46901J58588
-16337f590628J66898J71714J73098J71159J65979J57673J46384J32416J16264R8601Q0261
-16326e010181O2105M4918K9327J5697M155n345j2998j9002k3547k6788k8817k9734k9665
-16313e029875k8765k7234k5272k2975k0283j6932j2455o342J922J2597K5650M0680N6903
-16300e052381P3317Q8753J02069J12348J18875J21363J19886J14884J07056R7289Q6479P5394
-16288c834668O4602N4358M4672L5364K6162J6902P504j910j1126j9858k7850l4970m1168
-16275c721986m6507n1158n5312n9161o2915o6731p0735p4981p9412q3887q8039r1445r3498
-16262d645767r3616r1281q6143p8049o7092n3527l7823k0601k649J5133L1819M6513N8513
-16249e024570O7375P2966P5457P5258P2892O8886O3671N7527N0524M2595L3577K3303J1658
-16236d308881j264j5253k9938m4764n9123p2298q3581r2269r7850j00026r8800r4442q7456
-16223e185945p8481o8219n7394m6755l7028k8871k2823j9186j8091j9364k2716k7693l3770
-16210e666336m0421m7095n3248n8340o1850o3263o2089n7932n0586m0056k6741j1271N406
-16197f233822K2289L8431N3163O6164P7457Q7336R6147J04200J11646J18498J24714J30198
-16185e203579J34938J38875J41941J43934J44594J43598J40645J35569J28338J19097J08046
-16174c724004R5386Q1278O5844M9197L1576J3421m690k1999l7738n1207o1960o9764p4706
-16161c709366p7141p7602p6795p5423p4141p3415p3436p4149p5261p6408p7227p7491p7173
-16148d695028p6423p5457p4568p3984p3886p4419p5722p7960q1362q6113r2413j00319j09740
-16135e767394j20385j31847j43545j54877j65144j73669j79811j82971j82749j78863j71302
-16124g552557j60165j45684j28181j08017q5640o1534l6381j0970J3746L6644N6576P2428
-16112h109735Q3307Q8656Q8387Q2929P3148O0255M5635L0663J6624M568m607j0212j1819
-16099g562201r218k525P853K1259L6878N3853P1397Q8832J05588J21162J34983J46448J54919
-16086f630772J59847J60810J57667J50506J39635J25480J08618Q9607O9080M7722K6277N476
-16074e390047j3941l1437m6669n9506p0029p8428q4933q9697r2815r4347r4312r2830r0068
-16061f329059q6328q1899p7040p1852o6218n9797n2179m2875l1657j8595m202J0615K4664
-16048f886422L6747M5808N1247N2960N1335M7169M1431L5109K9000K3645J9293J5977J3531
-16035f423170J1772J0471R380Q278O873M853J889k285p833j4773k2940l2023m1561n1000
-16021f542069n9681o6922p2068p4575p4042p0338o3613n4202m2644k9592j5753j859J1304
-16008g156054K3007L2534L9374M3250M4231M2763L9543L5464L1308K7665K4786K2513K0460
-15995f729156J8048J4774J0231M228l189j1851k1483l1821m2641n3803o5111p6404q7358
-15982g075536r7523j06328j13139j17303j18252j15527j08734r7752q2582o3494m1048j6066
-15970h153284J0401L7156O2944Q6551J06837J22768J33566J38717J38123J32186J21794J08293
-15958f953948R3314P8465O5183N4436M6714M2029M0093M0397M2394M5494M9113N2633N5404
-15945f248279N6756N6075N2831M6687L7522K5494J1070n062k1874l8235n2879o4655p2623
-15932f217172p6156p4997o9192n9141m5422k8854j0449Q629K7078M3590N6926O6104P0434
-15919f308622O9615O3728N3189L8700K1202J677j8756l9073n8334p5741r0648j02620j11408
-15906f557091j17026j19687j19876j18223j15401j12023j08483j04900j01091r6606r0877
-15895g761284q3273p3280o0645m5396k7897q779J1174L1208N0639O8992Q5890J01049J14174
-15882g597428J24866J32636J36974J37366J33505J25321J13067R7298P8769N8384L6953J5180
-15870f407109o467k7710m8332o8181q6986j04373j19898j33020j43248j50190j53606j53446
-15858g602566j49932j43440j34542j23967j12384j00499q8797p7579o6932n6724m6688l6548
-15846h740598k6036j5041l612Q048J9576L0550M0453M8732N4917N8549N9362N7325N2601
-15833h355174M5546L6653K6435J5427M108p054j7580k7021l5018m1221m5530m7906m8517
-15820h496852m7613m5467m2416l8724l4662l0386k5956k1292j6216j0468l783M008J2913
-15807h796914K2675L2761M2372N0587N6500N9437N9122N5671M9682M1948L3433K4970J7329
-15794h250427J1098O801M900N809R872J7246K7782M1100N6430P2866Q9382J05014J19023
-15781g683104J30898J40422J47615J52613J55566J56537J55409J51978J45941J37067J25377
-15770f083681J11072R4754P7146N9100M1365K4472Q619o243k0435l4405m8561o3237p8491
-15757e918525r4101j09494j23807j35984j44915j49676j49661j44796j35507j22737j07732
-15746g336935r1769p5963o1019m7255l4593k2799j1585q39R384J8815K7068L3824L8896M2304
-15732g512466M4322M5442M6189M7092M8512N0542N3030N5534N7489N8332N7666N5344N1621
-15719f841351M6992M2195L7992L4967L3432L3242L3949L4879L5307L4671L2636K9163K4501
-15706f387425J9038J3325P846L051p43l378m844n248m814l839k600j384l74K66M82K43m14
-15689f370812j368k443l409m106m367m180l626k862k086j473j160j145j367j664j873j852
-15673f409793j539r45j41Q00J762K694L543M306N018N725O512P481Q656R951J1133J1822
-15657f333015J1557R910O595J527n117j2902k1238k9354l6472m1833m4808m5039m2482l7520
-15643f620191l0849k3500j6539j1071q016q062j1600j8706k9127m2317n7432p3403q9058
-15630g039871j03162j14613j22559j26465j26119j21617j13271j01500q6858o9844n1027
-15619h176906l0921j0110J0828L1263N0448O7684Q2188R3275J00387J03167J01520R5658
-15607g481519Q6077P3591N9172M3952K9047J5489M097m726j0889j4796j7115j8685k0279
-15594g256584k2440k5411k9135l3439l7978m2470m6597n0022n2379n3350n2569m9836m5063
-15581g797273l8300k9807j9906r045K267J3460K3960L3293M1067M7103N1430N4181N5639
-15568g571931N6150N6008N5546N5049N4726N4776N5322N6395N7946N9827O1751O3408O4490
-15555f820537O4769O4165O2797O0896N8791N6744N5062N3928N3424N3574N4185N4963N5520
-15542f071719N5212N3492M9847M3957L5784K5725J4554L308o731j4440j8961j9846j7151
-15529e866969j1347l142O648J7313K8235L9006M9351N9094O8051P6026Q2712Q7636R0281
-15516e277105R0051Q6438P8992O7561N2141L3015J0715j3974m0061o6339r1537j14362j33671
-15503e318136j48643j58859j64367j65670j63623j59208j53385j46822j39905j32724j25246
-15492f976588j17469j09580j02031r5414r0371q7464q6896q8535r1881r6141j00421j03837
-15480h146628j05724j05568j03203r8590r1950q3585p3934o3406n2377m1092k9661j8122
-15468i013840o549M934J6007K6219L5130M2293M7491N0697N2027N1804N0294M7767M4493
-15455h551233M0669L6596L2670K9306K6990K6152K7125L0086L5126M2165N1060O1554P3284
-15442h038450Q5722R8217J09909J19778J26744J29711J27812J20500J07730Q9948O8093M3490
-15430f810796J7614p963l1833n2785o9916q2634r0686r4130r3323q8842q1431p1946o1234
-15417g619905n0058l9097k8824j9553j1442m554J102N531Q789J1002J2431J3552J4986J7481
-15403g688559K1820K8605L8159N0509O5222Q1506R8286J14295J28311J39272J46490J49715
-15391f626369J49104J45227J38832J30685J21397J11252J00261Q8143P4564N9278M2300K3998
-15379e441328N082j3522l0846m5994n8439o7977p4800p9380q2325q4236q5552q6423q6796
-15366f232536q6412q4921q2093p7796p2156o5436n8069n0610m3674l7920l4071l2755l4533
-15353f992982l9680m8176n9589p3162q7815j02336j15446j26010j33104j36118j34858j29500
-15341h178776j20619j09067r5822q1893o8192n5424m4111l4585k6932k1141j6936j3982j1802
-15328h879282r939q041n846l293m81K372M986P047Q348Q820Q600Q052P699Q142R882J3217
-15312h819717J8212K4581L1854L9469M6799N3418N8949O3183O5999O7334O7134O5439O2241
-15299h155105N7648N1773M4807L7054K8933K0966J3668P493K709p15l039m749o356q225j0474
-15284g923612j2874j4969j6151j5842j3648r441l295M527J3615K3583L3996M4413N4462O3731
-15270g771505P1913P8716Q3892Q7342Q8993Q9007Q7687Q5446Q2775Q0115P7675P5445P3150
-15257f709349P0259O6114N9959N1041L8778K2830L276j9282m3734o8513r1836j11917j27271
-15244f859645j36964j40620j38535j31425j20318j06303r0389p3438n6089l8737k1621m805
-15232g918889J1741K8088M4277O0344P6226R1784J06830J21062J34132J45628J55155J62355
-15220f781267J67024J69107J68777J66229J61728J55415J47324J37356J25386J11367R5331
-15209e176223P7467N8051L7487J6190n316k6458m6556o4912q0822r3709j03170j09084j11510
-15196e628565j10712j07088j01080r3129q3754p3495o2959n2810m3725l6309l0975k7888
-15184f452489k6950k7786k9871l2633l5497l7993l9762m0549m0193l8596l5736l1595k6176
-15171f895826j9462j1421k062Q618K0486L3343M6859O0617P4139Q6874R8338J08022J15644
-15158f275831J21063J24368J25722J25373J23534J20344J15918J10374J03937R6914Q9814
-15147e018470Q3277P7990P4694P3981P6186Q1287Q8887R8155J08004J17150J24263J28075
-15135c886521J27468J21563J09844R2250O9214M1661J0977k1232n3271q3608j11086j35002
-15123c717743j55193j71829j85332j96113k04484k10556k14350k15772k14764k11244k05129
-15112e902509j96308j84640j70036j52557j32528j10554q7562o4610m2772k2947n771Q482
-15100g064312J9779K8270L4211L7904L9607L9655L8390L6215L3577L0925K8763K7499K7508
-15087f642009K8989L2019L6471M2197M9008N6756O5371P4798Q4922R5483J06154J16499J26120
-15074e727222J34778J42380J49060J55049J60647J66103J71689J77589J83916J90808J98304
-15063c896899K06449K15253K24713K34872K45818K57698K70767K85246L01284L18797L37353
-15052i98649L56053L73511L87873L96938L98346L89785L69257L35382K87566K26327J53246
-15041B675635P1038j6638j05527j91244k69692l37617l92801m34433m62799m79272m85768
-15030d29118m84382m77055m65300m50148m32194m11730l88928l63972l37104l08757k79492
-15019d828180k50002k21027j93270j67299j43473j21902j02400q4672o8271n2864l8256k4600
-15007f296216j2321k158N078Q603P908K797o492j9438l5183n2718p0928q8651j04798j18323
-14993f782840j28321j34118j35299j31683j23419j10812r4322p4482n1894k7229j340K4764
-14981g770995M9917P2868R2507J07976J18845J25121J27240J25901J21916J16005J08775
-14970f603924J00529R1339Q1114O9710N7060M3307K8821J4193J64j2552k3401l2040l8439
-14957f224119m2810m5497m6881m7362m7269m6842m6295m5774m5426m5387m5824m6870m8644
-14944f825000n1107n4112n7263n9985o1587o1319n8584n2971m4394l3082j9529m478J1222
-14931g372189K6664M0939N3281O3024O9776P3454P4275P2790O9838O6371O3386O1717O1939
-14918f574735O4250O8401P3766P9425Q4370Q7693Q8783Q7408Q3739P8182P1338O3817N6069
-14905e587494M8459M1100L4003K7112K0357J3757P429J633l311o984q991r014o853k530L754
-14890e427573J1583K0401K9582L8447M6366N2801N7327N9761O0176N8936N6646N3986N1616
-14877d829945M9950M9131M8984M9119M9026M8187M6124M2472L6966K9467J9949Q591m300
-14864d356279j8220l2529m6573n9600p0970q0118q6676r0480r1602r0376q7333q3142p8542
-14851e272440p4187p0553o7825o5881o4309o2552o0094n6655n2202m7071m1728l6683l2281
-14838f004461k8636k5581k2774j9802j6264j1989p017j638L639Q227J1558J3271J3199J1438
-14824f076830Q325M293j59m631q738j2327j5322j7776j9835k1678k3467k5283k7100k8730
-14810f269258k9904l0351k9897k8557k6575k4403k2582k1677k2123k4147k7790l2783l8729
-14797f628776m5068n1268n6828o1366o4630o6433o6655o5240o2153n7475n1410m4259l6419
-14784g357980k8325k0422j3160o887j918J635L851N035N742O657Q432J1635J6502K2949L0672
-14769g315582L9078M7531N5437O2268O7688P1501P3702P4427P3954P2597P0610O8151O5164
-14756f473474O1369N6378M9863M1736L2260K2154J2418M220j404l732k516J963R037J7645
-14742f172083K6635L4796M1083M4696M5185M2611L7390L0411K2780J5717J0365P574P818
-14729e805022J1156J7268K5559L5264M5602N5872O5481P3993Q1126Q6669R0481R2438R2465
-14716e031648R0503Q6609Q0997P3980O5992N7496M8924M0644L3031K6456K1366J8192J7343
-14703d370115J8978K2970K8856L5878M3126M9755N5087N8800O0848O1448O0986N9823N8254
-14690c755306N6358N4041N1058M7089M1822L5107K6925J7465P147l513j3876k3266l1139
-14677c490088l7108m0996m2832m2838m1236l8316l4303k9456k4041j8429j3031q363m919
-14664c865956l199l508o031j0589j6803k3990l1376l8135m3463m6768m7553m5583m0817l3399
-14650d257170k3597j1708J937J7051L3330N0517O8325Q6464J04712J22773J40451J57444
-14638c509471J73554J88617K02529K15393K27499K39324K51473K64565K79085K95270L12988
-14627h59174L31781L50816L68992L84900L96829M02695M00062L86411L59328L17084K59111
-14616C098835J86388J01635R078q6079j78402k63038l36487l96638m43024m76248m97644
-14605G18376n08831n11264n06187m94610m77350m55219m29059l99698l67923l34322k99335
-14594d065422k63116k25758j87398j48304j09006p0348l3406N76L0387N4987P3732Q6322
-14582d856754R2951R4102R0634Q3432P3554O1956M9527L6969K4806J3390K805p026j6316
-14569d255970k5407l4651m4354n4790o6038p8085r0765j03792j16669j28804j39341j47409
-14557e286075j52074j52441j47858j37983j22908j03151p9621n3541k6249R92K7049N1049
-14545f182811P2288R0202J04362J14380J20070J21363J18531J12214J03331R3038Q2567P3008
-14533d977457O5370O0396N8523N9998O4804P2583Q2810R4658J07271J19668J31069J40762
-14521c919545J48221J53233J55865J56330J55183J52990J50523J48528J47589J48072J50124
-14510b252887J53414J57546J61964J66237J70000J73290J76402J79832J84285J90411J98943
-14499c40563K10230K24410K41244K60211K80444L00868L20226L37223L50453L58667L60609
-14488B904022L55163L41385L18335K85416K42395J89621J28236O0143j2040q5345j56688
-14477D570643k23410k83457l35505l79037m14070m40975m60194m72249m77521m76331m69249
-14466A38645m56876m40134m19913l97262l73037l47989l22622k97355k72435k48104k24694
-14455c661776k02388j81502j62118j44226j27616j11916r6828q2056o7656n3945m1431l0884
-14443d964342k2940j8321j7501k0846k8430m0063n5214p2960r2101j11193j28718j43280
-14431e715909j53729j59301j59767j55370j46847j35286j22212j09126r7576q8816q3666
-14420g127605q2379q4537q9338r5565j01828j06905j09753j09628j06237r9409q9259p5986
-14408h278429n9896m1349k0796J296K4416M8137P2087R6091J19987J43733J67201J90018
-14396g537504K11574K30917K46911K58441K64593K64818K59102K47801K31671K11619J88717
-14385d921340J64000J38464J13053Q8524O5544M4443K5389Q148p730k2888l7988n3632p0139
-14372d466152q7697j06167j25324j44736j63898j82189j98928k13370k24791k32484k35870
-14361f381606k34490k28128k16741k00640j80470j57176j31953j06098q0796n7054l5505
-14350h010657j6443J83J4611K7252L8499M8628N7755O5815P2633P7971Q1741Q3981Q4953
-14337g373078Q5088Q4809Q4537Q4431Q4414Q4188Q3186Q0747P6186O9021N9065M6584L2253
-14324f418569J7147K545j0256k0008k5800k6973k3302j4916k461J3138L0615M8549O5520
-14311f364771Q0252R1641R8889J01480R9211R2207Q0902O6068M8692K9987J1229o349k1594
-14298e592156l3644m1884m6022m6139m2499l5738k6633j6123n248M990J3728K0344K4612
-14285e822412K6664K6997K6306K5327K4714K4903K6030K7980L0367L2584L3914L3595L0933
-14272e452098K5467J7036N834p623k2488l7787n2444o5419p5772q2798q6021q5292q0850
-14259f000255p3158o2998n1279l8983k7033j6211p063J07N306Q698J0571J1218J0836R548
-14245f220696P362M307M58l995q751j3384j7467k0633k2604k3268k2597k0610j7344j2726
-14231f391948o698Q22R847K0233L1701M3783N5893O7360P7476Q5667R1504R4735R5361R3504
-14217e630760Q9502Q3694P6470O8188N9119M9427L9298K8868J8403Q316q85q592j4285j7584
-14203e150821j8326j6617j2697o919L03Q610J7581K6845L6006M4659N2377N8730O3285O5570
-14189d831414O5163O1644N4714M4241L0407J3732m908k4379m3473o1053p6249q8511r7647
-14176d957733j03736j07076j08060j07072j04459j00339r4659q7090p7087o4164m7878k8182
-14164e987535n426J9610M5794P1746R6009J17093J33669J44604J49118J46907J38116J23487
-14152d806808J04169Q1624N7414L3050R809j1302k9594m4689n6421o4843p0134p2578p2502
-14139d942805p0220o6062o0227n2962m4521l5267k5746j6603q559k246J945L962M115L067
-14125e312129J619N19L20J153K781M618N930N998M230K79n985j4522k5219l7891n2340o8288
-14109e488927q5344j03014j20610j37365j52351j64637j73356j77813j77621j72744j63524
-14098g117306j50594j34719j16692r7139p6520n5159l3295j1146J0978L2731N3745P3609
-14086g621507R2008J08597J23062J35103J44446J50811J54010J53897J50502J43982J34645
-14075f130444J22982J09486R4760P9353O3827M8685L4374K1310R766J9p764j3430j6857j8020
-14061e601953j6983j3961r365l814J938P079J0798J2502J1752Q406K552n516j5298k6169
-14047e638032l7420m8343n8293o6766p3414p8049q0540q0898p9166p5531p0277o3837n6803
-14034f507369m9834m3659l8858l5889l4981l6081l8909m2951m7536n1946n5490n7606n7924
-14021g099033n6332n2918m7990m1978l5480k9157k3738j9913j8238j9042k2352k7911l5255
-14008g529337m3805n2928o2021p0435p7524q2561q4884q3982p9611p1917o1402m8840l5095
-13995h384342k0990p136O107J8668L0669M2325N3885O5404P6795Q7750R7763J06270J12760
-13982g714072J16907J18699J18382J16445J13459J09910J06042J01754R6671R0179Q1682
-13971f543942P0782N7386M1828K4784P141j0107k6081m0049n1495o0042o5466o7521o6077
-13958f728859o1075n2612m1040k6922j0884O323K4142M2118N9943P7351R3928J09145J22224
-13945f386218J32256J38387J39950J36588J28384J15679R9145P9513N7635L4428J0871j1994
-13933e325376l3086n1458o6419p7615q5125q9311r0836r0455q8832q6511q3792q0737p7249
-13920f326802p3136o8323o2910n7266n2070m8186m6531m7873n2628o0769p1732q4453r7543
-13907g150222j09416j18556j23652j23831j18683j08405r3652p5565n5594l5280j6085Q56
-13895h128085J4849K5701L3646L9181M2980M5704M7871M9955N2216N4817N7759O0871O3765
-13882g538770O5948O6811O5831O2640N7130M9466M0066K9514J8430P369l264j3239k2500
-13869g114568l1043l8874m6020n2348n7790o2166o5347o7129o7352o5833o2369n6790m9004
-13856g836633l8992k6942j3214J592J6723L1251M4248N4819O2238O6040O6097O2582N6023
-13843g454168M7200L7028K6489J6470P760R32l581n629n262k761J423O731J2652J8724K4651
-13828g271341L0272L5498M0244M4351M7554M9473M9758M8109M4435L8851L1687K3376J4412
-13815f773321N249l693j2060j9495k5594k9997l2389l2643l0851k7355k2681j7399j2032
-13802g034261o944k301J842N547Q866J1732J4002J5333J5348J3679J0143M794j999r697j7658
-13787f971574k5362l2453l8700m4054m8488n2006n4600n6227n6857n6453n4993n2556m9221
-13774g593544m5190m0639l5781l0840k6031k1569j7642j4390j1904j0223r313r116r583j0682
-13760g886447j2442j4854j7915k1480k5349k9215l2799l5903l8439m0393m1798m2611m2721
-13747h282366m1863l9764l6123l0793k3699j4942m734O620J8758L1246M3659N5535O6482
-13734h251984P6182Q4397R1022R6037R9553J01775J02929J03342J03354J03286J03466J04129
-13722g082512J05366J07196J09456J11941J14444J16794J18942J20877J22615J24073J25092
-13711e805716J25367J24522J22168J17957J11696J03332R3039Q1190O8355N5206M2445L0701
-13699d729738K0382J1732M750p36m971q112j0363j1769j2412j2437j2099j1675j1459j1621
-13685d800528j2210j3134j4305j5636j7171j9072k1554k4863k9237l4925m2107n1040o1866
-13672e157648p4574q8882j04125j19277j33034j44092j51295j53922j51742j44987j34161
-13661f557739j19891j02731q3138o1502l8295j4160R931L2722N2743O8442P8459Q1833P8146
-13648f575180O7714N1468L0943Q025j5325l7238n6243p1297q1838q7724q9155q6546q0463
-13635g022859p1567o0555m8146l5150k2350j0565n38P192J2291J4709J4621J2482Q883M543
-13621g197009K56l218n198n155k728K123R202J7943K7609L7261M6013N3111N8110O0859O1532
-13606f839289O0499N8230N5146N1480M7389M2778L7560L1685K5141J8092J0774L526l263
-13593f400252r180j3853j6970j8357j7998j6098j3044r350n659k558o14j62j355m178q359
-13578f537987j3429j8805k3786k7676k9913l0118k8279k4676j9812j4486r461n427k949k337
-13564f789141l743p109j2312j9161k7434l6853m7144n8006o9194q0426r1542j02373j12761
-13551g457199j22513j31319j38779j44431j47756j48336j45931j40493j32286j21846j09805
-13540h940694r6988q4080p1625n9886m8858l8244k7576j6305m004R487K4083L9302N4439
-13527i260949O8690Q1284R1653R9516J04910J08096J09394J09089J07322J04050R9161R2554
-13515h085230Q4252P4408O3387N1677L9787K8214J7391P566j049q359j4233j8482k0844k1043
-13501g802558j8851j4184p250J537J1477K1760L1554M0180M7190N2458N6109N8405N9657
-13488g462516O0129N9898N9032N7456N5261N2587M9643M6665M3808M1112L8552L6107L3821
-13475f828445L1918L0742L0587L1683L3920L6868L9859M2024M2531M0772L6378K9378K0054
-13462f381731Q944l270j5951k8457m0382n1473o1626p0980p9618q7667r5104j01731j07137
-13449g116183j10766j12025j10290j05142r6349q4010o8563n0729l1459j1799P331K5268
-13437g864716M1721N6707P0514Q3445R5718J07187J17454J25823J31500J33797J32334J27008
-13425f641508J18118J06233R2047P6380O0084M4001K9018J5948N538j672n436n863l498Q37
-13411f109773O153J1376J5673J8400J9250J8177J5407J1239O074L05n744j1796j7675k3210
-13397f046144k8263l2559l5685l7124l6277l2566k5679j5614k775J2028K7724M3098N6996
-13384f152840O8463P6867Q1909Q3662Q2522P9161P4391O9137O4248O0521N8580N8892O1632
-13371e232855O6756P3855Q2222R0866R8696J04655J07920J07999J04792R8476Q9522P8520
-13359d128576O6172N3246M0509K8728J8548J0394M397L22k399m627p322j1406j7556k6046
-13345c975616l6715m8932o1727p3922q4304r1828r5738r5688r1823q4708p5317o4804n4353
-13332d935475m4940l7273l1716k8319k6906k7092k8375l0128l1658l2235l1155k7946k2360
-13319e335578j4611n380M217J2823J8999K1502J9500J2623J053j4595l3308n3840p4800r4808
-13305e536203j12573j27057j37522j43511j44932j41887j34729j23980j10332r4596p7633
-13294f884955o0317m3345k7224j2131K029J5547K8797M2066N5447O8758Q1519R3065J02592
-13281f538152J09319J12576J11878J06908R7620Q4143O6849M6342K3497o30k4733m7432o7320
-13268e919135q3115r3855r8974r8519r3038q3641p1771n9019m6945l6820k9477k5320k4273
-13255f763902k5943k9704l4892m0824m6952n2818n8066o2452o5744o7793o8457o7685o5560
-13242g450792o2311n8348n4179n0364m7405m5674m5319m6289m8336n1084n4082n6898n9229
-13229h130310o0887o1856o2232o2173o1839o1285o0506n9317n7472n4642n0444m4503l6496
-13216h863962k6164j3393J674J8665L6848N5273P2776Q8206J00575J09239J13958J14946
-13204h191359J12757J08221J02175R5393Q8418Q1549P4788O8063O1200N4139M6993M0044
-13192g257619L3724K8533K4925K3195K3428K5449K8861L3130L7709M2117M6045M9377N2195
-13179f808931N4669N7069N9614O2477O5674O9041P2208P4640P5669P4640P1045O4685N5675
-13166e951825M4427L1607J7870L858r899k3055l5349m6693n7033o6416p4972q2863r0274
-13153f340617r7394j04340j11088j17455j23079j27498j30185j30760j29045j25156j19475
-13142g656092j12604j05260r8175r1960q7039q3601q1455q0168p9076p7444p4648p0308o4297
-13129h762127n6820m8298l9257l0244k1701j3918p023r87M307R002J3293J7300K1194K5160
-13115h890119K9349L4009L9312M5435N2476O0457O9248P8613Q8207R7570J06284J13886J19990
-13102g955283J24183J26105J25384J21768J15166J05750R4013Q0707O6827N3423M1520L1908
-13090f868529K5156K1481K0809K2867K7224L3363M0785M8999N7517O5889P3622Q0240Q5341
-13077f265236Q8610Q9958Q9496Q7545Q4559Q0998P7292P3664P0208O6805O3243N9281N4712
-13064e278865M9457M3559L7154L0358K3282J5828P781j150j1279k2737l5437m8919o2410
-13051e253378p4822q4923r1562r3807r1162q3632p1652n6061l7846j8080K193K2001M0387
-13038e892344N6458O9352P8338Q2900Q2721P7866O8674N5764M0052K2572M487j3172k9457
-13025e295789m3678n5347o4144o9882p2462p1870o8175o1599n2540m1623k9606j7354n710
-13012e949779M642J3213J9797K4356K6979K7780K6862K4295K0150J4623Q006P09o779j4048
-12998e759194k0787k6973l2707l8300m4061n0161n6575o3044o9114p4248p8015q0173q0620
-12985f473972p9455p6709p2322o6119n7892m7508l5169k1357o909P209K0071L0972L9490
-12972f839670M5524M9252N0972N1189N0375M9075M7843M7153M7433M8885N1475N4842N8339
-12959f187313O1060O1996O0184N4869M5691L2730J6586j632k0484l8398n3910o5919p3886
-12946f108426p7771p8076p5621p1297o6003o0445n5240n0765m7257m4755m2985m1487l9555
-12933f859683l6408l1374k4018j4286k537J0399K3437L5362M5093N1897N5509N6153N4397
-12920f636059N1001M6650M1856L6871L1771K6483K0956J5269R643M539N44j721j727P29N476
-12905f347719J1883J8890K5210K9546L0737K8087K1385J0897k658j8372l5204n2172o8429
-12892f347919q3232r6020j06441j14303j19645j22759j24069j24192j23714j23222j23014
-12881g608530j23160j23337j22950j21226j17360j10774j01130q8559p3556n6926l9730k2962
-12869h710200p632N457J5670K2566K5914K5740K2324J6271Q436j44q396j5290j9975k1793
-12855h641052k0310j5300o689N423K0801L9028N9626Q2060J05834J30507J55659J80816K05277
-12842g698320K28093K48066K63816K74007K77437K73278K61142K41079K13641J79762J40698
-12831e097301R8047N3545R102l3355p2029j05369j32177j51704j63647j68199j65946j57841
-12819f086874j45196j29433j12121r4704p8366o3940n1824m2043l4415k8706k4779k2647
-12807f915048k2516k4599k9017l5696m4262n4068o4290p4069q2622q9350r3908r6151r6187
-12794g721783r4198r0495q5374p9149p2157o4744n7329n0323m4076l8859l4708l1530k9081
-12781h493806k7083k5252k3462k1682j9954j8405j7083j6011j5103j4243j3349j2357j1302
-12768h729092j0282r367q630q063p604p104o364n134l132l5M441J0520J8311K7729L8535
-12753h695271N0293O2504P4664Q6306R7080J06675J14753J20909J24636J25355J22559J15940
-12741g493597J05505R1682P5298N7521L9701K3237R327j134p713j0462r929o934k474K483
-12727g127489P186J1216J4477J7169J9729K2647K6347L1156L7177M4278N2193O0523O8845
-12714f714546P6696Q3806Q9950R5114R9344J02754J05349J07016J07517J06520J03796R9292
-12702e537392R3238Q6177P8834P2000O6426O2516O0492O0149O0969O2220O3052O2654O0529
-12689d648136N6451N0682M3748L6349K9176K2707J7182J2505Q402M388j8n162j1182j7924
-12675d400832k5012l1906l8041m2961m6405m8348m8985m8655m7738m6582m5443m4471m3754
-12662d959133m3366m3411m4040m5415m7721n1078n5488o0920o7201p4080q1263q8417r5247
-12649e756780j01407j06604j10519j12765j12973j10861j06267r9266r0149p9461o7875n6184
-12637f911111m5125l5319k7208k0939j6484j3635j2149j1821j2517j4138j6603j9771k3466
-12624g180286k7462l1573l5703l9786m3932m8222n2728n7473o2379o7299p1987p6289p9930
-12611g875049q2705q4405q4801q3649q0668p5589o8177n8255m5832l1082j4450L468K1890
-12598h559304L9979N6842P1671Q3658R2121R6564R6751R2714Q4791P3553N9735M4162K7624
-12585g639139J0961n044j9688l2318m2408m9565n3578n4429n2267m7496m0707l2653k4202
-12572h082533j6135r070l325J126M526P391J0159J3216J6790K0879K5274K9720L3725L6808
-12558g911449L8416L8051L5293K9958K1970J1621o87j4183k8058m1394n3261o3008p0180
-12545h006911p4634p6538p6127p3686o9438o3369n5440m5489l3417j9275l252J4205L2482
-12532h550889N0782O8223Q3917R7080J07119J13728J16883J16870J14113J09168J02629R5029
-12520g375348Q6952P8859P1184O4230N8180N3009M8473M4232L9784L4743K8817K2006J4616
-12507f730263P138L31n082q457r369p697l613K471R914J8051K6221L3825M0358M5488M9022
-12492f531662N0953N1368N0547M8727M6180M3108L9612L5740L1519K6903K1816J6171R753
-12479f059265K382o118j5811k6662l8379n0471o2325p3084q1945q8102r0960r0247q6167
-12466f767154p9202p0311o0625n1294m3473l8072l5766l6946m1606m9426n9694p1301q3027
-12453g487897r3460j01285j05512j05483j01099r2776q1323o7820n3481l9371k6411j5165
-12441h371083n982J131O331R928J2306J3881J5013J5912J6701J7228J7257J6363J4310J0860
-12427h209844N991k05p492j5496k3782l1788l8922m4641m8623n0763n1313n0621m9118m7134
-12413h663751m4823m2221l9180l5650l1619k7172k2587j8211j4463j1787j0667j1394j4183
-12400h987708j8996k5456l2959m0667m7660n3119n6384n7013n4904n0076m2908l3895k3589
-12387i525334j2638j537R321J9781K9893L9760M9629N9612O9688P9708Q9294R8032J05535
-12374h889256J11405J15353J17161J16684J13860J08743J01515R2531Q2279P1336O0366M9966
-12362g748057M0689L2909K6877K2730K0428J9895K0958K3344K6772L0812L5069L9118M2650
-12349g365806M5549M7952N0139N2534N5543N9378O4099O9488P5194Q0758Q5593Q9202R1058
-12336f499319R0814Q8312Q3706P7378O9965O2078N4282M6881L9923L3299K6745K0078J3224
-12323e792634O231p36p507j3951j9988k5622l0778l5396l9335m2427m4579m5757m6018m5572
-12309f184069m4657m3594m2758m2469m2968m4386m6687m9647n2969n6243n9043o0922o1463
-12296f831875o0258n7029n1687m4469l5835k6515j7234q613r89N635J1454J6875K2217K7712
-12282g050611L3375L9021M4328M8929N2494N4830N5893N5790N4672N2781N0248M7186M3580
-12269f417484L9369L4393K8488K1532J3533M624m778j4111k2718k9899l5161l8282l9331
-12256f459825l8764l7193l5378l3943l3451l4175l6165l9336m3383m7928n2505n6595n9726
-12243g008367o1494o1738o0450n7940n4567n0786m6922m3211l9853l6996l4924l3999l4702
-12230g625949l7422m2459m9735n8776o8716p8300q6072r0697r1127q6860p8100o5721n1069
-12217h511003l5692k0934p739L626J3419K2332L1208M0771N1477O3407P6324Q9656J02733
-12204h080415J14821J25238J33526J39421J42892J44126J43433J41156J37638J33045J27527
-12193f597592J20972J13312J04451R4366Q3181P1112N8510M5850L3637K2453J2799N046o93
-12180e832596m569p015q593r906j1472j3553j6231j9284k2301k4792k6196k6129k4387k1097
-12166f068121j6620j1596o726k740j88N76n56l419p751j3119j9122k5284l1161l6277m0121
-12151f282225m2302m2521m0676l6929l1661k5428j8839j2434o549j334L324P652J1957J6554
-12137f501411K1704K7565L4243M1737M9974N8820O8038P7317Q6215R4210J00733J05143J06923
-12124e628789J05651J01150R3548Q3309P1200N8307M5799L4881K6516K1328J9533K0835K4588
-12111d922144K9856L5551M0666M4234M5513M4012L9431L1780K1305Q510n830k0685l4920
-12098d642721m7209n6360o1255o1099n5561m4802k9599j1242Q622K8071M5306N8729O7190
-12085d801930P0073O7313N9225M6498K9985J0645j0423l2110n3254p2786q9845j03885j14850
-12072d995344j23052j29118j33803j37727j41233j44320j46668j47809j47273j44674j39987
-12061f531008j33372j25377j16765j08384j01116r5596r2163r0780r0952r1917r2669r2137
-12049g762236q9376q3688p4705o2519m7582l0762j3113M115J9739L2642M1979M7128M7839
-12036g970539M4193L6549K5591J2107l044j9055l5347n1451o7223q2543r7340j11540j24829
-12023h444471j36827j47031j54867j59878j61714j60205j55304j47087j35686j21305j04235
-12012a0028610q4952o4082m2368k0674J86J9496L6634N1080O2444P0472P5029P6198P4326
-11999i774821O9900O3492N5695M6947L7542K7633J7276O630m025j4290k3546l1171l6637
-11986i559375l9553l9800l7419l2556k5344j5868m202R422K4631M0705N6768P1781Q4769
-11973i466041R4934J01797J05197J05329J02571R7586R0994Q3416P5365O7034N8483M9499
-11961h433836L9749K8994J7087M235r067k2064l3906m3839n1275n6026n8127n7931n5848
-11948h731854n2325m7677m2009l5379k7708j9001r454N54J0483J9708K7798L4550M0167M5185
-11934h786962N0299N6184O3278P1635Q0932R0506R9494J07046J12381J14965J14454J10875
-11922g714913J04437R5661Q5240P4061O3091N3269M5424M0113L7591L7670L9873M3469M7668
-11909f947346N1718N5065N7408N8611N8735N7894N6196N3766N0701M7162M3387L9719L6505
-11896f280479L4022L2382L1385L0532K9056K6020K0476J1668q32j6980l6212n7563p9681
-11883f256206j01146j20550j36751j48936j56692j59969j59004j54257j46268j35629j22948
-11872g798356j08809r3757p8289o2760m7495l2721j8681n598O239J6521K4924L1150L4937
-11859h132695L6125L4734L0991K5392J8681J1703N402O82j704j121K879J0584K2036L7021
-11845g899290N5005P5114R6224J17031J36250J52788J65894J75131J80494J82131J80325
-11834f382903J75372J67471J56824J43604J28114J10724R1904P2155N1871L1270J0389j0867
-11822e254072l2562n4595p6521r7549j16592j32487j44088j50580j51526j46909j37145j22904
-11810f617530j05058q4640o2728m0521j9246j92J5365K6273L1634L0940K4200J1985m565
-11797f794083k3902m4238o3781q0871r4219j02888j06417j04690r7914q6561p1208n2573
-11785g723345l1392q395J5731M0321O4719Q8177J09871J28825J44013J54482J59490J58583
-11773f698920J51743J39322J22033J00956P7327N2567K8077N135j5205l2226m5595n5326
-11761f170112o1774o5496o7128o7325o6582o5191o3230o0566n7012n2416m6741m0198l3043
-11748f916814k5684j8376j1268m336K575R727J7406K5892L5448M6199N8214P1282Q5048R8887
-11734f525800J11999J23503J32489J38147J39850J37161J29927J18212J02356Q2885O0545
-11723e248726L6193J0763j4794l9541o2637q3318j00970j15118j25576j32382j35943j36893
-11711f148942j36051j34262j32167j30283j28809j27748j26996j26350j25553j24341j22403
-11700g563905j19379j14917j08700j00522r0362p8451o5296n1626l8286k6125j5852p975
-11688h381396k661J80Q55k08k560n838r778j4185j8870k3549k7855l1207l3013l2662k9598
-11673h612345k3435j3982j236J4541L2908N3196P4612R6284J17248J36610J53512J67253
-11661g804834J77272J83269J85149J83023J77131J67844J55603J40896J24280J06359Q7714
-11650f116294O8904N0359L2468J5544q1j4002k5828l5165m1801m5827m7639m7915m7522m7267
-11636f302066m7730m9118n1209n3386n4760n4323n1071m4214l3234j8021J119K3411M7727
-11623f686875P2675R6725J18493J36755J50607J59451J62925J60817J52966J39251J19615
-11612e216595R4161O3291K7789j1097n1698r2036j30074j63867j91919k13264k27625k35322
-11600f348256k37143k34130k27292k17562k05563j91686j76065j58742j39733j19161r7398
-11589h352731p5138n3328l3141j5628j588Q664J5325J9072K0870K1742K2664K4340K7251
-11576h371626L1632L7474M4626N2780O1566P0453P8847Q6084R1511R4564R4902R2427Q7444
-11563g447316Q0479P2304O3657N5252M7519M0670L4649K9160K3799J8122J1803M692l141
-11550f968351j1495k0039k8459l6497m3824n0191n5247n8731o0524o0665n9417n7234n4636
-11537g565310n2129n0174m9011m8752m9262n0182n0936n0858m9137m4975l7552k6198j0389
-11524h134865J0054L4850O3255R3916J25151J55041J81649K03412K19060K27934K29826K24991
-11512f365726K14034J97798J77254J53545J27880J01501P5616N1377K9690J1166l877j5510
-11500e245252k4030l0002l4072l6879l9122m1252m3663m6516m9853n3564n7512o1470o5294
-11487e828481o8776p1768p4068p5500p5885p5158p3423p0965o8244o5890o4456o4347o5733
-11474f742694o8431p1927p5503p8380p9814p9308p6590p1651o4685n5992m5869l4512k2072
-11461g567428q566N905K1162L6916N2646O7753Q1499R3158J02230J08350J11491J11921J10067
-11448f672896J06427J01431R5397Q8449Q0675P2087O2791N2949M2846L2830K3286J4607P290
-11435e891831J683j829l055k014J045N659J1220J7034K2512K7076L0372L2182L2494L1498
-11421e685954K9570K7186K4899K3250K2696K3481K5663K9039L3140L7329M0908M3291M4111
-11408e281391M3294M1052L7728L3745K9582K5529K1811J8565J5738J3285J1102R103P160
-11395d973697N132K902K10l111p219j2161j7789k3832k9856l5386l9980m3296m5216m5796
-11381e269095m5309m4082m2502m0851l9368l8221l7508l7245l7464l8019l8781l9522m0005
-11368e787972m0009l9348l7865l5467l2072k7645k2213j5834q579n23Q288J7786K7901L8426
-11354e955126M9006N9179O8310P5799Q1085Q3706Q3358P9942P3531O4452N3238M0647K7565
-11341e115308J4907L502o071j3487j8724k1996k3638k3977k3293k1665j9219j6033j2344
-11328e297346q567n212k747j481j498k616m504o882r517j2414j5646j9442k3988k9424l5803
-11313e477087m3057n1034n9559o8330p7018q5200r2405r8152j01992j03584j02670r9127
-11301f459215r2915q4201p3207o0496m6835l3193k0663j0195k425K430M634M799L802K466
-11287f865214J459J183J649K608L559L939L153P86l423r437j7076k5905l5454m5182n4488
-11272g037843o2887o9809p4896p7902p8850p7936p5599p2307o8505o4586o0782n7170n3773
-11259g932845n0426m6932m3067l8576l3276k7104k0142j2610m906K537R222J4867J9274K2452
-11245h141532K4571K5868K6606K7045K7417K7953K8882L0341L2395L4938L7706M0346M2422
-11232g735042M3630M3702M2591M0458L7623L4632L2165L0992L1772L5072M1073M9631O0131
-11219g211570P1631Q2909R2696R9825J03345J02646R7533Q8081P4680N7901L8500J7331m587
-11206f289079k6161m6241o3754p7784q7695r3173r4240r1179q4488p4805o2847m9358l4946
-11193g175750k0187n414R143K3302L6895M9672O1258P1192P8927Q4059Q6177Q5102Q0870
-11180f534754P3668O3865N1963L8582K4376J0109l551j5960k6699l5591m2694m8306n2859
-11167f497851n6804o0554o4297o8118p1791p4933p7026p7427p5592p1128o3934n4389m3170
-11154g357014l1327j9992j0213k799J788L481K532n31n037j0272j5650k0731k5422k9741
-11140g520928l3913l8101m2325m6378m9775n1892n2040m9633m4345l6145k5295j2408J758
-11127h001420J6331L0408M3218N4048O2434O8053P0800P0802O8324O3755N7615N0372M2525
-11114g302735L4496K6647J9310J2791P284K948k04k221l236l376k787j598Q9K191M552P066
-11098g198783R534J1785J3600J4847J5450J5434J4820J3691J2018R712O701K841j819p076
-11084g067245j2569j7744k1952k4616k5245k3560j9454j3000m348O271J8573L2255M6940
-11071g125694O2124P7245R1640J04674J15783J24597J30979J35089J37206J37708J36948
-11060e871701J35117J32324J28592J23919J18420J12246J05650R8927R2219Q5537P8707P1279
-11048d588764O2747N2545M0261K5699R042r188k8188m6956o4549q0174r3419j04129j12527
-11035d937600j18968j23800j27273j29425j30073j28979j25865j20636j13324j04134r3354
-11024f253431q1242o8126n4237l9861k5283j0784L361J6990L0024M2515N4497O5977P6785
-11011f242815Q6598R4961J01347J05324J06555J04870J00286R2847Q2646O9714N3955L5327
-10999e208385J3767j0668l7695o6870r7506j28758j59629j88934k15423k37841k54900k65605
-10987f858447k69236k65465k54471k36864k13614j85920j55170j22709q9848n7752k7358
-10976h736854O61K5893M8237O7853Q5047J00146J13457J25114J35112J43368J49624J53670
-10964g588672J55349J54536J51342J46045J39115J31183J22887J14864J07574J01310R6148
-10953f168319R1927Q8289Q4863Q1213P7041P2264O6990O1436N5884N0600M5699M1272L7274
-10940e313567L3674L0396K7453K4923K2940K1719K1499K2473K4736K8255L2912L8337M4217
-10927d940033M9994N5092N8880O0818O0489N7750N2779M5956L7819K8925J9807J0835K364
-10914d398525n324j1941j7153k0607k2038k1256j8320j3555p441o41O228J2721J8598K4013
-10900d475241K9245L4746M1005M8446N7361O7950Q0265R4172J09507J25906J43009J60477
-10888c483152J77939J95089K11688K27524K42484K56500K69729K82348K94734L07264L20287
-10877f97566L34039L48579L63689L78874L93296M05693M14614M18263M14814M02459L79604
-10866C556358L45082K98306K39478J69813R1440P473p8396j62117k39815l08114l64546m07583
-10854C147379m36822m52782m56770m50659m36539m16631l92960l67276l40948l14975k89858
-10843a208841k65756k42504k19775j97243j74620j51897j29258j07124q6085o6778m9791
-10832b899672l5635k4559j6634j1647r174q598r231j0448j1774j2970j4038j5145j6574j8635
-10818c114734k1546k5438l0213l5586m1100m6178n0214n2681n3239n1741m8338m3272l6999
-10805c651279k9888k2357j4644o863R01Q673J6444K4051L1238L7454M1959M3915M2670L7931
-10791c439795K9959J9605Q272k477j1035j6049j6689j2528l717R116K5048M2772O1017P8487
-10777c228014R4210J07574J18405J26916J33576J39017J43786J48331J52875J57360J61407
-10766a744557J64488J65908J65088J61565J55173J46060J34533J20994J05871Q9581P2458
-10755b62838N4916L7462K0791N676o914j6288k1911k3827k2468j8821j4029r328n579l382
-10741b86540k843l683n417p319q620q529o331j502O115J6320K8512M1745N4985O7222P7593
-10726c8292Q5549R0768R3171R2887R0260Q5802Q0127P3822O7385O0899N4142M6605L7560
-10713I20685K6426J2824l184k1145m0186n9173p6910r2215j03925j11184j13280j09813j00801
-10700A28119q6607o8097m6518k3390k74K1415M0671N6957P0210Q0745Q9011R5600J00946
-10687D58788J05427J09374J13094J16845J20927J25527J30832J36848J43473J50497J57560
-10676A869192J64188J69895J74033J76147J75873J73071J67942J61015J52964J44678J36890
-10665C665888J30193J24985J21344J19264J18539J19038J20658J23337J27129J32132J38377
-10654E040884J45907J54655J64414J74875J85747J96590K07048K16697K25073K31760K36434
-10643G180084K38870K39037K37154K33581K28855K23573K18310K13582K09916K07660K07154
-10632I637776K08661K12278K18056K25839K35287K45934K57151K68269K78558K87485K94583
-10621A2369877K99656L02717L03939L03706L02492L00830K99262K98264K98277K99661L02604
-10610A5681285L07413L14188L23176L34477L48191L64210L82290M01960M22597M43708M64952
-10599A9788447M86210N07822N30152N53918N79626O07740O38453O71793P07518P45550P85588
-10588B6602817Q27582Q71538R17466R65363J015307J067024J120220J174530J229428J284511
-10578C7075786J339357J393788J447593J500529J552325J602503J650422J695474J737503
-10569E0995280J776598J813873J851371J891820J938906J996600K069076K160143K273085
-10560F8766752K410333K573388K762911K978887L220794L487867L779040M093100M428306
-10551I8501378M782259N151321N530262N911497O284695O636296O949116P202831P374321
-10542A54323976P439623P376194P166159O799784O278554N617453M845096M001861L136481
-10533B06985181K300600J543488R07394M24131J13500j6332L2568K50314O21730J129217
-10523B14291791J754582K481040L293897M181213N133639O144260P207183Q317010R466994
-10514B62271609J0648043J1845977J3040771J4203946J5297194J6271376J7066924J7615144
-10506C78260984J7843494J7681245J7069898J5973291J4388311J2352555R946304P289176
-10498D90805258M528048J822225o75327k833838m555920n783627o497016o708978o456640
-10489D63644185n792110m773997l460718j905649j54179J756868L798877N950283Q194063
-10480D67257623J0515319J2898352J5323358J7763237K0180146K2521369K4716953K6676170
-10472F17852527K8288031K9422865K9940268K9699826K8579589K6496488K3427497J9427702
-10464H33134793J4638502R282380L644450j957896p212444j1846363j5653915j8510007k0370901
-10455G85148599k1263588k1268270k0497979j9080068j7141452j4798025j2149708r277698
-10447F49671811o245008l099782J22836L395747O696309J0001223J3282726J6502591J9608376
-10438G09936829K2528035K5166821K7405479K9102114L0097861L0229733K9348447K7341913
-10430I31157232K4161157J9842152J4520403Q430455J888600m739294j1079652j6794369
-10422I67386684k1616840k5372944k7987163k9472607k9912119k9433883k8188219k6328922
-10414G49073987k3998605k1321867j8401106j5317189j2131476q889413n624435k362320
-10406F41027576Q74454M061599P169698J0158102J2971943J5537689J7762136J9531534K0716882
-10397G49811613K1182174K0798241J9461358J7114516J3768068R513402M527387r38131o579697
-10388H48658931j2076558j7127405k1484363k4974744k7511240k9086855k9760419k9637527
-10380F56999820k8848342k7530795k5815928k3819693k1638708j9349318j7009086j4659654
-10372D78328296j2330438j0041517p808064n642695l558739j573109K91393K004249L524780
-10363D43194156M803164N780349O391779O573803O271118N448607M100433K259865K644k555114
-10353D82270804n266886p971387j0510637j2748579j4584107j5958033j6853667j7290481
-10345C81087027j7315048j6990219j6385620j5569775j4604736j3543713j2429369j1294754
-10337B62953793j0164160r054802p978218o942065n951343n009962m121792l292038k527971
-10328B07911442j839783j241092p48656l81510j59509j00542k17553n14716r84759j606738
-10318B00116584k346402l158267l990747m791390n513441o120367o589116o910296p086908
-10309A53609650p131567p062574o901414o669483o386546o070089n734437n391314n049697
-10300I7212529m716442m396508m093190l808523l543523l298600l073500k867769k680512
-10291F4733962k510607k357067k218329k093147j979909j876961j782558j694951j612466
-10282D6607967j533741j457694j383907j312132j242679j176062j112853j053638r98761
-10273C5336500r48480r02595q60880q22730p87474p54306p22461o91559o61391o32180o04510
-10262B6947934n79026n56442n37204n21365n08741m98669m90428m83007m75705m67885m59203
-10251B1370259m49709m39622m29500m19929m11535m04837l99987l96907l95092l93847l92265
-10240A6837029l89602l85228l78892l70603l60726l49746l38194l26606l15259l04572k94668
-10229A3022933k85768k78066k71535k66043k61363k57015k52586k47728k42340k36386k30044
-10218A0194059k23548k16980k10552k04284j98262j92573j87253j82484j78284j74885j72397
-10207H052557j71001j70693j71269j72280j73009j72518j69873j64297j55317j42760j26845
-10196F262695j07974q6680o3527l9016j3669J2050L7444O1800Q4160J03639J19357J30611
-10184F500890J37082J38664J35638J28344J17258J02868Q5591O5831M3932K0302m580l0128
-10172G441692n5613q0224j03121j23519j40830j54718j65042j72076j76124j77674j77224
-10161E915527j75133j71748j67289j61934j55879j49309j42427j35516j28812j22538j16979
-10150D287963j12335j08892j06761j05981j06457j07888j09768j11515j12323j11372j07704
-10139C086967j00420q8655p1801m9557k1937J0672M7725Q8450J32061J77685K24442K71393
-10127C707025L17450L61491M02179M38029M67454M88674M99901M99357M85420M56910M13213
-10116H537103L54533K82183J98438J06632J0796q4786j75948k59102l31576l91617m38471
-10105G808185m72173m93368n02959n02183m92240m74452m50174m20684l87343l51422l14064
-10094B947123k76394k39352k03867j70768j40810j14584r2515p4734o1114n1270m4571m0246
-10082A436898l7438l5331l3100l0139k5989k0509j3897o590P13P263J2407J5662J6856J6022
-10068A302828J3392R213L719k898j0453j8712k7281l5669m3271m9542n4059n6708n7592n7186
-10054I15781n6031n4709n3714n3238n3317n3700n4081n4075n3376n1760m9197m5759m1712
-10041B41112l7417l3340l0007k7843k7176k8165l0641l4225l8294m2032m4640m5401m3826
-10028b21895l9705l3082k4318j3852k386R412K0791L1148L9992M7092N2471N6258N8811O0340
-10014D1077O1027O0811N9502N6846N2610M6619L8810K9201J7806M641j0306k6910m4912o3748
-10000C23074q2504j00019j14899j25857j31883j32410j27516j17877j04698q9489p3895n9392
-9988i37365m7214l8127l2426k9965l0160l2192l5165l8272m1089m3527m5975m9001n3273
-9975a453751n9301o7297p7127q8339j00227j11868j22431j31049j37132j40239j40249j37247
-9963b766257j31512j23425j13522j02451r0973p9924p0153o2331n6910n3884n2994n3498
-9951c757834n4567n5260n4762n2488m8012m1268l2294k1355q780M983J9441L3981M7967O0706
-9937c959542P1407P9354Q3970Q4878Q2093P5990O7292N6932M5911L5042K4927J5897Q067
-9924c227782J491l728p368r209q998o709k577K827Q625J3794J7277J8157J5852J0177J452
-9909c176719r569k1683l3505m3598n0828n4429n4224n0531m4075l5794k6676j7508q887j169
-9895c629195N531J1213J6068K0399K4736K9694L6005M4380N5338O9073Q5428J03739J22950
-9882c004641J41870J59263J74077J85725J94106J99567K02858K04926K06780K09247K13071
-9871i13151K18667K26169K35489K46288K58010K69922K81105K90471K96833K98929K95557
-9860B004289K85726K68661K43974K11587J71896J25724P4401J9803l5805q9919j40052j84062
-9848B956223k20436k48344k67720k79079k83372k81766k75523k65945k54215k41439k28518
-9837A09866k16061k04457j93822j84082j75169j66993j59555j52830j46772j41193j35811
-9826a766879j30244j24235j17735j10888j04145r8028r3066q9685q8028q8166q9962r3264
-9814b994325r7941j03911j11155j19696j29598j40908j53626j67600j82464j97579k12060
-9803d610863k24807k34618k40385k41141k36301k25734k09787j89311j65525j39811j13585
-9792f831868q8057o4175m2534k3470p097O525J7493K5845L1730L5310L6843L6675L5230L3056
-9778f798494L0766K9020K8476K9724L3104L8681M6122N4769O3720P1934P8480Q2604Q3835
-9765f127259Q1960P7082O9509N9786M8595L6794K5246J4732N727j572p421j2384j7173k2537
-9751e768915k9020l6975m6357n6910o8113p9303q9645r8243j04108j06337j04135r7033q4943
-9738f770037o8231m7659k4305N80K5651M9607P1228Q9465J03500J12764J17103J16720J12220
-9725f111394J04605R5126Q5115P5877O8468O3655O1847O3129O7295P3901Q2274R1518J00634
-9712e077950J08520J14101J16503J15165J09913J01020Q9074P4895N9346M3196K7055J1250
-9700d107912m020j8718l2733m5950n8131o9022p8454q6336r2827r8140j02619j06556j10181
-9687e011599j13574j16727j19531j21798j23306j23767j22791j19948j14770j06911r6138
-9676f290860q2611o6779m9450l1621j4379J282J4593K5017L2378L6771L8562L8238L6422
-9663f312437L3695L0612K7605K5015K3099K2129K2284K3776K6744L1194L6972M3761N1037
-9650e914514N8219O4701P0025P3914P6402P7808P8595P9313Q0416Q2176Q4584Q7429R0361
-9637d910571R2876R4442R4595R2893Q9048Q2931P4594O4186N2025L8358K3408P265j0052
-9624d114002k8497m7913o7887q7703j06404j22863j36020j45043j49554j49692j46112j39815
-9612e441505j32034j23919j16417j10065j04995j00890r7136r2992q7780q1063p2735o3069
-9600f624600n2530m1720l1206k1402j2652n236M52L918M598K025l956j3012k4260l6276m7350
-9585f903207n5776o0080n9302n3010m1249k4422l196K1613M9088P8140J07539J35937J61902
-9572f646023J84038K01098K12114K16392K13675K04051J88028J66499J40702J12212Q2771
-9561d724443N4228K8362O810r125j8558k1055j6725o180R475K8821N0137P1732R2040J09798
-9547d344683J24084J34391J40587J42687J40928J35621J27123J15830J02195Q6738P0020
-9536c024479N2731L5531J9152M252q635j9072k6876l2033l4772l5438l4563l2729l0563k8636
-9522c196130k7404k7174k8076l0094l3086l6839m1025m5287m9151n2088n3553n3145n0600
-9509c723652m6070m0019l3212k6623k1225j7937j7499k0436k7043l7390n1244o8131q7278
-9496d217759j07648j27971j46885j63048j75223j82471j84168j80164j70655j56299j37970
-9485e950261j16881r4206p1239m9078k8677j0739M336J6334K5220L1022L3846L3768L1052
-9472f145503K6025J9175J1167K726n374j2478j8157k2343k5407k7974l0960l5119m1002m8673
-9458f353897n7754o7454p6743q4502q9762r1661q9632q3370p2870n8415m0584k0147J972
-9445g184819K4733M7284O8800Q8775J06914J23105J37341J49569J59742J67619J72870J75081
-9433e762986J73729J68346J58622J44446J26137J04344Q0092N4680K9469N825j5210l2795
-9421d765301m6582n6471o2686o5603o5738o3635n9810n4772m8902m2514l5799k8864k1805
-9408e418482j4760p923j610L905Q283J1312J2867J2979J1755R459O368K824q07m147o780
-9393e374757q288q264o405k571L151J0447J8763K7410L5689M2938M8630N2389N3999N3408
-9379e053461N0739M6314M0621L4262K7823K1790J6481J1966Q188N024K313L2j813l196m142
-9364d797059m869n712p184r704j3539j8684k4829l1472l7972m3721m8258n1371n3034n3357
-9350e200765n2621n1044m8899m6357m3573m0660l7741l4954l2447l0370k8974k8477k9183
-9337e706065l1358l5117m0417m6901n3889o0506o5753o8702o8688o5331n8664m8974l6697
-9324f387062k2379o511J0329K7531M4262N9576P2396Q1775Q6974Q7740Q4368P7601O8521
-9311e714879N8315M7982L8284K9540K1782J4744Q011J188o141j4287k3451l3776m5379n8262
-9297e676329p2346q7336j02785j17950j31969j43883j52755j57839j58642j54971j46997
-9286g103802j35160j20243j03250q5306o7559n1030l6496k4450j5088q389m179k168k038
-9273g759158l436n941r154j2687j6125j9095k1237k2145k1455j8784j3843o477L333J5384
-9259g910820K9295M4438O0002P5059Q8628R9884J08261J13516J15800J15513J13180J09352
-9247f837892J04470R8835R2688Q6160P9427P2650O5986N9541N3362M7430M1733L6291L1215
-9234e968104K6742K3108K0572J9325J9433K0884K3565K7351L1998L7241M2741M8120N2979
-9221e574045N6941N9617O0575N9463N5890M9665M0816K9678J6994L657r349k1187l1389l9735
-9207e242409m6323n1256n4626n6361n6287n4218n0167m4327l7212k9501k2004j5472j0472
-9194e770635p391o315p147r666j3594j8574k4328l0473l6522m1942m6098m8335m8201m5388
-9180f154609l9987l2388k3244j3365l560N477J3202J9289K3569K6013K6732K5850K3629K0338
-9166f083054J6300J1891P498L486J32k409m165n308o092o841p802r187j1029j3331j5935
-9151f125846j8643k1194k3246k4568k4900k4128k2261j9399j5804j1837p953m645k418j650
-9137f348492k574n183r243j4475k0461k6854l3396l9857m6071n1806n6740o0466o2467o2255
-9123f840340n9416n3692m5177l4240k1545q048N255J7350K7360L4659L8885L9948L8029L3549
-9109f827423K7183J9807J2458O327K423J664M500J0945K0485L2200M4895N7305O8297P7057
-9095f441877Q3140Q6489Q7341Q6125Q3298P9263P4253O8359O1573N3841M5274L6121K6803
-9082e569997J7853R793L008k289o078q478r696r986r584q753p732o721n874n283m961m823
-9066e629601m642m124k901n76L053Q020J4075K0768K7572L3980L9599M4249M7789N0168N1334
-9051e301237N1177M9563M6362M1414L4580K5767J5092K893j0112k2843l4000m2173m6133
-9038e189650m5066l8729k7545j2631M424K1748L7532N0283N9018O3353O3493O0036N3888
-9025d899846M6008L7321K8587K0390J3171P218K791L3r52j30K351O247J1101J6362K1369
-9010d687979K5395K7828K8206K6320K2259J6381R259J556o018j2941j8742k3233k6386k8359
-8996d646454k9431k9939l0239l0660l1492l2982l5299l8585m2925m8321n4718o1846o9365
-8983e182256p6722q3309q8561r2060r3648r3395r1587q8538q4526p9663p3892o6999n8704
-8970f253860m8737l6963k3448q495P386K3481L8969N2985O4691P3353P8465P9887P7859P3001
-8956e801426O6183N8403N0487M3008L6204K9880K3599J6733Q705q89j2195k4979l8792n2895
-8942e597974o6533p8949q9525r7844j03561j06527j06615j03745r7887q9125p7700o3977
-8930f679962m8438l1567j3731M833K4004M3735O3948Q4439J04812J24559J43073J59735J73979
-8917e846581J85334J93399J97806J98286J94601J86709J74778J59251J40896J20660R9573
-8906c995288P8662N8790M0548K4282J0091k120j2514k1239k8429l4162l8505m1588m3550
-8893d005022m4618m5072m5180m5293m5707m6650m8347n0782n3788n6956n9733o1490o1659
-8880d670297n9877n6085n0563m3910l6908l0494k5504k2657k2382k4780k9579l6171m3710
-8867e152917n1150n7527o1992o3983o3249n9865n4207m6870l8612l0220k2480j6044j1426
-8854e730542q963q850j1169j5863k2771l1620m1986n3348o5115p6676q7505r7090j05057
-8841f356555j11030j14715j15870j14314j10003j03066r3735q2391o9560n5824m1836k8273
-8829g397172j5735m766M278J1241J6152J9272K0896K1348K0819J9319J6720J2761P265R4
-8815g247508q642j8691k9619m0972n2273o3104p3068q1772q8761r3553r5668r4788r0772
-8802h079191q3817p4396o3227n1127l9014k7648j7728r753m072q34j2j344m388q491j2898
-8787h477940j6872j9762k1145k0809j8842j5456j1014n816q6O106J2784K0006K7713L5609
-8773h505524M3123M9436N3643N4926N2673M6764L7426K5321J1435l171j7296k9899m0184
-8760h221327m7594n1943n3342n2149m8902m4240l8831l3318k8284k4185k1338j9787j9329
-8747h704569j9477j9514j8630j5996j0956l144P479K0505L5226N0640O5619P9089R0149R8184
-8733h345395J02983J04636J03608J00603R6366R1684Q7208Q3437Q0740P9349P9357Q0658
-8721g254766Q2967Q5740Q8273Q9822Q9739Q7648Q3482P7541P0338O2502N4613M7018L9829
-8708f295254L2894K5910J8535J0532J880p210j6293k4683l1717l6701l9111l8723l5584l0097
-8694f465622k2942j4973p118k06N170Q812J0933J2132J3203J5028J8269K3151K9522L6762
-8680f337879M4034N0556N5726N9392O1797O3541O5330O7830P1460P6265Q1929Q7949R3684
-8667e458386R8649J02679J05869J08717J11927J16363J22985J32703J46367J64656J87996
-8656d059475K16435K49616K86702L26481L67412M07690M45362M78231N03897N19766N23139
-8645B65256N11422M82552M35461L70425K89480J96405R6342m806j01201j87902k61271l19286
-8633A772877l61391l88255m01468m03258l96172l82862l65938l47653l29854l13876l00459
-8622b218309k89844k81747k75541k70373k65209k59120k51293k41188k28607k13731j97093
-8611d992055j79529j62025j45585j30949j18553j08452j00307r3575q7628q1858p5906o9603
-8599f346025o3027n6491n0347m5018m0799l7798l5967l5058l4765l4750l4682l4280l3309
-8586f882316l1504k8681k4662j9452j3226o304Q54P788J4061J9352K3554K6676K8878L0476
-8572f854506L1764L3072L4679L6790L9576M3144M7475N2445N7714O2677O6607O8782O8632
-8559f211149O5965O1027N4471M7167L9993L3652K8534K4738K2150K0622K0010K0334K1639
-8546e750847K4022K7501L2026L7358M3176M9036N4385N8735O1653O2862O2287O0105N6634
-8533e121067N2382M7896M3673M0168L7639L6133L5553L5639L6104L6618L6936L6784L5876
-8520d609666L3813L0183K4531J6485N789p588k3474m1495o1021q1263j01242j19880j36084
-8507e070912j48884j57534j61604j61010j55932j46898j34493j19379j02221q3494o3607
-8496f505968m2862k1709o72J9466L7724N3105O4789P2223P5248P4158O9568O2383N3691M4608
-8482e944248L6207K9453K5087K3649K5325L0065L7429M6716N7044O7345P6653Q4114Q9166
-8469e315995R1586R1579Q9706Q6846Q4038Q2269Q2273Q4418Q8683R4682J01822J09552J17328
-8456d111213J24797J31728J37982J43442J47900J51093J52602J52055J49169J43811J36064
-8445b540570J26155J14286J00690Q5440O8635N0322L0769J0397j0132k9913m7955o3216p4811
-8432b179903q2098q4915q3422p8406p0869o2073n3259m5481l9480l5689l4217l5025l7913
-8419b922750m2702m9151n6989o5845p5284q4811r3755j01631j07887j12186j14389j14612
-8407c941992j13237j10854j07979j05065j02223r9232r5680r1124q5366p8593p1332o4477
-8395e067154n8980n5535n4514n5669n8217o1009o2676o2042n8212n0897m0458k7767j4186
-8382e727316j196R889J7984K2634K3878K2134J8162J2813O908J234l608p209r254r616q276
-8367e630839n248o40N450J2811K1179L0142L9162M7672N5063O0791O4382O5573O4226O0431
-8353e109845N4457M6730L7787K8237J8686R676J700m854r728j2848j4270j4229j3037j1016
-8339d992554q392n295j633K812Q215J4786K2495L1173M0463M9875N8927O7046P3721P8396
-8325d559965Q0478P9401P4711O6128N3770L8224K0470J940j5786l1215m2991n0315n2810
-8312d337960n0662m4445l5019k3316j0257L389J6989L0112M2516N3909O4115P2808P9607
-8299d138214Q4018Q5627Q4158P9600P2273O2884N2243M1336L0958K1597J3371O019j013q279
-8285c513422j6264k5111l4681m4554n4187o3061p0864p7472q2983q7618r1566r4938r7717
-8272d354438r9740j00881j01051j00360r9105r7750r6777r6609r7512r9550j02585j06404
-8260e552762j10582j14699j18172j20480j21083j19608j15841j09824j01769r1927q0584
-8249f757331o7872n3872l8609k2164m754J3216L1250M8757O5171P9971R2770J03225J11188
-8236f399054J16538J19332J19786J18270J15328J11549J07579J03869J00808R8428R6577
-8225e190990R4808R2485Q8823Q3054P4526O2855M8035L0438J0825r744k9999m8698o4694
-8212d758276p7125q5502q9754r0197q7519q2606p6392o9667o3014n6661n0586m4598l8482
-8199e670379l2082k5331j8325j1150l962L146J0159J7121K4157L1434L9093M7262N5947O5073
-8185e467837P4366Q3422R1648R8348J02811J04418J02795R7870Q9901P9472O7335N4376M1459
-8172d379616K9372J8802J0246M026K30j269p51J401M829R181J4254J9853K5938L2395L9213
-8157d171896M6295N3497O0600O7299P3217P7990Q1268Q2794Q2386P9979P5569O9260O1204
-8144c260538N1657M0912K9378J7495N823n063j4496k1878k6746k8885k8377k5626k1268j6042
-8130c303654j0701n915k233j53o5k314p191j4776k4959l7266n0943o4853p7773q8466r5952
-8115c787214r9615r9233r5011q7358p6894o4281n0104l4957j9311l630J1775K6644M0910
-8102d338279N4591O7777Q0492R2537J03479J12565J18911J21626J20068J14030J03862R0401
-8090c157940P4894N8687M2992K8796J6604O667j042o711j0505j2658j3366j2888j1508r494
-8076c007472p117m603k115K01K297M184O047Q197J1073J5147K0802K8211L7261M7494N8150
-8061b782243O8220P6562Q2067Q3728Q0806P2798N9576M1291J8445q088l7143o7246r6842
-8048b408069j24370j48487j68205j82903j92374j96714j96270j91574j83314j72359j59684
-8037d324323j46326j33296j21383j11094j02630r5892r0598q6402q2972q0044p7449p5014
-8025e527423p2536o9697o6062o1105n4302m5274l4003k0819o511P825K0892L1490L8654M1886
-8011e816985M1189L7140L0631K2816J4789P448J378l190o270q011q632q322p154n189k405
-7996e710767J233N711J1047J7252K4371L2508M1726N2049O3382P5467Q7923J00259J11983
-7983e085856J22640J31815J39199J44524J47587J48244J46417J42087J35277J26071J14569
-7972c587426J00917Q5284O7867M8855K8387O704j5934l9033o1879q3565j03023j19171j31093
-7959c803110j38178j40224j37490j30602j20518j08287r4978q1586o8974n7927m9075m3008
-7947d973957m0093m0569m4362n1040n9906p0011q0291q9748r7539j03070j06039j06433j04430
-7934e967488j00367r4655q7684p9804p1284o2328n3047m3489l3675k3559j3098k216R114
-7921f623580K0859L2867M4910N6613O7624P7571Q6206R3349R8871J02646J04541J04419J02176
-7908e630928R7829R1577Q3797P5096O6191N7831N0656M5046M0996L8144L5792L3179K9625
-7895d885169K4748J8582J1464M068k923q823j3138j5583j6115j4887j2165q370l834J117
-7881d921028O270J1494J6657K1609K6127K9959L2789L4341L4411L2794K9426K4235J7229
-7868d603687Q459j943j3670k6226l8908n0798o0920o8384p2328p2168o7450n7996m3826k5219
-7854e195064k737K2786N0306P8650J06585J32962J56744J77044J93165K04548K10769K11517
-7842c652725K06574J95864J79507J57915J31905J02756P2148M1969J4129r926k9325m3929
-7830b633138n4338o1521o6580p0398p3497p5969p7629p8158p7358p5226p2094o8397o4786
-7817c549089o1833o0027n9651o0759o3148o6384o9890p3013p5156p5857p4805p1869o7086
-7804d428567o0619n2760m3887l4496k5116j6271q435j901L247P089R953J2201J4233J6340
-7790d608989J8668K1200K3746K6048K7834K8893K9221K8929K8353K7938K8129K9230L1338
-7777d259462L4285L7651M0937M3594M5163M5324M3895M0857L6325L0507K3695J6186Q290
-7764c812753K10p940j6138k4553l3291m2512n2199o2118p1796q0566q7566r1938r2932r0027
-7750d566119q3106p2391n8563m2612k5728r234N601J7677K6164L0593L0865K7255K0403J1148
-7736d688047N19j0382k0481k8762l4343l6597l5217l0334k2453j2424j283J0036K0729L0428
-7722d858611L9059M6832N4128O1290O8496P5768Q2928Q9722R5918J01324J05857J09562J12563
-7709c815164J15110J17540J20223J23527J27752J33063J39525J47045J55414J64298J73250
-7698b298417J81752J89183J95009J98704J99878J98414J94258J87584J78652J67728J55043
-7687b52212J40772J24871J07284Q7848O6540M3541J9325n310k9380n1890p1980q9149j03227
-7674a2967j14291j22590j28333j31568j32248j30231j25421j17870j07804r5694q2063o7624
-7662a368704n3158l9467k7462j7932j1576q764r491j3375j9707k7582l6095m4440n1953n8180
-7648a787886o2831o5680o6640o5604o2615n7760n1353m3855l5920k8238k1475j6151j2612
-7635b378620j1045j1482j3956j8448k4993l3590m4130n6396o9973q4248r8562j12211j24640
-7622c082294j35378j44099j50547j54513j55799j54299j50012j43112j33969j23062j10995
-7611d638079r8380q5748p3513o1953n1168m1184l1973k3463j5664q622k472K603O371Q553
-7597e114692Q936P368L938j096p190j3686j9905k5351k9777l3249l6097l8787m1811m5540
-7583e386939n0082n5294o0744o5777o9553p1269p0239o6086n8847m9024l7574k5735j4884
-7570f082047o277r54M22k354r066j9031l1219m4415n7320o8899p8457q5737r0903r4324r6418
-7555f766999r7490r7608r6615r4178q9873q3308p4207o2467m8235l1928j4112M400K2752
-7542g529868M0048N5439O8209P7791Q3856Q6278Q5219Q1042P4362O5977N6805M7823L9950
-7529f667069L4022L0665L0288L3050L8871M7371N7973O9843Q1968R3242J02586J09073J12044
-7516e826073J11153J06446R8216Q7066P3687N8906M3563K8476J4499K445o898j2852j4951
-7503e236317j3072p511J000J1295K2021L1727L9138M3263M3503L9720L2136K1408Q463n559
-7489d968785j9459l2126m2636n0386n5074n6784n5872n2965m8686m3670l8296l2672k6658
-7476e524069j9894j2062l030P000J7457K7444L6010M2161M5198M4690M0543L2905K2259R262
-7462e234126n176k0016l4173m6640n6704o4014o8610p0891p1428p0844o9646o8158o6510
-7449e946936o4803o3118o1721o0975o1288o2976o6062p0303p5130p9746q3339q5161q4708
-7436f866266q1753p6360o8806n9596m9248l8398k7724j8004j0089m786k813m503r716j7770
-7422g335832k7549l7660m6837n4036n8769o0962o0970n9330n6532n3038m9001m4500l9568
-7409g984584l4206k8560k2900j7581j3071r802q189q423j0493j4059j8594k3369k7679l0981
-7395h252491l2871l3295l2444l0722k8567k6472k4743k3550k2781k2115k1085j9167j5986
-7382h586289j1437n735O05O963J2711J7437K1025K3701K5976K8607L2453L8364M6965N8557
-7368h290097P2994Q9670J07627J25781J42999J58324J71029J80561J86495J88430J85938
-7357f680249J78743J66654J49862J29016J05204P9985N5070L2225J2799k217j2366j7691
-7345e802965j8542j5478r325r47Q673J8490K7523L4900L9887M2051M1167L7347L0906K2367
-7331e543946J2396J753q855j8688k7171l3873l8538m1139m1784m0616l7798l3389k7374j9670
-7317e898692j0233Q71J3430K7022M0975N4577O6956P7361Q5217R0151R2136R1355Q8193Q3085
-7303e097596P6426O8466N9411M9365L8463K7044J5563M674m797j2144j6726j8231j6695j2551
-7289d839328o565L28P043J2666J6375J7647J6310J2450O467j129r780j9043k8560l8084m7416
-7274d900619n6218o4189p0757p5306p7219p5974p1360o3482n2828m0275k6815j3559j519
-7261e590120Q451J5730J9866K0692J8216J2748M911m411j4040k2747k9361l2971l3129k9801
-7247e655966k3392j4616m287O744J7680K7819L6453M3007M6917M7812M5586M0333L2462K2604
-7233e330844J1515N8j0873k0444k7841l2409l3626l1216k5140j5608l193J1354K7032M2785
-7219e438450N7570P0542Q1042Q8688R3307R4824R3308Q8771Q1290P0954N7947M2682K5766
-7206d491759Q074r353k5449l9279n0117n7677o2076o3753o3521o2251o0860o0083o0410o2037
-7192e160551o4820o8425p2287p5765p8221p9128p8157p5308p0866o5354n9510n4038m9611
-7179f052041m6726m5696m6692m9708n4668o1402o9642p8939q8742r8199j06335j12068j14389
-7166g025247j12438j05713r4075p7774n7479l4158r021J6494M0923O2843Q0997R4434J02608
-7153g117606J05335J02858R5775Q4886P1193N5692L9355K3024P363p070j9819l0536l8873
-7140f628423m4580m7504m7603m5047m0112l3268k5046j6006o677K483J1184J9219K6521L3004
-7126f841855L8594M3149M6470M8374M8797M7815M5641M2672L9295L5911L2815L0161K7975
-7113f314186K6191K4691K3305K1831K0061J7719J4552J0327M843k013j0173j9447k9397l9386
-7099f251082m8622n6243o1466o3711o2729n8642n1912m3258l3521k3524j3944n217K535R421
-7085f761915J5809K2138K8859L6282M4582N3686O3353P3197Q2701R1299R8373J03355J05714
-7072e942567J05109J01440R4967Q6253P6197O5760N5892M7333M0451L5381L1961K9924K8964
-7059e142935K8841K9275K9968L0510L0342K8799K5240J9165J0331j086j4561k9296m4326
-7046d999733n8711p1651q2561r1109r7114j00588j01599j00221r6526r0593q2458p2258o0173
-7033f105295m6444l1426j5545O86J6686L1852M5631N7469O6973P3809P7850P9155P7939P4628
-7019e596032O9631O3403N6324M8583M0413L1976K3535J5522Q423K838p37j920o64K806P928
-7004e227971J3903J9707K4344K6901K6774K3749J8138J0679K502n107j0958j4090j4073j0885
-6990e116387n037K717J1520K0549K9234L7208M4279N0393N5477N9407O1908O2545O0842N6212
-6976d569133M8209L6662K1683L771j6101l6829n7073p5528r1032j02708j10026j12875j11548
-6963e172528j06718r9273r0222q0578p1213o2798n5766n0256m6183m3175m0683l8059l4648
-6950e992100k9957k3716j5938o941K715J2239K0735K7328L1210L1775K8756K2138J2274l02
-6936e879784j4832l0541m6588o2247p6912r0156j01815j11949j20835j28838j36287j43374
-6924f944158j50020j55916j60484j63015j62802j59195j51851j40687j26048j08654q9470
-6913h512300o9658n0323l2372j6391k653Q928J8594K6635L3356L8973M3668M7645N1063N4123
-6899h360712N6935N9519O1812O3645O4825O5215O4799O3683O2085O0225N8233N6061N3502
-6886g570173N0200M5832M0253L3570K6308J9304J3564J0138R863J3228K0356L0891M4211
-6873g212455N9498P5902R2548J08731J23854J37411J49080J58505J65515J69942J71776J71131
-6861e628562J68214J63335J56762J48681J39124J28061J15403J01110Q5343O8419N0903L3487
-6849d269720J6930J989j0730k0834k8183l2902l5354l6037l5468l4110l2316l0256k8073
-6836d575064k5842k3661k1689k0038j8853j8173j8023j8374j9229k0558k2349k4490k6833
-6823d853176k9109l1042l2377l2972l2900l2385l1845l1741l2439l4072l6486l9198m1505
-6810e291247m2625m1826l8654l3010k5167j5792n776M016J2722J9796K4902K8038K9437K9547
-6796e345639K8995K8422K8464K9600L2063L5817M0522M5631N0491N4450N6954N7696N6542
-6783d799992N3562M8962M2967L5829K7755J8946R681K77q829j7111k4086k9345l2753l4405
-6769d708542l4757l4444l4186l4700l6432l9554m3832m8709n3360n6795n8147n6708n2262
-6756e292428m4998l5526k4810j3816l550N217J1891J6081J7582J6314J2349N898k625j2719
-6742e345140k3693l4919m5814n5901o4878p2544p8736q3254q5790q5953q3353p7587o8462
-6729f206024n5906m0093k1454o57K1341M3380O4148Q2273R6512J05844J09554J07316R9120
-6716e594646Q5242O6236M2792J5846j3592m4334p5112j04575j31314j53909j71045j81575
-6704f259986j84745j80249j68375j49985j26441r9376p0485m1312j3044J3488L7874N9994
-6692g182642P9948R7907J13965J28129J40160J49681J56218J59375J58875J54779J47367
-6681e696238J37294J25477J13043J01241R1329Q4420Q1321Q2369Q7389R5704J06170J17416
-6669d473065J27972J36484J41872J43412J40772J34017J23537J10005R4310P7505O0689M4912
-6657c137578L1004J9517J0597M055n97m064p043j0200j4036j8855k4830l1995m0316m9656
-6643c273997n9817p0466q1248r1714j01390j09784j16359j20677j22328j21092j17028j10434
-6631d496334j01933r2417q2877p4352o7732o3717o2680o4668o9424p6464q5072r4533j04095
-6618e536298j13124j21095j27579j32316j35101j35872j34664j31663j27182j21670j15682
-6607f932246j09833j04728j00934r8914r9016j01395j06055j12763j21112j30471j40057
-6596h157524j49028j56530j61748j64063j62924j57981j49083j36275j19904j00639p9369
-6585i695068n7238l5399j4896L464J9221L2191M2584N0850N7539O3314O8770P4306Q0094
-6572i310268Q5966R1484R6023R8870R9427R7351R2568Q5385P6295O5961N5130M4400L4334
-6559h287074K5281J7397J0724N282J167j314j712O08O219J5524K8595M5101O4351Q5396J07106
-6544g877349J28411J48320J66102J81297J93690K03332K10365K14978K17284K17293K14934
-6533e781343K10142K02845J93115J81153J67254J51839J35424J18538J01807Q5826P1194
-6522d162206N8460M8004M0056L4597L1382K9959K9731L0101L0556L0742L0538L0097K9711
-6509c708272K9801L0679L2475L5053L7991M0601M2130M1789L9031L3525K5323J4835K656
-6496c302383j0470k3784l6681m8700n9540o9126p7421q4619r0840r6355j01317j05875j10021
-6483d217132j13670j16571j18434j18903j17681j14633j09735j03206r5352q6512p7012o6964
-6471e455805n6356m4957l2434j8518l150J3465L0755M7972O4190P8602R0589R9750J05996
-6458e079901J09478J10470J09351J06431J01967R6030Q8660P9763O9311N7272M3795K9179
-6446d078194J3903j424j6094k9410m0651m9243n4720n6827n5671n1577m5263l7684k9865
-6433d532720k2815j7330j3819j2404j2739j4260j6276j8053j9156j9307j8597j7449j6383
-6420d751308j5956j6676j8626k1811k5781k9942l3597l5855l6086l3731k8576k0794j0990
-6407e079729rJ1044K1081K9337L5289L8878M0393M0382L9405L8068L6770L5796L5300L5335
-6393d642660L5906L7078L8806M1115M3898M7089N0474N3920N7203O0287O3268O6143O9106
-6380c978367P2158P5156P7819P9695Q0323P9381P6621P2261O6667O0457N4288M8581M3617
-6367c091343L9247L5034L0481K5042J8344J0250Q81r497k0533l1810m3124n4248o5181p5917
-6353c232374q6496r6917j07050j16602j25122j32144j37106j39615j39526j36875j32008
-6342d581835j25424j17623j09055j00034r0697q1083p1223o1095n0815m0591l0740k1502
-6330e481717j3279o447j275J988L184K343l21m380r153j3986j8237k1323k2980k3071k1700
-6315e630354j9014j5364j1021o488k267J084L005L210J542j707o124j1162j6318k1354k6240
-6300e758572l1174l6478m2403m9098n6472o4254p2083p9540q6280r2217r7339j01844j06099
-6287f673853j10404j14920j19677j24522j29068j32778j35043j35153j32437j26314j16382
-6276h050551j02484q4854o3983m0754j6346Q020L1054N1693O9124Q2984R3084R9593J02770
-6263g820650J02956J00551R5897Q9526Q1981P4007O6417O0005N5628N3929N5344O0062O8020
-6250f856327P8977R2494J08003J24879J42373J59730J76202J91042K03695K13769K20951
-6239e144212K25172K26346K24395K19285K10959J99451J84922J67725J48369J27576J06075
-6228c103937Q4646O4134M5306K8940J5683O060K63j776n20L279Q660J4600K0197K4655K7479
-6213b762331K8331K7056K3632J8089J0537J155r771k1853l4621m7497n9945p1492q1802r0731
-6199c071243r8284j04525j09480j13040j14938j14767j12130j06692r8450q7730p5251o2036
-6187d268566m9330l8312k9954k4825k3000k4018k7031l0911l4536l6951l7489l5816l1863
-6174d692602k5722j7559p490M344J7840L2698M8504O4579Q0106R4149J05857J14550J19792
-6161d060954J21451J19663J14819J07481R8380Q8292P7947O7967N8792N0604M3312L6637
-6149c075609L0078K3055J5021N529n584j8214l1904m5921n9373p1374q1106q8027r1866r2643
-6135c587938r0604q6140p9761p1986o3317n4210m5032l5993k7187j8562j0016j327P617J6892
-6121d147564K6397L5805M4556N1942N7173N9595N8781N4671M7561L8100K7096J5455L982
-6108c626450o629j5923k3593k9633l4187l7597m0262m2657m5244m8398n2405n7459o3584
-6095d124021p0639p8361q6265r3812j00376j05407j08530j09610j08849j06630j03459r9864
-6083e295823r6238r2847q9806q7025q4358q1523p8203p4113o9114o3265n6891n0569m4973
-6070f264748m0812l8563l8428m0209m3336m7073n0480n2730n3101n1089m6390l8867k8489
-6057f834315j5290O58J9190M0075O2931Q7173J12061J36760J60388J82105K01148K16794
-6045e630322K28384K35310K37037K33232K23813K09017J89461J66105J40088J12677Q5064
-6034c570134N8270L3002R715j1442l0513m7591o2769p6018q7123r5795j01650j04370j03777
-6021d190195r9957r3292q4409p4168o3468n3135m3777l5742k8964k3153j7750j2138n796
-6008d825944J550R932J9031K8338L7244M5074N1303N5426N7153N6319N2947M7227L9542L0351
-5994d294507K0162R391j657j2826k3911l4651m4506n2714n8400o0721n9111n3407m3939l1495
-5980d742292j7201k438J1389K2977L1303L5751L6165L2758K6088J6922O107n420j6824k7299
-5966d592014l6209m3115m7832n0415n1183n0621m9343m7991m7104m7051m7975m9744n2024
-5953e212621n4340n6213n7202n7026n5595n3021m9517m5445m1034l6458l1682k6499k0572
-5940e797225j3462m791N746J8283L2790M8999O6537Q4876J03493J21883J39670J56556J72434
-5927d864211J87249K01036K13808K25531K36006K44889K51762K56128K57636K56130K51784
-5916b282252K45114K37023K28698K21626K17369K17410K23035K34986K53501K78176L08089
-5905C82775L41911L78067M14973M51170M85455N16879N44746N68453N87285O00308O06125
-5894E878147O02875N88265N59715N14852M51940L70608K72198J60066L9345q3731k02659
-5883I151621l11629m06266m83991n43995n86919o14398o28601o31730o25867o12776n93855
-5872C111594n70242n42846n12524m80146m46578m12728l79443l47533l17580k90037k65161
-5861a453224k42989k23360k06001j90457j76237j62925j50139j37725j25737j14389j04082
-5850c287265r5294q8464q3906q1758q1914q4070q7759r2318r7081j01252j04164j05256j04163
-5837d494664j00787r5258q7933p9334p0097o0905n2468m5453m0349l7508l7020l8844m2756
-5824e283376m8526n5887o4542p4152q4260r4221j03290j10516j14990j15854j12437j04442
-5812f366493r1930p5384n5623l3667j0658J2293L4219N4271P1866Q6633R8489J07554J14225
-5799f054205J18991J22452J25194J27741J30451J33479J36838J40196J43080J44775J44508
-5788d586500J41531J35327J25743J13045R7944Q1485O4893M9400L6019K5371J7660J2573
-5776c685509R407P165M710J091m437j2168k1957l3306m5376n7282o8100p7134q3899q8220
-5762d155015r0136q9830q7516q3353p7469o9931o0887n0568l9316k7560j5711m111P024J7594
-5748d826785K7496L6663M4900N1888N7224O0418O0951N8322N2137M2096K8239J0854r272
-5735d304869l1002n2796p2911q9588j01266j06884j05977r8862q6409p0059n1384l1996j3255
-5722e217258L739J8255K9861L8421M4000M6818M7195M5516M2232L7909L3172K8712K5143
-5709d776285K2930K2312K3190K5274K8038L0950L3428L5012L5360L4238L1619K7567K2373
-5696d403994J6428J0213M211j191n779r501j2432j4745j6620j8192j9542k0686k1653k2420
-5682d535903k3040k3559k4097k4821k5914k7572k9951l3154l7170m1918m7143n2497n7479
-5669d984218o1493o3868o3861o0818n4170m3643k9319j1674Q379K9610N0615O9955Q6395
-5656e128110R9028J07297J11129J10806J06911J00236R1645Q1960P1859O1744N1739M1700
-5644d092056L1328K0300Q437m231j7436l0760m3701n5784o6619p5810q3060q8054r0526r0331
-5630d678303q7444q2046p4497o5357n5289m5013l5229k6483j9128j3243q715n215k297M94
-5616e197765L610P452J2272J8199K5171L2961M1263M9738N8123O6274P4117Q1597Q8576R4783
-5602d543629R9773J03050J04123J02634R8411R1548Q2347P1254N8830M5611L2029J8335M608
-5589c631076r250k3449l8125n3372o9065q4900j00402j14989j28028j38950j47201j52313
-5577d691120j53927j51708j45463j35149j20851j02974q2046n8901l4435r627J4580L7408
-5565e634213N8215P6649R2603J06166J17600J27191J35233J42001J47738J52681J57054J61109
-5553d159973J65022J68853J72577J76063J79102J81477J83055J83833J83924J83693J83558
-5542b198816J84046J85677J88901J94162K01684K11631K23960K38406K54590K71928K89845
-5531B46014L07805L25410L42417L58756L74342L89001M02396M13869M22441M26791M25266
-5520D434508M15988L96996L66552L23635K68191K01626J26775M7612l1206j05213j70700
-5509F274764k25287k68050k99309l20355l32895l38700l39322l36009l29654l20970l10495
-5498B853718k98715k86069k72952k59680k46446k33269k20070k06684j93028j79150j65339
-5487B92316j52042j39805j29160j20523j14116j10001j08108j08241j10137j13461j17796
-5476a031074j22717j27790j32685j37183j41178j44641j47593j49987j51707j52591j52377
-5465b591523j50804j47617j42631j35740j26970j16517j04729r2133p9343o7092n6025m6655
-5453c857779l9298l4020l0714k9109k8906k9740l1263l3057l4660l5653l5633l4404l2004
-5440d286240k8724k5033k1474j8454j6097j4220j2299r552n180J588J1243K4022L9802N8195
-5426d302423P8610J00330J22572J44584J65829J85934K04923K23138K41230K60025K80387
-5415b294861L03007L28310L56302L86640M18670M51362M83608N14083N41274N63515N78854
-5404B630764N85144N80013N61161N26579M75025M06481L22486K26401J23152J8766q0495
-5393F375477j69062k42794k99456l38719l61902l71501l70625l62580l50477l36979l24176
-5382B847206l13453l05445l00115k96795k94485k91968k88162k82222k73703k62616k49297
-5371c11055k34370k18525k02352j86312j70626j55383j40571j26252j12522r9552q7568p6787
-5359b121875o7382n9455n3116m8503m5726m4889m5993m8822n2883n7446o1576o4313o4818
-5346b836797o2546n7296m9318l9130k7586j5575m009O275J4738K0962K4807K6269K5511K2706
-5332b950989J8076J1829M185m612j4210k4280l4376m4108n3122o1098o7849p3233p7233p9858
-5318c450878q1209q1393q0563p8896p6611p3862p0747o7215o3126n8195n2129m4740l5940
-5305d315504k5877j4876l411P915J8534K7902L5618M1459M5326M7407M7878M7109M5429M3056
-5291c952035M0172L6875L3256K9483K5728K2173J8924J5932J3059J0050O766L180m50l750
-5277c700637o175p261o761m755j651J787M703O215N676K828k216q819j6095k2919k8281l1328
-5261c815689l1599k8996k3829j6714q524k55P091J2589J5593J5722J3038P897R80o827j4627
-5246c874150k1541k6936l0379l1777l1166k8761k4731j9156j1999l167P386J9540L2879M6662
-5232c997296N9958P1738Q1107Q7457R0527R0429Q7659Q2928P7083P0953O5233O0416N6674
-5219c015134N3986N2068N0523M8894M6796M3892M0005L5099K9217K2491J5127P320o66q527
-5205b578909j5983k2798k8826l4115l8889m3432m8128n3372n9418o6495p4689q3868r3746
-5192c242668j03807j13323j21400j27046j29333j27461j21039j10089r5121p7075n7151l6674
-5180d462187j6818J402J7337L0677M1428M9872N6446O1597O5674O8894P1300P2761P3108
-5167c868509P2149O9806O6139O1398N5960N0246M4666L9456L4711L0322K6075K1613J6595
-5154c279373J0622L369n419j5896k8080m1770n6577p1925q7093j01303j13824j23992j31329
-5141d042590j35529j36488j34299j29208j21624j11974j00761q8385p5209o1501m7422l3114
-5129e218104j8728m500R194K1800L2637M0952M6051M7400M4765L8310K8535J6306K687j1128
-5115d923823k4107l5383m4428n0957n4915n6370n5494n2506m7694m1426l4145k6370j8704
-5102e466322j1776o271k779j716l182o897j2130j7862k2881k6014k6395k3598j7753r498
-5088e655074J90J0164J9423K7204L3088L6959L8954L9368L8622L7210L5688L4550L4185L4728
-5074e234741L6001L7515L8613L8589L6978L3623K8739K2835J6523J0355M681l76m876q950
-5060d944491j2659j6018j8930k1230k2778k3471k3242k2108k0083j7260j3793r950o106k779
-5046e174898n12J38j223m755j0254j7197k4898l2595l9640m5629n0492n4319n7488o0309
-5032e574071o3028o5630o7721o8655o7542o3497n5835m4182k8594r536J2205L5541N9278
-5019f001267Q2188J03044J20815J34624J43833J48068J47139J41147J30398J15442R7044
-5008d637525P6153N3827L1262R561j0195k7009m0092m8775n2579n1228m4672l3156j7189
-4995d791617K380K4456M7804P1074R3004J12636J29306J42872J53614J62241J69678J77042
-4983c505510J85374J95644K08583K24657K44067K66673K92150L19984L49602L80518M12261
-4972d25997M44483M76862N08946N40168N69634N96078O17784O32647O38192O31840O11114
-4961E841751N74074N19674M48054L60956K61602J54605M5379o0465j57908k43029l13409
-4950G431284l68100m07472m32840m46071m49328m44743m34299m19838m02858l84644l66071
-4939B875020l47672l29658l11876k94040k75731k56607k36448k15200j93072j70428j47750
-4928I6538j25622j04597q5180o7820n2905m0763l1667k5856k3449k4538k9060l6876m7714
-4915e99509o1183p6737r3713j11349j28893j45594j60826j74039j84748j92615j97275j98511
-4903b324992j96211j90422j81400j69564j55433j39630j22677j05064q7188o9361n1920l5244
-4891c829106j9729n906N698J4567K0261K2561K1463J7266J0541K087p209j6399k4696l1425
-4877c820026l6109l8408l8103l5149k9617k1729j1879n76J1590K3920L5761M6314N4822O0422
-4863c798767O2343O0015N3140M1885K6854R048j0309k9946m8723o5758q0522r2826j02735
-4850c976301j10513j16486j20994j24337j26777j28535j29811j30802j31706j32617j33554
-4839e362433j34460j35132j35307j34654j32806j29403j24105j16582j06659r4166p9174
-4828f684881o1922m2830k2584k120J7526L5205M9896O0824O7568P0069O8643O3889N6693
-4815f324024M8034L9023L0686K3949J9466J7577J8251K1150K5683L1168L6931M2422M7222
-4802e922462N1047N3683N5034N4931N3285M9981M4934L8113K9603J9594Q454l338j5144k6229
-4788e508514l5869m3388m8279n0311m9531m6345m1360l5334k8994k2887j7303j2231p447
-4775e947793k654K488Q173J4442K1244K8399L5574M2403M8384N3026N5860N6596N5168N1693
-4761e476997M6455L9750L1807K2672J2323O16j2465k6825m2081n7592p2525q5859r6661j04085
-4747e821467j07585j06990j02547r4851q4754p3207o1057m9002l7393k6390j5896n668M582
-4734f582225J5204K6424L8353N0892O3676P6094Q7372R6629J03113J06252J05732J01521
-4722e710963R3768Q2846O9250N3643L6777J9525K723j2837k6579l8075m7168n3902n8488
-4709e589480o1267o2613o2805o2035o0295n7439n3299m7679m0532l2021k2501j2584l007
-4696f167557N438J2019J6214J7746J6572J2994P412L51p669j6192k4852l3357m1460m8922
-4682f251263n5597o1351o6206p0286p3837p7169q0620q4418q8703r3462r8566j03792j08853
-4669g314123j13437j17211j19786j20780j19742j16205j09728r9981q6889p0733n2182l2251
-4657h473048j2181O803K3619L7482M7982N5074N9062O0447N9959N8289N6003N3497N0832
-4644g916180M7801M4043L9126L2735K4768J5398N095n492j5594k4445l1435l6147l8420l8327
-4630g897074l6122l2205k7011k0918j4221p104L18P956J5682K3269L0499L7102M2831M7571
-4616g829427N1293N4092N6156N7721N9031O0338O1874O3829O6410O9779P4100P9481Q6035
-4603f989288R3809J02779J12805J23629J34827J45909J56341J65676J73576J79954J84874
-4592e415109J88525J91070J92596J92962J91890J88950J83654J75558J64389J49953J32361
-4581c463201J11861Q8958O4326L8835J3431j0965l3441n3309p0011q3166r2609r8281j00301
-4568c687873r8826r4119q6437p6117o3585m9384l4210j8804l899R865K2052L2424M0958M7698
-4554d060257N2709N6005N7496N7072N4596N0126M3913L6515K8688K1337J5237J1016Q893
-4541c566654Q850J0572J3684J7811K2640K7954L3521L9117M4477M9295N3262N6145N7823
-4528c131503N8324N7846N6723N5318N4065N3243N2992N3296N4016N5003N6190N7634N9503
-4515b407350O1979O5223O9261P3972P9165Q4481Q9510R3793R6781R7936R6744R2860Q6258
-4502a319387P7267O6656N5495M4994L6219K9877K6152K4697K4750K5287K5271K3811K0239
-4489h38672J4179N451n943j9946l6348n4813p4782r5379j15487j33780j48862j59491j64707
-4476a828580j63995j57352j45151j28175j07364q3739n8351l2197o265J8424M0991O0622
-4464b591132P6756Q9082R7565J02321J03609J01657R6637Q8702P8005O4768M9284L1975J3389
-4451a597382n893k5086m3323n9653p3107q2948q8759r0570q8906q4636p8825p2578o6858
-4438b458524o2425n9790n9272o0894o4547o9847p6304q3323r0388r7076j03083j08243j12419
-4425c506135j15389j16930j16743j14664j10699j05140r8570r1783q5618q0883p8088p7471
-4413d698113p8954q2170q6515r1251r5574r8613r9571r7822r2917q4769p3581n9817m4201
-4400e783868k7508j0619N568K0195L2425M1577M7184M9077M7462M2821L5932K7599J8716
-4387e453439J0078K464l426o941p530m824J190J0140K1271L3480M5494N6097O4250O9276
-4373e162420P0851O9016O4116N6528M6718L4995K1630O763r378k6353m3463n9783p4116q5429
-4359e090325r2877r6046r5104r0679q3750p5412o6780n8779n2127m7320m4723m4415m6369
-4346e984706n0223n5533o1641o7972p3982p9312q3767q7364r0136r2199r3601r4230r3854
-4333g008520r2060q8364q2250p3485o1947m7988l2274j5751M50J5280K7749L7289M3497M6376
-4319g331998M6027M2696L6679K8316J8055O489n583j7228k7548l5645m0902m2869m1326l6302
-4305g401139k7975j6781l275J1740K7327M2453N6125O7348P5348P9470P9383P4885O6097
-4292f868994N3369L7328J8788j288k1888m2128o1219p8675r4056j07042j17249j24181j27216
-4279g534451j25646j18844j06484q8601o5757l9002r880J9969M8801P5169R8052J16892J31618
-4266g598164J42603J50396J55723J59248J61536J62952J63577J63335J61922J58931J53915
-4255e864026J46536J36590J24074J09257R2658P4963N6903L9243K2526P187o502j8287k7942
-4242e106820l5156l9716m1416m0402l7049l2166k6719k1799j8330j6846j7496j9862k3214
-4229e476991k6455k8588k8696k6182k0871j3023l163P895J9286L0202L9892M7776N3436N6575
-4215e368907N7158N5311N1425M6044L9826L3387K7209K1558J6524J1931P498K965j905p166
-4201e007142j2688j8201k3460k8282l2696l6975m1512m6630n2421n8569o4408o8986p1344
-4188e563314p0665o6467n8594m7252l2841j5999K542K2030M1602O0413P7698R2803J05264
-4175e452780J14816J21461J25314J26534J25273J21491J15041J05680R3150P7310N8293L6485
-4163d231932J2665j2071l6353n8712p7788r2485j02214j06822j06616j02291r4650q4719
-4151e093988p3536o2222n2001m4004l9235l8376m1571m8430n7951o8653p8879q6865r1187
-4138e876898r0914q5677p5707o1691m4589k5486n427J4561L3565N0711O5235P6543Q4245
-4125e941529Q8223Q8649Q6041Q1125P4813O8117O1940N7088N4059N3062N3965N6340N9583
-4112e058524O2947O5747O7320O7176O5002O0674N4248M5996L6255K5471J4150K777q149j8153
-4098d517063k6841l3829l8799m1509m1811l9670l5193k8616k0309j0767n43R745J9467K8043
-4084d777695L4929L9649M1825M1140L7411L0630K0940Q719n380k0501l5566m9385o0810o8845
-4070d762939p2846p2593o8400o1046n1719m1823l2727k5589k1190j9839k1393k5410l1147
-4057e308661l7782m4493n0544n5343n8440n9606n8704n5778n0936m4385l6357k7160j7152
-4044e905341o818L288J2540K0341K6254L0084L1968L2339L1857L1203L0949L1359L2282L3253
-4030e564442L3523L2377K9301K4208J7587J0374L823p41k228P9O441J6671L0243M6431O4463
-4015e251890Q3598J03128J22451J40980J58090J73116J85364J94075J98596J98438J93309
-4004c500745J83309J68833J50591J29442J06292Q1990N7278L2784R008j3607l4751n4145
-3992b683721p1633q7051j00256j11068j19234j24504j26645j25482j21031j13479j03192
-3981c887296r0704p6681o1845m6957l2739j9868q959n82M777O756N195J76p943j8482l0605
-3966d265757m3313n5561o6374p4877q0395q2468q0893p5763o7476n6714m4377l1463j8951
-3953e044382p727J517Q346J2466J3870J2735R354M163k395r910j7994k6331l4628m2597n0014
-3938e173527n6654o2342o6926p0241p2113p2298p0511o6487o0052n1166l9990k6876j2247
-3925e901430L398J9591L5935N2022O7450Q1742R4422J05019J13190J18756J21707J22146
-3913d966052J20221J16059J09735J01288R0785P8317O4103M8458L1817J4772k011j7725l1509
-3900d241742m2513m9916n3161n1965m6423l7028k4632j0358M543J8825L1359M1245M7885
-3887d413881N1048N0807M7534M1841L4468K6122J7416Q729K27q125j6490k5112l4194m3861
-3873d263471n4107o4656p5011q4408r1991r6914r8619r6939r2171q5030p6488o7596n9261
-3860e306662n2128m6520m2458l9763l8200l7592l7894l9241m1812m5735n1015n7382o4364
-3847e900766p1333p7650q2733q6252q8066q8375q7537q6135q4817q4198q4750q6652q9720
-3834f998984r3403r6859r9120r9287r6659r0870q1898p0085n6082m0788k5265j0567K366
-3821g857501J2892K0761K6108K9360L1053L1669L1462L0382K8216K4622J9458J2801N117
-3808g553600k814j0020j5531j8544j8547j5428r393r00R541K1288L3716M6148N7883O8201
-3794g408000P6441Q1971Q4328Q3163P8373P0014N8467M4252K8135J0910o539k3462l9092
-3781f861039n2751o3869p1826p6186p6506p2583o4389n2129l6271j7498L299K5127M6869
-3768g369752O7460Q5909J01480J13704J22457J27958J30676J31211J30173J28036J25111
-3757f105577J21530J17358J12657J07581J02396R7485R3324R0395Q9123Q9815R2596R7307
-3745d894010J03581J10767J17989J24211J28361J29462J26770J19922J08966R4344P6820
-3734c652817N7362L6949J6523l179k1586l8370n3376o6491p7647q6705r3428r7511r8610
-3721d178886r6397r0678q1413o8829n3427l6040j7674M42J7178L1530M2769N0523N4705N5485
-3707d370712N3166M8094M0606L1071J9927P751m681j6451k6515l3919l7877l8007l4345k7391
-3693d389283j8096p695K397J0794J6359J8301J6385J0899K596p424j7932k7829l6221m2620
-3679d469369m6873m9123m9686m8886m7003m4270m0867l6966l2807k8683k4968k2004k0163
-3666d961668j9606k0432k2482k5466k9003l2683l6249l9600m2803m6046m9558n3379n7492
-3653e436467o1625o5408o8438p0336p0771o9613o6795o2406n6647m9837m2432l4980k8179
-3640f183934k2740j9362j8610k0786k5824l3197m1978n0888n8541o3561o4927o2028n4834
-3627f721210m3839k9992j4534J159J5784K8243L7712M3722M6081M4852M0260L2584K2180
-3614f496998R430n179k1011l7280n3064o7330p9036q7262r1256r0604q5173p5257o1420m4522
-3600g285962k5628n794J3916L2671M9821O4985P7952Q8591R6737J02220J04774J04196J00452
-3587f481069R3741Q4610P3932O2771N2341M3687L7602L4397L3854L5227L7392L9078L9140
-3574e813297L6818L1813K4378J5111M794n827j6167k5839l4628m2415m9112n4680n9042o2131
-3560f050224o3872o4107o2622n9218n3638m5762l5616k3405r617N053J9690L3251M4749N3276
-3546f312062N8226N9249N6350M9712L9710K6851J1809m601k1374l7346n1285o2055o8697
-3533f255513p0720o8059o1192n1029l8702k5420j2140M24J1960K2405L1855M0333M7710N3668
-3519f374420N7715N9391N8412N4847M9163M2243L5163K9034K4765K2923K3654K6683L1471
-3506e858956L7275M3318M8944N3645N7195N9567O0965O1721O2151O2501O2789O2817O2182
-3493e123886O0391N6950N1534M3971L4342K2904J0101l518j7296l0484m2365n2252n9552
-3480e049160o3897o5078o3100n8199n0793m1493l0987j9994r087J323J1078K0154K8664L6673
-3466e353896M4204N1200N7508O2986O7473P0835P2927P3698P3162P1476O9001O6218O3684
-3453d509524O1906O1190O1582O2839O4445O5735O6030O4729O1390N5878M8296L9131K9136
-3440c767237J9376J0963N055K558L994R413J8395L0115M3571N7746P1762Q5009R7141J08002
-3426c204137J17579J25878J32872J38424J42310J44227J43867J40907J35132J26399J14650
-3415a741892R9938Q2415O2385M0371J7022o827l0365n2946p4183r3987j12627j30454j47808
-3402b088958j64801j81242j96647k10298k21458k29468k33898k34606k31735k25611k16708
-3391d435430k05526j92510j78129j62805j47099j31644j17228j04674r4749q7943q4317q3442
-3379f025496q4368q5795q6315q4704q0158p2377o1600m8389l3506j7654j358J5083L1567
-3366f635070M8085O4556Q0801R6374J10588J22687J31846J37413J38997J36591J30647J21896
-3354e314589J11412J00298Q9518P9822P1533O4651N8785N3325M7534M0664L2043K1318Q373
-3341d535313o553k2884l9773n6207p1087q3417r2274r6994r7241r3027q4791p3323n9807
-3328e412691m5541l1978k0319j1653o536n235p491j2682j9978k8344l6714m4109m9661n2762
-3314e785694n3022n0402m5185l7864k9136j9723j0267j316O758J3790J9654K4450K8218L1196
-3300e908543L3659L6053L8892M2788M8313N5891O5696P7539R0895J04865J18347J30247J39410
-3287d925948J45009J46492J43737J37077J27199J15122J01923Q8644P6178O5139N5886M8608
-3275c674934M3218L9498L7085L5473L4158L2586L0394K7377K3559J9264J4999J1329Q817
-3262c317177P764Q229R975J2503J5233J7577J8926J8869J7020J3095O892j618j2277k4718
-3248c209707l8282n2086o5098p6278q4680q9674r0938q8550q2992p4914o5199n4687m4123
-3235d117208l4125k5072j7176j0508m989m70L274O544R563J2569J5714J8937K2175K5228
-3221d095544K7888L0031L1571L2541L3010L3007L2601L1726L0265K8078K4902K0501J4658
-3208c724765P145k164j3333k6245m0581n5771p1003q5369r7898j07841j14665j18289j18927
-3195d569706j17211j13888j09752j05498j01514r7926r4562r1004q6786q1469p4788o6729
-3183e710833n7504m7525l7295k7313j8053r851k871K842P491J1449J5206J9292K4103K9720
-3169e801142L5981M2337M8081N2351N4299N3165M8338L9500K6716J0369q634k9177m9944
-3156e477760o9572q6908j00991j11171j17084j18639j15989j09546r9910q7911p4509o0707
-3144f630697m7567l5852k6236j8981j4053j1091r501q533p423n400j880L570J1128K0600
-3130f781916L1511M3072N4283O4143P1779P6557P8305P7148P3520O8058O1410N4149M6673
-3117e981308L9145L1479K3409J4576M681o448j8636l1496m4307n6272o6563p4527p9693q1841
-3103f327801q0966p7146p0633o1677n0625l7892k3952r381N242J9365L2468M4177N4204O2338
-3089f522279O8423P2407P4313P4293P2656O9777O6098O2039N7935N3970N0270M6807M3483
-3076e709808M0157L6690L2974K9022K4983K1187J8069J6098J5702J7043K0124K4709L0467
-3063e382583L7086M4385N2306O0937P0310Q0344R0743J00964J10291J17995J23410J26059
-3051d367753J25723J22464J16590J08654R9397Q9681Q0413P2514O6758O3733O3819O7074
-3039c290933P3319Q2154R2956J04994J17387J29190J39388J46951J50964J50669J45595J35719
-3027a821647J21348J03165Q2061N9001L4879J0511j3416l6319n7651p6949r3769j07834j18985
-3014a915605j27251j32831j36059j37346j37096j35678j33388j30500j27246j23888j20682
-3003c357570j17861j15643j14066j13109j12603j12308j12009j11492j10659j09440j07843
-2992d594603j05852j03417j00407r6618r1853q5896p8708p0398o1312n1931m2835l4525k7280
-2979e545635k1151j5865j0965n882j50O559J4243K2623L1145L9012M5380M9411N0459M8238
-2965e292578M2862L4964K5578J6044P809K196J79K245Q337J7783K9522M2169N4348O4850
-2951d943692P2947P8413Q1579Q3232Q4409Q6100Q9033R3469R9171J05416J11223J15501J17262
-2938c725937J15752J10594J01683Q9324P4028N6493L7596J8216o96j8273l3719m6428n6101
-2925c277468o2729o6604o8211o8151o6898o4764o1817n7909n2807m6218l8062k8362j7357
-2912c977357n469O822J8895L0095L9689M6999N1361N2399M9951M4251L5870K5663J4728M168
-2898c561935n009j2115j6878j9460k0401k0444k0286k0449k1123k2165k3283k4110k4414
-2885c812072k4136k3389k2365k1202j9851j8106j5540j1747o404N74Q953J8199K7622L6428
-2871c883036M3906M9516N2901N3962N2813M9773M5291L9881L3988K7931K1811J5512Q800
-2858c386951J325p237j7117k8351m0808n4161o7881q1361r3949j05029j14194j21205j26092
-2845d243011j29069j30446j30600j29806j28204j25842j22632j18467j13292j07103j00048
-2834e578520r2342q4219p5896o7505n9073n0535m1764l2559k2610j1528J189J6011L3346
-2821f066005N3267P5518R9345J23651J47111J68422J86525K00634K10343K15490K16049K12170
-2809d157480K04113J92355J77628J60927J43379J26077J09918R5277Q2069O9694N7242M3715
-2797b695086K8287J0479r739l1922n5252p8665j00969j21066j38009j51168j60179j65045
-2785c668334j65957j63265j57396j48789j37954j25378j11589r7127q2373o7611n2846l7845
-2773e016464k2246n576J2514L2031N2624P3389R3038J10035J22904J30545J32446J28916
-2761d155844J20964J10163R8394Q7560P9285P4749P4545P8587Q6258R6437J07727J18624
-2749c022551J27707J33827J36243J34634J29193J20498J09397R6910Q4029P1637O0377N0558
-2737a767541M2188L4897K8060K0876J2534K413r853k4230m0379n7650p5308r2574j08807
-2724b035374j23520j36396j47237j55941j62446j66749j68846j68849j66899j63170j57834
-2713c753261j51027j42837j33329j22564j10708r8056q5017p2256o0471n0385m2660l7695
-2701d860266l5587l6138l8864m2979m7577n1645n4266n4647n2321m7123l9225k9082j7275
-2688e406995m454Q859K2187L5271M7918O0019P1423Q1941R1316R9217J05337J09388J11177
-2675d567396J10640J07805J02850R6046Q7741P8362O8354N8245M8599M0041L3234K8785K7182
-2662c679512K8662L3180M0346M9438N9537O9662P8988Q6942R3346R8303J02177J05410J08445
-2649b725076J11662J15362J19732J24827J30551J36626J42700J48298J53044J56596J58724
-2638a226954J59275J58173J55393J51068J45426J38970J32338J26333J21863J19739J20791
-2627C02415J25758J35326J50249J71227J98932K33849K76215L25852L82311M44806N12335
-2616C259275N83856O58216P34222Q10593Q85830R58030J024841J083270J129634J159657
-2606A2287424J168545J151402J103678J021927R04482P52273N69268L62501J41538q2445
-2596A9380593k98139m95401o66456q06512r13805r89264j035730j057245j058286j043284
-2586A1016471j016216r80484r38796q93234q45308p96076p46224o96192o46271n96694n47791
-2575B313185n00001m53965m10427l70119l33687l01510k73639k49886k29832k12914j98538
-2564a221333j86133j75149j65111j55624j46374j37081j27566j17677j07261r6276q4707
-2553b720292p2733o0716m9211l8950l0627k4830k1861k1669k3895k7934l3081l8684m4227
-2540c208710m9412n4149n8447o2355o5808o8586p0313p0517o8764o4756n8444n0049m0077
-2527c990387k9201j8280q175L23O600J0313J1476J0392P620L829l54m510q405j2072j5599
-2512d036430j9109k2518k5539k7690k8288k6694k2423j5180n068P529K1898L7121N2083O5712
-2498d044596P7000Q5156Q9728R0593Q7886Q1998P3436O2821N0817L8136K5512J3697L340
-2485c264476n004j0962j4360j5214j3702j0121m921J465Q480J5680K2607K8859L4082L7940
-2471c189647M0116M0320L8434L4447K8667K1627J4190P293J899j222j687M44M617R917J5197
-2456b935388J9320K1292K0481J6647R962R71r530k0551l1008l9872m6116m9090m8406m4210
-2442c135498l7114k8235j8914j0621m564j543j833n122j0775j7991k6064l4557m3399n2796
-2428c429026o3112p4683q7620j01729j16521j31266j45220j57721j68402j77170j84218j90025
-2416e026713j95069j99868k04836k10080k15558k20895k25434k28389k28799k25784k18670
-2405g400095k07045j91004j71004j47915j22784r6826p1113m6585k3930l671J3822K8376
-2393h439774L9893M8411N4149N7379N8539N8111N6642N4823N3323N2932N4449N8597O5914
-2380g726612P6721R0921J08062J27272J47498J67541J86297K02895K16673K27172K34178
-2369e941382K37515K37194K33271K26010K15715K02877J88149J72111J55429J38631J22112
-2358c812368J06015R0417P5184O0279M5547L1019J6617K355j1772k5759l9476n2803o5528
-2345c580273p7361q8039r7400j05260j11556j16251j19303j20639j20143j17783j13453j07319
-2333d874780r9543r0410q0391o9795n9055m8429l8209k8553j9646j1522m177K352Q193J3405
-2319e400560J8032K2117K5739K9041L2259L5774M0015M5451N2391O1082P1496Q3312R6042
-2306d787809J08953J21259J31897J40027J44721J45272J41106J31993J17966R9342P6705
-2295c428568N0769K2529o999l6688o5328r1617j14422j32711j45733j53206j55320j52557
-2283d409851j45871j36244j24778j12355r9737q7484p5804o4927n4916m5748l7349k9734
-2271e424798k2638j5877r103k057N587J3870K2652L1703M0514M8578N5493O0982O4933O7397
-2257e062764O8420O7997O6128O2707N7774N1568M4398L6879K9594K3183J8062J4649J3084
-2244d508321J3372J5298J8616K2810K7372L1744L5498L8335M0122M0848M0417L8927L6216
-2231d108746L1893K5754J7482O891n979k0869l7115n3838o9880q4013r5040j02000j04261
-2218d599721j01818r5040q4825p2278n8588m4840l1888k0257j0301k101M392R254J2676J4817
-2204e080518J5960J6480J6840J7558J9135K1806K5641L0328L5323L9979M3777M6294M7439
[truncated: 37,217 more chars]
