# Supplementary material for: Salinirifamycins A–E: Rifamycin S Derivatives from the Brazilian Marine Actinomycete Salinispora arenicola
Source: J Nat Prod. 2026 Jan 1;89(1):304–12. doi: 10.1021/acs.jnatprod.5c01381 (PMC12836363; doi:10.1021/acs.jnatprod.5c01381)
Supplement: Supplementary file 1 [file np5c01381_si_001.zip › Salinirifamycin B (2)/gCOSY_01.jcamp]

##TITLE=	gCOSY_01
##JCAMPDX=	6.0	$$ NMR Plug-in 1.14 of MestReNova 12.0.0-20080
##DATATYPE=	NDNMRSPECTRUM
##DATACLASS=	NTUPLES
##NUMDIM=	2
##ORIGIN=	Varian
##OWNER=	
##.OBSERVEFREQUENCY=	599.5679166999999552
##.OBSERVENUCLEUS=	^1H
##.SOLVENTNAME=	dmso
##.PULSESEQUENCE=	gCOSY
##LONGDATE=	2018/06/20 10:53:46.000
##.ACQUISITIONMODE=	SIMULTANEOUS
##$ORIGINALFORMAT=	Varian
##$PARAMETERFILE=	(datafile, ASCII, c:/Users/aliso/Dropbox/BRA213/Artigo_rifamicina/Rifamicin%20JNP/Artigo%20JNP_2025/Resubmiss%C3%A3o_JNP/Salinirifamycin%20B/gCOSY_01.fid/fid, 0)
$$ 
##$PARAMETERFILE=	(header, BASE64, c:/Users/aliso/Dropbox/BRA213/Artigo_rifamicina/Rifamicin%20JNP/Artigo%20JNP_2025/Resubmiss%C3%A3o_JNP/Salinirifamycin%20B/gCOSY_01.fid/fid, 0)
AAAAyAAAAAEAABU6AAAABAAAVOgAAFUEAAAAyQAAAAE=
##$PARAMETERFILE=	(log, ASCII, c:/Users/aliso/Dropbox/BRA213/Artigo_rifamicina/Rifamicin%20JNP/Artigo%20JNP_2025/Resubmiss%C3%A3o_JNP/Salinirifamycin%20B/gCOSY_01.fid/log, 0)
$$ Wed Jun 20 09:48:58 2018: Experiment started
$$ Wed Jun 20 10:53:46 2018: Acquisition complete
$$ 
##$PARAMETERFILE=	(procpar, ASCII, c:/Users/aliso/Dropbox/BRA213/Artigo_rifamicina/Rifamicin%20JNP/Artigo%20JNP_2025/Resubmiss%C3%A3o_JNP/Salinirifamycin%20B/gCOSY_01.fid/procpar, 0)
$$ dpwr2 1 1 18 18 18 2 1 8194 1 64
$$ 1 1 
$$ 0 
$$ crf 1 1 9.99999984307e+17 -9.99999984307e+17 0 4 1 0 1 64
$$ 1 0 
$$ 0 
$$ acqdim 7 1 32767 0 0 2 1 0 1 64
$$ 1 2 
$$ 0 
$$ CSshowsch 4 2 4 0 0 2 1 0 1 64
$$ 1 "y"
$$ 0 
$$ CSlines 7 1 32767 0 0 2 1 0 1 64
$$ 1 4 
$$ 0 
$$ CS_se 4 2 4 0 0 3 1 0 1 64
$$ 1 "n"
$$ 0 
$$ CS_cln 4 2 4 0 0 3 1 0 1 64
$$ 1 "y"
$$ 0 
$$ Archive2 2 2 8 0 0 2 1 0 1 64
$$ 1 ""
$$ 0 
$$ Archive1 2 2 8 0 0 2 1 0 1 64
$$ 1 ""
$$ 0 
$$ ACQtime 7 1 100000000 0 1 2 1 256 1 64
$$ 1 3887.259349 
$$ 0 
$$ Array 7 1 32767 0 0 2 1 0 1 64
$$ 1 0 
$$ 0 
$$ CS_inf 4 2 4 0 0 3 1 0 1 64
$$ 1 "y"
$$ 0 
$$ CS_dpars 4 2 4 0 0 3 1 0 1 64
$$ 1 "y"
$$ 0 
$$ CSdnoise 4 2 4 0 0 3 1 0 1 64
$$ 1 "y"
$$ 0 
$$ CSdensity 1 1 100 5 0 2 1 0 1 64
$$ 1 100 
$$ 0 
$$ CSdomain 7 1 32767 0 0 2 1 0 1 64
$$ 1 1 
$$ 0 
$$ CSinp 2 2 8 0 0 2 1 0 1 64
$$ 1 ""
$$ 0 
$$ CSseed 1 1 9.99999984307e+17 -9.99999984307e+17 0 2 1 0 1 64
$$ 1 169 
$$ 0 
$$ CSpars 2 2 8 0 0 2 1 256 1 64
$$ 1 ""
$$ 0 
$$ CSniIndex 7 1 32767 0 0 2 1 256 1 64
$$ 1 0 
$$ 0 
$$ CSni2Index 7 1 32767 0 0 2 1 256 1 64
$$ 1 0 
$$ 0 
$$ CSprosize 7 1 32767 0 0 2 1 256 1 64
$$ 3 0 0 0 
$$ 0 
$$ CSprofile 2 2 8 0 0 2 1 256 1 64
$$ 3 ""
$$ ""
$$ ""
$$ 0 
$$ CSreconmethod 2 2 8 0 0 3 1 0 1 64
$$ 1 "CLEAN"
$$ 0 
$$ CSshowpro 4 2 4 0 0 2 1 0 1 64
$$ 1 "y"
$$ 0 
$$ CSshape 2 2 8 0 0 2 1 0 1 64
$$ 1 "gexp"
$$ 0 
$$ PFGflg 4 2 4 0 0 2 1 0 1 64
$$ 1 "y"
$$ 0 
$$ EDratio 1 1 9.99999984307e+17 -9.99999984307e+17 0 2 1 0 1 64
$$ 1 1 
$$ 0 
$$ CSwp 7 1 32767 0 0 3 1 0 1 64
$$ 1 0 
$$ 0 
$$ CSthr 1 1 100 1 0.1 3 1 0 1 64
$$ 1 2 
$$ 0 
$$ CSsp 7 1 32767 0 0 3 1 0 1 64
$$ 1 0 
$$ 0 
$$ CStype 4 2 4 0 0 2 1 0 1 64
$$ 1 "a"
$$ 0 
$$ CSwt 4 2 4 0 0 2 1 0 1 64
$$ 1 "n"
$$ 0 
$$ H1reffrq 1 1 9.99999984307e+17 -9.99999984307e+17 0 2 1 0 1 64
$$ 1 599.564319331 
$$ 0 
$$ Gmapname 2 2 8 0 0 2 1 1 1 64
$$ 1 ""
$$ 0 
$$ Gmap 2 2 8 0 0 2 1 1 1 64
$$ 1 "lk"
$$ 0 
$$ MinSW 2 2 8 0 0 3 1 0 1 64
$$ 1 "off"
$$ 4 "off" "auto" "manual" "skip" 
$$ IPrunid 2 2 8 0 0 2 1 0 1 64
$$ 1 ""
$$ 0 
$$ Qmult 1 1 9.99999984307e+17 -9.99999984307e+17 0 2 1 0 1 64
$$ 1 0.5 
$$ 0 
$$ Qins 1 1 9.99999984307e+17 -9.99999984307e+17 0 2 1 0 1 64
$$ 1 80 
$$ 0 
$$ Qgain 1 1 9.99999984307e+17 -9.99999984307e+17 0 2 1 0 1 64
$$ 1 30 
$$ 0 
$$ Qinsref 1 1 9.99999984307e+17 -9.99999984307e+17 0 2 1 0 1 64
$$ 1 7.4912e-05 
$$ 0 
$$ acqcycles 1 1 9.99999984307e+17 -9.99999984307e+17 0 2 1 0 1 64
$$ 1 200 
$$ 0 
$$ REQexp 2 2 8 0 0 4 1 256 1 64
$$ 1 "wet1D PRESAT PROTON"
$$ 0 
$$ c13wet 4 2 4 0 0 2 1 0 1 64
$$ 1 "n"
$$ 0 
$$ apptype 2 2 8 0 0 2 1 1 1 64
$$ 1 "homo2D"
$$ 0 
$$ alfa 6 1 8190 0 0.4 2 1 2 1 64
$$ 1 10 
$$ 0 
$$ adirtmplt 2 2 8 0 0 2 1 0 1 64
$$ 1 "$userdir$/data/2018"
$$ 0 
$$ actionid 2 2 8 0 0 4 1 0 1 64
$$ 1 "null"
$$ 0 
$$ acqstatus 7 1 32767 0 0 2 1 256 1 64
$$ 2 101 0 
$$ 0 
$$ adir2tmplt 2 2 8 0 0 2 1 0 1 64
$$ 1 ""
$$ 0 
$$ aig 2 2 2 0 0 4 1 1 1 64
$$ 1 "ai"
$$ 2 "nm" "ai" 
$$ alock 2 2 8 0 0 2 1 0 1 64
$$ 1 "n"
$$ 5 "a" "n" "s" "u" "y" 
$$ ap 2 2 1023 0 0 4 1 6 1 64
$$ 1 "1:SAMPLE:date,solvent,sample;1:ACQUISITION:sw:1,at:3,np:0,fb:0,ss(ss):0,d1:3,nt:0;1:2D ACQUISITION:sw1:1,ni,d2(d2):0;1:PRESATURATION:satmode,wet;1:TRANSMITTER:tn,sfrq:3,tof:1,tpwr:0,pw:3;1:GRADIENTS:gzlvlE,gtE:6,EDratio:3,gstab:6;1:DECOUPLER:dn,dm;2:FLAGS:hs,sspul,hsglvl;2:SPECIAL:temp:1,gain:0,spin:0;2:F2 PROCESSING:lb(lb):2,sb(sb):3,sbs(sb):3,gf(gf):3,gfs(gf):3,awc(awc):3,lsfid(lsfid):0,phfid(phfid):1,proc(proc<>'ft'),fn;2:F1 PROCESSING:lb1(lb1):2,sb1(sb1):3,sbs1(sb1):3,gf1(gf1):3,gfs1(gf1):3,awc1(awc1):3,proc1(proc1<>'ft'),fn1:0;2:DISPLAY:sp:1,wp:1,sp1:1,wp1:1,rfl:1,rfp:1,rfl1:1,rfp1:1;2:PLOT:wc:1,sc:1,wc2:1,sc2:1,vs:0,th:0,aig*,dcg*,dmg*;"
$$ 0 
$$ awc 1 1 1 -1 0.001 3 1 1 0 64
$$ 1 0 
$$ 0 
$$ arraydim 7 1 32768 1 1 2 1 5 1 64
$$ 1 200 
$$ 0 
$$ array 2 2 256 0 0 2 1 1 1 64
$$ 1 ""
$$ 0 
$$ archivedir 2 2 8 0 0 2 1 0 1 64
$$ 1 "/home/LMQPN/vnmrsys/data/2018"
$$ 0 
$$ at 1 1 14 14 14 2 1 8203 1 64
$$ 1 0.1499784 
$$ 0 
$$ arrayelemts 1 1 9.99999984307e+17 -9.99999984307e+17 0 2 1 0 1 64
$$ 1 1 
$$ 0 
$$ avwdir 2 2 8 0 0 3 1 0 1 64
$$ 1 ""
$$ 0 
$$ axisf 4 2 4 0 0 4 1 0 1 64
$$ 1 "s"
$$ 4 "m" "n" "s" "u" 
$$ awc1 1 1 1 -1 0.001 3 1 1 0 64
$$ 1 0 
$$ 0 
$$ axis 4 2 4 0 0 4 1 0 1 64
$$ 1 "pp"
$$ 11 "c" "d" "1" "2" "3" "h" "k" "m" "n" "p" "u" 
$$ bs 7 1 32767 0 1 2 1 0 1 64
$$ 1 32 
$$ 0 
$$ bipflg 2 2 8 0 0 2 1 8 1 64
$$ 1 "nn"
$$ 0 
$$ console 2 2 8 0 0 2 1 0 1 64
$$ 1 "vnmrs"
$$ 0 
$$ comment 2 2 8 0 0 3 1 0 1 64
$$ 1 ""
$$ 0 
$$ cf 7 1 32767 0 1 3 1 1 0 64
$$ 1 1 
$$ 0 
$$ celem 1 1 9.99999984307e+17 -9.99999984307e+17 0 2 1 0 1 64
$$ 1 200 
$$ 0 
$$ cmult 1 1 2 0 0 2 1 0 1 64
$$ 1 1 
$$ 0 
$$ compshape 2 2 8 0 0 2 1 0 1 64
$$ 1 "hard"
$$ 0 
$$ composit 4 2 4 0 0 2 1 0 1 64
$$ 1 "n"
$$ 0 
$$ concentration 1 1 9.99e+17 0 0 2 1 8 1 64
$$ 1 0 
$$ 0 
$$ cr 1 1 1000000000 -1000000000 0 4 1 1 1 64
$$ 1 1984.64888815 
$$ 0 
$$ cp 2 2 1 0 0 2 1 0 1 64
$$ 1 "y"
$$ 2 "y" "n" 
$$ cppauseflg 4 2 4 0 0 4 1 0 1 64
$$ 1 "n"
$$ 0 
$$ cr1 1 1 1000000000 -1000000000 0 4 1 3 1 64
$$ 1 -0.96070284332 
$$ 0 
$$ dmmwet 2 2 8 0 0 2 1 0 1 64
$$ 1 "w"
$$ 0 
$$ density 1 1 9.99999984307e+17 -9.99999984307e+17 0 2 1 0 1 64
$$ 1 1 
$$ 0 
$$ dec2wave 2 2 8 0 0 2 1 0 1 64
$$ 1 "g"
$$ 0 
$$ dataid 2 2 8 0 0 2 1 0 1 64
$$ 1 ""
$$ 0 
$$ d1 3 1 14 14 14 2 1 8194 1 64
$$ 1 1 
$$ 0 
$$ customflag 4 2 4 0 0 4 1 0 1 64
$$ 1 "n"
$$ 0 
$$ ct 7 1 1000000000 0 1 2 1 6 1 64
$$ 1 16 
$$ 0 
$$ cutoff 1 1 9.99999984307e+17 -9.99999984307e+17 0 4 1 0 0 64
$$ 1 200 
$$ 0 
$$ dataProcessed 1 1 9.99999984307e+17 -9.99999984307e+17 0 3 1 0 1 64
$$ 1 0 
$$ 0 
$$ d2 3 1 14 14 14 2 1 8194 1 64
$$ 1 0.02 
$$ 0 
$$ dcg 2 2 3 0 0 4 1 1 1 64
$$ 1 ""
$$ 2 "dc" "cdc" 
$$ datname 2 2 8 0 0 3 1 0 1 64
$$ 1 ""
$$ 0 
$$ date 2 2 9 0 0 2 1 1 1 64
$$ 1 "Jun 20 2018"
$$ 0 
$$ dbwwet 1 1 9.99999984307e+17 -9.99999984307e+17 0 2 1 0 1 64
$$ 1 5000 
$$ 0 
$$ ddrpm 2 2 8 0 0 2 1 0 1 64
$$ 1 "p"
$$ 0 
$$ dcrmv 4 2 9.99999984307e+17 -9.99999984307e+17 0 4 1 0 1 64
$$ 1 "n"
$$ 2 "y" "n" 
$$ ddrtc 6 1 1000 0 0.4 2 1 0 1 64
$$ 1 39.6 
$$ 0 
$$ delta 1 1 5000000 0 0 4 1 1 1 64
$$ 1 300 
$$ 0 
$$ decwave 2 2 8 0 0 2 1 0 1 64
$$ 1 "W40_One_NMR_W023"
$$ 0 
$$ dec3wave 2 2 8 0 0 2 1 0 1 64
$$ 1 "g"
$$ 0 
$$ decwavewet 2 2 8 0 0 2 1 0 1 64
$$ 1 "w"
$$ 0 
$$ deltaf 1 1 100 0 0 4 1 0 1 64
$$ 1 0 
$$ 0 
$$ delta1 1 1 5000000 0 0 4 1 3 1 64
$$ 1 0 
$$ 0 
$$ disCmd 2 2 8 0 0 4 1 0 1 64
$$ 1 ""
$$ 0 
$$ dgss 2 2 8 0 0 4 1 6 1 64
$$ 1 "1:WET:wet,wetshape,wetpwr,pwwet:3,composit,compshape,gzlvlw,gtw:6,gswet:6,dz:6;2:C13 WET:c13wet,dofwet:1,dpwrwet,dmfwet,decwavewet;4:PRESAT:satmode,satpwr,satdly:3,satfrq:1;"
$$ 0 
$$ dg1 2 2 1023 0 0 4 1 6 1 64
$$ 1 "1:DISPLAY:sp:1,wp:1,vs:0;1:REFERENCE:rfl:1,rfp:1,cr:1,delta:1;1:PHASE:lp:1,rp:1,rp1(ni):1,lp1(ni):1;2:CHART:sc:0,wc:0,hzmm:2,vp:0,axis,pltmod,,th:0,,ho:2,vo:2,,trace:2;3(ni):2D:sp1:1,wp1:1,sc2:0,wc2:0,rfl1:1,rfp1:1;3:FLAGS:aig*,dcg*,dmg*;3:FID:sf:3,wf:3,vf:0;4:INTEGRAL:intmod,is:2,ins:3,io:0,,lvl:3,tlt:3;"
$$ 0 
$$ dfrq2 1 1 1000000000 0 0 2 1 9 1 64
$$ 1 0 
$$ 0 
$$ dfrq 5 1 1000000000 -1000000000 0 2 1 8 1 64
$$ 1 150.774856 
$$ 0 
$$ dg 2 2 1023 0 0 4 1 6 1 64
$$ 1 "1:ACQUISITION:seqfil,sw:1,at:3,np:0,ss(ss):0,d1:3,d2(d2):3,nt:0,ct:0;1:2D ACQUISITION:sw1:1,ni;1:PRESATURATION:satmode,wet;1:Details in dgss:;2:TRANSMITTER:tn,sfrq:3,tof:1,tpwr:0,pw:3;2:DECOUPLER:dn,dm;2:SPECIAL:temp:1,spin,gain;3:GRADIENTS:gzlvlE,gtE:6,EDratio:3,gstab:6,hsglvl,hsgt:6;3:FLAGS:il(il<>'n'),dp(dp<>'y'),hs,sspul;3:SAMPLE:date,solvent,sample;4:PROCESSING:cf(nf):0,lb(lb):2,sb(sb):3,sbs(sb):3,gf(gf):3,gfs(gf):3,awc(awc):3,proc(proc<>'ft'),fn:0,math(math<>'f');4:2D PROCESSING:lb1(lb1):2,sb1(sb1):3,sbs1(sb1):3,gf1(gf1):3,gfs1(gf1):3,awc1(awc1):3,proc1(proc1<>'ft'),fn1:0;"
$$ 0 
$$ dglp 2 2 8 0 0 4 1 7 1 64
$$ 1 "1(lpfilt):LP:lpalg,lpopt,lpfilt:0,lpnupts:0,strtlp:0,lpext:0,strtext:0;2(lpfilt1):LP 1:lpalg1,lpopt1,lpfilt1:0,lpnupts1:0,strtlp1:0,lpext1:0,strtext1:0;3(lpfilt2):LP 2:lpalg2,lpopt2,lpfilt2:0,lpnupts2:0,strtlp2:0,lpext2:0,strtext2:0;4:LP OUTPUT:lpprint(lpfilt):0,lptrace(lpfilt):0,lpprint1(lpfilt1):0,lptrace1(lpfilt1):0,lpprint2(lpfilt2):0,lptrace2(lpfilt2):0;"
$$ 0 
$$ dg2 2 2 8 0 0 4 1 4 1 64
$$ 6 "1:1st DECOUPLING:dfrq:3,dn,dpwr:0,dof:1,dm,dmm,dmf:0,dseq,dres:1,homo;"
$$ "2(numrfch>2):2nd DECOUPLING:dfrq2:3,dn2,dpwr2:0,dof2:1,dm2,dmm2,dmf2:0,dseq2,dres2:1,homo2;"
$$ "2(numrfch>3):3rd DECOUPLING:dfrq3:3,dn3,dpwr3:0,dof3:1,dseq3,dres3:1,homo3;"
$$ "3(ni2):3D ACQUISITION:d3:3,sw2:1,ni2:0,phase2:0;"
$$ "3(ni2):3D DISPLAY:rp2:1,lp2:1;"
$$ "4(ni2):3D PROCESSING:lb2:3,sb2:3,sbs2(sb2):3,gf2:3,gfs2(gf2):3,awc2:3,wtfile2,proc2,fn2:0;"
$$ 0 
$$ dgs 2 2 1023 0 0 4 1 6 1 64
$$ 5 "1:AXIAL SHIMS:z1:0,z2:0,z3:0,z4:0,z5:0,z6:0,z7:0;"
$$ "2:NON AXIAL SHIMS:x1:0,y1:0,xz:0,yz:0,xy:0,x2y2:0,x3:0,y3:0,xz2:0,yz2:0,zxy:0,zx2y2:0,z3x:0,z3y:0;"
$$ "3:NON AXIAL SHIMS:z2x2y2:0,z2xy:0,zx3:0,zy3:0,z4x:0,z4y:0;"
$$ "4:AUTOMATION:method,wshim,load,,spin:0,gain:0,alock,loc:0;"
$$ "4:SPECIAL:temp;"
$$ 0 
$$ dhp 1 1 9 9 9 2 1 8192 0 64
$$ 1 40 
$$ 0 
$$ dgssm 2 2 8 0 0 4 1 6 1 64
$$ 1 "1:WET:wet,gzlvlw,gtw:6,gswet:6,dz:6;1:C13 WET:c13wet,dofwet:1,dpwrwet,dmfwet;2:WETshapes:wetshape1,wetshape2,wetshape3,wetshape4;3:WETpowers:wetpwr1,wetpwr2,wetpwr3,wetpwr4;3:WETpulses:pwwet1:3,pwwet2:3,pwwet3:3,pwwet4:3;4:PRESAT:satmode,satpwr,satdly:3,satfrq:1;"
$$ 0 
$$ dmf 7 1 11 11 11 2 1 8194 1 64
$$ 1 35088 
$$ 0 
$$ dm 4 2 4 0 0 2 1 0 1 64
$$ 1 "nnn"
$$ 4 "a" "n" "s" "y" 
$$ dlp 7 1 10 10 10 2 1 8194 0 64
$$ 1 10 
$$ 0 
$$ displaymode 4 2 9.99999984307e+17 -9.99999984307e+17 0 4 1 0 1 64
$$ 1 "r"
$$ 0 
$$ dm2 4 2 4 0 0 2 1 0 1 64
$$ 1 "n"
$$ 4 "a" "n" "s" "y" 
$$ dmg 2 2 2 0 0 4 1 3 1 64
$$ 1 "av"
$$ 0 
$$ dmf2 7 1 2000000 1 0 2 1 2 1 64
$$ 1 32258 
$$ 0 
$$ dmfwet 7 1 32767 0 0 2 1 0 1 64
$$ 1 5517 
$$ 0 
$$ dmm 4 2 4 0 0 2 1 0 1 64
$$ 1 "ccc"
$$ 9 "c" "f" "g" "m" "p" "r" "u" "w" "x" 
$$ dmg1 2 2 8 0 0 4 1 0 1 64
$$ 1 "av1"
$$ 4 "" "av1" "ph1" "pwr1" 
$$ dmm2 4 2 4 0 0 2 1 0 1 64
$$ 1 "c"
$$ 9 "c" "f" "g" "m" "p" "r" "u" "w" "x" 
$$ dnref 2 2 8 0 0 4 1 1 1 64
$$ 1 "Me4Si, 1% in CDCl3"
$$ 0 
$$ dn4ref 2 2 8 0 0 4 1 1 1 64
$$ 1 ""
$$ 0 
$$ dn2shapes 2 2 8 0 0 2 1 256 1 64
$$ 3 ""
$$ ""
$$ ""
$$ 0 
$$ dn2 2 2 8 0 0 2 1 8 1 64
$$ 1 ""
$$ 0 
$$ dn 2 2 4 0 0 2 1 8 1 64
$$ 1 "C13"
$$ 0 
$$ dn2ref 2 2 8 0 0 4 1 1 1 64
$$ 1 ""
$$ 0 
$$ dn3shapes 2 2 8 0 0 2 1 256 1 64
$$ 3 ""
$$ ""
$$ ""
$$ 0 
$$ dn3ref 2 2 8 0 0 4 1 1 1 64
$$ 1 ""
$$ 0 
$$ dnbippwr 1 1 9 9 9 2 1 8192 1 64
$$ 1 61 
$$ 0 
$$ dnbippw 6 1 1000000 0 0.025 2 1 0 1 64
$$ 1 30.2 
$$ 0 
$$ dnbipshp 2 2 8 0 0 2 1 0 1 64
$$ 1 "hard"
$$ 0 
$$ dotflag 2 2 8 0 0 4 1 0 1 64
$$ 1 "n"
$$ 2 "n" "y" 
$$ dof2 5 1 16 16 16 2 1 8202 1 64
$$ 1 0 
$$ 0 
$$ dod 3 1 14 14 14 2 1 8194 1 64
$$ 1 0.00999999977648 
$$ 0 
$$ dnshapes 2 2 8 0 0 2 1 256 1 64
$$ 3 ""
$$ ""
$$ ""
$$ 0 
$$ dof 5 1 8 8 8 2 1 8202 1 64
$$ 1 0 
$$ 0 
$$ dopwCal 2 2 8 0 0 2 1 256 1 64
$$ 3 "n"
$$ "4.0"
$$ "1.0"
$$ 0 
$$ dofwet 5 1 1000000000 -1000000000 0 2 1 0 1 64
$$ 1 0 
$$ 0 
$$ doscout 7 1 10 -10 1 2 1 0 0 64
$$ 1 0 
$$ 0 
$$ dpatwet 2 2 8 0 0 2 1 0 1 64
$$ 1 "waltz16"
$$ 0 
$$ dp 2 2 1 0 0 2 1 0 1 64
$$ 1 "y"
$$ 2 "y" "n" 
$$ dpwr 1 1 9 9 9 2 1 8194 1 64
$$ 1 38 
$$ 0 
$$ dpf_wc2 1 1 9.99999984307e+17 -9.99999984307e+17 0 4 1 0 1 64
$$ 1 300 
$$ 0 
$$ prggt 3 1 14 14 14 2 1 8192 1 64
$$ 1 0.001 
$$ 0 
$$ lpfilt1 7 1 32767 1 1 3 1 0 1 64
$$ 1 8 
$$ 0 
$$ gzlvlw 1 1 9.99999984307e+17 -9.99999984307e+17 0 2 1 0 1 64
$$ 1 10245 
$$ 0 
$$ fn1 7 1 524288 64 -2 3 1 1 1 64
$$ 1 4096 
$$ 0 
$$ f1coef 2 2 8 0 0 3 1 1 1 64
$$ 1 "1 0 0 1"
$$ 0 
$$ dutyc 1 1 9.99999984307e+17 -9.99999984307e+17 0 2 1 0 1 64
$$ 1 0.1 
$$ 0 
$$ dseq 2 2 8 0 0 2 1 0 1 64
$$ 1 "W40_One_NMR_W023"
$$ 0 
$$ dres 7 1 360 1 0 2 1 0 1 64
$$ 1 9 
$$ 0 
$$ dreffrq 1 1 9.99999984307e+17 -9.99999984307e+17 0 2 1 0 1 64
$$ 1 150.760568009 
$$ 0 
$$ dpwrwet 1 1 9.99999984307e+17 -9.99999984307e+17 0 2 1 0 1 64
$$ 1 39 
$$ 0 
$$ dreffrq2 1 1 9.99999984307e+17 -9.99999984307e+17 0 2 1 0 1 64
$$ 1 0 
$$ 0 
$$ dreswet 1 1 9.99999984307e+17 -9.99999984307e+17 0 2 1 0 1 64
$$ 1 90 
$$ 0 
$$ dres2 7 1 360 1 0 2 1 0 1 64
$$ 1 1 
$$ 0 
$$ dsSelect 7 1 32767 0 0 4 1 0 1 64
$$ 1 1 
$$ 0 
$$ dss_sc 1 1 9.99999984307e+17 -9.99999984307e+17 0 4 1 0 1 64
$$ 1 0 
$$ 0 
$$ dseqwet 2 2 8 0 0 2 1 0 1 64
$$ 1 "waltz16"
$$ 0 
$$ dseq2 2 2 8 0 0 2 1 0 1 64
$$ 1 ""
$$ 0 
$$ dss_wc 1 1 9.99999984307e+17 -9.99999984307e+17 0 4 1 0 1 64
$$ 1 245.80133291 
$$ 0 
$$ dss_sc2 1 1 9.99999984307e+17 -9.99999984307e+17 0 4 1 0 1 64
$$ 1 0 
$$ 0 
$$ dss_wc2 1 1 9.99999984307e+17 -9.99999984307e+17 0 4 1 0 1 64
$$ 1 134.006822058 
$$ 0 
$$ emessage 4 2 4 0 0 2 1 0 1 64
$$ 1 "n"
$$ 0 
$$ emailaddr 2 2 8 0 0 4 1 0 1 64
$$ 1 ""
$$ 0 
$$ eOptions 2 2 8 0 0 4 1 264 1 64
$$ 1 ""
$$ 0 
$$ dz 3 1 14 14 14 2 1 8192 1 64
$$ 1 1e-05 
$$ 0 
$$ emailwhen 2 2 8 0 0 2 1 0 1 64
$$ 1 ""
$$ 0 
$$ explist 2 2 8 0 0 2 1 256 1 64
$$ 1 "gCOSY_001"
$$ 0 
$$ execprocess 2 2 8 0 0 4 1 0 1 64
$$ 1 ""
$$ 0 
$$ explabel 2 2 8 0 0 2 1 0 1 64
$$ 1 "gCOSY"
$$ 0 
$$ exppath 2 2 8 0 0 2 1 0 1 64
$$ 1 "/home/LMQPN/vnmrsys/exp2/acqfil"
$$ 0 
$$ f1SW 2 2 8 0 0 2 1 1 1 64
$$ 1 "setsw1(tn,21.1,-9.1)"
$$ 0 
$$ fidid 2 2 8 0 0 2 1 0 1 64
$$ 1 ""
$$ 0 
$$ fadflg 4 2 4 0 0 2 1 0 1 64
$$ 1 "n"
$$ 0 
$$ faculty 2 2 8 0 0 2 1 0 1 64
$$ 1 ""
$$ 0 
$$ f2SW 2 2 8 0 0 2 1 1 1 64
$$ 1 ""
$$ 0 
$$ fdfdir 2 2 8 0 0 3 1 0 1 64
$$ 1 ""
$$ 0 
$$ fb 7 1 6 6 6 2 1 8203 1 64
$$ 1 4000 
$$ 0 
$$ fdffile 2 2 8 0 0 3 1 0 1 64
$$ 1 ""
$$ 0 
$$ filtfile 2 2 8 0 0 2 1 0 1 64
$$ 1 ""
$$ 0 
$$ filename 2 2 8 0 0 2 1 1 1 64
$$ 1 "gCOSY_01"
$$ 0 
$$ file 2 2 6 0 0 2 1 3 1 64
$$ 1 "/home/LMQPN/vnmrsys/data/2018/Allison_BRA213A6P2_1219_20180620_01/gCOSY_01.fid"
$$ 0 
$$ filter 7 1 1000000000 0 1 2 1 2 1 64
$$ 1 54.0999984741 
$$ 0 
$$ fn 7 1 524288 64 -2 3 1 1 1 64
$$ 1 4096 
$$ 0 
$$ findfrqflg 4 2 4 0 0 2 1 0 1 64
$$ 1 "n"
$$ 0 
$$ gt2 3 1 14 14 14 2 1 8192 1 64
$$ 1 0.001 
$$ 0 
$$ gstab 3 1 14 14 14 2 1 8192 1 64
$$ 1 0.0005 
$$ 0 
$$ gain 1 1 60 0 2 2 1 0 1 64
$$ 1 48 
$$ 0 
$$ ftproc 1 1 9.99999984307e+17 -9.99999984307e+17 0 3 1 256 1 64
$$ 2 1 0 
$$ 0 
$$ fpmult 1 1 1000000000 0 0 3 1 0 0 64
$$ 1 1 
$$ 0 
$$ foldflg 4 2 4 0 0 3 1 0 1 64
$$ 1 "y"
$$ 0 
$$ fpmult1 1 1 1000000000 0 0 3 2 0 0 64
$$ 1 0.5 
$$ 0 
$$ fzoom 7 1 32767 0 0 4 1 0 1 64
$$ 1 0 
$$ 0 
$$ gfs 1 1 1000 -1000 0.001 3 1 1 0 64
$$ 1 0 
$$ 0 
$$ gf 1 1 100000 0 0 3 1 1 0 64
$$ 1 0.0522289152 
$$ 0 
$$ gf1 1 1 100000 0 0 3 1 1 0 64
$$ 1 0.006503112 
$$ 0 
$$ go_Options 2 2 8 0 0 2 1 7 1 64
$$ 2 "au"
$$ "wait"
$$ 0 
$$ gfs1 1 1 1000 -1000 0.001 3 1 1 0 64
$$ 1 0 
$$ 0 
$$ go_id 2 2 8 0 0 2 1 7 1 64
$$ 1 "exp2.LMQPN.nmr600_1529498935_828524"
$$ 0 
$$ gt0 3 1 14 14 14 2 1 8192 1 64
$$ 1 0.0016 
$$ 0 
$$ gswet 3 1 14 14 14 2 1 8192 1 64
$$ 1 0.002 
$$ 0 
$$ gstab2 3 1 14 14 14 2 1 8192 1 64
$$ 1 0.0005 
$$ 0 
$$ gt1 3 1 14 14 14 2 1 8192 1 64
$$ 1 0.001 
$$ 0 
$$ gxppars 2 2 8 0 0 2 1 0 1 64
$$ 1 ""
$$ 0 
$$ gt9 3 1 14 14 14 2 1 8192 1 64
$$ 1 0.001 
$$ 0 
$$ gt5 3 1 14 14 14 2 1 8192 1 64
$$ 1 0.001 
$$ 0 
$$ gt3 3 1 14 14 14 2 1 8192 1 64
$$ 1 0.001 
$$ 0 
$$ gt4 3 1 14 14 14 2 1 8192 1 64
$$ 1 0.001 
$$ 0 
$$ gt7 3 1 14 14 14 2 1 8192 1 64
$$ 1 0.001 
$$ 0 
$$ gt6 3 1 14 14 14 2 1 8192 1 64
$$ 1 0.001 
$$ 0 
$$ gt8 3 1 14 14 14 2 1 8192 1 64
$$ 1 0.001 
$$ 0 
$$ gtE 3 1 14 14 14 2 1 8192 1 64
$$ 1 0.001 
$$ 0 
$$ gtD 3 1 14 14 14 2 1 8192 1 64
$$ 1 0 
$$ 0 
$$ gtw 3 1 14 14 14 2 1 8192 1 64
$$ 1 0.002 
$$ 0 
$$ gzlvl5 1 1 1000000 -1000000 1 2 1 0 1 64
$$ 1 2045 
$$ 0 
$$ gzlvl3 1 1 1000000 -1000000 1 2 1 0 1 64
$$ 1 1227 
$$ 0 
$$ gzlvl1 1 1 1000000 -1000000 1 2 1 0 1 64
$$ 1 409 
$$ 0 
$$ gzlvl0 1 1 1000000 -1000000 1 2 1 0 1 64
$$ 1 4090 
$$ 0 
$$ gzlvl2 1 1 1000000 -1000000 1 2 1 0 1 64
$$ 1 818 
$$ 0 
$$ gzlvl4 1 1 1000000 -1000000 1 2 1 0 1 64
$$ 1 1636 
$$ 0 
$$ gzlvl8 1 1 1000000 -1000000 1 2 1 0 1 64
$$ 1 3272 
$$ 0 
$$ gzlvl7 1 1 1000000 -1000000 1 2 1 0 1 64
$$ 1 2863 
$$ 0 
$$ gzlvl6 1 1 1000000 -1000000 1 2 1 0 1 64
$$ 1 2454 
$$ 0 
$$ gzlvlD 1 1 1000000 -1000000 1 2 1 0 1 64
$$ 1 0 
$$ 0 
$$ gzlvl9 1 1 1000000 -1000000 1 2 1 0 1 64
$$ 1 3681 
$$ 0 
$$ gzlvlE 1 1 1000000 -1000000 1 2 1 0 1 64
$$ 1 4098 
$$ 0 
$$ io 1 1 500 -500 0.1 4 1 1 1 64
$$ 1 10 
$$ 0 
$$ hs 4 2 4 0 0 2 1 0 1 64
$$ 1 "nn"
$$ 2 "n" "y" 
$$ hdpwrf 1 1 4095 0 0 2 1 0 1 64
$$ 1 4095 
$$ 0 
$$ hdmf 1 1 9.99999984307e+17 -9.99999984307e+17 0 2 1 0 1 64
$$ 1 600 
$$ 0 
$$ hdfrqw 1 1 9.99999984307e+17 -9.99999984307e+17 0 2 1 256 0 64
$$ 1 10 
$$ 0 
$$ hdfrqc 5 1 1000000000 -1000000000 0 2 1 256 0 64
$$ 1 0 
$$ 0 
$$ hdpsmode 4 2 4 0 0 2 1 0 1 64
$$ 1 "n"
$$ 0 
$$ hdof 5 1 7 7 7 2 1 8194 1 64
$$ 1 0 
$$ 0 
$$ hdpwr 7 1 49 -16 1 2 1 2 1 64
$$ 1 1 
$$ 0 
$$ hdwave 2 2 8 0 0 2 1 0 1 64
$$ 1 "SEDUCE1"
$$ 0 
$$ hdres 1 1 9.99999984307e+17 -9.99999984307e+17 0 2 1 0 1 64
$$ 1 9 
$$ 0 
$$ hdseq 2 2 8 0 0 2 1 0 1 64
$$ 1 ""
$$ 0 
$$ homo 2 2 8 0 0 2 1 8 1 64
$$ 1 "n"
$$ 2 "n" "y" 
$$ ho 1 1 500 -500 0 4 1 1 1 64
$$ 1 -50.2678565979 
$$ 0 
$$ homo2 4 2 4 0 0 2 1 0 1 64
$$ 1 "n"
$$ 2 "n" "y" 
$$ ins 3 1 8190 0 1e-07 4 1 3 1 64
$$ 1 100 
$$ 0 
$$ hzmm 1 1 1000000000 -1000000000 0 4 1 11 1 64
$$ 1 219.12183918 
$$ 0 
$$ hsgt 3 1 14 14 14 2 1 8192 1 64
$$ 1 0.002 
$$ 0 
$$ hsglvl 1 1 1000000 -1000000 1 2 1 0 1 64
$$ 1 4908 
$$ 0 
$$ hst 3 1 0.02 0 2.5e-08 2 1 2 1 64
$$ 1 0.00800000037998 
$$ 0 
$$ il 2 2 1 0 0 2 1 0 1 64
$$ 1 "n"
$$ 2 "y" "n" 
$$ ident 2 2 8 0 0 3 1 0 1 64
$$ 1 ""
$$ 0 
$$ in 4 2 1 0 0 2 1 0 1 64
$$ 1 "n"
$$ 3 "n" "w" "y" 
$$ intmod 2 2 8 0 0 4 1 0 1 64
$$ 1 "off"
$$ 3 "off" "partial" "full" 
$$ ins2ref 1 1 9.99999984307e+17 -9.99999984307e+17 0 4 1 0 1 64
$$ 1 1 
$$ 0 
$$ ins2 1 1 9.99999984307e+17 -9.99999984307e+17 0 4 1 0 1 64
$$ 1 1 
$$ 0 
$$ insref 1 1 9.99999984307e+17 -9.99999984307e+17 0 4 1 0 0 64
$$ 1 1 
$$ 0 
$$ investigator 2 2 8 0 0 4 1 0 1 64
$$ 1 ""
$$ 0 
$$ intstd 2 2 8 0 0 2 1 0 1 64
$$ 1 ""
$$ 0 
$$ invgcal 1 1 1000000 -1000000 1 2 1 0 1 64
$$ 1 409 
$$ 0 
$$ lockfreq_ 5 1 160 0 1e-07 2 1 9 1 64
$$ 1 92.037 
$$ 0 
$$ lifrq 1 1 1000000000 -1000000000 0 4 1 0 1 64
$$ 59 16963.7225579 16860.8853115 12679.9430658 12610.2791246 11252.3851607 11180.5096658 10242.8109024 10155.4545318 10109.0119044 10018.3382032 9788.33661971 9735.25933122 9735.25933122 9621.36431632 9258.66951162 9164.67847991 9163.57270307 9058.52390292 9057.41812608 8957.89821015 8534.38567905 8448.13508524 8447.0293084 8343.0862851 8203.7584028 8136.30601534 8043.42076048 7941.68929087 7915.15064662 7814.52495385 7802.36140857 7706.15882318 7678.51440209 7525.91719767 7524.81142082 7320.24270475 7320.24270475 7291.49250682 7291.49250682 7222.93434252 7222.93434252 7052.6447086 7050.43315491 6992.93275904 6991.8269822 6830.38356303 6829.27778619 6783.9409356 6783.9409356 6475.42919623 6475.42919623 6253.16805066 6250.95649697 6097.25351571 6096.14773887 5755.56847103 5458.1145001 5355.27725364 0 
$$ 0 
$$ lb 1 1 100000 -100000 0 3 1 1 0 64
$$ 1 1.5 
$$ 0 
$$ iswt 1 1 9.99999984307e+17 -9.99999984307e+17 0 2 1 0 1 64
$$ 1 0 
$$ 0 
$$ is 1 1 1000000000 1e-06 0 4 1 3 1 64
$$ 1 1023.72858758 
$$ 0 
$$ layout 2 2 8 0 0 4 1 0 1 64
$$ 1 "gCOSY"
$$ 0 
$$ lcpeak_ 7 1 32767 0 0 2 1 32768 1 64
$$ 1 0 
$$ 0 
$$ lb1 1 1 100000 -100000 0 3 1 1 0 64
$$ 1 0.318309992552 
$$ 0 
$$ liamp 1 1 1000000000 0 0 4 1 0 0 64
$$ 59 -0.387207355408 0.543389216065 -1.2574480325 0.0638865232468 -0.54973077774 0.0503660440445 -0.35247695446 0.580910086632 0.037416934967 0.11615729332 0.0247150659561 0.0235435962677 0 0.670405983925 0.100332975388 0.588562458754 0.00050938129425 1.4213501513 0.00458335876465 0.824016809464 0.363547325134 0.68124628067 0.000657558441162 1.23852229118 0.195513725281 0.135161399841 0.173701763153 0.636059761047 0.0283174514771 0.736463546753 0.00960206985474 0.649852275848 0.0286431312561 1.90156364441 0.00740623474121 22.5059652328 0 0.245943069458 0 0.633495330811 0 3.73263549805 0.00402069091797 0.11937713623 0.00107192993164 5.0704574585 0.00422286987305 0.136631011963 0 12.2947311401 0 6.13641357422 0.0149726867676 2.6863861084 0.0072021484375 7.83758926392 0.583351135254 1.95561981201 0.478294372559 
$$ 0 
$$ load 2 2 4 0 0 2 1 3 1 64
$$ 1 "n"
$$ 2 "y" "n" 
$$ llfrq 1 1 1000000000 -1000000000 0 4 1 0 0 64
$$ 1 7444.74106941 
$$ 0 
$$ llamp 1 1 1000000000 0 0 4 1 0 0 64
$$ 1 0.000511424790602 
$$ 0 
$$ lllabel 2 2 8 0 0 3 1 0 1 64
$$ 1 ""
$$ 0 
$$ locdir 2 2 8 0 0 2 1 0 1 64
$$ 1 ""
$$ 0 
$$ loc_ 7 1 12 12 12 2 1 8201 0 64
$$ 1 0 
$$ 0 
$$ lpalg 2 2 8 0 0 3 1 0 1 64
$$ 1 "lpfft"
$$ 0 
$$ longlist 2 2 8 0 0 2 1 0 1 64
$$ 1 ""
$$ 0 
$$ lockphase_ 1 1 360 0 1 2 1 65552 1 64
$$ 1 128 
$$ 0 
$$ lockgain_ 1 1 48 0 1 2 1 65552 1 64
$$ 1 21 
$$ 0 
$$ lockpower_ 1 1 68 0 1 2 1 65552 1 64
$$ 1 32 
$$ 0 
$$ lp 1 1 3600 -3600 0.1 4 1 3 1 64
$$ 1 0 
$$ 0 
$$ lot 2 2 8 0 0 2 1 0 1 64
$$ 1 ""
$$ 0 
$$ lp1 1 1 3600 -3600 0.1 4 1 3 1 64
$$ 1 0 
$$ 0 
$$ lpext1 7 1 1000000 0 1 3 1 0 1 64
$$ 1 200 
$$ 0 
$$ lpext 7 1 1000000 0 1 3 1 0 1 64
$$ 1 1 
$$ 0 
$$ lpalg1 2 2 8 0 0 3 1 0 1 64
$$ 1 "lpfft"
$$ 0 
$$ lpfilt 7 1 32767 1 1 3 1 0 1 64
$$ 1 32 
$$ 0 
$$ pipeQ3 2 2 8 0 0 3 1 0 1 64
$$ 2 "0"
$$ "0"
$$ 0 
$$ newmodules 2 2 8 0 0 2 1 1 1 64
$$ 1 ""
$$ 0 
$$ mass 1 1 9.99999984307e+17 0 0 2 1 8 1 64
$$ 1 0 
$$ 0 
$$ lptrace 7 1 32767 0 1 3 1 0 1 64
$$ 1 0 
$$ 0 
$$ lpopt 2 2 8 0 0 3 1 0 1 64
$$ 1 "b"
$$ 0 
$$ lpnupts 7 1 1000000 1 1 3 1 0 1 64
$$ 1 64 
$$ 0 
$$ lpnupts1 7 1 1000000 1 1 3 1 0 1 64
$$ 1 200 
$$ 0 
$$ lpprint 7 1 63 0 1 3 1 0 1 64
$$ 1 0 
$$ 0 
$$ lpopt1 2 2 8 0 0 3 1 0 1 64
$$ 1 "f"
$$ 0 
$$ lpprint1 7 1 63 0 1 3 1 0 1 64
$$ 1 0 
$$ 0 
$$ lsfrq 1 1 9.99999984307e+17 -9.99999984307e+17 0 3 1 0 0 64
$$ 1 0 
$$ 0 
$$ lsfid 7 1 64000 -64000 1 3 1 0 0 64
$$ 1 0 
$$ 0 
$$ lptrace1 7 1 32767 0 1 3 1 0 1 64
$$ 1 0 
$$ 0 
$$ lvl 1 1 1000000000 -1000000000 0 4 1 1 1 64
$$ 1 0 
$$ 0 
$$ lsfrq1 1 1 9.99999984307e+17 -9.99999984307e+17 0 3 1 0 0 64
$$ 1 0 
$$ 0 
$$ macro 2 2 6 0 0 4 1 3 1 64
$$ 1 ""
$$ 0 
$$ molecularmass 1 1 9.99999984307e+17 0 0 2 1 8 1 64
$$ 1 0 
$$ 0 
$$ mixN 3 1 14 14 14 2 1 8192 1 64
$$ 1 0.5 
$$ 0 
$$ method 2 2 6 0 0 2 1 3 1 64
$$ 1 "z1z2"
$$ 0 
$$ math 2 2 1 0 0 3 1 3 1 64
$$ 1 "f"
$$ 3 "d" "f" "i" 
$$ mfslp 4 2 4 0 0 2 1 0 1 64
$$ 1 "n"
$$ 0 
$$ modules 2 2 8 0 0 2 1 1 1 64
$$ 1 "presat wet gradient quant par2D"
$$ 0 
$$ n3 2 2 6 0 0 4 1 3 1 64
$$ 1 ""
$$ 0 
$$ n1 2 2 6 0 0 4 1 3 1 64
$$ 1 "d1 dm nt obsSW werr wbs "
$$ 0 
$$ n2 2 2 6 0 0 4 1 3 1 64
$$ 1 ""
$$ 0 
$$ nameprefix 2 2 8 0 0 2 1 9 1 64
$$ 1 "Allison_BRA213A6P2_1219"
$$ 0 
$$ name 2 2 8 0 0 3 1 0 1 64
$$ 1 ""
$$ 0 
$$ pad 3 1 14 14 14 2 1 8194 1 64
$$ 1 0.5 
$$ 0 
$$ operator_ 2 2 128 0 0 2 1 32772 1 64
$$ 1 "LMQPN"
$$ 0 
$$ nt 7 1 1000000000 1 1 2 1 2 1 64
$$ 1 16 
$$ 0 
$$ notebook 2 2 8 0 0 2 1 0 1 64
$$ 1 ""
$$ 0 
$$ ni 7 1 32767 0 0 2 1 0 1 64
$$ 1 200 
$$ 0 
$$ np 7 1 524288 32 2 2 1 11 1 64
$$ 1 5434 
$$ 0 
$$ obsSW 2 2 8 0 0 2 1 1 1 64
$$ 1 "setsw(21.1,-9.1)"
$$ 0 
$$ numvch 7 1 32767 0 0 2 1 256 1 64
$$ 4 4 2 1 0 
$$ 0 
$$ oslsfrq 1 1 9.99999984307e+17 -9.99999984307e+17 0 2 1 1 0 64
$$ 1 0 
$$ 0 
$$ osfb 1 1 100000 0 0 2 1 1 0 64
$$ 1 0 
$$ 0 
$$ oscoef 7 1 49999 3 2 2 1 1 0 64
$$ 1 31 
$$ 0 
$$ osfilt 2 2 8 0 0 2 1 0 1 64
$$ 1 ""
$$ 5 "a" "A" "b" "B" "" 
$$ p1 6 1 13 13 13 2 1 8194 1 64
$$ 1 0 
$$ 0 
$$ oversamp 7 1 68 0 1 2 1 9 1 64
$$ 1 1 
$$ 0 
$$ phase 7 1 4 0 1 2 1 0 1 64
$$ 1 1 
$$ 0 
$$ parstyle_ 2 2 8 0 0 4 1 0 1 64
$$ 1 "ppa"
$$ 0 
$$ paramChanged 1 1 9.99999984307e+17 -9.99999984307e+17 0 2 1 0 1 64
$$ 1 0 
$$ 0 
$$ page 2 2 8 0 0 2 1 0 1 64
$$ 1 ""
$$ 0 
$$ parlabel 2 2 8 0 0 2 1 5 1 64
$$ 1 "gCOSY"
$$ 0 
$$ parversion 1 1 9.99999984307e+17 -9.99999984307e+17 0 2 1 4 1 64
$$ 1 5.1 
$$ 0 
$$ parver 2 2 8 0 0 2 1 0 1 64
$$ 1 "VnmrJ VERSION 4.2 REVISION A"
$$ 0 
$$ pipeGLB 2 2 8 0 0 3 1 0 1 64
$$ 2 "4"
$$ "4"
$$ 0 
$$ phfid1 1 1 3600 -3600 0.1 3 1 0 0 64
$$ 1 0 
$$ 0 
$$ phfid 1 1 3600 -3600 0.1 3 1 0 0 64
$$ 1 0 
$$ 0 
$$ pipeELB 2 2 8 0 0 3 1 0 1 64
$$ 2 "0"
$$ "0"
$$ 0 
$$ pipeQ1 2 2 8 0 0 3 1 0 1 64
$$ 2 "0"
$$ "0"
$$ 0 
$$ pipeGOFF 2 2 8 0 0 3 1 0 1 64
$$ 2 "0"
$$ "0"
$$ 0 
$$ pipeQ2 2 2 8 0 0 3 1 0 1 64
$$ 2 "0"
$$ "0"
$$ 0 
$$ pp 6 1 13 13 13 2 1 8192 1 64
$$ 1 15 
$$ 0 
$$ plotoption 2 2 8 0 0 4 1 0 1 64
$$ 7 "plarray"
$$ "axis"
$$ "comments"
$$ "params"
$$ "logo"
$$ "header"
$$ "miniplot"
$$ 0 
$$ pipeistMaxRes 2 2 8 0 0 3 1 0 1 64
$$ 1 "1"
$$ 0 
$$ pipeistIter 2 2 8 0 0 3 1 0 1 64
$$ 1 "1024"
$$ 0 
$$ pipeistCMult 2 2 8 0 0 3 1 0 1 64
$$ 1 "0.3"
$$ 0 
$$ pkpick_ 2 2 8 0 0 4 1 0 1 64
$$ 1 ""
$$ 0 
$$ pipeistTMult 2 2 8 0 0 3 1 0 1 64
$$ 1 "0.7"
$$ 0 
$$ plocklist 2 2 8 0 0 2 1 1 1 64
$$ 1 ""
$$ 0 
$$ pmode 2 2 8 0 0 3 1 0 1 64
$$ 1 ""
$$ 0 
$$ pltmod 2 2 8 0 0 4 1 0 1 64
$$ 1 "fixed"
$$ 5 "off" "fixed" "full" "variable" "user" 
$$ plt2Darg 2 2 8 0 0 4 1 272 1 64
$$ 8 "both"
$$ "20"
$$ "1.3"
$$ "f2"
$$ "f1"
$$ ""
$$ ""
$$ ""
$$ 0 
$$ pltopt 4 2 4 0 0 2 1 0 1 64
$$ 1 "y"
$$ 0 
$$ position2 2 2 8 0 0 3 1 0 1 64
$$ 1 ""
$$ 0 
$$ position1 2 2 8 0 0 3 1 0 1 64
$$ 1 ""
$$ 0 
$$ prescan 2 2 8 0 0 3 1 256 1 64
$$ 11 "Not done"
$$ "Not done"
$$ "off"
$$ "off"
$$ "off"
$$ "off"
$$ "off"
$$ "on"
$$ "on"
$$ ""
$$ ""
$$ 0 
$$ preacq 6 1 13 13 13 2 1 8192 0 64
$$ 1 0 
$$ 0 
$$ pplvl_cf 1 1 9.99999984307e+17 -9.99999984307e+17 0 2 1 0 1 64
$$ 1 1 
$$ 0 
$$ pplvl 1 1 63 -16 1 2 1 0 1 64
$$ 1 55 
$$ 0 
$$ prcopt 4 2 4 0 0 2 1 0 1 64
$$ 1 "y"
$$ 0 
$$ presatinit 4 2 4 0 0 2 1 0 1 64
$$ 1 "n"
$$ 0 
$$ presatgh2 1 1 9.99999984307e+17 -9.99999984307e+17 0 2 1 0 1 64
$$ 1 41.0074601419 
$$ 0 
$$ prgd2 3 1 14 14 14 2 1 8192 1 64
$$ 1 0.0002 
$$ 0 
$$ prgcycle 7 1 32767 0 0 2 1 8 1 64
$$ 1 2 
$$ 0 
$$ prgd1 3 1 14 14 14 2 1 8192 1 64
$$ 1 0.0002 
$$ 0 
$$ prggstab 3 1 14 14 14 2 1 8192 1 64
$$ 1 0.0005 
$$ 0 
$$ prgflg 4 2 4 0 0 2 1 8 1 64
$$ 1 "n"
$$ 0 
$$ time_submitted_local 2 2 8 0 0 2 1 0 1 64
$$ 1 "20180620T094855X09AMWedJun"
$$ 0 
$$ sbs1 1 1 1000 -1000 0 3 1 1 0 64
$$ 1 0 
$$ 0 
$$ ref 5 1 1000000000 -1000000000 0 3 4 0 1 64
$$ 1 0 
$$ 0 
$$ pwx 6 1 13 13 13 2 1 8192 1 64
$$ 1 8.6 
$$ 0 
$$ procdim 7 1 32767 0 0 3 1 0 1 64
$$ 1 2 
$$ 0 
$$ probestyle_ 2 2 8 0 0 2 1 0 1 64
$$ 1 "db"
$$ 0 
$$ priority 7 1 32768 0 1 2 1 0 1 64
$$ 1 5 
$$ 0 
$$ prgpw 6 1 13 13 13 2 1 8192 1 64
$$ 1 8.3 
$$ 0 
$$ prggzlvl 1 1 1000000 -1000000 1 2 1 0 1 64
$$ 1 15983 
$$ 0 
$$ probe_ 2 2 8 0 0 2 1 8 1 64
$$ 1 "One_NMR_W023"
$$ 0 
$$ proc1 2 2 10 0 0 3 2 1 1 64
$$ 1 "lp"
$$ 0 
$$ probetype_ 2 2 8 0 0 2 1 0 1 64
$$ 1 "liquids"
$$ 0 
$$ proc 2 2 10 0 0 3 1 1 1 64
$$ 1 "ft"
$$ 0 
$$ proccmd 2 2 8 0 0 3 1 7 1 64
$$ 1 "wft2d('noop','noop','noop','noop','noop','noop','1','0','0','1')"
$$ 0 
$$ pstof 5 1 1000000000 -1000000000 0 2 1 264 1 64
$$ 1 599.5 
$$ 0 
$$ psatsolv 2 2 8 0 0 2 1 0 1 64
$$ 1 ""
$$ 0 
$$ processid 1 1 9.99999984307e+17 -9.99999984307e+17 0 2 1 0 1 64
$$ 1 0 
$$ 0 
$$ protocols 2 2 8 0 0 3 1 0 1 64
$$ 1 ""
$$ 0 
$$ pslabel 2 2 8 0 0 2 1 11 1 64
$$ 1 "gCOSY"
$$ 0 
$$ psppm 2 2 8 0 0 2 1 1 1 64
$$ 1 "6.00p"
$$ 0 
$$ pwwet1 6 1 1000000 0 0.025 2 1 0 1 64
$$ 1 1000 
$$ 0 
$$ pw90 6 1 13 13 13 2 1 8194 1 64
$$ 1 8.3 
$$ 0 
$$ pw 6 1 13 13 13 2 1 8194 1 64
$$ 1 8.3 
$$ 0 
$$ pwwet 6 1 1000000 0 0.025 2 1 0 1 64
$$ 1 1000 
$$ 0 
$$ pwwet3 6 1 1000000 0 0.025 2 1 0 1 64
$$ 1 1000 
$$ 0 
$$ pwwet2 6 1 1000000 0 0.025 2 1 0 1 64
$$ 1 1000 
$$ 0 
$$ pwwet4 6 1 1000000 0 0.025 2 1 0 1 64
$$ 1 1000 
$$ 0 
$$ r1 1 1 1e+18 -1e+18 0 4 1 1 1 64
$$ 1 37.4347839355 
$$ 0 
$$ pwxlvl 1 1 9 9 9 2 1 8192 1 64
$$ 1 58 
$$ 0 
$$ pwx2lvl 1 1 63 -16 1 2 1 0 1 64
$$ 1 55 
$$ 0 
$$ pwx2 6 1 13 13 13 2 1 8192 1 64
$$ 1 15 
$$ 0 
$$ pwx2lvl_cf 1 1 9.99999984307e+17 -9.99999984307e+17 0 2 1 0 1 64
$$ 1 1 
$$ 0 
$$ pwxlvl_cf 1 1 9.99999984307e+17 -9.99999984307e+17 0 2 1 0 1 64
$$ 1 0.974 
$$ 0 
$$ r4 1 1 1e+18 -1e+18 0 4 1 1 1 64
$$ 1 0 
$$ 0 
$$ r2 1 1 1e+18 -1e+18 0 4 1 1 1 64
$$ 1 0 
$$ 0 
$$ r3 1 1 1e+18 -1e+18 0 4 1 1 1 64
$$ 1 0 
$$ 0 
$$ r6 1 1 1e+18 -1e+18 0 4 1 1 1 64
$$ 1 0 
$$ 0 
$$ r5 1 1 1e+18 -1e+18 0 4 1 1 1 64
$$ 1 0 
$$ 0 
$$ r7 1 1 1e+18 -1e+18 0 4 1 1 1 64
$$ 1 0 
$$ 0 
$$ rof1 6 1 13 13 13 2 1 8194 1 64
$$ 1 10 
$$ 0 
$$ rfband 4 2 4 0 0 2 1 0 1 64
$$ 1 "ccc"
$$ 3 "c" "h" "l" 
$$ reffrq1 1 1 9.99999984307e+17 -9.99999984307e+17 0 4 1 0 1 64
$$ 1 599.564319331 
$$ 0 
$$ ref_pwr 1 1 9.99999984307e+17 -9.99999984307e+17 0 2 1 0 1 64
$$ 1 60 
$$ 0 
$$ ref_pw90 6 1 13 13 13 2 1 8192 1 64
$$ 1 5.475 
$$ 0 
$$ ref1 5 1 1000000000 -1000000000 0 3 1 0 1 64
$$ 1 0 
$$ 0 
$$ reffrq 1 1 9.99999984307e+17 -9.99999984307e+17 0 4 1 0 1 64
$$ 1 599.564319331 
$$ 0 
$$ refsource1 2 2 8 0 0 4 1 0 1 64
$$ 1 "sfrq"
$$ 0 
$$ refpos 1 1 9.99999984307e+17 -9.99999984307e+17 0 4 1 0 1 64
$$ 1 0 
$$ 0 
$$ refpos1 5 1 1000000000 -1000000000 0 3 1 0 1 64
$$ 1 0 
$$ 0 
$$ researchgroup 2 2 8 0 0 2 1 0 1 64
$$ 1 ""
$$ 0 
$$ refstd_ 2 2 8 0 0 2 1 65808 1 64
$$ 1 ""
$$ 0 
$$ retentiontime_ 2 2 8 0 0 2 1 0 1 64
$$ 1 ""
$$ 0 
$$ rfp 1 1 1000000000 -1000000000 0 4 1 1 1 64
$$ 1 0 
$$ 0 
$$ rfl 1 1 1000000000 -1000000000 0 4 1 1 1 64
$$ 1 5460.60239356 
$$ 0 
$$ rfchnuclei 2 2 8 0 0 2 1 256 1 64
$$ 1 ""
$$ 0 
$$ rfl1 1 1 1000000000 -1000000000 0 4 1 1 1 64
$$ 1 5460.60239356 
$$ 0 
$$ rfp1 1 1 1000000000 -1000000000 0 4 1 1 1 64
$$ 1 0 
$$ 0 
$$ sampwt 1 1 9.99999984307e+17 -9.99999984307e+17 0 2 1 0 1 64
$$ 1 0 
$$ 0 
$$ samplename 2 2 8 0 0 2 1 9 1 64
$$ 1 "Allison_BRA213A6P2_1219"
$$ 0 
$$ rp1 1 1 3600 -3600 0.1 4 1 3 1 64
$$ 1 0 
$$ 0 
$$ rof2 6 1 13 13 13 2 1 8194 1 64
$$ 1 25.1125 
$$ 0 
$$ rp 1 1 3600 -3600 0.1 4 1 3 1 64
$$ 1 -46.2503796589 
$$ 0 
$$ sample 2 2 8 0 0 2 1 1 1 64
$$ 1 "Allison_BRA213A6P2_1219_20180620_01"
$$ 0 
$$ sa 7 1 10000000 0 0 3 1 1 0 64
$$ 1 1024 
$$ 0 
$$ samplevolume 1 1 9.99999984307e+17 0 0 2 1 8 1 64
$$ 1 600 
$$ 0 
$$ sampleowner 2 2 8 0 0 2 1 0 1 64
$$ 1 ""
$$ 0 
$$ sampling 2 2 8 0 0 2 1 0 1 64
$$ 1 ""
$$ 0 
$$ satpwr 1 1 30 -16 0.5 2 1 0 1 64
$$ 1 0.5 
$$ 0 
$$ satfrq 5 1 1000000000 -1000000000 0 2 1 0 1 64
$$ 1 -1014.83565444 
$$ 0 
$$ satdly 3 1 14 14 14 2 1 8192 1 64
$$ 1 1 
$$ 0 
$$ sas 7 1 10000000 0 0 3 1 1 0 64
$$ 1 0 
$$ 0 
$$ satmode 4 2 4 0 0 2 1 0 1 64
$$ 1 "y"
$$ 0 
$$ sb 1 1 1000 -1000 0 3 1 0 1 64
$$ 1 -0.0565248 
$$ 0 
$$ saveglobal_ 2 2 8 0 0 3 1 0 1 64
$$ 21 "probe"
$$ "lcpeak"
$$ "loc"
$$ "lockpower"
$$ "lockgain"
$$ "lockphase"
$$ "lockfreq"
$$ "z0"
$$ "lkof"
$$ "vloc"
$$ "vrack"
$$ "vzone"
$$ "vproto"
$$ "pkpick"
$$ "parstyle"
$$ "operator"
$$ "studyid"
$$ "systemname"
$$ "probetype"
$$ "refstd"
$$ "probestyle"
$$ 0 
$$ saveshapes 2 2 8 0 0 2 1 256 1 64
$$ 1 ""
$$ 0 
$$ sbbiflg 4 2 4 0 0 2 1 0 1 64
$$ 1 "n"
$$ 0 
$$ sb1 1 1 1000 -1000 0.001 3 1 1 1 64
$$ 1 -0.011 
$$ 0 
$$ sbs 1 1 1000 -1000 0 3 1 1 0 64
$$ 1 0 
$$ 0 
$$ strtext 7 1 1000000 1 1 3 1 0 1 64
$$ 1 1 
$$ 0 
$$ slpname 2 2 8 0 0 2 1 256 1 64
$$ 1 ""
$$ 0 
$$ selfrqc 5 1 1000000000 -1000000000 0 2 1 256 1 64
$$ 1 0 
$$ 0 
$$ scoutinfo 2 2 8 0 0 2 1 256 1 64
$$ 1 ""
$$ 0 
$$ sc2 1 1 3 3 3 4 1 8195 1 64
$$ 1 4.73699421965 
$$ 0 
$$ sc 1 1 1 1 1 4 1 8195 1 64
$$ 1 0 
$$ 0 
$$ scans 2 2 8 0 0 3 1 0 1 64
$$ 1 ""
$$ 0 
$$ segstab 3 1 14 14 14 2 1 8192 1 64
$$ 1 0.0005 
$$ 0 
$$ sdirtmplt 2 2 8 0 0 2 1 0 1 64
$$ 1 "$samplename$_%DATE%_"
$$ 0 
$$ segt5 3 1 14 14 14 2 1 8192 1 64
$$ 1 0.0005 
$$ 0 
$$ sf 1 1 8190 0 1e-07 4 1 3 1 64
$$ 1 0 
$$ 0 
$$ selfrqw 1 1 9.99999984307e+17 -9.99999984307e+17 0 2 1 256 1 64
$$ 1 10 
$$ 0 
$$ selfrqppm 1 1 9.99999984307e+17 -9.99999984307e+17 0 2 1 256 0 64
$$ 1 0 
$$ 0 
$$ seqfil 2 2 8 0 0 2 1 11 1 64
$$ 1 "gCOSY"
$$ 0 
$$ sfrq 1 1 1000000000 0 0 2 1 11 1 64
$$ 1 599.5679167 
$$ 0 
$$ sf1 1 1 9.99999984307e+17 -9.99999984307e+17 0 4 1 0 1 64
$$ 1 0 
$$ 0 
$$ shims 2 2 8 0 0 2 1 0 1 64
$$ 1 ""
$$ 0 
$$ srate 7 1 32767 0 1 2 1 1 1 64
$$ 1 25 
$$ 0 
$$ sp 1 1 1000000000 -1000000000 0 4 1 3 1 64
$$ 1 -5451.75671874 
$$ 0 
$$ sn 1 1 1e+18 -1e+18 0 3 1 1 1 64
$$ 1 0 
$$ 0 
$$ slpsat 4 2 4 0 0 2 1 0 1 64
$$ 1 "n"
$$ 0 
$$ solvent 2 2 6 0 0 2 1 11 1 64
$$ 1 "dmso"
$$ 0 
$$ spdialog 2 2 8 0 0 2 1 0 1 64
$$ 1 "PRESATsolvent"
$$ 0 
$$ sp1 1 1 1000000000 -1000000000 0 4 1 3 1 64
$$ 1 -5451.75671874 
$$ 0 
$$ spin 1 1 39 0 1 2 1 0 1 64
$$ 1 0 
$$ 0 
$$ sslsfrq 1 1 9.99999984307e+17 -9.99999984307e+17 0 3 1 0 0 64
$$ 1 0 
$$ 0 
$$ ss 7 1 32767 -32768 0 2 1 0 1 64
$$ 1 32 
$$ 0 
$$ sreffrq 1 1 9.99999984307e+17 -9.99999984307e+17 0 2 1 0 1 64
$$ 1 599.564319331 
$$ 0 
$$ ssfilter 1 1 50000 10 0.1 3 1 0 0 64
$$ 1 50 
$$ 0 
$$ ssorder 7 1 20 1 1 3 1 0 0 64
$$ 1 7 
$$ 0 
$$ ssntaps 7 1 2500 0 1 3 1 0 1 64
$$ 1 20 
$$ 0 
$$ sspul 4 2 4 0 0 2 1 0 1 64
$$ 1 "y"
$$ 0 
$$ t2 3 1 14 14 14 2 1 8192 1 64
$$ 1 0 
$$ 0 
$$ studyowner 2 2 8 0 0 2 1 0 1 64
$$ 1 "LMQPN"
$$ 0 
$$ strtpar 2 2 8 0 0 2 1 0 1 64
$$ 1 "PRESAT_01"
$$ 0 
$$ strtlp 7 1 1000000 1 1 3 1 0 1 64
$$ 1 2 
$$ 0 
$$ strtext1 7 1 1000000 1 1 3 1 0 1 64
$$ 1 201 
$$ 0 
$$ strtlp1 7 1 1000000 1 1 3 1 0 1 64
$$ 1 200 
$$ 0 
$$ studyid_ 2 2 8 0 0 2 1 0 1 64
$$ 1 "tmpstudy"
$$ 0 
$$ study 2 2 8 0 0 3 1 0 1 64
$$ 1 ""
$$ 0 
$$ sw 1 1 5 5 5 2 4 8203 1 64
$$ 1 18115.942029 
$$ 0 
$$ svfopt 4 2 4 0 0 2 1 0 1 64
$$ 1 "y"
$$ 0 
$$ studystatus 2 2 8 0 0 2 1 0 1 64
$$ 1 ""
$$ 0 
$$ svftmplt 2 2 8 0 0 2 1 0 1 64
$$ 1 "$pslabel$_"
$$ 0 
$$ systemname_ 2 2 8 0 0 2 1 0 1 64
$$ 1 "nmr600-vnmrs600"
$$ 0 
$$ sw1 1 1 5000000 1 -1.25e-08 2 5 0 1 64
$$ 1 18115.942029 
$$ 0 
$$ t1 3 1 14 14 14 2 1 8192 1 64
$$ 1 0.02 
$$ 0 
$$ time_complete 2 2 8 0 0 4 1 0 1 64
$$ 1 "20180620T105346"
$$ 0 
$$ tempFTS 1 1 200 -150 0.1 2 1 1 1 64
$$ 1 25 
$$ 0 
$$ temp 1 1 200 -150 0.1 2 1 8 1 64
$$ 1 26 
$$ 0 
$$ t3 3 1 14 14 14 2 1 8192 1 64
$$ 1 0 
$$ 0 
$$ th 1 1 1000000000 0 0 4 1 1 1 64
$$ 1 6 
$$ 0 
$$ text_string 2 2 8 0 0 4 1 256 1 64
$$ 1 "Allison_BRA213A6P2_1219"
$$ 0 
$$ th2d 1 1 1 1e-18 0 4 1 17 1 64
$$ 1 0.8 
$$ 0 
$$ time_processed 2 2 8 0 0 3 1 0 1 64
$$ 1 "20180620T105347"
$$ 0 
$$ time_plotted 2 2 8 0 0 3 1 0 1 64
$$ 1 ""
$$ 0 
$$ time_exp 2 2 8 0 0 2 1 0 1 64
$$ 1 ""
$$ 0 
$$ time_saved 2 2 8 0 0 4 1 0 1 64
$$ 1 "20180620T105347"
$$ 0 
$$ time_run 2 2 8 0 0 2 1 0 1 64
$$ 1 "20180620T094858"
$$ 0 
$$ time_submitted 2 2 8 0 0 2 1 0 1 64
$$ 1 "20180620T094855"
$$ 0 
$$ wetshape2 2 2 8 0 0 2 1 0 1 64
$$ 1 "wetshp"
$$ 0 
$$ vpfi 1 1 500 -500 0 4 1 0 1 64
$$ 1 0 
$$ 0 
$$ userplotter 2 2 8 0 0 4 1 0 1 64
$$ 1 "printer"
$$ 0 
$$ tnref 2 2 8 0 0 4 1 1 1 64
$$ 1 "Me4Si, 1% in CDCl3"
$$ 0 
$$ tn 2 2 4 0 0 2 1 8 1 64
$$ 1 "H1"
$$ 0 
$$ tin 2 2 1 0 0 2 1 2 1 64
$$ 1 "n"
$$ 3 "n" "w" "y" 
$$ time_svfdate 2 2 8 0 0 2 1 0 1 64
$$ 1 "20180620T094855"
$$ 0 
$$ tlt 1 1 1000000000 -1000000000 0 4 1 1 1 64
$$ 1 0 
$$ 0 
$$ tnbippwr 1 1 17 17 17 2 1 8192 1 64
$$ 1 56.5 
$$ 0 
$$ tnbippw 6 1 1000000 0 0.025 2 1 0 1 64
$$ 1 60 
$$ 0 
$$ tnbipshp 2 2 8 0 0 2 1 0 1 64
$$ 1 "bip60us"
$$ 0 
$$ tpwr 1 1 17 17 17 2 1 8194 1 64
$$ 1 57.5 
$$ 0 
$$ tof 5 1 7 7 7 2 1 8202 1 64
$$ 1 599.5 
$$ 0 
$$ tnshapes 2 2 8 0 0 2 1 256 1 64
$$ 3 ""
$$ ""
$$ ""
$$ 0 
$$ tofh2o 5 1 1000000000 -1000000000 0 2 1 0 1 64
$$ 1 599.5 
$$ 0 
$$ trace 2 2 2 0 0 4 1 3 1 64
$$ 1 "f2"
$$ 2 "f1" "f2" 
$$ tpwr_cf 1 1 9.99999984307e+17 -9.99999984307e+17 0 2 1 0 1 64
$$ 1 1.0363 
$$ 0 
$$ tunemethod 2 2 8 0 0 2 1 0 1 64
$$ 1 "n"
$$ 0 
$$ vf 1 1 1000000000 0 0 4 1 3 1 64
$$ 1 174.310211182 
$$ 0 
$$ vch4 2 2 8 0 0 2 1 8 1 64
$$ 1 "dn"
$$ 0 
$$ vch2 2 2 8 0 0 2 1 8 1 64
$$ 1 "dn"
$$ 0 
$$ vch1 2 2 8 0 0 2 1 8 1 64
$$ 1 "tn"
$$ 0 
$$ vch3 2 2 8 0 0 2 1 8 1 64
$$ 1 "z"
$$ 0 
$$ vch6 2 2 8 0 0 2 1 8 1 64
$$ 1 ""
$$ 0 
$$ vch5 2 2 8 0 0 2 1 8 1 64
$$ 1 ""
$$ 0 
$$ vchannelmap 2 2 8 0 0 2 1 256 1 64
$$ 4 "0"
$$ "1"
$$ "z"
$$ "1"
$$ 0 
$$ vo 1 1 500 -500 0 4 1 1 1 64
$$ 1 0 
$$ 0 
$$ vjdialogarg 2 2 8 0 0 4 1 256 1 64
$$ 1 ""
$$ 0 
$$ vjdialog 2 2 8 0 0 4 1 256 1 64
$$ 1 ""
$$ 0 
$$ vloc_ 2 2 8 0 0 2 1 8 1 64
$$ 1 "0"
$$ 0 
$$ vp 7 1 500 -500 0.1 4 1 3 1 64
$$ 1 0 
$$ 0 
$$ volume 1 1 9.99999984307e+17 -9.99999984307e+17 0 2 1 0 1 64
$$ 1 0 
$$ 0 
$$ vpf 1 1 500 -500 0 4 1 0 1 64
$$ 1 0 
$$ 0 
$$ werr 2 2 6 0 0 3 1 3 1 64
$$ 1 ""
$$ 0 
$$ vtwait 3 1 14 14 14 2 1 8194 1 64
$$ 1 300 
$$ 0 
$$ vs 1 1 1000000000 1e-06 0 4 1 3 1 64
$$ 1 115.786948807 
$$ 0 
$$ vrack_ 7 1 5 1 0 2 1 0 1 64
$$ 1 1 
$$ 0 
$$ vproto_ 2 2 8 0 0 2 1 0 1 64
$$ 1 ""
$$ 0 
$$ vsproj 1 1 1000000000 1e-06 0 4 1 3 1 64
$$ 1 4.45071601868 
$$ 0 
$$ vs2d 1 1 1000000000 1e-06 0 4 1 3 1 64
$$ 1 1175.26600873 
$$ 0 
$$ vtc 1 1 255 0 1 2 1 2 1 64
$$ 1 20 
$$ 0 
$$ wc 1 1 2 2 2 4 1 8203 1 64
$$ 1 258.422236929 
$$ 0 
$$ wbs 2 2 6 0 0 3 1 3 1 64
$$ 1 ""
$$ 0 
$$ vzone_ 7 1 15 1 0 2 1 0 1 64
$$ 1 1 
$$ 0 
$$ wdone 2 2 8 0 0 3 1 0 1 64
$$ 1 ""
$$ 0 
$$ wc2 1 1 4 4 4 4 1 8195 1 64
$$ 1 139.526011561 
$$ 0 
$$ wds 2 2 8 0 0 3 1 0 1 64
$$ 1 ""
$$ 0 
$$ wetpwr 1 1 9.99999984307e+17 -9.99999984307e+17 0 2 1 0 1 64
$$ 1 0 
$$ 0 
$$ wetfrq 5 1 1000000000 -1000000000 0 2 1 256 0 64
$$ 1 0 
$$ 0 
$$ wet_cf 1 1 9.99999984307e+17 -9.99999984307e+17 0 2 1 0 1 64
$$ 1 1 
$$ 0 
$$ wet 4 2 4 0 0 2 1 0 1 64
$$ 1 "n"
$$ 0 
$$ wetfly 4 2 4 0 0 2 1 0 1 64
$$ 1 "n"
$$ 0 
$$ wetfrqw 1 1 9.99999984307e+17 -9.99999984307e+17 0 2 1 256 1 64
$$ 1 100 
$$ 0 
$$ wetfrqs 2 2 8 0 0 2 1 256 1 64
$$ 1 "seduce"
$$ 0 
$$ wetpeaks 7 1 10 0 1 2 1 0 0 64
$$ 1 1 
$$ 0 
$$ wetpwr4 1 1 9.99999984307e+17 -9.99999984307e+17 0 2 1 0 1 64
$$ 1 0 
$$ 0 
$$ wetpwr2 1 1 9.99999984307e+17 -9.99999984307e+17 0 2 1 0 1 64
$$ 1 0 
$$ 0 
$$ wetpwr1 1 1 9.99999984307e+17 -9.99999984307e+17 0 2 1 0 1 64
$$ 1 0 
$$ 0 
$$ wetpwr3 1 1 9.99999984307e+17 -9.99999984307e+17 0 2 1 0 1 64
$$ 1 0 
$$ 0 
$$ wetshape 2 2 8 0 0 2 1 0 1 64
$$ 1 "wetshp"
$$ 0 
$$ wetset 2 2 8 0 0 4 1 0 1 64
$$ 1 "set1"
$$ 0 
$$ wetshape1 2 2 8 0 0 2 1 0 1 64
$$ 1 "wetshp"
$$ 0 
$$ yz2 7 1 19 19 19 2 1 8192 1 64
$$ 1 9719 
$$ 0 
$$ wtfile1 2 2 15 0 0 3 2 1 1 64
$$ 1 ""
$$ 0 
$$ wnt 2 2 6 0 0 3 1 3 1 64
$$ 1 ""
$$ 0 
$$ wf 1 1 8190 0 1e-07 4 1 3 1 64
$$ 1 0.1499784 
$$ 0 
$$ wetshape4 2 2 8 0 0 2 1 0 1 64
$$ 1 "wetshp"
$$ 0 
$$ wetshape3 2 2 8 0 0 2 1 0 1 64
$$ 1 "wetshp"
$$ 0 
$$ wexp 2 2 6 0 0 3 1 3 1 64
$$ 1 "procsave"
$$ 0 
$$ whatemail 2 2 8 0 0 2 1 0 1 64
$$ 1 "message"
$$ 0 
$$ wf1 1 1 9.99999984307e+17 -9.99999984307e+17 0 4 1 0 1 64
$$ 1 0.1130496 
$$ 0 
$$ whenemail 2 2 8 0 0 2 1 0 1 64
$$ 1 "never"
$$ 0 
$$ wrtp 2 2 8 0 0 3 1 0 1 64
$$ 1 ""
$$ 0 
$$ wp1 1 1 100000 0 0 4 1 3 1 64
$$ 1 18107.0963542 
$$ 0 
$$ wp 1 1 5000000 0 0 4 1 11 1 64
$$ 1 18107.0963542 
$$ 0 
$$ wqinit 2 2 8 0 0 4 1 0 1 64
$$ 1 ""
$$ 0 
$$ wstart 2 2 8 0 0 3 1 0 1 64
$$ 1 ""
$$ 0 
$$ wshim 4 2 4 0 0 2 1 1 1 64
$$ 1 "n"
$$ 15 "e" "f" "g" "n" "s" "0" "1" "2" "3" "4" "5" "6" "7" "8" "9" 
$$ wtfile 2 2 15 0 0 3 1 1 1 64
$$ 1 ""
$$ 0 
$$ xy 7 1 19 19 19 2 1 8192 1 64
$$ 1 737 
$$ 0 
$$ x2y2 7 1 19 19 19 2 1 8192 1 64
$$ 1 -2051 
$$ 0 
$$ x1 7 1 19 19 19 2 1 8192 1 64
$$ 1 3790 
$$ 0 
$$ wtune 4 2 4 0 0 2 1 0 1 64
$$ 1 "n"
$$ 11 "s" "t" "e" "i" "n" "o" "v" "1" "2" "3" "4" 
$$ x4 7 1 19 19 19 2 1 8192 1 64
$$ 1 0 
$$ 0 
$$ x3 7 1 19 19 19 2 1 8192 1 64
$$ 1 5358 
$$ 0 
$$ xdiag 1 1 1e+18 0 0 4 1 17 1 64
$$ 1 0 
$$ 0 
$$ y3 7 1 19 19 19 2 1 8192 1 64
$$ 1 1431 
$$ 0 
$$ xz2 7 1 19 19 19 2 1 8192 1 64
$$ 1 -6547 
$$ 0 
$$ xz 7 1 19 19 19 2 1 8192 1 64
$$ 1 2493 
$$ 0 
$$ y1 7 1 19 19 19 2 1 8192 1 64
$$ 1 874 
$$ 0 
$$ yz 7 1 19 19 19 2 1 8192 1 64
$$ 1 -3686 
$$ 0 
$$ y4 7 1 19 19 19 2 1 8192 1 64
$$ 1 0 
$$ 0 
$$ z3xy 7 1 19 19 19 2 1 8192 1 64
$$ 1 0 
$$ 0 
$$ z2xy 7 1 19 19 19 2 1 8192 1 64
$$ 1 -5134 
$$ 0 
$$ z2 7 1 19 19 19 2 1 8192 1 64
$$ 1 -288 
$$ 0 
$$ z1 7 1 19 19 19 2 1 8192 1 64
$$ 1 -5172 
$$ 0 
$$ z0_ 1 1 19 19 19 2 1 73744 1 64
$$ 1 -5517 
$$ 0 
$$ z1c 7 1 19 19 19 2 1 8192 1 64
$$ 1 -1044 
$$ 0 
$$ z2x2y2 7 1 19 19 19 2 1 8192 1 64
$$ 1 -946 
$$ 0 
$$ z2c 7 1 19 19 19 2 1 8192 1 64
$$ 1 196 
$$ 0 
$$ z2x3 7 1 19 19 19 2 1 8192 1 64
$$ 1 0 
$$ 0 
$$ z3x 7 1 19 19 19 2 1 8192 1 64
$$ 1 -1067 
$$ 0 
$$ z3 7 1 19 19 19 2 1 8192 1 64
$$ 1 -1085 
$$ 0 
$$ z2y3 7 1 19 19 19 2 1 8192 1 64
$$ 1 0 
$$ 0 
$$ z3c 7 1 19 19 19 2 1 8192 1 64
$$ 1 0 
$$ 0 
$$ z3x3 7 1 19 19 19 2 1 8192 1 64
$$ 1 0 
$$ 0 
$$ z3x2y2 7 1 19 19 19 2 1 8192 1 64
$$ 1 0 
$$ 0 
$$ z4y 7 1 19 19 19 2 1 8192 1 64
$$ 1 3210 
$$ 0 
$$ z4c 7 1 19 19 19 2 1 8192 1 64
$$ 1 0 
$$ 0 
$$ z3y3 7 1 19 19 19 2 1 8192 1 64
$$ 1 0 
$$ 0 
$$ z3y 7 1 19 19 19 2 1 8192 1 64
$$ 1 4156 
$$ 0 
$$ z4 7 1 19 19 19 2 1 8192 1 64
$$ 1 -3440 
$$ 0 
$$ z4x2y2 7 1 19 19 19 2 1 8192 1 64
$$ 1 0 
$$ 0 
$$ z4x 7 1 19 19 19 2 1 8192 1 64
$$ 1 2515 
$$ 0 
$$ z4xy 7 1 19 19 19 2 1 8192 1 64
$$ 1 0 
$$ 0 
$$ z8 7 1 19 19 19 2 1 8192 1 64
$$ 1 0 
$$ 0 
$$ z6 7 1 19 19 19 2 1 8192 1 64
$$ 1 -2403 
$$ 0 
$$ z5x 7 1 19 19 19 2 1 8192 1 64
$$ 1 0 
$$ 0 
$$ z5 7 1 19 19 19 2 1 8192 1 64
$$ 1 -2149 
$$ 0 
$$ z5y 7 1 19 19 19 2 1 8192 1 64
$$ 1 0 
$$ 0 
$$ z7 7 1 19 19 19 2 1 8192 1 64
$$ 1 -5918 
$$ 0 
$$ zx2y2 7 1 19 19 19 2 1 8192 1 64
$$ 1 -716 
$$ 0 
$$ zoom 7 1 32767 0 0 4 1 0 1 64
$$ 1 0 
$$ 0 
$$ zxy 7 1 19 19 19 2 1 8192 1 64
$$ 1 -3186 
$$ 0 
$$ zx3 7 1 19 19 19 2 1 8192 1 64
$$ 1 851 
$$ 0 
$$ zy3 7 1 19 19 19 2 1 8192 1 64
$$ 1 1099 
$$ 0 
$$ 
##$PARAMETERFILE=	(text, ASCII, c:/Users/aliso/Dropbox/BRA213/Artigo_rifamicina/Rifamicin%20JNP/Artigo%20JNP_2025/Resubmiss%C3%A3o_JNP/Salinirifamycin%20B/gCOSY_01.fid/text, 0)
$$ Allison_BRA213A6P2_1219
$$ 
##.ACQUISITIONSCHEME=	NOT PHASESENSITIVE
##NTUPLES=	NDNMRSPECTRUM
##VARNAME=	FREQUENCY1,	FREQUENCY2,	SPECTRUM
##SYMBOL=	F1,	F2,	Y
##.NUCLEUS=	1H,	1H
##VARTYPE=	INDEPENDENT,	INDEPENDENT,	DEPENDENT
##VARFORM=	AFFN,	AFFN,	ASDF
##VARDIM=	256,	4096,	1048576
##UNITS=	HZ,	HZ,	ARBITRARY UNITS
##FIRST=	12655.339635440002894,	12655.339635440002894,	0.03429350629448890686
##LAST=	-5389.8369950092182989,	-5456.1795561505759906,	0.028633343055844306946
##MIN=	-5389.8369950092182989,	-5456.1795561505759906,	1.3965148355055134743e-05
##MAX=	12655.339635440002894,	12655.339635440002894,	278.0228271484375
##FACTOR=	-70.765398550781256404,	-4.4228374094238285252,	0.0034752853393554689054
##PAGE=	F1=12655.339635440002894
##FIRST=	12655.339635440002894,	12655.339635440002894,	0.03429350629448890686
##DATATABLE=	(F2++(Y..Y)), PROFILE
-2861IJjjj%%JmkLjjjjMKljLJklMKkkk%%%JkJK%%J%j%jj%jKKKJjkK%k%LjnKkJOL%%kmjJlK
-2791EMJlllNMJllkJLOL%kjkmnJON%m%RLpj0j%%KKjjkKPKnolKKjOMnqMj%%jJjk%NKmlNLLm
-2722HmRKnmJ%%klJOLjjkkjNKmoMO%nnNK%%knKLjLNjnk%oOMkkjkLMJlllk%LL%JJjmjJ%JJK
-2652Gkk%kJ%kMN%njMLk%%kk%MNMkooKJkLOMjlllmjNKkmkOMjmKKlkjkMLk%ML%knoJ1Q%ooj
-2583GMJklkkKKljML%m%Lklk%NJl%LKn%PlqNkKLJjkJ%llMKjnJKkkNKmJJmkKJkKMjkMjoPMj
-2513A1kj%K%mkOKnm%%%j%J%NPjpML%kjjnkN%JK%KKmpjKOPKnnJLKjlmpLOLlkJK%kmljNN%k
-2444IlJ%klNKmlLLKJmnJKNO%qojKNKjjJJJKkmkK%mLOJkkkjkj%KKJLMKmmllJM%mKLjmjKLj
-2374G%JkJOJnojKkjNKklKKj%JJkkj%JKjlKNJljjjk%KLJmkjKLJmjN%jN%llm%MMJj%jJjllJ
-2304CKOKnjPJoojKjkKL%%JJnKLkjjkjMJlJLjm%OOjnklkJML%JmnLlLJjJjJL%lkJ%%j%jjJL
-2234EK%ljjKLKKjkK%nkPLJjmlMOkqoJ%KL%lKkkLOJlmkJKlLLJll%jkKK%mL%lNM%mj%%Lk%k
-2164CKKkkjjN%jNLlnlJJkNNkolNLKLjnjkjLKjlkLM%nj%jNJl%JMlpMjk%jjL%kKJKjjLNJlJ
-2094A1%klMPJmmkjj%LKlmJMJknjNLKJjllljPJmm%LKjlNNjmkjlKjKM%j%KmnMlKLJJJloRN%
-2025A5mnllMNJmnLJljJ%MMJ%lmLLjjJnkMJjkjJMNJmoKKkllMMlkNknLKj%%kJ%jMkJLjkLO%
-1956A5npKNJjjjjjJLJkjJknNJm%K%%jMJlM%mk%MLJkkkJknJJJK%kjKLjoPNlomKONknlkJJK
-1887ELjjKJlnjMNJnljKMjlMMkpLLjkjmPOL%JJlqoK%jJNLJmnKjjJ%jjJkJJ%MMkj%%klkLK%
-1817FkKKklj%j%JJKMMLkpnJ%KMKmj%%%%mPOkmkKjoL%%L%KKjmlkjKMMJmnLJlkPNjnkKm%Lj
-1747Fl%jKLJJK%njJ%L%J%mjL%jJKlmjOP%lkjlkJM%jkjmKJ%%%JKL%mljKjKKknMM%JJmjML%
-1677A2kojML%jOLlk%jj%llLJjKKmpOMJnnkKPMkp%NNLlolKJKMjoJlkJkJNLkm%K%lkjK%lNL
-1608HJkl%JKKJ%kkJKKjnnN%ljJLM%rJ0MmkN%pnLlLM%njJ%%kNLmjMKlnLKK%%koPMlpMMlmL
-1539Fk%OKjkK%lk%mMNjlkmNLlnKMK%kjJj%JJjJjlj%jj%KKK%kLjoLLjm%MJkjLjmJMOJnmJJ
-1469GMLjmLLlmmk%%NNL%kklk%jjL%%kmNKJloJ%KJL%kjJJ%jkj%MLmkNJmm%KJ%lKOJmjkjMM
-1399A0KjonLJL%kNLkomLLLJJK%JJkkklnLjjML%kklLJkkNMlpLNOMlpkjoNKLJkjKJkjjJKjm
-1330FmNM%jjjJKjkjMK%jljjllKJJKMjmjjL%nkNKlJjlJPLlm%MJlkmPLkl%LKjmoN%mLM%mjL
-1260Fk%kJJKOLjmmljNJ%%jkLjn%KKjLL%mnJjKLK%lnLKkmJ%MjjLLJmkJlN%oNLJJKJmm%%lk
-1190A%KLkkLMjnjKLNlqKk%JJjjjKMLLLKJJkno%JlLMjqJ0J2Krrn%ML%kJJ%JlpRJokPKjJJm
-1122ImJKLmpMKMjnlMKkJNjkjoOKllj%LLjkJJjj%JjkkLKLKkpMOKnlKkjLjmMKkkkPLljkm%K
-1052EjmK%KMLlnPNjjlkM%ll%%%lk%N%k%KMjjN%oo%J%OKjknKJ%%lKKJjJL%nlLk%NOKmqOJm
-982GkjjKONmoMN%pmLMJjmlKJkLLmlJNLkmmjJMNjnJKjjjnKJjKLj%J%joMMlnKJMPKmlnkOJl
-911GkJjnNLmkL%kLMM%nm%KJ%klkJ%JNNKkooOLklJONkrmJ%j%JjMLkjKLjnlRROjplJ%jj%km
-840HnJkJMlkKmLJOL%klkjkLjKOjkJkmNj%%mkLNMkpKN%%moLJm%MJjjjKjljJJ%PNkomkPLjm
-769Gm%MLmlOKkk%KJkJLLjo%Lkj%%jmLLjk%%jljJLM%ojKKLjm%kMMkn%NN%rNQJmon%OMlojK
-698ELLjnkKMjjKkoPNlnL%KJjjjj%K%jjjjjJLJJ%kkKMjm%LLjm%LloPKkljL%kk%JkjMMKkjj
-627HjKLmoKjlNJmkOOkl%MJnlKJ%mKK%NNJmplLLJKLKmokJj%J%JMJmpKL%%%jkKKjLLooMjKj
-556Ek%JKJjKMJklljK%kkOJoJL%j%%JjoNLlKQJnokLJlJN%lkLLlmKj%J%jjkjjKNNJlokLMLK
-485A4JknnK%k%JjkK%J%KJnJJk%KJjJKLJlklKJ2J2K3J5nmK0K9lk8k2k3j8MNqpJjmLOJmmmj
-425@JJJJJJ%lkJKlKNJjJloKjN%lKKkkJjjQLkNKMlj0MKJokM%jKjoJLjj%%%%%jJLKklnlKJJ
-355DLLM%jlnKKllKjLNJmlQJ1QJ2J5mj8qjrqnJj%mjJkQNkm%Jkkk%MJjkjjJML%kkKNJlmLjK
-288A2ROlj0klnjKMJlMjlJMLkkKLRJ1LjKLnj0j0j3%JjjJOLpKJ0KKnj0lJkKNJjjklMNMjmlJ
-225A1MJoqKJlPK2K1nk5lMnqrNJjjk%MNkpjKjJP%pPKnKMJlmllLOjkjl%jKNmkNJjklkMMJkl
-158Flj%%KLPNlqm%NLjjlkJMOMkpqlJ%LMLm%jlRkmmOKmLJkkljKLJnkLMJJKJnlMl%NkpLKjk
-87DkjJLkKQlmJLj%MMmj0LJjjJL%knLKjjJK%mkJ0RKpqjKKKknkJMLkkLKjlkjKNM%lnljmMNJ
-17A1kmkMknLj%J%L%JKmkMKJmoM%jOO%pnj%OOklNKkooM%kJJl%Jk%MJ%%l%KklKMM%klllLj%
53BOKmKO%mllJK%jmLPJnn%KJ%jmLLllLlKJlPKjjjlkJkMOLkomJKLLJmmNKknlNM%mjKkk%%j%
126BKJJLjkk%JljMK%km%JNJJMJJjlnmKjKNkoQjoJL%nMNmnNjkNKknlLNKlm%LJKLKjljJjklm
198AKL%%JkLMjljKKlKMpmMmKLjmk%%MONjrJOknkLJmmNJkjKMMJmkllNJlkLMMLlqmJLkkN%%j
270FljLkkMMKkllJ%jMjmMJlmKkOLmmK%MjKMJkokjJJk%PMjlmkj%%K%JKlkNKjmlLLLjn%NKn%
342FMklkJK%%%jl%kLMKJJ%knjLKlJOJmlklNLJ%%JJkoKM%lmjK%kJKK%nMKkmkKNM%ojKkkKLK
414IJjj%%JJkmJL%kjnNN%ml%JjjKkKMjnKMLJmoMMkkjkJLjm%Kk%%JNJlmKLjmjLKLjkO%o%Jm
486CJLj%%lj%LKKKJjk%MLlmjmjjJML%mnKMJLMkonMMjnkKMMML%llmmlONknkJKJjlkjLMLJll
558FMJkk%J%JjjJLJlknNJmjjkL%jLKlJNK%l%Onj0QL%okNJkmlNO%mmjOJlk%J%JJJmlNjmLjk
629A%MJljMljOJmLLmlkOMnmQNnj1R%pKM%jK%oKLlkMkLMloK%kMjmL%KJk%KJjjl%%jRO%pqkJ
700BkJKJJJ%JK%kkj%%jlL%%MJ%MLJlmmkkJLPKnrP%kKLKklkMMlo%lLJ%L%kl%JJ%m%%MLJ%oK
772EMJJjjjmJJ1LrrPKkoKMkoMJ%kMP%l%lj%mJJJKLjnLNjk%jmJJllOM%jln%LlJMlmM%jLLl%
843FM%ljlKNKkjJJ%%LKjkJknkKJlkJkjKJ%%JjkJlPOJljj%kj%JlJLjmkLK%%j%K%lJPJonJJK
915FkJNJkjKJmkljLNKK%nnJJJKJ%knJMjmOPlrLJjJ%mjJlKKLJJk%jkJ%j%M%mk%LMlmJKO%om
987ANOLnoJkkLL%llL%jLMj%JklmJJLKknJKML%jljOJkK%jK%lpjMjk%JMLlo%KOMlj2RMJJlmo
1058B%JlKjM%%Mjk%klOMJmqP%nMJ%JjjJLLK%lllm%K%lKJKjkPJjL%noMOMlqjLj%JJJln%%JP
1129ILmpNMLj%LlpLJnlJjJNJ%%%%knOQLknolLJmONjlJKlnJkKOjmlK%JLLjmkMJkKKmmMJjj%
1200GjlkJJKMKljkkNJnlM%jKKjljJlML%JknN
1233G
##PAGE=	F1=12513.808838338440182
##FIRST=	12655.339635440002894,	12655.339635440002894,	0.018521023914217948914
##DATATABLE=	(F2++(Y..Y)), PROFILE
-2861F%kjMJJ%kl%kjLJ%k%JLKlmL%kj%%%KJk%KjjK%%K%lkKJjlJJjM%k%J%mLj%NLJ%jlj%mj
-2791BOMjqMO%mpJJ%ML%klj%k%KmMMKMNkrqJKJ%%jjlNQKonJLjlNMmoKlNNknkjjMLjnjLJkK
-2721EP%mJJmmkLMMLjklnjN%m%LLJmk%%JKjmL%%LKjnOJnKLJkjlKNKklljjjk%%KJJJkljJMk
-2651DjOjojLM%njJ%M%KKlnj%K%lL%lK%jMNMJjllk%%kkOOLmqOMlokJ%%kjKKKJnjJ1NkpokL
-2582FK%jj%%kkLKLLkmj%kl%KjJLjKmPOlqkJKLK%%%kmjKjnMJJJLO%j0kNjkjlj%K%KKlmKJk
-2513ALLKKloKO%pJJklKLMJnjLmOLkljjlMKl%KKM%mo%NMKkmJLL%llkmKMK%moLL%%KmJNKJk
-2443A2kkkmJKkj%%%LJjjjMO%pl%%NKjljjJMJ%%jmlNKj%%kkkJJjjJLOKmmjlJJ%K%%lkJjML
-2374HJ%lNMloljJ%%Kk%KM%mlkLKjlJKJJKNL%ljmoKKJKjklKNKkpJN%o%LjlJLK%%%lmMjkNM
-2304A1j%JlkM%okMJjlkLJ%LLkJJjjjkjK%%LJmmjJPK%jllJJKKjnJJnKJ%KJJL%lj%jj%jmKJ
-2235D%jLJkJ%kLKlJLjoKNJ%%jjJKlmkj%KJjlJJkLM%llJKkkJj%KJj%J%%lKL%kJJK%ljNKml
-2165DJLkl%%kMK%MKjmnLLnKOjmnjKNLJj%nnJ%MJmJNKlnKOKknnKMjnM%jKJmjKkjJJKLNLlo
-2095G%L%j%KLjml%JkJJkjKL%%kkJLKL%mqjLOJnnKKKKkpOKmLLln%%OKkmjlOLmnLJMOJpmRJ
-2025A4mmllLKkjLjjjjJ%%LMKjnlLKLjnK%%LKjjJK%loMLlmKKKlnKJNKjnlLk%JkMjlk%MOMl
-1956A1omPPKlmkj%kJM%jjmkKKJK%kjlKMloLLJ%%KK%lmlMKJ%oNLkkKKloLMjm%jkNKjkkLJJ
-1887GJKLJmolJ%LJllLNJlkkLMmkL%KJllRM%%jnpjjJLLKJ%knkNJjjj%KLknjPKm%J%%%ll%k
-1817@OKlkKj%jkL%jLMLknj%JJ%%jMK%%lqQNjnkN%mjk%K%JLLjmokKMMjnMKlmJM%lmKK%JMK
-1747A2jknJM%jJJnjLmJNMJmmNJmpMLknNQJpkjljLLLLJmpJj%JK%l%L%kj%kKKkJk%jLJmJNN
-1678A2jmnLNK%lJJllJLL%mnMK%K%nlQMjomlJJKJm%LMMkp%NKKLkpmkMKj%J%k%mNMklljKJL
-1609GK%k%jjk%JNKkljjkOjjLjljKKjnNKlkOJpjJlM%%%kKMLloL%lNMokLkNkJKojLk%NMlnk
-1539D%KMKlm%L%jkmON%mlKJkkkJLJm%MMJlnkKK%jjj%J%kjJJjJlNKkJJlj%KLkmOJoRMomjj
-1469DJLJJM%mn%jjKQNlnmjJ%KK%jjjmkNLKlmlJJj%%kJJMJkljJLKkLNkpm%L%%J%JLK%%JKj
-1399A2lojLJ%KJnjNJlkLLkjLL%jJkkJloJJLMKJ%klmmJKNMloKOOJll%mqOjMLmlJK%kkjMJm
-1330D%LK%JJ%jJJlpLM%kk%jkKNMlp%KlKJJJjkjJkMjmLOKmn%NNjnmJJjJKKLjpjMJk%LJkmL
-1260GMjpKLKMKlnllKOKlkjljJjjMJkJ%JmLJlJLJ%j%%klk%MK%lKMMLJkppMjJNjljJjkJ%jL
-1190FLL%mnJLMkm%KPjpl%kKLK%jllPNklLLJlmk%JKK%mkJ2MoonjLK%%jLM%poPjmOMkmLLll
-1121Gl%PKmnMLmpMNJo%OJlj%kkkJ%MLJjj%J%mnK%JKLLL%mokMKkmLLKLkolMKknRKlNjomjK
-1051Djjj%JLJkMOJlnlNJmoLJjj%LJljJLLjmN%nkL%lKKjk%LkJ%jOL%mkKjmjJk%LLJjlLJjk
-981Fj%kLOmpONjq%JJJ%jmNLjl%JjNO%oq%jJMNKmljjJKllLkJKlNMjllKLkljlOPJlmoMKj%j
-910EkJNNKnqkJKMjjL%jkjLMkkkmLJLJklJ%KJljLNNlqoL%k%JMOKmmjjJ%kLRO%nlJ%k%jjkn
-839DlKLKklkjMJmMKjJjl%LlLQjnLJo%KjKJlmKNLkpLKkljJjKK%llNMKlnkkJLRQlj1mKkLKj
-769Gm%MJlmLJj%K%k%jLLjkjKLjljJJKJ%kkkjjkLJ%JjjMLJnkKmKKlJLKLkrROjmnmJMKjl%J
-698FKKjoJNJmlQMjk%klj%KKjj%KKJ%llJJlkLK%j%jJLjnkNLjnjOjrQKlllJJLK%lkkLOLjjk
-627ImJOjmkjlOjmMjkkJNMjojLLjmJjjLNLknlj%JKOMjnnkk%KKKJ%lmJNLjlmjNMJljkkkKJl
-556AOKkm%KL%lk%%jjJKMKllKK%j%ljLk%KkPPjnlkJ%mLMkmKLjn%Jm%KJJjj%jjLMKjmk%KJJ
-485GLKjolMjmJJjjj%LN%m%JkjOKkjmKN%loORNJ2Rj%RJ7kj8j3j5j1OMmmLjo%PKknmjjJMjJ
-420GLllKMjojKJKJjj%KJjlnM%lNJmOKn%NP%omKLokOlJNJkjKkl%JjjjKLKjkmn%J%%KJJJJj
-349HmKJmkKkKM%mLNOOQQjopprmj%%LkmKkPMlm%LKlnLLJkjjjjLL%k%KJjljL%JMNmj1Njkj%
-279DNK%KjmKNKljKmOJ3Mlkjnkmrn%j%MNJo%NkMjpmJJK%kKL%jMNjnmLKJJmnk%JjJ3J5kj8j
-212IN%klk%%kmKONlpKKlkKj%MjoNPLjljlkPLppKJkjK%M%k%kkLNJllj%%kj%LOLllMjokLJj
-141Ejj%LNJmoMJjjJJkl%LMlmkMJjN%lJ%mkOMjmk%%KMKmmNJlJjmlKjJKjkKlPKn%%lNKJK%n
-70FmKKjjLknNL%kjMNKjnnNNjopMMjlmLLJJjjMMLmoljLMKjnpNKJ%kkjJL%ljk%j%KLL%n%J%
1D%jLMkmkOKmkJ%KMjjJJJkpKMmlMlLjjPKmnJjj%JjlMK%jkkL%jJJ%mQO%lmljJjJJkPKnlJ%K
75HKkoL%mMJkj%MJkjLKnlLlJN%l%LJjJJ%J%J%jlpLMjl%%lJ%jKJKJJLkm%LKkn%MjljLjj%LL
148IlKNjo%LkkOJj0OLpJMjpONkq%JLMkn%LJ%%knJLMkMPJnnk%Jkl%Kk%OKKJmp%MKkLMooNJJ
219HJjkkjjLNLloMJmkJJkLM%llKjMMjl%%mlN%m%NMKloj%%kMKllLJ%Jjl%LJjjjLKnJ%lM%j%
291EJ%lOJnlML%%JJknk%KJ%jjNKkmlLMK%%j%mjOKlmjKLjnkKKLkkLJjjj%kkLjjj%LLKJJJkm
363FjJJknONKjlo%MLK%kkkmJMMklkjkjLKKkmNMknj%KLK%%jlkJKJKlnLjjL%jKK%mlKJJJkkJ
435CjjKN%k%%kkJK%ljMMJkl%JJJJllL%jjKKmkQM%nnkOOlrR%nMJklk%MJj%knKKMLknnLKJJJ
507Hjll%%K%kMmOL%KklknNJnOJlLPPKnpooMLJkmkNQKmnjlKNK%%mlLKkmkJ%JKNMjqlLJlJLk
579EmM%j%JKM%j%jjJjklOMjonL%ljKNKlnNOKmmj%JLJkmjOMknkjk%KJkjJMKljM%kKLJJknKL
651A1moNkjPKllmKkMNlpOJjLjkklJkj%KML%oPO%lmmjJjNOLkppKKKjl%MKjj%lkjJJ%jJKJ%k
722ElLLKjllkL%%KKjjJ%LML%llllJJKlmK%Jjk%LLL%mmMljMJJkoMLL%%%nkJ2LpqJJJkKMloJ
793CLLmkO%J%oJMlkKKMMjpnPK%%klJjl%MJlklKMKlnJjJK%%jJjMKjjkkjOJljKLKjJM%kljlj
865FK%m%Ljk%jjkLL%j%KOL%koKJkjj%J%ljjkJKJjk%LJLJkkk%NOkm%klk%jLJ%kjMKJknNKjl
937E%L%klJK%mKMlJO%m%LnmKjNLjJMjolk%jJK%jjjJJ%lLJlLKjjmOOkqJ%jKMjn%J%%M%mjJK
1009FjmLJl%MJkmQNkpmONJk%%JKJjnpLLJjjjjl%JMMkpMJ0LlkkooNJkJ%jLLJmkLjmLK%%kjl
1079BNLkk%K%nMOKllJ%kkj%kkOMJk%loKJlJMLLknKJ%%%%JjnlJKMJkmJOLKjlnkM%n%%jK%KJ
1150Fj%JjkKNKjml%jlQP%olKKlmKlMNknLJmkNKklk%NNLjplL%kKLJlmkj%LMMKmpKKlkN%j%%
1221Fj%JklLLJKkoJ
1233C
##PAGE=	F1=12372.278041236877471
##FIRST=	12655.339635440002894,	12655.339635440002894,	0.012431963346898555756
##DATATABLE=	(F2++(Y..Y)), PROFILE
-2861EjkjNLKjjjjllLKjlJ%JLjkJjlKJjJ%J%jkkKKj%K%jjJJJkkKjJ%%jkj%KjJNJkLMjllmL
-2791ENJmmRKmmKMllJ%jjjJ%lJM%llPN%qjMklj%%%%JNOJkjJjmlkKJ%KjKJ0Kpj0jkMKjkKmJ
-2723CL%MklN%oJL%k%NKlkk%M%mm%JK%kjKJJkkNKj%LmnQ%mKLK%nkJMKklk%KjmkKKj%%kLJo
-2653@QJnO%okNMjm%JmkJML%lKJJJkj%kJLjmmNNLklklk%JQPJpnRLmplKjmjK%JJKjlQKnmJl
-2583BKM%jJJjjkjKMK%mlk%j%JJLJn%JNNjopLJKKMNJnnlKklMJlJOOkj0jOJjklmKKjkJkLJO
-2514A1Jn%LjmmMLljPJlnkMOLlqk%JMjkLK%%kk%%jjL%%KKjklkJKKJkj%kkKMM%omLJNLjlJK
-2445A2Klml%k%jJKLKjl%%%jjMKm%jjMjJNMjnn%KJ%kkkkK%KJjl%%%%JkOKjlkkLkKMjmjJMj
-2376EKP%noJJkLlJJnMLjmMOjkklJKkmMJjJMLKjj%mpLLkk%jkKM%mkLKj%LjllKNP%nl%j%jL
-2306HJJj%jkkJ%kLK%jjjKKj%MKJJklmllLkLNJljjmLLKKjpNO%llmK%mjjJNKJjkk%JJ%lkjJ
-2236BjKKMLmj%l%JJM%nmNJljKKj%%j%%j%JJJllKlMjjJJL%ljJJkJJljMJkmMKkKL%%%l%MM%
-2166A4kkklk%jjK%jMLJmkPLopOJjkjJJ%LKlo%%KN%o%NM%lJLjlojL%j%JjJLJmkJ%%jJJJNJ
-2097A2omKJJLjkKjmjJJkkKLKJjLKjmpNLJJlmJjLJkkJJKN%kp%%%Njm%jJM%kJJ%L%mm%PPMm
-2028A6qLJplJjLLk%Mlmj%jL%l%%J%KJKN%ljkmJMKjj%KkpOMkkKklLJjJNLknpNLkmlMLL%lo
-1959ALLjlkON%kjkljjLK%LJmn%%PLlmjjKOKnoLMj%%%J%mnNJ%%mNNkjN%onMKjkl%%jjJ%jN
-1889FM%jkK%mlNjlk%JKNMjo%JkJkkKJ%MjqJ1Nklmm%Jk%KLKjJJmlOLJlm%MNjnoO%l%%KLKl
-1820A0m%jlM%k%lJJKNjokMMKjJjjjjj%JLLjonNNKmpJKJ%jkKK%LNKkpnlNMjJNjmmkjjLjJM
-1751HkkQNjnkJJllj%%JJl%ON%ooOJmlPLjlkLJmmj%%KMKMjpkMlkJKJlkOKlmJ%lK%%%jMMkJ
-1681HLlmJkjNN%mnlKJ%kMNkmkKNL%lm%MNKlom%KLKkmlKMKmlOKJL%lnjLMjljJLJoJO%lnm%
-1611AJLKJ%%klJLkkLJlKKKLlqOLkk%J%lj%lKMJkjjkLJkjKkMO%mKMjljmKKpKkNNlm%ljN%k
-1541E%KJ%%%%lmMJk%LL%kjKK%nljkKkLL%LNkqjMJJjkk%%jk%JkLJ%M%kONmpJN%q%NkpRLoj
-1471E%l%%JONjnpLjlKPNlnJ%%KK%k%JjojNJkJJkmkKJ%jLJk%k%K%JjLLJloL%nNJ%jkMNK%%
-1401A4jlnkL%ljLMjmKK%%KjmjKL%j%klKjkJkNK%%JjkmKJlLNKj%JJjjJ%npMmOJm%%kJjJLL
-1332H%k%K%j%L%%JL%nol%K%j%jLON%n%KmkkjjOL%mjJmkMNJnm%NNLkpkNjJL%jloLMJ%j%KK
-1262A2JK%lrKOLK%mon%KKJ%Jjk%Kjl%j%JkKjMKoML%kJKKjljJL%mmkNOOL%nqkJkMKjjjjlk
-1193AJMNM%km%KLLjmj%KkjJjm%KkjLjmLNlpLK%JkKLjlkM%n%L%%%JJlJJl%L%n%K%kLKlkMJ
-1123GJ%mkOL%kk%jKJK%pKM%k%MJplLlNL%Jj%Jlp%Kj%JKNM%mnjkkLJnNMKjklmM%nNNNKmno
-1053BJJmMkMJj%JKKjmllL%%NMkmjK%l%LllJLj%%kKMK%jkkKLlnN%%LJjlk%k%Jk%L%mLKjk%
-983CJLLK%kjoKN%mkKjjjkL%jLJlkJMMLjmojj%LLLkmlJLjlKKlj%JNKJkkK%l%JkkMK%jnNJm
-912DjjKOMKJnrjkMMjoPNknkNMjmmlNJ%jmMNJjlmMMJjmnJNjnJMLKjlkmk%NLlKMJmnJ%%KKk
-841GllOJlj%j%%%M%j%JKlmN%lOMjpKMjljkK%mjMJKJnlJj%kMJjJj%LMK%jlllkJNP%rkKmLM
-770H%oLLmkJjJ%%JJJKkkJjk%JMJmlJLJ%KL%lkjJKjkLKmKLlqO%nL%jNMJ%kokOKjlmjJ%%K%
-699EKjljkMNLkpKQLkkj%kmjKK%jJLKKlnkK%nJM%JJlKN%lkjkJKnJLnMJmJ%j%KKjnMLjKJkj
-628GkjNKj%%kmjlPOJmlJJjnjJJNjkJjj%j%KKJ%lk%MLJkkkj%%jljJJ%kLKj%LJJKLjlmjmLL
-557GmNOlnjK%kjKj%K%klJKKJ%jjj%%k%%jkKOMj%L%knmPLmlLJko%j%J%JjkLJj%%%KL%km%%
-486BKKNKlpJ%jKjJJJkJLjnMJmkNKkllLKJ%kmLLkjPMlolM%pNjJLLJknMOLjlnnjMKnJJmjLO
-415A0jolKKJj%KMLkol%%%JNKmJKkk%MLJjL%poOklOJjJJkn%JLjkJLJjjmkKK%Jj%%jjkjjJj
-345@JKKkJMKJknkKJLLkmmjL%jM%oMjjLlJMJKkpMMjkJkJJ%JJnkMlkJ%%jJLLJkljJmNL%JK%
-274A1kJJjjL%pLQJlnmlOL%kjkj%JjJ%mKMjpOJmkJPJnlKNMkqJL%jJjl%%%kJNJk%jJMKjll%
-204EJKMKmq%Jk%jJKjJKjMKj%JjqPNlojL%llLJlLKlkNLjlljMjlJJ%%kJONKknlmJKLJkljLL
-133HK%kmJL%lkLJklkK%%LLjJKjlJLjlk%jkNKlkNKlm%JlJK%kJKj%Mjnj%KJ%KjjKklK%jM%l
-62CKjJk%MNL%komOJlnLNjmnNJkjJLLMLkrnKjKO%mKL%llJJj%jk%%JjJKjLKjnmKkL%LNlnjj
9AJJJLJJKkjk%LLnlPlnNklJJL%llkKJ%M%mjJLLjlKK%j%llQOknm%JJjnM%LKmkKjjMJjK%%jj
83H%%J%mm%OJoKKjkJJjKLJkkkJNK%jkmlMK%nJKkK%kkkMMJ%klJLKJlnjJ%jkJjJNMmmM%jL%k
156FmNJoMMl%LloNNjpkJKLlkO%lkLjmJLMlkQKklkmjJjKMJlKMKknjLJmnLJk%NJklj%J%%%J%
228EkkJ%KJJl%PLkmjJKMjpjLKllN%mLM%jk%%mmLLklJLMj%K%jllJ%lLMjn%NjmQL%kqLKm%NK
300A1klk%%lJLKJJ%njOKmoNPLkl%Jlm%JjkJK%l%KjmL%%KjJ%jJjkMJj%J%jJ%%kjjN%mkJLPL
371A6JjmoJMKklmjJjKJl%JJkkjLJ%jNMmpJjN%jJ%kJJ%JlLjlPJlnjKj%jJ%%JJKjm%%%OOJnl
442GJKj%J%nl%MJjJK%jKLmnMKkkjJjlQPjnnjPNkpKlmMKjkkKL%k%%lj%NJjkjjk%jOOJonJjJ
514DMLkmP%mljjk%JLMlkOLLLkpo%K%jjjj%PMlkJjm%KL%ln%LOK%kll%MM%lJKkmKMkpJJ%KJj
586GkJ%%%KKknLNJkk%jjJ%mMKllNNKnoL%JLKllkjPLln%%jljjJMKkkK%%LNLjklmjKllKlOL%
658Ijjmj%jLJjjJkJJL%mJJkk%LNKnKM%kkjJjmKMM%noMLLjmjLK%jjkjjk%%KLJkkkL%l%M%mJ
730DMjlKLJkkKLMKkmj%mlK%lKK%j%%mNNKkoMLomKjL%ljLMKJ%lqPLlkklNLKKkmlJJjk%JLJn
802CLN%JjnJNKlnJM%jkllJJkj%%KKLJllL%llLL%kjLLkLM%mml%lLjjLJ%KJ%JJjjJllKKK%jl
874EnMKKjklLMK%lnOMjjkkJjlk%%KLjjkkMKL%lkjjNOJno%KMKloM%mjNLlm%ML%mlL%kk%%%J
946CKkLRMjpnMmoL%NKkKOJlmk%nKKkjkJKklKJkKMMK%lmLLlokJKQKnj%%j%kmJJK%%%lkLM%n
1018BLOJmpLMKjkkJMLJkmmKKJ%lmJJ%lMOjkJLLmlkkK%%LKloMK%k%%kJLJJLJknKKokjJMl%M
1089HJlkLJ%%kmKKKJ%K%nmKkJML%kkJJ%KKklJ%mkJM%lj%jKM%jkj%%jj%jJJj%LKJj%K%%%%l
1160FjJ%%KJmmLlJ%%JjONknKjnjJJkKMKJL%npNKlmLOLknmj%KMNJll%%kmKKjjLJJ%mjKKKKk
1231Ilk
1233D
##PAGE=	F1=12230.747244135314759
##FIRST=	12655.339635440002894,	12655.339635440002894,	0.016889303922653198242
##DATATABLE=	(F2++(Y..Y)), PROFILE
-2861EjkJLMJkkJjllLJj%Jjl%KJKJkJKkl%%jJ%%J%kj%%%%JMLjn%JKKkkjkJJJJM%oOOknnjN
-2791GJlmNLjkKPLnomjLKjkkjK%LJnLLllPKkkkl%MJ%KKJJ%%kkkkk%NKjkPPmj2ljLJkMKn%N
-2722IK%o%P%lJJlmmOLmlMKLJklllJJKJk%jkMQMlojklMkkKLM%mlJJkjjJMMjnmNMjoKMJjpP
-2652ILolKlOM%jjljlkLPLknJNLJmokjKLjnjNONjonk%%LMKlpKOKlmjJKlnNKklL%jM%pPLmm
-2582CLK%KL%jlnLLJjllljKJ%%NMlnJKJ%klk%%KPPJonmk%KMKjk%KkoOK%%k%klNjlLJLjKLj
-2512A2k%kkjJLjjLKjkljKNKpnMnJK%JLKjklLNJlnjLKjmk%jJ%jLJ%jjJLMLmo%j%MK%kJMKm
-2443A0mjljJJ%JLLknkJ%%jMM%jlmLk%OOKlooL%KKllL%lLMmkOJlmJKJkjkjLLKj%knL%jLJO
-2374A3%olKNM%qkMmkPJnlPj%jlMKkoKMJ%j%jkjJkkLJjlkJJ%%%KJmKMKJ%kl%LOJolLkkLJl
-2305Fk%J%ljK%jjJKJ%%KKkkLLK%knJJnJKmJMJjljJKMNjj1PPjmlnJMJjjkkJMLJlll%kJjKM
-2236H%jJKLnnK%Ljj%jmKKj%K%L%mm%JJ%JKLJlnJ%MpQKl%%lkLjJMK%mpJjMKJljQJlnkJ%PN
-2166A5jmmljJLJJkkkJK%KOLnrJJjJKJl%J%kJJkJMjoLJMK%Kjm%knNLJlk%JjkJKKj%%lk%L%
-2097ElKKlJMkjKjm%%%LLKKJjJLjknnPKkkjKKKkomLjkKMLJn%%lLKkmjLKjLLjkJ%lljLNMJm
-2027A1ljoKKLLJlmJkkkJK%k%KMJjjmJNKk%L%mjJJjk%%lKM%l%jjNJnlOMjmlMNjnnKOMjmlJ
-1958Fkk%j%%JjjJJjO%nLNJlk%lLLmnJLKOKmm%%%%%j%Jjk%Lkm%MNjjMJjk%KJmnlKJJJlKOM
-1888A4KjooJ%jN%kjJJJJ%kkKKkklJMjl%%%PLkomM%jjlJJKKKjjK%kjJk%MN%pjL%lmjMPLkm
-1819HjJmkjMLjjJjKkm%%jMMK%ml%MKn%OJnmMOJnmkjjKOKkjl%ONJmpkJL%MMkllmkKLl%Mkm
-1749BRNkmJJkkjklJJlLNK%kmjK%jmMMJ%JLLlonk%LLJjKL%knljM%mQOjmmmK%mJ%%KLMKMKm
-1679A4rj%kKLjmNK%kljNNlrNJL%lmJ%kKOKllKML%lmlj%NjoNKkJKjkkKJjlkLLJoPPjnnkjk
-1610AKkLLJjljJKJjJLKjJKjnoN%jJNJllkmKNK%knKMJllK%lKLLOKmqmJKNjn%MLkljjlkOLj
-1540HK%km%KkJMkkJMNLmokK%jjjjkJLKjKN%qlNK%%lkkjJJjlMN%nKK%OMmoj%knNjjMKlmMj
-1470EmMK%JK%moO%kj%KkjOLJ%%mmKL%nlKjjMKjlKL%knMLkkLK%kljMJmjJLJnJM%mlNLJJJk
-1400A0mlKJKjJL%loJLKJ%llj%%%jKMjmjLJkK%ljJK%lLKlJOMJkj%mmKjkkJjN%%KJjkjJJkj
-1331DkJMJjjK%JJJ%jjj%%%kmjMJjKMO%qmlKJKNjpkJkLkMLkmkJNMjqQNlj%kmnMM%kjJ%KLL
-1261A4JjmpLNKKjlnoL%KKJklJLJkljKkjKK%JKmkNKJ%%%jJK%jkoJJjPLk%ljJllLKLK%mnlM
-1192ELLJjnjOMJkkmMLmnOL%kmlmLKm%MKjlJJmJlNMkmmMMJkllKKJjk%JjL%kkjjJ%%JJlLMM
-1122A1%omL%%K%JNLkjolOJjkjNLnqOkjK%%%MJnkL%jklLMKjljJ%lMKnjMlkMjkLJjKN%lnlk
-1053@KkMKkLKJjl%Jjlj%LJKLKKJ%kooLJmK%jLjnMMPLkmmjM%nKKlk%JJjkJMKjkJJokLljK%
-983CJMNKjjkmMMjlljj%JJKjoJJJJmjLK%jkkkJ%LM%lk%K%kkNJjJJ%kJ%%JljMjkkjJJLk%MK
-912A1%kmKL%%lkkkMKJk%PJmlJ%lmNJ%JKkmjMKlnMNKmnjjRMlq%LJjmJJmMj%NjoLMJlk%lNM
-842A0moNL%k%kMLjnmKNNKnqONklKLkomLK%kljKKKJlkJkKLKkkLJmlLJKLJkKKlmljKMJmkKj
-772D%KjnNKkKkn%MJk%MO%nkjm%%JJkKjjKKML%lljKLjjLJpNLolK%k%JLMKkk%jlJL%klLK%k
-701HknLjkJjLJKJlnML%%JLknjMM%mpRQKmpmjjNL%JKlpJNLJjjmpO%lJkJKl%JkKKjkJOKlk%
-630Fj%%MNko%LJjm%PMjmljJ%J%njO%%JljLjoLMKJloKL%%%jjKJmnKKj%Kjk%KKKKJ%%Kkmkm
-559AOOnoPjk%J%lJJ%LLlnKKLLjlJlmmLJjMMjnk%JNN%mojNKjkj%j%JK%mjKjkJLK%klKMJmk
-488DJkKLMJmmlJM%kjLK%%JloMKkKKjkkjM%kKKJjjklJJkPMqkNjjljMM%lLMKkkmlmKKnJjNK
-417HlKJjjkkJ%%JOLko%jJjJOKmnJLJj%LNMJopLKkk%kljjjJ%%Mjl%JJK%jKK%%jkjJ%%jjKK
-346HnKQKnlNJkkkJNKmoJKklKJkmJJL%lKKLM%mn%LKjJ%nLKj%KlmKkJJl%K%j%KJjkj%J%jMM
-275A0JjllJOM%jjmnlJNK%k%LJmnKKKKjmK%jkJJkKJMJmm%MJkoLLKkl%%LjkJL%kJ%mkMK%lK
-205FJ%LKjnmKJl%Ljk%KKLJll%KLllKJjlKKjjk%LMKnkM%kj%j%jlNMJjk%JJKJjmoNNMJkmlJ
-134HK%jknLM%k%JjlkMLkljKJLKkjjkmLMJklK%mLKj%KJlkLj%kkjKLKllMKlkLO%okLkk%%NJ
-63IlmKKj%JJ%JJknKL%jMN%ooLKk%JJJKLlrKKkkNJkLKL%jjkjll%KLJmlJJMJJkmjKKjkK%lk
8ALM%m%MMjm%lkLMj%LllKJmk%%KJljLjJNJp%%LLkmJON%lloMPjml%jKJn%KkKjlO%nLMLJJJk
82A3mjM%mokKN%nKKLJklnMJKJjjlJK%kl%JML%oLLnKLl%jlPJkkJKjjLkmlJJLjkkKLLl%jnNJ
154F%Jlm%LL%jK%j%JJjlkMK%m%N%mjKkmLKkjJJJJLJnlJkJNKjJLKkk%%kn%MllONjnl%%JjjK
226D%l%KKKkmLjkNLjmJLNKmpJ%jJL%n%OMknkMKmnMJJKljKkPNJljjkmo%%KjLMklON%lnJJmk
298CO%ml%%jJKKJjJjnNNJloKOKjmjJJkoK%kK%kMKkkJKjl%jLJlMLkkJJJLJlljjlJJMKkmJOL
370A3J%J%kjjkkjjL%mkkLJjj%%j%JJLOMmml%ML%kmkKjLO%kjk%%%loMk%KkjLMLJkmljKMMJk
441A1%MLklJ%oqKJK%JJKjnOLmmMKjllj%LO%m%KKKjlkoLJ%jjKL%mlLJJ%kLKklJk%LmNJ0Lno
511Ilj%JL%qPLnkjkKjKOJnKL%jJ%moK%lJKJkjLJ%LLKlnlKKllJPQKklkljJK%jLMjnmLJkkjl
583BLO%nkKjmJMj%NknJMOL%jkqKLkJJK%moJ%JJL%%JklNJljJ%jj%l%LJJjnL%MMjlknJKljKK
655EKl%N%mlLJmKJ%Kjjl%KkjJj%JJNJlkk%K%JJllJKLKjjLL%JklJK%%ljLJlnkLNJloLNM%pn
727ALlLL%kOMknmJMMJmlKJkmmKKKKJJ%kpLLJmkOJoJLjkJ%kjMJ%%lkLj%jkKLLLLjlnj%%%kk
799AMJm%LMLjmnNNJml%jjJ%j%KJj%j%JL%k%%jkkJK%JLKklOPJlpqkKK%%J%jJjjKLJK%lnjKL
871Gjl%lNKKkn%LjjKjlMNLJknlKKJkm%JKKjmj%LKjmLJJL%nmMKLKjoKJn%OLknljMKkjK%lJk
943BJJlNJNOJjpqJ%kjjJJjMNMJjJ%nm%jM%ljkkLJ%JKLMKmpkO%lkk%PJmJLJkmkMKJkkJkk%k
1015BNklNM%nnMN%nK%nLL%kkL%llJJjJkKjJQJmllKk%LMJnjN%l%MjoLMknMLJKKJ%jllojJLM
1086A0jnkK%%kJPOjrkPJnmO%mkLKOM%nn%%k%LK%ljjm%jOJkKKlnK%kkJKj%%%%%J%kMLJkjJK
1156IJMJnjJkkjlLOjqJJj%JNLkkJln%%K%jPLjjlmKJjj%JKJjmlKKLK%%k%JJjkljKlLKkkJJJ
1227EJ%KJlk
1233D
##PAGE=	F1=12089.216447033752047
##FIRST=	12655.339635440002894,	12655.339635440002894,	0.01238120347261428833
##DATATABLE=	(F2++(Y..Y)), PROFILE
-2861C%jJKKJkkJ%mKLjjKJj%%klML%mK%jklMK%j%jkjKJjKLMJklkmNNjnlkLKJjMKqKNkmklM
-2791DJ%jk%JJKPLlom%JJkkNKlnM%k%KJjkKMMJnoPKkk%jJLJj%%%knKL%kJPJom%jJ%KKmkQM
-2721A5krNMklkklJJJNKlo%LKKkkl%JL%jJjJLROnrokJKK%%kKLklk%JLJ%KJ%klkN%nJJjJJL
-2652A0Jlm%jOPjmllnM%NRKnrjOMJmnlkJJlLkNRNkpo%MKjjkmj%kOJj%%Jjm%LklKj%KlPQ%o
-2583A0rMKkKMJjnlLJJJknjjMMJmkOJlljJKKkm%j%NN%mmJjjJLNL%npjMLjkkkNKjmjMKlJK%
-2514HjjjjJM%jK%kkjKJJkpJ0Nnj0OkjLJmjMLKjmKMjmlLJmjMJjkj%%JjkJMOLlpJLllLjmjN
-2446FPLlnmmLkJ%KMJl%LmlNJKKjkklkj%LNK%mnNjlL%%%JJ%KmKPKnjKmmlkJKJKLKkl%KmkK
-2376DjLjjMONKmqmMkoMLjmLjkKjKJkmNOLmnm%j%JkLKJJ%kklJKLJlLNK%oJJmkNMjpJLnJNl
-2306Gmk%%JJKKJJjkl%%%KJjj%%JKjmM%kLJjljJKNLjk%Kko%M%%jm%QKjklmjLNKnj%lKJ%KK
-2236A1kl%KLmlOM%nnkJMKJ%%jlMMjonjKJjJMJkljKKnN%nj%J%JKMNL%nn%LLklkmMNlmNKmn
-2167BRKmmJJKJJkmk%jJKJLKklklJKKjljJKKjkkKL%nN%mkONjj%jmkOJkjKJoJLJL%%jlllKJ
-2097DkKKlKJmLMLmoKJKJJKKjJJjkmmONJlkKMJknnjjK%mMLMKkmlKjkLKkoNK%jjl%JjlJJKK
-2027Fjk%MLKL%lpm%jKJM%n%KKJklLKklOPMmmkLKjolKjnNJljM%KJll%Ml%LkL%kk%JJklJJj
-1957BJJlNPM%%%nj1O%nOJm%LknJJJKklLOLjklk%kK%kj%KJL%lnLJ%%%KKjmPKlnl%KKJlOOK
-1888A7%%orPJn%%jK%jjjjJ%J%lJjJMJljJJJLKk%%nlKkM%JKkkNJkjkjj%MLmkNkjlK%kQKlj
-1819IJ%knjLKkjJkj%jOMknjLjmMKMLopOKj%MMlpoJJKJLLJlpJJMKjjKnjJNMkmlkJKJm%M%n
-1749BMLklJMLKklkjjLNLjopL%lK%kkJKMML%kmmlKLMjoJ1OjnmklN%qJ0Mlm%kpLlKjLNL%LL
-1681A8Jmpl%mjJjNNJkmnNNLlqPKjjllJjL%lLL%jNLmnlJJkKKmLMnnLJjlJ%LKklJ%jRPlq%L
-1612A0kpOjmKMkoMj%MKkJJkKLK%kmkJNNjpn%%%K%%jjNNjmn%MJloJ0P%ooKJnONjl%kmlJJL
-1544FJMKk%mkK%jmKMlmKMNLkpoMKJjkkJN%jJJKJlkjJJ%jk%%KKknMOjqKKkKJllj%NJmJPKl
-1474A0oKMko%jL%kJjjKLJ%JKjoMOJkmnkJMJlkJ%KJ%KJJ%klk%jjNL%kmlLKl%KJ%%lKPJnnJ
-1405CJKK%jkjk%NJJKlmj%MKkmjJKjkkLPNjppLJJL%kjlJ%%jJKKJ%jk%LmMMlnJKkk%KKklNK
-1335I%kn%JjLK%%kkjKJjKKJ%J%lm%LJjmPLlrP%jLk%knMjLKlkQKlpJLJknMM%%JjljMKln%L
-1265FJJK%%jl%KJ%j%JjmlJLMJnnKNJllJ%jLJJj%MJnnONJkkjJJlkJ%JjkPMlmkJ%mJMJ%KJn
-1195GmMKL%lnlMOLkojjJQkpPNJjlnmM%nkMKk%M%j%lJj%KlkOKmoL%jJ%kMNM%mnkk%%j%MJl
-1125B%MMKloJMMkkjKN%mqLKkjJlMOlpM%mkJKkLKmKL%%kmKJljMLjkmOKm%M%JkoLKKK%jnlN
-1055FKJ%mkJkKKMJlojJk%KK%%KMMJjmo%%kJLKj%k%MNM%knojL%KKkn%lLM%jKLLJ%JmqJ%%K
-985Hkm%MMJkJJlLK%%jmklJOKknn%LOLlpLJkjJ%JJKJ%kllOLmjNKJJjjll%KJkJjoKjkJJK%k
-914B%NOJoqN%kJKk%JKM%mMMjlmlkOLllLJlkkJ%%MLJloLJkPKmokKKJJJkjJjjL%kKL%k%kmM
-843FJll%jJOLjLKJjmoJJ1LrjR%om%Jjkj%kkLJJKKkmkKJLj%Ljlk%%MJmjjKjJMJkklJKJj%K
-773HJkj%kkJjJJj%L%mKOOknjJmnMJjKjlLLL%mmjJ%KKJk%kJQJolKJJj%LLlnkLLJ%klj%LKk
-702Hljk%K%%KLkmJJkkMO%lk%j%KLL%nkQKmnmkKO%mKMjplJMLKJlnlMMjnjJ%KL%%Jkl%LJkm
-631AKKJJMMlooNLjmMMJlk%kJMKjo%O%JJnoNjoM%JMJo%KkKJl%QLoo%JLK%kllJL%j%JJK%kl
-560CjNKlnLj%JKJk%%jKJklKkNQLn%knKkmMNLknmJ%%OLlmkj%JJJKKKLjnojK%jLNJjkljLjj
-489FM%n%K%%k%LJ%jjljNKjkmkKJKLJjkjjJKJ%KKjmkkjJ%k%%%OKkkl%NJkKKjljJ%kjjkKJK
-418FJJjKLJnoJK%jMM%m%jklJML%lkKLK%%LN%nnLjmJ%kKKkklmKJjjJJjKJ%LLkmj%J%%LKmk
-347DMmORjpoLJkJ%l%KKJ%JlkJKJkk%K%jJ%jMLnrQM%lkjmLJJ%jjkKjkLJ%k%LJknLLjm%Jjj
-276AMK%kkMNKk%%nmjKMKjlJjJk%NKjkkj%JjJJjlLj%JjJKLjko%NLmmMJkjkMN%kkjmlKKJMM
-205A3JkkjklmNLmjN%lkjKOMjnoLK%kkkL%lLMKJjj%jlKMjl%%km%JNN%nn%J%J%%J%ONK%jkl
-135A2jllj%lJLJJ%Jkk%MN%llm%P%ljJjKMKkmjKjn%LkJjjOQJqoLKjmj%%MM%mlJKjnLNJ%%%
-65A0JJllKjjLjlmJj%KjLPKJK%ppOKlkJ%KKJnmLlkJKj%KKLKJ%kkmkJJLLkmkKJjNJlkjkKJj
5E%%jkKJjkLMJkjkjKKl%%ljLKkmNMKjnjKl%OJqMJpPK%k%QLllnKOknlljLLkkMjmJ%MLlnML%
79IjJ%klLJlkKJ%%jkJMJljlLMJlkJ%ljMjlKK%J%oOMnnNlKKoOM%JJ%mlLjml%LMjklKKJl%jl
152@NKJKkjjJK%jklJNJmnLlNNjmmNL%jln%LjJOkpKjKNkn%JJ%%KKK%%J%llnMMkoPMljJlj%j
224CjKkJL%jJjk%%%OMkmkJNLjnmj%LKlmNL%JlkLLkjMLKkopJMOLjjJJjmmlJJlJN%ljKJkjMM
296A3krMKmkLJkj%kKJJjKLJjjmlJKJjjKMKmmkK%jJM%kLLJmk%%JJjKM%lokMOMkolJkkkKLJ%
367FJKJj%JK%knkKLK%jnm%LL%jkkKj%JLNLjkjjKJkk%JjmJJ0%njJkmkJjMjk%L%mNMjjjlnMK
438F%%JMNLjnkko%KkJLKl%NoKJ0%pj0OMjlm%JLJkMKk%J%lk%jl%JOLlpLL%jJ%JJloMkKJmPO
508A4KjllkJJj%JJklJklNjmQMkkj%KJjmmkKKLKJklm%JNNKjlmm%JjMPO%mmlj%%%jJMMjppNM
579IK%JloKM%jJkjJ%k%LJJ%JLMK%nj0KN%jJKJklljjlJNLKjlmJJKKK%JkqJNjklkP%lJJLJnn
650BMjklNjlPNJnpKKkl%ONJlmmkJ%JJ%kKJjkLMjl%kJK%jlLMKjKKjkjjkjKKkKNKlonKOLknl
722CKNMjon%JLKmOOkpn%LNJk%Jj%lmJKJJKKjmn%JLJl%JlOOL%lnnkJj%%LNjoKk%J%MNKknoM
794ELjjljKJjJMKmjKkjLM%mmjJMKlkKLJjmmKNLKjmojLjk%LKJjkLOLjorMJm%JKJLMknllLL%
866Fl%KmK%M%pMkKKllJ%%%J%%NLJknmKNNjpmKLNKlljkjKlPMjljmjKJJL%m%LllPL%llkkjKK
938EKjkLkkNmkLML%jmnJJjjJJ%jjMLjLNKkpojNMJknmOJjmkKOMlojL%jJjJM%ojLK%lJMMKlp
1010FkjL%kNknKL%llNOkrJ2KopJLl%NjnLJkmMJkjMKmlMJJjlJLJlkL%lNQJpqQ%nMJkjKMJJJ
1080A6nplKON%om%kNJmQOkj0JMllkLkJPMJJ%knmJjl%KKJjklJK%KK%KJmqKjKKjl%K%%jlLLk
1149DlLJ%lKLkPMnjJllJlMOkmMjlj%J%ljOjo%%KjjOKkl%L%mkKMKmmLjJJkL%%j%KK%kmk%Kj
1220CkJjMJj%%mNJmk
1233A
##PAGE=	F1=11947.685649932191154
##FIRST=	12655.339635440002894,	12655.339635440002894,	0.011508592404425144196
##DATATABLE=	(F2++(Y..Y)), PROFILE
-2861C%jjJKJjl%%%KJj%LJjKJkmlNMmkLjm%JLLKjmlkJJ%MMLJkmjlkPKlnjKKJJKKmnJjJLjj
-2791EMKkmjOLnjKkj%kJ%kJM%mjKjkKLKlmKLLKnmN%njJjMO%lKJjknlLK%%JJj%%%KJln%LPK
-2721A4kqKKlljK%LKjLL%lokKJ%kjLL%lJLjkKJ0PlqnojJkMJjJLjljKMJkjjjJLJlkJkkjKMM
-2653A2Jkkj%kmPKnlkJNKJNJlonLMJkjJ%ll%MlMQKmpjNMjklk%KLmoPKkml%J%J%kJJ%%%QNk
-2584A4plLlmKK%jjK%JLKknk%%OLjmkLjkJKLKkn%jkJLJkk%KJjJJ0OjqpmKKJ%%%lKLk%J%kj
-2516DKK%kkjJM%lKK%lmKOJmkLL%oj%%L%kjjJMKjlJ%jKLkqPMjjj%jkkkkJMNJlnKLjjJj%LJ
-2446A0MKjmn%Jlj%jM%mPOnpR%lj%%JkkkkKOJlmjNkjLjk%LM%kpOPjlOJpj0KJ%jjj%LkMNlq
-2378@N%k%KNKKKjonJLKkn%Lk%%kkJJK%LMJkmljj%JKjKK%%Jjkj%JL%kNKj%p%KoMNLkomJLO
-2308A1JmokJLJjKKL%k%%%lkOKllkk%LKjlKL%kjjjkKPOJmlj%kjjj%Jj%NL%klkM%mKjoJJKK
-2239FMJjmmJN%mMNJkno%KNNJjlnJMN%on%LKllK%jljKKj%LMJmoMKKLLJkmkLLKknjJJ%lnPM
-2169A3krMN%%KJ%jno%JJ%l%KjJPLkpkLJ%JLKjlml%LLklNLjllLJ%%J%mkN%jKKm%J%NL%jml
-2100GkJJjjJk%jJKKN%om%%lLOJmlLJ%klLPMknkLK%kkj%LJlkKMNKnqlkNMJlo%MJkJlJLljL
-2030F%k%%jLMLKJJmonjK%JMJmjLjnJjMOKmJP%mkKKjlnJLjml%%MLJJKjmj%oNKmjLKJJkj%m
-1960C%LKKJmkJ0PK%kpj0LjoPjpNKkjJK%jjkjPOJkllmlM%kjMKjjjjmO%kMMjnnNN%kljj%Kk
-1892DkRNkmlkLNjok%kNLjlljjjJMMkl%KjkKM%lkOLjkmlkKOJJjoJJlNLlm%MMkqRKqljK%KO
-1822A1jmLKjjllk%%KKjkJkOOjnlkjQNJkmpJJK%KMJlmkJKJ%nJPkqO%ljkQMopMMKloJjMKkl
-1753BJPJnm%%MjlOMjl%LJ%%J%lmmkLMjkjKlLP%onLj%jJOJqQQJnm%kO%qjJjnOkkLlLkKMJ%
-1683A0KL%nnJ%n%j%LK%Jjl%JKk%OLjJjnlKMJkKKkoMJmlKKK%jklMMjmjJJ%%KK%kkjjkPLlp
-1614BOMkoLKljJljJkOKjkJ%m%LKK%k%KNLlqjJJjmkJj%MQJml%j%jjNNjnmNKqMOjnjjjKjkQ
-1544A1LjjkknMNjmkJJjJkmKKJkkLJlkJKLKkmK%lLQKplL%lmNMkkl%LMkqQJmkLJllKNJoLQ%
-1475A4oqOP%lkLMjnnk%KQMjlmlmOPjooNjl%N%mLkKMMKjmlkl%KJ%%jk%LJjl%KjjjJ%KNJj%
-1406A0k%KJokMklkLKj%lJL%MKmmKmLJkjJQNlqmKJ%L%J%kl%NkmJLKjlkJMKLLjljJlmkJOKl
-1337HkKLllJkkKKJj%JjllJLK%LL%kknJMjoOjmPM%mjlnKJJ%NLloOKmnLKJjjkkJKMMjljJll
-1267CJJJJjJKjnJLjkJLL%kjjm%Kjj%LJklKMMK%mnkPMlolMK%jjkkKLJkJjnMOKjllm%NLjk%
-1197G%kLKJL%mnKMK%jnmMkLjoRN%j%%pmM%kjMljLJ%%jkkOLkm%JmLMllNKoMJ1Kmpq%JlK%j
-1128B%JlM%jQKolMNjokKMLmp%JJj%jNNkolKL%kl%jJ%MJ%jljLkJNL%lmlJJ%KKKJloJLMJll
-1058DjMNMM%nqlMjlKOJlnkK%k%%jLKJkkjlLjjLKJjj%MMKkkjlnjJJLK%jJ%oJLJJKMKJjnmJ
-988H%jjl%K%JkjNKnjJKLjkOKp%LjmjKlKPkj0J0JomKKJJJj%JjkjlJMJKLjjJJkl%J%%mjNkn
-919BJjjJKLjJOkq%KjJKlmMKJjkLLJklj%K%oONkp%LJkJKjlkMLklMJmlJKJJJK%kmmMLkmMMJ
-848A0jjljkkJLKJ%K%jJKM%lolQNoLQjj0rL%jJLJkjjjLLJlmkLkNJ%MjlllNMko%jjLjJMKkn
-779C%J%%JJKK%kJkl%jJ%jjKk%OLjkJ%mnML%JknLOLnnNlmKJJK%j%KKjmjJKK%jKJmnkLLKjl
-708DLjjLKloOjmKM%jJjmJK%nOQKlmjjlK%NQkj1mN%kmjLLjj%JKlm%jNM%o%LkLLkmkJLN%n%
-638F%kk%K%%%KJjJMJjlmkLL%j%ljJJKKKLlnN%%lmm%JJL%mOLmlJlLKmORKpq%lPLjkjjlJLK
-567Ijm%KjmKL%%%jjJJmKM%kllKjK%ML%MMmkjlLKmnKLlmKKKkMNjnokKkJLNOMjoqlKk%jKLJ
-496GJjl%KLOJoqPKnoKMNJjljllOKjljKK%J%lk%JJ%KLjLKnoLl%Lm%JlKL%kj%kKKJK%mjNLj
-425A0kll%KLjmLKJM%ok%jL%kLLJkmnLJlKMKjJKL%o%KJknNJpJKjML%klljjjJ%%LMjkkJjlj
-355@KLKkmPjlLJMMmqlK%%Jj%JlLKK%lkKJJLKJJ%lmllPLjpMNLkopJJKL%jjkJjlNLj%MKjml
-284EmJJj%JK%klKJKMLkokL%k%LJKknOJlKMLkmkljLKjjKKmlJMKk%MJml%j%JlKPjmklLOLkk
-213A0lkkkK%KLLK%lnk%%MkmMJJJjlJNKkmkJ%JjkkK%jLNL%mkljNL%k%JjmjJJM%k%klJK%KJ
-143IJKKj%LJmnkKLjmnJKjJJ%J%jPJmllLPKkKKllJ%kkKKJmp%%JJMQQjrj2NMjnmJKMKlo%JJ
-73CLLj%j%KJjJj%KmkL%j%Jj%jmMRjmJjoKOJmmjkPMlpKKljLKj%%m%K%OLlpjK%L%%jkjkLOK
-1A3lmnJ%M%n%MO%ol%%PKkjJ%jkjjKKjj%kjLLJkm%LkkMLo%MkNL%loJN%jjLJomKk%MJm%NKk
70IkjJL%olKkKLJkkK%mMLjnLOJolMmKKmJMjj%JlJKklNNJmmmNLjlJ%kMmJPNKkmnlJk%Jk%M%
143GlkjLM%lJ%%KKKjkmkLNjokJKNJkllJN%loOM%jmmJ%jQNkrJKoOJmjLJkj%MKjK%llj%lLKj
215D%LljMJllNJmkOLlmkJ%kJMNJk%njNJjkljJjkJJ%%%JJkkKMNM%%knpkML%J%lKPKoljJkjN
287IKkml%%jLNKmoMj%Kj%%JKLK%llj%%%%kJJjl%MKK%%jjkj%%ljNP%ojK%mlKPLkkmlMQMmqL
359ILjllj%%%j%ML%k%JmnL%MNJklkmkJL%jNKo%MllJJKK%%kl%MKkjNMlomJLKjlkM%LMKkonj
431A%LLk%MkkmNLKLKmolk%K%lOO%qjjORKom%%jkl%%JKlJOKJj%kll%%lKOKkpNLkl%J%KJlkJ
503E%kKL%jJJ%JKK%kJJlljkkLJlkOJkjKK%knkJ%LNLJjlnmLLJJ%jjknNJ%ONJmpnj%%LjKNJl
575HnJN%mJKkmkLMJ%k%Jjj%%KKJJ%JK%mqLNjmON%lkjjkkmOM%klkmLNMK%jlqNNmnKLJ%llKM
647ILkmjK%%jjJKNMkmnlj%KMOKmonJj%%LL%lkKkKMlKK%KJlmjKLJjKJjmnLjKJljRMknnjKNL
719A3jllkKOMnpkjJLjLLkm%%kOJJJ%Jjmn%M%l%Jjj%%kNM%nkjNQLjnol%%KjjKL%jKmmKJMNk
790A0pJKk%JjjjK%LKJjmnM%k%MLjkjKKJj%JJkljMMLJjjknnMjljjJJ%jjKLLkmOKnlN%kNNjl
861A2jkmlkMMJl%NMlpK%n%JjLJmKKkjjj%K%j%LNKooKMNLkmkjl%%NO%lmlk%%JNKkk%kkNKJk
932GlL%lj%J%jLjmNjm%JJLJmjMjmjKLKkkJJjKPMlpm%JMMjp%Ljl%LJmLKjj%j%JKLJj%jokK%
1004DLjjNJnmjMjJOkpKjlMMK%mlJ0KmnLNkonL%lJjLNjl%JlJNJj%l%Jjkk%M%l%QNloKjjKjj
1074GljN%JN%poNLKLjokmO%mNLjoPKpk%LKkPOkpnjKJkj%jjjJ%kNJljMLJK%ooJ%PKmmL%kj%
1145CJJJllJK%jOJqPLoKJjJ%m%PjlM%ljj%JjkKjmMjlJ%K%%%LLjnkNOjnJJkKjpKKjkJMJkmj
1216AJjjJ%%JMKkljLLjn%
1233B
##PAGE=	F1=11806.154852830628442
##FIRST=	12655.339635440002894,	12655.339635440002894,	0.014542921446263790131
##DATATABLE=	(F2++(Y..Y)), PROFILE
-2861DL%lkjJ%KJJkl%%%%%JNKkk%kLjjKkkJKLLJkmkj%kJLLLJkomL%jJjJLK%%%LKklnkLNJj
-2791ILMjooJ0KpmJkK%kJLJkkjJK%jLNKjomkJ%KjLjlN%mlMM%lMKjmlkJJKKmjKMjjMMknkKM
-2722A2K%npkJKJ%kLPkn%M%okJJLJjJJjkjJ%k%J0O%kloo%L%lKJJ%kjKN%nkJJnNMjkJJjjjK
-2654GMKjnlJJjJKlkkjMMmKNjkmkLJJJ%%kmj%JNNJonKMJjJkjKK%mkLKknNKkk%J%%j%JJJKm
-2584FnPKnkJjkKKkjLMLkmm%kLLJklLJKML%lllkjkJKJ%JLKjnKJ1NmpmlkJK%%J%nJK%JKKJm
-2515GmLJj%jlkLJ%%%LMLkmLjmM%mjLJkm%JkjLJKL%%KLlj1QMlo%K%jJJkk%LJjkk%ML%lNPL
-2446B1klmllJjnMJklJJKOjqQ%okMNJolKkJOKmmJJJJjlJjKMLlpLKkONjoolJKKKJklKNLnlL
-2377Ijjk%OLkmnJKjjKJl%Lkk%Kjj%MMLjmmj%jlK%JMMJmmjKJLLkjJkjjKLlm%KNLjmn%NLJk
-2307A1mkjJKjlKJ%%j%LN%pkKk%JmJ%JKLLjmk%J%jkJPNknjJLKlljjjj%KLKl%NJnnMjkj%KM
-2238I%kKjpNJoMKkk%JkjJPNlpJKKK%mljLLkk%jkkM%lMPM%jlnmMKKJjkljLK%kjLKkljnNO%
-2168A2pjLJ%LM%loJLJkkklLKkMP%opjKLKNJlmljJJklLLJjoLMJK%%%lnNKnjM%jkJNNLjmnk
-2099G%L%kJ%jll%%LK%jJ%kJL%kll%J%%JONjonjKLJjkKNMjnoMQNkj1oKKJ%jmKL%jK%kkjJJ
-2030Djj%jK%MNK%%knn%KJ%K%%kKKknjjNKjJL%k%MJolL%j%%lkNMK%KJjj%mokL%j%NMJmKJo
-1960F%NKjknjQN%kkllJ%kjjlMO%mlKk%KkkNLJkmljKJ%jJOKlnJ%JKkmOLklLMjmjJ%kkk%MM
-1890A0%lnLMKjk%%mkPN%lmll%JMP%mk%jl%N%mmNNjk%kkLJ%KllOklNKlmlMN%lLLmlkkjMLj
-1821GJJ%%Kko%Kjk%LJJjnL%kKj%RPJnrlNjMJkJJlnjLKKkmjM%mM%mMJjjnKLj%lLMmkLk%jP
-1751A0LkomLOjpKLjlKM%kj%JKJll%JJj%%mOMkoJ%kK%kLMlnPMjnjLN%lKLjonJO%n%%JJ%jJ
-1682GKjnJNjnJjlK%%MkkKjjJLKKJJ%ljjL%kjL%nm%JMLLK%lokOL%lnkNLK%l%jlkkMMjn%K%
-1612E%%JKjllJ%JPJll%K%%ll%JMOKk%KlmlJKJlmKjPklMKJjml%%KK%klPJqMKm%LjkJkMRJp
-1542A0nK%mJO%o%MJKJklkj%kLLkkjKKJjl%MJ%JMMoqNloLNKkjJkmJKMMjnjN%mmkKKjMNjmj
-1473GmMMjjKM%oojjNRMknmmkNNlpLMkl%MKnJj%LMKlnj%jkkKLK%%LKjljJllJj%%JLMMKlmj
-1403H%k%MjlkkJ%jKJK%JJkoJjOKmjjKLljjkJ%jKOJklkM%lljLJjjJKLKLJllJmJJlKM%mnN%
-1333FjklLMKjk%KJkkkJLlLOjlkkLJjLLklKJJkmn%KJ%jNMlnMmlJjKKKJlmJLLLjmmJjkKKlk
-1263@JKNLmoJjJNLJ%JJ%ln%Ojnj%j%NPL%klooLK%KJk%jklKPMlnmKKklLMLknkML%kmkNMLk
-1193A1lLL%%KjkjJjlKJnl%KMj%NLnj0KL%jLJllJLJJ%jJLJmpMjLLmnPNonJ0MlmokKlL%m%%
-1126A%MJKM%lmJK%mlMNKknkJKjk%NNjkjkKLJlolKLNKJkokJj%N%kJkmjKJjJjj%j%JKLJkj%
-1056ELNNLkqlM%l%MKjmk%j%jkkLJklNKkm%J%%%kJMMKkmkjjkK%JkMPJ%%lk%j%LJkkjLKll%
-986E%JK%ljlLL%kjlJL%nJ0OlqJKmJLkmM%%NKnoj%JMLJ%%JJjkJklJLjj%jj%Kjk%k%NjnLj%
-916CJ%LJlN%o%LJj%jKJlkLKKJjlmJLjljPN%lj%ln%jJNMKlomJj%LKJJ%kK%kJK%llLJ%%%jK
-845Hjm%lNJjKK%jJJK%kmlKMJJMKmon%KlLJkJ%jK%jJJjKklMJKkjJjKKjmj%%%kLMKkoJM%ll
-774BjKLKlO%nj%%jj%kJ%KjJL%kk%lLkMLkoRMnJLnlLjk%KKJlljJKjlM%%JKlk%jKJmMMjkKK
-703A0lmOklmO%jjlLJj%kKQLlnkJj%KNNJoqjKkj%LLKKkokJKJnQOlqKLlkPJnlJLJkmjKK%%%
-633FJ%%j%kjNNKjonOKlkjK%JJ%jLOjn%jmlKlKKkjj%MLjmlJMJlOPkrjKlMMjk%%m%ML%lKkq
-562AOL%kkKJ%kk%LLlnkNKmKOL%ljjjjJljM%m%NJLLkljMLjpnjkJK%LQNmrqML%nJK%jkjjKJ
-491COMjqLQJoojNK%kkkKjmNLjjKMjklnKMklJ%JKNLnpKlLKmJ%jKkkJJjJ%MJKkoNNKkklnjL
-420DMJmlM%jjl%JjKM%kLJJkkKJmJLJjj%%JlnLJjmOKk%K%JjkJ%kjJjjJjjPKmlj%KJlKOJmj
-349GKKKjlkmjNJmlJJMJlkKKklKJkJOMJJjpqN%j%JjJML%mnk%MLJJjll%%JK%KK%jkjJ%Jjll
-278AKKjjKk%NKKkokLJLLjnkKMLjJMkpJJnkNKkmjMKkkKjjKLJnlNK%jj%KjmkjJOLll%MJkmj
-207DNkkLL%noLkN%kJKJLKknmLNLloJKjk%kKjjNLk%KnkPJjjj%%kkJ%JLMjmlLL%jkkJjjJMK
-136A2moJNP%op%%JNNKjopQKlljNOKkJJjmk%lJLMLmqmJJKLJL%noJL%m%JKL%klK%%JL%kljk
-66AJKJJJ%llJJMK%JJ%ojPknJkKLK%jkllPLmoO%kJLJj%jmP%rOO%pmKJKklJ%kJMMJjmnMjmJ
5BJ%KRNnomJO%lKLjlnkLLKjkkjJJ%JklJK%kJMkoMMM%jjkmlJLKKkoKMKljKmJLK%kk%KJlljJ
79BNMjnkLjkNMkpLQKpnNnJOkpJLK%jmJJmLJLLlnlMMKKJko%%%OMKjlmllKLJo%MJ%llkOL%%j
152HlLMKkml%mNJoLJlNL%mnOJkkjM%kjJkkLLMK%moj%LL%mjK%mMPLkjjklj%lKLjjKjnNMloR
224A0%n%LjjJKJkl%LLmkJmL%kl%JNLJjjllJjjMM%mjMJkkJklLjk%NMKkKkpL%kJ%LLjjlmkJj
295@LKJKJmjLkjjLJJLLknlJjl%%KN%llJ%KLL%lljJ%mLLMkkNJjl%%Kjo%%kOOJmmKMKlpnKK%
367D%JLKklKkmMKljQNk%%mjJjkKMkj0PKokJK%%J%jnNN%kJ%%jlk%OK%mn%JQQJnol%j%%kMJn
438CNLkjKL%lljjjJMklQKmljKLJJKjmmlkJkMKjJPKlljkm%J%%KKK%mJKllKKkKL%kjJ%JJkn%
510B%JLJ%JKLJnn%KJJJjjjkJJkjKJ%jlJMK%kj%%JKkmjKLL%oKJoNNKlojJJNJnmN%m%LK%mjk
582AMJmKNLlnmMJjk%MLjkM%mjjmMKjmRLklJjlJKk%KmkjJKjKNJlj%mLMoJOkmKkj%mOLJllJ%
654EkK%jMKKKkljllON%nok%MMklK%%LknLjKNJ%JJmm%JJ%KL%knkNJOMlqLJlkmlMMJkjkjJOK
726A2mn%jL%%KLjm%Kl%LLKK%mml%L%nMJkK%lkPOko%%%MKknljMK%ljLlJO%mkkJNKmnNJk%%j
797DkJJKMJkl%JkljJKK%%JKkjKJj%llNMLKknkKmjJkjKLKJ%kllKOjkJJJjJkmKLj%JjmlJMLk
869GjMNKmoJJkmjjKJlLK%j%%kj%jjLMLlnkKMNJmljk%JLMJklljK%mMNLkkklj%JjKPkol%LJm
941@MJm%J%jKjKMllNjnM%jKjlKjJ%OKokK%kJKj%LjojKLKlmKMLKllJLLllN%nk%J%llNN%ljj
1013E%jMkjLkjOMjmoMNJkjLL%mnnJMJlKLjok%jNKJKjpLKkj%JJJJklLJk%KK%%klkjjjNMm%L
1084HkoQLmkJL%mjK%mOKokKOMl%Mlq%%KKjlKM%lmjLLjkjlJNLjml%KOJmoKJjkJLJmkKL%KKJ
1155A0mmOjmjLMMjonO%oMLlkKKJkkJkkNjmKJjl%JMMJjjLKmmK%%K%lkjkJKJjlJKjjLjkJjJL
1225F%m%KJjl%
1233A
##PAGE=	F1=11664.624055729065731
##FIRST=	12655.339635440002894,	12655.339635440002894,	0.014100102707743644714
##DATATABLE=	(F2++(Y..Y)), PROFILE
-2861BL%jkjJKLJJknJ%KLK%jjl%Jjl%NJkjKLKjjkjK%jljJLK%k%knOLkkKLKlmjLJ%klJMJkm
-2791DKOLnqQKmklkJ%kLNK%kmlM%%OOKnojl%kJL%mPOkqn%OKlMMlnjKKm%NjkKKkkMM%lk%LL
-2721A5Kmpl%jjNJkPjnjjj%MKjLKjmmj%JKKknLMNMjmnl%JlKkNLml%LjnQP%pqMkJL%j%JJKK
-2652A1lnJ%lMNKlnJJnNkLNjlnJM%JKjjjllLKKLJnlJlj%KJ%JJ%lkKjKmMO%lkJ%j%%LKjnnN
-2583EMjmlLJljJkMKJKjljkjjMLkmNLKMKknjkmkLJkjJMNLkrOQjmkmlkJOJmoN%mL%k%MMknj
-2513BJjkLKKKjpON%jkjKKkmNMll%%lk%kjK%KJK%kKN%qjMkk%%k%KJ%lKNj%JkmLNjnJRNjno
-2443HmkJ%LKk%%%JjJKoKKkkNPkrJLnKQLjkmlJ%kMLJjjJjnjkNP%jjjkmjLM%lmJMKkj%kjJj
-2373FmMLl%L%kkjJnQLmnLMJj%%LKjklkk%%%%LNJmnlKM%jLkkKkmJNMjkjJKjlnJLMKjmkJjL
-2303GLllLjkJjlJMLkm%%K%mNN%%J%jjjk%KJkmJO%llJLKkmk%jKKk%LkmLMknL%%k%KJ%%KJm
-2233DlKkJKLKjl%KlJNmjMlk%L%mj%%M%jjj%LLlkNNjjJjmk%%JJj%kkJJKJKjnkKj%O%mLjlk
-2163BJNLljPLknml%NLkkMJklk%%jK%jJ%J%llNJ%%jkNLK%kk%klOKmpJ%%JKLNO%momlNKkkj
-2093EkJL%%jlkOLlm%K%jJJj%JljMMJlmk%LKllKPP%pj0QMKjnnJJkjKmNLljJLKmoOMKjmjMl
-2024GoNK%kjJmKLJJJkllKOLlmjmKLjkjJkJKjNJnlKJjkLMKjjkkJKllJLJ%%KLlnQMloJM%mm
-1954CLL%jjKKllKL%mnRN%onkKMJklkjJLK%jkjjjJOLjkj%J%klJJjMRLqnLkkj%KKJ%km%MKk
-1884HkNLkpmON%lj%kkJkNKml%LJj%jmLjkKKjlNJmNLnnN%kJMJkllJN%mJJkjjjJKKKK%%%lm
-1814CNJmjJkKKLkljJJ%jKPMjqpRjjMkjKknkjKM%jkkN%kjnQjoKKMJlllMLknLjjjNOJon%Kj
-1744CkL%JkkNj%RLmmj%lmjKL%kjMKmkKjJK%jKL%lkMKjljK%JNLlopPMjnm%LK%kk%%%MLjoJ
-1674D%jMl%LljKkkKJKJJ%lJMlkL%oMMjkKJlJMJ%klJMKknmJjMNjpLMlnjLLjljlLLJ%%mkNJ
-1604HlMNkmjjlKLJ%jjJOMlmkkj%JKJmnKJQLmqKMJlmkLKkkJKJJlJkKPLkmmmRPjpnNKmlMKm
-1534F%KkKMkln%J%N%k%kjMKknLNjj%%MkrO%lKJl%OMmrNLLKkpkNJjjJjoPMklJKmmLj%%KKl
-1464EjLk%MJkkJ%kKLknJK%%KLjnKLjlJJlmK%ML%llJ%jMLjk%KljJlkjLMMK%mp%LK%JJ%klK
-1394G%kKMJknkLjljLKkmL%kJK%kJjjQN%mjJlkk%Jjk%KKJjLL%mlKk%MjnJNKknj%JNK%Jklj
-1324Ej%%jkQMmqQ%ol%MMLKJkll%JJjklKLJkKLmkNljkJMjjjoOjkKJJmjLk%ONkonKOLknmjK
-1254BLJj%LMjmkJMkqPJk%LMJlj%jmjkLPKkJjpjJPNojJnkLJmkN%nJM%klkMNL%%mlKNLKknl
-1184GJJ%K%okL%jlNNJlnkJjjMKkmKLMKln%NMlj0Oj%LlnNPlqOLJkkjjjK%mk%JMLKkjK%kjj
-1115FklJNLjklkLJlk%MLK%ljNLnnLLLLMJlom%llMlKN%ll%k%%KKjljM%kK%jlJLLOKopPKJ%
-1045A3jJJ%lmkMkmjNKmlNJjllL%kJJJJ%jjljJ%J%KLjlQKkJJJjlnLJmjlPNlo%JJJ%lk%JjK
-976DLJmmMMljQkpMjmkLK%%KKlmJJL%lkLKj%ML%kkkkKMJ%kllJ%jJjlJK%LMjkl%JJJJ%kj%J
-905Gk%KLJjKKJJkljlmL%lkONJJJmolJMNLLkqp%JJ%KKj%JlJlLNJlnJNkmjJjOMlokL%jkJMO
-834A2Jkk%kmkMM%kJLKjmjKmkLkjK%MLnmP%lkmL%kNMjjJ%kjJJ%j%KJ%jnlOKkn%MKk%N%mj%
-764Gkm%LJkjJlNLJJjlkKkJM%pNMoJLmJNlpLkMLkmJLKjkkkjMKlJKkljKNLjk%JllNJ%lk%J%
-693E%%l%Jj%MKkkmLMLJj%%n%K%j%k%JJLjojJOMoJMmoOLklPKon%J%jJLLJklkjKJjkkKNNLj
-622A5poM%%jLKJJ%kmKOKjjmoKJmJ%%jK%%LKjlJKknOLnlMkkMKKKJmpPMknjOkpOKjl%KLjmm
-552CJLjnKKL%nOMkmlj%lM%k%%KLjJMNO%nlKJmokk%OKn%RLnqlJ%%jOOJknmk%KL%kkONknlk
-481BJJk%%JOKmmOlkLN%mjlJLkmMJk%LL%lmkJ%k%%%K%jNJnjKMK%mnQNJkkml%KLJjkkJjljJ
-410BJj%O%pL%kN%%joRMklkJjjKkmMkkKKKJjkK%n%KjkMJj%JjKJmKKjJ%mJOKjk%KJmokJJML
-339A0kn%KK%jjJJjjMJ%J%%%%loOJmkKKkkJj%JK%kLN%%%ll%jk%jj%JLkJOKkmj%k%%JKjkLM
-269A0KjmjKJL%nmLKKKJ%JknKJmjM%mlJNLmoM%jj%NKjJJj%%%kklk%%NLjmJOLkmKNjomLMJn
-199GlKMKkmkJKM%nmMMPkrJJlmK%%JlMKkKLlmMKjkkj%KJ%%%LP%poOKkmnLJj%JK%l%%PNknl
-128El%MJLKjmlPNkomMM%k%J%J%kljLOKmojJJjlj%k%JkJKJJKLJ%kjjk%jlKKNLmpJJ%JJ%mj
-57AjOOK%JJnrLKjlKLjk%KjlJ%j%NLllJMKlmKKL%oKNKlnllLkj%%JLK%%KkpPKkll%NQNjnpk
14DMj%KMJop%LKJ%jjj%%jjj%KjJLjmJ%jNLkkKKjllkKKjkLMJnkMklLJkkjJKJJkkMLKlnMjmK
87CPOjomNJkn%mMLjkkKJj%lKJ%%lMLklkLKLMKkpmKML%m%MjnlNLkoKMNJnlJkmJK%KJjLK%lk
160FlkJjLJJ%%%lJP%qLM%mjLLkkMJjkJ%jlklPNkpkKlJ0R%ooj%%J%pMlMMkmlNMmkO%l%jmJO
231IM%mk%L%nmjNKjkJKJKLK%mojJ%lLMJkllKJkk%MKjm%NMKjmpMKkmL%jKJkk%%%jj%MMKmmM
303Fjj%l%JMLJlkKLJklJMjll%k%MLjlljLJmNK%kKN%l%J%mnLJJJKJjkkJKL%pkK%JJJjjlKKn
375BKM%m%OLjJJJ%JmmKKlpO%o%jKKJJ%jjLJjJJpLKkklNK%j%N%JOjqpJ%%JjlJ%MQMnqKKjJK
447A1%%k%KmnOJj%kjJLMjlmk%JKk%MkKNjonjKL%lLLMjm%J%LklkKmJKJLjkjJKkoNJkJjjJNM
518A3jplJj%KLK%kllJJLLJjmkMMkn%%kJPLnojMPMjqkKkL%%jnjjLNJmnLJlJLJjkkKOJllMLk
589InMNjlm%MMmrRKplJjKKk%MJm%JlJMJkm%LMjn%L%LJkjKknMlJMmJMloN%mNLkk%jJJjlJkL
661DNK%K%%%Jkmll%NNknnLOKnkJlOJkjK%jjkmJJON%noNMjOPJqomKMkljKjmlJJJJjj%J%LK%
733HKKmojJJjMML%lnkJK%ljOKojKjKPLnrNjnMKjj%kLJkj%JlMOjnkJkjKJlj%LLjmjKKNN%mj
805A0NKlmmJ%JJkjklJKJJJk%JJLKkokKjK%mLNK%%J%kpKNjmjKLjmkJJjjkMjLJm%JmKLN%mkN
876IJjlmjKjjJ%LKjm%JjjJLLJjl%jJLKjjkk%%JJ%jkjkM%lJMLK%klmKMkkP%nnKPJoj%lj%K%
948B%%LJkLLknNKlkkkM%JkL%jMlk%k%ML%mmkLK%%K%lJMjkJNLnlOloL%jkkJMMJljjKkljNKl
1020GnPLklJKJ%kljKKJ%kKO%pjLloLJljKOO%oqJJOJkK%J%lpK%kNMJjmkjkJKKL%jk%Jm%jjL
1091EKjlJM%kj%mMJJLjlJJllKKjk%LOKlmmK%lJLL%mnL%j%KJ%JK%klkKMJll%M%JNjn%KjkjJ
1162EMNknnJJ%M%mm%K%jKKjlJjJMJklK%kNMJjljkmMJ%K%ll%kMJklMJ%kJNknJjkKJkJjJLJl
1233C
##PAGE=	F1=11523.093258627503019
##FIRST=	12655.339635440002894,	12655.339635440002894,	0.012776838615536689758
##DATATABLE=	(F2++(Y..Y)), PROFILE
-2861CJkj%%JjKMJjlKK%%JJknl%KMJkJKJjkJJ%%jjLJ%lmMMKmnKjkNKllJL%llLJkkMK%KKkn
-2791EmKLL%%JjnkNJklkKLL%km%%kOPJooMkn%J%JMNKlpjLOLmkJmlLLMlqPM%%kjk%K%kkjKN
-2721A1Jm%%jkJKklQKjjnnMML%jJJjmokKMLjlKNKJkllmjLLK%MNmqm%%LNM%nnkj%JkKMMJjl
-2652HmKMjmkLLJ%LkmJjJLknlNLkkJK%J%%LJjKKolMpKLpLKkmKJk%%NjnNJlkJjLJkMLkml%L
-2582EkkMLLloKKK%ljKJkj%lLKjlJMJKJkkJklO%ojKkNN%lrRNk%%p%LnNOjoo%JNjkKk%Kjjj
-2512CJK%jKJkmOLkmkKLJnJPLknmJ%k%NNkpJ%kLjmRLmlKJJln%%kKLjkKj%LjmLOKknjNLjml
-2442DkjMMknM%jJjKKnkLjJNMkpj%kPNL%lmmkjkNN%llKJ%jmPNj%LLlpnJMKmmkJLJjjjlPOj
-2372A3mJKjljKjkJmQLpmMLLJ%kkkkjkjLKklKLNjpkJjL%l%%NJl%%%J%jk%k%JJ%JML%mnLlK
-2303DLmJLlJOJplKjJjJJ%%jMOjlkljLJk%NN%mplNjnLM%jjkljKMJljQLkmlkk%%jJJJjJ%jk
-2233@%%%JJLKjjNJnJJlQJomjMKkmjNJllJLJ%JJjJjJKJjk%jkj%jJ%%k%LMJllJkmKNklPjo%
-2163BkLK%LQMkonkjKKklK%LKkjKjk%J%jj%mOMlm%JJLLKkll%%jPMlpn%%%LKOOKonll%KKjl
-2093C%OL%j%koLOkp%Jj%MKlkJkkKMMKjmnJNllJLOJooMJk%%k%jjN%mNKmmJPLloMKJjnjNJn
-2023DkJK%lJJkNLJ%jmjKJM%jlnJL%%lJLMKmljnL%jj%%KKjmNKllJ%J%JJJKjnJNLkpNQjolJ
-1953Gk%KJ%%njJLJm%MMJjkjJ%lj%nLJKNJmmkjKjJNJkm%%KKJ%kjPPjrLKnpKON%jjkmjKjlj
-1883CQMkpmLLjkMMjoljj%KMjkNKjmkOKmjL%l%JpONkomLJkMMJklnNJkkjK%l%JKKKJ%%ll%O
-1813IJpLKoJLM%%%%jj%k%LJllP%oJLjJk%Jm%LkKJjJk%Kmj%%L%LJlmlJKJ%jJ%jkLNkm%JJJ
-1743F%mKJ%OknJ1Knm%JjkkkKKJmkK%KkjJKLJJKJj%JJlml%JMLjkllLj%KKklJjkkJJKMKloO
-1674GjJLmlL%lKjlKlNLjklLL%jJKloMLLMjpmLj%LMKJknoJMklLKmJMjkk%KJkkJNK%jjmKN%
-1604A1kKJmljk%NMKkjkkLOLlnmjKJJ%llj%NOJnl%%%%lKLlmJLJJMJnlONJkopPMJkjLJlnKJ
-1535IlJJmJNknjPJlJJkl%%lLJkPMlpjJlLk%J%LK%jkLknL%jKKkkJKKKJkoMLlkK%lKj%MlmO
-1465HkmOJlkjkKL%KLJkm%JJJKKkqLN%mlLmJLoPOKmnlkjMMJj%Jlm%%JKKK%%JkqJ0NlmjJJj
-1396IjJkkNNjnlkjJlKMJ%kkK%kj%%JjjNQLojKlokKJjkjLLjjKLJlnLJj%kkNMKknm%PO%nkj
-1326Gjk%j%LOOjoqKJkJJ%%KJkllJKj%JjkKMJ%JJmkLm%LNMknn%M%k%JJlJMkjNMjooKOJlml
-1256AJK%kjMKJkmjjJKOMlo%jKLjnJLl%%JPKj%lmNmJNmJJkLLkpLNkokLl%JJKK%LLjkplOMj
-1186A1nlKK%%llNJJmjOKjjk%%jkJjjLJoNKjKKJ%lpJjK%%KnOjnMK%%LKklJJkljLLLjnlOKl
-1117HljLJkKJ%jj%JjkkLjnOj%L%joPOJkJMKknljmmKlPMjmmjL%lPNkomM%lj%%MMJmjMkoPK
-1047A0JKlJM%npKNknKOJonNK%m%NJj%jlJjkjKjlMLkJLjoK%JMKJJjqJLmjkMPKlk%klkMKml
-978AKKMLloJLkkQJkJklkJjlJkMLKJ%jjkjKJkjKKKjokNOMJmokkjJOKlmjk%PKjkJjJKjkmkM
-907FJllKKK%JKJk%%kj%jJjnNMK%JkokLJKJKLmojkOJnKMjnkJJjN%lk%LK%J%KjmRjj0M%oJ0
-838A1LlmMKkkkljjKPJkkj%%JKJl%%mjJkKNjqJ1Knmj%kNJ0LnnJjl%%JJJKjk%%kmLMjlJMMK
-770A6kml%J%nl%LM%kjk%LLJjnKJl%NKoKJoKJ%jKjjLkjN%ljJkJKjkkNJoMJmJLKLJjkjkkjK
-700ELKllk%LKjlM%kj%%KKjjKLjkK%nJLkl%j%JjLJmkNOJolJkJNLjn%KmjJj%%JJMKkljmLLj
-629FKJj%LLjonL%jMLlj%jkk%OOLkooJlLKjJ%KmjOK%jjjjljL%L%l%%lKQMnpQKnolOJmjK%%
-558EKKjlnLjkLK%mJ%KLJ%llOKnk%KLJkkJlMKKKjj%%jmkJ%LJl%NKjllJ%lKOLjjjkmmjLLJl
-487EjLjkJ%kJKjjKMJnlKkMJ%jnjJ%KKMLjkljKjlkM%nJLKJJjlMLmlKKJkmkOL%kmjJJJJ%JL
-416A2%olMllJJKNkoOJlKJkm%PLll%NJl%jo%kJKJLNJnpjJ%LKlmOLkkJJkmNKJJJmoQMjm%L%
-346A1nkJJj%KjmJ%JM%kkK%lKKMLjmm%jKN%kmjKkjOJknLLjJOJll%lnjK%jLK%%lLPJpoO%jj
-276FJJjjjJLK%klLKknkLj%K%j%%JJJJk%Klm%LNJmlMK%joJNK%%jkJJJkmlJK%JJkkLK%%KL%
-205A3mn%MM%JKK%nrJLlJKmKK%QkoJkkjk%JJlLM%kKKmmJ%j%%%J%JjKLNJplPJlk%%jjJKK%j
-135H%jLKmk%k%jlL%lKKMM%moKK%%JjkMKkk%%LJjkKKkmlOLmm%lK%LNLJ%kkjknNLjnkQLmpL
-64EJk%NKmn%QQJljKlpoPKkJJkmjKjmNLKJK%lmkLLnkQKjjjkkNKjklljKkMLkmkJK%nMLJlmN
7FKMKjlp%%kLMM%nlJJJkjkjJLJjljMLljPJnm%JL%lkM%j%LJlmjMK%jkj%jjNLjkkj%%LlKM%%
81IlJLlnkOOLJooJK%kk%jkJMM%mlJLJ%kmMLKkl%jJOMjonJLMKmmLJmkMJmmNMJjljLLjmmMKl
154E%J0OjrqjJJj%%KKJJj%MkrOL%%KKJll%JjkkKLjnlJPLlojJOP%nnm%KNJp%KOMmrKJkLML%
225A3jklljJLLK%mkJlmKNJj%J%%KLLjonLJJkmKKJmJMjkkJJ%kjkKMKjmjL%kkKKj%jlLKJK%l
296FnJKLkjJkLLJjkkKKlkKLLjk%%kljKLLJmm%LjoKjOJkkKMlm%JkMLKJ%%jkjl%LlLLknjJKK
368HJjl%JjmKL%ljL%j%LKMKlpKLkoLJkk%NMJlo%L%jJKljPJlkn%L%lNNlnN%oKK%J%%jkjLNM
440A6lqmJLKLK%kjjlmMjk%%MNLknn%MMKjnlOklLjkJJKKjmJON%ppMLLJmnklLJlLNLknkJjK%
511E%L%k%LKjnjKJJkKJj%JllL%J%JjJKKklLjlmLQJnnNOKlqlJjKJJjkK%ljLJmJMllMJJ%j%J
583Gkkj%KkKNMJmnlJPKoJKnjMkmMklLjjJjOLklnNNJ%jmoOKKJlkJJmkKjjjOMknlKL%kjK%%J
655FKJmkKL%jjLLKKjjlmmJMMknm%NMmm%KP%nmJ%M%nM%mMOKmpMKjMNJnnpMNMJj%lmkKJkj%k
727CkKNK%%%jnKJnLJjMLjmlKJJjoLMKl%Kj%LLmj0RKmnLjkK%K%lkNJnNNjomNJklKLJmkKlLL
798G%lQPjnJPJmllj%JJmojJ%KMJmljjLNL%lol%%M%lOJ%kjJjmNKljJjjKKKJ%jllJLOKnojLK
870HkmjJNNJjknmLk%M%k%jKLlnMLKjJjjJJl%LKjmk%j%KjkKJl%Jk%%KLJjkJNMmrQNjpjRJpq
942@JK%kLMNJmpLNKjn%Jjj%lJM%m%KMLnqLkJLJ%JkmOM%nJM%moJKLLLnmPkqNLjmJMKJkkjKK
1014A1lnJL%jl%JjLJkjJJ%kkjLLkLP%pmKjKKkmkLPNKlonjMKKLlnJknNLknKK%J%mkKLMKJlp
1084BLLlnKJ%jJK%JNKjmmLjl%Kk%OJkk%%lkJMKJ%nkLjjNNLkpnKjjNjk%LKklkLNKjmjJ%oLJ
1155EjK%%jLLkjJJjll%KJlkJKJ%kjKKJjKLkoKKjlLMjnmKj%KKJl%%jjJK%k%LJKklNjpLkJK%
1226D%JjlLNk
1233G
##PAGE=	F1=11381.562461525940307
##FIRST=	12655.339635440002894,	12655.339635440002894,	0.01431296858936548233
##DATATABLE=	(F2++(Y..Y)), PROFILE
-2861EJkj%LLJl%%lKMJkmkjkNNjoMKmkML%kl%K%kkjKLklON%ooL%lMJm%LJkkK%%%kKQ%oJ%l
-2791DjL%MMknjlLPKlooLKJJKJ%JkmLJoLPjmk%JKJJknjJKOKopJLLjmN%lKMK%lj%kkjkkLJJ
-2721EjMMjj%klmKML%jlj%KKjlJL%jkkKKJjljKKjlkj%LLMKJKNlqqLMJjm%K%%j%L%kJLJkkn
-2651C%O%njjNPM%lllkkK%llMJllL%lMPL%%%%jnkPmmNoJKl%kkJ%NKljJjk%%%PJnkKKK%nlJ
-2581BMKJKloKM%lnMLjnKKk%j%%j%KKKkjMmKPkrMJkMJnnLLJJLjqNNmlL%mj%KM%kLjlJ%jkJ
-2511EKkljjJJJJKkj%KjlPM%klllJMLMLlr%KkJkjQNlnJJJkm%%jJL%k%%kJ%lKMLJ%jnkMJll
-2441BKJkjMLklmMMJlmMJ%JJj%%%%K%Jjlm%MJljKj%%JL%lkNKKKL%mpm%MKjmjJ%%kJNmLQKj
-2371A6%JkqnN%kKlMLoMJkML%knn%%K%J%kJjkMkjM%oNLjlJK%jkj%JK%l%KJklkJMNJmmN%kk
-2302DKKkoPPJooOkpMj%KjJNLklkoNM%kkMOKlmpKKoM%kN%mkLlKMljROjonkl%%jJMJjkkjLJ
-2232E%kj%jJMMKllMm%QJmkl%L%ljK%kkjMKJJjjLjk%kjKNJmp%JJKMKjkKKjkJkmjJjmLKJJl
-2162Dl%%MONKlnmmJKjKlJOKmmOLjmm%%kJLNJnoN%jJMLknmJjKPMlpjjlJJKOOJmmlj%%MMlr
-2092AOJlLLkoNPko%Jm%O%pjJJ%jLNL%mnlO%mlJLLlmLjjKJkk%LKlJP%nnMOKllKmmJMjlNk%
-2022EJjm%KJjOJllj%LK%%KJkoKKjJ%jLNKoj0MJkkLJ%jLJkjOJmn%LM%nnML%nJJKJnNOmo%L
-1953Fk%MK%lkKjjj%KnNL%jJKlpO%oLJ%KjmK%kJKKM%mm%kOLK%m%NJnpNL%n%PL%%jklk%kjj
-1883CjNKmlM%k%NMjooLjKNKkjjJ%kJMKl%K%mjKknOKlnJJjKKJjlmL%%JJjj%JJMNknJKkmkM
-1813FJlJ%lLLKj%J%jjjj%K%m%N%m%JjKLL%nljlKJ%jJOJnnK%JLJjlJ%kJLjlJLJJKJknJLMJ
-1743A4npKKLLkmO%lk%KjkjkJLLjokJJjKKkjLKJ%%JK%moJJKM%lJjnJLjKN%no%K%%KkJLnNN
-1674A2llJ%lkNjmKjKjjNJkjkkjMM%kmkMLNjpl%KMJLKjmmLjjJklj%%%MKjl%JjJKjJJjjkJJ
-1605EJL%knJKjjJMKjljkjNPMknn%%jJ%jk%jPMmqMJ%KJlmj%KKJKLKlo%NOJnq%MK%jKKlo%K
-1535EkJ%mRMmpMO%lJKjojOjo%LOLjnoLjjJ%jJJJK%lmJJ%LJmlKKJJ%%%JjjJ%KJ%%LmqQkJN
-1465A3mqLJ%kjKkkMPNll%kjjKMLlqJMJ%mkkKLoOO%nmjlMJMMk%JmpjKMK%k%LN%qJPjojMKm
-1396HjJmjOKl%KjkkkKN%kjjk%%jj%JkJMOMojNlp%M%mjKkjJKLLKkoLLlmkLKJJJjljNMjnk%
-1326Fkl%%LNPMnqnK%k%NL%mlJkLKkljJ%kJLLJJ%%%KLLlkLjnmmJKKJKjnJMjjJJjmlMMjnjJ
-1256BLM%lnMJjKKjkkLL%lnM%JKlkjjJK%jKKJJnjQlqMjjJ%MKllOKmoJjKM%j%KMMJ%jmpoMJ
-1186EjJLK%moMLKkkJK%jjJL%ljJlkQKkJKJJjlmlkJ%LmLLm%jJJ%j%OKmn%LLJ%JJjkllJKjn
-1116@OOL%jkkj%%ljK%Jjmk%LJJkkMOKmjML%mnJkm%KM%mkMKJkmPLlmm%JJjkMMK%lkKjpM%j
-1046CLLMKlmmkL%jOOkqlKMKmjPKkkmpRKmjJljNLljLjjjlLjmJLMJ%lll%LNJk%Klm%NJoJLJ
-976IKLlo%LJoLMJ%%jlklKLjkMNKmmKJkjK%jkkMLkpOOMjnnl%%JNKlkjkkOkmJ0LklJjlljJJ
-906ElkLLJ%%K%mlLlj%ML%lLM%lKLmpjMJklMKJjpJ0LnjKjkkJ%llJJKKKKJkmjjJJ0KrlLlJ1
-838A5Oloj%%JKlnmLNLjln%%lOMJjlpNkjMnK%PMmolJJNPJmm%%km%%KK%lmKKJjlK%NM%KKop
-768CJjJJl%LLKJkk%kjJJKkkkJkMMjkjmKOOjnnJJjlkJK%JjkL%%kMjmK%KKJ%JK%kljkjJKKJ
-697HJjknLKkkJKK%jPMknmj%JLJkj%lm%LKj%MLkmNKlnkJjjLM%mmJ%J%JK%jlJKLKjlLNJJ%k
-626A3k%KkoNLnoR%plKKJjkKOMkpm%%MK%K%Jkk%J%jjkK%kJKKJ%%lj%jNKjjJklk%J%jlJMKj
-556GjKjkJ%KJmJMjn%OLlrPJo%LKJJ%oj%LjmOK%lJMKkllkK%j%KMJjj%mkMKJJKjlljmOPkpn
-485@KKLJjJJjkj%JJJkjL%jJJmmMKKK%jmnLLj%%JklLPLmnkLMJlj%jljj%JK%kjKJ%%J%jMNm
-414A0pO%mmLLKlnOLJLKmomKj%JJNL%mljljKLKKMJknmJK%lmNQKnnjKklKMKKJkn%LkkKLJkk
-344FjJjjJjJ%kMNjmmJK%jLMKjlpK%JMKjomLJ%NKkokL%KQNlj1%N%k%%jkjjkjON%ooL%JKLK
-274A1%klk%MJmJOjpjKJkl%JNJm%J%%%kMjlKJjJJjkKKjkmKNK%%%jKJmp%%LJkj%%%j%JLLl%
-204Ekk%%ONLjllkM%mnMkKKlMjkKkjJJ%jlkJMJk%Ljl%%jk%%JKLjKJjjmNLJ%J%lmkJ%%%KK%
-133Hj%j%K%nJNL%mmkKKK%mjM%kjkJLK%j%j%jjLL%mljMKnKJmMJoONK%mp%%jOKln%NLmnKK%
-62EkLM%lnLOJlkLJlk%jJLkljJLJkmNMKjjjkn%MnNN%jjK%okOK%klj%KLLnqjLN%n%LKjkJkM
9HJm%MKKjpKL%kl%K%kmJKkLMjlkMJnNNmnJkMKlmMM%lKMKlojKkjK%lkKLNKjkkklKJkJLlk%M
83GLjljKjNNlp%KJjjJ%kkJMJllJK%%jl%NLJkmlJRNlolk%KJ%jK%jJKknL%kjj%%JOMlnk%%JP
156A1Q%qqkNKkk%%k%OJjjkmLJMMLJjoolLLjmJMKkk%JJKjo%J%JJkkLjLMlnNMKkp%KJNLJ%jm
227A1m%JjmKNKlpkJLKJkmJJ%%NOLlpkKk%LJkjjKNJlkk%jmLJkjkLJkMK%jjj%KKknLMMK%knm
298DkJkOJmJNN%onJMjlkJKJ%%m%L%KMLlnnjNKkkLKklkjKjNjkMN%jKJkmj%ljKkLMjmnLKlKL
370Hkn%%J%kK%%JjJJLJLOkj0JJmjjKMjmONJnoK%%mKLjOMlmjklKLmjLLJnkLKJ%%%J%ll%KLj
441GnLL%ljLJJj%lmN%l%KNNJnpkLLMLjonMkm%%JMK%J%knLMMlqMLLLjlmmlKJjJPKno%MMmjN
513IJjkkJJkjKJkjJJKK%llJkKj%JJLJJkkjjkNQJokOJlmmlj%LMJlKN%pmOLmmOkoKKLLnkPjm
585F%%jmJJLLllkJKNlkKlLRjj0JLllJLkJPJmnjPKkmjjl%KP%nmLKlJKjlKNKlnLLjmkjKKjkN
656GLlmKKJkoOMj%jlK%nJL%jkLKmkLj%NNJmpkjOJoMKkJLLJmo%LkkKklLKKMLJ%mn%MKlkJmj
728CjKP%ljjmJJKOJmmjKlNLkljkJ%KJM%nkKLJoKMlmLjkKKJll%MKnJMjj%%KJj%JkoJjJMLJm
800FKOkp%PKlkjKKK%mm%jjLN%lj%kjNL%knmLLJkn%LL%jkJKJklJ%kjML%jJjmlKMNJlljKLJk
872A0mmKMMKjopKKLK%lmkLKlMLjkmOJkJknOM%moJ%%JLKJjkklM%nM%jK%lMOKooQNjqlPJlm%
943DLjjjLPKnj0MM%jlmLMKkmKJjoPKKLlnllJJ%MNkpMOJlnKMJlpLNKjm%LkmJKjlNM%kjkjJJ
1014HknOKl%Jj%JjjkkNKkjljjOLpMLlnKMLkljJJJKL%ljjjLN%ookJMMKmlJ%JJljLlk%MK%%j
1085F%j%LjmJL%ljQLmnmLKjkL%kMJknKMjmk%JOJmJMl%NKjlnkOjpNKljlKK%JKLMJmmJL%mkj
1156EkjJ%QMmpMNJnnkkJjK%KLKjnjNKjLKmqPKkm%MJ%jmk%%Lk%Njl%%%%jjjONklJkoMjjLL%
1227Hk%kjNk
1233F
##PAGE=	F1=11240.031664424377595
##FIRST=	12655.339635440002894,	12655.339635440002894,	0.01594654470682144165
##DATATABLE=	(F2++(Y..Y)), PROFILE
-2861CJj%%MNJk%loKMJkmjLLMLkqKJn%LLKjmjKjjj%%jlKMMjljKKkj%k%LLjnjKjk%MO%omQJ
-2791A1lLJlLlmKnMNJkmklKMLJjkKKkmm%PO%mkjk%J%jL%mkO%lKKjjkkJJK%kKKlk%%kk%jMK
-2722FkKNJlj%kmJJkKKJJjlJJjjkjJJLMJkj%%kkjjjLJJJ%KJJLLjopJNKmnNjkNLJ%Jjmn%KL
-2652I%mNKojjOOJkjjmnmNMjlk%%%ONkqKNlJK%lmJNknMlkJkK%kKLJkkJ%kJ%kLPLj%kkK%nn
-2582AKLLkmjMJJklJNKlnkJ%MLmmLk%LM%pM%JMmpNJ%MjlJjkjJLJkJKjmlLKjlLMk%Kj%J%%l
-2512FkjjkLMKkJKlnJ%%lPMjk%LKlkL%kjjnMJJJmJMKklkkjJ%kj%LKJkk%%%jJLjKNOjnolNj
-2442FnJjNMJ%lmkLLL%kkk%KjkjML%jkkjKJoNJjjkOM%kjmnKLJKLjmoLj%N%llNKjk%jKlMNJ
-2372A4%KjmnmKLJKkkKjLklQkmjljjMLkjKKJknjMMLknJNjljjjljJj%LJjj%KjlJJJLKk%Mjl
-2303GKMkomKOLmjOmnP%ok%KMLjjjnJJj%%jKKjkmPKnkLJKJl%LmlMljQMjmn%nNJl%PNknnkN
-2233FKklK%%MLJlmJJoKMJ%jmjLjjJJ%jJ%%LKJkoKMjmmLMNJnjJmKOMKjlm%%k%%jjk%j%LLj
-2163ImLLml%%PJmn%OJkknMMjjnNPJopKJKLKJjnmOjn%LMKjkjjjLLllJ%kkLLKKMJmomkKNPJ
-2093A7rn%J%LLnjOjJKkmJNkoNMLlrMO%mlkmNKmJNknlPMjjJJjkjJ%kkOJnnOOLmmjk%MKmnN
-2024G%JMJkkjlkL%%K%lmNJ%KJknKKm%K%KLJmlJlLKlJLjKJmkNjo%jLNJmk%%JkjJLLjnJkJj
-1954BL%mOMjj%jmJK%j%Lkl%KLknMjlLKJknM%ljLNNKknkjoONKJmlJJjjJMJmkL%KKkk%kljM
-1884HLkoj%JLljMN%lmlMJJL%ljklKJ%K%lLKl%N%moNLlkL%lK%l%JK%%jkKLJkjKQMnpMLkmn
-1814ClLK%kjMK%jlkJ%%jkKNMmlOMJknnLML%kllk%JKjmOKklkJNKmmLKkjLJknJKLLMKln%LP
-1744A8%j0nNK%jjkJJjJLJmpMk%LKjllJ%JLJlkkKJLJklNLlmKLLkkKKlmmLNMJmpL%jjLJkJ%
-1676FMJmljLKkJJnJj%JKNJlj%LkpNjk%jlJMJnL%KJn%KOJ%%mlK%%%KjpPM%lmjJJjlJLjkjJ
-1606BJJK%kJJj%%jlMKlkKlONL%kljmlLKJ%lmPMkmJ%jJKKjklJ%lkjMLkmLOJkmlKJjlKKJkj
-1536Ck%KJ%OLnkLJ%jKKnqNL%nlJLLNKmkJjKKJjjJJjl%%jn%MklkLL%j%JJkkkJLKj%NjrPJk
-1466GKknjLKj%LJkkMLlJLlolLNKkmLKK%mojKLjLKlmM%m%jLO%KKmqlLL%mjJORMnoKjjJ%jn
-1396EJLlkKKKLJkmlJLKkmJJJ%mjJkjMKKJ%m%Ojnlj%jL%%JJJLLKlpMMlokJj%JMKlkKJkkKJ
-1326FlkJkNMMJmqJKjkKNMjpkLlJJ%Ljm%%%LLKj%JJMOKnrL%nl%JjJKJllJ%k%J%%jKL%l%jk
-1256AOL%jjljjMNJjolJjN%%JkmjMl%KkjJKKKLloO%n%jk%%jKJLKjmjKlKNJJLLKjklkll%Jk
-1186C%MKK%on%LJJNjlkJJLLjmj%jlMKkKLj%kllLJjkKjlJKJK%jJjjLJlklJM%JMJmm%%jKj%
-1116DKKLNknjKKjmmJMKllkKjjN%kmMLjjNK%nkNjpKJJjlNNjlkkKJ%jjkL%mJL%%JJ%KknlK%
-1046CjKMJlljj%J%OO%ol%M%mkOLkklKN%pmK%%MNkmN%jjkjnN%oPOJmnj%%J%j%Jj%KKjkKJJ
-976IL%ooKKMjmkMMKjklmMLlkLLKloMJjkJKkmKLLJoKO%kj%KjmkK%kJLjnL%OP%nn%kkj%%%J
-905D%%LL%j%jmkMk%LJJJ%KKjqKRkq%K%%klLLJoLOlljJKJJK%mkjJKL%lokKJLMLkmj%PNln%
-834A1Ln%Mkmk%K%%joOMkn%LLjoO%mOkmLKMlpkMLKK%l%K%nnO%j%JJjm%LJkkKLjkNjpK%lM%
-764Ek%OMkjlkL%%J%KJjkjkoOJl%kLPM%lklm%LJlk%j%LjjJ%JjjLL%kjl%NLlnLJ%jLQNJopj
-693IKknk%KNjmJ0NlolkmMKJJjmmLJOLkjJJklLkpL%%JKjmj%L%kjLKJjj%%l%MKKLLjljj%%K
-623A2kkPKnoNJljKJlm%jMMjnlJkJOLljLKkmm%KjjMKkkL%JJ%mLLmnPJmkKLJjlkk%KJ%jJLj
-553GkP%kkkJLjnMOJnqLJmkJLJLJjk%%l%NLkpKOMklmkJjjKLKK%kkk%kLM%j%jJjlJQ%omjkL
-482DLLJmn%%kLNLlkkkLNLnoL%%%jkjMNLJjnl%kMQKqq%NJkjkMKjjmjKNKJknkJJj%jJNjmN%
-411HmJLjkmJMLLLJmmmkOjn%MK%llLJj%KKJJklljJKjjMKO%oljj%JlLKLjmLjpL%JLK%kljJJ
-340EK%kkjLL%kllNNLJ%jjmoNjjJ%kl%LJl%K%jkjKLPO%qnPKllJKkojL%JKjlk%J%%PNkmmmL
-269DKk%QLomKlMKlklNM%jjlk%jKKlk%kL%l%JKJKjLLj%%%JLjok%kLj%%mNM%llJKmjKJK%jK
-198HJkkLLKlokLk%Lkj%lLLKJKJjmm%lLjJLJjJJmmLjjJJKNKllJKkjLNJnmljLLklO%p%KLKj
-127HnMNkjjkKLK%jnlNjmmJJKL%kjk%j%MLklKK%mKOloQKnmNMKmljnLN%mnONJqkKjKJJ%K%k
-56Gmk%JLjkOMlo%jMMjkJK%mnNLj%JkmKKnKKkkNPKopOJ%ln%LMKKmokPQ%rnMjJJjkNKKLL%K
15B1lqmJJlmKjKJjjKjkO%j%KkoQ%mPkqQJmjKMKjKJlllL%mm%MJK%%JKkm%kjK%mLKkJK%jJj%
87FKljOjmKMKjJKJlpkJJkmK%jJ%%JJLK%kkKQMnnjk%%jjjj%LNLlmKlmN%kJJJL%lJKlmJOMmn
160EmMMk%%kJ%JKJjljjlONL%npJJkjKljJJLKJklJMlmOJllKJK%njKKJjJjljNPKjj%klnNLkn
232DkLKJj%jKK%kjJjk%KMLkplLJkkL%KNNKjlmmkkKK%kk%MjnPL%k%jjj%jlKQN%%%kmokNKkl
304EjKMJmmjLJj%JJmJLjKMjmjJ%jlJjJL%K%nkLjJLLknJK%%MKkl%%%kJ%JJ%ll%%%OJlkKKll
376CKkKMklK%LjKOkrJKoKLkjJmJMJnMKjLloNMK%mlKJlkMjjNP%j0nJJMllJNjlkJL%mLLJkn%
447BJKKjjjkNKkJMJJjlnjL%%%%mjJj%JMljNjjJJkkkLLnKJjONjlmmKKjlkKj%%JLl%NKlojJK
519Dj%jjMJlJMjm%jK%KklJLKKM%pnJ%QNjnMNkpmkkjKMJjjQOmj1KOJlnKjm%MKJlMPjnomLJk
590CkJKJjmKkMJlJjLQ%rKMjjKKnmQJjmmMMJkmlLKjK%nKKkmjK%jNLkoLMjml%KKKjlNMlmj%J
662EjJLJloMKMJokLkkJMLloLMKKLKkpm%jMmJOJjm%OjqMPlnjjLKkl%KL%nlMOKkmkjKKkKjjJ
734G%lkKOP%nnlJlJ0LopjJjKKKJljQjpMJnkKjMK%JKknmJKJjjKJ%%jJLLjmoJKjJ%%MjlMlKK
805Imkj%jMLKjl%%jJLLKJ%%klj%jll%LNJnl%JKJL%jkjj%kjK%%%kJJ%K%jNKklljKKK%mlLKL
877A0LlnjLK%%%kkj%%mMKklNLkjJkLLjmlKK%j%J%%l%%mPLlpM%JL%jjkkMMJkolLMJlJJJkkk
948BMJkljJJLJkjOKnnL%kMNkmK%kkk%J%%PKllKJllLLJnjNLKj%%knJLkm%KJJ%%knJ%kMOJm%
1020GJ%jkkM%nKJmJjO%MNoqMkl%MKjlJL%oQMmqMM%%OLnpnLNKloMLkkkjPJp%jJJ%Kk%KLLjn
1091Fk%JLMLlnkkkJJjNMln%lMMJkmkJ%MKljOJKKkomkLPJnnJjJ%jJKLNL%jnnJNMkoljKjjPL
1162A3lpOOkpnLJjk%KjjMJ%kkLKKJlnNLkmnNNMmrLJKjnLJlKJ%KjljJNKljKkoLJkLO%lklJJ
1232Em
1233A
##PAGE=	F1=11098.500867322814884
##FIRST=	12655.339635440002894,	12655.339635440002894,	0.015668215230107307434
##DATATABLE=	(F2++(Y..Y)), PROFILE
-2861BL%kkML%jjjlj%KJ%JKKMJmoKJm%KKM%lljJj%JJkj%%J%j%LL%klj%KJjmLLJjJJkljKQJ
-2791A4jJ%mj%jjnMjJj%LkmNLknjNKJ%kJMMjnljljKj%PJlkLJKJlp%N%jjjJm%JkJj%Kkk%KJ
-2722C%OMjpkN%kKJnkNLJmmOMjjmjjlLNKlk%jjjJkjOKjlkjjLMLjmlkKKj%LjnKNLJ%kpjMjK
-2652HMkjKjmnO%j%K%lnLMKJ%%%jkMNlqlJkJMKklJKkkN%l%%kjLL%kkkMJKL%lkMMjk%llJlj
-2582BMLjmJKJJKjmkLJmlMJl%MkmLkjLPKnn%%%kLK%%NJjjlk%%KLJ%jj%%J%nkN%l%Jj%JLKJ
-2512A2lnlLJJLKLjn%LjmJK%lkLOKmmMJmnjKL%%LkjjJ%K%lmjJ%j%%LJ%%kj%JMMJ%MNkplkj
-2443FJkkKLJjjjlkLKLK%koKNJmn%MLjjjmKLlkKJlKOL%kml%Kjk%%JKKKloPKllL%%J%%k%NK
-2373A3jkJjlmk%ONJkkJlmJ%NjoKJkJNJjMjmlmLKJJJjlJJ%%j%%lkKJ%jlMKjm%%JJJJKjjKj
-2304Fl%Njnj%KMlJQkoQMnplLKJJK%lkljjL%jJ%kLM%k%MJljL%kllLJkMKjmkjJMJnKLMjmml
-2234AJJ%%KLKMJkolMjm%j%jKkKJkLJKkjLLjkjK%mmMKjm%MKJKMlj1QNJJ%lokjj%LMKk%kkL
-2165ILnlJ1Llj%nrOJkJL%mklK%LNjlPMnpmMNMJ%kllLjnj%MOMJ%mmj%lk%j%jON%lMLmqnLJ
-2096DJNLkmJ%nKMmlKmPMJljJjjNOMlj2lO%lj%mLKpJ0NlokNNKj%kll%LJknkLkkMNJmlj%LK
-2028HjoMNKJ%%%jkmn%KMKJloM%kJK%mLLjmjKkLLkljKNKnnNJ%JlnLjLJm%J%JjJJjKKjKK%m
-1958GmkKJLJnKLj%JlmPKjlJjnKJjJjkJjLKJ%mLKn%KKML%lljkkJ%MLjljKLKjJJmmJjJML%k
-1888A2loLLKjl%LknjJKNKkm%OKlmjj%%jjJKNJooJKPJnmMJ%kLKl%%m%MK%kkkkJMKmkMQJpl
-1819ENLJmp%MjkKjlMJKLjlljj%kJKjKOPMmrrNKj%%J%JJl%%l%KJjkKKknMJKklJ%j%JkJLLK
-1749A0k%JJPjj2LLllJKjlMMKLjpmNkmL%kKKjnKNJlnJjKML%n%RJpmN%mkKL%kJKJKJlqLJkl
-1681BJMJJJKkokK%J%JjnL%jJNMKljK%llLkkLjkkkJjLLJmKMkKKjlnlKJKLLKnlNKjlkKJjlm
-1611AL%lN%kkJ%JKlMMjllJL%mjLQN%jjknokKKKKkoJLjJLKo%M%K%mnj%OLknjJjJ%j%K%mML
-1541GJlljKKJKJjj%lNLkll%%lMKlk%kML%NOkpjjKMKkkLJkkJkJ%olJ%kK%jLKj%jkJKjmKkK
-1471CKmNLllKJkj%JKNMlplJJPLnpJ%KK%%KJkkmJLLJlJjmKLk%L%oJNMLlpmJJ%jL%KPLkm%j
-1401A1%KlomML%JK%j%LJmpNL%kkjJJklJJJlJOKjmjlKKLJkkkkKKJ%KLM%orPNlp%LKjkLKnk
-1332CO%mmLLkl%%MLjklJM%n%ML%lnMJmKK%Mjo%KjKMJm%NJ%KjmnMKkmJjl%K%LLll%l%LJ%J
-1262G%kK%ljJKMNjonJJML%moKlLM%jlkQMknmjK%KMLJmoLjkJJjlJKkl%JJjKKjjLMKMJkmmn
-1192B%JjjN%%JlJJmKMJ%Jjkm%L%JKjljLK%J%lnKL%llMK%kmJLLKkoJLKJk%J%jkjjk%MNJlo
-1122BjJKMLJjloMKjKMLK%nqJLjj%jlJK%%kmLJKK%%mKMjl%ljMLKJknJJmKOKnjMjnj%jNL%J
-1052A2%lmljLJJkkK%kjL%J%KJjKjjkjjkjK%kNMjl%jkJjP%nNKml%jjLJmJKL%jk%k%%J%kJK
-983E%%JJL%%JlmLJm%NLkjMjnj%KKjpLLlJKkmJ%JjjjLOMjlqMNllKLKjnj%jjjOM%kpPOkmk%
-912HkljJKMKlnKLJjJKkoNMjllJKJLMJnj2J0L%jnmKKjmJMjmL%jkMNL%%%kljJKLkolLJj%jJ
-843FMMjk%%lnLOkj0QjmK%%kJJlJLLJjl%%lLKnKJj%mMJklOL%kJJ%%kmkM%jLMKkonLj%L%jm
-773AK%%JjJNK%lpQMmml%Lj%J%LNjlJJmo%%J%KJ%JKKJmnLKjklLLKkmLJ%j%%jljMjKL%lmOJ
-702I%j%QP%prMOkrl%LMkoOLll%JjK%KKmmL%jRMlljkkkJj%Jl%MKjllJOJllLKJll%JjlJMNL
-631A4JkmmmJMK%KNJjjjjkjj%lmjLJNJmmjjMNJoJOKkkj%kmKOLlm%jl%JJMJjmLJll%KNK%ln
-561CkKJ%kL%kPPjopjL%j%MO%nojKjKJ%%%j%JJkljJPKlJJ%jkjKJmkKjLMJjnkLkkJ%kLKjJK
-490IKLknkJJkJO%noL%kjMLjllMKjLkmKkkKj%NMK%%lnjJmMRJqoKjJMKmJOKkklJJJMjqnJLj
-419CK%kJjlNJKL%mnLML%ml%%KkkOjnjLJ%KLJkjlkJLJ%kk%JjjLL%Jkn%JkLKljLNjq%%J%lK
-348CjKKJjjk%JjkN%mkMMl%KKMLJKlqkKlkL%mjJ%LLJjn%LJJJKKjljL%llJLjn%L%JJkm%K%k
-277B%MKjkl%LjmPO%j0MKmLJlklOOJjkkkjjjJJJjk%L%kj%%KkOLjjkkKL%lkk%Mjl%lKMLjlj
-207FKkmKLKjmjKLKJ%kl%Jkj%%k%NJlkKLLM%ml%mmJJLLJK%omMjJJjjNKk%K%lkKPJlnlmQOn
-136A0nRjpnLLjmjMJlK%JN%k%klkNJljJljJkKJJJ%j%L%kKKjmNNnmPJlk%LKkkloOLJlmLOjq
-66C%%lKJMjmLJlk%KROnoNkmkMQKmrJM%%lmkKM%nJL%jlkKMRNlj0lPlqOKkm%LLJnkOPJooJj
4DmLKJJ%MOLkkmk%mk%LJknNMJlllNNJjjlpMkLOnjQjnjjMMK%knlLMJknnOM%ln%JjjjjLJjkM
78FKlJNjmm%MKjn%%kLOL%jLLmqj%kJKK%JJll%j%%LKJJMLlnJJJll%LJkjL%llK%nNJljLjlPO
151A4M%oqjMMjmj%KjMJnlMJ%KJkj%nKOKkmjMkmjk%%MKjkJkjjJKlMOjoJJ%JKK%kknLJlkON%
222A2klkJjmKJljJj%KL%j%KKjJKJjkl%LjmNOLmpljKQOJkkmmnKLJ%jlJL%kLJjjjjj%jjjLRN
293A9kkJJmqjNknJLkjMjk%jjNKKKj%J%%kmnJOLkoLKmkJLJl%%%%JKkmJ%KK%JKKJl%jj%j%JJ
364IkljJLJj%KJjnjlPNkpJK%nNN%kjlmPLlo%J%kKKLL%JlqNMJmjK%ljKj%LMLkpjjkNllOLlm
436CjMNjl%%jkkkKKJmJK%LKlKMjnjLJkj%j%%JJllM%KjoPKl%%%%j%JkK%nPLJ%mmMLklkjJjJ
508DJj%kJLJmlKJjkLNKknKKlLM%kkllLK%%LM%omkLOMjl%LnqLjjLJjjJMOKppQJkj%km%KKJj
580F%NLkkkjJ%kljLjkJJ%%JkjJj%%jLK%KMJnpOLKjnoPKkmLKjk%%kKJl%K%jkKLkkJ%jJk%LK
652GJjj%%j%KJkjKL%llLKk%kMKkkm%LkjJK%%NMjojjlKkLO%onNJkmNM%omMQKmoJLKkj%nLL%
724Hmj%jMJjjjL%kJ%%QKkmmkKPJplkJJJJljMPOkj0mO%o%%JNLKJllmk%kMJKjm%jKKNjpJJJJ
795GKjoKKkKJNJmlJJlmKJJJ%k%KLLLLK%lmok%kKJk%%lJ%%jMNJnkjkLkJ%j%j%jKKNKJMjnol
867AJKKKlmMJjJKkjKKjjjJjkJLJm%JkKJlkJKMKjll%JJJjjjlJJL%k%NKojMkjNKllJJkkl%LM
939HLkm%%J%mjJ%LJkl%LKl%OJlmkjMOLknmK%kLjJKlLOkmlkMKK%ojOKJ%kJKnmPJpmK%jjJ%j
1011AKMJk%Kjl%%%kjNN%ol%JjMNJkklkKKJllL%mJK%jNM%lmjKJMM%mmlJKkkPKklkJKlmMKjj
1082EJjjKK%JjmkLOQMmoklm%JlJKJJkkkKNKmmM%kkM%lNL%kkljJkMMknlKJ%JjlPPLlllnkMM
1153I%ojNLkoMLkjNMmplKLJlkKK%nMNJk%Jj%jn%Lk%jjPLmnMJJjnk%LJlMK%kmkJJJjJ%kKMk
1224E%P%mlkLJm
1233C
##PAGE=	F1=10956.970070221252172
##FIRST=	12655.339635440002894,	12655.339635440002894,	0.03412244841456413269
##DATATABLE=	(F2++(Y..Y)), PROFILE
-2861DLknJKK%k%j%K%j%%%JMMJmmK%mKjjQLmojKkjJKJjljN%mMjkJj%%KMKjo%NJLJmqLKjK%
-2791HJL%kjjjmJKjJkKMjoKMKJmm%LMLJJJnoKK%%jnJNJjklJMMjj0NLnmL%jkkKMLlnMjlLJ%
-2722EJKKkoMLkjLJmoOM%koLNLJlklnLKLJ%jll%L%jOKnnjjKkMMlnL%jj%KJ%jkjKMLnjPjll
-2652DOklPKonKk%kN%kj%%MKKKjlk%JkoMKjj%JjkLJmJPLljJllkJkJJ%LjKMKjjJJmkjmKKjj
-2582DKJlkMjkMOJmoj%jL%j%lK%jJJKkLJlnM%%%jJJKLKJkmkK%%J%J%%J%jjkJN%mnkJ%MMNJ
-2512A6lqkOKkpRO%m%%lkLk%jl%LKkkKK%lnKJ%%J%%Kk%MJlmlLJ%k%%%L%kJjKOOLmkJmmK%n
-2443EkKKJJkmlKkKJjJJKJl%OMmpjjKJJKjmKKjkkKJKMJkmljK%%JJK%%JjmNNJknlKLJklJLK
-2373A1kl%Jjl%LMJln%KlLNkkkkL%lKLKOKpq%OLloKJ%jj%KjlKMJkj%J%kjK%kkLK%jKKjljK
-2304FKkj%jkkLL%mPJpOP%ppKL%%%%Jjj%jKKKJlk%kjj%JKkKMjnl%MLkjJJjk%MMlkMkmlkJL
-2234DKJ%%JJKK%knmNjm%JNLknk%jKKKkKMJln%KKjkljL%kKKJNLnlOkojKkmKkJ%OOKjjloLL
-2164A0oMRJjJjmonMjk%%jJ%JLLLkpONlolJMKL%jj%%kmJjKNMJJlkjknl%%LlKMjmKMjmkJKj
-2095DJNK%kmkLjmNKlnLLJkljMNOMkrp%K%%jmMJkNMknkKMJJJkmlJNKJJlnj%kkJ%JjK%j%L%
-2025EPM%lmkJ%mkJkJKMkmKkLJjjjjJjKNLmoNJkjkjKJkjjMKmlLN%nkKjkKKM%mPJnJKjloNM
-1955IJjjljK%ljK%LK%lkkKM%llJjkJLL%ljOjmJ%KL%mljkJMJjJjJLLLKlnJMlnjlMNNLlpqO
-1885GKkljPMkmJJl%M%mLOKmomKL%k%KKjjlm%%Lk%O%l%JL%oMLpLPkom%jKJl%JjLKklKjNLk
-1815HoJLkkM%nLNLJkj%jnlKJkJJKRNlj0mOKkkmJOMlqJ%kK%jJKKlmP%ljjlJKJ%J%%lJ%%MJ
-1746HJNkqOJomMKJnLMJ%loNNjljklQNkpjMKjojjjKM%lMRJrnPknlKL%JJMKJ%lp%MjmmMJJK
-1676HKJjjmlJlKjJLjjJLLKjjJlkPKmlLKlnmjJLMKmJNJmkjkmK%%K%KM%mjMK%jjjkkkKj%Jl
-1606AL%k%J%%RMmm%J%jmjPPL%jjmqmMkjLKjmLJllMNljOlkNjnlKNMknpMJ%JjJMKlnLKo%Jk
-1536BMKKK%lnjNK%%lm%KL%jmk%LRKkKjpmk%KMJkLKjKKnLMolMlpLkKMjjM%mlj%kJJJJ%jL%
-1466FlNKmoMkKMNJnnjJLJn%KjJ%%kJjkMJKLKko%%lk%KMN%noMKKJ%jlnJ%MLLJkmjJjKM%no
-1396@KJKKKknjMQjqkKjKK%KJjjmlM%kLKjjKJljOKjmmjK%%JLMKjnlLKlm%KK%lKKjJM%nojL
-1326DJjK%mKLjJLJmoMLJjklJJlOMkjjlKJlKMkoLNJlll%JLLjkNJpnKMQLool%OJk%JoMNllj
-1256EjjOO%pnMM%lkJjl%jKJlJMKNKknllkNNLknlLjkKJlmMM%%JklljKLK%JKM%nk%jJKlnKK
-1186EKjlK%lKPNJlpnjKKjkM%nMMJK%jlnJNJmmjL%kKJ%LOKnnLKk%%mnNMKjmlKKJJkn%MMML
-1116A7jnomNNLJ%KJmn%J%JKkomJkJK%kJK%%%%L%lJ%mLLJjjjkK%lROjojJ%ml%LMJ%jjl%jj
-1047DlNQJmJjqLLmjNJmlOKlk%KJ%k%KjkjJLjn%kMjjNKJlnlKM%oMkKMkJ%n%JJjjJK%JkMN%
-977A3lkklMN%kM%lLMmrJLKMJpoMllMMKjnjNjlLPN%np%%mkMKJkkkKNKnkJ0LjppOKjlK%llj
-908BJPLmolK%%LOKlkK%mnLJjJMNJnkNKmpJmMJjKJJkklj%LMJkjj%jJKMKkmKN%lokkOP%mkj
-837G%KllOjnKjkLL%JknKKkKKjkkkLMl%KkjjJLjlLLjj%K%lmJJ%jJLMLkojLkjK%j%%ljJJLK
-766IK%mpRMmokLKkkJ%LMknLLklJJKK%lk%jNMkom%%JLjjJJjLJl%KljJkLkMLkkkjJk%%NOLm
-695A2nMOkj0jJJKklKjlKJNMJnj%oLMlkPLjlllJ%k%NjlOKkkkJMN%ml%JJklkj%k%JLLLJJLk
-626A4qmLKLJJJJmnm%NJkKkkKOKmpKJ%M%lLK%mkK%ljNNKmkjmkNK%KjlkjjjJMkjNLjlnkKJM
-556HKnKPJkkjmmj%MMK%llkjKLKjj%kk%jJ%KLMMkm%JjmkNMlo%M%JKknj%%kLJ%Kk%OKjjmn%
-485BLKjKJkmj%%L%kKKljKJkj%lNKnK%lQPJlmnmK%kMOJomPLj%jllKKKJjKmnJ0Jqm%%KMjmj
-415BKlLKKKJknKNLklk%%jjmNJl%KJKMLjmjmn%MMJk%KMJkk%klm%jJLMJkjJJkmkKKlLMKkj%
-344HjkmJ%%NNkoL%JnMJmJNNLmqjJjjNJpLLnJNJknjONjlJJnoML%ljjjjjJJJJKkkLjlJKkKL
-273G%lkMJnKOknPjnkkJKNOJllKJml%kKNM%oqPJkL%nkkMK%JjmJMLkllJJjkJ%%%jLJKJmjL%
-202FL%lmKNLjmlKONJnpnJLNMkomKLMJmKJnoJ%JKLMjok%jJM%mK%JOKlm%NN%lmkjLLk%KnnM
-131FklJN%jklJkPNlnl%J%LJlJJj%K%%%%L%l%LJlkJjkMNlnOKljKLjlllkKJKL%mLKlmjKJlK
-60DJJJl%Lj%NQkqJjj%MOjpqPJlN%mjkk%K%lMKlljMRNnj0NLkJKjkkk%J%kjjKLJjkkk%j%J%
10BKOLmnkPNlkKL%mnKLjlmJPOJklknJJlL%NLmojjNL%lljKLLKjmoMK%mmKKKJjkJ%klNMkkM%
83A0jjkkJ%kj%jJJJJlLMjoJj%LJJJK%kjJ%lmJMKKKKko%QMmn%K%kkJkkJJJj%KlkKk%RQMloq
155Gl%KjkLMjnK%mJMJ%LKllK%JKjkJJjllJjkMM%mmKjlM%J%mPMnoO%%LLkjjoONmnjK%jkjJj
227BjJLKkmMJnJLN%mkkMKjl%%mMLK%LKknkJkKNJkljkjK%JMj%KjkJJlmK%kjjNMjnNO%jJjon
299C%KkJLLkqNkjLjmNJLLKK%JlqoKLMKkm%K%lkOKl%jljLJjj%kJL%kLL%jkkj%J%LMJlomLKJ
371FjKLK%km%L%kkj%kJJNKmlNLkn%JjjJk%JKK%kmLNKlljjJMknLKJj%jkjkJ%jNLjlk%NJlnK
443C%j%%J%jLKkjKKknNkkLJ%k%%JL%%jnJMjlj%LKjlj%%KLK%JllN%lJlmM%jk%LLjjJMjmKjn
515AKj%j%LLKkm%KJJLKkllkJlNLJj%kmjNKkMO%nomPKmkKj%MJ%jmlQN%noKJkJjlj%LM%lMKk
587Ij%ljLJlnPK%lkJKJmLJmkKk%MKl%L%jjlK%k%MJmjKjkJJj%MJkjjkJLjmMMJnmMKK%nkL%j
659DMjm%KQJmnKJmkNK%LJolO%mlkK%MMjkKjm%kMMJljMmpOJnj%LKMMmqNMjm%LjkmjjLj%%kL
731DKjj%jKJoQOKkmlj%jJ%%KLjlkJMNKlmmjKkmJJOPM%lnm%mkL%LjJJn%JK%ljJMLKlo%%jJK
803FK%mkLKJkmJMJlmJLJKLLL%lmpJLk%jlLj%JJ%jKOKllmkNJjKJkk%ljJNNJJjlmnKNLkoKLk
875Gk%kjKKJ%knNJkLNKmkJj%klkJOMlmJkmMJJkk%KLKKKjomNjkNjnJNJ%%lnJJj%OM%nojLJl
947BjLJ%LJlljjLMJJjkkjlMMK%mjKlJjkNklN%llMM%JkoML%Jjj%%oLNloNjj%%%jkjJKkKJjj
1019CJjlJLNMknlLL%%LM%knnLNMlr%k%LljJjOO%mnjML%%%Kjmm%lOM%j%llkKNKkl%MKjmkKk
1090DlK%MRNlnJkrJKkk%kNLjklKKklPKkoKN%jlkJ%%LKjlm%JJKJlLJkKM%lJjm%Lklj%MNjpL
1161EKjKLLkkjkl%jjjK%%KLJJJjk%%ml%JKj%KJjjKLJ%lmjKkLM%kjjjKKjmk%KLJkJM%mlKLJ
1232In
1233D
##PAGE=	F1=10815.43927311968946
##FIRST=	12655.339635440002894,	12655.339635440002894,	0.016398917883634567261
##DATATABLE=	(F2++(Y..Y)), PROFILE
-2861@L%%%%LKJ%llJk%LJkmOO%mmJkKLlkPKlnk%%%jKKK%mO%nNjo%jLKLMMkqnMJLJmoLJkJj
-2791CKK%%%jmJK%%%jKKJk%JNJooL%LM%jklLL%JJlmj%JLJnmJNJpN%pPJjjkjLKJj%JklJKJk
-2721FlkKJJ%lJKKjlLK%%jklPMklmlMKKLKJjmmJ%jMKml%k%KKMJokOlmJ%%J%jlKOJpNLljll
-2651AKKOKmnL%mKPkojkJLLMJmmk%KJmLOKljJloLKlJPMjljkJ%kJJkmJ%lLMMKjjjll%NJkll
-2581CJk%%JKKOMlj0JKl%JjkJj%%%LKk%JkjMJjjjjjLLNKkooKjkLJ%%%%%%JJJMMjmmkkkONj
-2512A1llLMLlrPQjmj%mlM%%jkl%LJJk%KJkj%Jj%KL%mJLlmjjkOKJNJlmnMKoKNOLnokkkNJj
-2443GljLJkj%JL%jmk%%KJ%kjNKl%KlmLMKjkJ%lLKnJOLkomNjnMKkjlLJ%kMPLlplLL%mlJKJ
-2373GjJKkmkKOMmnOjnlMNjnjJjkLK%MMkqJJLLlqRJnm%kKjJJMM%jljKjnjKKLLJkmKMlmJKJ
-2303IK%ljjjKJ%mjLljOLknlMKjmLMj%JmJLLJmjkoLjKLjkJKknLjKLjl%MJk%MKnoO%mLJmkL
-2233Dj%LKkk%J%kk%%MLjLL%nl%%jjK%KK%mlMMJ%kmmKJJKKj%L%LKlojkjJk%%KOM%ljmoLjL
-2163ERLlk%kjlnL%JljLJ%KNLkmoLKjjjjKJLJkJjmmLMjJKjjK%KJ%onLLMlo%lMJjJJm%K%LN
-2093A2L%mp%PJlKKlmlkKjKMKkKOjonjJ%%lKLJ%%KKkmljJLKj%jmPMLKlokK%l%JklLkKM%lP
-2024A2Ljmlj%kkPJmmKMll%KP%pkjKM%lPLmpLLkkjJLJjkkL%mj%KkLL%jk%mOJqR%nJJJljNK
-1955A0kjKL%%jll%J%kj%j%LNKkmkkJjkMKl%NKlm%LLkl%j%JjkPKqNPLKjooLLkmkkMMNMjpr
-1886BNMkmmMMJj%%%J%jlLKL%ml%J%JJJ%klj%jk%LNJmm%MMkmRLj0jQno%JjLLjllkJ%LOLjn
-1817GmKkkLjMJklKLjlLL%lmJJjkJ%jPNjpkOJjKknMLmoMkmLkjLKJlJNjnk%JLJJJjjljM%k%
-1747DJJLjkMJolNKjnKLjnLM%JK%mn%QNjqkJLJnkJLjkjkOPJn%LkllkJJKkOPjolkkM%mjLkm
-1677@MKKKjpKJm%JML%jK%kjkJLoORJnkJJlmmkjLLLJj%jkjjj%jLMKloJJk%MLKklmkJLKJlk
-1607BQLmoJKjJOLmjKkll%LLJ%jJJmpRLmp%LjlPLkmjM%%Kn%PJk%%JJkmmJJLK%jLLlpmJMMm
-1537FnLjLJ%ljJKkKLjknLPLmpjLkPLpjMkmkKjJKmML%JJk%LmkLlkMkmM%%L%mjjjJjJLKJll
-1467BMkNKnjLmmKOLmmOjpMJKkjJjJK%jJKkjLKknlKKJJjk%jkjJJ%LL%mlMmKN%jjJLloJL%l
-1397CjjLMJJnlMnNJoJKNJkj%NLlrJJ%%JjjLLJljMJkmmJLjjKLKjj%J%ll%%J%klLNL%%Jjll
-1327EkJKMJkjKJJ%kmmKML%mpOJoMMJ%jjJ%mjJk%KL%jljKJKJlmJ0%qkKNPKmonKQjnjJmMMj
-1258A0klkJLMJmkKM%mnKKjmjJJKKL%lNMkpnP%jLjlkJkmMk%MKJJKKjnmlMMjkJ%K%mlP%lM%
-1189A0mjJjkJ%%JKLKM%ooJLJmmJJjMKjkj%%kKK%%JJjnLMKllLNjmJ%mNMlnjLMLkomLkKLll
-1120CLJKNjml%NM%mljJk%KjLMKkpmK%%JlkLjkMjLLmmKk%KjkjJ%KNJjPLkmjjkk%%%%%KJjJ
-1050I%jlk%OLkJkmQMnoPMnr%LJJLMjnnJNJkl%K%lkJKKK%JM%mmKNJpq%LJlNLjmkKJkkLK%m
-980BKPJkl%JjLj%M%%KJmqJNLLKom%mjkNPJq%R%olMMJjkjmmlLKjjJkKONlpRKklpJOknKKjj
-909FjmPLnnJLJ%kjPLkljk%Jkl%LMOKkllmNJm%jjOKjl%KlmjJJJ%jjj%KLJjlPJ0Jqj0%JNNk
-840A3okLLNkpkMmlMlkNKKlnKJklLJkk%LKkJKjj%%lJ%KLj%jljJ%K%K%mJMLjoNNmlJjKKjnl
-770AJ%jJKjkLNKmnJjKJLJmjL%lkJJJ%KM%mkLJmLOjnjJn%JlMJkJKjlLLkmkJJlOL%jlkj%%%
-699BkNOJmjKkpOklLJlJJkMKLN%pqKKK%lJLMKkokNJnkOjkN%jj%JNKmm%j%K%kml%jJK%jMMM
-628A4Okj1kKk%J%%lJOKmjL%K%k%KLlpjJ%%jJ%%Jjm%JLMKJkk%%llMJkLKlnKMl%Rjp%Mjjll
-559BJJOJnLKm%MKkmoLMJjjl%KL%jjljLKJjkmPN%%JjomOKmmMM%lMMlqkLjnKK%LJjklOOjon
-488ClKkNKmJL%lkjNJKKJJlll%Q%nnJJjKJnOQKkmml%%jLNKmpPNjmml%KL%mMNmjRjrnJjJKK
-417Fjlj%LKlJN%mmMJJKKknjJlOJmjKLMNKmojkmjMM%k%KKKK%lmllKK%%KJkjLKjlnK%lLMLJ
-346A2jjln%K%jKMlmN%jnMl%JlMKkj%kLjKJoQKnkL%KlkOOJnl%lJMjlkLJlkkjKK%JlLNjnlK
-276C%NKllkNJllL%JLmlKJJLNLlnjLjnKKmkNN%nlK%jjJjjJKJk%Ljj%j%jkkLL%mjKKJj%%kj
-205CNjnNK%kllN%k%KOQJoj0nLLNM%lnnJMklO%mlJjJKKJmkLJJjjJjl%JN%kKKJKjkk%LKJ%%
-135A3jnKKl%Ljl%jm%KLKjjkk%KJklN%lNKkmjKJjKKJJlm%Jk%M%nNOklLLmljklLLkjJkjNM%
-65A1kljkjKMkmKk%NNLlmJkJLJJjomMj%NJkjjlmK%KLJkoKkOMmkNLLKnoJjJjj%Jj%KJjkklM
5DKkjJJjKMmmMLNJk%L%nl%kkjjLNM%k%kmLLnnOMJmoj%LJlkL%JJKJK%mmJLjmjLKj%LK%klJL
79I%k%jkJkkJkLKklKJJJ%%lkJJ%LLjmMLklJKJkmkMMKK%lloJ2Oml%jll%LJjjJ%j%MmlK%mOJ1
151A9Mkmppj%%jLNjmj%KMNJkJMlj2POjnmnLLknLKJ%MMlpjMjlkJKL%nNJnLJljJlPLpNOlnkK
221GknLkLKk%K%lkL%JMJJjmlNN%noMJmjMJljKKlkLk%N%jllNJkmQMJJkokKJoKKklJKKMjo%N
293HLMJlomkJJKNMmrNjkJKjkJLjLL%KnqMkjMLjljkLJlJ%jNLjl%J%kJJkl%J%MJn%KllLKKM%
365A1mpOJllPNJ%KlomKJOKlmkjJKjkMMjlnkKkJMjmLjlL%%LMKjjkn%MjkJjl%LLjlkJJKKJjK
436IKmmK%KKlmkLKJK%kn%LK%kj%jLJj%%jJLK%lKJkllKKnJ%jJ%%MMjj%mLLmlKlkKNLknJMJl
508FkJJJKjoJJkJ%%KLjoJ%JJKJmjKJL%jJ%lmL%JNMooJ0Lmq%OJjjjmjMJ%lMM%KL%onJK%mm%
579A%JK%lMJkMLJJ%lnmNLJlkLLjoLJlKMjjkmjNKjlkKLJJJlmjPLkkk%llM%kjKjJN%oLNjojL
651FJkkkOKjjmJNjoQLllJJjjklKQKpkKljJKK%JjlJNJklkjMO%mjnKRKmolJjLLknNMkp%KNJn
723FnKNljJkNLkkk%JjlKPLlljJj%Jk%NKnmKLLJkl%%mKKjjJMOLjnplJmNJljkMLjkJj%%%KMM
795A5JlpnJJkMklMJkjLJnNNjml%JjkJLMJJkmlKk%%LJ%%%KKjjNM%mqjP%%K%mojJ%jLL%jLKl
866InkOMllJL%JjnnKJ%LKlKJlMNJmoK%j%mjJONjp%jKMkklJM%lJOMjnn%KjjLjmjNNJmqM%kJ
938D%NMlmjljKjJLkKNkmlkNLjJjkjJK%j%Jk%MJ%jlmjLLLJm%%%%%%LKKj%Jjml%KjkJkkJLJj
1010FKLkl%K%JKLJmnnPMjklJMMKJK%krmOMMoj1JlN%lMjlMM%mlJMKlkNLjmn%JkNJjjkj%kOL
1080A0JmpQMmnKJjjJkjRLklK%pkJkJjLL%kj%kj%JNLkmMLjkkjJ%%JKJjKKknjJnML%%jkmOKm
1150EnMjj%%KLjnMK%JJKJKJkomj%JjMKjlKKjk%KjnL%jKl%JKkjJKMJkl%%%MKjkklMLkmkjJL
1221EK%k%%kk%KMJm
1233D
##PAGE=	F1=10673.908476018128567
##FIRST=	12655.339635440002894,	12655.339635440002894,	0.013173089362680912018
##DATATABLE=	(F2++(Y..Y)), PROFILE
-2861DJ%%%l%KMKlk%kONKnpJLjllJKKJllMJjjkjLJj%JK%kL%mJ%m%JKLMLKjoolLJ%k%JkJKj
-2791CjKK%JjnLJlK%%Jj%JJKKKmjJkj%%jJKL%nJjM%okKPLklljj%JjLMjnjKJJK%%%JKkp%Jj
-2721ClKKj%jj%%MMKjlmjKKJL%mj%jJKLKJ%JjmljkKL%JJljJKK%njOkoLjkJM%mkNJnkJjMKj
-2651FllKKJJJjlNOjpnJKkML%jlljjM%%NLkjMjnlLjnQMjlmlL%JLKnmPKmlJKJjkLkmLLJjml
-2581ALJj%LKjLMlj0NLmnK%jOJjjJjkmKNJmjJk%KJjJOPKmopkKMjJjnJ%KMKjkJNLmo%Kkkkk
-2512ANNLJjnrRNmpJLJjJKK%knlMjkjjMLmmJLKKMJkkjkkjJLjj%OP%npmQJpjLJJjKMjonLJJ
-2442F%%%nKKKLJknmKKk%LKKlnJNMmlKKLJkjjkL%n%MKJmlPKnoJkJ%K%kLLNKlnk%JjljJK%J
-2372ENKlmlJOJnMOkmmmLLlLJmJM%kkjjJLjLKklLkoNjm%JJJKMLlpMNjokONKjjmoKKlkLNKk
-2302A1lmK%KKJjkljjjkMMJlkKljNLlJKmlMNJkjmm%jLMLjmkkjJjPKljkKLjjLMJmojKK%jkk
-2233CKjkKJKjm%JjJLL%ljMJlmKJ%kkj%LKjmRNJklnmKKKKKjjjLMJllkkljjJJKL%lm%LKJJM
-2163A3LjopLJj%jlLJmJKL%jLMjnljjJN%nJ%OKnjlKLl%LJkoMKkJMKmpMNLknmJMNkomJLKJK
-2094IKJ%lpLOKkjKkll%%KMMjomJ0JpoJK%lKML%j%LLlqlJJJ%%JJmMOLjmmJMjp%MJkljKOJp
-2025DMNJjlllkPN%onJLm%JJOkqN%kNKnlNknMLllL%j%%lLN%mmKKNL%jkJJlmKmJKlkKLj%Mj
-1955HmjNNLjklkkj%Kjm%KKOMlm%JJ%jlkjjMMJlmKK%jlljJL%jjjPMJJjlm%jj%JkJLLNJlpJ
-1885HLkml%NKmkMJjkj%LlLPjllk%KJ%%JLJkmnJNNkmj%MLklNKpoOjmJJ%MKmmJKlLOLJklol
-1815BKk%KL%kkl%KLKKkkK%ll%K%%JLLnJLljNKnjJnJKklKL%jjjjLKkmM%%LJJL%mnML%ml%j
-1745BJ%JLJ%NKkopNKjJMjlkOJnoMMLknj%LK%%J%lkKkjNLklKJkk%JKklPNjnpKjlLJLLjojK
-1675E%kkJLjmKKMKkjNLlmjJJoNPJmkJJJkolKjJLMjlnJKkK%mNPLopKJ%%JJ%mkLKjkKJlJOK
-1605A3lnkPJl%L%JKlolLK%jm%NLkkOKlnmLJkKL%l%K%K%nkMKLLjllkkkjKMLjnkLkKOOKnj0
-1537DJKll%Kj%M%lkMLKjjLJnkLMklKkKKmnjK%JKl%ML%jjl%kkKkOMkllkJJjK%JJjLjoOLnl
-1467BMlNLl%Jjl%JjlOMjm%%J%J%l%OKjkkmlOLjnkMKJjnm%KKlLKjjjjjNKmjJk%ONJnqJj%J
-1397BJkMK%JmkNjkjJKKM%lmmPMlpL%kJ%jkJMLjJLJjlnjN%lKM%lkJjkk%KK%k%JlLKjjMLjk
-1327ImjJKLL%mjJjjjkjKN%o%Ljjk%JKL%j%%jjJKL%lmkkjLNMJl%mnNJjKKlkmKMJjlljKKLK
-1257IknKK%J%JJlJLknMKljjlMMMKnlM%o%R%pKKlmj%jLk%MKljLN%mn%OMknKklJL%jLkLLkl
-1187IllkM%JLLjnKMjm%NJnnjJJM%mLKlm%kKK%LMjnKL%mnKNKkkj%PKmolMMM%oKNnoPjlLjn
-1117CMLjjKKkmljjJj%KkLPLjmkJJklj%%kKKmPMp%OkmJJ%kKk%RJkj%jJKjmk%%j%%JKKJ%kk
-1047Hnj%jJKKKMLmjO%onlLNMK%mpl%LK%klKMJljNK%kJKJkkKLKnpkjjLNM%olLjnKLJklJKL
-977HKj%KkmlJOMJkmll%PMKknJknMjlNJlJPKlomjKMM%nk%NKokLl%OLkmMKmJlkKljKJK%kjK
-906F%m%KNLJjl%LJkkjjklJLjJLPJprMM%mJJKjj%kjP%pkLKKJJjllJJklKPPjqpLJMLkolLNM
-835A3KmrLJlKLjkk%jJKkjkJJJJ%%%kkMJJ%KJlj%KjkJMjmlKNMlp%%KLMNKpnLj%%lnLjLL%l
-765Em%JJKk%KkJONkqjOJmlKM%nJJnMN%loMNJlKJm%kkML%jjk%LMJkmnkkMK%%%KJlmjKLL%k
-694Gk%jjJkjLN%mj%jJKM%n%%jkjOLKNKlokLJmnKJjKJKJkkKJj%KkmkKjjMJm%Jj%KKKNkj0P
-624A0Kml%JjNOJmo%MKKJkljKJmmjjkMK%lmMJkJMNJlmmjKJl%L%kjLkMLnKQkpoJjJ%%LLLkn
-554CJKmKKJJlkKJk%M%mJMjlkKKjOMmmnJ0Nnn%KjpMM%kKJJ%%JjnpM%%OJlkjJJJKKkojLjlL
-484EKl%OKmpNMk%L%Kln%JOkolMjJMloOML%lljJJkJKJjlJLjmmMKJJJmmNlNP%mnoKKJK%klk
-413AJL%mLKl%NNKkmnmL%jOKj%jjLNKnqMKljLLJkljklPKmljjMMlkKkl%KLKmlLjjJKJJJJln
-342B%kNLlJJlmNJ%%%Jj%%MKjko%KkkJLjjJjjLkKMJKjmnLNKmmMM%lmk%KJ%jmQOjmlllKJkJ
-271ClLKk%%lNKk%%%%LK%%jjjk%N%nl%MJlkLNKmnNJ%KKJ%%mllkOKknLN%mmjLJkl%NMkpNM%
-200A0%%%lkJJj%NNjpoJjKNJJ%lm%J%JLllkj%MLjkLkmNJ%%jjlKjKM%%%nJL%jLL%j%j%kkjM
-130A0MknkKlmLJj%LLJmoQKmkOkmPMnnkJjMMj%jk%K%jljJkKPJm%%%JjlmNOkokkKNMJlnJMj
-60IlKknLMJ%NJpoN%LL%k%%jkljMLjmlj%KMLjkklk%JKlK%OOjq%Km%%k%%jMLjll%%MNjmlKJ
11EJK%kKLLMjnJ%ljjkJllM%jJLKkmPJnm%MLjlllK%jML%%%jKKJlnjNLlnjJlPOLjkmnNKlmJk
84C%%JMmjNllKJLJj%jl%JKK%mkOKnlKJJ%l%KM%%jl%%NJoMLnojLLJkkJJlLLk%%%%lPMJKnpn
157AJKJlKLkmN%KPKomNjqQMlmKLmpKJ%MKkJN%opJ%JJJjJKjoM%mKjNLmKMlJJlkKJnJKoNMjn
229DmKj%jNQNjmonKOLjplM%kJ%lKKJjllMkLNlkk%LjkJNKK%opMKJoOKmjNLkllmLKMLLJlpn%
301ALMNKnoM%mmLKJKKlmJ%KlKJmJMJ%l%jkMjkKjKM%k%KklKNJnnKkK%lNMjlk%jkJkKM%kKOL
373A6klknkLJmOPLkmmllJNKJjkoLOkqLJlJJ%kjKKJJ%jjjJLK%loJJLMkmlKKK%jkNMkp%LJj%
444GlkON%llnKKmJL%kJ%lLKjjkkKPLJKkmlmMLlm%%j%jK%lO%mKj%MkkJ%NMjmjLLmpj%Mjj%J
516D%%LkjLLkokJJKl%%LJJMJklljMJkjLNJm%jlkNMJjjknkKkjMPLnmNMjnnjJ%jjLMjmljLM%
588GMK%jnmJ%JJjjMLknjMLj%J%jknjLKjmKJLO%ooLOM%llm%jkJ%jKkLPKn%NmqKMLjkJ%jK%n
660DONknk%%jJLKlpLlRKpkkK%jMKL%noMMKjllkLOKknjMMJ%llnKKjlJMLJjlpNJlkNMlmJJKK
732IKL%kklklML%nJPjlJklMJmmJMOKon%JjKM%k%KKkl%lk%MMjmkJKJJjjjKLKk%MM%nojJkkL
804EKK%kmkM%JKllKJjMK%jjJM%llljkJJ%MJ%KKjn%MKlpNO%njLJllkj%J%kNK%lljMMjk%JJJ
876Ijlm%Lj%P%mj%%KJ%nJLl%jK%JNJjkjLKljljMjllLOJl%JjlmMJklLOKnnLkkMkkOLjk%%jl
948DlM%kNJ%%ljJ%kk%KMKkmjJj%%KOMJklljMJnoM%jjLLKJjKN%oqjOLkokKJLj%QKmmj%lJOQ
1020B0MkpqlOJmoLMQOjlmooNMK%ooL%Lkj%kKKJ%%%%%lmNMJjlnKJjLjkjJKJj%KKjpNMj%jmk
1090BJJkMOJnkKKlpLkLKj%lJ%lKjjKLKJKJkklkjKjJLJlJPNjpnJkJM%llK%KKl%KkkJJJK%lj
1161DJj%JKLKjlJJjj%%LJmnkJ%JMKm%OKkklKN%plLmJK%kjJKLK%klmNMjjjkljLLjnJJLJm%L
1232Fj
1233E
##PAGE=	F1=10532.377678916565856
##FIRST=	12655.339635440002894,	12655.339635440002894,	0.025636121630668640137
##DATATABLE=	(F2++(Y..Y)), PROFILE
-2861CjKL%mj%LLjJjoOQLmrkjK%jKJKkmjKJj%jkLJjkJ%%%KKjjJJjkjKMLJjlnJK%j%%%kjKJ
-2791EkkJKjjKK%k%JJkl%%%J%K%J%ljK%JLKjljJlOjoLkMMJj%jjk%%%JjljM%j%%%jJL%j%lk
-2721BK%jj%LjjjLMMjokLk%N%m%LJjkk%K%KKJlml%JJLNKmlK%%jmjOknLmJjOLmnMJkKM%nkj
-2651B%NJljNKlnLLjlkj%%JJlK%JKklKKLKk%OJlmL%pJKkkKLJkllJJMNJmmjjlKkM%j%jKLkk
-2581CNKmlLKj%%lkML%kn%LNKllKjmKLLKknnNJlJjkRRKnpnJMLm%KpJMLKJkmkK%kjMKlnjMK
-2511IKL%mokOJmKKlkMj%KMJmqPjlLkkLlO%nlNLkjJjmJ%KMkmkPOjomjQ%olLlj%RQJpr%J%j
-2441C%jKKklM%j%J%%kjJMLjkKL%pjK%MM%lnoOJmkKNO%o%LkmjjKJjlNOJlkJ%lmk%JJkKKKL
-2371A0KkllKLlnN%%JJjm%jOJkKLjnl%%jJKKJ%%koPKlk%%jKMMjnmMMJlqNOJkkljLLlnLM%n
-2302ElLJJL%k%jlJ%jjKLKkljJJL%lkMjjLMJjjkmkJ%kLKkkj%kMQJomk%OKJMK%lnmJj%JjlL
-2232EJmkMMkmKJ%lKNJkm%LlkN%lkJLJjJ%mPO%kmnlLLJjJMKllN%kkll%%%%%j%%%LOMkkKJk
-2162A3lmmLKLKkpJ%mJJMJkJKJllKkKPjq%JMjmJjQJnoONjolKKJj%klKKLjkl%NOJkllk%%jJ
-2093DK%kkLKKjlk%k%KMMK%lmJLkn%Kjk%LKK%kJL%nnK%KljJ%J%MMJlkj%JmJN%%koKkRLpJP
-2023A4M%nnkkLLjmmKKlj%MO%oLLl%OLoqJkJJjJjLJ%KKJjljKj%L%%%JJKjnll%MjlkJ%LLkk
-1954DjKML%jlkljKM%mlMMMJj%JJ%Jknmk%LN%lm%KKMJmpkLKmK%MLJkkJjmkKJMjjKKKK%njK
-1884A0kjkmMJoJ0LmmklLMkjRJnnkK%lJLJKKkml%NNJljJLJkkk%kkKjkMKk%%l%MKlKNjlJKn
-1816Go%%MJjljKLLJkkjkKOjnmjKJLJk%%MJkjKJk%kkJ%jjLJjjkkM%ljLN%ojKLMLjmjK%mlj
-1746BkJ%JJMPNkopl%LKJjlkMOKmo%J%jk%%LJ%KK%pMMmnNKjkmLN%kKKmlNLJjoJNkmkKNJll
-1676Fj%J%jjj%kKL%nNPOJjlmkmmML%%%KjmlOJml%M%k%MkpOJnLOKonNJL%lkk%NL%kmK%n%K
-1606Ejj%JNKklKLM%np%MKkl%MLjmmMMJkkjJ%ljMJjjLMlomKLLJkk%jlJjJK%JLKkmMJ0Nkro
-1537FKjkjKJm%Lkl%KML%jmmMKKMJkj%%%jkmkNjlj%MNKJln%kmJ%OLkj%jjjj%MOJoPLrrMkK
-1467D%jOLmnRLlmlKMjmjkk%JOPJnkJK%kmlkLLkkLKjjljKjKKkKJnkJJLJ%kj%KjKM%lnjL%j
-1397DkJKkjJlLLJJjkJ%KKjlk%PKnn%KJjjjlPLk%KLKkokN%lKMjllljJJ%L%jj%kjJj%jLM%l
-1327EmjJjNOLnpLKJJkmjMKljjOM%llnJNJ%MKnjM%%lolJjNPM%jmq%N%lljJJ%kKM%kkjJkjL
-1257DJ%jl%jKK%kP%oJNJ%L%llKMKlmnkKMPLpnKk%%kkLJk%KjjjPLln%NL%kjnkLNKmKKKMlo
-1187InJ%KJK%j%jl%%lNO%mn%JJMj%PMnj1jLK%jJM%nkM%kllLK%j%NM%mnkMJjJLLKpoQjlL%
-1118A0ojKjjKKklKJjJ%mKJjOM%kjJJlokKJjJ%%OKnlR%okMjnPllJ0KkmmKON%nnmjLKJljML
-1050A3kKJolMjl%jjJJnQLnn%%LNNJlojkjLJ%jkJL%nKM%kJK%kl%KKM%mklkNMLjlkJjjmNNl
-981ImJlLMJJjlmkJKLJmmK%JMJ%lnKkMKkljJK%JNLkjjnjOJmkLNlpOLmkLJjmLKmKLjm%Jl%L
-910FjKMjnnNMOKjjJklj%klJ%mJO%ljMKmpLKkkKJKl%MjnOKmJjlKMOJnmML%lkJ%jmmKJKJj%
-839EJ%%KKjll%kON%%KlpJMkmjKJ%jkJMJl%KKjjMJjjjllKMjnjKMJml%%L%PMjpJOkomJL%nQ
-768A0Mlnk%Jk%MLJljLLknNMmpM%KKllmMJ0Lnrj%J%JLLJKklkKJ%mkkjPOJop%j%%J%%PMlpk
-699BJJJ%jkjL%%%ljNJk%j%kJKJK%lkMLLJ%KJjjklLJnnlJKMKjkkjLKMKjlnlJOMlqLK%%%j%
-628FMjrQLJ%kk%MJmnkKNLJjlmjMJ%knJMK%%Jlm%jLLKLJmpjjOjnPNjp%MlklMMkkKJjj%k%Q
-557A2LppOJkkkK%jMkm%KMMJmnk%jPPJ%jrk%RLnmkjLkkOK%%%jlkKJjllKMNJnoLLLJJjln%K
-487EjkJ%kMKjkjOOknlLMkqMLKjllKlMKnJJ%OKmokLJj%k%LKJjljMLklJLjljmNOL%ppPJkj%
-416FKJnkKjkMKllQNJnpk%JK%LMLMKmokKmlQJlkKKj%JmpLjjJKJJLKmpN%%KkmMjkK%%JKJJK
-345A1%ljLlKLnLLjjJ%jkkkKLjLJlklkKKj%kmK%KMK%K%njKjlJL%jJL%kkkKKJjkkmQNkkKko
-275D%JjJ%jk%PJojLjkkJLNJnKN%nm%%jjKJkl%%MNLlmKklMKKK%nkMNKkklmLKjljk%LLMLjo
-204InMJj%j%LJjjllNLloJLkkLkKKklJJ%%J%lj%KLKoNNnmLjkk%KJKJ%K%kmkPOjk%JmlMjkJ
-133GlkPJkmmKKjjJJ%KLKmpQLnjNjnPLmnlkMMJjlkJLJlkJj%JKLjm%MK%kklKNlpMkKOKjnlR
-62A2MmmJjk%KJKLJnoLLKJllKNLjnqLOJmmljKPNknkjjjJKlk%MMlmOjpMJjJJkjLjm%JKKKJj
8HK%jlmMKjLLK%olMjkkJjkMjkMJJ%nJMjk%jnMMjllKKjlOKJ%lJJJll%MJmnK%jMOMjnnnMMll
82BPjmjKLlkMl%J%MJk%kkLK%%klL%lmNM%k%%%KLjklmLM%m%J0KppjKLJk%KjlkKNMllKo%KML
154A2jmnLNJkmKjnPjnPJmlk%JNKjmNNkl%mKNJmJOJnnjjkJNjoMJkkKJlJMKnLOlnjjJLjoMJo
225@OLjmJJlkKMOM%mpmMOJlmL%nJNMlqJ%JJlMkjMlk%kjLM%oMLjnjjPLo%Ll%PMmq%MLK%kJO
297A7jqpLJOM%mnK%mkkL%LNLkonjKK%mNKlkLLJlmKKK%j%jlMJm%NN%noL%j%J%MMkpnMJjj%J
368DKJKLJlmmKKJjlJONJlnnjQMjkjllOOjomj%%jJLKkkJ%%jj%KLK%lpKJKKlm%%JKJ%lLNknk
440AJjL%lMOMjnokMJllK%jNJmjJjjLK%LK%KjkkpLLKjkjk%lMJjK%klKMjmN%j%k%JLMLkpn%J
512BjKj%kNJkkJLJjk%KLjkj%lJL%jjJJJJkkKNKjkjk%LM%kl%loJ%KMOJnpMMKlpLKklJOOknl
584E%LLlmKJ%jJ%jlj%KLJjlJKJjkj%JJjkjLJJ%jnKKJjJMJ%%knkL%jlLK%JM%jLJpnKLLK%%j
656A1mk%%OMJlok%KKJJlpLlNLklkNJnJNLkpKLl%jjKkkKMK%%jlJMJmkLmJN%kjMLlp%LjnNLk
727Gl%jjKPOKmljjnlLLkKNlnMKnlKkjKjPMmoljKMLjj%jJkljKLjnNJm%J%JJ%jjJKJkmMOMkn
799H%LJokN%J%n%QJnmJKjljONJllLL%kjmkJKlmJMMLJmpJLkl%NNjq%PMknnkK%lMKjm%JMlLL
871Ijmk%JK%k%J%lPMkmjkkJKk%MjmKPO%omM%%K%m%l%Kmj%KK%JOJmnlK%%j%KK%jJnJLJ%j%j
943EJKJkoLLjlKMNJmpkN%kJLKlm%JkjLKlMNJjklkJKjkJ%kkkMLjkMOLoqJMJ%jkKJjoNRkqm%
1015CJ%lOQO%mpmM%o%K%ONjnomKLK%%nKNjkmjjJJJKL%%lljK%JJLjlljKML%jk%JjllKKk%OM
1086A3%nmjkjLON%mlJKjpKjJLmJKNjmllLJKKKJjlkL%kJJ%KjmkLMJlojJLL%njNJ%JjkkkjLK
1156FJ%%jjljKkKM%l%MLJjj%%kkkkkJLK%lMPMjonNNkrjLmkKkJKj%KKJkjKjkKL%lljjMkKMj
1227Hl%lJL%
1233F
##PAGE=	F1=10390.846881815003144
##FIRST=	12655.339635440002894,	12655.339635440002894,	0.023403385654091835022
##DATATABLE=	(F2++(Y..Y)), PROFILE
-2861CjJMJnJ%mMKLJknJNjmlKMjmJLKkklNKllJK%kkMJlj%jJLKJ%jkk%KJ%KjnKKJJJkk%j%L
-2791GLkmjLK%lJLLjln%jJ%%K%kkKM%mKK%%%%%jnL%kLjk%LKLjk%JjkJJlkNjmj%jM%kLMjlk
-2721C%JKjkM%ljKK%Kl%M%k%jkJjKKlm%%%NLJllk%%OMKJln%Jk%kmK%kJ%LkKKllLJj%L%kkK
-2651EMKkkjOL%kooNLknJ%MMmo%NKkkLKJ%kkMKjmJKlkjjJNO%lkkjjKLJmkJkljOMnkjjKMkl
-2581CMJm%M%mkjNJJJKkoLKjJlmKKlLNK%loNNlqLlLQMloo%MLKmnMj%KKJK%ln%lJNLko%%PK
-2511A1jJjmmjKKKJJkm%%%LOOlj0LJjLkmkKJ0JorLJkJLjkLj%N%mmKPKnllMKll%%K%JOKonJ
-2444DkJjMLJ%klmLkMLkjKjnJL%KNJlmljKLLJmnOJnnKkPPjooM%KJkkkkLNL%llLLknmLK%lK
-2374DKJKJjjjKKjlklL%%JJJm%LJJLlojJkJj%J%LMjmjKLK%kkjMLmoL%JM%nL%mk%LJJKlnPK
-2304A0oLQjm%Jknk%JKKjJMKkml%JJ%JjmKJKMJjj%%kk%%JKJkk%%nOO%nmJjJNNLkljjkklkk
-2235@NJk%KJkjjLL%jmlPM%ljJljMJmjJJjlkLLLK%lllj%K%jJPOmrMJjljLkKKllMjoLNOKnl
-2165HN%mml%LKMMjqjKlJKjlJKKJmlLjJOjpLJjmKjKO%mlLMknlK%KJj%K%mjJkKJKMKJmqM%l
-2095BJKJnLKklKMKjk%jkjNLjnjLljLK%kmKJLLknK%mKM%j%j%k%JkMMjlkkKJJLKlmlKLkMMo
-2025FjPKlkKlpJ%K%kjKJJkJPMkl%%jNOmj3K%mjNKkKJJOKmpmMMkkjkLLLMKmpmkOLjmnJ%M%
-1956E%klMK%J%KKllj%%jlNNKkJKjjJKmm%jK%jJkm%JNNLlqmJJKLknNKklQMlnlKL%%Jj%KJl
-1886HkJ%JknMkLR%nlkkMJnJN%lljKKjl%Jj%%kJ%KNLL%llljJjmKJKlMNjmj%klML%jJj%PLm
-1816A2o%LKllKJk%LJm%%mMO%mnkJ%MLkm%LJ%%jjLKmnLJ%j%LllKJKjk%LOJlmljKOjmkLK%l
-1747EjjlLKJKNKmnmJJKKjnjLOPKnpojMM%kjjk%%J%JOLnkMJJlnNOkqOLolL%JJkKOjrlOK%k
-1677IljLKjmkLJmlKkMMNMJ%kmk%koLLJ%%knKNK%jlmjjNMknLKkjKKllKmPJlnPMJJJklLJpm
-1607C%LJj%%jk%JLK%kjLJkk%KJJnlMjJNKmp%LJKJlkmPLnmKKKjlkJJJLJmKKm%MM%ojQJmok
-1537BJKKjkk%MJlJLkk%%LNkol%NOKlmjKJK%oljK%jNjJNkl%jkk%NLkl%LL%kjKMjoPNlolk%
-1467EJKL%o%QMlonMMnlK%J%lKJ0Lmjkk%kkkjLjkKJjKKlmMK%jjN%pJ%kJ%JLK%jl%KM%ljj%
-1398F%kLJlnJJKKLKjoJOL%nkJNMjjj%kmj%jLMjllJKJ%kjJJlLM%kknJLJ%JjmljKKl%KKjlM
-1328Fjk%J%lOO%p%KKKjkjj%jlLQNJnlmoKNKMJqjLkjjmkLKJNLJkkokNJjJj%%%nJKk%%kj%J
-1258BKJjlKMJllJNMllM%lJP%nm%KJ%j%JjjPLprKLP%onKK%j%LKoJOjnlJJLLkkljOKk%LKKk
-1188A3mjMjlJ%njMKJklJLJlm%MJjJlKOMmj0KLjkjMLjlnJ%k%L%lKJ%LLKJmnMLjJMjnoMLlJ
-1120HMKpoLJkjL%kkjLNKnnLLNL%llJKmoKj%LLJjkL%kNKmnKjnPjmN%kkjMPO%nqoJLMLkpLL
-1050I%LKlkK%kjmJMjKNkn%ljJOMkqlLlJNKklJk%J%%%kkMJklJMjmOL%%mnOMJlmkJMJllMMK
-980A3mpLJKLJlml%J%kKMKkl%%OKmmKLjjjjlLLkMKm%%oNMkjjKjnMRJooMM%nm%kLOKlllkKJ
-910EjPMkpoOOMJjJKmqkJkKKLjnJJm%LJjkl%KLJ%%lj%JJk%jMJkkKNJnlMMKjkjjJmlLjK%k%
-839DK%%Jjkj%jNP%o%LkpKMJllJMM%mJNJojJJjlKJj%%ll%J%JKM%okKk%JKOknMNNlj0%LKko
-769BRMlljj%kkQMjnljLjlMMmqQKLKjopNPKnpOkoMJkjNNKkkjjjljKkjNKkjJ%mjOJo%LjkM%
-698HklkJKkjKL%oM%l%JKJjlMNLlpKNJk%JljRMmpNKmmmkJ%JJKk%KJLM%mlk%LLkmOMlomkKL
-627E%lKLMjjkjjkkNJlKMKmpJKJkKjjMJkjKL%kkKLloROkqlkPjoQNjlkKmoJjKKKMJmqNJmPL
-556A2qLMkklkMJmKk%KkjONJ%molMPMkomMjjKJJjmkKmMLJjkljjJLLknJ%MJm%KJ%KM%moj%L
-486DJkJLJkjkJQPjqj0ROkqKNJjlkKJKlpLjlPMnpKjKJjJM%l%K%KLjnnLNKkmkJMKknKNjkkj
-416DMKnLOjnJKkpLMjmj%kLJlKNMKL%mqkkLNjlljkLMLjmkJL%jL%%%jljJKKjnLKkmJJ%MKJ%
-345A1%jLJojLjLKJK%lmlmLLklNLkmljjJM%l%Jk%PL%J%nnjLJjj%%jj%j%LMJK%mn%NJl%NJp
-275DjLjJK%mLQ%pm%jk%LKOKlJKlpJL%kkMKlkJ%JjklLL%jljJM%lKOLjkK%ml%J%jj%KLLKjm
-204A1nlJJLknQM%lkmkLJjmMjjJkKL%kkKkjjKjJKJKknPLnlK%jjJJj%L%oLj%NKJ%kmkkOLlp
-134@MkJMjjKLJkl%jmNKk%klNKmlM%lOJkjJ%jjj%lJ%KkJKljLKKjnJKj%JJJlkLLkkJjJJ%%J
-63GOKppNKjlk%ML%kmLNKkomMMLjnnOLjlmKKl%OJlkK%mjLj%JKJkkkjOLkm%Lk%M%mk%Jj%JJ
8EJ%K%lmLjK%LJn%NjjjKkJKmnOLK%mjM%jJ%kKJlnlJLKkjM%ljJMK%JJ%lmk%%JlNMknJ%KJlM
82HMlpjLKllKKLjJMkmKjlJMjjjlKkNL%KJjjjjKL%kpkP%lnOQKorjMLJ%J%%kmjOMmnKj%mKKm
155BjKQNknnkKOMlplLjJ%%%JM%n%KkNJpKM%jMMjm%K%mpN%mJK%lkLj%KJkLNkolLKK%jJ%%%k
227Flk%J%kLJKOKnn%OL%k%jojJJOJpnNM%jJkj%k%K%j%ML%J%knjOM%mkJloLLlkNMK%kn%O%p
299E%LmKRLnrl%KjJMlJPN%pp%%lJKLK%kjMLkmmLJ%K%lnKKjjMNK%kkJK%nmMNKlnljjJ%kMK%
371FLKjmkjkKjjMKJJkjjJLJjKjn%ROjmkJjkj%jJJkklk%LKllLJjk%KK%kkLJlkMJmLKlkkKKK
443FjmLL%jlkJJj%KJJk%%jjKJJJjjJJ%%LJkjkmLJkj%%%Jjkj%%KL%mL%JLn%LjjJNLlnkjKLk
515ElKLJlk%LK%%J%JKjkjkllJjLKJ%KKj%JjlkJLJJJ%kk%%ljlMOM%opPJjjnLKjjJLLjl%jjJ
587GkmJLKJ%J%kmJKJkmMJjJklKjjK%%KKLKjj%jmlLJKkjKjlJK%%lKM%JJk%JlmM%mLKJJJjnk
659C%KNNjnjLKkklmJKjlMOJmljlMNJloMKmmNNJlokNLJJkm%LKlkKlLM%k%LN%olN%n%Mjl%km
731ALPLjn%MjnlkjLNMkoJNko%kNMkkNJmmjKKK%JJkjKjjKKjmk%k%jjJMKjlj%KKJj%L%kLMKn
803A1oK%%%nQRJkkklnm%LMKLKjkjJkoJPLjmojNNJnlOKnnKJJllNJLjokJ%jkKJjlJKNkjP%nn
874B%%KKkjKkjLKLKkmj%jk%KLJJNO%npoJJK%kKjklL%%KkkMPJlllJkJ%kJkNMJnjJLM%mmlKM
946HK%%jnkMJJKjjLJkk%K%jjK%mnJMMkmLKjkljMMK%%%lm%KknNNKknmJjKM%J%klLKmkkJMKm
1018C%OKLKnpO%o%KlOKkmlJNJl%JlJOloJ%%K%nPNJmm%%JKmjMJkjJKL%kjkljjj%JKKJKJl%L
1089I%kjKLJj%JKjmpK%lKk%OO%onJLKJjjJJj%LKjj%jkjjjKJkj%jkLLJn%MJKKjnlKK%kkjJm
1160@MJmL%jJjKKJ%j%J%kjjjjJjjJJJMMMjpoPNJmo%jj%jKKjkkJLJKKkoJLJllKJ%%MKllkKM
1231HKk
1233H
##PAGE=	F1=10249.316084713440432
##FIRST=	12655.339635440002894,	12655.339635440002894,	0.036104161292314529419
##DATATABLE=	(F2++(Y..Y)), PROFILE
-2861DkjNLmjJkjKML%kmjJ%kJLjnKNJjjlJJljMLJk%Jkj%jjlKK%J%J%jkkKKjlkKJM%mjLK%L
-2791A0Mjm%KJmpNLK%mpL%LJj%%%JML%plLJJmjOKmpLKJKklkNMJjjjjjJ%nKOjokjMNKmlK%j
-2722F%jmML%JlnjMJkKjmMJJJ%%l%OKlnJ%mLN%mk%JkQM%%knkJJKLkn%%m%JJ%JKkk%%%%KKj
-2652EjLLjkKKkJKlpNMjnnNN%pJj%MjlOKkkklJj%KkJJK%kkNN%njKjk%KLjJLmoJJ1Oj0mJp%
-2584AJj%JLLJ%kljLMjl%KjoOLlk%kJJJ%JLjn%QJooKkQQJopJK%jJjjjjjjJJ%JjlMj%J%l%J
-2514CjL%KJj%J%kjJ%llJ%%LNMLmpL%KMjnoJPKmkJjnLN%jK%l%JjkmOMk%jkljkMNMjmnKkKJ
-2444FmjJM%JJJloNKk%LKJlnkKKKKKJ%jj%lljlOOJnoJjLKl%KjmOKmlNKLLknkjK%kklLKkKK
-2374GkJJkjJJKMJjmkKjn%LjlLLj%Kjmjj%JJJkjJMOJlmjK%%klKKkjJjJL%nQ%oK%jj%%kJN%
-2304HqJ1P%nmklmKJKKJk%OKlnkJk%J%%JLkkLL%nkKjJJ%JLLlpJKlNLjmmLL%%KKj%jkjJJ%m
-2235EJJmNNjnoJOLkml%MNKkjJkmMJnnKJkLJJMKkmkl%%jJJ%%PLnpN%l%M%lNKnkN%pKLL%mn
-2165@QLjjjJJKKKjqmOK%JkmlLMjnkKkJMj%LjlnM%kLkkMLJ%lmkKNLJJ%lkJklKMLjk%nMRjp
-2095Inj%KK%lJMMKjkll%jJJ%lk%%OKjkklKJKJnKKlJNKjjjkjkKKjkLJkmJN%lj%Jj%JjkJ%k
-2025BLKmjPMmp%%KLjjJLKloLN%lmjJMMloQ%nlKK%JlLO%pnN%jjjkJNMJKJnrL%LKjlkJjjKM
-1955HJj%jkjJNL%%llj%mLNJ%jlmjMLm%KkLMloKj%KLJ%kmk%JJNJmj%jkQNjkllJJjjkLN%on
-1885AL%LlJOlmLJJJK%JkojJKL%jllj%jMKkl%%KJKNNJmokJjkJMknjLL%mjLK%kjLJjkKMKl%
-1815A0NLlpkQjonJ%kL%kKPKlokJlOMjoj%jJjKjMJkjjjK%mMJl%LLjk%%NLjmmkNPjnmkPLml
-1746EJm%KjjLK%jnMJJJklJMLLJknoJLJjJKkmjjLK%KJkjLJlmLPLooJ0Kok%%jjJLKkqNNjnl
-1677Cj%MKjk%Ljmk%jNNLjokK%LKkoLK%J%kmj%LOLlp%KMJmnKLKklKKj%lkMkKP%nKMjkNJom
-1607GjK%m%Ljlk%%LKKKJljNJlnjjJLJkMLlmJljNkjLjmkjKLNJnmJKj%NjlO%nlKK%%KL%%jk
-1537InkNjl%MKkmMLmmJLPNmj1NM%JlpKL%kKK%ll%JJKlnMJKJjkk%MMjnlLMKjkjJklMNK%kl
-1468IjJKjmkJLJlnJML%JJjkljJN%lK%jj%LknMJklkNMKlnKNJnnQKqJkjK%KLK%lmlMMK%kmj
-1398D%KLKkmm%KMOMjpnRLlm%NMjmJLJlojMLLloojKJkJJj%KjMMK%knkJKK%loJMJjmlNOjqP
-1328ILmmMJllNJlJJKKJLJmo%kKNNKknnm%MMM%omJ%jlkJjKJKK%%%l%N%k%KjmL%m%jKM%kkl
-1258ANjnLjLLknLK%%LKlmJLjmjMLjkKJJk%MJq%MJL%mmjj%jLPLnnN%ljKjl%NKloKKJJJ%j%
-1188HJNNlpl%mLJ%JJJJlmkLKLJlm%MjnJ%M%kkjNKjljJLJK%m%NmpNJLLjpLK%LKloJMjmKMj
-1118A0lJ%%llLkKLmkQLloJLLKkn%J%KlJLmjNJkmkMjKK%kjkkK%ljJK%lKMNJknmKKJMjnnLK
-1049EMK%jJjklnNK%MMmjjkj%OMjom%kjMKj%%mjML%loL%jKjjMjnNKJkmjNLJnmNMLJjomQMm
-979A1pjjKOLlml%MKjKLlnkJLLJjl%JJ%kkJLJljjkNjlM%lLJlkLLQLnrjOKlmmjjNLlljLKkl
-909BOMjomMLKJJKjpnLjNKJLJmomKJL%KjnJLKJjklljLMJlk%K%jLM%omMLK%klJJnKM%jkjJK
-838GJJjmJLKj%MjonKkJKJJjmMNNJ%JLlokJ%lk%JKllJj%jjKMNjlLknkjMLmKNKJloKJjk%NL
-767A2jKLjolmLO%kjnjK%Jj%LlJPLjnmLLlmkN%nLMKknMOKmnj%%j%kkLJJJL%nkOjmlJKKKK%
-697A0KKmpLkjOjmJj%J%JJ%mMQJmpkM%lkO%oQNknJJmm%MK%jJ%mJ%K%KJjkkl%LK%NMlr%Kll
-627@KK%LJjk%J%lJLKjjLLjnjL%nkJKLjJK%%jjJLKkpJPknJjLjnJ0MlmllkjMKJJ%KJjjll%j
-557C%%PjnJkjO%oJM%j%%jkMLmnJjLK%%jjJ%MK%Jkl%kmMKJJJlnKLLkoJjJKJ%m%JkOJlkjMN
-486A1%lkLkm%JjLN%mnRPmrLKl%%%%LL%mlJknLkL%j%LJKJjnjNLK%mqJ%LJjjOMlpMKmkJKjm
-416BKj%J0OjolklkJLJjjkkK%lNMklKMjoLj%KkJ%kL%mNKmjJ%kjLK%jk%j%KK%kLKjnmL%KKJ
-346IJjJKjo%JjkMPMmpmk%LJmLMJklmNJlkK%LjnMJ%lKKlkOMjmm%kNLjmk%KLN%oJJkmKLN%m
-275GmkJLL%lNO%pok%%KJ%MLJjmnJMLJknKJkKM%kmlL%%KJjkjK%lkLJJLMKkml%LJk%%klJLJ
-204HkmjMN%pOP%k%lpjNKlmkK%kKJLJj%jklJJKJKJ%nkMjlj%%K%JlJLLkkkLOKklllLJKJknj
-133AMN%mkLQMlojjlM%mLknKJjk%JJLjJLJjkmjJ%j%MlKKlkkMLjnM%kMjlM%lkjNL%nkLlKKJ
-62G%nMNknmM%kJkKjKPLmpKMKkmkKKjkj%JKjkkKJKMMknmjNK%%%k%JjJlnNKjKO%mlkklJKMJ
9H%KKlol%JLLkJM%k%M%njMLkoMMKnoKJj%KJL%noKKkL%nOJkJj%LKKKjnml%jMMjllN%kKJjNK
83A4oqKjJJlONjjLKmrO%mJKjkJlKMM%lKKlm%JLL%kpKM%ll%OLlnkMOK%jj%kmkJJlkKNKo%Kk
155DJNOJprLLONkonklLLjkM%jk%LknNJljJ%LOMjojLJmnKJ%L%kjjjJ%%JJ%JjjljLMKJKMLnr
227GoLKkljJ%MO%nlJOJj%%knMJnJMkkLK%%%%kl%kLJjkKOLjjknMOJjkj%mmk%LKJL%mlkJLJk
299EKMkqJ1MmqkJKjJKmMNM%noJ%kjNNL%mqML%lmljKLKkmJL%kK%jO%kJMjpjjNMlmj%%%%j%J
370DLLJkllkLLjlJOLjmmLOJplP%omPNJ%jLJk%JnoP%olMKJkkl%%J%kKL%lmMK%llKjNKljj%K
442EJ%lJL%%jkKJJK%jml%JjjNJk%kjKMJJL%k%J%lkkljKL%l%JKklOjnKjQJqJNL%nkNJkjkML
514A3mnJ%jlMK%%Jjk%MLkmJ%k%kkMKjj%J%%JlmMMMK%lkj%%llKmONLjpmNkmLkKkJKj%JJkjj
585BjLJlJNK%j%Kjp%L%lJQJmmkK%ljjKJJLMLknKKkpKJjjjOKjjljL%kMJj%jKjlKKlpNJ%jJJ
657G%KLkpNLmjM%lmlLMK%jkONkmnnMK%llNO%onOLkm%J%%J%%K%J%mKjlK%jKLMJlkLjkJKklJ
729HlmPNjloJLklJJKJKKJknjkjLlMLlmNN%olM%JjJMklOJk%%kmmLJkkKkNNjnlJLJJk%%lKNL
801A3Kmpk%LMlKP%jjlnlJlK%MQMjmlkljMLKLjnojNKnKR%njKknnMKjj%%K%%kl%JJJk%Nj%QJ
872A5omkj%%jKMjl%lOM%J%jlnL%JNJjj%MLmnkkJKJJjk%JjkjjJPLjllKjkJKJl%OKlkj%MJkj
943A0kmjOLJlpJKkkLLKMKoomON%kkkl%jKNknO%kkkKkPNLJjnn%KllJ%KJkJLjmJ%l%Jj%MNkp
1014ALNJnJKlNNlrMJmjKkkNJmjMN%l%%jk%lMKkkLJmKNLlojJNLopLk%KLJjkKNknJJ%%%JKJl
1085GmMMLJklJK%n%ONkj0mMjmkL%%OJojLjKJlmMMj%JJJjjljJjjLLjmj%jJLLkkJ%KN%lkjJk
1155GnKL%jLKll%%%mOKjjoLKJjj%kkJ%L%%KJKK%mn%OO%orNKjjKJkm%JL%%%lJL%jkkKLJJ%k
1226Gkj%KLKk
1233I
##PAGE=	F1=10107.78528761187772
##FIRST=	12655.339635440002894,	12655.339635440002894,	0.016145149245858192444
##DATATABLE=	(F2++(Y..Y)), PROFILE
-2861DlK%LkkK%k%LLKkkjKKjk%kmNMJ%kll%%KJLJKJmnMJlljM%kMKjkkmKKjj%JJK%k%MJkjM
-2791A0Llm%KJkoPj%Klj%kJKJkjJMMLjpnKLJnjOKmoLLKKjk%KK%Jjll%%jmQNkomjPNjnm%KK
-2722GL%lkNLjnnkLKJklNLjlJJkJNLkolNjmlMJnLKJljKjLKkmkNPMknjjk%lJJkMJkkLjmNMj
-2652IlnLKkLJkjjlKKLLknKNjoJJnLJmM%l%jKNJnjK%%JljKJK%kkJj%LkKKJJkmMPLj0lLnJ%
-2583Dj%LOMjlmmkKK%kkJKjKLjJKkkjjJJ%jmOQ%pojLROjoo%L%kJJJjjkkjj%J%%JlK%kj%K%
-2513CkLJjJNM%llkj%%kj%ONJmo%N%LL%npjLJKLLkqJNj%K%kojMjmMLK%jjkjKNO%lmnmjNjl
-2443B%%jLMkk%kNKnJPJmnmLJMLJ%%%jljkjLJKL%mmkjKjkOMkpM%nNNKL%lo%%mJK%ljJjNJl
-2373Ejk%Kjj%NNJmm%%k%JlKM%l%LK%lm%JKjjjjLNM%pJNmojKK%%JJklKJmNJlOJlk%jk%K%%
-2303EKLJ%lll%JJKKJloNK%mNJmlKLKJJkkJNjpmJ%NLjmKMjoK%jLK%kljLK%mmNM%mmKOLooK
-2233CNMJmo%KKLlm%%kNLkjJjjLJljjkJKjLL%mmJJK%jj%%LKloM%jjJjjOJmmKJj%MK%JjlKO
-2163A3KjkjLMKjnpoONJjJ%kkKjmmJ%JKjjjKKjJJl%jLLj%LjokMMLjk%lkJ%jJOMll%m%P%op
-2094AKN%m%JNN%ljJlnJKJjlkkJ%KLjkjJML%jJJ%lmLL%%jl%%%J%ljNjn%LJ%%k%JjJ%kJKkk
-2024BjLJKLjnkKJKJM%%KjmlnJ%KJklKKML%klk%K%jOKnqQN%lljjlJM%%JknKjJNJj%LL%kJJ
-1954A4jjml%KLLLKmol%lNMKjmpN%nKkJKJjNJnkLKKjklk%J%%kLLJ%lk%%MK%lkjKKmJPLmrN
-1885F%nNlMPJnolNOKj%knjK%LK%lnkjLMLkl%jJ%%NMjnlJJjkKLkmJjlKKj%MKlkKKKJnlLkL
-1815HPLmnkPkoJjlKjlJ%QNmq%%%NJkJMkmjmJjKJJJj%%%k%M%mKN%nlKLLkl%kKPLlnnPMnnL
-1745FklJMKlkLjlKM%kkJLKJjklmMM%ojLKjlKLMKkmmk%KKjjMMjrOOJlkkjjJ%J%jmLPKkkkm
-1675EkKJ%%%%%jjjKNKljKkoKLkmO%kK%lJ%klPP%qkJLjmkKMKkm%NKknjKjNKnlMKjLMkokJK
-1605G%lkNLJkknMPJkmpPPKmolLKmLKjJjJJkl%JLLLjnpkKOKmJjJ%kJoOMlnj%%%jMNMKjmmn
-1535BKKljMJkmMJk%%%MMkoNMJjpkN%lj%J%jkjJJj%%jKKJkj%jJLJklj%Jj%%K%%%%K%jKK%%
-1465IkkkKLjjJ%jJJJJJ%moNKnJLk%KKJjlj%j%KMKkmkKLKjl%%lJjKJKLkk%jkjkKMKlk%KKK
-1395A1JkmlJKJNO%oj1QLljNM%mokLK%jJOMkqrNkkMjjkkKKKMNLkmmllKMKllLJjjjjKPjrRL
-1327A5olNJjjjn%L%JKKMJmn%kkLKNJonjJLMKJlnkKkkJJ%JlJMkkJlMO%mJN%ooOjnO%JK%kl
-1258EJkkOjlLJ%jk%jL%jkl%J%%NMkkK%k%KLJmm%LKjkkmLMkmRLkk%mkMLlpLNKmoLjLNJloJ
-1188DNQLnqoNJ%jkkLKjnKKj%KKjjNM%nm%JkljJJJlJkLLJ%%lLMmnL%JJkkKKNLJkjknkkKJJ
-1118FQLjlpmNklOKnjQ%o%LLJkkJl%NnJNlkKkjljLkLMJjklmjJjJMN%pl%LLJkmN%mKJjjk%M
-1048FJ%KLkpkNMj%KkmM%mjLON%kmomMKKJKlomMNJmnMkML%nlJkJJ%JjjjKJkJONK%knnLLlm
-978CjjLP%ljJ%%JkOJon%MjlKL%j%J%m%MK%kkkjLKkl%lNKmKLJMKkmmjM%l%Jjkkj%LMJmkLJ
-907FJl%%jJJJ%mLOkoKJKMMjnmJKjlKKmjKMKkmm%KlNLkklkJKNN%nnLNMkpJjlLOLklljKLKJ
-836A4kmJLKjkkk%kj%JjlJ%%LLJJKL%mnjLJmkMLjnjJjJjkJKLJJM%nmlJ%jLKjKLjlkk%JK%L
-766HMOJrpKj%LPJnm%L%mJOkrMKj%KL%lkkjj%KMNJmjOJop%MKjJjlk%lKLJmJLm%LkkjLMLPO
-695B3lrkm%P%nmkOLkk%jnROknmlMJkmPN%omM%klJMK%KK%klk%KMlm%KK%oJkL%JPjnLMjon%
-625A%jJKKKKkmkNNKj%LJkjJkpnJOL%%K%%kkjLL%lqJJNLjjmkJ0MoqkL%kjJMK%kJLKlp%Ljj
-555DLlKNloK%lNLjk%kjKJjJMJnmOMJqJPjj%%jklL%lJJKJ%lm%NMloJK%KLkmK%ljJ%%KOLjo
-484HoM%mjJJKJ%%MPLor%jjM%kJLK%lljKjjLLjkLNJjlknlNKJ%lmlL%kjMRNnj3J1KomKMjqO
-415FL%LKjljj%jmJKj%JjlJJLKljNKmjLjlJmKKm%JMMjjJmpLj%NJjmjKLLKjlKKlmlMKj%MJm
-344HlKL%kjMKl%Mlm%kljKKkj%kJjOLmmLmKkOMmnN%jJKNMkqjLnjNjkjkjMMjjLJkmkPO%nlk
-273FnKM%lMN%mlJk%%%mQNnqML%JJjlkjjJMLkljkJlJLL%jk%jJLLJj%JMJlnkKJ%%%%%jmjJ%
-202DkONkqPP%m%kokLJkkJJkjJj%OJlljJJ%KJLLJknn%j%KMM%jjj%%%l%%JMJkl%Njq%jLNMK
-131A5lonNJ0MmnKKjnnjJjlK%jj%KNKmkK%%jjLJlkKO%j%lmKKjjkJKLKmkN%o%K%J%llL%kjJ
-62AKKMKmnKJjK%kmJLOLkonOM%kJMJkljjjkj%%k%LQO%nolMjnLKMLlpk%JMLkkQ%pl%%%jJQM
9A6JjjnolJJKJkPO%onOJnmNO%kK%jonkJK%k%NLjlmLjJjJO%kLjn%K%JjmlMMj%LknkK%lJ%KQ
82A2JpmLJJLjj%%KJ%lpL%jLKljLklK%jMNjol%jNKjllKjL%KkmOJ%kkQ%kKJ%lnmJMjl%NKlj%
154EkKOLkmkjjNNloj%mNOKjlmmML%klj%JLKjlMO%ooJJkjLJLKJ%%kk%k%%jJkj%%JNLJ%JOOm
226B1j2lKjjjmJLLKjl%JK%jkJKjjKkmJ%J%JJjjJjJMloJJJkKMjjk%MJjjkKJkJJ%%k%LKkmk%
296CKJlNMnnQLkmjKKllLj%LKjlmJ%JLLJKKlqLMjmjJjmJMkm%K%JLJljKkJJjK%nKJjOJlkjlJ
368CKjMJkkkkJKJJjlQQJorjNKkKKmnkJLNKkKLj%Lmj1QJq%NLjlnjKj%JJJK%k%KmJLJklKMjo
439BJJLJjk%KLKjnkMLL%mqJj%JkMJlkLjlNKKM%llKMLkmnk%K%l%KKjnQJok%P%mk%NMLkmj%J
511H%KJqMMnlMJjjJJn%JjOlkPjllj%LL%jkjkjJkJOMJ%jjkkjjj%%%MJJ%nlLkJlMMkmk%L%k%
583BKK%%jjjJjJ%JL%kmjK%JPKlkMKkpm%LMkkMJkn%LJlKLlnLNLKkokLjlJJj%KNKnk%l%MJjj
655El%MNNjopNklM%kjj%MM%klKMJlnkPKnl%KQJpnMJkk%jJ%J%%LjMKmnkJK%k%%MN%klkjJJj
727DJJkJJ0MlqnjJlL%JL%JKLjll%JklkJJ%JOJlnKJJkMOmlOjkJJ%klJJjm%JkPKklmlKK%KJm
798CJMKJlpLJJO%ok%jKLJJ%mmjKMNMJmpmM%kKNKmnkMJlNMnmOJlk%lkJL%%JMLlqKKjJkkL%%
870ENjnlNJklMM%ln%LJnPOJjnqN%jNJkkJLLKj%kkkjJJ%jJmmkJKLKJ%lkKKKK%mjK%JJjljKK
942A0JJmmMM%mnl%JLKJ%KKmkNLjjko%LkkkK%JKjjJMJmlMLM%nlJKll%%%%kML%lkLJjmMJ%Lk
1013GmKMjkMjoMLmoL%j%KK%lJ%jKKLJjl%%%KJln%K%lKJNJnlNOJnojLK%%jlKMKlo%JJNJlj%
1084FjJOJLMkpkL%nJOMnj0KKl%%lM%%%nNLlmMJlKKkJJ%kkkJKKjjNLjpkJ%jMN%klmJKLLjnl
1154BKlMK%KJjkkkKKmJKjk%Jk%KLJmmLNMmmNKjk%%lnLPLllJKjjJ%kmkJK%kJLMLjmljLJ%%j
1225GkkkLLJJj
1233H
##PAGE=	F1=9966.2544905103150086
##FIRST=	12655.339635440002894,	12655.339635440002894,	0.025763969868421554565
##DATATABLE=	(F2++(Y..Y)), PROFILE
-2861CKKkljJjjJJjKN%kkKOJmnk%LK%%jjklKKkjjNLkm%LklLLkjOJmmjLJjkjjLNL%kjJ%kkL
-2791Hjmk%JL%mMJ%JjLJlJL%ll%KKLJmokKJlLL%kmJjLK%%JJjkK%mJ%lJMK%lmL%NOJnpjJKL
-2721IJjjLJkll%JLJjnJNkoOJJKKlokPMlolJjMLJJjl%jjj%LjkPLmmjJKkkJ%%MMmpNjlNL%j
-2651Ijmk%LKLKkkllKM%lPO%npJJnj%Jjj%jNOJplL%JJKJ%jjj%lj%jK%jJjk%MMLjoJ%mJJ%%
-2581DKML%%no%%%%%%%jJKKJMLllKjkkkjLNNKqn%%J0OkoojJLJj%%%%J%ljKjjjlKOjmjl%%M
-2512ELjj%OKkkklnKj%JLMLknmNL%jJ%ml%L%MNLjrnMkLMJmo%JjKLJjkkjKLNMKjmjjmjLknJ
-2442CK%kMkkKlJ%kMMlmK%%KMKjjlkjj%KMNJj%kmkkkj%MMLkpKk%M%jJ%llMKm%MJkmjJOKml
-2372CkKKjj%MM%mnkKJJ%lKKjjKLM%mnJKJmKJk%JMKjj%nmKLJkjJKjkjKjj%NRLno%Jj%KKmo
-2302B%%MKjkl%K%JLjljKJmPKlll%OKjmjKL%nkKmLJmMKKjlL%k%KLkllLLjkJlK%lKLP%pjPK
-2232A5mplJKJKJkkjLk%kKLmjL%klLK%%jJNJkmlJMOJlm%LLlo%KjkkKMMJlml%KJ%JKJJknOP
-2163A6JllkLOKmonklOLjJLJkk%%mmPL%moLLLJj%%J%l%kJL%lmKML%lk%jk%JJMLkkKlp%%jL
-2094CKKklLLMKlnKMjq%LjkjJjjJ%j%J%KLMKJjlljjkjjLKJK%llLLk%%jlkMNJmnLlJJjONjm
-2024Inkj%MLlkMjjJM%JM%jknoJNJnkLJ%%LKlljL%LPjqlOLjlKLjmm%Kjm%JKjmOK%JNO%nn%
-1954A0jkmjLLJ%LMknlklQNjmmmLKllKLjJJjJkjLJJjkJ%lj%J%lMM%mkNjllJKKkjNjnOLkpM
-1885EJlMJkLKjloLJ%KL%m%LJK%kjkmJLM%lj%JJj%KJmmJJjk%%J%LLkn%MJJKkm%LjOLrjKjK
-1815HJK%kJLmpMk%Kjkj%QNnpKjK%jKPOkj0oJJ%JkMNknj%%JL%m%N%kljKL%jJkmMMjljJ%mK
-1746D%%JLMjojNjoJMJllJLLL%mjM%JjolMJkkNNL%kjlmjJJ%j%%nOOJ%knmjLLKJjl%LPJmol
-1676EkkKKJklOLjlj%%JjMO%nolMkLLlk%Jkj%%LQKqnJjjJjKKK%lJLJllKlLKlkNJk%KJloKJ
-1606CKJ%%%KL%jpLQKllkjNNjpmKMmkQ%mnLLkl%MMLJjmolkNM%JkjK%nkPLjmmLKjmkNMjml%
-1536CKJKjmkL%JJjJKjmlK%MLlkKlLKjlk%%Kj%Jkj%KKmN%lkKJlJLLJkllJL%jkJ%%JLKmjLj
-1466Fl%jKNMJ%knmJJJJKJkjMjnKjmLKjkKJl%JmOP%olKk%KJjmjJMN%kJJmo%j%KJ%MJlkKKK
-1396A0J%jjn%MkjLJKkk%JLKkljmk%jLLMNLjonL%nJ%ljJJjLPOJnoo%JlMM%j%kkNKlkPlrQK
-1327A0lJMj%Jjm%jk%LLKjj%JkoJkNKkmJKKKK%moL%lJJ%JKljOJ%knJNLJK%lnnMKoKJlJMKj
-1258Hjl%OkkNNJmkJkmk%KKjkkkNLjJKmlKLL%knlO%kjkJKJ%mjM%j%%KMKnmO%jmkLkLOKkom
-1188CLMLjnnKMKknj%j%KLjkM%lJLNLkonKLlnN%%%JKjl%J%jjKJlkLL%lkL%MMJ%jknoNklKQ
-1118A0PJjlqkOjoPPkj1MMolMK%J%lmMLmKLjjjm%MKlmOK%J%lojMJ%LLjnmM%kKklMklNK%Jl
-1050FoMLJLKlojJLj%JlkNKk%NOK%kmpnMLLLJlomlPKmjLk%NKmmLjl%KKjnK%k%KKLJ%%kmkM
-980EKjkJjOjqONJlmkR%pklK%%jLN%ljjlKM%kjKL%kljmM%lMLK%kml%L%mOjlPKkj%lnNLjmk
-909AKKJjMjm%Kjl%NN%mn%LKOKkmjM%mn%%jKON%opJNJlkkjjLJ%JKKjllMN%kOKljLJklllJM
-838A2MJ%ljjjjJkoKMjk%kkjj%KLJjj%kjKkJLjjNKnkMkJNjpLLjkJNKjmolJ%KLKKJjkllj%%
-768AJJLNKmojNlLJ0%qnJ%kJOLlok%JkNJj%L%lJjlJMJmjMJmlLO%mj%mLNlnK%jk%JNL%jjkk
-698DLQNkqmkJQKlnmNMjllmNO%nj%lJJljNMMjno%%%KJJJ%JjnJLJL%lklkNLnJJ%%mMLlLNjm
-627HjJ%jkjLKjl%lKPMJkjKJ%jlplLPJlkjJ%k%%JLK%kkJJJklmNRKor%NJmkJ%L%nKOKko%MJ
-556IljjLN%noJ%JJK%kmNL%%NM%orMO%qMP%lkkjnKPJn%K%jJ%JLKknnjLKK%k%Ljjjkk%MMJm
-485HmkKJljJjLKMLKLJopoLKj%KMKjloKjkLKNMjp%J0NjlmnoJKjj%JLM%lljLOkj0OLlmLLmn
-416ANJ%JJ%kJJklkJKJLJknJLkk%%KjlJMKk%klMj%NOKjklnlLJkkjJJkjMJ%jjKL%kjLJlJOJ
-345A5qnkRPK%J%oj0NKJJllKKjlj%kkJM%nLJj%KNLopPjkLKKMjpjMlnNK%llk%JKJjKMjqQOj
-276A5mk%mlK%kLLJj%%kjjjKO%oPMkj%%lo%KjjJKklJJ%%%JLJkj%j%%Jj%jLMLJjomKL%l%NL
-206A4jkjmmQMlrPOlojjmOL%mkMkkMjlkO%nKLJ%K%jJLL%jnnl%%OOM%llKLkp%%ljLlkKOKkj
-136ImmQN%nokOOJmlMN%lnk%%nNMknkMOJmmj%%jKM%nlOOLjlljJkn%KJKL%jJ%kl%k%L%jjJJ
-65EJk%KJJkmJ%jJM%k%kkLLJjkJLKLMM%nmkjjnmLJ%k%QOJlmlJ%%%mMNmnjJj%L%nOJlklLM%
6GnLMJ%KknmNMjmjPO%npJLlljNMK%llkkKNJjjlkMLjlmlLMNKnkLjnjL%jkjKOMlm%kjJLJljK
80G%KJlk%KJNNjlkknmJ%%%jNKmJNjmm%MOOjppLjLJkJJ%kljOjmJJJkJNn%PKjlmmLN%kjJ%%%
153Hjk%NJllKjnKMkmK%lOOMjonKML%kjkllKKjnNKk%%jj%jJJJKLJjlmjMO%ooMJ%%LKkljLNL
225A5llJllL%nKL%K%k%LJmmJKKj%L%ln%%KMLlo%JOLmn%LKjoKJkKj%j%JjNjkQLkmnkLNJmkJ
296FKjlL%pRN%mlJKKkmm%JjJkjKJ%JOKlkKJnJNjjj%mlNKklkJ%j%MJkJjljMN%mljPM%kkjlj
368C%jMkkKkKKjlMJmKQLnpmKML%lllJLMKjjJJJk%%m%%lKJLJkkj%kJLJJK%mKJoLPMjnoLKkj
440GKkkkk%JKLjljKNLjmpLkJkJ%KjJMKlmLMNJlmmLM%kjjmkK%lLKjkMKmmJJKJ%klPOkqk%NJ
512GlkMQKolLkjjjJmNJoJkPMknjLjjJKjjJJklkjOM%ljJ%k%kJLKj%n%KjkLJlkOKkljLLJjl%
584FK%k%%J%%KkoKNK%jkk%LJjKNMkoplLOKmmkjK%kMjkOklJLKLJooKj%jJ%LlMPjoljkMKJjk
656Dl%MNLkokJlLLk%%lJLJkmLLJjmLNLklmjQ%pjN%nkJLJl%Jl%KML%kn%LkjOjpNLlnK%jjjK
728CJ%NJ0Morn%%lM%kJJJMMknmKKjlJKJ%%%JjjJJ%kMNlpLkmMNMKlkKkn%%mLLJjllLLL%lmk
799BLLJmmK%%LKkmKLLJjjJjmkK%jJ0Okoq%%kLM%njJKKJKjpKMkmN%mJkLJkJPMmr%LllM%%kj
870B%KKjKJlkNNjmk%JjjLOLjoqJjLLKJJJlnMOLlomm%MMNjokJKKkllLK%LLJJjpnMJ%JjjkjL
942FLJklKLlmjKJ%JkjM%%mKPKkkln%JjjKK%jJJ%MLJmokJLLjjNJooJKL%jkJL%jKKlmKjlLJ%
1014FKkmPLlnK%jK%mkjKMMJmn%KML%lnJKOMmqmK%KJl%K%j%ON%lmkJKK%ljKlj%LKjnNJmlj%
1085A%OLLMjomMJkKMko%JnjNjljMKjk%JjjNKmjJmkKJlJjJJ%kOPJop%JJJLKjkllLjLK%kjJl
1156C%NJkmj%jJJKj%jk%J%KMJklk%LMLmmRMlrjLmj%JMJ%J%j%lk%JjkJ%%jNNL%nnjKKjkj%j
1227BjLL%k%
1233E
##PAGE=	F1=9824.7236934087522968
##FIRST=	12655.339635440002894,	12655.339635440002894,	0.024794628843665122986
##DATATABLE=	(F2++(Y..Y)), PROFILE
-2861D%%jkj%LK%%%%MK%kmMLmnj%%%j%KK%jK%mjLJ%%%%kk%JKj%LJlmNKljJJj%MLJkmm%JLK
-2791HllLL%l%KJ%knMOJ%K%j%lmnPMJknn%KjJKJk%Jjj%lMKjJ%%jjQ%p%LkoOLKljJ0LoqlJK
-2722FLLK%kml%%J%JJ%llMkLM%j%knJMMLkonj%JjMOLkmkjkKJkKMknJMMjok%%PN%oqMj%LKk
-2652Gj%%jjMLjjLkpk%K%KROJnj0JMnnK%j%JJkLJ%jj%%LLJlkJjKklKKjkk%jJJ%OM%klklj%
-2583BjKJjjPMnoJJNJllJLJkk%MLkmJK%kmkOKjKmlLoQMjnjLk%Jjjk%NL%jJknkJ%%QKpk%lK
-2513CK%%%KMjl%J%jk%%jjJJjkjJL%lLLknOj%QLJkoomLPMlmj%jJ%%jlKK%mJNJjKKKjokOkl
-2443FJLLlnkLLjlkJJJkKKjl%%jMNkrKjJMLLjljKjllJJLLJjlm%mOJmJ%jKJljkKLKJkmjLj%
-2373CM%jjJjJLK%lmjj%j%L%k%LLJK%loJN%pOKmkjNMK%lkkmL%%%lJJMjkkLJKOMkpl%jjLJn
-2303DkLklMMjm%KkjN%%JK%oKMkJKmkKk%kkKj%%K%lKJKK%mk%J%JJklKKJJmLLmkMjlONmrPN
-2233A2%pkLl%NLkkkkKJk%MLlk%lJLjkLJj%KJ%kmkMNKlmjLKjlnJJjJONLmoknOJ%J%kJJllO
-2164HN%llkMMkljjKJkjkk%MLj%%knRNkmlKjjK%KJj%JjmkkJM%kkNLjljJkjj%LJl%KkkK%jj
-2094BJj%LLJJ%lkLMloN%lJJkkjjj%LJj%LLLJknl%NLjlk%ML%onMP%nK%mk%OKmmLjm%QQLko
-2024A2plMjJKm%K%JkmJNM%kllk%MJoNJmKOKkmjkK%MJ0jj0oNJklNNKjj%jomPLknkKkJKLMJ
-1957A4mmkj%J%%KjlJNLjjknONknkJjk%kJKL%%KjkjKkJ%JJJJ%km%jLLklJMKj%jkmkMNKknk
-1888BM%l%MNJlnmLjkKLKkK%m%JLNLmnknLNKklk%MMJ%KjojKmkLLjjKKkjjnMLKJmmkJjPJqQ
-1818I%%Ljkl%NJpkJlMjkKLjKLokM%%jlKPNnj0LJjJKmLPjomlLj%j%L%kJJjjNLKKjmmjKKJ%
-1749IjjklLjMLkm%Njml%jL%kkMNKmLNkmKjnkN%kJ%%KK%ll%KMJkllJMLjjjoJJkMNKnmMLM%
-1679A6nqj%%MJlJMLJkmkKLklJMLkpjMjkL%%JkoKJLJOLlonjM%nK%L%LMJkqLLl%j%L%ml%JL
-1610E%nMKjLKJ%jklkkQMkkKjk%Mjok%LlKRJnp%Kjj%KMJjjj%%mJPJjjkJjoKKNMlnL%llJLL
-1540A1jljK%%K%lk%lLKjLKjolJL%KLkoJLKJlljMKm%MkmJLLlkj%JjjjMKL%mk%kLLkjKkmJO
-1471HMloJjjjMMMNJlpokJLJ%JkkMNJ%%olKkl%JLmOLmPNkrlMmjL%%jLkKRJmmlmJJ%ljK%MJ
-1401Hkkk%NK%LLmrMKmjLNKklk%klJ%JjLJlKNKKKmpLMkolLLJ%j%JLJomLl%%%MKknJKK%mLL
-1331HlljLMKjkJKjm%jk%LM%kLNJmqjkKK%kMKJ%%koKL%%%%l%KmKKJL%l%LKK%lmmkLMjljJk
-1261BKNklKK%nJNOJmkJkkljLLJjmlJ%%OJmlJKL%mkLLkoK%MJkJ%llKjNMKJjnkLjlj%JlML%
-1191IklkJKJKjkKK%lm%Kj%%KjjNlmMKMJlml%KjOLllKLkkLLJ%lnmJ%%KLKlmJjjKJ%jk%PLl
-1121IoJNMj%loLKJk%PjoMNmojjkKjjLJjJKjlJ%%QOjrpOj%KKkpLOJlj%jl%M%oLKJJkl%KMK
-1051A2mnKK%KJknk%jJMKlmKLMKKKJjjlnjKJKJ%jjjnMLlkLjmjL%NMnq%%KjJL%mjK%%j%LKj
-982F%NJmjKjJ%mlPKmoNQKookJK%jjM%jjjlNLjkjKPNkqpJMJmjNL%lJKkojKLkKRKmnkmJLjj
-911EjjLLjmOjlKJlnMJ%KkkJ%mPN%kkJJ%kkjmJJ0R%qq%NMkolkjjMJkKKjnMJoQOM%klJjkkj
-841H%kKLLJjk%jlllKMJljjJ%J%j%LJlmJLM%nmJJKMjnJJjJN%pLMknLLJjlllK%KLJk%%%%lJ
-770DK%%jkLK%kjKkjJ0JqnN%lLJjkj%LKloL%JMJlJJk%%%jjlLK%MMjolLjNLnoM%njMKLLK%j
-700A4lnnOL%lkJkMNjnkLK%%kjMJln%KjlkKkKKLLjlljK%kLKkJLlkLj%klML%nJlKKlLLlmOJ
-630HkljMPM%oo%jlJJj%MOKkmKL%klljNMloJlLLmkJJJKKLJjknmKJNQJnnmKL%kj%%jJLLjmm
-559CLL%jk%%LLknmMJkjNJm%M%kMLjlmkK%mNMjlk%jmON%mjK%%KL%jjll%KklNKm%M%J%jnkN
-488GJllLLjll%JjJkON%kjJknKKmPL%mmjJNkn%%MM%m%MPKjkmo%KmlK%QN%kj%mjjljLl%OJl
-417GllKJmON%llmL%mPNJlloNKlkj%KLKkkOJ%klmjMLMM%momkNLkJJ%KjllJ%jjjKKKKKlo%P
-346A0NppMNQMknkjmpNNKkjLKknmjJJ%jlKJjJLMLkokLjnLJJJKmmJ%jOLmoMKjmKKlJNjpQLk
-276IkLJml%kL%jkjKK%LJl%KkjJ0KnjK%npN%lJLKklMK%llJNKkjK%mnLL%mJ%KJ0JqmKjK%kM
-207A1Lkj%lqQNkqNMmnJjKK%K%%jnMNkllJKlJL%jLLknKML%lnj%mNPN%mlKMkm%%moJjKJkLM
-137A0LjonNL%kmLOLmoJMJJ%%JjmjNknjKKjjKJ%kkjJj%%%MMKjk%jokLJ%K%jKjlkLK%%lm%K
-67CK%kjMJl%Jj%jkJMjmLK%%kkJK%JLNNL%lmkljjk%Jkl%MMLJ%llKKjnmKlKMKkmjKLkkKKkm
4ALL%lKJmJL%nPOlqkOL%lnkKKJl%N%jjj%KJJ%jjkkKLJjkkKKL%m%kjjkLJlJJKNJmmKjk%LKk
78FkjkNKJknJ%OOJlk%%%kllk%NLm%OjmlkJMMM%mk%kkLMJljmlM%m%%JJL%kM%j%JkmKOMJklm
151FmL%%JMLknjkkLLjmL%nNNM%kj%KM%klkml%%JJ%kjMK%Jjll%KMK%nmMJJMjoJN%nkJ%KJjl
223CKJmPLnoLk%J%PLlokLKoNLjkjKL%ljLjoPMmqJKMKjkjLKknlM%J%%KJmjP%qOPjmplJNKlm
295BOLjljlLQKmnl%%%JJ%%%j%%kkJKkMKk%K%m%JjjJK%nMLkk%%kjMKKkkm%%%NMkoJK%K%j%J
367GKjo%kOJoNJljOJmmNKjljKN%nkJJnPO%lmjk%JlL%lkJ%%MKjljKj%%KKJknOJlNLJ%knk%%
439EKKkkKkmjLN%mlNM%jllkJ%jLJ%jjKL%j%NN%nnm%K%JMjnlLjjNjmj%%JK%j%MLknjM%KKnk
511C%lLNK%llL%L%kllKJljKOLkoJNjnkJjkJLKklJ%N%l%LjlNkkM%%%kmkMLKkmkJjJJkPNJkm
583HlK%%j%%%LKkmlQM%lnjJJJ%LJj%klk%KLknjKKjkOJo%KJ%jjMKklj%j%%jOJmPMmnkJ%j%K
655G%KjjKN%mn%JjLkl%kKJJ%KLLlnkPLll%l%N%nJNjnkMLklmMKJKJjkjkJLkJP%rlKk%KJ%jK
727FJjjNPLorjJjjjNKlmMLKkkKmkK%kL%jK%kJKJKklJJmjM%JjkNNjmLlmJJj%jkKjlKJjKJkm
799AMMJmnMjkjJ%jKKKJkoOLkn%%KJ0OKkoj0kJLMnlKjJNLkkjl%%kNjoLJM%n%PMjonN%m%Ljl
869BjLKL%kmj%LM%l%jjKLJJL%npjJLLM%ml%jmOL%K%jknLQ%okMMJjlokNKJKKjknmRJllm%Ll
941CkNLjoJJmN%kj%J%NMjknjNJjJjj%LjpK%j%JMKLKjnp%MMJkKPKqj1LMMjmkKNKkkjlkjjJ%
1012CJMKlmJ0Lmnl%JLJlkLjKMLknnLLjlljjNRNmqnKJK%kM%nlKLKJkjkk%LKJjlkJkPKmkO%m
1082FJJjlmL%LKjlMKjKKljNjq%Jm%NNM%nmkkJQKooKjk%L%k%L%jKLMjpk%%LKjkkkjKLkJK%j
1153E%Jj%LjlJKjlL%kJJklKKKJ%%jmlJKKJjMNMkrlMllMkkMJ%jjkkN%m%jJL%jKLKjnmJJJkj
1224AjJLJjJJmJ
1233C
##PAGE=	F1=9683.1928963071895851
##FIRST=	12655.339635440002894,	12655.339635440002894,	0.0140534229576587677
##DATATABLE=	(F2++(Y..Y)), PROFILE
-2861EJ%%%jj%j%JJJLKjlpNLJjkjk%K%ljLLKjkkk%jJKM%n%MjmjKKjkMJmkjMK%MLjkljjKLj
-2791IojNM%mlLJkkKMJjjL%k%koNPJlkmmKK%mJ%%K%jJKlJKKL%jl%LmpNKjkKJJ%jNKmplKLL
-2721HMN%molJJklKkMj%K%%Jk%%lJNJjK%lkkLNJmLLJlmjJ%mLN%mnMOL%mlmlROkpnNJlj%j%
-2651D%%kOQJo%JmpMM%mlOMKjmlJk%MLknjK%JNLlpm%KJjkKj%KjkJMKjk%JjkJMOLjomJj%jJ
-2581F%%KMJnljjMj%LKJjlljKL%nLLllj%KMknJ%Kkj%kOOKlnkJJ%mJJ%NLmqMJ%kjLlOKlkkl
-2511@Lj%LjJLMjlkJ%kjlK%%kJ%j%MNkmNlOP%omKllNK%pjM%jjljkMOKlokJjKKOMlpJ%lK%J
-2441FPKlmKNJon%JKjjJjkLJJKKkqKj%N%lmJMJkn%JOOKklokLnM%%Njm%L%jjkkKM%lkJLMJ%
-2371A2%jkjJLKK%monLKKKkmlNLjkJkmLN%oOJokkOML%klm%Mj%KmmMN%nlO%lJMJklkjjj%JN
-2302GJllMLjnJKllMJ%JLjoNKmLMkkjmM%l%jjJKKl%jjNJlkJJkMLjlkjK%kMMmoNLkJLoJMjl
-2232FoO%ljPLkkjmkKKKK%ljJ%lOJkLKjlk%Jkl%JJJkmMKJJjkjkjPOLjoo%jJJPNjpn%lJ%KJ
-2162E%kjM%kJ%LML%lkjjjKJkkkmOM%jJMjp%JJ%knMM%%jmONknMMmol%LKklM%ljJ%jkK%j%%
-2092BJJJLjJ%k%JmKOkmL%ljjj%J%Jj%%JLL%lkkLLJklkMM%ljoO%mQ%lKmjL%kmj%LQN%lno%
-2022CMKJJlmlOOjpljN%kk%KjkLKJJjLL%ll%ljKjJ3Mqj0%LJk%KJLJllmMMLjokKj%%%kMKjJ
-1954IK%kmnKjJLK%JJ%mjJJ%%jkkJ%%%KMjK%mjJj%%%%LOKmpkLK%mkKKKKLJnnJJJKK%mjL%l
-1884EKN%lmlJjkMPJp%JnJKLMOJook%JKknKkMMMLLkrlKlMKJjjJ%%KmpOJ%Jl%jjlM%LPjlJ%
-1814A1mnJN%mm%MKl%kOJkJ%%MklL%nLKoLN%ljkmNO%mmKOJlk%jnJKj%kNMJKKmolQN%mlkjk
-1745DjkKMJ%JKjk%JloN%l%MJkJN%m%LmkQJnpL%kNJJJjMMJlnjL%lljjkO%oKNKmoPNKJlpjk
-1675CjOKloMLLjmlNOJon%KjkMJklj%KLknL%KJOLmonKN%mkJjLNL%lpMKknMOKnoLKmLKmlKl
-1605@OL%kKKjl%KJmlO%kjjmJ%kKNMLjllnj%KKk%JkjLLJmjQJk%jll%%kMM%mkJK%JKKJjkjk
-1535F%%jkKJl%JjMK%mjLKmjN%mmJLLJkjLJnlMjmLPNjrkPkokKM%%kjMKlnMK%%ll%KM%llJK
-1465EmPMjKJlrLJlK%jJ%j%LMLlpKjnNLklJLK%OKmpoKjJKJJkjkOQJmnoLK%kJLknOKkmKPMk
-1395A4n%M%ojMJ%j%%lnJLLKjlkmKKj%KK%JklNNJml%%JLL%pojLL%lJJjjL%kJjkKLJmlkKLN
-1326A0%nmJNLnj%kkKMJmMPKmok%kJ%LOJkljl%M%kKMLJknp%JJLJJL%kjj%kmJ%LLjk%kKMkn
-1257CKMllNlLKmjj%J%%JJ%%jkj%jMKjk%JKjk%%K%llKNjlJ%kLMljNJ%mn%Jjk%MjlNjmOKl%
-1187FLjkjLMLkpn%JLJl%jJMjmLKJJkmjKLOMkpmKMkpQOKklmJJloJJM%ljK%jjk%LMOKnpJKL
-1117A0Jkj%klMJmj%KOLkm%JK%jLJmnJJkmjJJROlrlJlJJN%lKNjoKKmkMjMKlj%KJlmjPLmm%
-1048D%LK%klJJ%JJknKKlLMjjjLK%mkNJjlkJM%nLNloJ%jJLMMjpoKLJnJPJnoKLjlj%KLMLjo
-978FjLJ%%lnL%kNNN%npk%MKlJKlm%K%JJ%K%jOMlqjM%lm%KKJ%LLmnKLjoPQKmrlOKkn%J%MM
-907A3kpJK%KjlkN%pLj%j%KKJjjjkLOKkjloRJ0%j0oLKKjkklJjk%LQMko%JnMP%mljJklOLjk
-839Ilk%%%k%KLkkMJjJklJLJJkjMJnmJOO%qoK%J%lNMjmjL%mkKKKK%lnM%mOJ%%%lkkJLkjKJ
-768E%KNJkkjl%JmNOjrLM%klkJ%kOMjpkJkjMJLNJjkjjlm%MLJKjnjJlNJoKLlkLJkLML%jjln
-697EnKJjLN%mJjkK%jJLKJJkmlkjJLKJjllLLjk%LMjl%klMJnLLkmN%pPLjjkjJkkPKpMRKnmm
-626FjJ2Olpmkjj%%mLNKklLLjmj%JJ%nKOkrNj%LJknNNK%%nlKjMM%l%jn%M%llJJ%KKkmkMKj
-556F%Jjj%KLjoKM%kKKloKK%J%kJJ%%%kkJk%jKKkjMKjl%JJKLklkKJKM%mmLjlKK%jklONlpJ
-485DOKmnkJM%k%JJJjmKMmkjOPLlooJNKmljKJjKL%mKLKJllLKmm%lLL%KLKjmnk%%kMOM%kkk
-414HJjpQNlpJO%mLNjnojM%l%jjKLLklQMJllmoMLJKJklmkMJlOLJ%%klJJjmlkLJMLjmnNOlm
-343ELKLLkokKjl%N%kJN%mokJLJk%Jjj%%%MKllkJ%%LJ%jj%K%LjlNKjj%jlnKkKLjJLjkKLjo
-272DjKnNJljL%lKOKlk%kmPKmJJjmkL%NLmJKnjNKjmjLKjk%KkmLNKonJjJ0Jnj%nKJmM%kJKj
-202FnMMJ%JklNKllJljMK%%j%%k%%MKkmJjJP%pmNL%njN%o%PLkoKLj%JL%ooK%%%%kLMKjmoO
-131GM%k%MKmqJKJj%JLKlnKKkkK%m%OMkllkJKKlljPPJ%%kooOJlK%kKjljMNJkljjljKL%Jjn
-60ANJml%J%J%jLLLJlmmJjJMLJKL%kmoLLJJkmkJjjLNKjlLJmlj%%JKL%lkKMJlkK%jkmK%kM%
11EjKLm%PjomMKkkjKkjKlLLkmNL%KjllkjK%%jLKjJNKnnJ%%OjmjJkkLJJL%pMLjjlmJjMOKkm
84FkmLJlM%lJKKjkj%kLNJljL%ljjk%%MNJkmmLL%knKJkJJKJkkkJ%JKKklK%kKNMLjmkloMJ%O
157A1KlllJLjK%nJKkjJNLJ%JLKlonmkKMK%j%knNKJJ%%kjLLjmoMLkl%%kOO%onKJOLkmjJnNN
228A3mnjLKmKRKnol%KKLjnl%%KJjMOJqkNmmMKMJkmkJKJknKLLKkL%pJR%ppJ0MmplJOMjo%Oj
298A0nl%PMknlJ%%JjJLJ%jJJmmJJjkL%KLjoMjkJJJ%lKMjm%%mLLLJknjL%kJMknLJJjmNNJ%l
369ImjlMKmjJ%LMjnkMJjJLJK%kjL%qJQLmokj%L%jjjkjK%jJ%%jj%%LK%lkKKJK%llJKJljJkL
441DjNMln%LM%knNNjnk%JJknJJLLjn%NKjLLmn%lkKkLMJkmkKLKjk%kjjNKmkKLjllLONJnnlk
513@MMllKmLKLjkjjkJJJkNL%ojO%mnKkM%lN%nJkL%%KKjmNkkLlMMjmjKK%njLKKJjpJNJjmkJ
585DLJkm%KJk%KJMLknoK%KMKLjpkMj%Jjkk%%j%%NN%omLKkkjJKKKKjn%%kNLlmQKnnOJnmOMM
657A5JkkLjnmL%lJkm%LLjKOKklnkOO%pnNjk%klLMKlmNJk%K%j%%J%kkjNKk%L%lmkJjJKlKPL
728A4opOMKllLjmkkOKllNLjnLMmmPJmmjlNLmkMLLlmjkKOjjKJlkQjqLk%JkJ%%%k%LKJlkJ%l
799CJNJnmJjJjJjjKKMJlkNLJlnmONMLKlpolMLnK%m%MLkJPjpmlNLjmJNkjK%MKlqJLljLkk%L
871EJJkljjLLJkljJ%KMKlmJJklKjPNlpjJLjlKNOKjknpOMmmLNM%nokKjlOMjkljOKkmnROmpm
943AK%LMkjKjlljJMMJkkmKKnLLLLJJlrk%NJnjKLLkmjNOLmpNRLoj1%OJknjLMLlmm%%jKjJKK
1014IJkmQLlnl%kJMJLKlJKJknnPKlkjkj%QOjonjJJjNN%lonLjjJK%kJjJNJmJjlOKlnKJ%LJk
1085GnkKJ%%%KLJnkMkKP%okJljOMKJjlmmKP%pmjK%LL%n%KJLKjmkkkJjNJkjK%jmNjkLJllLJ
1156D%%jlMJkJKj%JjjkjKLJ%KJlmj%%jOL%jknJ%lOKllJjKjjJMJlnK%KKJj%%JjkkjKjkJjMK
1227FJlkLl%
1233B
##PAGE=	F1=9541.6620992056268733
##FIRST=	12655.339635440002894,	12655.339635440002894,	0.032117255032062530518
##DATATABLE=	(F2++(Y..Y)), PROFILE
-2861DJJJ%jlkJLjlJLKknNLJK%jjkk%Jjj%KL%k%J%%Jj%%oMP%mm%Kk%KkkKJ%JlMNJklmmKNJ
-2791IoJMKkljj%%%NLllkMJmjKjLMJjkl%KJkmJK%J%%LKmpNMK%kkJljLllM%jkkNKlkjjJJJ%
-2721DMNKkln%N%n%jlMJkmKKjjJ%KK%jmKO%kKMjnlLM%mjJllPMjllkLNJj%lpQNkq%NjmjjlL
-2651Cj%LOQKol%moKNJmkOLKJ%nrKLMLkojKKKLKmolkKKJJJkllK%%%KLKJLjnjNNKmpmN%mmJ
-2581AMK%J%mLJojJOM%kj%klJKKlKLmoKJkKJjKLJjmjMMJjjomLJL%mkMM%knkJjLJJLL%nl%J
-2511EK%ljkJMMkmkJJMJo%%%jLLjl%LJKJkKLkomN%LLmojLJ%kk%%jKOLjmlj%jKQLnJNmo%Jl
-2441DLKj%MMjqoNJ%kjJjLPLjnlj%JljM%ljLKjlj%mRN%kl%OjrJL%JlmlNLJknjJJKJ%JLKkl
-2371G%LK%J%JL%oplMMNKnqjKJjkKKj%JjlP%pLKJLLJ%lnjKklLjjLKkmkNLJlkLK%kmlMJJKJ
-2301A0m%LjmlL%%%LKjkjlLOJp%NJJkoJJjjkKJ%LJjllML%nKjkOJkmkKjLkJN%njMjpMkOLlo
-2232B%M%kmONKkmmkJKjjJ%kLLJK%JM%nnkjKLJkk%JJjJNKknlJjJOM%mnjjjJNMLkpoM%kj%M
-2162EKl%LklkNMJKL%%%%mlKjmk%KLKJ%Kko%%%%L%kljjJKROnpQJqljjOMkokjj%LL%jJjnLJ
-2092E%lLLl%KkjlJNKkn%KK%lJJkL%JLJloJLklJJJKJjk%KKL%nmK%NjjLlnNKkk%l%NM%ll%K
-2022GKJKK%mo%P%pk%JKjj%K%JLjkLKj%jkJJlnM%OLnojLL%jjmJJlLL%%LjmkJLLKmpOLJML%
-1952A8nom%kJM%mK%%%KJkJLJknlLKjkL%K%lM%mkj%JMOKlpjNKlmKK%m%OJmnJ%%jLLjJJjmj
-1883BLKkl%jjJLN%oj%kLKJMOLnpl%kK%lKJ%JMONjqrjKN%jJjJK%kmkMk%JljKJkMKJN%nmN%
-1813A0p%JKJ%Llm%Jjk%LNJjJkpRKljJmKL%kklJLL%pLOJkkj%kmJKjJKKjljNjnjOPMkon%kl
-1744AL%%MNJkmk%Jk%%ljJLLjkMJmlMkMPjpkN%kkjJJLPKkllJL%oomLKJj%%%LKkKOKjlljll
-1674DKL%lkKLkoLLJKkmJKKJK%jkkk%LjnKjjkOLkljjKJkKkkKJLJkjKKJ%J%mnJLJlMLkkjjk
-1604C%KmNM%jkkkjJNkk%jMKmkJLJK%jlmjKKjjj%jNMjllkNLJjmkJ%lMMjmkJKJKLJ%%kjkll
-1534AJJJjKJkkKJl%LLM%okjkJLJnOM%lJ%njKlkOROkj2JRkqnMLjnjLKLJllLJjjjllOLJlK%
-1465IoKM%kjjjLJjjk%KKjklMMmoMkMOM%onKLJJkmk%%%%JJJlkLJKj%jmJLJlNOkpKMlpRNmn
-1395GjJJ%jlJMLloJjKMMLKkopkKJ%lOOlrPMJKK%npkKOQjj0qMKj%j%KjkN%nKKKLL%lJkmjJ
-1326GkmL%LKmnL%j%KKljNKJkmLMJj%LjomJjLLjkKMMKjopmJJKJKNJnoJKkJMknNJ%%%JKjkK
-1256IJoJNoJKljKJ%J%jlkJJJ%%%jKKJ%jkkJJ%j%%jNLmoMmMNKmmLj%llJMJjlK%jOjoJ0Kpk
-1187EKjl%OQN%qplJKjmjJLL%oJJJLLmoKOOJoqjKL%mJPKjklKKmmNjnjJKK%ljLJjKN%nmLLM
-1117A2K%jln%J%kljKK%jjKMMLJjkpmKjK%jk%NKlnjJOKljMjk%lJPlqPKnNNnpKjJMJk%Jklk
-1048AKMMKkm%JJjlnMJJ%Jjl%jMPKnpJ0Lno%KK%lLOkpm%%ONKknm%KMjoNQ%pojJkMJk%%NLl
-979IlkjOKmll%LLNM%lomJPMlpJJk%%LJml%LJljOJlJKkmkKKJjkL%kkLMkoONJloNPKnpm%JQ
-908A1MmplMKjkKNMnpKlNMjkkJjkmJMO%l%%kjQkj0PJlkjN%mmKKj%OOjnojLOLmojLMLKLJml
-839A2jmmK%%kKMjn%Kl%KjkLK%jJNJnm%OO%pm%k%LONLkpqNJnlLNL%kll%jKMjkKJjkkk%%JJ
-769CjNMKJkkjljJjmQLnmRNknjKjnJMjoKk%MlkQPJmnj%mkjJJKK%lj%lM%jOJnkN%mKOJjj%l
-698Hml%KjKPJmllJK%%mMNK%jlljJLLJjjklKjnK%ML%JlpL%mNL%jkMjpLMJJ%lJ%k%jJPRMnp
-627A4loJRKmkjjKKlqNL%kk%M%nmJMK%kKPjplKLJkm%OJl%Lkmj%JJkjNLlpKJjlN%j%%jk%MK
-557G%%%lkKjOJnJOMjlnkjJJ%jkjkMKjK%km%KjPNlpkNKmkL%l%L%lOOklJmnKj%J%l%JLPOlj1
-486DKN%mjkJJLKjmnLLlKNmoMKML%kl%%kj%jLMJknm%K%%Jk%MMJknmLKjl%MJkj%jjjLNKjKJ
-415A3omMnNMlpJ0PjnjJknlJKjkkKJjJK%%ON%mmkm%KK%JK%kk%J%mNOjmmKMJlkkmO%kNJjl%
-346FLjjKjlPJpjKkmNKlmK%%lL%JLkkM%kJ%jjkkLKjk%LjkKj%jKMPJnKMkmj%kkJjl%LKkkJK
-275G%llLL%%jkjlMLJJjj%%%kklKLKjkjKNQKj0mMmmLMKjkmKKkkKKjnMOlpJkLjMKknJK%jkK
-205D%l%jMLLNJqmJ0Mmq%lJMJKKlqJjJMPLknLknNKmmJKljLJjnKP%omM%jLLMKnqMKmlO%lJK
-135HjkkKJ%lJNJmnNLknKk%LJ%nKJkJ%kNOKlom%JLJl%KjOMKJkmokMmKKnK%jlOLjj%jkj%MK
-64Ij%k%Kkkl%K%k%JJLMjnlJKJjJ%kjLJKjkj%KOJnljkOJpJLJKjnkjKj%KNLkkjML%ln%OJmk
7FJJkl%NJmjMkkj%J%JKJlkjjJLLjnJKJjmLJk%%kJMLl%N%nmJKMMknm%KKJkLLkoOLkJjnl%%Q
81A0LooJKKJllJJ%j%LKjlJKMknkL%jJj%Jj%LLjmlM%lJLK%klJLKjlljJJOJoljK%LJ%LJkJ%m
153EmKMMklk%OLllknQOJmmjLKJLMkpmOJmpjJjJKJjkJKK%%jlJM%oKM%lmLLlkOKmoMKLKjm%K
225HjJLjljJjmPO%mmm%LM%k%J%llKj%OKmmJkKLLJmnj%jJMKkl%JJkLLmKOjmoMOlqKKNJkmjL
297GJjKkj%nJjL%LLklLKKkmMkoMk%%Ljj%mLLljJjJJlKN%mmjLM%K%kmJLjlKJjlKJ%jlPNjm%
369HLjpKLj%jkLKkk%%%j%OL%KKkkjlmNMkljkljLMj%jkJK%mkN%kkJMkljKJ%%%JJjmKLkJJjJ
441GkmNkj%JK%lKOKlokMMJllJ%KJ%mlLJ%N%pNMno%LKk%Jk%KjjJL%kkkL%nM%kjKKKLMKkmol
513AK%lKj%JkK%jKK%JK%ljL%mjL%jjjKKlLOjmkj%kJJ%%jJ%ljJML%%%jJlkO%JK%lmlJJl%%K
585CL%mKK%%%%KKKJmo%KjlLNK%kjjlLM%%k%j%kJKjllKjl%JKJkKLKjklLJjJjlKNkoLKmNLkJ
657A0LJk%jjKJmo%JjkKOjnPKkk%JJJ%mJLjkjjjjKK%mk%%LNjnlLMJmjMNKmp%LKJjjlJKnKNM
728A4moKJ%%NLnokKL%nMMJkn%Nk%QKnnjkjM%l%MJlkjkQMmm%LkjPlpJjMkkJJ%jjJNMKjonJJ
799D%L%oNJllLLjlkJMklMLMJkomOL%JKJllJLlqQkpN%lJPP%pojLM%njL%KK%KK%opJlNKlkLJ
871FkkJJkKKKJ%lmJM%kJ%KllMk%kNOmnJ%%j%NLJJj%koJLkn%MOKmnkJMKjjjkl%NKkmJRNlpo
943BJJNMlmKJmlkMKKknJ%OJo%MOMKjnp%KM%mkj%KL%lJQ%prQRKnr%MjjjJKKKlnlL%jjJKLJk
1015HlkOLklkkjNNLJknkLj%kJOJmmk%KjjNJlk%%mLPLJ%nqMLjlkkKK%%%LklkJLjLKlnKOJmm
1086CK%kjJkMPKlkJjm%%kjJ%KMlkRLlnpOKojjLJkKK%mkJ%LMlmKkLKlkMjJMkmkK%mN%kkL%l
1157AJ%JM%lJJl%LkkOKlnJJJLKlnJMJ%%lkKKklLJkJNjlljJKJlkKj%Lj%KJjj%%kkMkkK%KKk
1228EmK%kK
1233C
##PAGE=	F1=9400.1313021040659805
##FIRST=	12655.339635440002894,	12655.339635440002894,	0.0097548561170697212219
##DATATABLE=	(F2++(Y..Y)), PROFILE
-2861IljKjlj%jMJ%ljMklMKLJllMjnjKMJmnM%%%JKKJjJllMN%llJjkK%mKKKKjmlOL%lmJjlL
-2791Ek%Mjl%MK%LJkllm%KKmPKnlOJl%%JLJjk%%JKJ%%JlmjKjkjLL%JJmpPMJkljjkJ%K%ljj
-2721ANLjKjlkMLjkllMKll%Ljj%kJLMLkpN%k%%klKKL%mkKmNMJkJK%ojNj%KjjJmnMJJLKmnJ
-2651C%LLKMMjlkmnk%JjNNJk%KlpJJJKj%KKjkjjlj%%LJj%JKkkJJllJNL%jklPNjlkkmJMKJn
-2581FnKJJkkNJmlJMKkkMN%pkJL%jJkkJkjJ%MNJjkl%KKlk%jkjLNJmlJKJKjlNJomMK%j%%mK
-2511DLjkKK%kmJ%JJKL%pLjm%KLJl%LML%mllJNloQL%nlK%K%m%LLkpNLj%JjllONJoKLkljJ%
-2441H%jljPKnjM%jljl%LNLK%lkJlnjLK%jlKK%%%joOLjkJPNmrNNjlokk%L%mKL%jJKkl%LM%
-2371A0nKOKklkMjpjMKKMJmqkNL%jKLmrN%kK%%NLk%JMJmojJkmJKL%lmjKMMJmKMJjjmjMjl%
-2302GJlkLklJKKJKJ%jmmJMMLjjMJkjlokLk%N%lJMJmmKM%oJj%LkJj%L%L%okM%JMJkljLJln
-2232B%JKKlJQLnqk%jJKLKjk%LL%nKMloJ%%MLlmkJLKknMN%mlj%LMJnk%JJKJ%jJjkk%LjjJL
-2162HJlkLKj%KknjMLMLJoqLMkm%NNjmljjkJK%nNMJkj%kLPMprJ2JqpL%NLkp%LJ%l%LjJjm%
-2093BL%kLJlKMjmjL%klK%jOKkL%pkLLMJkknnK%MKk%%jJkkKNJkk%%lkLLjkK%jJ%%kkKLkjK
-2023FKJjjLJlljK%m%MJjjkk%%LMjlOKlkmKMjkjKL%mKNllKll%%JKMLjl%Lmnj%MM%lm%jKPP
-1953A8%nomj%JJl%J%KLLJp%LJJlkK%%%ljLKMNlqmLKJKKjjljMJkj%%kkKL%kkjKJ%jJkMNjp
-1884EmKLjmJ%%LK%k%Jjj%%LLNJnol%%KJj%KJKJJLLlqoJKK%KJj%jkjkJkLKJLKkm%MJ%jn%O
-1814A0kqOk%LLMoqKJK%%JLKlj%JK%mKLnlj%JK%kKL%nQKnnk%JjjKJ%KKKnjNJnJNjkNKkmnj
-1745BN%klNPJoqK%JNLko%%JL%mjMjmN%KNkqMNLJoplJNOKkmjJPLorj%JjLKl%KKkJPKllljj
-1675FljJJ%JLLjl%%jjK%LKjjJJK%lnmL%l%%kKJJNjml%JKJJjkML%kk%%MKlnkLj%%kMMJjkk
-1605FlJJmOJmkkLjkJMkjKJNKmnJK%%Jj%klPKmoKKMMjnmj%JLKl%O%mmKOMmqKJmNMkk%J%Jk
-1535FnLKJnLLkjMNknoOMjm%klMN%mNKkkJJmljkKKLM%ojP%olKKklM%mMMJmk%JK%lmMOJjJj
-1465A1olL%jj%KNN%on%L%lJjlMjjj%OQNjj0rRKkljkjKK%jJKjmMLmnJMKkllOJjOJolMm%Qk
-1397A1nOjmkjKJlKNlqOlJMMMKjnnmKLKkmOjlQKkjJ%mnnKOPJpqMjjKjkJJLO%plMjKLKJNJo
-1328A4poLLjKKklkj%LK%%kjjJMJlkQJlk%knLKjMMknkjJKKJ%mnNKKLL%lmmk%LMjnJL%lJKK
-1259I%%LjqLNnmMklNMJkkk%JjkKJkmLK%JJJkk%LK%mnMNJlnNjnKLjlKjlJ%JOKknkKKLkmP%
-1189IqMJllMPRMlomjkkklMLkjjlKJkLNknjMKkoMJ%%%%j%MjllJL%jKJkjjkL%K%JKlnLjkKJ
-1119DKNM%ln%LklnKjMjmMJ%JLMKlomOJpLKnJMLjll%MMJllK%kkkPNkmJJl%LlnO%lLKkkjkj
-1049BkKjLLKJJJ%mqOJjJJJllLjKMM%nLKnpKMJkmKNJol%JMMJnqOL%kmjPOjooKKMLJlmnMNK
-979A3Llj1PKmm%%jjNM%nnMLPKoqK%JLK%jnjjKMKJK%pkNmlJLK%ml%j%%%KL%j%%%kMRLmol%
-910EKLJmkj%K%JLNJorKkMOKmm%LjoJLMlmKkL%JjjMjmJjMLk%JjkjkNKmjL%%knK%KLMKKKmn
-839IL%plLkkLMJkmjLKLJmlJJjKOKmmlKLkkJk%OOJjJ%mj0LMkmlOK%jjkjjKJk%%JK%jj%mNJ
-769GoNJk%LM%mmjjKNJnlQOJnnL%lmJKmMlJOJmkOKkkMkokK%%jLLjlj%KljP%n%LJllM%j%Jl
-698DkKJ%%jkLK%mJLJJknOKJ%mljkNMjlj%KJm%P%nkOMlrK%%KkKOjnjjkM%%%kJOLkqJOLM%o
-627A2p%jLKjj%JLJkl%%klkNM%nJj%OJmkNJnlKL%klLKj%L%lmkJ%jJLLLjml%%jMMJjkkjmPO
-557A4jllmKKlKKmKPN%pq%KMLknjKJlmKKKklLKMPJmqlMKj%JmlNM%nJQKom%M%ok%kKL%%LNj
-487A3q%NmkLjJKjOKmmjk%KKmjKm%NMMJkno%K%%LMkqMMjmlJ%JjLMjpKM%kjjkjLMLjkljM%n
-417C%NMkmoMKl%PO%nolkJjLKJjl%MKlmOLJL%noJjjKK%lKMJKKjknlPKnpOL%%%mlQ%oJ%jKL
-346IjmJN%rPKpMKmkP%njJkJ%jLM%olKKjLjlN%kJKjm%KK%klKjkLPKmk%l%LKj%KlnkK%%Kkj
-275BLnN%JL%mLMkmLJmkkMJjKKjmjKJ%JLJNJrnNmlJKK%%m%MjjLLJljLjnkkLNKjmoL%kK%LJ
-204Gkk%JJKMKkkKMkpn%LMKjJllM%mkQM%jjmpLLJkmjMK%j%l%N%nJJ%MjkLMkqKKkJMjlJ%lm
-133@L%JNjn%LjjLM%lK%n%OLomLM%olMNLlnk%%JKKkk%%%KJ%KJkk%JKlljJjKLjlmK%kKL%%K
-62G%%jklLJm%%%MjjMjkK%J%%j%klK%NLkmjkOMmnjKRKomLKknjJjj%JNMJmmkLNJ%mnMLllJM
9HKjlj%%KJ%mkJlKMLkkKjljMOJmlKkmNKknL%%LJ%kJLknKOMKlnmlKLKkmL%nLQJmJ%qJMm%Nk
83GMKjj%mlJl%KjOLmnkMJl%jJKjk%%LJ%%J%jlJJjLM%JkokJLKlm%KjOKmlLJnLKlJKjLJjjKJ
156A1knkkMMJnkKJOQMnqmJK%%%lkRMlpnMK%jkjJj%j%j%OLlqL%LJ%KkmMkkLJkjkKKJjljK%J
227EKJkl%NJjKjklkjLMKJJlj%kj%LKkkjJjjLM%lmmLkLNKklkjlLj%L%jJJmKNklL%%klK%jPO
299A6JlomjjjJKMJlmLML%oLLo%jlKMjnJLKjkkJk%KlLMj%%kJKJ%kk%LJmjMjlkL%kk%NMmlPK
370A2%lkJJkljK%KLkn%%kLLkLQkrKKm%L%KJklJKMjmLLjjkmmNJJjoKKjlLL%jj%K%mLLlljJM
441HJlkj%JLjlKMLkmjlJKJJJkjMKknkKlNNmnJ1LmpkLKmkMl%K%MJkjj%j%kjK%%mLNKj%L%lm
512EklMJmKKj%J%kjMLJj%mkLKJmljJLJ%jJPLlj%jkl%%kkMlKKlkKJjKKkjlMNmkMklk%Jk%Kj
584B%KjjM%lJJKMK%kkklkLkjLKKLkm%NKkjLKkkn%Kn%MLjmj%kKjj%K%Jj%KkjJJkjN%oK%MKm
656EnPMKjjKL%nomKJlJNKmnKJNNJlljk%%JMKjkljJLJjjlkLJkJKJlmPLKJoqQLjKKknkKlKK%
728IjmkL%MP%qnJ%MjnNLllk%QJjMJnl%%kJKJjkmkJJJQLmplJ%PMlkllKjK%NJlmJMMjloLLj%
800GJlkNk%kjKkkjJJ%KjKOKkomL%kKMKkkMLkoKjoPJlKNKlo%JjJL%j%jjJKKKKkpoMLjm%NJm
872DlLjJJJJjL%kMMmpjJNllOjmJjOjmlKjkLOKkl%JjjKJlnKJLLjk%m%OKjlk%KLKmoMNJjmoJ
944BJNLloMJkmKNJkn%K%NJmmMNMLJno%L%km%NJJL%nmMlnJJM%kk%JjjJjJM%lljKMKjjJLjmo
1016@JJMKjkmNQLjlkkn%%LNJLJoq%jMLmjMJkjJ%KLj%KkmKLjmoMNjnKLJJkljjkOMjpMRKnmk
1087HjJKjoLQJkkJLlol%KLkjMlkOLjn%NmpMkKjlKkJJJ%%%KljLk%JjKNjljlKNjmLLkoKLlkL
1158Ej%NLlmJkkM%lOMknkjkMMkkkKLJll%MJll%jJPM%jjlkkjkK%kL%lJMNjkk%mLLlmM%%Jkm
1229@LjKN
1233I
##PAGE=	F1=9258.6005050025014498
##FIRST=	12655.339635440002894,	12655.339635440002894,	0.041176088154315948486
##DATATABLE=	(F2++(Y..Y)), PROFILE
-2861Ik%KlmM%llLLjjM%mmKLJmLNknjLOKmmL%kklJMJJJ%j%%jkJKjk%lJLJKLKjklJ%JjjJkl
-2791Dj%MJl%MK%MKno%l%JlLL%JMJmpJjLNK%klkLMJmjM%%%lpK%kNKlj%mPM%lj%lmKLLlnP%
-2721Hk%jkkK%%MMjlkjJ%%jkjJLLjjMNkrLJ%J%mkQMlmlmjJL%%JLNKnoP%oJL%mjK%ljPKolM
-2651FjmKLMNKmnmKL%ljKjkjKj%LJlnLLMLJmokjJJj%KjkJLMJjJknj%%KlKMKK%nlOLjmkNMm
-2581A0rJLLjkj%jJLLmlLlOJokJ%KjlL%j%jLOK%lnlJMOLmpjL%JLJkmkkkLK%%RLopjKJKL%l
-2512HkJkjOJ%ko%LKlKJmjNklJLJkmKMPNlpokJLjlOK%jk%JLklJMLlrKJkJLJk%NL%momNL%k
-2442FjJJjmJK%N%llLN%lkkkKMLJklJkjJjlkLLJ%%jn%L%kjNNkkLMLkpokKLjnPKlk%%jLj%R
-2372A4%qJOjmmkOKnLLj%LJjlnJN%l%JoLO%k%%%K%llLNkoKJJ%mnMLjmLjnJKOMK%klmjPMno
-2303ElMLll%JJ%J%j%J%nM%lJONJJjkKJmo%kkNKkjL%kkKM%oljKlOLmlLLKJk%%mKNK%J%mnk
-2233DlKJKMkqRLmpKJlKKJJ%lkJN%nj%JJJj%NKmljMJj%JjmLJ%kmLLkmjLNLJjlljJK%kjJLJ
-2163I%jlkLNKlo%K%jMMJmoJNLnoK%NKlmmKMOLmojLJm%K%KMKolRKnplJNKllOLJ%lokJKJlk
-2093AKkMLjJNLlmlL%nkM%KPJk%knmjLLJ%%kmkJNJjJknL%mLL%J%j%LJjj%jlJNjmLJllLl%K
-2023E%%kjJkKL%j%jJNJmnJJ%%%KkkRKokj%K%%%jKNNKjmnlmJ%kNMLJjkKJmm%jKMjl%K%loN
-1953EL%kkj%%jkJLNL%klkP%oJJj%J%k%J%%MMmp%JJJK%jJk%JjkJ%%kjMJjjJKJj%JjpNPJno
-1883D%LkkMl%P%nlOK%lmLNj%%llj%jjJJkjOP%mkNJr%LmmLLKlkkKNJlkjJMKK%knjOKjmkJl
-1813CLKm%%LMmnJJKkjLKKk%MKmkjoNlJJljOLmnO%kNjmJJjjjjjjKKj%lOLmlPNkq%NKjm%K%
-1743IllJPJokR%mK%mnKKj%JKjo%%NK%JkmKMLJonN%k%K%ljJJ1Onj0oJ%%MJjKjJkmOL%%mnL
-1675D%jKKklJMMjmmjNNJK%nlMKL%lolLkk%%KJjjOjn%j%%LNJJJjkkllLM%njNjl%KlkJLJjj
-1605D%K%ljM%kKKkljLJ%JJKJln%LjlJLJjnNLmnNMK%kkjl%%%%lQNjnljNNlqLjkNKk%LjlkJ
-1535EkjMJoNNjlKMKmoj%kL%kMMJkMOlojJJllkJ%m%KL%m%J%Jjj%LKjkkMO%mmKJjj%JMJjJ%
-1465A1mm%%%jj%PQjpo%KjkM%jkjLkkLQNjqjMkoLKlJKJjkJKklJ1MmolKJJ%n%LJKJkoj%OKo
-1397DLMllkjMLkmNjpOjmMNK%kmk%NNKknpkONJjkJJkkjj%K%nKMkl%%%JKLMJolJk%LJJPKpq
-1327CJNJl%Kkl%NMJkmkjjJj%MJnjJkj%LLLjkLMkokK%%LOKopRM%jjlj%lmjKJJlkP%o%J%JL
-1257HLjmLKloLJjkjLJkJL%l%M%mJLkkkLN%ljKKJnn%j%JkMKKKln%JJkj%NN%kj%jlljNKl%L
-1187GlkJMOMjnl%jklJLLknKLkmKJlLJl%LMJ%J%llmLM%K%nkLK%%Jkn%J%LM%n%Mln%JKJ%kJ
-1117DM%m%L%j%kJLJl%Jj%%%KJjm%MKkkJJJJjk%%KLjl%jmJK%jLPJolLJkjkmNK%kjkk%%%%L
-1047EKjjKLKKjpkO%jj%kkNLjmkMMjJjnmOMjlmmN%lK%%LMJmqQNkol%KOLnpPL%KJjlolONMm
-977A3j1MKlKKmlOJnjK%KKJkmlJKKMJmlLLkjNL%klkj%mjJKKjkk%jjJMNLknn%LKlNNjmjLJk
-908IlljjJKkJLKJ%kkl%NLjkJKjlKJjn%MlkNKll%kKLj%Mj%Jjk%lNLmlLklKLJklJN%JLJnkJ
-837Hlj%kjLL%jjklOOLlo%KlkPL%ln%%mNJljRN%nnJJoKOkoKMK%kkjJjlNM%knjLL%jmkK%Kj
-766FljJOJml%%NM%nn%MM%nKLlnL%lNkkPJloJONL%mpoML%mKNJj%%%loNNL%klmmKk%%J%KLJ
-695HjKJllOKlk%jJJlJLJ%mlKkjMkmJKLJnMQJonNMjnm%j%%JQKpkJm%J%k%MPOjoqJKJMjm%J
-624FJ%jjj%%J%JKKJllK%kJMkoLKk%KjmjJkKJ%JjjPMjlo%K%jJKJ%kl%J%jNN%kk%JnKP%nlj
-553EJLmmK%KMM%pmN%JJkm%OMkomjK%JPLK%kllLJmkMjpNM%jlmOM%%J%ln%jmMMjpNKKkmJjk
-482AL%%KJNK%jllj%KL%lJKlkMLjmml%LKkJJnPO%nnjKM%kjk%LklLJk%JJJLLjnnOJ%mkO%ll
-411CKLjoMNJllNJnlNKllkkPOjqJL%KL%ljkjJKJjm%JLLKkmoJJk%JKKKJlnK%jK%lKOloLMMl
-340Il%jK%mKNknkMLjmjPOkqnLM%j%oOJnLKkmKLLKklJlljMKj%J%mMMljLklK%kNLmoKlNJlK
-269FkjPLkm%kmMmMJlJNJnmMK%%%JLKolNkkKjmjLJk%K%KMKlkJllkjPPJnp%KjJJ%%%%jj%jk
-198AJKKJl%J%l%jMMllJ%KJklNL%klmLKjjJjjJ%JJkl%MKklNM%p%J%Kmj%%NLJlkkl%KJ%LJk
-127Fm%NLjJK%k%kJN%mlKMjpmLLL%kJJmmNO%mmK%lk%NNjomMPLkljkkJLKklllJ%JKKJj%jmR
-56A0LllmJOmmMkJKJK%jjjmjJjOL%mllMMloJLOJkLJkmnjKKKk%LKjkkklKKLKjk%%kk%KLKj%
14Hjkj%mOKmj%KKKKjmmjLNKjK%m%%llM%%J%kJMLjmKPNlom%jjKJln%kMMLjmKjnJN%nMLPLmm
87A2%ljKmlOlkNjll%ML%mJLjkjlMKjk%KJjj%jLMJ%lojMKjn%KLjJM%kkkoPLl%K%jk%KKln%%
159BJJkkML%j%PMmpkLJlljKMKjmlMOKjj%jnjLknLLNKlojjJKLLkoJlMMlmjJJJKJjllKJJ%lJ
231BNLkoJk%KJJJKLJlojKjjJPK%jlml%LJJKlkMkKNKlkjlnN%kKLkkLjKJmlK%kjNKmJNM%klm
303E%JkkKjj%kLML%nLNlo%jKMknJKJjKJjkmJ%KJJKJmlJM%nKM%kkMLknkNJlkKKJoNMlJJk%J
375IkmkJjOPjplL%%KkjPlqPjn%kMOM%lj%NJoKMknkk%KmLMknJKljNJ%J%KlnMJkmjjKMKkkJL
447HKkjMK%mj%mjNO%nkmMQko%JmJLmKOKknmKKl%Kkj%KM%kk%LJ%lmJLL%oJMkKKlK%nkMkjKk
519CjKLjmjLNJklnNNO%rm%kLK%%MNjmKK%kk%jlkJlMKljMLkmJJknOLllNlnKj%KJj%JJj%L%o
591AK%KNJmKMJlokJJ%%KK%jJL%kk%LjllJLj%%K%mKJlk%%%KjmLJljKKNJoJKljK%jkKLLK%kj
663ILKjlmnKk%%L%jjkNPL%mmmjKLNLllklJML%ll%L%%JJmpQKkKJnkQLkkJjolLjjK%jkjL%LN
735A2%p%LljkKN%ok%JPLoKJpLLj%%KJ%lnjJJkOKmkLjMMJmnJkkKKJMJlkj%LKjkL%j%jnM%mN
806IjjJjjjkk%jKKKKjmlKj%OOJnmjK%%%kkK%%KK%mjN%nKQLkmmlJLJJ%%llLJlmMNJnkJk%KJ
878EjjLKJK%mjlJMjjKknMlKK%MNmpLM%k%jjk%JJklMJkJjNNko%LjlKJjKKjpjP%kjn%%KLjoN
950E%k%%KKjjklMMKjmnMMNMjomJJmlNMJJKjn%jl%jlJLNKklmLN%nm%%L%mON%jJKknmLJmJK%
1022EmPQJnpkNkm%JOMK%nqJ%JMjnMMjoLLJ%kmjKKK%jjm%M%lMMJ%Jml%j%JknJ1RMloqlPKmp
1092BNM%lkJN%n%kLLmnOl%Mk%KKLlnlKJj%jl%JKLJ%llL%mJLKLKkpkNPKnrOKlnMKm%LjjLMk
1163IpJ%k%LLJ%%Kkml%jLM%kKJkmk%%JjKJJKJKJJkkkmLJlMLjnlNMJlkjlOJlnLJ%%%l%%LM
1233H
##PAGE=	F1=9117.069707900940557
##FIRST=	12655.339635440002894,	12655.339635440002894,	0.025508906692266464233
##DATATABLE=	(F2++(Y..Y)), PROFILE
-2861C%MKn%MklKkj%%NJj%jkmKKK%%lJPJojMJjlm%J%JKJ%jkkjKLK%llM%j%NNKmnj%L%nkL%
-2791F%JKkllJKNN%nkMl%Ljjj%MMjoqNkJNJjlmkLLKllRLjkonP%oMMmnLjMKmjNLkmkJ%kLQJ
-2721A5oljmQJo%KK%jjlJKk%jkJPNJnlNjmL%j%jmKRMnokjklLNKklPJp%Q%qnMJK%jjKkj%jP
-2652A1MkkljLMKlokLM%mklJL%kkNL%ln%KLK%lmjJ%%j%j%%JMLJjlljKjj%KML%lk%kLM%noP
-2583GNkpjMM%lmMJ%LKojOln%lLKk%Kkk%MLkJNKlqJKnQPLkrqMJLMkmjKklLkkMPJmpJLkJJJ
-2513HJJ%l%M%kjlkKLmJMlJJnjMK%ll%MNKmkjjJK%kjJKJjjKMjkkJKkqMjjkJLLLKLjmjjlKJ
-2443Ikkk%KjjKOKnoLNM%mpJJmPLjjJJnkL%njKJJjj%jjKJK%jjJ%%%NKmojMMJoMLkjjkmL%J
-2373EQkrOKnm%%NLm%NJk%JKjmnJkJJ%LOK%jJjmmljJNMnmNjKKkn%KJ%Kkj%KNKlmljKONjqj
-2303FkLMjnkLKjjjj%JlKLlKJjNLjk%LJlnkJjKJkk%JKKJL%mkJ%%K%mk%KjkNQLpj0KKLLJmm
-2234Ek%%%MKkkJ%klMKllJJMKnlJLKllLKklJMLJk%KJlk%KknPKjkkK%mjKJLLLJkkJ%ljklJJ
-2164E%LJnlJNKllL%JLMKkqkNKjpOMonPjmlNMMjnnKJjjKJ%kjJkNMko%JlJJmOMJ%kjkmLMKl
-2094HoJj%KKLNKklnKJmm%LPNjJjmnljjK%%KjlKjM%JL%loKj%KJjjKJKKK%%koJPkoKLknjJJ
-2024CK%kkKL%kKKKkk%KJjmkLK%jjkJOjpMKljNKmkKNNkm%kll%kJMLJ%jJLJkjK%jLknjK%j%
-1954HjnLLJkjjkJ%%J1Ojor%OkoLK%KL%pjMlkJ%kjj%J%KKK%mKjk%%jKJkKKJ%LJkmjKjnMOL
-1885A4jolJjLKm%PkpjNM%kjNKnojJJ%jjkJMLjjMknLNjj0J0LokKLlpNJnMMjll%lMLLMjqkM
-1818GLjn%JK%nLjJKl%J%kjJJMJl%NKlNMpqJLknjNKm%Mj%%jjJjJJkj%lMKkjLMkoNKJmnNNM
-1748A5klkj%kk%PKojRjnklkMKJklKOJml%%%LLKlnjjk%OKknjJKkNLMLknoj%K%kKKkMMlpjL
-1679ELJnjKKMKlnjMLmmLKNLkkkpLNJJ%kmmLJJJjjkjLMko%JJjKMLKkmlj%%OKmqMJkjLLJok
-1609BKlJkLL%%jKLkm%J%JLJj%%%j%jjjkk%KKLjmlJjMNLlMKmoJJjllNN%ljj%Kkm%M%LML%J
-1539A6lnljjMNjrOOkmkKJ%jkjkkjOOJklMMln%jJJJKJlnl%MJkmjJJjJJ%jLKm%OL%%KkonNL
-1470IJJlJMJll%jljjJM%m%Kj%KjkNKnk%k%MKjjNKmmLjmJJ%JjjOjkOKlmkkj%KJkkLKKjkJj
-1400E%%lKjkL%lLNjoKKjjjjLKJlnKJJML%%jlLMklj%KJljJjkJ%%K%Jjj%mjJKMKJ%mmJKj%N
-1330A1jmjjJJjk%KJ%NOJmnljmL%kKNJjlkk%NNJmlKJnKL%jJMO%qnRJnkjllKJLKjj%%KLlok
-1261BjNK%KK%j%jmmJKJjk%jjMKjLLkmKJjklLMjkKLLKlqoMK%%KnMQjpnkL%lNKJ%%K%mjKk%
-1191EJmKJmOKJJ%llJJmLM%jnkNJjjjj%kJLjjLMJjJ%mo%MK%LjnnONj%%jljjjMMmmO%mj%KJ
-1121GjK%l%%jjJjN%jJKJ%%kn%KJkk%Jj%OKkjJ%jljKLKJkmLJn%MjkkOMnnO%nJLllMJklkKJ
-1051DjjjJMK%%%%JllOMjmlkKLNKlpmJMMN%mnMMknkkkJJJkkLPMlnJJL%kmlQKp%OknJNKklm
-981CJMLklK%kKLlnLM%lj%KJlnjJKLJKJkKKjmkNLjlkJjnKKkkjjJJLjmL%PNknk%JKlmM%jLL
-910A1Jjko%LkmJKJKjKN%okNJjjJLJj%%lm%JkKLjnkJ%L%jj%MK%mmMjLJmkNJj%L%lljOJjJK
-840A2jlnJL%mlJK%j%LKjKLloKNJkKKjmnJK%%JljNJJJkmjJO%o%OKJ%mmk%J%MNjnljLNKkll
-770EJNJnnL%%%JKjlLLjmkKjjJjLK%JjnLNknLJjllOOJklj%kj%lNKj%K%jlmNPOjoplkjKL%j
-699DLJJ%%JKkkLJlljkkL%JNJmnjLLjjjkJLJkmNO%mjK%j%%km%%%NKnMjn%%JJj%NPLmokMKk
-628A0kkJJJklj%KJllLMLjnlL%%LKjn%LLNJopJK%m%KKLKKK%nnJ%jKL%jjjm%LJ%JKkk%LLkl
-558FL%k%knNjjL%%JJJjkJJkllLKMMlolJJlPOkk%nJKNJooNkkNJljJl%MMK%lo%Ll%PMkmK%l
-487GL%mlJjlJJMKjLjm%K%%M%lL%mlJJ%%JJJJ%knk%PMjmmjKLKjmjLLLKjqjK%kkJLLmjO%kk
-416FjkjN%lOLmlMKljO%pmQLlnljjOLnmK%KMJlkjNLkj%%kllMML%ln%Jk%ONLjmmkJJ%kjkLk
-345DLlLQJkjkmljK%kjMQKonkNO%okJNjo%jKjjNKjklnLKjKLjm%%LJJJkmKLjn%M%JL%%%kml
-274B%L%l%%%M%JjjJj%nNM%njM%llL%j%KLLJllj%K%lkJMKknJJjM%j%%LjmJMJnmL%jKJ%l%N
-203HKllmKLJjkjJ%%jJKkJ%MJmk%%jMJlkJ%KJJkmKJJM%lnJJ%LJjKJlJOln%j%%JLMLmokjjK
-132CMK%j%ljNL%m%K%ljK%kjJL%lljkNLJJKjmmjPNjnjkl%%M%mM%%QMlnj%klLMlnJLkmKKJ%
-61FJJkoON%koLLnjLoPLkjJLJkmjjmOLJkljMKmo%KJjOMjnl%%JMJljKKLJkmjLKjkJJ%jlkMj
10GpPKjjklkLNjnN%l%MKjllMJnMKjJmlJkJKjkM%k%LMKjKN%ooJMjmJJknKKM%jl%JjjKKjkJK
83HMJlkj%OMmqMjqOJkmNOKmn%K%klLMJjkkJKJmmNK%JJmlLK%%lKMJjmKLkmljNMjl%JjkJ%lK
156ELjmJKj%J%%Jk%JlkLLkmKL%kljLK%LKkmKKm%LmJL%%jkLKjn%LJjmJjJKjNKmmjMKjlkKMK
228A0klkKLjljJKJjlJMKjmmjJJJLLK%jmn%jJJLJlJOJKLjk%%nnJlLJO%ojJMKnlL%lJLJl%J%
299FjJJoOLnnM%jJ%%j%jjLKjj%kKLJjjkkLKKkjjk%JKJjmJNkn%MMJmnPL%mnLMjk%J%klMLjJ
371IjkKLloMLlkQKopOj%Jk%LllMkkKkJMLLjk%MJkjKmokJNMklKjlm%K%%JJKJJmjMklJLJkk%
443DlJ%KJjJPMjjjlpKONkpKjkO%mKKkm%jJNM%mlJJjkJkk%jK%jJ%NN%mnjMLjnjKnL%kQ%o%K
515Gl%%k%LLjl%jLL%lnNPNnj0Ljk%j%KMMjmj%J%JKjmm%KMjkJKNKkljljL%lkNjlJ%jKKkkKK
586GJJKjmj%kLk%RMKkon%%jm%JJKMLjmjkjKjLNJlnkKJj%k%JjJJ%J%JKmlLMLjmKjljjjkKKJ
658E%jK%kNNJjmq%jOJkkkk%KJMM%mlKLKLjnj%jjJJjj%KJJJJJnmPkpPKnlQMkokK%%jJJlmJj
730@K%kKJJjJNJlkMLloJljKKJQJplJ%%%kJK%ljLjl%%LLj%M%%%qNLlkLLJklk%JKMKkk%%L%m
802I%jpOJMKkmlj%%JjkMLkmjJJkJNKklj%jlMKjl%KJ%jlLLklKNM%nlmLKKKjlkKLkllLNjnLK
874Hklj%%LKJ%kmOKnkOKkmnLJLJl%ONln%K%kkl%M%%JjmM%pOmNO%mnLjkLJjJLjmmOKKJpmLj
946D%jjM%nLLjoOMkkKJ%jklk%MOLkonNjkOJoPMlmJkj%lkLJJK%l%PN%mnn%LKklNLl%Kjj%K%
1018A0lmMKlJQjolLMlokLNK%%lmjKjkNKk%Jkl%JK%kkKJJj%J%lkONLjlkjlk%%jjjJNPN%mqn
1088ANKklJL%%%lM%mLlJOjqKjKPknNJjJKknjJklJ%jLKKjmJM%mkKJLjmjKJMJljJkljL%kKJj
1159D%%Kj%%mMJnMMl%MjnkKLJk%%JKlnKJJ%klKjjJLJjjJjkML%%JkkklMJl%%jLk%KlKM%km%
1230AKj%
1233B
##PAGE=	F1=8975.5389107993778453
##FIRST=	12655.339635440002894,	12655.339635440002894,	0.0049438020214438438416
##DATATABLE=	(F2++(Y..Y)), PROFILE
-2861DkL%mMLljN%mjkJKKK%kl%%k%Kj%NjmKLjkj%jkJMLjlkjkJjML%kJKjk%LOjokJkLLjkmk
-2791ANLjlkJJ%KKkl%NjkMKKlnKNJnpQ%pLKkj%jk%MLlJO%mkK%kk%LllMljKkOOJmnkj%%KOL
-2721A4mnk%QLjjlmj%LJlmMjl%PRKnqmOjkM%%kl%MOKnn%%jJLKjnmLkJOKkmkNL%mmLP%llLQ
-2652A8Kkjkn%LK%mm%%kklMOKkmjLL%lnjJj%jj%K%j%JJkJjKMJ%%J%kjjjj%JJJJKJll%kKMK
-2583A0K%lnKL%mkMJjJJkkKjlkJMKlk%%%kLN%l%KjmOKlLMJjnq%%MMknJLJl%jkKLJJn%KmMk
-2514DJOJlmjJ%j%KJlJkMNll%kjkjJLKjjKJj%KlLNKlnlKJkjKNLmnlNMnmNKkoMNJj%jlL%kj
-2444FjjJjk%%JMNJlmJLkkJmKJjNL%j%mpLLjmjL%kkJ%Kjk%KMKjk%%Kkj%lLLL%mJLKMjooJj
-2374CjOJ%KlmLklkM%kQMjmkKJnmLLLj%jMMKjjlooK%jKJkkJJNJlm%K%kKK%kjK%lKMJJLJno
-2304CQjo%%%jKLKL%lmkJ%kkK%%MK%kJLjkj%J%%kmjLKLJmJKkjJJ%%jj%jJjJLPMmokkl%J%%
-2234DLjmKNjnLLlnKLJkkKkkO%o%jKKjj%JKKJ%JMLjmjJjmm%MLjlkLklOL%l%NMJkjlnJllJJ
-2164CLKjj%lJjjLjjKML%lo%JJJjOKnmMklJLJ%JllKk%NJ%jkl%jMLmjM%llJJMKjllJJlMPNk
-2094A6qljlJNL%L%kp%MjkJLKkkMLlqK%lM%lk%KjjNj%LJ%lkk%LKl%KkMJJM%jonQJmkKJ%lj
-2025DNJlmkjLJJLLM%mlj%kkkKJJjjJKJklMJkJOKk%jkLkqOLkkkkKMjlklNNJj%LL%KkomJK%
-1955IljkKL%mLJnKJnJ1PJlqqL%kJJKMMjo%N%jj%klJK%mmKMKkj%lJ%%KjlMMJKJjomLJ%kjK
-1886EMKlkjj%MKkJmlKKL%KLJllkjm%%%JKjkNKljkPLJmqJ1JnjNJnqQJn%KjlKJlOjoRLllJM
-1817A3JojKml%K%%%%%%jjKJJM%ljMJ%QLoq%JmmKkJLLklK%k%JlLLljJmMLj%MLmp%MNkk%LN
-1748A5mmjlLJkJK%mjNjlj%MMKknoOKJ%kjjjMM%mljjMLjllJjjjKMLJkk%JLj%kn%LkNOmpKK
-1679HJ%klJKMKlokL%lMKLOJnnoKNJjkKLjnkJMKkml%OMklJJjkjLLjkmk%KLMKmnJj%%KKJnJ
-1609ELmKjmLJJKKjllj%KOO%nnj%KKlmLj%j%KL%lm%JjQMm%MlnkjLJkkKKJKmkLjJNMmqMLJJ
-1539A2jlml%NN%pPNmpkJKKNKknoKKNjljKKklJjnNLLM%nlKJjljJ%%klNO%nmk%KLNMJknoJM
-1470Hj%jLNJk%jlnj%%j%%JKJ%jlKP%m%KjmKKJMK%jllllj%%M%jRJql%jJJLKjljjNLjlljLl
-1400CjL%jJLJjn%OKkjk%JlkNKknMJlmJJjMJJMKmo%j%J%JKjKNJklkK%KKoo%MNMLlpnKlNM%
-1330IkkJjm%Jk%KMJ%KK%k%%k%jljNNjnmJjKN%mkLj%OJlkKNLlrJMnmLKjjJLK%k%%LLjmnmO
-1260FQ%nkKKk%KJlk%Ljll%%LMJjkljJ%KkkMkmjNPOLmj0oK%LKkkML%moKKkJMjpPNJlkMjpJ
-1191E%lJjLQJloJNL%klLJmoMOJmojJ%jj%%LJJJ%kj%lJMLklKjJjlM%%KJk%Jl%LnNLojjKLJ
-1121A0l%LJ%%kllLMkmL%jMLkmJNJnljKJmjM%l%N%kj%JJJk%O%ojL%mmLMkmP%pMM%mkKJllM
-1052EJk%J%j%KJjKKlnLN%lk%NLjkkl%%JLNLkqkNjmjK%kKklLlRMl%Kq%N%loMJjLjmLkjL%J
-982Gkl%LNLJll%%jjjj%k%KNJnjKKMJmpMJJ%knJKLKjj%mjPMjjjkk%%klMkjNJ%Jjk%klKMMj
-911A0lJK%qQNnol%LMjmQLmkKJjklLKJJjlklkMMJlkkk%LlLLlNOjooKJ%jlLLKjoOJm%lNLll
-841DKKJJ%lnjJ%%JLJljKLKjkKLKjjjjjkoNNjloNJkJMKJjjJllNLjkkmmJ%NKjKjojkNO%oKL
-770A0JKkmmJMLLKjopLjmJLKjlkKKLPMmn%Jklk%KJjkJ%JKJJjmjKM%jkjjjL%KLLjmoj%OKll
-700DJM%l%KJKJklkjkKKjklNN%oJ%mQLklmjKjJMKKJmmL%jMNkj0jMJJjjLmoLj%MjkKLM%n%P
-630A4Kmol%MKkk%JKjm%KJ%k%KjkjjLJjL%KPJopJklJKK%JMM%mojLj%KJkmLLjnJJj%%j%KL%
-560GjJJ%%K%nnJNKjjjJMKmk%kmMKJL%mn%MJmPLokLnKKJKlnM%kjjjLK%kjNLJK%lmljNK%JK
-489A2klMKlnJKlmJKk%MklKKJkkjKM%%J%ljKKLJkkjnkLOjnkKjkKMLkoPQMjqqLJjljLJ%mJL
-419FJMKknmN%nQNkoJMjmJ%oMOJmnmOLkj%kjjjNjlkLNLmjKjJjm%LMKjnnKj%OPM%no%Jjk%J
-348GnLPMnjNKJjnmjjkkj%NOjnkkLLLJJj%kl%jkjLNKjjlm%J%MMjnm%LL%%J%kk%%nMMJN%ml
-277HJ%lkJlk%K%jLO%m%jlJKMLmpOJlljJLKkLOMmpmJLjl%LLLjpJJl%KkjOM%nn%%%KJlKJ%j
-206Dj%NLlnkNMJlmlJLKJJ%k%MLlqJJkKKLJjloK%MJmkLNLjnpM%KKjjlkKPNjmk%%%%JLLlnl
-135Dj%KKJj%jj%MKllkKKjk%jJJKLjnJJjjKL%j%jklKOKkljj%kLLJKmJP%onjK%lj%jMMKmmM
-64GLklJJjkjMjljkNM%njPLlljKNjo%JkkJ%LL%%kmkK%lLL%ml%KK%K%llKNNLkoMOJmmjJK%m
7HqQLnoL%J%jjjJJLNJlojLKKkJNkjJml%Jjkj%NN%nnM%JJKLKlpkJL%lLJjkJLLJlk%jKJK%ol
81BJJ%k%KkKQNkqkJnMLm%PKllk%J%kkPMJlljJK%qLLml%MMJlklMKKLkJjlkkj%JKKjnJNJJJj
154A0%L%noKLJkkmMLJjkkj%Ljk%MKmmKjMK%klKNJn%KnMLjll%NMJmpMJjjJLJJLLlomlMLjl%
225CLMKjnoMLjkj%JJjjkOKmmKLJklKLK%kkK%k%LJmlNJJLK%j%klkJj%KMjokJLLjmKKk%KknJ
297CJJmL%KOJmk%k%LKKjlmjkJOKlo%JNNLjnljjjJJ%jkKMk%QLlnkKLjomO%kjJK%kk%KJjj%M
369HMKjnjOjmLKloLLlnMjlkJ%L%mKKKLkoN%jLKJJJ%%%kokJPLlkjlkjJLJlmLJkLK%JljMMLj
441A4onKMKkmmKPN%jjnnMLJm%LJjl%JKJJkj%%MOJmolkj%%jjML%kn%JNPKnqJL%lmKLll%NNj
512IkJ%lnNK%J%kJ%kJJ%kkMOJpmMj%%%%jkMLJlmk%LjjjJLMjmlJjMNJjmmMLjjJJj%Kjmk%kJ
584CJJLKJjl%Jmk%RNJ%jnnJKlmLj%%LMJmmjjJkQQ%qpJ%L%jjlJ%JJkKMMKonN%kjNMkmj%%jl
656CkLLJ%jnLNKJkmljPMjlmlj%JJLKjj%JJMjn%J%%lmKM%kkMMJ%njOmnPKlJKJkp%NknkQOjo
728GnJJjkLjkjMNKmjO%mjJlkkLQQjpp%JjjMOJmnn%jJ%MK%kjLj%LmjNJkJKjml%NNJklljKNN
800A7Jmnkm%LOLmolJLKJkJJkkKJlk%j%jJkOMkoLLjJ%%%JjlkjLMKkm%KJlmKKLM%j%%nnJM%k
871DlMKk%kkLKJ%JMJ%jll%KLklJ%KJmlLLJkl%%lJN%lkJLJll%OMmpMN%nlJLJj%JLjnjJKJ1L
942B0rrNjk%JK%kkKMkKNkm%KjlnjJKJJLLJnpMlPLnPNmnkljJjlLjkKMLKMLjmok%JJJmKLmnK
1013BJLMJjkJOLmmK%nkOLnojKK%%KjlkLKlLNJmoJK%l%LjlOjlkJ%j%KNM%lnl%K%%%%%j%KlM
1084FOknm%JM%ljL%ljMjJQKj%komJ%OjlN%oKL%nkJjkMLljKK%mJM%mJLl%kjM%lJKKJllkjK%
1155B%MJkl%KLjljNJllNJ%Kjk%mMKlmJK%jljJJKK%jjlJLJljJ%J%JJjkjJK%kkjJ%jJJJLjkN
1226H%mlMK%j
1233F
##PAGE=	F1=8834.0081136978151335
##FIRST=	12655.339635440002894,	12655.339635440002894,	0.034882105886936187744
##DATATABLE=	(F2++(Y..Y)), PROFILE
-2861E%%klK%jNMkljkkKMJ%%lkKKkmL%j%JJ%kjK%k%JJKJjjk%jjKLJ%K%kJjKKn%JlkLLLLkn
-2791FjL%lk%LLjl%JkJJkjNMjnnOKmjPJpkKLL%omJ%OlkQjjL%n%Kl%jnNjlMKKN%on%kKkJkN
-2721EKllNOMJlppL%NMjlJmmLPQKprjK%lKMKknkNNjmlJKJKjklkM%KN%lkK%%MJopKPLjmJNK
-2651A7K%lqmMNKknmkjJJ%KLjmkjLK%lOjoPKkmlJKk%Jk%KKj%JONknmj%%%%%mLKJJKJJJ%kj
-2582IJjkJJlmjMJkmKMLjljJ%%LJjknJjJN%mK%kJLKj%j%%kkJLLjlll%JJK%jkJNLmkL%Kl%O
-2512A2%mm%JJ%%JLKJkmLjmk%jLJlKOJl%LJlkl%NLjmmK%mJLNJom%KOjnLKjmlNL%ll%PLlll
-2443DJL%lmJ%%NLjjJLjonJLJLK%LKjlmljJ%lMJkljLKlKJl%KJLKMKnqkJLMKlpLJJMJmjJ%l
-2373DmNNKlmOJjlnkjPMkkjKKmmKLJJ%lkMMKjlmJj%MLjnm%LNKmo%KJ%J%lkL%%%JLLkkkl%Q
-2303A1JnmLKjn%LOJojMlmJkLLkjKjjKM%jJjkj%lkLJJLJlo%%Jj%JLKJJjkkJMMKjk%%jkloO
-2234FL%oJN%oJLjkJJJ%j%Jm%LkJKKKkk%%jjJKKLKmmJKjnlJjJMKmlKLKK%lmMPKknojKjKLJ
-2164I%nKOknjlO%kk%NM%kllJNLllJlMNjmkklJN%lklOLkkJKK%lj%nMJk%kJjMMjml%JkKJ0P
-2095B0krnkKML%jKKkplJjKLKlmjLPjp%jMMjllJ%jJKjnMKK%knLL%kLjoPkkQK%noPLlmkJMl
-2026FkRJnnKKknOMJ%JjkjkmjK%lKJlKMJj%%%mJNJjLjoJ%lPKlkJn%MllJJJLJ%j%LKK%mmJM
-1956A1%mnJKJk%OKonLmONLJmq%JjlNLLKmoPP%poOKk%KjlnjLMJkm%LLKJlkLJk%JknKM%jkl
-1887DlMMJkjl%LM%loNKlkLOKlmjKJjkkKNL%op%J%LPKjkpJLk%MJmlLk%MlnJMJnMJnLLJKLJ
-1817A6lnLKooM%%%%j%k%jKLJJJ%j%%ONjoojJkkLjJKKjm%Lll%KMJm%%lLJkJLKln%LNJ%llN
-1748IljjKQKmmkkk%JjJL%%KMKknm%j%JJJ%LJlmNJmLM%okNjllKKJKknNPLjllmmNj%KljMKL
-1678A2JjmljKMjmjJlKKjRPkpplPKjlJLKjnlLNjokLjKKkJKlmKjNKnlj%j%JKLkmLJ%kkJJLN
-1609A1Jo%JnKJJJJjkjK%kPQ%pr%%LMljJlM%l%%kkMJ%nPOkplJkKMMjoj%kNJnKK%KMKkmmmM
-1540DLJkljJ%J%%PMlmkJKMMLlqqJKMlmJNM%lKJmkJkMLllKj%KJj%jlkLPKnojJJkOLK%lnm%
-1470AjJLOMljKJllJKjlkJkjKJk%M%kLMJjmlMOK%%%lmklkJ%L%nP%qMJJKKK%kmmkOL%lmMLl
-1400GlMKkk%JkmNNM%llmkK%JLllPJmjLklJjjLJlkLL%jmjL%MMJkmlkLQ%qmJlMKM%oLMJ%jj
-1330A0kl%%kkjL%kMLjjJJJ%jk%jlL%MJlj%%lK%lKjkOMkm%%LLlnMjmNJkl%KMJkj%kjKJ%kk
-1261CKN%jJkk%KKLjkKKjopMKLMjnnkLKj%lLLoNKnNRLnrjk%KJlJKkKjkK%%%KJkMNjojNlmL
-1191H%mkjPO%nnMMK%l%Kkn%ML%mmjmK%MJkLkmkMK%k%lOLojJkM%k%LLJ%kJKkmKllLMKokMJ
-1121Hk%JJJjJ%lJJnLMlnOLkJNM%pn%MKmnkk%NMJkklkJKKMM%mkKkljk%JMKjmjK%%%K%ljL%
-1051Fl%KKjkjJjJNKko%NKj%N%oo%K%KK%JLJno%JkLOKl%lkNn%LjMKmn%J%k%MKlkPJk%joKJ
-981EkJNMKjmmkkJMK%kkjlOKkjMMM%nqlJ%KjmL%jMLjk%LJKKJkjkklmJKJjMMjlmkj%MQOjop
-910EnMKjJ0Lnol%LKjnOKkJk%%km%KJOKnmlPOlpKJm%K%%MMjkLJmo%LJjmjLL%mKjkOkmMllJ
-840B%NNjqJJkJmLON%mlj%KJJJJknlKK%lQOmrJO%lk%LKjj%JJK%%lnmM%%LKljjkjLOMkmJjk
-769GJ%jllKKQNkqpOjmJJjjjKKJMNJjjmnmK%%lNKj%MKjomMjjNM%%kmlJLJ%%lk%%JjPKonMO
-698A1jnmJLMKkl%jmNN%mnLLkmPJnjN%mlj%MQNkJ%nrJKKPPjrqQLjk%%nn%%%KlMOkpOJKOJo
-628A2nmKKJjmjjM%nL%JJl%M%kKjlJNMlkN%mokKJjKJJ%jJ%mJN%lkjJJJjLKkmjJ%%%KLjmJ%
-558DjLjJJjjKKJkljKNKokMlnKJJK%kjJJ%%KKllK%%%mNjjMJj%kmKkJNjJLKMJnql%%kOMjm%
-487FMLJmpKLjjjkJLkmNjkjKJJ%kJLKm%Lj%Kjnl%JKMmJLl%kkLNKojPLloJLJmnKMKjlk%LOL
-416A5knoLJlLLJnjOJkojLLKlnMMLLjllljkKKljkNj%jLjjKjkJK%jj%%jkjKNMKlpjO%jJJkL
-346A1PKonJLL%opJ%lJjJLjjKjmKjOL%j%JJjpjJkMJjLklJLJKKmo%%%NNNJlpojJJKJlOMnlK
-276GJJjkl%lKKL%jjmNM%ll%KkKLmnK%LMJm%PMkmkl%LJkJKLjmmlJJjkKLLJj%K%l%LkpLLjk
-205EjKJkljMMjmmJjJNNJljKKkpKNJnjJJL%loLjJK%%%KJjkm%JLLJ%%kmJMJl%K%J%j%K%nm%
-134B%KKk%LjkMLjnm%%KMjlKKLKJmnN%mlQLnpNJkmKLJ%JJl%JLM%knkMLkojJmKKMM%k%lkLK
-63A0jljJj%KMknkQR%pj0LKMJ%joJJmjNKJkmjMJkj%JLjmJKkkjJKj%JjJKjJMJllPOknkJJK%
6A4lmnKLjkjJ%%kJNJjK%jkk%LLjoJKMMLjmnjJjjLLkqJKKJ%j%JkmKKkkKJkjKJLMkojKkKKNK
79A4nnjK%kj%jjMOLmqJJL%mQNlplK%%JjkNN%kmJL%mmNjoNK%KJnljON%kkMMlooM%kLJjJJJJ
151A0%jlKL%nlNKkkmMJmLLlmPKlllJO%n%%kMM%nmPMjmm%kLL%kkkJMM%lllMKjKMKJjmklnMJ
222E%JkKLlklLMkmL%%%%jkKO%oJMMMmplJLLJJ%jmjKJklKkmLKJ%lkK%KLJjjkjLKlkO%n%KJ%
294Hm%jkKjLMPKk%knojMML%kolMkOLopMlMPN%mpmJjjj%LK%LjJPKlkjjjjmmJ%KKJjkk%Jj%K
366CjKOM%kmkRJljkkljKj%KkjJ%jj%MjJMK%nnPjoLM%mKKKjljLKknn%K%KL%kkjJKjKKlK%jK
438HKMJmnJOLlomjMLjmJJJK%l%KKLJlmLJ%JklJ%MN%nmmlKjjJ%ONMjoqJKKKmJ%kkjMKJ%kjk
510CjKLLjmjLJJJl%Mlnjj%JMNLko%jj%jjKjkJNLlkjKN%mm%OLmnkJKjJLKjoLOKKLklj%jlnl
582@JJ%JLLJmnJMJlKOM%klmmMLmoLk%KM%j%jJK%mOOkqmKjLjMjpNjjK%jMOMmpjlkPNLmnKL%
654A3mpLNK%lllkLJMJllkKOLmmJJ%ljLL%j%klQLoljJJljKMJkoNN%%%K%p%MKKJjllllLlJJO
725A0QjpoJJkl%%JJKMJlpNKJLJkmnJPQKnnjjjJOO%mpnKjlJK%j%J%Jk%LKKJ%kkkljMQOkook
796CkKPN%mljJm%Qjpk%jMK%%jkjNM%onLJJKJl%KllMMNJmmJ%lkKKJNLlppNLJllk%MNLJmojL
868FJk%%mjMLjmjKKKKNKllJjnkM%kLKknk%jLJkjKJjMN%noJLK%k%NKmoJLjkkKNJkkkKLklMJ
940HQKqrJKlNL%j%joOKJLjmj%%%jkkKJlJPLnnMjjNLMJnpl%kLKk%K%jLKkMNjnp%M%mkJK%kk
1012AjLKjKJKNNJnn%JklL%m%L%j%JJlkJJjkMOLopJKjkNMkrOKlmLJk%Jj%Jkk%JKKLJjjjLMl
1083A1pOJnm%KLJmlKjJKlMMNNJmqpMKjKjlL%mJjl%jJK%MLkpKKK%k%%JLjl%lLM%JKklkljKj
1153Bj%LOKmlJJMko%LkkKL%jK%j%klL%%Jjkj%kKJkOJlljJL%kjJKjl%J%KJkjLLjkkjj%%JLj
1224DL%m%KJJJj
1233G
##PAGE=	F1=8692.4773165962524217
##FIRST=	12655.339635440002894,	12655.339635440002894,	0.027051154524087905884
##DATATABLE=	(F2++(Y..Y)), PROFILE
-2861C%%jKL%lLLlnkLJkKK%K%llNJll%L%klLLJlkKJjkj%JJ%%j%K%%J%%JLJ%knLklKL%jMLj
-2791A1mjLjn%LLkk%MjmJKkJK%jmLL%%KKjnkKLjpMKkjmOMnJMllMKkjkoN%nNKjLKnmJ%JlL%
-2722Dj%jLNL%mmlMJnONJJkmKjmNKklk%jlLML%mmMKlkJJkjKkk%KM%JOMjnJLj%JlqoKMKk%%
-2652FLNLlolkKLJkllK%JKjmJLJjljJQNnrQjkmKM%mlJ%KMJmmJMPJnojOKjjjjkkkOO%lj%kj
-2582EJkjLjkLl%MjJ%jLjlJMJnjNLklm%LkmMKjlkKJJl%LJJLKJlnj%kMKkK%ljLLkoOLj%%%K
-2512A2jmkKLLjkmJLL%nk%jk%jKjkPNjnmJLjkJL%%%mKMj%K%jkmk%jLj%j%LKljOKkoLQKpoj
-2443BLLJlmLLmlN%LMKlmk%%jK%lLMJljlnOJlJ%kk%MJlkKKjlNMKNJqrM%kLMjmJjm%MJ%jJL
-2373I%jLJklLLJlolLjk%Lk%O%mkJKKJkllKMJnKNk%NLmomKLMMkpnMNKlnkM%kkK%JMkmJKlK
-2303ENknKKm%NJjklOKqKKnRMnqKjkMK%JLJo%Lml%KKKJjll%JjkNM%kjjjkjOMJ%klJMJlqJL
-2233FJl%O%mnJKML%ljjj%kk%%KJKK%jJjjjkKKL%llJKjmK%%kLLkjKJjj%jnNLJkkl%JjLLM%
-2163A2qKOlm%kNJ%KmkPKjjjj%JkmkKPMknlJKJkmj%%KKlmLOMkl%%mlJL%jKjnN%mKk%K%PO%
-2094A6nn%MLjmjNMknm%%%k%kKJkOKmkJMKlnlL%JLjlJKkmK%%JKJ%JlkMJ%%LKknOJmjjoNjm
-2025@PLkmKLjoML%jk%K%kmMMjnKKkkNN%lm%jlMKlKLmpMLMKlkJk%%mkJj%KJ%%j%JJ%%J%KJ
-1955IllM%nJNNJnqL%LLLKlrJK%LLJkjlmKQJqJMjlkLLjjjkJKJ%%kKNKj%Jmo%KjmLLkk%%jK
-1885GM%ljKJ%L%loKMJmmOKlmlMMLkn%PMjoolK%KMJjK%nnLKL%j%jnMNkoLKlkLjmMKKjLLmo
-1815CMJnJPJkkljkJMkmMjjKMJmkPKnoJ%JjJNKlkjMjqPJljKJjJ%llKJLK%knKLkJNLmol%Mj
-1745DLQJnmjlj%j%NMjnkOMJklljK%jJj%JklNJmkNMkkJJjllJKK%jkLNKjlmmN%llJJjKLJJj
-1675GllJLKjKKmoKLJ1PmqokMMjj%jJknJMOkpJNjkllKNk%JoQJomKKjjJLM%ojJkKKJKNMkpk
-1606GJk%jJl%J%KLjnJQKloJjlRJnlNLmn%%lNLjklJNJjjjjKK%nlLkjJKKjjJJJJLKkn%Kjj%
-1536F%jmM%%MKjjjJLK%%lmmjKJkKKjKKkJJkJKlpNKm%JJJkl%jJJLO%mkjKJjJk%OJmlKjnMO
-1466A2%nlMKJJJJlmlJKNLkpl%kKKJ%%jlMOKJjl%jjkkKJ%km%J%K%LOJmmk%%%%%%lLNJkjKJ
-1397A1lmkkMMMKJkmk%lkOJklKM%kKKmqL%JJ%jk%LNJl%JJJjj%klmJ0NlpmJjMjk%JPOKlnlj
-1329FljKKJj%JmjMJjKKjnkkN%JMkkMJljKkk%j%J%%JklO%oKjMMkpNKlm%LMJmKKkm%JKjk%L
-1259FLOJnp%KKMJlkJjmKMljJkk%lN%k%jjLlMMjJL%m%KmmMjjJKLJmkJJllNKjLM%pmNjmOLk
-1189A0mnMLj%jjJ%JKLJmjJjj%jKJlnJNJKMkn%KJ%JjmKLkjJK%mkKKJk%j%KLkkJLMMjpnjjJ
-1120FJ%jlLQKnmjjJjmKJKLJ%%%lkJNKlljjjJLLjnlNklMNL%kkjjJjk%LL%lk%jkLJ%kmKLkj
-1050DJ%%KjjJ%JMKknjL%kKMjqJLj%Jj%%JJ%kj%%KOLkmnLOjokMJkjmjKj%j%M%JLkJNJnoj%
-980CJLLJklm%JjjKLJ%jljKJjNPLjonkl%JJlJJjLO%oNNlpOLlkjKjlj%lKQNkmnllKOOKlmm%
-909EkjPNjljkJLKjjjmjJoN%m%JjMJ0LorjQOjpoLk%LLJ%LLlnMkmjK%ll%J%JML%lJ%jjlLOJ
-839A3ljkoQJojjkMQMjkmnJJj%JljM%mJ%PQmj2PLl%KlljjJLNLnlNkqJJJjl%%M%jkPQ%kjkm
-770Hm%KKk%%lKLJllOjlJlkJjMLjjJ%MKmnk%%NkmL%KOLloKjmJOKkj%j%jjjMKlpMKLklKl%N
-699IMJkonKL%k%KKnKPJmp%J%ONjnoJ%%Jk%OPMkmkloKMKLNKnj4RLkJJjnm%%kMLKM%mj%%KK
-629A3lmlkLN%nKLkmjLjmL%jJ%JP%nlK%kLL%jkljKkkKjK%lLJKJkk%jJLKjl%Kjj%ljNMJklK
-559G%kKllKjLNKkkjj%NKomP%p%K%jLL%lmjKMLL%lkjmmMKMLJKjnpOjnOKJJJLJmolkjKMLlm
-488DJKKJjkLL%K%mlJ%o%JlLJJKmkLkMkJOjmJJmlJJKKmKJJMknkKKjm%%kMNKkm%L%jkjMJkk
-417EKJkkLJllLMljN%l%JkkKmKQL%K%loo%JK%lJ%Pjm%KK%jljJ%jkjMKJ%jk%LJkm%OJkjKKL
-346A4MjqoN%LMlnkJ%J%pN%lj%%K%K%kkMLKmmOJmm%%NJ%JKKkmn%K%%JQP%mrmOlJOKlljmLM
-276A0%%kjj%llKOMjnlONjmnlJMMkpLkKLKKklLK%%%mlO%kjLKlk%%jklJKjLNKj%%l%NJomNJ
-206A1ljJK%ln%Kk%Kj%J%MJmKN%npOJJllMklNjkMjl%PLlmlJJ%kjKMLjklmLK%lJLJ%kjKK%k
-136GmK%nM%jLkJPJnnkjLNLmpMLNNjqpMJlKPLlqJMjmjj%KL%mKN%kjJ%llQMopK%L%NKkj%kj
-65GK%lljLJ%JLJljNP%qo%kLKLjmm%J%%MMKjkjkjK%JKkkJKkjKJjnjJLMJ%jjkkkONlqKPKkk
6A1J%loJN%ml%KjLLkk%jlOJjKJjnJk%QPKomKKkllkjKj%JJkjKJ%kJN%k%JlnJKKJkj%%lKkQM
79A3lnmKLKkllKLLLkolMLklONJmoJ%klK%L%j%jJLjlJK%lkL%%KjmKNNjlkKLkpLNloNJKJjkk
151F%ljNJknKOK%mnNJnKJlMPLmpmPMnpNjJMKjojN%lkJjjJ%kk%JKLKJJ%nkNljPK%j%ln%Lkj
223DLmKLkkJLJnjNKJ%%jjKMjplMQNloomMM%l%jmJ%jN%mkMJjlKMKlnJM%kJjlMKklOMmpK%%K
295F%m%MKKMNkoL%ojJkKL%ko%Mk%JmMLkoNOKmpJMlmKKkKMjlkNK%J%ll%j%JJ%JjmJ%%MKljM
367IKLLjlmnKKJkkKjjjjJL%%jkJjKPjnJKKjrJ1NppLkmM%%JKLLkqKMjj%kJkmKMk%Kk%mJMjl
438B%MMjoKRNlonkKKkJKjj%kjJLJKLklK%KJnlKlLKlk%J%kkJL%kNOJlpJKkjLJmjjJMJJJjmk
510DLklO%mK%lMKmJOlpMPKpoQM%j%lnk%jjLL%jJJJnJNJkmnPJlKJl%%%%%%kkNNNKkll%K%mn
582CkJJkMLKmkJmPJkKK%kjkljLjlJJKK%llJKLM%lKJmpL%jLMKmmNJkj%JLNLknlmLPLkppPM%
654A2noLLjjjlL%k%KK%kj%JNjpMLjjMKjoK%mJMJmlLJ%nKjJL%jKKj%JJloJKMMJkj%%kkJjnQ
725IN%mml%KJJJkJKkjJkkLLK%kmljJPNl%Klm%MMJkmnlKj%LK%l%kjJjKLL%%jlmKLLMKjkkjl
797FlMKklJLJoLOnoLkjLJ%%LKj%L%omOLLJlkmnjLNOM%om%lkKJKLMjmnjM%j%jkKJmNMloKKK
869IJjlkLLknjLJKLJJ%mmJjnOKlkML%L%llj%KJjkljOKmmKJJ%Jj%%kjMKJjmjMJJkn%NKkKKj
941A1mn%kLjNN%j%Jmo%MKkkK%JJjmkKj%KK%lMLjkKMJjmpJKJKJjNKlnKMnkJ0KmooM%nLMKJj
1011A0jjkJjoKMNJkljLK%kjlnPM%j%LjpjLK%nJOLll%joNOMkpoNKJ%kl%L%%jkl%JkOOKll%M
1081A2KlkM%nmkJK%jmJ%KLnNKJNMlrjMK%JkqKJ%MLkokK%LKkmjLjKKknPLkokK%ON%%JnpjLJ
1151Fkk%%MMJmJKnLJnlJ%%JNjn%JkMK%%%%%kJK%lmLkKJmLJ%%kk%%KLJknNMJjj%J%kljk%LK
1222FkjMJ%MjljJj
1233G
##PAGE=	F1=8550.94651949468971
##FIRST=	12655.339635440002894,	12655.339635440002894,	0.019564419984817504883
##DATATABLE=	(F2++(Y..Y)), PROFILE
-2861Ejk%MMJn%Llm%KKkkKLLKknNKmpMN%mnMMJkjjkj%%%jjjKJJJJlkJKLLKknjJl%KLJlmLK
-2791Fl%L%%MjkpMlOKlmJ%%JL%jKKJkjPJqo%jMLN%mmmOKpMKlJKJLJomOjoJJjN%llJL%lkj%
-2721@J%MLJlkKKM%pJQJ%%lJJonJK%%jmKM%KJlmj%%MMLlolJJ%KL%kNN%mKNjnJjnnJkKJ%kj
-2651BNL%jJjmlO%oKLlKLmkM%jmJ%KQJq%KpLkLNJnnj%KOLllKljO%njOMklJJlm%MKkoLKjkK
-2581EjmJ%OKljNjl%kjjJkLKnNNMKkoJLkl%KklkJKjkJJKjJLkmjM%mKNjmjjMMjoLLklJNLJn
-2511A0ojLLK%lm%NKjjljJjKLklJKJkk%lJJlNL%jjoOOJ%kmJJkmmLJKjkKkLkJMJlmLQLmmnk
-2442BLKjnNL%oLMK%jjjjJjkJJlkL%mj%JMJkjkjK%LKljMMjqKMLLkpmQ%n%OJp%%kkKLkjJOM
-2372A4jkjj%%kk%jkLJjJKjjJKkl%ML%lll%NMkkjkkKKlkK%%KLjnJOM%nmJjkK%jjJMjl%Ljl
-2303BMllKJJJKKJnmLLjjjkQKmo%JkJJ%JMLlmLkm%LjjLL%ll%JJmMJl%LKknNLJ%jn%OLkojK
-2233ELjlK%k%%lOMjjJ%jlnJjKkJ%kMNJ%%kpKjONkllKjj%nNJljJMKjlKJmkLkj%KjJKklKMK
-2163Ijjjjk%jNJ%MmqPKjJ%mnMJkkOLjlkkOM%njLjlmK%JJ%KK%kl%lMNkmkjMN%pJj%KjLMJ%
-2093A2kkjKkmNMMjljjj%jjllKJJJ%%JLjojKk%LLkkLJ%jkmMKkJL%mlJPKpkO%lLjlK%l%Jkj
-2024BN%mkJKk%LLKmmM%jlNNjn%KjjNNjno%KJMJnKQkrkNKJjj%ljMkpMJ%%JJjjkJ%kjLLKkm
-1954DkMklNMNJoj0QKKKJJkopLNMKkmnLJnJLoNJnNkkQJjJkmjLLjn%LKJKJmqLK%ljN%l%KkM
-1885ILklnMLMJjloj%MJm%NknJjLMkn%MKjmj%J%%LlKLJjlmLMknjKJKLjkjlJML%kljjJQLom
-1815DK%mKPLjooKlPMkojOLklMkmlJNMmoK%PO%nplOJoNLlkKj%MkoLK%LjlkjJL%KNKkmmkLl
-1745D%LljL%%KJljMKloJMKJ%%k%KKjlmmJJLJ%%kmNMJjj%%kmjJLPKopNOJmn%J%J%k%lMKk%
-1675EjlJjKjLNJlmJON%nnljMKjkkKj%KJKjpONjnmKlLKJKkjJmjJk%K%LM%n%LnJNJjMKllJl
-1605GKJmlkOKkJK%llmML%kjJNJkKLlpl%J%J%jJlLKlNM%jk%klKkKJkMjllJM%jLKkmjLM%kj
-1535GkMNjmjJjjkLLjjkjJjl%j%MN%mjk%JjJLJjjMjkKJln%%LNLJjml%%J%%jlkOKklM%pMN%
-1465A1lmlMNL%lmjjjMOLlqlKJlLPjp%NjnMM%nkLj%lKL%mmMK%%kNO%pnlOL%mlkLML%JJjln
-1396CkMjKMM%knnJL%nRKlkJM%moL%%jlOKjjJJmjMKLJjmljJJjlOLmmjK%jjJjkNNKlmjJ%kL
-1326GMK%%kol%%%KMjmLkLjkNkjOKlj%lmk%KK%k%jKPKnmJNLlpMLkkj%%%mLKkkJJK%mLLLLK
-1256A6oqLkJOjmmJJKNKnnjLKJ%%kJ%kJ%kjLKM%nnPKkmjKMMMJkmm%koQJkjKKkmKLloQPLmq
-1187FnLjJKjjmLMKjkkJK%jlKL%mjJjJNJl%JKJJkmMNKj%Jlnl%Jj%jJJKM%okPOLknmkj%%Kj
-1117HmOJ1LpqkJkkKjlOKll%jlKMMJjljJ%kLOLopRjoMJjjkj%JKjlKNKklkjJKKjmlkMMKJJk
-1048A1llk%LjKOJmnKjklLLklNNKkomKJ%JJ%j%KLOJlonONJlkJkljmLJ%J%lKKlkkLLL%lmKj
-979DlK%%%KKm%NjkJjjLkmKjLOMkm%jmljJJKJk%N%nPNlq%M%kmKK%j%JKNLJkmomKLJjl%%lK
-908BMN%pjMjjKML%lnnJMM%kj%knQLnnJNLLjqkKj%MJ%%KjnLKkjjkkKJkNJmPLpmQLlpNJ0Jq
-838A2pkkPKnmLkjML%llMJkjJljLK%k%%kJ0JrLJpNMJK%mpMNKonPlmLjJlNMjknj%QNmljjJ%
-769GjJKkljJj%JLjNKJkomJjOLmoJJN%jlkOlmKlK%LNLolOmnONJmmkKNKlnPMnqJOPjqnLK%L
-698A0MjpmLJjk%lL%LNKkmk%kNN%nnkKKJklLOKmm%Jk%N%%NPkj1l%jKJkjL%lJMKjjLjmm%kM
-629DjJMJKLkoMLlmlMJmlLLjlKPJllljKK%jkjkLJkkL%%jkMJJjlNjnNKkj%j%JJjmJKM%kkjK
-558FLKnlJkkNKjKKlmMMlnNKnkMlJOLkqkJkLLPLmpk%jJK%JLL%ooO%mL%jJMMKmojJjlJLkl%
-487A%JKKLMJ%KJlnkK%k%%%%%%m%Mkl%LP%mlkkjKLJJjJJLLlokjJLK%jjLNKooPKmnjNKjlk%
-416Dk%MMkmmPOjmJljLjoMLjLMjnKKkmjklKJkJKL%JJJKJlomJKJkKJ%%KKK%jjkj%jk%LLLLJ
-345A6pnMJmLN%lLLlo%lkML%ljJ%%%jlJL%jKK%jkkKMLkk%Kkok%M%jjLM%klmO%KPM%nqpM%k
-275B%%KK%kkj%MKkjNLJklpONjomJKO%kJJjlk%KKmJLllJLjljKL%jk%LjjQNkpJ%jMKmpLMjj
-204H%NJmmnKJK%j%K%kjjLMKkoljLLmLNmkNJJlmKOKnnLjkKj%MMjmllKQMnqKLjnkLKK%%lJJ
-133FkLjkKjjP%nmkKNLloMLKNMkook%kLNLJkp%K%kjMJk%lKLlnKL%lKPKomJlO%%%m%K%lKK%
-62FnMM%jjlJKJJLJnnKLJkK%k%jkK%mKNMJklk%%%JJJkkj%LKknkNOLjlmlL%mLMJklLMnmNJ%
9A0mmMjnKKM%Jjl%Lj%OJojKkJLjnjQMkl%KKmomMJjjjkKL%kJk%MLJj%kml%%%K%K%kKkKJlkK
82CkOLllJkjKLjk%jK%klOPLom%ll%MK%LJkmmJKKj%L%%%jJJkj%KjJJ%%knJ0NmqJJLN%mmlkN
154FMklJlLNJmn%KL%m%NKjlpPN%nKLl%LjlnJLlk%MK%jm%L%ljKL%%jnMLnJNJkjJlmPKnkKkJ
226DJJJK%lmLK%J%LLJj%jln%OMjllnLO%omKJKjoOMjnkLjkMNJonMJJjj%j%K%kNMkl%JJlnK%
298DMNKJ%nj0NK%LJmjKkl%jjj%%LNKJJolNkpONjljKjnKKlk%%MNKmlK%kJ%jLJnkkOO%njJLO
369A6LlmnlJjJj%Jl%%jJMJjm%Mk%RJoo%NKpJ0Onj0MJkjkJjMOLmqMMkkkjKJllOllLlJLl%Jj
438CLnNJoOPNjopkLM%jjkkjjJjNJ%J%llLLJlKJnkJjL%LLllLM%nmJK%lKMJkjjjjlKLjJ%jnN
510FMkoJ%jP%pKKlJNknQRKorlPNKKjnollKLLJ%kJ%l%N%jlnKMLKjkkJ%klkJ%KMMJkkljMNkn
582HnjM%jKJknM%J%kNkoJKL%lj%%kLK%jkjJKLKjkjklKL%jMLjjjj%JjlkNLKJjkjLMjorNJJK
654A0lnjK%jJLMJnlMOLmrKkNKmKJlKLJmqMjJLjkKKKKjqKJmjNMkljjj%KN%nmOMkLMjjJKkoo
725BKNKknlJNN%lkjllK%%KJJJjj%KkjNk%JklkKNLJ%lk%J%kjjjkJKJjjJkKM%llKNJj%K%jjk
797GlJJklMKkmPKolJJLJ%%%jljJNJmJMKMNmnjjjo%OLjj%knKL%%KJmoMMJllKjkKNloPjn%LM
869IMmoKKKkkJJKKLJlllljKNMknlKJMOJjkkJ%jlj%m%M%%Jj%jkjkjJOM%%jljkKP%olMKll%%
941Ejjk%JjLMLJK%klkkjj%KJJKjljk%Kj%%KMKkkjJJ%kmJMLJjjLjp%lP%oJ1Llnn%LlKQKj%%
1012A4%knkljKL%j%%%JK%JknLMJ%%JkpMKjL%JJJj%jmpQMK%npKMKkoKLKKMJkooJkNQJnnjLK
1082Ij%L%nmJK%kJ%lJMMloPjkK%lJLj%NjoJklMLjmlLlMKjkMJoLLnLRjpnKMJKL%kjllLMlmL
1153HjoMKjlMMmnKjj%KkJOJll%%LJkm%M%kMLjmnMJk%%K%JjkkJjJMLkoKMJjjJJjmlJkKMJkl
1224BJKNL%lj%j
1233H
##PAGE=	F1=8409.4157223931288172
##FIRST=	12655.339635440002894,	12655.339635440002894,	0.015898594632744789124
##DATATABLE=	(F2++(Y..Y)), PROFILE
-2861GK%j%LjnkLklKKjj%%%LMKjLJomNLjmoJML%klkKl%LJJjJJjkj%kK%JK%llK%k%LLjjJ%k
-2791DLLJ%LjmlkMmjN%mlLj%K%jKJKjoQKpjKkONKkpm%%%mMJ%%%MNjonPjoJjLNknj%KjKJkl
-2721ALLK%kmJNKKKnrPLj%mjQ%mkJ%jlmMN%jlnKKJ%LNJmp%MKkkJjkLLJ%MKmojKllOjlJ%kJ
-2651C%%%LJJJm%JnOKmkJlPLkoJNkpP%kMklLljO%lmjK%KL%%LkqOMkkkKkjNMkplLj%jKKjmK
-2581CJ%KKK%n%Nkmjj%NM%lkJ%%LMJnjOLkmn%Kkj%KklKLkljjJKM%nkKj%JjMKmjMjK%lMPKp
-2511A1pjKJLJkoOPknKjkKkkLjjKkKMJknl%JLJ%kkmNNK%mkPJopKMK%kjLkljNLlljKONLmrm
-2442CKKJmkNLl%MklljLLKKjljjkjKL%njK%JjjjK%KJkkMN%onNKJjl%P%l%N%poLJ%kjjJJML
-2372A0jlkJLJ%jk%%l%LKKKkolK%%NOLlmmkKK%kkjJLLJjknkjLLjKMJkljk%KLJljKL%nmJJl
-2303A%KJkJJJj%jkNJjK%lkJj%JjJJ%JjlJMJklkJ%JKJj%K%j%lN%l%KKKJloLJJ%mlJMLkl%M
-2233HMKmplLLLkm%KNKljjoLkJj%JjLNKkjmlPMJJLjnnjklKLKKKJljjjLjl%%mkLN%%Llm%lN
-2163FOJmnl%LMkmMmj%J%J%%NJnmMLjnLKnKNKoJNkmM%nLMlnRKnpM%jMjnLMKJkpJKK%%%%Jj
-2093Hlkk%JNMj%jlMKkkKJko%%k%LJmNJnKJljKJ%JJK%jlkNKmKM%mlKLKkpJj%LJ%kjKJklOL
-2023A0jnkOKklkLKllN%ljLJkmK%jKNLknljJNMjqJ0J0kj1lMjj%JK%pjJLLkj%KJjkj%kk%KL
-1957GJjlmJJjKKMLmpPKjKJKJlplMJJJjmmLjJLjnLQOmj1MKjKjkk%MKjlkjjJKjlLJL%mKKkj
-1888EJjMjJ%njOOJmnlPJollONkqNkj%jj%JKJlKLllJLlRMlk%lJJoLKm%JJKJ%kk%KLknLLLJ
-1818A3jmJKJlk%%KnjKkPKloLNJmpOL%%KK%mmlKPLmpkJJKkJKk%%jLKkpP%mO%oJKJlkOLJkk
-1749Hmj%kJkPN%mjNJnkLloMKJJJklKL%KK%loKNM%kmklkNJjjkK%jjjLJ1LoqoQMjnkMK%mkM
-1680HkmNJkmjLjKjlMNJmmJML%mlKklLj%%jjJJKkKPMmojJlJKjjJjJjJKJ%kn%%KkN%nLMK%J
-1610A1%%K%qLMlmkMNj%%klkL%jjk%LJjJMJnnM%mjLKLknMkjPK%kj%lmJJMj%%nM%lKJ%jjk%
-1541BJMLjlkLQLlpkJjj%K%lk%MNJmnk%LM%mjjjK%%jOKj%jlKKkjMklPNJnpjj%%%JJjlj%Kj
-1471BJJkjLMK%knKL%mjN%kj%KjmL%jjRQkj0lMjmLMjn%Ll%JkLJn%MJkj%KNLkll%JlmJ%KK%
-1402FJMKmojK%k%NL%lmlKL%mOJkKJNKlnlmN%%MJkkLJloJNK%kmjM%J%ljJlLK%KK%knlLKJ%
-1332GkjKJjONjjJmqjj%JlK%JKJLllLlKQKlkjljKknLkjKKLNJmjJKKmlKJK%jkmmMN%mm%LLj
-1262FkJLJjjlkM%k%kjKJK%%%j%L%%JJ%%Jkjjlk%KKK%mjL%LJmjNML%mnn%JlM%kJMJl%MKoo
-1192@OPNjrpOKJjkkjJ%j%J%j%JJ%mJL%jmKJlK%JlKJ%%LOLKj%%lpmJLj%%KJKKknkMMKjlj%
-1122IjlmML%MRLnrjKjjlmKOJokM%mkNM%%%kjJkKPOmj2LNlJjnKkmJKJjjLLL%klmkKKKkmJj
-1053ANPL%%lmmkJkJPJnmJjkKLKJ%%LJmmKJ%KJJln%MNLKknlNKkmjKjl%lKKML%nkKjjJJklj
-983BJKOjpK%kjMJpQMjkjmkNjk%jKJJ%%JJkllMMJ%jjklLK%kklJONLklll%ML%JKjnolJJL%j
-912DMKk%MJkkmlKL%JMjm%JjmJM%%KKmlNJll%lOLln%Mjl%NJlkj%K%J%kjL%lO%oPLomQMjqj
-841EQjolK%jJ%%KjlkKkMNKlnJJljKL%kK%oQLnm%K%jLOMlolJJl%%kPjmJkPMllj%kJkjOLJ%
-770A3knjKKln%K%kL%LLL%opJMNJmljKk%K%jPJonjLLKKKmoOkmMOLkomKLLloRNmqkNOkqKLj
-700Gl%O%k%nKKjJ%J%KJ%jlj%klNLjlj%jKJmJNKlnjJ%kMJjLJ2Krr%K%lLM%nlKKJjjPLmpJ%
-630D%lLNJLJmoLJJ%l%J%%LKlo%NL%mn%KKJll%KMjmJJkMJmNjJKjKmlPkn%JKLJ%loKKJjkJJ
-559FkJJkKJljJ%jLKlnNJj%JJljLkKPMoj1MjLJnMNk%Jkk%mjjLM%mlKKjNJmKOKkmlJL%nmKj
-489B%%KMMjj%%%%KjomKNOJlklkkJJJ%k%jJL%l%K%lj%JKK%%J%L%lkJKJklJOLmoLLloMP%mm
-418EKKlmN%kj%MOjk%kJJmlJMNLkqmJl%KL%jkk%J%jMOKk%%koJKJ%jJ%ljjMNJjlkJK%JKJjj
-347A1KkrPLllKMkjMMjqn%jJOL%kk%J%mlKLJk%%%LJ%JJjnkLL%lljM%mjjjKMKmlLMPN%nrlK
-277EJK%mJMjojKMLkpML%JLkmMLlokKOKlm%K%%lkJKkJKlJJ%JKjk%jMjlMJnPPjojM%mml%JK
-206FJLLKjlloJL%jj%kKLJkk%%N%kjmJ%LOlqJ0LlnnJLJJMJmmKkLNLllk%LO%rmMJkjLJkn%K
-136DlK%%OkmKKjK%mkjKMjoPM%JMLkpm%kMJjJLKmokMJm%Ml%L%kl%LMKJJknKNjnljjN%jkmM
-65D%kKjOM%lkkmJKl%NNjlKJ%JkjjklK%jkMNLklmjJjkO%oKJkKKLjpNP%mlllKJjLL%KkoKjm
6@K%JK%kJJJ%L%%%mljjQRJpnL%KJkklKKljJKKjkl%j%K%jK%ljL%jkLK%%jjljLM%KKnoJkKJJ
80D%k%LJmNM%kj%jj%j%J%mLONlrkM%mLN%kJJ%lnLMmlMKOLnnJkkJ%jjK%K%nPP%pqJKQKpnjJ
153BOKkKMlp%JlkJNMjnkLljMLKkmmQOjmjkljL%kkJ%%LjkKK%llJNK%ljLjlJK%kmLkLO%okLk
225C%J%KLjjK%kmlKMOKnlJkljLKjlKlMQJnjJkJKjkK%kkmLJmL%kMJkJjlJJjNJnLLjjKKjolM
297FlJPLjknJK%kkjLJkmJLkmJ%Mj%%QOplOmpNOjnkKJJlkJJ%kkOMkmK%m%LkKKlmJNMjlkl%P
369A1LknljLjkk%LLKjmmKKKkjKkJQMJmmlklMLjmMMloL%lNNJmpPKoJJnLLjl%jKJmMLllNljj
440CkJJOLLJmolNO%onJMJjkJMjk%LJmpJKLKjnjJlLKMLkkKLkklmJ%lNJkKJJ%llJ%JKJj%Jjl
512CjK%kNKnjMJjjklMOKkkk%OLLJqrJjjKKLknjKMLN%mnlkOL%%Jjjjj%%%JJJ%j%JknMM%llm
584AJLLJJ%kmjjjMNJknlJJjkLKj%%kJLK%KL%lnmNJjjJKL%l%%kKL%loJMQNklLJmnnmMj%Nkm
656CJNJnlLMKmoLOLlrLlOJnMJjJjjm%%JNKJJjnjOjrPJmlNMkpJLKJkMJk%kjlOLljOM%mom%L
728HKnnJONjlm%M%mjJJj%K%%MLmqL%lJKJl%NLKJkl%M%lkklJJjMl%MlmNK%%jj%kkjKJ%%j%K
800E%mLLjjM%mlLL%%%LknMLlk%JKllPQJll%%lnlJLKKjnKNklj%jjL%jkJMjkkN%pMJlKLJjpO
872GKjJJljKjJMJmljlLOL%mokKKKJNLmnj%%jLL%ljJJKK%mnljKMOJlmjJjkMPJnoJ%l%LjjK%
944Fk%JJj%KJk%LLnmL%%J%KKkolMNJmmjLKJ%kk%LJllNM%kjJlLMmnLlJLkkKmM%JPK%J%klon
1016@LJKKjjJkl%K%lKjJLK%klkMOjkKML%mljknKLJ%jnKMJJmmOjkNPMjnqoKONknlj%JJ%%Kj
1087FKJ%kmk%KNMKmrPKmljj%KjJNJkJjl%Kjj%%Jkk%KLjmO%nQOnr%LMJjkj%jjKLLmlMjoK%j
1158C%LM%nmKKL%n%OKJjllj%lKK%kkNJjlkNM%kk%%l%JKJjl%KKklJJ%jJO%mj%kjJK%k%JKJ%
1229Gj%%%
1233F
##PAGE=	F1=8267.8849252915642865
##FIRST=	12655.339635440002894,	12655.339635440002894,	0.034543059766292572021
##DATATABLE=	(F2++(Y..Y)), PROFILE
-2861HLJjkjkkkkJJKKjlJKkKKNLJ%ojN%kmmlLJ%%kKLjjj%LKJ%mmJKjJjlJJj%j%JjLJ%KMjn
-2791FJNLJ%nq%jLjlO%mMLkmk%KKJ%%lmKJkJ%QNJlplKj%jj%JLJKJk%l%KmJJJMKlnljKLJj%
-2721EKLKjkk%J%KK%lqKLJkkRLkljLjlmLMJnnOjl%jONkpjMLJlo%KlkLLKKjlmJMJ%NjnmkLK
-2651Fk%KJjnPKmmJJKllJMOKlkJ%kmJKjKJljjjOKjlm%J%KJLMmqQKkkm%LkLP%nokjJJKJjlM
-2581EK%KJJjnmN%llKMOL%kjjj%%jjklOK%joLPJlj%nnMK%klLj%Mm%MkkJ%mOKmkJJK%kOPjp
-2511A0o%LJ%jnJQNlqKJk%jmjMNjmOLjlnlJNJ%%lnLMJJknLQJpnMLJjmkM%m%NMkn%JKLMjon
-2442CLOJmm%KjJK%JKkokPO%oqLJ%LNJrjN%jllKLjl%jkKOKmmKjkM%LMklKKjloKKK%kJjlJJ
-2372DKjnMKKMjl%KjlmJMMKknkjjMNLknmkj%JJj%%POJmmmLjKMkmJ%jkj%MKJ%kJNJjnnKMkl
-2302DLJkmLNlmJKJjlk%J%j%LjlMMJ%%kmJ%%%kJNKjln%MM%lmQMkl%LL%okMJjlmkJLJlkJMN
-2232A2KkomLKKKjmkNJmnL%L%jLjllJMLkmK%JNkLRJopnl%K%%LLJmlKkKkNMmojLLjjMknjkO
-2163FOJmn%KJjl%K%jmN%l%JMjlL%llJLKjklM%kNkjNkpPKlkQLlp%%lJ%jONknl%L%JJK%kjk
-2093Em%KKKKjoLNlkNjlJKklMjmKLKloJ%KlK%jjKj%KKjkjLJnMLjj%%jKLjkjjJJjllJKJKJK
-2023Ijn%NNLlom%%lMJJKklPKmmlKKJk%j%K%jkJRNlpjJkjJJJJl%OMkpn%LJkKLjlkjJJKJJj
-1953FjjjJlMLlnL%%KLLJmoK%LNJlkkjj%K%lkPPjpo%JK%jJJJMLkoljNNJml%L%mk%%%JL%mO
-1883HKk%MNKnj0%PLlmlMLmnMKjlkjJ%%MjlPjnl%KPMjJMllkpOKnKJ%LLKkojJJ%lKN%nmJMM
-1814A3%kjknjJkJJKJjjN%lLkkJKJK%lmjjJMlkMJ%k%LjkkjjLLJknN%lPJl%JJ%jj%jkkj%KK
-1745Fl%QM%mqLMmmMjkKKKKknkMJ%JMKmmNOLjmnkklKkJ%jk%KLkKQjllm%L%jkMJjjKKloMLk
-1675Fm%jMKlKKJJnkN%K%njLkkJjk%LKljLjkRMlojJJKJjk%J%lmKNLkoKJJ%kmLMJJ%%j%Ljp
-1605DJMkjkkPMJlpkMJkk%j%%%JjMKnKO%lnlMKjkJjLKJjkLKlo%M%jLjnMjkJOLmoJ%%LLJll
-1535EjOJlpKJ%%%%%kLkKQLkonjJJJlL%l%MKlLJl%kjKLjjLkmKP%pl%%JkJKLJlL%jKjmkMjk
-1465CKKJkllJKMJml%%Kj%KkjORMmroJKKKJknOKlm%KKkmLLjljJ%MQO%nnmnML%kljMKknKLl
-1395DlJ%jJKJjJJJjmJKlLPNjpkJkl%MLjmjJKJkmKKkkJJLJjkkjLmLMjjLLjojKjjjKKJjmLP
-1325A3JkJmpKJ%%jkkJKMLknJjJOJlkjj%Ljj%kkMK%jJJ%%J%k%lKPJlmmjMNJmpML%lj%KJj%
-1256F%%JKJlmjJKL%lljOLklkjJNLJ%npKjLK%%l%LlMKljLKKjnmO%mmLk%MPLklJKmo%MOJoq
-1186@PM%ll%L%lkJLJjkmLLjmjM%mK%%NKjmk%%MLLK%l%Jlq%jMLjjjJM%nKKkkjjJMMJknmJN
-1116HLLMjplLJjnmMOKmokJJJLJjkJJkKJkNO%pj0RKnkjjj%jJjJJJKLKJlo%JKLklM%jMLJK%
-1047A6mnjJkJM%llJJJJLK%jkklkML%K%kJJkmJK%JLko%%l%KN%okJKJOO%npjNjKKkkn%NN%o
-978GnJJmKkNN%jlkk%L%kjJJJJjJKLKkp%OJkKMjmlljM%nNLMLlmlkKLJlKM%mnkjJjKMM%kJL
-907A4kmljJJJjJNlpNP%njkm%NOjnMJll%kJKMjokL%mMLllMLkoL%kjMKljMJJ%lnMNJlm%K%j
-837EKMLjmmJKknJJNJjklkK%%MLkl%k%PLlojM%klKPMjmolKLjLMlrPM%kjJKlmlML%KOKorlN
-766EMjokJ%J%kLjMLmlJLJ%JJJlkLjkkOJokJ%MLLJmqKNJnjP%okOMjmoOMmoj%KjKP%pkjNkN
-695IMq%Ljj%KLjlKkm%Jk%K%KJJjoNJmKNJlo%J%jLM%oRMmmKKlmKKkkJkLjjLNKnokJKjlKLL
-624I%lk%%K%lJKKON%pq%LklL%kj%LJkkLL%%JkoOJjNjnmMOmoNllLjJPJkknkJKjlON%nm%JK
-553E%jjjjKKJJKkkjj%%lNKJNKqmKlMLkoK%MLml%kLjjKk%KkjLP%mMNkpmNMJlplJJLJ%LJKk
-482A0mKKkkjkM%oJ0MlomJJLKjj%JLmmK%JL%ll%KKJllJNMJmkJ%%knMNKlmnMLk%J0LppJKkK
-414G%oLMK%jkkKMMjmmkKPNmrmMMJkk%%mJLjkjjMJkJO%p%Lj%KLJkllmMK%lkLLNK%jkljKjk
-343F%j%M%kjLLJjlnlJ%ONklJL%lnlKMklJJKj%K%m%%MOJom%jKJjmjNO%oljMPLjooMMJJkoK
-272FLKkkjMMjpj%jKKK%kk%lKLKlnLKjkKLjkKjmjLMKKJkol%MPjqK%nNQLljPJprKKljLNLjl
-201A3llnKLlkKMJlJJ%kjjNKJKnp%MO%rLMknlLKjKKJllKkKNKklKJJKmpMJlJNMJnnJ%k%jkN
-131F%jJ%jJJJjm%Lk%L%k%MM%nlMOLmpjK%jllQLlo%%JL%kl%KLML%nNR%oqp%LJjK%oOKmjJN
-60A0KklkjlJKMOjkNlpLO%noljLJjkJMOKllkjk%JKkKOjolLNJpKNknJJjk%LL%jJjnjJk%KjJ
10CNL%mmK%jjLKL%mJNjolJNNjnkmkJJ%KJ%JJLKmo%Kjj%KMknK%lKJKK%n%ON%JjnojLjkJJKk
83CjJ%MNLJklkklj%KKKLJKjpJN%pkOkoJNK%oKMl%%nJ0OmqmjOM%kkJJJ%lmOMloJl%LMLmpN%
155FjPOjrpJJJJJJ%lkjKNLKlpLLmKKnjjjLKllOMjjKjlj%%kkjMMJ%lnJKLKlmMJljN%mJ%kjK
227DJJjjKKJkllL%KjlNjlKNL%mnK%lNMlk%nQOmqk%LKkjK%JK%JklkjJkJKPLpmM%K%jkjlKJJ
299FKJjmKPKlojPKlnmJM%jJkJjjJMKjPNppMLlol%MNJmJMknmML%m%%lLLjJKlmLKjJMJmpKK%
371Gjl%%jjKLLMJlmj%%KjmL%jOPNjnonllKKKK%lmM%JjjM%lO%qQJplKKJkkKJjMLnpQ%nkM%j
443DKJLJkmjMN%pnKLKj%J%lk%MMlnJ%JJjmNKknLLkkJL%%K%nlJj%JPNlk%mlMJJ%kkjjkKjLJ
515EmLLmKOJjnmLlJKjJKkNLKlrKLlkkMLlJLj%JLJmllkM%jLL%lnJMJjkJ%kjKMJnkJjJ%jk%K
587CKLKknkjLJJLjkK%k%J%JjkkkLNJJMLjnpMLjkJMJjlmjJ%JKK%mnKJ0NnlPJpqlLjlNJj%kP
658A0LlmNJnnMjkLklKjOjoM%%KklLJnNMJ%jkllPJkMko%MKkn%LKJj%%JLlpMOlojOOKjkmo%K
729EkjjNNklnONlpNKLJlkj%LLmnkjJ%J%%OKJJ%knnPLkmkJ%lLMmKMmmKjML%lnJMLJknjJkjL
801DlKL%JjjkJKJjJMMknK%kkkOKqjJJOKjk%%klm%KKjKNKkln%OJlnjLLJ%kjLJnjLJ%j%JJJJ
873A0%jjml%K%J%%JkjMNJlmkjKKjJRJoojJJKLLKlljKKMjnkmjMJNKmnkJ%NKK%nmJ%%KJklN%
944ImKNKlmjJ%mJNmKMljJJjJllKnRLn%JlkJKJjkLJklJK%%%jJM%nmN%lkMN%o%MNMkkJ%kplN
1016GK%%jlmM%jMLjmn%%MJklMLLJj%KKL%ooljLKljJ%LNJKjonO%%KKKJjnoLNJlnk%%JKjkOM
1087A3%nj%klKMKkkjlLM%mlj%%LjJLKJlpJ0OjlnnKJjj%j%LLjmLKj%%jJJjkjLJ%%J%mkMkmL
1156DkJKJJ%mkMMMjomONJkomLjkKKjmKJjkJJ%MLkk%J%lmMMJkllLKmKMjl%NKnkK%%l%Jk%J%
1227CjkJ%JL
1233E
##PAGE=	F1=8126.3541281900024842
##FIRST=	12655.339635440002894,	12655.339635440002894,	0.032304573804140090942
##DATATABLE=	(F2++(Y..Y)), PROFILE
-2861FJJjkmJL%kkK%jMJnKj%KMLJ%njL%jjlkK%j%jJMJjnKMKjjjkjkjK%KMknjjLkJLnOOJmo
-2791D%LLKjml%kJ%KOkpPKkkknOLjj%l%J%lMJLJjkm%%kJ%k%LMKJjmoMj%MJklMMJmljKKjjj
-2721EjKJkJMJjkj%LKmnLKllNLkm%KKkjKK%lKLmo%LPKljJJJknnMKkmLjJK%jjJOjjNkmjjjk
-2651BMNKJ%mkKmlNkmjLJLMJmlj%%kjJJmQJnjjPOKlnmjj%KMKokOjl%KMJkJJllkjjjjLJmPN
-2581A2%ll%JjljM%kj%MLJk%KML%klmoKMkmLJJOLknllkLKK%lJ%%jkMLkmkkKOKmmJ%jj%PP%
-2512A6mnkL%lmKLJ%jm%%kLJJjLLmlP%lk%lLN%%%ml%ONjlljMJomLKKkmj%KjjLPjp%jNM%%j
-2443A0jLMkqk%kjPM%%KKjnoNJljJJJ%MKo%PKknmMLklmlJJNKlkJjmNJJ%mmKK%%j%jLLJLjn
-2374GlKJllL%KNjlJ%kj%%JKJklmJJLK%lkJJJ%JKjKjnM%m%%OJnL%lkJJ%mKMK%koNMjkjkMN
-2304A3%nJMklLLlk%jjmJNK%knlL%jJJJKJlnJj%JjKMKkmj%MO%njOLlljLNJqkO%klljLLkoK
-2235DLJjjjKJkkjNNjmkklLMJ%lJMKmmljK%KMkmLmQRJmnlmjKJlk%K%kKjKjLMlmjJjJJN%kj
-2165FkLNkpJLJljjJLJ%mjjKJklJNMjnl%%JKNJnl%%%jLj%L%lLNKlnk%%j%jPLjm%JjljJM%j
-2095FlkJ%KMLjmJML%klnlNLmjNkmMLJjmlJjJOjkkkkJ%j%Jj%%MLjkljjJNNJlmk%JKjnLJ%M
-2025HlnL%KONLlmmll%kMNKn%Pjnnj%jJ%%jLOMjk%Jjmm%%%KLjl%JKPLmn%LJlmMLjlkk%KJL
-1955I%jk%llLM%mjJJLJKJloMKkKPLnplKKkJKkmLNJk%lljKJjj%LOKlmnKQLlnj%jjJkkKJJ%
-1885EnNPMjlJMkplJ%kj%jKlJMNKloKJl%LkkPJnk%JLKlLLn%jlMjoOKjMMLmpm%ML%jJlo%jJ
-1815BKjjKJlJKjjJ%l%MMmkPKlkj%KJjml%jJMMJ%%ljMJkljJ%%J%lkJJLKJ%%j%jjjj%%kjJK
-1745EkKMKJ%mlJ%lkJJjLMJjljKk%KKjlMNK%jkkkll%lK%%k%KJkMjJOjnkjMJljjNKkJJkjJk
-1675EkkMNkoQLjkoJM%kkkLKlkJjkLM%m%KKmjPKljKKjlmkKK%j%%K%%j%JKjnJLKJ%kjjlKLl
-1605EkJkJKmNOKopOJn%L%ljKjk%MKnLNJkkk%KKkkJJ%kjjLL%njLjLLjnm%LMNKllkkjKL%lj
-1535EmJ%JLjmJJLK%%%%mJLKjmlJ%%j%Jj%NJnMLnljjJKjJKl%JN%mMJkklj%LKJMJkJ%lm%j%
-1465CKL%lJK%J%mlL%JJm%JjKLNJml%klKJ%Km%LJ%%jkkJJj%%jKJJMOKlmnmNMKJomOkpPMkn
-1395EjKkkK%%MOJnljJJmjRKmmmKLjmLJljKlMNJl%jmJJJ%JjnK%%jKMJj%K%mj%jJkKMJjkn%
-1325BMLJkmkOLjmkjkJLK%kkkNNjmlK%lKKj%jJOJlkJJk%Jk%%mPQKnrmL%J%kjL%kJJkKJKKj
-1255IJJ%Kjmn%LJ%kmKN%m%PJonMMMmpKlK%jL%JJmjMJLJkkjjjNJmm%%JMOMjokMjnlJOKkoj
-1185CLJjl%K%k%%KNLkpLjkJj%jJ%kPNknl%jJJJMLloKJmJKl%Mjjk%NjjKjmJ%lJNOLmoJKk%
-1115GJLJmlKJkmJKMLjlk%K%jk%Jm%%%M%JNLlonO%mk%KjjLjkKj%%LKlkN%jJ%kJJkkNLKjlm
-1045E%KjkKJJJKJ%JKlk%jlmjMJ%K%mNLjkJKlpJj%KJ%lOOlnJjjlNOK%npMkkKK%mKLKjmlMK
-975Hkk%MKjkmkKkjJKJjjLLj%MMKlplMjmKPKop%KOJ%Lln%jJK%JJ%JKKjlm%KllPJJ%nkMJ%L
-904A2JknlKOLlqKP%kKmmKnNKkkLK%jkmLO%mkMKllLlkQN%npkLKKjkmJKj%%kkLMJj%jjkjQM
-834A4jlkj%jjjKKllN%llKMM%noK%LLNKnm%MKjmpQLlpL%J%MJmmRMonOJllkLJkkjQOlpmkL%
-764C%%%lM%lL%%%jN%mjjNNknJJl%jJLklKjjMM%kmjONknkJKjLLknmKJmLMKK%kjkoMkLjJNl
-693HpLKkkMLoMPjojJj%kjKJKkoPJnJL%llLKjj%KJm%M%JMJllJLJjjm%JJKJ%ll%%%jjJJjj%
-622CKKk%k%K%LQOjrp%LJ%JmjLkkJJ%%JJK%loL%%PKklkN%onJJLJkM%lJJ%jm%KMNknoKjKMM
-551A1kmjLML%jmoKL%llOKjJjpNLllKJkljjL%jJJ%k%JlPLl%MMmpNMjpjNJKjnlKMNJlnjKJn
-481DLLklk%K%kOLnoPKmjLJklKL%oj%%NO%nlLKjlljJKMJ%%ljjlMLjn%%%JJjQNmqkKLMkpKL
-410H%%mlMKNKmnljKQMlokMMJ%kjjnLLlm%K%%KJMJolMlkKMM%lkkn%%%NKjLLj%kokOKmm%KL
-339GJk%Jj%OJllJ%jM%jjkJKkllK%kLJljKmM%JlNP%qlMJKLkmljPJm%lkMJjlJLKKJlmlkMMJ
-268IkJLjnj%KJk%JklNkjKjlLOKlmkNKlkJjj%K%jJ%m%jPQjomjlLOLjKNJnmjjj%LNJmnnkKM
-197GLkl%MM%jjkkk%MNMJmqnMN%mn%jJjMLkm%%jKKjjMKknLKkj%jJ%jMNMJnrLMjll%JjMLlp
-126@NNKjnlL%KJkkjk%MJJNOjqp%jJJJ%KN%mlj%k%%%jK%KL%nJ1J0jprmLJkjKKkKMjlkJJjl
-57D%%kJJNQkj3RJoJN%omN%kjKJ%%KJjkjkjKLJJKLjmlnOMnkMjm%L%%k%LjJJkl%K%j%jJLLj
13A0mmJJKjjML%nkJlkJLNMkmkJljjOMmmJjRNkqpKL%kLOLnoj%k%NKknMLKjk%jljLjkKOLooL
85DjNOLkmmlJklKJMOM%lmm%N%nlMjljNN%qLLmKJpNO%llkMLlm%LMJ%knmL%%Lj%JNKookKJLO
158A3kpjKJKKjlJJjkkNNJmp%Njmk%NJkJ%kjLLKLLlmmj%%kkJMMJlkKjj%mKL%lLMklkjj%LJl
229CkMJkkK%lKjjJPLllLLMJloKLmmLjlJkMLjPJrpN%m%LNLkk%jjl%%kMOMmr%JN%ojKKj%K%%
301GkmRPJooKNJkmnJOL%kllJMJmnRQLpqLJjkllMNLj%Nlql%%%lJJ%LK%kK%jL%nkNM%lkj%%%
373FKKjlkJJJJ%jKkjPJm%jlLPPJnnllqQJ%%kmkKLKjKK%k%kpRLlnmKKJKJk%MKjmjJjjJkjjL
445EMjl%%jKJlJKkl%L%mJ%kKJ%J%jk%jMNLloK%k%J%mNLJkkJKJkJL%mkjjMKjk%%kljKMJlmM
517D%jMLL%mpJJlM%jJnOJjlJNjlklMKklNMkmJK%jmKKklPM%llllJLKkjj%%MKlmJK%k%%j%KL
589FJ%%ljL%lkKNK%JJKJjmmm%NKljMN%olNJ%JLLkkjlkkk%KMKmoKPLnoPMlpJKnM%jOjoJOJm
661HLLnoKJl%k%JOMmpLjjMKJjjmLLJkoLLlKMLJnojMKloMLKJjlljLkLPMnr%jQO%jlpmJJKjJ
733ENjnkJMkMNl%Lln%%LKlm%LKk%JLKjjJK%l%MMjpoNkoNKlJKklKjnOJlkOK%jkk%Kjl%%k%L
805DJkkKL%%JLLJkklm%JkPMmrM%jMJjjMJll%JjkOMklkjJQMmqnMJkk%J%M%mkMlKJKLjjlmKk
877AMjkM%kkLK%j%klJj%%LJKOKomjJMJjLK%lkjJJljLllKjLMkm%%kMJKKlKKjmlJJl%%JMPKm
949A4m%L%mnlNO%nlKK%j%KJnlM%NJllk%J%jLJjkjKKJkmkLJ%KjllKONkpKNOJnmlJjoPM%K%k
1020A1mk%jjMK%nJLkmKj%KJJKM%klKLlplKLjl%JjNMMN%npjLJkmJLKjmJMJklk%%jMjmJ0Nkp
1089HmM%pJLNKknj%lMJjjk%L%lLJJj%PLkmnjM%%K%kjJKknkJLNKkmkj%LJjJLJknlKJl%%KK%
1160E%%kJLMJkoJOMjonPJpjJJ%kjK%JkjK%%J%JK%knKLJj%kJ%lNKjm%K%m%K%%k%%jLJJjnOJ
1231Gmj
1233B
##PAGE=	F1=7984.8233310884397724
##FIRST=	12655.339635440002894,	12655.339635440002894,	0.016677433624863624573
##DATATABLE=	(F2++(Y..Y)), PROFILE
-2861GklJJKKjllJJjJMJlmK%KKj%Mkk%KLklj%jkK%kJK%LLJlkKJjkljLKM%pkLkJkLMkJLknn
-2791@MLj%%jJ%kJMNKnj0QLmkNlpK%KKljKkKNLjnl%%K%kkj%LLKJ%KJ%mk%Kjm%%%K%jLLjol
-2722AKjLJnOPKjlKjljklLJlklMK%%jjJ%jKJ%Kkm%%jMMKJjjJlnmLJkLKmjMj%%JMlnMm%JML
-2652A0mlP%jKJj%%JKkmljJNM%loKKkm%O%oKLkJmKJ0NJknnl%KJlmMKkjLMKkjL%knmJ%JjlN
-2584FJLMjonJKkKL%JJjk%JkkjNPO%nnloMOklLLlmJjlkjMKjJjJLJlmKKKklj%KMJmm%Kjk%O
-2514GMJkmmJjJJ%%NKnlLjjj%%%KKl%Lm%O%n%NJ%JmlkONknJJ%jl%jjLkjLjkL%mOJpLjKOJj
-2444A1%LJ%mq%%kLOLlkMPJqj0J%%L%l%LLK%MN%lmlMLlnmlQKJjkJ%nkO%kmlKkJKJ%jjLJ%M
-2376A1Jnl%jkMJlLKoLLkmKMKJkmk%KjjKKklLJk%JL%kMLnojK%KM%oNMJjlkllLLJlnMKklKL
-2307FJjJMkJNjkjlkLJ%lmNNL%lplMJjjjJ%%jJklJjJKjKJk%j%LJ%%JKJJm%PLoqMJjk%JNMl
-2237A3rjM%kk%JJjJ%LOKmol%KK%kl%PLjnkKK%j%lkOkkPLjklnjKJ%%jJ%mLLKlnKJjKJkk%O
-2168HJj%KJJ%%%lnmLJ%LL%llKM%mj%JLkoJKJkMQKoojk%Jj%j%%%MLKjlmJjLLjl%K%%%mkJK
-2098CJkJJkjLLMKlokOOLjmmj%jlJJmKKKKJ%kkkNMmn%jLMjkkjkjJKKLJ%jmlPKknmMjkNJmP
-2028A0JqNKpJK%K%jJJ%lmjKMKjjLJnljjLJklMJkQQ%mml%jl%J%LKlmKj%LL%jJL%mlJK%jkl
-1959CKLK%nkK%KJ%lk%%%OMJJknjNjn%NMmpmJMkKLknOL%JM%np%Njmj%MNL%mnKKllkJNMkpL
-1889ELkljJLOLkomMMkk%J%JjmjJlNN%mjO%o%JlKOKmnjJ%kjMkJPjkJmoMLKKL%jJlp%OL%jn
-1819GoMMJ%%lllLLjlLKjmkLKkkNKJjk%J%kkjkKMJJJKkmjKJj%KJlm%%JKJjkJLKjjj%%JJ%j
-1749HnJNJk%JKL%lo%%j%LJl%Jj%jkK%%JkjMNJljjJ%klkjJJKKjm%KK%%PLmo%JJ%jk%MklQL
-1679A4lmJJlmMNlpOLK%llKKLkk%JlmkJKmM%JJmKKlMM%JKjkk%jlkMKkljkL%jKJljMJJJk%K
-1610I%njLjl%KMjnLLjm%Lj%MKlpNMlnNKkoKK%%JKLMKmmJkkjjj%JK%%j%KMKjloJMK%jjjlk
-1540BJKjkjLJl%Kk%KlMKKJljKLJkmlkKK%jLKlmJJlPNmpjLK%%KknN%jKkKLjmkJJljKKJLLk
-1470A0mj%%jLMjoKNKmnmMJJ%KKklJJk%JKJjkkk%%MJkmJLJlkJKjlLJJLKjmkLL%nlMLOLmqL
-1401HmjQKlljjkk%JkPQjojLknlNMj%J%njM%j%KL%pLQJnnjlj%JKKkjL%j%JKKKJjkkmkjjLM
-1331GK%lj%kkLL%kj%MKmkKjkLjmKJJMKjl%M%lkjlLKKNKkljkmJ%kL%kQQKoj1LJnkj%K%kMN
-1262A0%mj%JJKLJj%%lkjLjl%JKkk%NOJoo%kMKjjkJ%JK%%JjlKLLKlol%kMMkm%MJ%JNKlrLN
-1193A2jlkLLkmJJjJ%jjJJ%knRMmoKkkKLKjllLM%lkLjKKljMKnnNJ%JkmJKl%K%K%KKnmO%lk
-1124CLOJomMKllJ%J%%J%kmLKJKJ%lkL%kjLJklJj%JLLL%kml%KklKJk%KLKjlkjJjNNknlLJl
-1054C%%jNKkkJj%JjklLML%jjKjpMKlkj%KJJ%k%NJjjJJkkKL%klkjLMjkjjJmKKKLjoJLjk%K
-984G%JJjljmONkojNK%jllJKjKKkmJJjKLLLjnnJJKjlMJnLjlLLNKooKJ%%%jjLM%jjjmJLk%N
-913A1lmKkkLLML%mpjNLJkmkL%lKmMLkoK%lMOKmoLMJklJLMjjKknMPJmp%JL%mlk%%%JJkkJJ
-843B%%%NN%mnKK%%klKKjJMJkjjkkJMKjlkJlj%PQjrmLOKkml%kKMkljMJllLMnKMlkJJJknOk
-772D%PJkjl%JJJJlj%%JjjlKNJmmjNKkmLKlKJnLkkL%lJL%jk%MLKKJK%lljjnKjlLLLKLLloo
-701CjMkjNJj%jkJJKJj%NOJmpjkklKJm%LJj%kJ%k%JJ%J%JJ%klJLJJjkJNN%lkk%J%lkL%kj%
-630Dk%LLkkPmlN%ll%L%JNLlpmKLLKjoJMllPKkmk%K%lJLjjJJ%jjMKnnJ%LL%lnNNLJlokOK%
-559A1jllk%MOLkmJKKJjllJLKjqjOjlljJONknmK%jj%%JJJJJklJjMLjjNKmrLL%njK%LLknOO
-489A5NJmpojKk%%jJ%%lJMNJoKPJop%K%kJjj%LJ%MQKpoKKlmLNjm%LJllLJllNKlnJJ%KKKLk
-419A0okKLMlpMLjmlMNK%klkJLLKjmlJJ%%KK%loOJmm%LLKL%ljmjN%mlMMkkNjnj%kMjlOMJk
-349A0lkjLKlkJJJ%%jjk%OKkjjjjNLlo%ML%ll%jKK%oLKmJlN%nOjkl%NLKkkJjL%ljkkkKLJJ
-279GJjKK%%%jlj%mLM%kjJ%jjkkjKK%kjJjNOJpk%lK%lKJj%j%MJj%JkjQMklll%KjjKKKKjnm
-208BKJKM%nmKJJLLjmljKKJJjjjjNOKklmjjkLJmjM%mjMJjJKj%jkkJK%llMjkLNLlpJMNKkpm
-137BOKklMMolQ%okNLknjJ%JMjmLKloLLLjm%MLjjKJlpNNjnnJLKjl%k%kLK%KQKmokJ%%KLJm
-66HkKLkljMLjklkJj%J0KmJJklj%mKMjnjLKkmkKNNJlmjJJj%MMKjmNKpnKjl%MJkmJ%%JKj%J
4GJ%J%%jkjk%Jk%KJ%%Kjl%%%jkLM%jjJJm%%PNmqkKQOjoqKLJJKOLorkK%l%KJJLjmkkMJmKKk
78CkKOMmnkMQMknlknL%mLLKLL%kll%M%l%J%%%kMJojKk%jjKJJJ%k%JjkjNLJKjnmk%JLJLLJk
151A1l%JKjojLKLKJkklkLjmL%JMJjlljKJjjKJkj%jkJ%MNJlmkkKLkmJLNKmkNJlj%jmkKOKmm
222C%KJjkjJMKjkjmJJjKJmQKklJjLPKomNJkjmnP%nkJ1J0%j0j1Jj%KKLLklKLJnpMJ%KL%mmJ
290DL%kkMKkmkLKkJROlpqKLK%llJML%jljMMkolPN%oqMJJ%l%LKLKjJlqL%nL%k%M%jjmLLNLl
362A1okjJMMJmlJLKKjmmlJJlMMJlJPjnk%jJLNKlljkoRKljm%KmLMKJjll%jkJLJjJjlLM%mlJ
433DMLK%jlkmjPKjKjljjmjJMN%mllMj%KklLJj%jjk%JLLJlmJjjNMklKJkj%NOkqmJN%oMK%Jk
505F%MjmJMM%ol%jlMKJKJjmkMjkjJJmJkKjM%jjjkLLKl%OJnlKJjjjKkmQLkmj%jJKjmkKKLKk
577GmJMJlm%%J%%JKLJkkJjmKNJkJMMJJ%npnNM%nnLNKmnLLKJK%kKJklojJJNKmnKNO%nkMjpK
649FKm%lNO%moJLj%%kP%omJ%KjOLokLjJ%JKjjjkJJ%jLKlmNNJonK%KkkJJKJjl%%kKMONjqom
721@PO%jooLKKjjJJ%mKjlOOJomOJmkKNLmokLK%JK%mnJONJl%LL%noOkqKK%jJjkj%lLKkLLjj
793GkljML%nlLKK%lmKLJ%%JKjkMJmm%jjOOjnmLjjJJ%LJkkJL%lkKjlj%LQNlook%JJ%KjkM%j
865EK%LllNkmjNLmkkLNjlnMMkjjmQ%pL%%JkLJmjjJM%jMK%llj%jjKKlmK%LMknLJljJKMK%kk
937Gk%KOKnpKLLKkmkKK%%KMLnj0%JkKMKJ%knlJKL%kj%%jJJLJ%ljMJlkkJLKJn%LlkNklPOKm
1008A4njjmlKKKKM%kk%kmLjjJkQK%nmM%kkJNMlqj%M%m%KJJjlLlKLNOKkopjLljKKL%klKKJ%
1078I%JkoMJoJ0KjkkLlmLjRRkj0pOmnOLjmnK%kKjjJJLKjklKLKOKkomJMjoKMj%Kjllk%KJj%
1147CKKjk%J%k%Jj%%J%kLLKjnLNLJjm%JnmPjl%J%%JJjm%%JJkKLknKL%lj%%JkJM%k%jkKj%%
1218CkjKKlNLljJmMJlJ
1233E
##PAGE=	F1=7843.2925339868770607
##FIRST=	12655.339635440002894,	12655.339635440002894,	0.021833743900060653687
##DATATABLE=	(F2++(Y..Y)), PROFILE
-2861A0kk%KK%lmJKj%JK%kkjLK%lKMJjjJjll%%jkMKjklNNJlnKM%%jl%NLJmolJKKlMOjnmkK
-2792DjLLjljjKjlKQNkpnPLnlQ%nljj%jN%kKMKjnm%LJ%%JkmMK%KJjMP%nomJL%jkmkLLJklM
-2722FKmKJnLNNKkJkolkjK%lO%lJK%jJL%mm%MLljK%%KLKllK%lllKJ%LjmLKj%%KJkmKLKn%Q
-2652A3jon%OKkNML%knnlj%LML%jLLmrLMkoLNJkmnOPNKnrlLMlokLJkMN%kmKNL%mqkM%kjLJ
-2583G%L%mmJJLPJl%JjlJjmnMKRPkqnjmLMjlJJ%jk%jj%KJkkJKKMmnKJJ%jJ%jLJlljJKjjJL
-2513F%jjjj%LJlOQ%qjLmmLJmkMKkl%KLjlkKLKjjllMNMjnjKjjj%%mMkJPJll%kJ%mNJlkMKK
-2443A0LJkknmKMMKkmmNOkplM%nMJ%jlLLLN%nnj%MJn%KjNKkm%LJj%JkmmJKjkMJkl%JJkKLj
-2374EkkKLKJlmJ%L%klNL%kkM%kjkjJKlLNkpLK%knNLjJjjJK%nKQM%lmnkjj%jLNKlmjLKJln
-2304ALKMMkmklLJ%K%mJNJjjmmNJkJMMjojJjkmKLJklK%%mNKkk%jKQNlqLLknkJJ%jJJ0Olrn
-2235DlKKJjjKKLJkMLmpk%jlKJjjLLJjKKJlmlJONjpmN%KJnl%Kj%KKklLKkmJK%JJjl%MLjkK
-2165HNklOKkonJjjJKMKkm%LJlkjkKJk%JjKRNnqm%%LjjKJL%m%LKjmjk%LPMlnlK%lkJLLkm%
-2095BLk%KKNKooKLPMjlol%jKjmM%l%MLjkjJK%kmJjOMjlkllJLMJk%J%%JLkomKMKlJjjRJrJ
-2025FKoMKl%LJlmJ%JJ%JJjLMjmlkLLJknjKlPQ%pmlPKllK%%KkmJjJLL%mjKjljLKJJklJKN%
-1955A2nmj%OLlnKLjnNOK%%n%LjmlJJkkKKjllLj%PM%%LJknp%Kjj%kMOKklmlLLJmLOlpNKlj
-1886F%%j%JKK%nmJJKLMKlm%Jmj%%OK%jm%%k%LJjkjLL%kmkOMkjKlmkMMJjlNPjroKKK%lnQP
-1816A6JkjmoJLkmJLJJjj%kkjLKJljJJj%J%JLKkkK%mjJ%%jjKLjoLJlJKJ%%%J%kkjJKMJllM
-1747HOKjkjJK%orM%kJJKLJmmK%kkLJjkjNMjnjjKJjJjkLJjK%k%PKnkO%nlM%l%%JKK%%JkoJ
-1677DP%mmJO%lk%kLKjJNMjlljkmkLKjkjMJkjLJKJkM%k%KjkkKLknl%J%kkMJjjJLKllNKknJ
-1607DJlkLMLKkkkk%JK%JM%lpNNnkP%olJkJJ%JKNMjlkmj%%JjljMJjjJMNJmp%KJ%mj%jK%k%
-1537A%KJ%j%Jj%JlKJJJjjKNLJkmljJ%mKLklJkLPMmplMOJmm%NNlqJKmLKkJKkljJKjjO%mkK
-1467E%k%OJmJLjoLKml%%QPlqL%lmKMJlnLJk%KLKkmjJj%JKkjjJKMLjmjkJKmJMKMLkmkk%KL
-1397A1%mmkjJJJ%kLjJOJmmKNJljKKknLJjJMKmnKPJmllkMJlmLkJJ%JLK%%%%jJjoLN%mjMjn
-1328DJLjmLOkqLkJMlmJNOMmrkJJLMKk%Kjkk%kjJ%MM%lllmKjKNjnPN%nnNjkjl%J%j%OJljj
-1258ElJMLjkKkkJ%LLmkKjkMKm%LjJMlqLMjkJjj%JLLjmkKKLkno%KNMkmKM%kkJKjoLQKmoKK
-1188A0lkN%ljMKJjllmNNkmjjl%MRKnonMJkLKK%NKonLJlj%jJK%k%%jKMklJKLjpNKlkj%%mK
-1119C%%%jj%%JLJkkLJJJ%%lmKK%kkMKkmKMJlj%JKJK%kmk%KJkjOOJlonKKKJKjmJ%jjK%mJJ
-1049DjlOMJkkkm%MMjl%K%jKjl%JKK%jkJKJknkL%%jKLKknkLjk%KlPJmKjmMJk%NLjlJ%jJ%k
-979GKl%NloOjljLLlmL%JJjK%oLKj%%%k%kKKkJMllMlkjLOJllK%llJ%jNKjjjjjj%KNJln%M%
-908FlKLKK%l%%%JjmkLJmlJKKKjl%KjMKnkOJkk%k%NMJLkplPJomKKKjmkj%LL%llJ%L%JLLMk
-837A4olk%JjjkLLJ%LJj%llJ%%JljJLJjkjQ%p%%%NJkkkKL%mmJMKlj%lJK%%MkljJJMkmO%jJ
-767HjJKLKJlplOJlm%KJJjkjJjjjLL%%Jj%lkL%mK%k%%JJ%NOLjll%%lnOjlKJk%PNJnnl%kjN
-696GKjkJKKJllJLNOLlqojmKL%jJJ%kl%JkjKMKkkmJKKklMJjklKJLMJkK%l%jmjNJ%j%kk%Kl
-625BLPkoNKlmmMKJJjmjLjkKJ%%KKkJO%mnnK%%JJJJjlJkMLK%mmj%ML%lJNKJjknmQLmm%jjL
-554FNKJlkJLJllm%JKK%nLLloKKLLLkooNJk%JJkjJMKlmKLLJkkKJjnlKJl%%K%LJlLMLKkmpm
-483@Jj%J%jKKJJk%NjlNKnnkJjLMK%%jJJjMKnoJLllONK%lljnMQKnmOKmmjjjkJ%J%l%L%lKK
-412FLJklkKKKJ%jkLNKnolJJJkkKLjmKO%nlJ%%JOLlo%JJJJlLKnkL%jJjmLjJNK%ml%%KLJ%j
-341I%jlkjKLklLjkKjKPKrjOJkkkk%J%j%KL%mkNNko%%lN%mL%mK%jP%pLJk%KJjjK%%%KKjkk
-270FK%mkOKjjjjnKKkjj%KJ%MJ%JJlj%jlkjNLkkjKJJjnPMlkOKmo%LjkNLj%JlpJLjj%jlLKj
-199ElNL%mlj%j%JKKKjjLjlkMLnjOjmJL%lkkLLk%O%lljKK%mlL%jNPLoj0kJMN%mlKjkJNLlr
-129@RNlpKLlmJK%MLkpKOjnjK%kKLJ%%jKKkj0OM%klmPOjpjJjkL%l%PKll%jjKKJ%klJKJjkK
-59HPLmonJLnMM%JKJkljjKLmpLJjk%%JMQKmomkLKjmONLJMjqnjmKLLJjkkl%%%KJ%kjJLLjn%
12CLllLMjmkMMjmK%k%JjK%kLJllLjPLmmjKLL%loOKkMMKjnplM%mJLKJjmmMjkkMLknLK%L%J%
85ImNLkmkkkJkKLLK%%%jlkkLMJjjKJko%MJjkkJjJjkMKjjljJ%KKjjLJmmK%j%%KN%ljKLK%mm
158CRMjjJnpJlRJpMJlJJJjK%%j%jkkkjJkKKk%K%kJjJKKlmJLK%klPLlKKmlj%MJmmKLJmJMJ%
230IklkJ%jKKLjpOLjklkONLkp%MJlnJP%mJOLkppjLKjKMLkokOLmqNKkmjLK%KJk%%KlnK%JKn
302APQLmqpM%JkkK%kLK%jKNLknl%MKnmP%ljlLJjKK%mklNJoOL%J%km%JlJPKmmJLKKMjpn%MK
374I%kkkkMjkjNJl%L%n%Kj%%KLjkJjkNKllmOJmjLKLjmkMMkolLNKJJK%lomJKPLmkjkjjOMkj
446A0K%jmnKlLOkoMkkM%jlJLJmj%J%jLLjlljJJkNMknJ%JKkMMllLm%MllJK%%NMnnMOOkroKK
517Hjmk%JJKK%KJkkK%jjK%lkkjLJlMLKkkOMlmj%%%jJkmPJm%KjllKL%lkMK%m%NL%jlmjJJkK
589DLKKJkokMLKjljNLjJ%nqOKJ%oJOLJjnqNL%kkKLjlm%NJjJKklJMLjokMJlJJjJJJjj%lm%K
661CLJjNKmnjJJkjJKM%k%jmKJLKJJloKK%ljKMKljMlmK%l%%%jjJJJKKKLJnoj%LJ%%NlmJjkK
733D%JLK%njOjnkMJjkMNKlnlmLK%LJJ%njPKjkjjKkoOKmllLK%kjKKJLJljklKJ%mOMkn%JJLj
805HmlJKK%m%KKPMlqoLjJM%%kljKKJL%m%JjlKMjmjKjjKjKNJljj%%lJKkmMMKJ%%nlMllLMKl
877Gn%JJ%%kjJ%OjoQjnNkmL%kJ%JJmjjOMjkjjjJ%JkKJlkjMLkmM%jklNMjmlOLkJONlrlk%ML
949A0kn%L%KNN%pj1J1MnrOM%jjkmjMJjjjkLNLjjkJJlljLJjkJJjjNKlok%KQQJooj%%klJjJN
1018H%mkLJLNkoljOLKmjOjlkjjKLJnnQKokLlL%oJJJ%LOLkmln%jL%LKjkjjkLNOJmqJ%oOK%%
1089HKLmnNNLLJrj1RkqQL%jmk%LL%mmLMkjjJ%lNJ0MlnnpKJnPLlm%KKklkJ%KMKlkLMLkojJm
1158B%KKJmJKLjpNMJJjkJJnLMlm%MKkllj%%lLLkjMlKKJjmj%%KJK%mj%JNJmlkKKK%nNJn%Kk
1229CKK%K
1233I
##PAGE=	F1=7701.7617368853152584
##FIRST=	12655.339635440002894,	12655.339635440002894,	0.018375033512711524963
##DATATABLE=	(F2++(Y..Y)), PROFILE
-2861Ij%%J%kj%%%jjJKJ%jkKJJKJJKJlmnkj%LJkkK%KKK%lmJNM%%%kkLKkmj%kjJJNLko%Kjm
-2791BN%mj%JJ%J%KJljJLKnjOjll%JJJJ%m%L%jk%JkjJKJj%KKKjlmMNLjo%L%jjkmJL%klKNJ
-2721Ilj%jjkQNj%lnkk%j%MQKmoj%JJNKkljJ%lkKMLLJlnkKkkJjj%KjjLK%jj%KKkl%MLlkLK
-2651A1%%JKlqNOKJkppKJLjjMJlOPlqJKllNN%lon%KONlq%OLmp%JjKPNjopKPN%opkNKjj%kK
-2582FLJkmmJNPKllmKMKnpNMlPOmpnjjLMk%Jlj%J%%%%KJj%%kkKjkjjJMkjMkKJll%KMkljKK
-2512EJ%kkJMJlMOkmJJkkKjmKJknK%K%lMLjJJjklJKKJ%j%jjjjJJj%%LOKlplNjllMJ%kkJJK
-2442FJjkjKNMKlpjlJKlJLJjk%KJ%lJMNKnqJJ%klNN%mjLkjML%jkl%kkJKjkLLknMLjmML%lm
-2372CLLJj%kmj%KKJJjnJPMklj%kmjKPOjqnJ%KKjmMNK%%klJNNJjmnmj%%JjKLkk%JJ%%kjKN
-2302A2LkpmOJjkmJKlKO%ljjlJJkKNLkm%JL%pLLKjmjjkLNJJjjllNO%qoLkjLJJj%jNO%lkkj
-2233GlkKNLKJ%nKNmrJLl%Jl%L%jkLMJjjmlKOLjmj%oOMmlLJoKK%kKjmLNKjmm%%JLKL%lJMk
-2163A1j0PKlk%jlKkMLKkn%kJK%kkKLL%jljPJokLj%KljKLN%ljjKjnkjKkQN%jjkmmjLKJ%lm
-2095@L%%%JNKmoJMNL%mrPLk%nKN%moO%lkkKJKK%j%%%%jl%J%%%MlkMMKJknmMkkOJkjmMMkm
-2025Dj%K%%jOMkmlmMJ%jJJMMJkmlKJ%%llkJJKj%KnONnlK%oPMkl%%%LJmoLM%ljKMKjmkKNL
-1955A5lokKN%nnLLJkJMJ%LJjjlol%JKLLJmnkKJJLOLlpJLklkj%JKjmLLkljMLKjl%MkpNL%j
-1886HjllKONKkmmjKjJKJl%NJmljNMjnnJKkmKKjjLKJMJmojL%%%K%l%KM%mmQO%lmmlJkKKRP
-1816B1jmkmqLKlJO%mkKKjlljMM%mkL%J%KJj%%mm%JKOKkkkjk%KlKJk%jL%jjJjKKJ%n%M%J%
-1747HKNK%kkkjmlLjlL%JMJpJPJnnM%j%klPJmJJjmjL%mNjmJjLPQJrpOjnJM%klJNL%mllJNJ
-1677I%jmk%OKj%KjmkJKMKJknm%%%kMMKklkJ%JLLlmO%nMMkplPKkmk%KJjlKN%nlMKmJNJlnJ
-1607CJj%JJNL%mlLJkjjKL%lmkOjmOJk%jmjM%k%KL%jjmKKLNJop%J%Lk%MJmjKJljJ%jJLKkm
-1537Dl%JjKNKlnkJLJkkJJ%KKKKjnkLKjnJJ%M%%L%mjlKM%jJKNKoojJljL%KMkn%LKKljKlmk
-1467@JLNKkl%j%MMmlKkjNLlj0P%mJK%mKLkmKMKJJkmj%%LLjpL%mLK%lJL%mjkOMLJjjj%jll
-1398DMKlk%lKJ%%jjJMMjoJPMkolJMJnmJJKKkmJLMkk%lJNKlojLjkJjOKmkj%JK%nPQ%nqK%k
-1328CNMjpNPJqkjnLLKkJJ0Npj2kjLLLJkjJ%jjkjlKKJNKlmlkNjjNkoMJlkNKlJLmmLLJkjjj
-1260CLjlKK%lkJ%kL%KOkpKjMOJnqLMMNkpoMKj%kj%KNLjnmkJKKj%jJJ%jJKJjlk%k%LMPKoq
-1190DjKlKLjl%JMK%lnMP%nk%kJ%jQKnokJK%JJKKMKlojJj%klKjLJ%jJMKlo%NNJnjMJloj%k
-1120AM%kjJJ%lNjlJNMjljjlJL%kl%%JK%jjK%mLM%llLMKlmL%llJMOJmpKJJLkm%MK%jKKloj
-1050BKJkLPJmmlkJKKkjMLjmjMKjjKKjmnLO%olOMjomMjlJjLMM%nkJL%kJJ%mjL%JK%jJJkj%
-980H%JJmllQNmoKKMjok%JKKMjnKKkklNMJn%%mJK%%lkKKN%lj%kkLJjjKKK%jmmJjLKKjjjML
-909A2lo%j%OMjmkLKlnKKjjkk%JONjm%jnNkkN%nLLjmLLLKjpmNkljKM%k%%jk%KJ%%jmPKljK
-839GLkjk%%J%jkJOKlmjMKmoMJ%JkljLL%lLL%ll%jJMLkpQNlpJMK%loJjJMK%Jjmk%JMklNjm
-768ClJMLMLJmpkLJKlnO%jlkJJ%%%LKkk%JJm%LjjJJJ%%K%nKOJ%jpLLmmNj%NJlpMOJlkkklL
-697DKkL%nNLkmlKKLOKlnkJjKLlmL%jklMJ%%JKKL%nmlj%KNKjjmm%KJ%MNjomKkJKJKJjkj%j
-626CjLKJjKKkmmLKKjl%LMjp%OM%kjkmKJmkKMJkllJJJK%lOKm%Kkm%LK%lLO%kjKkpLNloKJJ
-555FJKJj%kkLJn%JjJKjjmKJlLOLJjklmkNJklKJlkJOLloKOLjmj%LKlnk%J%JJmRNJkmkjJjk
-484EmMJkkJLL%kj%%LjpPMlmj%jjJNN%mkMjln%JKL%jl%LKJ%mmPPKomOKmkjjjjkk%Kj%N%oN
-413GLkklJ%LKKK%lpMQJqqMjJJ%%jjjJLLKlmMJm%OKmjKklNNjlmoLJj%OKk%kpLL%lkkLMK%J
-342A0KjlmlJNLkjklM%nPQkj0MMkml%jJKkLL%%%%KLjnn%KlNMnmO%nMMLlqLKJLJknoOJk%KJ
-273Hjn%M%l%MJklKKjLJkj%kkLLO%l%L%mm%jlkJMKJjjll%MOLjlLjnpOKm%PLj%%npLKJJjkk
-202C%%j%MJllJkLK%%kkLK%%L%l%%nKLJ%j%KkJ%pPjJPjpoLKK%lkLJjMOKnqkjMPKmljkJjlK
-131CJ%JL%mlKlLKJKLjmj%MJl%K%ljjk%kL%M%kMjJK%nlOJo%MkjLljRLmq%L%%%JkjLJKKlnJ
-60FJMKll%mKjjLJ%JL%jj%Kjk%jlmKJkKOMJjmqQP%oplNLKLJmmlKLJjKJjlnML%lk%J%%%J%k
11D%NJmkMKlmNLlqOJklKJMLlkJjlmMMKjj%jl%JjJMJkKLJjkj%LjonOMjn%L%lkKLjmk%%KKKN
84A2%mojJKJK%mJM%l%L%llKKjnOMkkJKkmJK%%%%%kl%jML%JklKJkk%KlKkMLjjJJmmM%KjkLK
156HkkJ0OmpJjqKkQLnJ%mkJJKMJlm%J%J%lJ%JNmnL%%%KJJJlmKKkljKNLmlOknJJM%mJ%k%LQ
227A4Mlnmkj%JmOMkmjOKkmnOM%l%jlLJmLJ%jkMNkomjKLJl%QLjlpKKjjKJkmMkjjKLkjK%mMM
298A0mnMlLQKlplN%lmLjJJ%j%JLKJjkjjJLkoNM%jknJLjkkJKkkKkNNMJkmm%%jlMJmJKMNMKm
369A6rj%ljJj%Ljk%Lk%KJ%%%k%LJlnNM%%jlljL%jlL%%%lLJKjjLN%no%MLMLK%mqlKjN%oOjn
440BLj%PJnjNJnoMk%KlLQjrJ%k%JM%jkjJ%kQMno%%kjLLKlmL%MNJlmmOLmmMJlkjJJMKomKQP
512A8%k%noJkJL%jj%jlNK%jKKJklkl%jL%mLMKjkKJ%klj%KLJklKJJLKkqJQKmp%L%lJKKK%Jk
583A0mk%%lNK%%LJoJK%%%mlNJk%KmLNkk%mKPJjjmnNMjmkKKmnMLNLkkKll%%klJJ%LL%m%KJ%
654I%%jllKLM%nnM%%%kJKlKOKjlJ%nmJNLK%mpM%lJLKJjklMjnKK%%%jjJj%JJK%jlkKLjlKOM
726A4JlpmLj%LNMJkopOKnjLmJJjJJJjj%KJljNMjmjKJ%jlJ%mJL%%%kl%KLJKLLKjonJkjJKmL
797ENkjKj%JjnjL%%%%jKNLJlpkO%mJ%k%%jjLLKJmlO%moNKkjM%mKKlnLNJ%LlpjKM%pRMll%m
869CLKnKK%%lmMKJkkjLJjK%jLjjLKmnJ%KKkjjJ%MKmmLjkj%%KL%%jlJJkjLLJloN%nNKkjLOO
941A9Loj0nOlJQkoj%kJMKJlpQMjnlLLklK%kLK%kkmLNKJkm%PMkqlOjnkKJKLJkmkj%PQKmnl%
1011GKjkL%pNKlkjKMLjkjmkL%kQOkmjjl%NJmJOKplKmJ%mJK%k%NNlnL%lJKkmLJjj%jjQO%nm
1082GJjmL%JK%Jkl%OKkkjlJkk%%%ML%kJK%olMO%mlMKn%RN%kmnlkJLKllJL%lmKKJjLMjnKOL
1153A6lnkjm%JLLkljPLmm%K%kJKKkLLlojMLlnLLjmKKJjoJLNkljj%KKKJ%lml%NNJom%%MLjl
1223D%jJJJjJLJj
1233I
##PAGE=	F1=7560.2309397837525466
##FIRST=	12655.339635440002894,	12655.339635440002894,	0.037891954183578491211
##DATATABLE=	(F2++(Y..Y)), PROFILE
-2861DJKJjlkJK%k%%JJKKJkjjJLJ%J%mlK%lmLLkmLkJMJm%MJKKJ%jkkjklJLJm%MK%jllN%oL
-2791DKkLKmmK%KMLknkKLjlLLlnK%lOL%kkmJKjkkLJ%%jj%NPM%qj0NjlJLJ%LJmlkKKK%llLK
-2722FjjJJJJlj%jNjnkKL%kLOKmnlkJ%ML%kk%j%%%KNM%lnljkLLJJ%kkJJ%JJjljKjkJK%JK%
-2652HmLOJjlojOJ%jpLKkM%m%%l%OKj%%ljKMKjolJj%J%lNMJmoJKJLNOJmpmLM%onKOMjjjkJ
-2582IJl%%jj%JJkkjOMjpkOLmMMknmkj%K%L%ljj%JOLkj%JK%njKmkKJjL%kKl%MJlnNKknK%j
-2512AJLJJjjjjjNK%jJjnJOLJmrMJlJ%jNMJ%%%kpkJJjLJkk%%KLK%klJLK%mnNJkn%K%kj%J%
-2442AJLJkNMJjooK%KJ%%%jJ%%kjK%JKLKnpONKln%JjljLKMK%kklnK%j%LJjlKKoQPjm%Ljoo
-2372@MKJjMKmoMJK%llkNNJllKJj%KjKNJnpjKKjjk%PNLjpnLNL%kmmmjLM%mmJJJNJlJL%%LN
-2302A9%pj0MMjnkJjLKkJjkK%kjJlLKl%LJKM%plNLLjnlkMK%J%kjJ%KLkkJjkjj%LKknMLJ%%
-2234A0lljJLKJJjkMMjpmL%ljNKlkKjnNklNKkmM%lKMJoJOlmM%mKjkkJJkNOK%klmjjJ%PMnj
-2165INlp%jlLKJKjmKN%nJMjojJ%JkMKkjmLKljMKjJ%mjJML%K%k%%lm%KjLM%jK%onJK%JJlj
-2095CKjk%%KJ%JK%ljJkJP%njnPLJmlN%l%kJjkKKJjkjj%%JJJM%lkJK%JKjlLJmkM%lk%JMJk
-2025Gl%%kMjmPKklkJ%%%KLJKLknl%JJjj%jKJj%MJpLMnjMklPM%kklkJ%kkKLLjojQNjml%JK
-1955A1%lkKL%lmjJ%jOMkkKN%lonJJJ%LM%ll%M%lkNLlmMjnjMLjjJjjLJjjlj%jmLMLjmjJJk
-1886DJJ%JLN%nmjLLJlml%OOJmnjLMkmk%%%JLK%mnJJKJjlK%mN%mjJJKN%ojLKKMJnpKlLMLL
-1816A4%jJjomjjONJnn%LJk%jJMKkkK%j%JKkkkjKK%LN%mmlLLlljl%JK%jkJMJKKJjjmj%jJ%
-1747EJNL%kmkkjK%kJK%%JjmOOJmkK%k%lnOMkjKlj%kLllKLK%JNO%qj1NjnNKlmMMLJ%lmJLJ
-1678A0lljkjKKK%%NMjmlj%kJL%lljJKMMK%knoLKJJkmPKnKLkljM%ljK%jJKllNjpNjJjJOMj
-1609A4onLJj%JLjlj%LKlmkML%kkkKKm%LLL%jl%KJkklkKJlJLQR%pro%LLJk%ljKJKklNJk%M
-1540IOJmomj%MNJljjjKKknj%%J%JM%mkKLJnKMJJ%kknMKlLjkMJJMjo%Jjk%JjjOMkokJLJlJ
-1470Gjkk%NNkolKJMKklNLkljlkKK%JKKjlk%kJOM%%jnlJ%%KKlmM%nJKKK%%%kk%JKLjn%JKL
-1400A1kml%JLJ%JjkjkjJKKjmQOJlm%LKlonJ%NMkoJM%n%JKM%jjklLjJJlL%lkjJKjkMMK%jk
-1331GkkKNLkoLOjnKjnlONkjQLorlJNKlo%JNLlm%Kk%KJLKjlmJMkoMkJLjJKJ%lnLjJLJJ%%k
-1261G%%kk%jjjJJ%JJJk%JkkKMNJloj%NM%nlMM%jJjkjM%kkllJjLL%kj%jJK%lkKJJLL%%K%l
-1191A0mj%j%%jJJ%%KJjjNMkpkJmOLoJOjnnKNLjll%MLJlkkjMkkN%ljk%MK%lkKKMLjlJKkon
-1122@Lj%K%%jK%JMjkJMKlnljJNLlnJMjmjJ%kJLKMM%mmlJK%JJlmMJk%jjKL%jjlkMNJkjJJk
-1052HnkJMJ%K%kkjkjLLjmKLjmMP%nnKLljM%L%nkON%qjOkpJ%LKLJkkk%J%%jkmMNJkjJljMJ
-982A0lmkKLj%KKJmjML%%lmlkKJjJ%KLKjmKPKklklm%kNKj%JLJklkkjKJJKLMjllkkkJLKJjJ
-912HKN%olj%JK%kmJNjnLMjnlJ%%LQMmplKlN%nLJmMMJJlpRMmok%%%jNLjkJJmkLk%KkJJ%Jl
-841ClKLK%k%LJJkkKL%nlLLJmkKJjklKJJjj%ML%jjlmLLKjqJ0MmlMMjlmnJjJPJkj%jllKMKl
-771Fj%jJ%JLKJ%mp%%NNjpJMjkkjKLJKLjomjj%KKjkjLKKjKLknkLKOJonLkjJlKNL%mpMJjkJ
-700CKK%jl%NkmMkj%lJ%jJJLNKkkjllLkjMK%KJJ%lnNOjmmmjLOM%lmkkJJlQMmlJllLKkj%j%
-629B%LkjL%%LLjkkkjJJ%%JLLkm%NLkmkjMMjmlJK%lljKLLKllKLjoKKlKMKjmlOJl%NKoqRJn
-558Fj%L%k%JMjnjJjLO%nllJKkJKLMLkon%LLMJknoKjjjMMKlmL%l%%MOKmnJjJJjlJJ0Llpoj
-488A%Kj%jMNJ%%Jjo%L%k%%nPPjomlMKoPOlpLLj%JKklkJ%mL%lMMkmMKJmpOLjkJKM%lnmK%K
-417EKllMJjjjk%KNLJJjmmLLnmKkL%kJ%%JjJLMjlO%oNPkrnMk%MNLkokN%qLQLjlml%jkmKLO
-346A1KmqNM%kjnJOLlnkJM%nNOjpKKjlJKj%%jN%mj%JNLkkknjLNMmm%%%JKKmkLJJM%mpkN%k
-276EjKM%nnKj%LKjmJMKjjj%KMjmlQNjlJJkokK%l%Lj%Ljk%jJKKJkk%jmLNJlmjLKJjmjJKL%
-205HjkJ%j%%jJJkkkKKJKJkkkMLJjj%knKMJ%lLLlnLlMM%KjrKKjJ%klJ%JMK%knkJLO%lkkKL
-134Ik%LJjkmkJ%%%J%%MMmnKJ%%%Kjm%J%JJkkJKMK%mJLjlmJJkjK%kJJNP%qoOJ%JJjmlOKMM
-63A9mqnKKl%OKlmkPLkk%KLjmkjkNNlpjK%mOL%JN%rKQJop%LLJljJlkJLKmKJlkkNJklJK%JK
7HkkjlMNJmklLJmLJkjMMjoJNLJlojLKk%JKKkkmkjLMKjlj%JJJKLK%jkl%Lm%N%nmJNKolLLK%
81A0mKO%lkkmKOLlnKM%lqOLjjKjmmOMkmk%kJjJJLOLjmomLKJKJlJLkn%LJlk%ML%jKKloKOMk
153A3om%JLMKlpJMjlJL%ljjk%K%JK%kKkmMLJjKkjOlnMknMN%mL%mkjjM%jKKjnKKkkJMK%%jn
224CJRPJnmllkJJnOKnjNKKknkLKKJlmkMKnjM%%JKKml%lKj%LKLkjLko%JLL%lnNJjjlLJkkJj
296BMKlmLjjOKkmJMlmK%jKM%l%%%jmJjKLKJkmJMKJkmlOjmK%%jkj%JLMKjjkmKJl%jJM%LOMj
368A9oj0KMJkljJN%llJJJKMJ%kjkKKmlOL%kmlJJklLjkj%%%jjJK%KM%nm%%NPLjmjmjLlkkNO
438A1loLk%OLkqLKm%LjjkJOMJnnjjJ%KLkl%JjjOJmmLjkJKL%nLNmjRKlpnOKjmjM%llK%%jJL
509FkMNJLJmpkjMM%llKJm%Jl%KN%llJK%nKKnKMMKklljJjjjJLKJjjjJJK%pLRKnpkOK%kljLK
581A0kkj%%k%MjljMKkj%jk%JjMKkmjJLKjJJlJJkjjjKMMJkljjlJJJMMjlJ%lkkkKLKmjPJmpL
652DLjjJjkkLKJJjkkjJLmKOm%QKlkKknoKK%%%mOMlmKKJJlk%lJKJKJJ%kJ%k%jkjJ%JLLLmnM
724H%KLkp%KjKKLJJjlmjMloKKNKJjmljkMLJ%jjjkJLJj%jjJj%Ljll%JJ%%J%JMML%nqJ%JK%m
796DkM%KLJjmmlMJmJ%%K%LjJ%kLOjpnJJJjKMLkk%%jLKmlJKjlLJlJJ%k%JjLNknnPPJrkPkol
868AKPKm%KlkJ%LKjnljLJkKJKLjjjKjoj%KLkk%MK%jmlMjmJKjJ%JOkJKnnJNMJnnNlMLmoLOO
940A6MkqoONnpPjoJ%kJJ%lJLJ%JJllJkKLK%jJjkkJLJlkKjmPJ1Lpj2LJmjLjjMLjljk%MNKjl
1009IkJJ%kK%mlLL%klkLJ%jlJJNL%kj%KJJ%mmJJLKjk%%kkJ%jjJJ%LklOjkLL%mmJJjkkMM%m
1080EkNKlmKJLKlmKjlJJjj%JkJJJ%J%K%n%M%l%jPMmqM%kMLMJkkJjljKJmjLLjmlJ%J%k%K%L
1151HLjlkkk%KLkmMK%MMkmk%%kkKL%jMklk%K%jJJ%jLLJlnlKLklJ%j%JLLKjlmJJLKknKjjJK
1222EJklJLLJkJ%k
1233F
##PAGE=	F1=7418.7001426821898349
##FIRST=	12655.339635440002894,	12655.339635440002894,	0.028495950624346733093
##DATATABLE=	(F2++(Y..Y)), PROFILE
-2861BjJJkJK%jj%J%JJKJ%jklKMKjkkJMJlllJN%oKJlj%MOLllKK%kkjjllLKkjNJ%J%klKL%m
-2791E%NL%knmjKON%llj%jJK%pMO%qKOJkjmkKKjljKJjjkjMNNJorNk%LkkJMLklll%LJ%L%kl
-2721BjJKjKL%%LKlolLL%kJJjll%%%KJ%j%j%MJ%J%kKKJkljJ%JJKJlj%kkJMKln%JJJj%N%kl
-2651C%OL%kljJk%jjNJm%LkkjKLjnLKkmJj%NLkmLKjl%LJkk%%LjkKNMLjmnkK%l%MMKjjjlmj
-2581DlKLJjjj%j%jLMkojML%JKJjmkJJklJ%%J%JjOLol%%ML%K%njK%kjK%m%J%P%rLLnjN%kj
-2511DJMKkn%jjJNJj%Jk%ONkprN%%%k%NMJ%jlmn%%KOKnnMLj%LJK%llKJ%%%%jlkKNJokKkjP
-2441INkoMKkmmKjJLKjlL%J%klmNL%ljJkkNMNjnojM%k%KMJlkjjkJjj%KLJjnJ%NOLknkjlLJ
-2371GkmLQMnnLmlJ%jkLJ%kjJKKMNjlj%jk%%kjKJkjON%qmLKKjmlJjKKjkjLKKKJloKOKj%L%
-2301A5ooNKkpNLo%KmKKjjjLJlkNK%jKLJ%kmn%MMjokLMJj%jk%J%%MjjJjljJJKjlKPKmmjkk
-2232B%LKjn%%NNLJknmjlPOjlnkLjNKlmM%nl%LOO%ooOjokKNKljMJnmJLMKJjlmljORKrkQmr
-2162AOl%JmQLknnOLk%%jljJJjkM%jLjKjnML%ljKjljMJjLLkl%JjJJljO%rOKnlL%jKJkKKkm
-2092CkJ%JJNMlnjjjLKmKLljjLKLKkmknKkMjlNLkkj%KklMPOjmlll%JKKLlpMKklLKJklk%OL
-2022A0nkJkNLjlllKJkLNkjKlnOJlkkLKkJK%%L%oLLnkNkkMJLJjn%%l%LJmKLkoOPKlmllJ%%
-1953CjKLKjkj%jkJ0LnojMJkmJKKNnjN%k%%KJooMMLNMjoqKM%mjjMLk%Mkoj%JKj%%kkjj%OM
-1884A1kkkN%okLJM%mljjNPKkokJJJJkl%MLjlJKjkjl%%jMJoONlnl%LL%lkJJjLNlmNjnKJnJ
-1815BMLKkkjjKKjlkj%LKJJjjJJj%jkk%KJJJj%KJJKjlkkLMjl%%%lnL%J%OKk%jllkOJll%JK
-1745EKkjJ%lJL%mjNLL%ln%LK%jj%jjjlNNjkjk%jkOjmLJJKJKJknpOjkMjKLJkkjJLKJlokKj
-1675DkKJ%jkNQJllllJ%kJNJlmLLJj%JKknmLJjjkNL%kk%%lJLklOL%jJkn%kMKkMjnKOKlnjL
-1605G%%KK%lojLN%kj%%kjjjKKJJJJLKjlnjLkl%J%%jJMOLknlllK%jMMjnjkKj%K%kJOQLlnm
-1535Gk%MKjjJjljL%mmLj%jJL%k%L%kjLM%%kkmKMjmMjoQJnKJoMKjj%K%mJP%p%%jJjkjJJjN
-1465FKnKK%J%mmLMLkmlLJ%KjlNLjkjjkNNJjJjnmLJJ%kqRMmqOM%jmm%MK%jk%j%KJKKJ%knm
-1395ANLjjmjK%j%KkjKMLjkjMNJmpnJLKL%nm%JKLLMJpl%K%kJLkmMjlJ%kKLJJklkLMJk%LKl
-1325A0oJKkkNJmlOKjKNkplJkJKk%%kNM%%kjlljKJKL%lKMkomJNL%%%JK%mjjj%JJMLlol%LN
-1256A0M%mokLJ%JJkoLJkKLJljK%JjlkKMJjMNjpmN%k%kjJj%J%mLNKjloNPJlkKLjkkjjJJjl
-1187E%JjjJjj%jJNMKkpjMmJNj%JlmjMM%lj%%LKjljklN%%NLjjnkKjllLKkJP%llJ%jjlKMJk
-1117F%%%%LKJ%jJ%lokKKM%llNNjpkJJkjLJLL%lkklK%j%jJLKJmnJLN%JJloLNKlljKjlkJ%N
-1047GLjj%%l%LKJlm%K%m%NjmJ%J%LLjjL%mkK%kOLmo%kJMJ%Jjkkj%%jNjjNJ%%%nnLMJjjlm
-977@KMKkljJLM%jkkkjKKKjllLKkk%OMJjkmjMmKO%k%jmj%kk%j%KMNLlomLJkkJMKJ%KLjnj%
-906GkLjoJLJ%jkOMjmoJLJKNjpMJmkJjl%Lj%JJM%lKKkkjK%kkKLJjjknLLJkoPLjkkljJKK%j
-835EKJjJjk%L%mkNKJljJjjlJN%mkJ%LMjkLlkN%nkLKjkJMN%lmkL%pKKkMM%omKKKjmkKK%jM
-764HJkkjk%jMJJ%ll%MJnONKJJkpnjjKLJmKJkJJkjL%j%jKMJmlLkl%jJJLLJmlkLMLKknlKkO
-693HKlKjmjjKLK%kJNKkmm%LllPLknjLMJljLLjnokJKLNJm%Kn%JkOJnjLjjjjk%%%LjmOMklJ
-622FK%kjJjkj%%KMJj%JKJlnkkORMlnkj%klkK%%MJJkjLLlnjJMOLkmnlJkKOMlj0QMklnJjJJ
-552EJOKmn%KMNJonjnMJ%KKJ%njNJ%JJJ%mp%J%LlJL%%%jMMjkLjpLLmlLJjJLjomML%Kkmk%N
-481GNKkmlkO%llKKnOPkonLLJkOKqnOJk%KKjlnOKojJlNLjo%KLJjj%J%%NMjonKJ%JkmNLloN
-410FL%mnLMLK%%jmm%kJJMK%lkL%ljKMjJOkoOPjrpK%l%NOLkj%kkKLK%noL%mk%%OPJppLJk%
-339DLjkOO%nomJLKljJlNLjlj%KJ%%MjrQJlNLJKkpnMMKj%llJjknQNjk%JknlNM%olMO%lmjJ
-268DkKJkJjkMJjj%kJKjlQLkk%JmnMKJ%KLlpMJl%Ljj%%k%%%JJLK%JL%nn%k%LL%llLM%ljjl
-197AJJKj%KllJKJKLKjlk%JljMJl%JJMko%LNMkojJKjjJjmJJlKLJ%%J%jjjljJjKMKjKJjmnJ
-126B%J%kKK%JMjljjj%LJnLM%llj%JKLLJjmK%lkkLKlkOM%kljLJnlPKKMJmqmLKOKmmjJknNK
-55G%jjPQ%rqlLMLjkkjMLmkkjK%OJn%PMnoNLln%JLM%nnlM%jNmj%jLmNKjknOkkMlj%jKKkkN
16GKkjljj%jLNKmmNL%k%jmKKk%JL%klJlKNKlnJKjk%KMKjl%KKJkKKkol%N%oKLMKmnPM%mlkJ
89GLJ%kjKKjlmJOL%jlnLLjklmLM%lkjKJ2PkqqmLKLKmpQLloQLjmlkKMjmMMjpJRKnnlJKJklK
161DJj%LJjlkKJ%k%Jj%Jk%LkjNKJ%%llJ%LlJOkJmlRjpJLkkJ%kj%jjLKjmQKmkjjKOM%l%jml
233D%%lKKlLMjlLjjjkKN%kj%%%KMJkkJkoKJ%KkmMK%ljMJllkjKMKljKj%lLNlnLL%knKJjLJk
305Ek%KjlNL%JKKklkjjJJjkjKL%%kj%LJjkoOjkNjjjjl%%%MOJllnLLljlQLkJMKllllKMKjkK
377A1MjmmnLLLMMjmk%JJlKM%klmKLLjpjKjllJLjl%jLJKJmj%JKPMmplJJKklMNMknlk%NLjnl
448AjJKL%%jJKjJL%jlmJL%nN%lKjmKKjkjJjJKJLPMnrPKllnjOLlkNJmljjkKLJj%KLKknmMl%
520CJJJlLNkmk%JlMJjkjPKmlKmJLLN%molLjkMJmJNJjklkLKnOOJmlnKOJjllKKn%M%mkKKjkJ
592CjJPOMjopmJLJj%Jjk%%JjLJmkJ%jKL%J%lj%KKMJomKkkMK%jkkNLloPKjnLMlnj%jKKlK%k
664BjLKNLokRlj0J0KokKjmKLKkkkJNMlolJLKkkJ%lMKjKOKmjjkj%%kmKMMMJnoLmJJ1Jqpj%L
733EKjj%MKknKjlLKJ%LJklklKLjkj%kM%%K%jkl%JNKj%M%ll%K%kjJKLL%JJmolk%K%JLLL%kk
805IklkPNlojjJKLjkjJ%mJLKJj%PLnmk%kJJ%%KJ%jjjkJjjjj%MNKJloJOKmrLKlk%PKkj%m%N
877H%lk%jK%mLLJ%j%KKKjknjM%JjlJLJkmlKKk%JJJk%MJoQMnoJNLjpJN%L%olLMMJknlMMlqk
949A%JMjkNMknL%kk%L%jjLKljJ%jkjKJMNkokJ%mRQkqqK%lJ%LkJL%jjJJJKj%K%kj%mJMjm%N
1021HMjmoLJJJkMOkrlJKKLLJno%KjjKKKKlnKJkkLNJkmkKjkNOLlrKL%%KJmoOM%moJKLKJlm%
1092CjjKjkJjKMJmj%KJJjkjLLJJJKJmnLNNjlkjkjJKJKJlolMMJlll%JkJKk%NJmnLkKKKLJjK
1163A2%k%Kll%jJJ%%KjmkKJJjKKmlJj%LKKjljJjkKJkl%LLMLjlml%KL%lKJkjJJJkmLNJmljj
1233A
##PAGE=	F1=7277.1693455806271231
##FIRST=	12655.339635440002894,	12655.339635440002894,	0.019795071333646774292
##DATATABLE=	(F2++(Y..Y)), PROFILE
-2861GkljKLLJkll%%%ML%kl%LLJjllJMJkkj%JLJmmJ%JMMKjnlLKj%j%J%j%JlnKLLKKJj%Lkr
-2791EJMJ%%jmmJMMJkkkj%%LJ%KKloLK%kjjkJJKjmMJkkjj%LJ%jkNkmN%ljMLjk%%J%JK%mkJ
-2721EmLKjkMLLJjlnjLJkkk%%jJ%%KKjk%KkJOK%KLkqnLjj%J%%jK%JJklj%NKknKMJ%%%%ll%
-2651B%KOL%JKknkl%KLllKkJj%OMllJmjL%kLNklKjj%JJklkMOKkolLKJ%JkjJjkLLK%%jllmj
-2581ALKJjkJK%%jmKMknJ%LL%kJJj%%jlj%Lj%K%jLjmLKlmLLMJj%KjkkkJ%KjoJ0%rKJoOKkj
-2512EKJk%Jj%jJjJKklNLj%JkokjMK%j%KKkJJllkj%KL%mLMjm%KLNJlmKJlJNLjmnjL%nKOjn
-2442EKMllKjlkKK%jJJl%OKJkmm%NNjpJjjjjOLkmkJJ%%%lLj%LKmjMkmLjlLLjl%LLLJjnlLN
-2372A1JnlMOMkmjnjN%mlkJ%%N%nJNPjpnkKKK%jjJJJklJLlKKkljLJj%%jKJ%j%MM%nn%LJ%j
-2303FKKlmLL%nKNlnjKL%klKMJmnLLJjMMJkn%LllkkKJjNJKMjokK%jj%j%%kKKjj%klPNlnkJ
-2233CMJ%JjjkjJLKKJlolLKKJ%kllJMLknNKlm%KLMLlo%J%Ll%JljRNnpJmJL%%jj%KMKjmLMn
-2163IlMnjNnLOll%jJM%ok%%LjmJ%%PLj%knMNllLJjjmkMjkNlnL%KLKkpNLl%jkjJjJJJJJkm
-2093BJ%jMJkMLkkklj%%KN%okMPN%mnm%KJlLJmjOKjkjLlkMjNJmmjJLmkLjjJj%%JNMkpkMlN
-2023INnpJjNKjkljKLjnMkjKkJNKkm%LK%mlJKK%oONkpkJ%KjLO%n%JljLJk%K%m%OKknkJ%%%
-1953DKjmKMJjKkmRLmok%KJkmMMLmJKkj%jJJmlJNOMMJpj0KNkqM%mNkJQ%mjklKklKjJJk%NL
-1884A0J%ojMmkM%J%j%jJ%JKK%jkjJK%jJJJknlNLL%onKjKKmNNknoNM%jkJLJkmJJjL%mLKkk
-1815Fj%%%l%LJj%%l%JJMM%mljKK%kkj%JlKKjlKKJl%KLjnKjNK%%lkJJ%%P%nkklLL%KJomL%
-1745Dj%KJ%%%%LKknLLKmoKjJkJJlJK%kJNJjlm%%LKjJ%lJLKjmmLJL%l%JNMlnmjLPO%opM%l
-1675EjKKjkkOOknmKLKlpPOJojLJlnmKNM%lnkKjjKLLKmkL%l%K%%JKj%jlkjKkNOjmnJK%jk%
-1605CJkJPMknkk%LLNjlnnLJ%LM%kkJLklmJKl%L%jkj%LKlKQKpmLkjjLKmjjj%K%k%%OPJkmk
-1535GjKLJllj%jjJJlKJ%JkkKKkJNJlk%jjJJKjoM%nP%mKLnKJljj%JjNLkmK%%JklKMKkn%KK
-1465FjkN%k%jjMknLJ%M%m%OJpjLKLJklJKk%M%okNKjjnkQJnpPM%mkLJljKjlkLNjpQ%mJ%mJ
-1395CMJjjKJjlkkKM%mK%%jJPK%%lmkL%kKj%j%K%KMjljlLJjJJ%lJjjKJmmNK%mnKKKJKLKko
-1325FkMJmkKJmLO%jMKoqMKlm%LJlJLLML%nolJ%JLL%%KMjqoNKJjkJLKknKjkmLLNLjmkJ%LP
-1255A8Loj0jNJ%j%jkjJjkjLkKOK%nj%kl%jNN%moLJjjKOKlmj%kLMJjmkPNjmjKJjjkljJJkk
-1187C%JJ%%ljJM%%M%mnLJkL%JJlmLJLLkoKMJJ%jml%LKjjLK%jmKJJ%olKJMLjmj%JjkjjNMj
-1117Ij%J%%KK%kjll%jkJJjLJ%PLlm%JmkKk%MJkKjpOMkljjJMJnlL%LJJMknoLM%mjKJklLKJ
-1047GKJJKklKLkmm%OKlml%J%LJj%l%jKOLmpLLLLJlkJjmnJJJ%kjLKJLLmoMKjKKlmjLL%lm%
-977BjLKlkJkJKKklLJLJ%KKjkK%mmJLL%l%jnOlKQKjjmok%%%j%JKJPLnpjJKJjklKJJKKkkJK
-906GmKLlk%LJklLNJmnKM%JMmnRJomjk%JOL%lnjNKlljJJLj%jmMK%jjkJLNlrRKm%KmlKjJJK
-835GLjml%%kJK%jPKlk%LJ%mnMjjj%JJL%jLk%L%J%knlj%MQMkljKKmnk%RLlojKjjJjJ%jkjM
-764FKkm%Jj%KJlJN%mKJmMOKk%jmkJjkMJm%j%NMjmmkMLjkjk%NKkkkmLk%MLJjl%OMjonKjj%
-693CLjJ%jjjjLKJk%K%JJ%jjkJLJkljmOMnJPJmokKkjJL%LRKrj0NlL%nKLM%kmkK%lKJJQLno
-623E%M%mlJ%%KKknNKJJKLjmml%KMJ%%%jkjJjJ%lKNJkllLLjljMNKjknpNJl%N%nLPJmolKLj
-552ElOMjnjKMMKjnmljjjLMKkjKKjkkj%%jjjLK%%%mjL%JLL%l%nJO%olOJjklkjKLMJlk%nMj
-481CKMjk%KJkjm%KjNO%mnjKLKKjplMJ%jkKLjkMLmokJLLJm%KKKklJJjjNNkpJM%knjKJMjmL
-410IN%nokKLKJLLjolJJjjMJljjmL%k%jKKj%MLjkJJlpLLNLjj%J%l%K%oKO%lnjjLO%mojL%l
-339BJMKNO%nqk%jMlkN%%%kJJkm%KJMJjKl%N%jJkll%K%L%kKJkk%NKmkJkljkPN%mjJ%jjl%L
-268Glk%KM%mkKKLJkk%jJKjkl%LkkL%JJMMmrNJ%kK%kljMKk%K%k%KNN%qokKJjJjjMJ%jm%Jj
-197B%jLK%JkKJjknNNKkljlJL%lkkKJ%%%%NNKmpNN%onj%KM%nJLj%NLJlomK%ljJLM%kjjkLJ
-126Fmj%LNML%%klkJJn%KoMNlojJj%KONJkljkljkLLkjNMJknlLJkkkNNN%nn%ljOjo%JJJjk%
-55B%%KJ5Roj4mKk%PLklk%JJKklKKJkkmONJnk%kjjlJNN%lm%jJNlmkNKmNL%mlMmJMmn%JJjJ
14C%kOKkkkkLJ%LJjmJK%KMjomJkJLLK%kj%mJMlKO%lkjkKL%mmMKJMJjkmm%%jkLKMjnLMK%ml
87EjNLkkjJ%JJJlpONJlkkKJj%jmJL%kJ%nQQkopjKLLMkoKNlqJ1NjollkOJn%P%o%NjoKL%%km
159BJNjmkLMjl%MJmlL%lKK%llLLMJ%jkojLL%nJ0LokmLOloOKjm%Kklj%J%%JmN%lNkmL%J%LL
230A1%pkKmKK%jNNjqJKjkkML%ljjkKML%ll%JmMK%%jmJJJLJkkk%KjkML%mkjLkjNkjNJmmjKj
301CMOkq%JkKLMLKKKlpl%kkJKkJLk%J%%klLJjlJLlJMkjK%mkLjNPjolj%%j%jPKmjL%kJKlnK
373DNL%%KjlkllMM%jkk%K%%LLjmmlMPKKKmqnL%kJMJj%mkKLJkjL%pQKkkkkJjk%NNL%jmnjLL
445H%koMk%JKJ%%jl%MLJllJJlLQkpLjlN%mKJkkk%kPJ0MlqkKk%kmQKoJP%nmljJjJJKJ%LJn%
516EOLkkkj%mJNkl%MKkLJjkoMMmmLkjjNOJlpLNmnN%njMJjjkkNKmjLJ%Jj%KjJJ%kkmJM%ll%
588ALJJ%%kjNPKmnnjKjjPLjklkKNMkqlL%kJMjll%LK%LQNmqlKjnNJkkm%L%lNLKmlOkk%jJJk
660ElPKmpNMMLonJ0%j0J%nK%jJNJ%jj%JKLjlk%J%ljjJ%%%jOPMmmjkj%J%mlMMLLkokmQQ%rk
730GN%pj%k%NKkljjNLlnjLNJklKjk%KK%ljJ%JJj%J%m%KKLL%jljLJlljjLMLNLmpnjJ%jkKNL
802A3KKJmp%PKmjlkLKjmlK%kkKLKMJKMjomjJjkmKMMJ%%jljKmm%KNOKjklmjJ%J%jkjKjkLJ%
873Fj%LJmmOKkjjnPLklljNNKjmoOMkk%jkj%k%%KJ%l%MNJklmNMJkjjJKjnnMNO%nlKKjkj%lk
945CN%mkj%K%jPMmpOLlnLL%%JLknkJjlJJ%lON%mJK%lmNKklkKlKjkL%%JJjKJjJ%KMjnjKkmJ
1017DLJlkPKloj%JKjOMooPjkkKL%kjKJkljjLJklJKK%jMMkpkNKknJLkjMLKLJmqKMJklKKjJJ
1088A1%ljkmLNjlmKKLJlk%k%%%%J%KMLLkmn%OPN%onmnKLLLKjlmm%OJjknNMjjJlnKKjK%nMN
1158A1kmMM%km%JmjO%j%J%%Jkn%MJjJKkn%kJK%JjjMLkk%jlJjKMMJlol%jKLKjJjmJ%JNJmlL
1228FKjljK
1233E
##PAGE=	F1=7135.6385484790653209
##FIRST=	12655.339635440002894,	12655.339635440002894,	0.022674467414617538452
##DATATABLE=	(F2++(Y..Y)), PROFILE
-2861A1ln%KJKKjkl%KlKO%nlMOKlnmjKKjjJKJjjKjmkjLML%kl%LjkKJ%%KMM%mrlLKKLK%kJk
-2792A1mm%LJJ%%J%j%jkm%JJLMMJkmpOLmnjjJ%jJL%mOLjjkJJKjkJKJmoL%%JJjk%KMJjj%jm
-2723BLJoOJlJ%KL%lkkKM%nlKLkjjkKJKJ%jKm%QLjjK%nl%jkKKkl%JJlKJJJkMLlpMNKllkJ%
-2653EjJJlMOLLKmpomKNLlkJlJL%JK%m%k%KkJMLkl%j%LJjlkjOOJmolK%kjNLK%mnLL%%JKno
-2583AMjkMJk%KKkk%lMKjmjMLlkjKJj%%%m%JKMK%mk%kkLK%jjK%JKNKjlklkJ%jKMlnLjkJkK
-2513CLJkJklM%nNJllMKMLjmllJjJLJKLkpJkKMjkkjj%j%KNLlnJ%JKJljNJmlPMJllJ%jlJNK
-2443A3lpkJkK%j%JKJMJokMKK%kmkL%KjnOjkjOMkomLk%JMLkmLMJloLLmmOJ%j%%kljLJMLkk
-2374HjKjoO%KPMlnqKM%kjjkKkJ%nLMMjqKJkl%L%l%jMNJlm%K%kkJMKllMmLLjmJOMJlnjLjj
-2304GkjMJklKJmLOJjkmmKKJJJjkljJK%KK%kmQOjpqMLjj%lOOkplKJ%jj%jJjJLjl%K%lK%kJ
-2234CLO%lljJllKM%kN%mK%k%JkkkJKKKJlmNLj%L%nkLm%MMKmp%kLPMnmJmNL%k%j%JJmlOMJ
-2164A3m%%oJNJjJnjPJljJJjkJ%kmjJMO%jjlkLMkjLjJ%mnKjlNlLKoLML%onJLJkkJjjJMMJl
-2095HlJKJjjknNJjJ%kJjmL%lM%LQMlpqLLK%kkJ%jMN%mkJj%KnKJlJJJKjmlKMklJMKKJjomM
-2025FjMKmj%m%M%%%%jMLnoJLJmj%KK%%MMMjnlJ%mnPMjnlJK%kLN%mJKljL%m%MJllOLmoM%j
-1955FKJLKnnMJk%KjjKjlkJjJKkjJ%LKlk%JjjKjlKNL%LJnqLN%jNJooJJN%lL%nnJ%JJKKklM
-1885FNL%oqMjJKjk%KMMjmjJJLJll%KKKJknmk%KLMLmqLJjjKMK%moPLkljKK%kl%LjkkjMKmL
-1815FJljJKNJllKjmMM%JKjnm%JK%k%jJLjj%JjmKM%n%NJkjjJKjjlKK%%LLkoJ%m%KLMJmnK%
-1745EkJKNL%llKPJpqK%kLL%ljMjoKLjlkKLJ%jkk%JMjllMLjmjMJ%JjmjKJJkj%jKONkojK%j
-1675F%LJjn%NJkmkMJ%%jOLlqMMjkkjkLQLlpkJmjKkMPjnJjjKKJlmJJJ%jjKM%lKKkllj%%jj
-1605AJLLKJj%LknmMNKkmmkJ%MMJmnJK%L%jkl%MK%jkkj%MPRjj0nKmkK%k%LJjkj%%%JMM%mn
-1536B%NOJollj%%JJlMMk%JmjKK%NOjn%jojK%LLloK%JJlkLlKKj%%kkKOMjnjKJmkKjMKloKJ
-1466CLkmMjjL%KNkqLJKLknLRJqkKKMkoj%JnMN%nmOKlmkNK%jllLJlJOKlpKJ%KjKjJRKlnlk
-1396EjKKkmMLknKJlN%oPJllLNkmNJkmnJJKLLJlkjjJJL%JKjj%J%lmjKLJklkKJjl%%%%MPLm
-1326A1pLNJlmk%lMOKk%Jp%PjnmKM%lkJJLNMlomjJNLjkKLKjqmPJklkjMLlmL%jlKJ%LLJK%l
-1257A1mOMoj0OLKJjjkjk%JkmNkKPLjmk%kmjjLLLjlmj%jQQKnqmKJLL%klkNKknKL%kJKkl%J
-1189EkkL%J%JlkJN%kJkkL%jJjlNjkkJLLJkoKLJKKkmmLOJlmJLjljLLOjonKJ%KMKmnkKKkkJ
-1119DKJ%%%j%JJ%j%llMK%kjLKkmQOJkkkln%k%M%jLLnkNJ%kjLLloj%JMJjK%llmNKlk%%%%K
-1049DMKlmLMjlK%mmKKPLnp%M%kMjm%L%%jjJ%lOMljJ%jKJkk%K%lkJJ%jKOJllmlLK%k%JKkl
-979BJK%kKJlj%%KKkKLkKKkkLK%kjj%kJKjkJJkljLMJJjojLkmKjJKMjOMmok%kKKkjJjkj%jJ
-908A%KkMJoMjKMmlK%Ljl%%jKNknR%pjJmKJOMjkkjJKlm%%jjJ%K%lJKJL%j%NKpnPjoN%%Kjl
-837E%LJkkjkkKKjjLOKmmjKM%mjKm%%kLJK%JJjmJML%ll%m%KQLjkk%KljjkNJln%L%m%KJKkm
-766AKM%lmLj%NN%jm%jnOKklNKkK%mjjj%LJkkkNOM%knpKMlkJ%KJJ%%jljljKNL%ljLJmmNjn
-695AK%jkJMM%lljj%%KKJJJL%qMNllJ%KlKMmpOLloOJnlKKlRRJqj0jJMjkJJLMjnlLKkjJKMK
-625A4nmJMLmqKK%Jjjj%LMJJ%mnjJLLKLJlnkKN%m%Jl%NKkmoLJ%%JLJj%kjjKKjpMLlmNL%kl
-555DKJjnLLJljKJJMLkmlj%jkJJ%jKK%jK%jkkJKLkmM%nJJ%%kKKkj%NJlmJM%mk%jKKLKkoM%
-484EkPKlj%%JK%nmJ%LLKNKnqm%NKkj%JKkjJmMKkmKK%lkKMM%okPLknnKJkjNO%nKKjjllKK%
-413GMLJjjmnj%JKKML%mo%LklKLkJj%Jkj%JLLkpLkjNK%kmjOMjjJLKkmlK%jMNMjomkmKK%jj
-342FkJkjJNON%nrK%mJmQN%mnjPLkok%%KLKjnMLnlMNjnjjkM%mOKkjlk%JPLll%nLN%k%%jkj
-271DlONkmJjlK%l%KLJmKLkk%%%lMJmkj%JJNOlj0QJjkjJjlKKjlKNKmo%OOkoMjojjKKKKJjj
-201GjjlKJlKLlkNK%k%jlJM%JJnJJlJjjJJ%l%KKMJmjOM%lmj%JJloNL%kKJkjkJ%nJJjJLJkk
-130Cj%OKnl%%ONLK%kmkJ%nnN%mOJpJj%KlPNJlmkkk%JNOjo%L%llJMK%kmmNM%kJ%lMJo%M%l
-59ElMjnQKpJ3Poj0mJjMRLmnl%%%J%jKJkkkkJMKjlmOLmjLl%PKlpkKMjJkk%KLmlJKJmONjnl
10D%%kMNlpM%%k%LJMKkkkjJ%MLkkJjmnJLKK%%kl%JjJ0PjmmklJK%lj%kjQKjjjK%mnlJLJlKK
82Fjk%KjjOLknkJjlNM%o%MKmmKjjKNMmlJ%jKLkn%Jk%KJ%%KKljPkqOOJnmmJNKmmO%%%kklO%
155GkjkkNM%mkKLJlkKKmkNJlkJJ%l%MMLjmmlMJ%mKNklJkJNkoLK%jJK%jlkOJkkjmLLL%mjJl
227BMPKmj1RKolJKJMNjolLjkKKKJlo%J%kjJj%KKJ%JJJlnKLKJ%kkmPLkoJMjmjJKj%KkjNjnL
298EJklQOjqoJjLKNNKKJpj0M%pOJljLL%%%jjjjmLjjOjmMLJkjjlkMKMLkolJKjjlKMjnkJJjK
369C%%JjKMJj%jkjk%JK%lj%%%kNMJnlMLJjJ%JJ%lkJjk%KJKlmKMjlLNjnKknk%KK%ljJLKKJm
441ElMJnKKlJ%Jjk%KL%nKKkJjlJKkLOloLjlM%KKJ%kkOjqQPlpoLJ%jkQJpJOjml%jjjKkKLkK
513FJoQO%k%kmllMKlkJNJjOMknn%JkkK%jlMOKklMKnlLkm%LKjljLOKlmnkLKKK%lLM%knlLJk
585E%%%LjkJLLjnlKJJmjJjPOklKjlJMLkqmMkkKjJKJ%k%MMOLknlJjn%KklJJlkMLK%n%NjjJJ
657A0J%moOJkJMJ%%mpPJnkjL%kjJJJk%J%KMJ%%JjkkkjjkKKJLMKJlk%kkjjKjlj%MOJlljOKj
728A2JMKkqnK%lLL%k%KM%no%jPLkoQKn%L%%klmNMjkjKjmlMLJkJL%jKJjlkk%MMM%lpnjLMJk
799GmMNKjKkomL%kKjkNKmoNLJml%LKLLM%lnkj%Ljm%LJ%JJjkLKplMJKOLlon%KJ%%KJ%kkjjJ
871EMjnLNjpKNJll%lJNJlmjKL%%jlNKmlNJkkk%jjKNMjlLNJmp%PJjJKll%KkmlMPKkkJjllKL
943A0%ml%jjKKJjnOKllKNljPKlll%jlMj%M%mjM%ljKKLJllk%MJmjJO%pJJj%JjjKJJ%NMln%J
1014IjkmJNjpOMJkj%km%KJkjNMLkmm%JM%mmKj%MJllJKMjnMMlnLK%%kjjjJ%JLMLlrLLjlLOK
1085A5kkkJJJlnlNL%l%KjjjkJjkMMLlojJKKm%KJLNLjlJ%qlOJJ%llJkkNLJknMJ%%JjkkjLKl
1155FnQLjp%N%lkK%kKOJmmLKkjjkMLlkKK%lnLL%k%lkNKjkk%JL%kKLjnjKjlJJKLKjm%%lPKl
1226HnKKJk%L
1233I
##PAGE=	F1=6994.1077513775026091
##FIRST=	12655.339635440002894,	12655.339635440002894,	0.0069160382263362407684
##DATATABLE=	(F2++(Y..Y)), PROFILE
-2861GmlKjKJJ%JkJKj%KjmjJMKmlL%mJJJJKJklJKjkkJLJk%%J%kkMJ%k%OOJorJ%%K%KJmjJ%
-2791D%kKK%KLKjnnJK%MK%%K%jkoJPJlml%Kjjj%K%KJJj%%jkjLNKmoJKjJKJllJ%K%llLJjNJ
-2721IpMLnmJKKj%%jLOJomMLl%Jmk%%KJlNJj%JjllJMLJmkML%nkMLknkNLkjL%okQKnpLjLKJ
-2651HklMPM%knljkkNJ%LJkl%J%l%%ljJ%LL%%lkk%KLJj%jmMNjmjLNJloKOKklnlMKjLKljL%
-2581A1mnkMLK%lnK%J%%%%LKmkjMKjjJJlnK%NMjolLKJJkl%kLKJKK%k%JkmlKLKknMKkmKMKj
-2512HllPKmnM%lKMLJjk%%%jl%jlJLMKjl%llPK%mmkJJ%%MKkk%Kjj%%jLJkkjKLKMNjnokLL%
-2442A1k%jmk%JjjM%jJnNJ%JK%ljLklKKMjlKLJknnK%jJMNJ%KJ%mn%%lkLLKjkkjkkJKML%Jj
-2373A0olOKmJROkqj1J0LmjJ%lK%%%lJJjjl%LJjlJ%%KJKKJkmlKMjmkLO%mjj%LjkKOM%nnjK
-2306GJjknNMKkkmKNMJjlmnJLKJjklkjJL%%JkkLPNkpnLPJklnLNlojjJK%%j%L%%LKlkLKjnl
-2236AMJjLJlmj%%jKNLoJKJMlnJKK%mmMMJJjmnOL%%jmkKkKJK%mlK%KMjn%JjNLjjjkkLLmkM
-2166HLKj%kqLLKKJjk%jloONk%KklmjLLJl%KkkLLjjJjLJknjjjKkPJqMKJ%lj%kLJlk%J%OL%
-2096A1l%%kJjjJ%%jl%ML%mmKlNJlKQKmolJJKK%lk%KOLkmljJLKll%KLK%%%omOLlm%PKjlkj
-2027Ej%LKl%JjJKjl%LKkJMjnkOjpJJkjKlKQPLmmjmpMJmjL%KLKlnjJMKjlKLkoLNjmkNLlm%
-1957D%JJ%MLlmMjnjN%l%%mKJkjOLkmKKkljkKJjLJkjL%lM%nK%KLJKM%nmkkMkJMjlkljJKKJ
-1887FjJMJ%lmkKKj%JjkOLknkMLMKlnmJKMLjnlJjkkJMJkJKkm%LKJkoPKll%LJkkK%KJkmLJj
-1817EmPLnmNKJJkkKKkMMjkkmnjKJJkJ%lKKLM%njjlN%njKKJ%ljJmNJkJ%JJ%kmMLjj%KJJkl
-1747Ek%jMPQLlonkNLoqJJlPKkkkjJ%MJkk%%%Kjll%LOLlokJJ%JJk%JjlKLL%n%OJlj%%klJJ
-1677CKKLK%loJMjjk%LklOK%jlmKM%jjJKON%nol%kkKj%QJmmlJLM%ll%LJjjJJL%njNJjlk%K
-1607FJklJLK%%LMlmj%k%JjjkJLJ%%kmKKLKkmjJ%KMJlm%KKJLO%poj%%kKKK%kjJ%kJLjjLJk
-1537HJKJKJpqJ%KJ%%JM%nj%JM%oMQNlkKno%KJlM%n%KlkLJKklKKjjkjLLK%l%KknOJ%jkmKj
-1467B%LJmJKkjjPNlrLkM%nJLRLqkK%%ljKl%%JKL%lnLK%JJmJMlnNLjlkKjm%KMJnkKQQL%ll
-1397A6op%%jOLkoK%lJN%kJKkkJK%lnMJjMMlpLJMKmnlKLKMMJklkK%nkLkmLMJknJLjk%JKj%
-1328EL%mjPMjmmjJ%MN%nkj%MjmlKLJkmkJKMKjmjKmMMjl%LKknJNJkljlPMklljj%L%lJMKKk
-1258IlkPKomLKKJ%kkj%KKknM%nPOJjkjkpKKjMLmnK%m%OOKmplMjLLlljl%LKjljNjlM%%%Jl
-1188DkML%kJmlKN%mkJOJll%jNJlj%mLNjlklJNNLlmlkONloKJklkKOO%mljjl%PLko%KM%k%k
-1118Fk%MJkllKK%J%%LL%kkjj%lKOK%%jjnl%LKjl%LkmMJJj%K%mJMjlLJlmjKKj%MKJmmjjLM
-1048HLlm%KjlMLKlojOOknj%jKMjnkNjjKKjkkJKlkkLL%%kkLNKkl%%k%NP%nmmlJjJ%JJJjjJ
-978DMKljMjmkkOLjkJjKJjm%N%m%M%mkLjjKLj%%lnNkk%%Kk%K%KLLj%J%%JjnpMJJJ%%%lk%k
-907@JKJ%MMmpPkjLnJjkKjJJJJ%K%nkL%KLJjmkLLJjkll%KLjlLLkkj%LMJlJKkpNNmoOLL%ll
-836HjklJLJjljJ%KLjl%MJJknJKmMjlNKJjjJjn%NJJ%jml%MN%jJKkll%M%jlljjKL%ljLJ%Jk
-765D%KklKkLPNlm%jlNMjpmOJjK%mmJjjjKL%%KK%KKjnoLj%J%%jJKKLknjJ%L%j%jkJKKjljJ
-694D%J%k%PKklj%%KLKJjmkJmKOjok%LJJKkmkJ%jMKlj%J%MLlnlKNKljJjlLKklLMK%jJKjol
-623DJKLjo%L%%lkLkLMLKlpMjlOLJK%mn%KKJljjkmPNjolNljJKLjjllOLkkkkK%jJkjNK%jkj
-552EjjkJ%KJlkKMKkj%jjKKJ%JJkKMJln%%l%K%%JlkOLknlNL%k%%k%%kJKlkL%jMMKjoKJ%M%
-481A3mk%%%POnqjlMOJJJlpljJJlML%JlmJkLJmJJKKkk%LL%mjMKkkkk%KJjKKJjlkJJJK%kJO
-411A3%lmk%KJkkLMKlkl%M%k%%ljK%%kkLPPLmj0mLj%jJMjpPKj%JMK%kmlkMLJLJkkkkkkKL%
-342Illk%J%LKKmmO%mkMOMjmoJPMkomkjJK%jkOJjJJLknjjJM%m%JJ%jNLmJMkj%m%Kjkkj%%J
-271DJNOjojKmnL%%jj%%%jJJjLJmKKlKjkjjMOkoQJmkkjL%j%KJkJKjk%JLlmP%jjmJMLMJlpl
-200Cj%M%k%K%jjjj%MNkojLN%pJjJO%mlKJkkkMMjlJNJkkJKKjmlNLJjlmmLjjKjk%JJKJ%kJJ
-129FlJMlKKmmNL%%%kk%J%lKLm%LklkLJmNKjj%%jkJJ%N%nJLjn%LLKJkmm%%jLKk%N%mLN%ol
-58CLlLPJojP%nnmKORKnnmk%%k%J%MKknKJmLKkjPLllLkoQNkomKJjLJkmMOjomNJnOO%np%JJ
13DMM%ooMLm%M%KJjJklJ%LK%JLjmnkjKJkkLKjmPRKmmkk%KjmlJMKmJK%KNMknok%JjlK%KLj%
86FljPLklnKOJmlJjkJKjKLK%o%Pkn%%jJMKjkljKJjllJMJkJ%lKLJJjlKKJlkJLLjmlmL%JLJj
159GJKKjklJKjm%JjjLKjljJ%jj%ONkmlJ%%LkmJjjKkLOjmlJJjJJ%jlMMKklkkN%nOJkjjMM%n
231HkNjol%MK%J%klMMKklKLkpKOKkmml%JMJkLOKmokMKjljJjKLjljJ%JM%mmKJJllKjO%nJPL
303A4lnm%%%LKLJ%jnlNjLR%om%K%%%jjLLnq%JN%nMO%lkJjk%MN%mmjKN%mnkjKKJ%JK%l%JjJ
374FJ%j%KjlmNLJlnJ%%MjjKjmMLKjoj%%LNJkKjnnNLKjkjKj%NLkkkll%LkjLJllNKllLKjkLK
446I%lkJJkljJNKklLKJjmkNjnKKJKJklk%jONllQKqjJ0mqJjJjjkQLolN%%K%mn%MklLjkMJMK
517A2kkjkljMKkk%KJjlPPJnomJJJ%j%kJNM%kJ%ljJkkJLKjklKOMJlqoJ%MMJlJJjjm%NJn%K%
588FKjljKMLJjJJknmkLPMnmOKjkj%lmLJmlLLkJLjnMPMJjlkJJkn%Nko%KkJOKlnJMJknKNJjm
660GmLjkPLjmmjjJ%jjJJkJJ%%k%JKKlMMllN%lljJK%jjJMLjljJLjnmOLkmjL%JKklLMklLMLj
732A5mnjJjJLLJkljjjlJLMLlrPMmJLnMLmpJLj%kKMjmKKjl%MJk%JJ%kjjJLJlkjJ%JLLknkOK
803A2nj%nMLJjkklLKmMKlJ%kJJJ%KLjkJJnlRKnmKjnMN%%JjqNNkjLJlojMKJKJllK%lnJLMJm
874FKNmoNKkkkj%MOLmom%Ljj%jJKJkKK%jmkK%%MMkmKKKknJMJJJjlkjKJjk%MLjj%jllKLJ%j
946HlnJJNKllJ%%Lj%jKMJnoKKjkJj%NLkkJ%m%K%KK%kklKJjJMLlrQKjkkmKKJj%QLlollKL%l
1018CJj%MJKLK%lojLjl%kLPJml%kKjjMJnkMJlkNJjmjNJ%%%jk%L%mmNKJjjL%nkMjmOOJnn%L
1089GLJlljkLMjjKmlJ%JjJMNLmokJ%JMLkl%KL%m%LnlJ%%K%mjkNMLJkkKknjJJJ%%j%k%ML%l
1160GpNKjkJJj%Mjn%LJllJLM%llJKJjjLK%KknnKJ%jj%JNJll%%kL%k%MJJKM%mjjlKKklKKJj
1231G%%
1233G
##PAGE=	F1=6852.5769542759398973
##FIRST=	12655.339635440002894,	12655.339635440002894,	0.019465323537588119507
##DATATABLE=	(F2++(Y..Y)), PROFILE
-2861DMjnJkJjKLjjjOKmoK%kJK%JL%ml%KKK%kjjJ%j%KKjllKMJkkK%jlKLL%mnLlLJlKLl%%l
-2791@J%LKJ%JLjkjn%JOLjkkkk%JKJJJlkMNjlkjJ%%j%%%jlJKlLKkj%%J%K%kl%KJ%%%lJlOL
-2721IoLNloJKkkMJjKMJnnLLjjKkkjlLJlPNLkmk%%kjJklLJKL%n%KjllNNjnJLknOLmmL%KKj
-2651Hl%MMJkok%JjjMJ%KJjmj%JmMOJmnkNLjlljLJJjllOLkpNJmLQOJoqjOLlnL%l%%KJkKNJ
-2581A5kmJ%jkklJ%kKKjkKK%jJkkMJJJLlmj%kNKn%LKLKknnJLJjJKjj%Kjl%K%jl%OKjoKPJm
-2512A0lJNKlon%KLON%mnkJK%kKJklmKLMLjonQMjonLLMjo%M%jJJj%%llKJ%jmNMMNLjppmML
-2443IJ%jlkjLJ%kjJj%K%lkMLjjJK%llKNJnjK%%jklKj%MNOJkmK%ookJ%KLJmkJJjjM%kJOP%
-2373A7rkLmlKPOmpKNJloj%kN%JLknkkJ%MNJnmJlMJ%K%jjkkOLjm%KN%q%JmNJk%MLjkkllJK
-2304DLk%LjlmMNLLKmqk%%K%JKjmjKLKloLKKKLJmoJlPKkjljN%lk%jjJJjKKKKKkllMMkoJL%
-2234HlJLJkl%jj%LNmnNOLolLMLjorLJ%KJllMJj%klOLllmKJ%ML%kjklKKJK%k%%lkLJlLMLJ
-2164A4JJkrjLmKPKloj%kLMj%Kkj%n%MJlJJlkLM%kkjLKjllKj%LLlmM%jjj%Mk%KjjJ%jKKj%
-2095GjkmLjJK%%KJljMJmkKmNKlJMKlljKjJJ%ll%PNkmmmNJJLJmlJJKKJJnmKJkkjNLllJKJJ
-2025HKjnjkMP%npML%%j%%k%M%kljJNMjpKRMklmojMLLloKKLJlnKKJkllOKmjQJnmkK%KJjlk
-1955AK%KLjjJklJLjmJ%LK%l%PMkonM%j%jkjjMKjjk%MLkoOjlkMLLKnpOl%NlNKjlmkJjkLJ%
-1885EK%%jklLMKKjlojJj%J%KOMlmmlMONjmj%jllMjk%KK%jj%jjjjNKllJMJmMKmlJjjLJmjM
-1815ENjnL%kK%%LLKKKkkkkkmlLJlJjJJkNQjqKJm%klJjj%JMM%pLLJ%jlkMJljMjJJjkJK%lj
-1745EjjRPLloomL%lkLKnNJlk%JKKJj%%JjKjoKKkjONjnoMNLknlJkkLLLLjnJOJnmmJM%kl%O
-1675HLJ%jlkJj%%JJmJN%mjl%jMLjk%MOJlonjKKlKKlKJl%JlLN%kjjLJllJjjKJlONknnKLKj
-1605GkklMKJKKmmKLJmnNKljNJjklkKJJ%j%LJjjMLlnjLKjjJM%nnJMJmlN%ljKJjMKlmKKKLL
-1535A5loJjmJJLM%kjJ%mlJKMJjkKKk%Jml%K%kM%klM%%Jk%jlOJll%%kM%j%JLklLJL%nK%jK
-1466GMLloKLJkLJnn%MLjl%lKNknJjjJN%mj%jJMKkmJMKJknjNlkQLkmnkJj%KJJJj%JLOKllm
-1396GlJjMM%ko%Ll%MMjrLjJ%mPJkkkJNKlljjN%jlmMJJNL%lljL%nMLjnlML%lmJJ%%JLJllK
-1326FJm%OKklKKjkNLmlLknjKjjKJJkj%Jjk%MJjlkJkLJ%%j%KL%mjJkOKkkkJJJ%%llLjkJjN
-1256FPJnnjKJKJ%jj%JKjmLLmnRNJlkknkM%JKmmOJmlMKJjlJKj%Jk%jlJKLJl%NjnmOLkjllO
-1186GMjlJmlJQLmmKKjnKMj%jJJllMLj%J%%LKjlmjmNOlo%J%%KJJLjl%Jjlm%LKkjL%%Jjj%n
-1116@QOjkknjKjJMLKklkllN%mJKKLLKmnjNJmmjjKKLjjjjJjmNQMkmlk%JJJ%nKQKmoljKLJk
-1046FkjJjJPK%lm%jOKmokLL%%jnM%mKNJlnKLKJknKOL%knkNjj%J%%KLjmkjm%JJjkJKJlLN%
-976IoKP%lmmNKj%J%ljjkLL%kjLknLKjJLJl%JlMPkr%KkjLJjLMKlm%KMKlomM%lJJM%mnjJKK
-905ELLJJkpJKJ%lkjLKl%jKLJjjjmjMMLjnmLkkKj%LJjlkJMK%%%ljNLKjklmkJL%nPMKJkmmm
-834@LKNKjj%lkKKllPM%jmokjQMnkM%%kJKjm%MjnLJmKK%%kkNOkplMNJkmnJJjJM%mJ%KMjmL
-763HJnljOOKnrO%kNKlmKLKJ%jojKnLK%MJmnMjkNKmmJjJJ%JjJKJjjKJjKLopM%JKM%noLMKj
-692H%km%L%jJL%JJJ%jmk%kMN%kl%L%%Jklj%j%LMKjnnJMJnJJJOJm%JllkL%%NNKjk%JjoojM
-621DM%mljJK%kJJJKMKljOjoM%k%jmKJk%LJlnK%NLlmNNlokKMJ%lnLL%mkLj%JMJokNJjlJLJ
-550Imm%LK%LknJkjK%JLPMj%klNMkppkKKkJM%kmLNLloKLJkkjljKKjnOJk%JJJ%OLnqKOJmnl
-479AL%kJ1Pll%opPKjJ%kjknLjKJlj%K%jK%k%LLJlm%KJJjkKJjKkm%MLjJJJlnKNjlL%mkMKj
-409GklKOLmnlNNnkM%JLjlljk%%%JNONLjor%Jjk%kMKmkL%jJJLLJjmoKLj%%JL%jkpMLJK%kl
-338EmJLJkKMjlmJLMK%knjONK%lmnnN%%LK%%%klk%JLM%ljK%kjJMMln%%Jj%LLkllljMM%JNj
-267A4olOkoJJ%klKJKMKmoPKkl%JL%lmjKJjjNJkJJl%OKjjkjj%JklkL%lLLMJpjMLNLno%jjL
-197I%jkkjjkKjLONnq%%Mjk%kPPjnokK%kLOJkjlmKKKKKJ%nkQ%l%km%N%m%mJ%JMLjmjLMloJ
-126C%QOlqjKkkJjKJKjm%MkmNM%nmjKK%k%KJlJK%jkjKMLloKKKK%kl%kJNJkmk%%LMN%njjjM
-55IKjmlJ0Mnpm%LOLjlmmLLK%JjkJjmMJmlK%jjLKJJkl%RMmlJ%o%NJllMkmKNJoKNjo%Njk%K
15HKklJKl%%jJj%LknM%JKKKLJkljmmJJM%Jj%LLlq%KkMLkmK%nPJnj%jQNknlJJj%kjKOM%mol
88AMMjl%LOJop%KLJkmjNMJljMjolLJ%JKK%k%kj%lJJ%Kjk%%JjkPLJkkJjjKL%ljkljjMQLlm%
161ILJ%knlLLJklm%K%%KJkljNOKklj%oONjom%KL%%%klMKjkjj%LM%JJknk%MKkMJkjj%jkKMJ
233A1mlJ%%%ljKMjmJ0Jo%KJjn%QJkkjljJMJmLPKkpmNLjnjKJllKNMJljJlqKLJjjlKJN%rQMm
303Ioj%JMLJlmKjkkNMJJPKmmk%jkl%KOLjpojONlqNJlkKKJjJK%llLMM%moLOJnk%j%J%K%llj
375BJjLNLlp%LNKmp%LLJmlKjkKKKkljjMNjlNjoJKJ%jk%kKKNMjllk%lLklNKklNLmnNjmMLJ%
447A0llJ%lkK%kMMjnKMKllOjmkMMLkljjkJLLmqPLm%PjnLJkkkmNNjpLOOJnqm%LjmKKJKKJkk
518F%jjlLM%k%JjkKlJPMlnl%%J%k%%%MM%mkj%%J%KM%j%%lnOMLkqmJ%KNJln%KJjmPOjolJJj
590DmKJMMKJNJmol%JKLnmOLKlnlJNJnlJJLllMj%%NKjJjkJ%jkLKknkJMMKkpjNJjkllNJlmNK
662GlmLJjlLLjlkJLJ%JkjjKKjjJOKmJkoM%lk%LNKjlmkKJl%NNklNOJkmnjK%kk%MLknmMNNkq
734DJLjjJNKmo%JlkMLLK%omOkjLlJMlmkKKKkJNJ%%jlkj%jk%KL%kk%%LKknMNMJjJmqkJN%km
806ANMKKKkon%%jPjpMJjJK%%J%klMKnJJ1%prL%kPMlm%%kLLlk%jkjKLLLLJopOJnk%%KLKKKn
877InPJnmjjJOOLjnpjNjm%JkMKm%MJjj%jk%J%k%JkNjl%JLL%nj%lKL%jj%KL%kkkKLLJJJmoj
949CLKJj%koPMJkljLK%lkjlkKLKmMNkoLjk%jKKjlkKKJjJLjpMLj%jjlLLJkmNMjk%%l%jjJkK
1021EJjJMMJllKNjokKkLM%lnnJ%MNJlnjKjJO%lmKM%jJM%omQJolOLjkljjl%KjlNN%nkM%kjj
1092CjKKKLjjJnljKMLkkMKjlkJLJ%%kmjKMLjpmMKljkLKkkJLJjKK%jlmk%Jj%KJj%jKLJkjLK
1163Ijk%%lkKkJKkkMJlJJk%%kKJ%JLJKKjmnjJJjJKkKKlkKJjjJJ%JLKJKjk%jmljjJKKKJkm
1233C
##PAGE=	F1=6711.0461571743771856
##FIRST=	12655.339635440002894,	12655.339635440002894,	0.025594424456357955933
##DATATABLE=	(F2++(Y..Y)), PROFILE
-2861DNllLkmJLK%kkPKlkjlKKJjk%Kj%jjLLJjkkjj%LLKJlljKJklK%jj%JjK%klKKKlkJjJj%
-2791AjL%JKkkKKLjoj%NJlk%KKLJlmKjkJOPKklmkjJKJjkl%LKjmljKK%%k%JLjnL%%JJlKjkL
-2721DjMKlmMKknLJ%%Ljm%jJLkjJ%kj%KLMLKknnkJKKjjJK%jJK%mmJLKJml%K%j%JM%kkkNL%
-2651IkjLJjllkJJ%%%jj%KJKMjl%MNjnqMKjk%jkLKJ%%JKLkolKkLOM%lnnKN%pMKmkJK%lKML
-2581A1Jjj%llmLJlMNJloKKlkMKklKKJJ%Jjjm%NmkLjLLjmlLLkmJK%%jkjKNKklkOOLkrkJ0L
-2513A8nmJMJmmJJ%ljNKkkjkLj%MKklkj%LLjlnMPjo%LJJ%nmMJJ%kkkkJJJ%%kKMKLLjknn%L
-2444EJjJMLnnPL%j%llJjkmOL%%kk%jjjJMKmnKkKKj%JkLMJMKlnKkoNJljMKkoJjj%NKnKMjO
-2374A4JrjKnMJjMkKNklkn%JLNjnL%nlJj%MNJpjLkJJ%KjlJJmJK%lJLK%kLjoMKklkMLJjljK
-2305FJ%lkLjJJJ%KNLlpnKMKmnLjlJMQMnr%LMMJJmqKJl%%jj%KJJl%%jjJKJ%KL%lkjJM%njN
-2235HKjjKJkj%jkJL%lmNPKljKK%lplNlmLKmKMllK%lQLmoKMk%MLkokMjnMOJlmjJ%k%%%LLJ
-2165A0%JKjnlJJkJMjmlNjlOKk%jJKmlMJjjjmjJNJjkjJJJkkM%JK%mkLKkllLNJn%K%JJ%Jjl
-2096EJJjlk%KJjJNLklJ%k%k%MLjk%%%jjJ%JKjn%lPMmlJkKk%LJklkL%KL%lkJ%l%JkJ%kKKJ
-2026Ej%J%JJJLlqN%j%LLJlnkKLjMNlmM%mkQNknnoL%LQ%okNMjqnJJjLKlkNjJP%lnjL%%%kl
-1956CJMKjjkljJLJjllLMKJ%kJOLlpmK%jj%kj%KKJ%KJJ%knlKKKKJ%mnPMmnOjLLk%%kmlkMK
-1886FJjjjj%MMJK%km%%jlkNjmjJjj%KNOKmn%KJknMJn%%jKLJkl%KJJKjlKN%qLMmnJK%%jk%
-1816AjOJmjKkjLJMK%JKJkj%%knJKmlMLJmJQJo%jk%mK%j%LK%klKOJkJ%nnNKljM%%%%%Jjj%
-1746GL%m%ML%npJ%jKjJJmLJk%JkjLK%JLJl%%nOKkoKMJkJNNLmqnL%jJKJKjlkLjmK%kOMmol
-1676AML%j%j%%%JJJkm%OjmO%lk%PJmkKLjomMjkL%mMJ%jlKLjmL%jJ%KLjmJKknMkKOkmjkJK
-1606EljKkKLjJKnJ%kO%oLMloNKl%%kjK%%KJJJljLJJ%kk%J%oJ0MlmoNMjnjkKLjkjMMjk%jJ
-1537GKL%lmlkLOOLkqnK%J%j%JjK%jjk%JJ%JKjkjJJmMjjjkMKKKkojLK%OLlonK%lJkOLJKln
-1467DJONlokOLkjkmjKJ%L%kkk%L%llJJJJKJjjkk%%JjJLLlkJkkKOM%jnmjJJJKLJnlkMP%nj
-1397FJKL%jmkKjlKj%ONkrjkMLlKL%km%L%kKJjm%MkkKJj%KJlkKKkJL%lm%MJ%lkJKOJ%Jjnk
-1327EK%jljKJLM%ojPLmjJkojLjkJKKk%L%%%jkklMJkKMKknmML%JjmkLJlJJJOKkml%jjNL%j
-1257IJLjnmj%jKLKj%%kmNM%JkoKOKmlK%nkJ%KJjJ%klL%kJKMKkljJLjnLL%ljLL%nJNKmnkk
-1187@MLjkKkkKRLmpk%kMNKln%QKmnJLLNKj%jllkjmlMJjkJK%j%JKJknKMKkoMjJKnjKk%jPL
-1117A1nKMJK%opKjlLLJ%jJjjJJlk%LLL%nllPLnmMKJJ%lmJlL%jKOOkolK%%jJJklRLknlmLJ
-1048EkjJkMjkLj%kJMjMLkm%JMjpkJMKjklkL%J%JJJmJPL%jmoKkJJjJjkKJJJllj%KjL%jk%M
-978FKJl%MJKlol%JKKjlKJ%M%jjllKLkkjJMJnJKKNNlj0JK%JKJkKKjml%LLJln%NKnkM%mlJ%
-908BK%KLMKjlnnM%kjjKMKlk%kL%%jjJkkNMKllLK%jjjlJK%%K%lkNKmoMLLK%llllJJJMLjjk
-837GllKKJKKljNjlJLkoLLjllj%JP%nK%ljKMLj%MJmoJ%kNLjlll%MjlJNMjlmlJKjjM%nJjPL
-766A1mjOJopJLNJmoLj%LKkkOM%%%mnmJLMJmjKjmOLmnLkJMkkJJjkLJklPKmkPMnokJKjLJlm
-696APO%q%L%jmjj%NJlJKkkmLKKMJjkj%K%%jlljKKJJLLjpkJkJjKj%O%lJkmj%JjMQKkmlKK%
-625A0oJK%JjkJL%kkkJLKkmKJKL%lLjmjKmk%jJLJj%%LKlKKKMkqljMLJJlnjJK%klLNNJmnlk
-555@LMKJ%mjlKLMLmokL%j%KMMKjJllNJmmlJ%JJJJ%mjLK%klKKllj%j%%M%jMKklJJj%QNkqq
-484AQKnoNNJjJK%Ljon%LKJjkJkoMkKjJL%JJj%jmkMM%lmJJmN%kM%lJj%%lLLLJknlON%pkLm
-413Bj%NM%mmRMklnkLlKLk%MJmoLjlJKKNON%mj0jQjlk%kjKjmkLKJjlLPKlnjJkkjNL%kmKJJ
-343G%L%lkjkMLjLLnnJkjLJj%kjLKKJ%%lnKMJK%ljK%oKOKj%kojPKkkmkNJlljJjJNNKkkkm%
-272DLjjLJklM%l%%mLKjjKM%oNOkmkJjJJjlkJjk%JMLjkkKOLjkj%%JjmmMLko%MN%pJjjNOjk
-201A1JjkKKkmjJkm%KPNkpm%kJLJlLQMkmmm%%kNMJjJKjmJKJj%%lpMjmLLJnLMkkmNJlNLjlk
-131FKJmlJjRNkqkMJknLNjjJjmmKKKNKnlJkJLklKjl%%KMJkjKJlnLLKjllMLklNKjmkKMjkOL
-60A5lnkJJk%k%J2PmpnllLNK%lk%KK%JklLkmLKkk%J%j%MLmlMlJQJmkjnKOLlml%K%M%oLKjk
9ENLlnJJ%jJLjm%%jjjjM%JJlKKjKLJlJKmpJkLKLL%%joKLmmKKj%LJkJL%%JllLklJ%jLLJkmL
83HPJoqj%KkNLjLJnm%JMKmkKlKLjLNjomNJkjj%%KjmOLnlJkJ%%L%%jnLMKkk%%jK%jKJknK%K
156FJ0LlplJJLJmmJNKlpLLJjl%KkkOLJlk%%jmMMjmj%MNkpkKJ%JJJK%nJNjjjmmNj%LjjJKJk
227HlkkjMK%%JlkJKKJLJrMjlNk%MjpKJ%JJ%JKK%mJM%jnJN%jlmKLJmkRNjnmkoNLJKjlllJO%
299IpPKpKMk%LNjppMKkKMLjlJN%lkkkkJ%%JJJjkjNN%opM%mJ%JKjJ%kjKLK%llNOjnlkkNL%%
371A0jlmjKjjOMjn%j%PjqLM%%mlJ%JjlMJljKLM%nL%oJ%JKk%Mkn%POJk%%kpkJ%KL%kJJmJjj
442CM%jKJkmkJjJK%%mPNkojNjmKkjJKNM%lJKlm%Kjn%MKklKKJJkkkjjNKm%QQJpj1j%k%%JML
513IK%km%J%jmMMJ%JkoJKmJMJjMJmmkJJ%%JMJlmjJ%k%NQKnnJKkoN%lK%jlJjMLL%jmkjjMOJ
585A3ooJKjlNK%JJLOLjnnkjKKlnPLJmpkNQJppNJllJJKLlkLkNKklkLK%jkJJML%mnlKLjklJk
656AMPJmk%njKJKJJjk%jJMJjjkmKML%mjNKkjjl%ljK%jLMJmjLJkmkJJJNMKJJknm%jkjJKJ%j
728FkkRNkj0JL%%jLMkoJJkljJMNKmqMJmj%JK%%k%NLkljLMJjmjklKJjNKjnk%J%LLjmJMJ%Jl
799IoM%jLJmKNJJKlon%jMNkp%J%JJJK%kllMKjjPJnkkMj%JnLMjmlj%%KMjnLj%OO%r%OklJ%k
871EjKKj%jJO%nnjjjJNNLlpkK%JjJlKKlJOJk%JlmJ%%%%lOLklkk%L%l%%JLK%kk%jLJklJJPP
943A7JkklnkNKjK%nmPLkmkJLMKkolJ%kMNllMjn%jjKj%%k%JLMjlJjmLJkj%K%jJNNkplLK%K%
1014Imm%JLJ%jlLNNJkkLKjnmJJJKJlomL%JNLjljjjMKjkkJN%l%LKonRJomMLkmkJ%lLKjkKMK
1085A0lmLjlK%kLLLKljJljjlNKkmK%JjjJ%k%KJKKJJJjmllM%%%lJj%KLjlkNJn%JkJJ%JJJ%j
1155FjjJ%ljMKk%KJjkk%KJkjJ%lLKljJ%k%JKKKJ%kklJK%kjN%mjjJLK%kJ%kKNMJlmJLjmljj
1226CkjLMK%n
1233D
##PAGE=	F1=6569.5153600728144738
##FIRST=	12655.339635440002894,	12655.339635440002894,	0.027867574244737625122
##DATATABLE=	(F2++(Y..Y)), PROFILE
-2861DkLJJ%l%%j%%KKjkJlKM%kkljJLL%ljMLJkmk%JLJKJ%jjkkkkM%lJL%lKK%mjKKjljKKKj
-2791FlJkJLmKLLJkmljM%kKJ%%LJjjkl%kMMLJklknLM%jkjJjLK%kkLJlmj%JLjmN%kk%MJjk%
-2721CKKjljNKjmlKj%LKjJjlJkJLkmJjMNKlkJkkMkmO%kkJKJJJKjj%KKjm%JjmmKjKLK%jKL%
-2651A2kkJJjjlmJLJkkJKK%%KNJllLJkokMjkKLjnjKMkJNJjjljKkk%JJ%kljLKjlJKkk%JJj%
-2582BMKJ%kkjjK%mOMJmoML%jJKkpKJJKKJkmmJLLJjmJJlkKMKkljjj%MLJ%%%jlJMMKlomQMk
-2512A3lKLlqmMOJnmjKKKljNjkKLjoJJ%K%kkkPP%n%KkmJkmK%JJlKMjkJ%jjjJ%JL%j%klJKk
-2443ClNPKpkQL%jmokJjjKNL%Jmn%M%n%LJklJ%lNkJNklLk%Njn%lPO%m%L%npKkKLLkpJ0Lpk
-2374DLnMKlNKljKLKnoJ%jJLL%llkj%KKklMJlLJklKKL%pNMmkMLln%KMKjnjMKmoOOjlmkJLk
-2304EkL%mJLJlkNL%ll%LKjlkj%%%NRMmj0nMLPN%mpj%oL%kJJkJKkjjj%JM%mjMJlJL%KjlmQ
-2235IMlmk%jKKOLkjknmMNj%LK%mqLP%pkLklMMnkKjjLjjNKlnLMjmnONKnpOJmkLN%%JkmjLj
-2165Fk%%J%kjJ%kMMkmLkJN%lljKKlJMJ%lmjKjkJKLJkjkkML%KM%npJK%jkJLKmjMjJMJlknJ
-2095CMJjllJMKlJJkJKjkjJ%JK%kj%jk%KK%KjmJ%%K%%JkkjJJmM%jJ%%KkjKMKloLNLlokJMJ
-2025Hll%JLMJolMkjMLKlmkMMjpNPJooJ%KPLmnkkjK%JLJJLLnj0RJnkJLJlK%lJL%mjNJJ%mq
-1956@NLJkjkkjMPKlnmJK%%KJ%NKlnkjjJjkJLjjKK%JLKkmkK%%KK%jjl%%kjJjK%%LM%lkjJK
-1886IK%llkMN%lk%kKJkJl%NjljKJl%KNMlnklMM%nkJjKK%mjLjkJLjk%%KNL%mrPKmkMjmj%%
-1816AJLJ%kkJ%jJjJj%OLllK%JJK%nmNLKlmOKllkJjlL%jJKK%mlONJnkKkllJKLKJ%%%jknJN
-1746HLjlmJNJmmJkNKll%JK%jjKKjj%jJLKo%NmJMknjLJKLjJM%mnjL%kL%j%%lk%JL%oPNkom
-1676AKKl%K%jKJ%K%knNMlmRKkpJJ1KnmJKko%KkmMJm%LKJknNKmjJk%M%JMjkMjmjJ%jjLknN
-1607FL%kk%JJjjjlPJnjJJJ%kk%%JLJkl%M%klMJl%%JKJ%kjKJmJOLkoKLmmKMJkllJ%MNJlmm
-1537A%NNKklmKQPJqj3QjoJ0Lnlkm%KLKKJknJL%jjl%%kKjjLLLMJjmo%ML%KKkkmmJjKJlMLK
-1469A2knJMJnmjNMjkmk%KKjJMlkKk%L%kK%mNLkml%J%K%%KKjnPKnoJ%MLjk%LJkl%LJkkjLL
-1400A0kkjJMMK%nplLJJKKKJkmkmMLnLNjnm%OKmjKk%M%k%JK%nkJlOJmjO%mjLJjkkJNKkOLj
-1331A6kolM%ljjjlLLMkpOOJklmljJLJjJJjJNJljJklkKKjoPMKln%LJk%LkoKKlLLj%LknmMM
-1262Hj%OLjmlnjK%lJKJ%kJKLk%N%ljjkM%pMNlmjk%LMJ%lm%KJJ%k%K%JkkM%lKJljLJKkk%L
-1192HKjmm%J%%KJkjLRMor%%jML%klkQLnojKNPL%jlnkJJllk%%jKKJ%j%JJK%llOjlNJ%%lnk
-1122@K%LQJmjJKLjnokJJjJ%kLLklLJ%Jkm%JjMKm%MkjNMjlklkLkkKN%mK%oNKklJJJJkJNKj
-1052A1lmm%L%lLL%lJlLJklMPLnojMRLmqmPL%jkjjmKJjJ%nNNknkj%KlKJjJjKKmMMnmK%%jL
-983EKjlKJ%Jl%LJLJlklkkJLKJJKKjk%m%LjmjKkKL%LJl%NKpqMNLJKkmjkjj%%JJ%lJMLlmOk
-912HlLllKkJNOKjmqLNllLklMKlJMknmKKk%JkLLLKlmJLKjknJKJ%JklLNKlmjKKK%mMjoKKKK
-841A2JlnmJKJJ%mNKnjMjJL%lkkJM%mlKJ%mNJ%L%JL%MNkonjjlMNJknnJJkMLLJ%lmmjLJjJ%
-771EK%kMKjLJonJJmMK%JJjjjKjkOLlk%lm%LLKjjklj%MJk%jjKMjlK%jKJmmQMolR%k%jj%Jk
-700HnkJKRNmrKNJJnoj%J%jMJjjkJKMN%lllmJL%klKjkNL%JKjp%JmMKJJJJkkjk%J%%lNPjnl
-629DkLNJpLNnmMjKKjkkKL%lmjKj%L%JLKkn%%jJ%mLLjjJLklPjkLkmLkjLJJJllKJ%JklOLJk
-558A2l%JK%kmlKJkjNNjl%jj%jjKMKmjKljKjjLJjJJ%jjllKM%m%kjLKJkljjPMjk%%mkJjjKO
-488A0OJnrLKjljOK%kjLLkmk%LNKmq%%lM%Jk%K%KLjlJjkKL%ojKkKN%kMJmnKJ%klKNJnlMKL
-418A1jnKKojKMKJllPLkn%Njn%jj%KJlkMmjL%jJMKjn%J3Pjnnmlj%llNNJ%%J%JJll%jlJkJL
-349G%m%K%j%LknKJJ%%%KKm%Njm%Kjl%KjkMJlJMlmPL%mnjLLkJMJl%jjjkNLjmkL%ljKKjllO
-278FMkjJjmKKklLOLjmlJjJNjnkj%JMQLonjjlLLJl%K%ljjKO%mkKKj%Kj%jjjklOLlpML%ljJ
-207Ej%lLLKKJlJKkk%%kk%LNJmokJ%LLjnQQJmnnjJjlJMM%jO%nk%LJkll%%kJkOLmoN%lLO%n
-136F%KJ%j%l%JmJOKlnkOMloOKllLL%kkkkJKNKmoMKjjJlkLjlJJjjM%jKkjKmJLML%lm%JjjM
-65HNjnLNjolJj%KJpJ2J0%onnkl%NKlmM%k%%jMJkljkLKjk%jJNMmoM%lN%ml%JNL%%ll%lMLk
4ElMLjkLKln%L%KLKknl%j%%LN%mk%J%jONmqQLmo%JjKNMJjmoMKkjjnKKJ%LJJK%kmoJ%%L%nJ
78BOMJlnKJljjjKMMjp%LkmJLMJmjJnOKlJLjkKLklj%kJLlkRKqlKmJkNL%kk%%%ljLLKJjKMJl
151A2nlJMLMKkmon%LM%%mJOlpRKjjjjklMQ%onjJ%%j%%jLJJOMnrMJlnLLLLjqJMj%%kJLkkKJ
222HlmNLjk%JjmKJjjjJLLKJKlj0NJJ%lLOjpoLJjjLLKKjkK%m%oJ0NmnJjkJ%jNNJkllnjNJLN
292A6Ljlmm%JmKJkKJjjNOjoqKM%jML%lm%Ljkmj%KJl%LlLKJJLJloMLlkJJJjj%jJ%jJ%%k%Jj
363EJJJJKjmlJ%J%jjJ%jKKLJnm%KJ%J%llLLL%mkLJjkJKJj%Jll%%LKJKjmjjKLLL%momKJJKJ
435GJjmMMoJMm%K%lmLKk%%lN%%Q%opKKl%%%%JMNKjJLnpkK%Jl%KJjlJKklK%KJjjkjOPLlpnJ
507Bk%MNKJJjmlmLM%mjNLJjmoOJllKKKO%npKjkLJJK%ljLKjl%MNjq%NKlqOKkK%kmj%jNO%mk
579Fj%KKkljlLJj%JKlLK%LMJlnl%KJnKOKknm%NOKnq%K%%LKJJjJkpKKjjjMKkm%MKJKjmKJkk
651FklKMkJJ1Knmkl%jmNLkl%MJJLJjjlnJPKjjkjjlJ%%K%jjJkkPLlmPKoo%jLKJKjjJJ%kmkJ
722BNKjlkJj%OL%mnJL%kMNklJjjjk%KNMmj0LKkJkmJ%MJjMMjnl%LLkm%%kMjlRLmnjKKJjJJk
793HnkjJNLl%KjLKnkOL%jmojJLPLmqk%MKmlMjjJKJk%k%JkKLOlqJMMJmpNJlj%%%JNJllN%qP
865HJl%L%ljLLko%LMJljJlkKkLMknkKNKllkKLmMPko%KklKjkJ%LNJkjjkk%Jl%LJjK%llK%J%
937DlLKmLQKmnl%LL%lL%oJNJnljKNL%kk%%kkkNLJ%lmjJJJjkjjK%kMLLkl%Jl%jj%LJkMMjol
1009AK%jk%MNKkpKKljLNMJj%JK%monkKM%lkjLLJL%lkKJk%j%%%KO%nlLKkmKjmJJNkn%KMjoR
1080ILmjLjmlL%lOLkk%JJkkKK%lkJj%%KJkk%j%JkKJMLJ%jmjKjkkJJ%kJLKLJnmJ0LmkjnlL%
1150EJLJjjJ%jjkkLLlmQL%knm%LJkmMKj%jJJ%%jJK%k%%j%%%%JkmOKjmkLM%ml%%KMON%op%M
1221IjlkKj%%LL%%j
1233I
##PAGE=	F1=6427.9845629712526716
##FIRST=	12655.339635440002894,	12655.339635440002894,	0.0077118831686675548553
##DATATABLE=	(F2++(Y..Y)), PROFILE
-2861IkJk%Km%%mKJJjjLJmKMkj%jjJKK%lljLL%kjK%kkjMMK%noKJK%mNO%lkJ%kjkLJmkMOMj
-2791A4mmlK%kLLLKlmkJKjj%klJjLMKjjllNLllJLKk%%kkj%Ljl%MJ%Ljo%Jj%jkMMJnkOLJkm
-2722Fl%JjlONKmojJJ%KJ%jlkK%%Ljm%JkLKlKP%oJjmLKkkkLL%%JJKKJjkkKJjnnLjJMLJ%%K
-2652A3%kljKLkmnMkk%LLm%LjLN%nmMLmnMJlJNMkqlMNm%QkmjKM%mo%NLjmlJ%JKKJ%lnjJKk
-2583BKMjjJ%J%k%%kjLKknNLK%jklmJKKL%lmjJ%KLMKkolJL%JMjnlkJjNOJmljJKKJlmMjnLL
-2513G%%LLpjLmKKlj%%J%lLMjmjL%mJjLKkmKLKLKj%Jkok%%KjJMmkMj%LKkmk%jkKKLM%kkjj
-2443EjJkKJJKLJkojKjj%KLKJ%lnLMloLJ%%kLJnMJnMjoM%lL%lM%LLkkKK%nmLJJJJlmPKklm
-2373B%NLlMNlnKJknkNJll%KKLKko%MLjnl%LKk%%JJ%KljLJLLJlnjj%JkkNLkm%OMknllJKkL
-2303EOJlm%KjoOKjjkkOLjlkKJjkLNKknojMPM%klkjkKkkLJmjNjllJK%LLknlJjKLM%mlJNKk
-2233HmJKmkNJ0O%klookKlLOM%oqJ1OjopKjJNLnoKlJJjONjomL%j%jJNLkmm%K%lP%%%jmJ%j
-2165DkJ%jjL%lKKLKlmJkOMjmll%J%L%MJllKJKjljQLmomJLJlLQKnpkMLjmjKJlKLlJOlpMLj
-2095HkJLjmjLKnkJJjjJJkkKJjjjJL%kKLJlJJlkJ%KKJ%ljLKJljjkL%j%ljMPMlrJOKkkklLK
-2025IJ%j%%%JkljJJLKlmkKNLkokQOjooJLN%njNmoPK%lJMKkqKPjnmjNM%l%%mkNklOMK%nqM
-1955EJjlMJjl%P%kjlJMkn%%%MLlmJJjJjjKJkkJJKkMN%moKKJ%JjKLmo%%%%kKKjjNLLK%mjK
-1885A2JjnmKLjkJklKjKOKlnJ%kJj%M%LKnkOj%M%ojKjkjMjm%ML%lmjJJMK%%ln%NkmJKKJ%j
-1816Gj%L%lmjKMM%lmmNJnLjjQMKlp%MKJjojL%jl%lKJ%LJ%%JkljLKmjJL%jJLjjJK%lmmML%
-1746G%jnKLJjk%kKM%lkLJ%%lkLKjjJ%%KjnMKmKMjnlM%kJjjMK%kkLklOjkKL%kjkj%%KK%jm
-1676CkKjLLjnJJ%%LL%kKkoPMkpJRLmoMM%mkjkm%KjjLLJjm%%kKKl%PJpJLjLLklj%kLJo%ML
-1606A0L%k%%jkklKNJmnNKlm%K%lOM%mlkKMJjKjoJNMjpjLkkJKJJLJnkkjKkPKklJLknMJlmM
-1537EKoQOkml%OMkpnPkJR%ollmJJKKKJlnLJmNKllj%K%J%%%NMjmmkLMJ%JJjlokKKJlJJjJJ
-1467FL%knJK%Jjl%KjJOKmJmjNll%LJMJmMJnnjkJJMLLMJnpNKmnJjkJ%%LLKjmlkMMKjk%%jk
-1397D%ML%%jknlMNN%lllJLmmLkNKllLlKO%mmjPJkJJ%JJklJLKmoLLmkNJjkjj%LJmMN%moLK
-1327HjkJJkmKLjmJKLLK%kllJMKklkLOMkojLjkkj%jJM%jJkkMJmmN%lJ%mPOJkjjnmJPJmPNk
-1257A7qqNKjjlJMKjljJLjlLK%kljM%oOMonLKk%PLjmpNJkjJ%Jl%LkmJKJL%mMLjjkmk%JLKj
-1188FljJJJklK%PLmnKlMMjmk%kKMjjkkMNLJjlmkLKl%jkk%JjKLj%LJLKkpjjjNKjjllJM%nQ
-1118IKkk%JK%llkkKKL%m%Lk%MK%JjlmJLKlnMLJ%%KloJJ%J%JjNKnpKjNKlkk%KL%mLNJlkkk
-1048BKkMNJmmN%lJJk%QMlolJLNJmqKNjjJjn%M%%JklM%nMLknkJj%jKJLKkmLkjJ%jKlKJlJJ
-978CKJj%JjmLMjkJJk%j%KKjlMKoMKlkljJLLLJmojNPkoKNJl%jmkJMjnj%JLk%MJkmLJ%Jkmj
-907@L%MNjkmjOJoKMmlLjkMN%moJJ%JjlKLLKllljjJJJJKJ%km%LKKjlkJLLlLRJqoJLMjmmmO
-836GL%jlnNLkn%MLKjj%LJJkpkL%kkMMK%jkLLNLnomkjkJMNJmqMKlJOJ%jklkk%OLlnMLklLM
-765A3JmnJOjpjKKNO%l%lmjMjoKKnjMML%kmkjmNLklk%LLL%mJKj%jnMP%qPQlrkN%j%Jlm%KN
-695A1LllLKJjnoOJlmK%jkKK%jLMKjmjJj%lkLj%Jl%KjNMno%LMjJL%ljjkjLK%%jlJ%J%k%MM
-625A2mmRkrKjJKkkLJLmkNjlj%jLKJJ%ljjJLKmk%jJKNLjjmjMlpMJJ%kKMkkK%jj%%JJ%ljMN
-555A4LlpoKK%k%OKoLMjk%jkKN%opJ%K%JKLJljM%ljjJKJmmMkkKNKlmkLOLllkkj%JJ%jkLN%
-485IkjlNKnkLJljLJKMjkjKN%pqJjMKkjLJllMklN%j%Kk%OJl%KkkNMkqlKKlkPKmoMJ%%ljPK
-414A1nlLJjjJLL%loNRkoK%nl%KkJMljLjlkLJ%kQRNKknpm%knLMK%kkLLjlljJ%k%Kjkj%jJJ
-344CLKjnjJ%KKjlkKJJLKJMLlq%JljNLlnMjoPOkpjLjlJJjkKJjMLmnMJljNJl%JJ%kl%LJljL
-273ELJjjKJKLjmljJJKll%kJLLM%lmjjmOMKjj%jjK%jMKll%jjJ%kj%kjKkKLmJMjmlK%%L%%%
-202E%K%k%MJlkJJ%JKMkpmNMl%MlpJ0PKjorJMmm%MMjjOjkj%MJnnjNJlnLNjnJj%LNMknmjjj
-132ALKkMJjJJklkkKMkkKljjMOLjkmnLMNJpoNkjK%mL%jJKKjllLLLlnkKK%KOM%ml%jmJLjjM
-61A0PJoq%JKMJqOJ0%onJ%kjjkkLLklkKMLjljK%nL%lKkjLKmj%JKMJkmkJJKJ%%%jjKJllOLk
8HoJML%mnLNL%moJJkkKMPKlnnLjJQNoj2R%nkJKJJLKJkmoOL%%%kjJkkO%lKkkk%KJJK%jkjKK
81IJkk%KJlmLNLlnm%KKKJKJmnMlLJlmJLKMJnlJJkKOkrPJnLJm%M%jKklJNJlkmLLKMOLmqkKK
154A2KKjkkjkmkJML%mmOjmOK%jkkkmPOjpjKKLkokKMKkkPLlmJ%kjkkK%l%JjjNN%n%JlJKjmL
225D%lKM%jlKJlLJn%MLKjoJN%KLJ%%lonLjl%NLJJjKLmpjjJ0MmqjKKklON%klklkKK%LNLjlk
296A0jjkm%Jk%LKkMO%mnnMKlLLJJjmm%KLjkk%jLKmKM%jjJkmNL%kKKJlljKLKlkKLjomJLLjk
367EljMJlkNMjjJKjlJMKjjjloJMJj%%JKKkn%MKJlkj%%K%kklKMJjkkLLJkJ%jkkjk%KJjM%oJ1
439A2LpmLmjK%lLMKlkmNO%mKJmnkLL%jj%kKON%jJlnlk%L%j%lKJLLkmj%KLJkjk%%KKjkkjJP
510A0OJjkml%JkJKklKLJjnkPLjllLM%lmKL%lmjKLJlmNM%llKMjoLM%knKOMJlon%jJOMjJKlj
581A0KjllkkM%lL%jKNknkKK%j%%J%JNJmmjLj%KJ%loOL%LMjm%JllllMK%KKkmlLMKjlJL%llj
652CKMJmKQJmkjkj%%K%n%%jOJ%%%%lnLMJj%%nlMJjjMLknkKjMOjnKKqKLl%lLMklkJOLJlpOO
724A5kpmLjkMlKN%kjkjLLj%Kj%KJljLLmqKJJjmjMKl%%%ML%lk%K%llK%lJLO%nnJKNM%llmKL
795H%lnM%kJMNkpMMKjlmkKJLPLmj0lLMJmnJLjJK%lJ%Jjk%LLjm%OLjomP%njL%kJLJlm%%JNj
866GnKK%j%LN%mm%%J%J%kmO%kLjkkKLLKkl%%lkOloMJ%JJl%JlNKljMMkkKKooNjkKKnLK%Kkn
938BJLjkMKjkk%NLlpKKkkJJkJKkJKLMjmklJNK%j%j%J%kkjkjMLlmNN%nl%k%JJjjMJljKjljJ
1010A%JKLLMMjqqJJJlMKKKJJJjknLJnmKjkL%%MKkJK%%lmjjJjLNKmoRN%opjL%lO%n%LQKrKP
1081A5lk%mmMK%kLMjnl%J%kLL%jJ%k%ML%nlJmjJKL%n%LJ%m%M%lk%jLjLMKJjoJJ1Kno%jnk%
1150A%%JKLK%jkmjMLkmJ0O%np%Jk%k%PKlnjL%k%JKLmnKj%JK%Jkk%JLJkmMNjoKMjnLQNlppj
1220AKK%mJJKJLJ%%J
1233A1
##PAGE=	F1=6286.4537658696899598
##FIRST=	12655.339635440002894,	12655.339635440002894,	0.010592680424451828003
##DATATABLE=	(F2++(Y..Y)), PROFILE
-2861Fk%lKLkkkK%%JLJj%kjJkJJ%JKJJ%jmlK%KJ%KJk%LJjjjmJKl%%jNNKkn%L%mpOKmjOOLj
-2791A7mmkjmKNJJ%llKJjk%%lLM%kkjJJmJNJlm%NMjk%kkmMMJKkoM%LJomLKKjjkjJJNJ%%%k
-2722Imlj%MMMJnn%%NKjlkl%JjL%lJj%M%%jkJQ%qljJLLmLKlljJ%JMMklljKJjkjjMMK%KKkk
-2652A0j%jm%N%n%Kjk%O%mm%jQMmk%jMmjOkn%OMkomLKkPLnnjMMjqLNK%klj%kLLJlmkjJMJm
-2583CJMljMKjkk%JJknLj%L%J%jjjJjjM%nOL%kjkmOOjq%JKjjM%k%kmKLKjll%LML%lk%klK%
-2513Cj%OLmlNkk%jj%%%kjLKJjljJ%JlLKjlLMkjLJJK%mm%KJjMMnpkJ%QOjnmkjjJJMMLlol%
-2443BKMklLkmJL%k%J%KKj%JjjjJLJllJKKJjKJmMLmmkLJklkjLKjj%lON%llJLLkk%llOK%kl
-2373EJLKmJPkpmLkjMJJjjkmMNOJpqLMJlm%%%%OKjjkJLJKJJKkpnKLKK%jkmlKLL%ml%Kjk%j
-2303APLjmkLjmMMJJloKOJmlKLkkKJ%jlkJJj%JMJJ%jmmjLJkNKkljjlKNMkojKJk%OKn%Mjlk
-2233D%NLmlKOLJJjlmjjkjNNMlrmQL%ooJLNMkpnJK%lMOJomj%MMkmNLjk%LL%onJjJK%%jjkK
-2163D%lKLjjMKJJln%JJNKmnlJK%jkOJnJLJLKmoRNmrkjLMKmjMkmKOLln%JjlLJnKMkkMK%nn
-2093@PLkmJ%kKL%lnMJkjJML%loLKljLk%PJlnj%%LKjmLNKklljNLkljkkJPNjnm%%JMKnlMML
-2023A4jlklKMKJklllkjKLLJkkmRO%opjKLJnKMn%NKKknLLloLKkmjMMKJkmJjkMknQNJkopNL
-1954HlkO%jkmj%NLJ%KjnljKjjjML%ll%JjL%jjLLkpPLln%MJkmNO%lkjllJ%KLkkM%KP%onJM
-1884ILjlkj%J%kl%jLPMkpmKjMKKJljKllQ%JLjnmKjlJOJo%QNjrnKj%KLjlj%JJjkKMLKjkln
-1814CKKJ%n%QMKmplK%nNKnNOKlm%JJK%mpKLJkk%%jNMKJjjj%KJlolLMJj%%mjJO%pjNJ%Jmk
-1744DlOM%nmL%%%%%kLKkljLLllL%%JjjkKJjJJJl%MknN%ljjjKMLkmKjkKMJmm%J%%%jMKjlJ
-1674DjJL%nk%KKLONnrJkLLkm%LNJojPK%%konJJJKLJj%JkmkJ%kLNKJjlmJM%mjNK%lqO%jNJ
-1604A1jKKjmkJ%JKkoKKkkJ%k%MKjkjkjOMJjko%NM%pJOljJjjkJL%kKMjqjM%jMKnk%l%jMMn
-1535DJMK%lkJJml%PK%Kjl%n%L%kj%KLjjkkOJjjlJMKlmjKlPKnJKkJJMLjlkmlKJjj%KjmMLj
-1465GllL%jK%%%jlLNKkkl%Mjm%%jLK%K%mj%%%kLMPMknn%%mkM%mj%%KJM%kjj%M%lkMKjmlO
-1395GLnkLJknMOMklkk%MJojLjkkMNkoPJmkLKkKOJkkkjLL%lokMjlJKjj%JJJ%lljNKlkJ%jj
-1325BPKmm%K%%JJ%%JKKkk%LKlpJNMKlmJMKjknmjLKjnN%nOKkmkML%mlQOjm%JllJL%lNMkqj
-1255DNJjjJ%jJ%jk%JJjJNJmnl%JJNJmkJ%jjMLKnmPlk%k%L%ljjLMjkkjjNLjlj%K%jLJlmKL
-1185G%llLJmLKl%KJNJllj%jkLLJjk%LK%jjkjJklLjjLKjll%JJJKLLkol%%KJKkmLJK%m%LJk
-1115DmLLLjmljJLJ%mJJKKMLjjjkokMKljMK%JJjmLO%nnjMjjLjlJkjLK%jjkMJloMKJjkmKKR
-1045A3OlrmQJkjjkLOKlljkoOMko%LJJKjnJN%k%lnMjkOLlmjk%KjkLLLjml%%%%JLklL%kJKM
-976HLJj%%lmlLOLmok%jKLLL%pLLkmkMKj%LJoKLo%KkKMJkkjjlMOjqJJmLkMKkk%L%%%jj%KL
-905A0K%mmkj%KLk%kLLlnNL%lm%jNMJlj%K%klJMLjmmJJK%klLKjl%%K%KN%OOjrrKJJ%%kmLM
-835IL%ooJKK%lKM%%kjNMKlojLjmkLLK%lnMNQJpqkjkLJkMNjojLkkMKjJjjJjmRPjrlLjlJNk
-764HjLJJkpjKLOOj%Jmn%KlnLKj%LLjkjm%KmJJKKklJKK%mlJk%JKLMjnNN%oo%Kk%JJk%JjK%
-693FJMLjnmLMJmpKKK%m%%kJJMJmKKjjkjKjLKj%%mNNnrMKKkJM%kkkljNLjjLklkjLkkJJLnO
-622GMknkKKJLJlmlQLmmKklMKj%KKkm%MKlkl%%KPMjklLNkooJKjkJLjkJjJ%kjOOJmnLOKorJ
-551CkJKJ%L%mJLKK%lmLN%nmjJj%KKjj%jkJN%kj%%nNKl%KJjklLLJjm%Kjj%lNLJJkjJ%lkOK
-480A1mm%K%kjKQMlnmJO%lnjJJjjJMLJjj%kkk%JJkNMjkJjjjMMjppNJnQQKook%LJk%LjllkJ
-410BKK%KJmJjjOkkPkpj%%%jLM%KjllJKjmNMKMNjol%mmJ%JKJknJJk%%%Jj%NKknjJKLLJkll
-339CjJJjlKKlLkMMKMMlrmMkk%%j%LklNKjoOM%moLMJmnJMMlk%kLK%jjMKlkj%JjJL%mk%lNN
-268A0%jLKlmmk%JJK%mMJllNKllJjMLJ%lkjMM%kLJll%%jLJkljjjKkJM%JjoJj%KLKljKk%jj
-198B%MJmjLLKJKLlpnNOlmMlmMMNKkonK%lkLJ%KMKkjJKknllNLklLKnKM%JKJjmoKJjPjomJL
-127DNMjonKJKJjjkLLkjPM%knnKLJ%lmlJ%J%J%jjLNKlljjLk%klMJjJNK%kk%jmkLJ%MOLmol
-56E%JLJoNPjj0%OjkJjm%J%JjjMK%%kk%jkJKJl%KlkKJJMjmLjoOLkmLOL%mqJJklNMmlJJPMj
14A4mn%%mKL%kl%KJNK%jo%OL%kmlLllJ%KKKjmOMkpkL%JLJJjoLPmj0KKOjlJJ%KKJjkmkKLJJ
85A1KJll%J%kk%J%KK%%KkqLjJO%lkjmMKllJKlMQJoojKKjjOKloMJMJjjmlk%K%KQKnoKNK%%l
157A0mjj%j%KKJjllNJjKJKjnkKj%KKj%MOLmppJNLloNM%lJJJJkoJLKjnkjKL%mJKlLKjk%K%J
228GjlKLLJm%lkNklJ%%PJljKOKknlmJKkkJJJLNMjppj%OMjnjJjjkOLklkkKjLLkj%J%%%KJlj
300FLkl%JjkKK%lkjKKjKJmNN%ll%%%jkj%JLLJjjkkjjK%%JjLK%kkjJMLjmJNLnpMK%kjKKJkm
372FlLM%jJMJll%JLK%pqQLKJkmjJKkmJMNNjkllm%MJlmjLKllLMLKKkon%L%jjkJjKKkOJp%Kk
444DJlJKLKk%jkNNjnlj%jjKKJljKjmOOjlj%JknkLJlMK%LLJmn%JJLjkl%L%kJLJkm%ON%klmk
516DOOJol%lkPLmnkNKK%ljM%jJKJ%kmoJNLkn%MJlkjLKjjk%JJmPPJnolJ%JKJKKJkkJ%%kn%N
588HknMKKLJno%jJ%JJ%jKLL%mk%jJlM%jL%oLNLMkok%%jl%K%JLK%kllLKkj%mKJ%KKJkkKLkj
660G%Jjk%LLjoJj%P%mkKjm%KJj%%jkNMKkpNNmqML%jLJkkJmjNkmLOJnm%jMNJko%RJpmJlNN%
732A1pMLlk%kKL%kJ%JMM%ml%jkKKjlljOJlll%KNLkkkMJlnJLk%JLkkKjJLNJlnlL%jJjljjJR
803A1PkmJJjmmkJK%JNKkolLLkkKk%%nNkkKMJ%%Kkl%%kNMkojL%%klKJ%%%JJm%MLjnj%MLk%M
874A1Kkmmk%L%kOklKJJJjklJOOJonJKj%JjjJKJjkKJjJko%NM%%LJonLjnMLnKKLLjomJJ%KMJ
945A1lkLL%lkjk%Lll%%LJJJMMllJoJOKlnlKKLKklkkKPKln%Ljnj%%L%j%jMKkjJjkJ%kkKMKK
1016A0OKpqkLjkL%KLKlmj%JOMmq%%jLKlJMLKjjJlmlKKjkLKjnPOJppkL%kNJoK%J2Oqj0NLKl
1084A0pJLJKklKj%LLjklKJkjKKJKLKkpnK%lKMMLlqkMLjlkJjjkJJ%JLLLjolQKnnjL%l%KKJj
1154FjKKklkJj%%JPN%nmMLjkmlMMjlmJ%mNK%JnLLmnLKKJknK%lLJ%JK%jKLjn%PLlpnKJKKlk
1225B%J%JKJJ%
1233H
##PAGE=	F1=6144.922968768127248
##FIRST=	12655.339635440002894,	12655.339635440002894,	0.012775323353707790375
##DATATABLE=	(F2++(Y..Y)), PROFILE
-2861Bj%JNL%ljJjkjLjljJJ%j%%jKJJKMJnoJjJJJJKJKK%ln%JJ%mjJJLMLjnJMJmnLJklOO%l
-2791A2ml%LlJO%klmkK%%KM%mnNNO%ppkKL%jjjjKNJljKjmKJ%PJom%MLkljNKjnlKJNLknjNK
-2722A2mnjMLJJjn%JmNMJKknlKl%Klj%LKKMjp%Nko%K%LMpONjmnjJKLJmlkKKK%jjjLLJjKJl
-2653A0ojL%ljNL%mlK%KKlk%jJNKqPKoLm%QkomKJJ%jk%OMjomK%Lk%PMjnlj%jjLMjmLjkjJ%
-2584EjJ%kKKJjllKKKJlmjJJ%kJKJJK%l%JkNMjlmkLLLkoJMJljLJJJmpOMJkjjm%OKkkjjl%K
-2514D%kJOMjn%JjjjjJjkJKjj%JkLLjmJLllKkjKMJkjLMjmKJkkMLlmKLmmQJlmkjJLL%J%klK
-2444F%%Njok%NMjnkKJ%%Jk%JjjmMNJlljJJ%KM%JLKklj%%kmmJK%%%jKQMjnm%L%llJ%MKjlj
-2374FJJJkoMLK%lmJLJjj%jJl%LNLlonLLjk%lLJLKjjkjMNMlkOkpojOOMjmpnKK%j%JJJKkn%
-2304B%JM%kkJJ%%LL%kkJ%KkljJk%LjkJj%kJJ%%MLJ%jmmjKJMLjmlLJLjkJ%mmMJk%MLjJJmn
-2234BjMMKkjJKjl%JJLLjmmMOM%opmKMJlmkONKlmn%Lk%NJoKL%JJlnMM%n%ONKmqmJJLJjkk%
-2164C%kLLJj%L%%%kkkkjONlpJj%JJMKmmN%%KKmoRLmnMljQOjonmjJNN%%JJlnkl%KJ%kk%JJ
-2094BLKJ%kjjlJKJj%%lKJ%MMJlnJ%mK%lLOKl%Kjnm%LLJ%%km%PNjom%KJ%JjLMlnkjKLjlML
-2024A0KknjmOLLNJmnkj%J%lkNjoRMlomJLMJm%KlMM%%jojNjmj%KjkMMjJLlnlLLljPLjonJO
-1955IKmmMkkJkLLLJJ%jlnkLM%l%LLknmKjJMJlk%KKklMJkjKMJl%Kkj%jmjK%jPKmk%%M%n%%
-1885DMOKkkJjnljjMLknJKk%JL%kJ%kjK%kKLKJkml%kNNKkoJOMkoM%nmKKjkNLJjkjJKJjk%j
-1815HllLLjnJMMMjolLJmlMkjNKkljjJLK%mkLKjJjljPLj%%%%JL%mpkMNLkmmmKjO%oMMkKKn
-1745Gm%MLjljKjjKKjnj%kKKL%mLKn%JjM%k%%jjKJJKlnNjlJJj%LK%ll%LNKjnjLjmk%%KLMJ
-1675A1jlmj%%KKmKKkP%o%kkKk%LKKLjoKLKKlpkjJMLjjKLJlmLKmnKLLKJllmMKk%OJnnlK%j
-1606AO%jLJ%m%K%JK%omKJJMLkml%NKllK%j%%%jlKMjmPMkljkk%JNLJ%KlpKLkpO%lNjoJJlL
-1536DKJnLMJ%jkmkKNKm%MJlnNKmmjJMLkl%k%%KMKnJNkqNLpPNomNkjLNJnl%jmLLkkJLKmkL
-1466G%j%%lJML%kmjJ%j%kjKL%%%Jj%%%J%jj%JjJJJPJojLkmjjKJj%jmKNKkkJlkJ%lNLJJjn
-1396DkLnOJllKJMKk%MKpkOm%MknjLMjoJ%kLLlkPMkkjjkNMlp%LJlnJKL%jj%%JklMJJkjJLj
-1326GnMLkmlKNJkJK%ljMMjk%jmmM%jJ%kJNOKlnkjllJKL%nLKjklOMjlmMMjnjLKKjlkkJKJk
-1256DkML%JNJmnjjjJKJ%KLKkkjlm%OMjomL%kjNLmmNkJJ%jl%JJJJ%mkNL%mlkNM%kjJL%k%%
-1186HJkmKMkkL%ljJ%KJ%JJ%k%jkJK%k%JJJKJknmLlMMLLjplM%mLLkklj%LLj%KjmjK%kjkJK
-1116CJ%lPNkmkj%jlJ%%%L%LM%jKjpkL%kkLLJ%MKlLOknnpLKklMLJjmkNK%koNKkjJ%kjjJN%
-1046HQOoj2%M%%%lkNKlkJKklKJklJKLKJjmJPKlmjj%lJMklKkjJkJ%kNN%nk%%jjKMLll%k%M
-977FPLkk%JmpKkOOkpmjMOKjjkoKKljNL%klMKoOMlnlkLMLJ%knnLLjnPJmjJMknN%lKJ%j%JL
-906A0NJnqjjJNMJnn%%M%nLKkmLLJjJKjjmJNKlmLMKlnkJJK%l%NJkm%JjJMJMKmq%OJjkj%Jk
-836FjOJon%K%MjmL%j%kKOLknKKlnJ%KJJkljNQjonJ%%JKjlKJl%JJKK%njK%JJkMQKpmJkJjj
-765EkOKkkkjjJKNKkjJjjJJkkLLKmlLjk%lmNjmNMKkljJKKlmkOLlm%M%mJMJ%kjJJkljkJNKm
-694ElKNNjnj%kjkJMJ%jljKl%J%NkoKM%nKMLJjjjj%LKlpJMjlkMMJjlm%ONkpJL%knNJmJJ%%
-623EjONlpkJKNJnoKMJnJLkmKK%LOLnqjKkjL%J%kJMJkjMNJlonjKJjjkJMj%MlkJ0PjopJN%n
-553HlKJ%jj%%K%%Jj%JjmJLJkkkJKJ%%mlJKJNLmnjkKLJjJKjjjl%LKklkNJlKNlpOL%mkKJ%J
-482GKlmLLJmk%MNMmokJNkpK%%%jKKJ%JJj%%j%j%JlJKjJK%J%JJkln%KlQOJlnlJMjk%JlkNk
-411FmJKJ%jlNJkkJmNKlJK%%joQMjkljK%ll%LL%MLjjkoKJnOL%jml%%j%J%k%KK%lj%jJMKK%
-340A0lk%lLM%koLJKKjJMJomNjkkjJM%lk%jJ%KMLjqMQJnn%%jljJNO%pm%QOlnKNKmqKKjk%J
-270GkjKJNOkolkjjLKjmJkJOKjnj%jKk%Mjk%LJkkK%lkKJ%MLjll%%jLK%j%m%MknNM%o%L%lj
-199BjJJ%jkMNK%LKkonJMllMljK%%LLMjkllm%%JLNKk%KJlkJjm%LjjkJMJ%KKmnJLKljJ0Jrk
-129FJm%NJnLOJlj%jjJL%jMN%lnojKKJkjjlJKJ%jkJLM%nmK%%mL%lOLjJJl%LjllmKKKj%KJ%
-58HjJJklKK%KjoNNlmJJjjlJNkmNjlJJjlJkMNjoJKj%KKJ%knlJMNLjolQMJlql%%%JMjmLjMO
13A4Jlnn%MLkmlMKjmN%oNKMOJoj0LNJkok%LNJlpOMjmmjLJKMNjrNQmqlPNkml%%KLKjlnmLKK
84GLMKjmmkJLL%kkj%kJMJnjMMNknlJJjkkjJJ%mONJlnkLklLJjl%OOJmmjkkLNKol%JjKM%kll
157A%J%jNKjn%KkKJ%KLJ%mlRLmmmJ%%LKJjklkJLJmkMk%OKJJmpJOMjonJj%jKNjpRNjklkjJ%
229FmJNK%lnJOMklmmPNjKJnkOkjJnmMklKLJ%NLklkjkJ%j%MKmnPKmm%jjLKKL%kk%JkjKL%J%
301A1ljjllJJ%LKjmKMjnPjoLLJ%kmkK%lKPQJpojjlJj%KJJjJLK%km%LM%ljNPjpkKkjKJjJjl
372FlJLJjjKKjlkJMMkokPMLJno%JjmjLMMJ%kjjmnQMkmlJJlkM%%MNkpjlNMJkmmLlMK%jJKmk
444CJmMLMLjklkMKknkLjjJJkk%JLjlMLkmkLLknJONkpLKKJ%nljJLKkljKMJkKLjmn%MLjmk%L
516EONJkmknLQjpo%KlQNkn%JKL%kJjmmJMNjomM%j%j%KjjJJL%nLNjkkjKJkk%LLjml%LKkjML
588A1loKNLklk%j%Jkj%%%%JLLJJ%mnJO%oLNjnKKKjmkjJJJJmjLJLJ%knJKJKJ%jkkJjjJJjl%
659BKMK%kkJJkljLNLkpJMkml%KM%nOJ%MJjpKLmjPJmnkJJ%MKmnjLOMjomj%%%%KKkJMjjljLM
731IKk%jkJJj%Jkk%%%NOJnpKLJJKkmnLLkJJlk%JL%jlKLmlKN%m%KjmNLJ%KJjljkkkNKlj%jM
803HQKkljjlk%LJmlMjmJLL%pQNmojKJnOOjojLKknKLJJklkl%KML%klkK%lNjmLNLkn%LK%m%L
875A0jmmjMJj%M%mjNK%jjjk%PJpm%ONJ%lokLL%kJJ%%jlj%MJ%JJkKKlpKMnkKMLjmkjKJjNJp
946DJO%km%%%OJooKJkOKjKKmkkmLLOO%poj%K%%klMMJ%%kjjkKjmKJkKKK%kj%j%K%lkJJKMKj
1018A0ln%JlLK%LLKkknm%ONJmlkjJJ%JNLjlKKnoKLJk%LJlkNKjomJJ%jLjJKoJ0Olon%N%njK
1087DKKlnNMK%JJ%jjloJLLMKjlmmk%K%LNMLkpmLLJmnJ%j%LJjlkJKKjj%%kjKKJklKkMJmMJk
1158E%JjklJ%JMLjjK%j%%%mkK%k%%%OLjnkN%oJKK%jkmKKKLJkkkkONjkkj%J%lkK%%k%Kl%%L
1229ELjlk
1233B
##PAGE=	F1=6003.3921716665645363
##FIRST=	12655.339635440002894,	12655.339635440002894,	0.00095713266637176275253
##DATATABLE=	(F2++(Y..Y)), PROFILE
-2861ElkJNKjkJJjjkj%JKJklJJjJJkkMOKmnkKLjlkKLL%kkjlK%JjJ%lLLM%lkLKkjJllKLN%k
-2791A0mlkNJ%M%lk%%j%jJOJk%nKJ2JooljJK%JjljKKlKNJmmj%OJnmJLLJlkLJjmKKmjOJmkP
-2723A0jk%%%K%jlmLKlkJNM%kl%%%%jlJJ%LLmnNJmJ%%jMLmNMjmp%LJ%%llKJjLKkjKK%k%Lj
-2654Im%%ljLKKLJ%MKjknrMKljKjkR%nMjpOJn%kJJ%%%JKK%mjKlKkJN%jmjJjk%LLjJOJlnl%
-2584CK%kMJjjJJmmKKKkjOKmljk%LL%klJMklNJllMLjl%kjM%j%LJJkoKM%JKKJmqPKmkKJjj%
-2514F%ljNMJ%kljjj%L%ljNKjlm%LK%jMLkom%NNKlllkOJjK%mmKK%kLNJonLkkKJjLM%jJ%lk
-2444E%%LKlnJNNjo%MKllK%j%JjnMNjkmk%%jMLKLJkj%%lkJjlJJJLJljMKJlnJK%lkLMKkmkK
-2374FL%lj%l%jMLk%KJlmMjmKkKJJJjl%JJj%JK%lJ%%%l%MLnPQkpojKMM%mlkjJjJOKj%jllK
-2304EjlJJj%MMLJknl%MKnjMljKljNjmMMKlkjkjNKlkjjjKMK%JkoJK%NjpKjlKJkkK%LNJmoJ
-2234BJJK%jKKKJlnlMPKmm%MNJjlklmKLjlkKLKKKmolKKJkKOL%kknnMM%nJNMKkonkLMK%kjj
-2164EjKK%k%LJmkKkjj%JkOjnMjkMNLlqNNkmkjlPLllNMmpPP%npkLkjLOMLJlnnjJlljLNKkl
-2094EjJlOOjmmlkLM%k%MJkJLJlljljKj%%%LMNKlqmMN%mlKLjnKPkpkKLKjklPNlmllKKj%%J
-2024EKkjLkLj%J0LmonjLOMmpL%o%LnLKl%NKo%L%NNjnjloLKkjjJ%%LKkJNkj%jllNN%lo%ML
-1955A0Jlm%%%jjJPN%lllmjJMLjljKM%mnKJjM%lKKmjOJ%jjklOLknjkjKJlKL%mNM%kjK%njO
-1886A0JKLJjl%jon%%PNjklmkjLNJnkJ%%jJKLKjjmkLkKNLjnnJNLklPJnn%%j%MLK%l%J%lmN
-1817HLjmlJMJlmjKOLmlMLloJJ%K%%lkK%J%KjmMLJJ%moQKlj%%JjJjlkLLNKjmm%JkmJLKJmJ
-1747EMkk%jjkJ%JJ%LMkmkKJjj%kjNJlJJmLLjjjlJLJ%jlLL%kj%kkjJKLJkjKL%kJKknlKMjo
-1677@RNjonJJjJJlQMlomJM%jkJKJ%%%%ljKMMlokJJKjk%JL%l%PKpoJMJ%%JJ%LJkkJmjJlN%
-1607GjLjljkJkKjKL%%lkjJKONkooPMllKj%J%klL%mJj%ML%jmmLK%NNJnmj%PKmlKJ%JJmo%%
-1537C%MJknMM%jkl%JjJmQNnnLNJlnkKM%m%KjkjJPNnrQ%lM%mNLmrJJKLLkojLJjJKkl%LLjj
-1467G%LKKkmlMM%lmjJ%jj%JJKjk%jLLK%%jlmlKlQMkLKrLOlnLjkk%%kjNN%llJkkkJjJKKLK
-1397A1knjLMkoKMkkL%%QLpj0OkMO%mnkJJklJjJJJLKkmKL%lLMl%PKlnml%LLJlnJ%jjMJkJK
-1329GJjklJK%k%KL%jKM%moJOJjjjlkKjlJjKKmQNlmKJlnjK%k%Jk%JKNLnmJj%J%%MNKlnmjJ
-1259B%KKkkK%NJ0LoqmkjKL%j%JMKJjkloNO%rNOlrJNJkmKJJ%LLmnl%MLKkKN%lkjKLLnqkKK
-1190FKKJkllJPMmpNKmnjJjJKLKJJ%jnmOJnjJjOOKkom%%LKjMJnpQKnNNkpmjJOLklJJjmkJJ
-1120DjlKjL%KPLmmj%JjmlKKJ%kLJ%KKjmnN%mKKKJlKLjLJnkJl%L%mkNLjlnKLKkmJkKMKkmj
-1050BjMN%JLnqLLJ%jkJJkJJkJjkjk%LLl%Jj%jJNKjjjKjnONlolJKJjjJkLMjmk%K%kJNMjlj
-980HjJMN%nnJJmlMkjMKjk%JKJjjmlK%KMJj%knJJJOKk%knKMMJkooLjkLLLkmlMLmkLjjJjKK
-909GjJLNjpnMkkMKjkkJlKJkN%klKN%kk%JjnNLjkkjLNJljjkKKjlKJ%jkkJKj%JklNMMKkom%
-838CMJnLNmoLkjNKm%%%Jj%KJm%LKj%kmL%%%kKKJkj%%K%%J%jljLLj%LKlmnL%kjKNN%mJMLJ
-767A7mplPJml%%%KKj%kkjJ%J%jJLNKlqMMj%%mkjJNJkjj%kLLjmjNJln%LMjkJK%kj%Kkn%JM
-697FNMjnm%MLkkn%JJLM%nnkNMkpK%OJjKMjqkROjpnjkLKKKjnjjKKlmOLkoNOLkonK%%%j%J%
-626D%JJJMNkopJML%kJKjllLK%k%K%%OKoqKL%lJjKMjoKNjkk%NJolLJ%jkjKKJkJmOQMjoj0L
-556FN%k%MKklkk%KkjKklPJnl%J%jjMKK%lkLKkmLLklmLMKjnLKj%JkljJ%jkJJKMLjnmKJ%Kj
-485ElKK%l%OOjrljJKN%oJjKKmjKkKJjKLJk%kkMKkjK%mjK%kJLJj%jkKKkm%%JJMjmjK%%%J%
-414FnMKllJJjJMLjmlLjlL%JKKJ%njPLlojMjmJLLJknJK%kkNJJNjmljKJm%k%NjmJLJklkMJ%
-343FJKLjlJkkK%jnLNJllKK%k%K%klKMN%mmkkK%mOO%rOP%llmjjJ%JMN%pmjMO%lKNJnqlKK%
-272FK%kmMlMQ%po%%jLLJ%%kJLKklj%JJklKLlmj%J%JJJjkjJKKJkkjJKNKkmjkLN%okM%nKM%
-201GklkLL%lkJOJjKLjl%%jn%Lj%MNJkkKJnljjjj%JKL%jJJjJKJllK%oLLkl%%%k%MMKkjLJn
-130GjJjjk%%PQjqkMkj%JKJLKjlmnkKNKjnnLMLKjllLMLJlnmj%j%JLL%%MJojN%mojL%KJjkl
-59AjLPNlolNKnlMLKllJKJjn%MklOjmlJ%MLm%OjokJ%KKJJkl%LLJ%KjmlNLkkkmkK%JOJllJL
12HMKklkjkj%l%LM%pOKjJLOMkroLMM%po%MM%klmLJlk%KkMMN%nJNkpJOKkoj%jjKNKllljJJK
85FKNKmn%MLJlkklkkLMKmjOMKlnlJJjlj%JLLkmONJkn%KjklkJkQO%mojK%%OJmkllKOJmjKJk
158F%kJNKkmjJkJ%nPO%mpNPJkllkk%j%LkJK%%k%jKLjLMll%m%%MMkm%%%jkjOjoQNjlnkJJK%
230GlN%l%%JJjl%kjOLkNMmpLJMJonJM%mL%kk%JLjk%kJK%%J%kMJmoMjkKKJJ%jJK%ljLJjjkj
302DJ%m%%MKj%jkKLklR%ml%LLkolKJkMNOkj0jMJklkLOKllj%%%j%KLKlkjLQMmqnKLKkm%Mkn
373A%JLl%Jjj%JLLJknLPNJkooLJjnKJJJjkjJK%k%L%klkJKL%kjJK%LKmnQKjmnJ%LLkjKknJk
445@LLjMN%mnjLJlkPLjlkjjJ%JjnJLKmjNLjk%kLO%nl%jjJ%l%%%MjlOkJLlMLlnmJKLjoLkKL
517GlKLkkjOMlrK%jPLjlmlJMJm%QkqLlJOjnkMJ%%lk%LL%%kkkNKK%ljKJllJMJnkMjkkMLLJj
589A1kKMjnpJNJlk%j%JJj%KJJKJko%LKljKJ%k%jk%JJ%jJ%kMJmKJ%JkkjPOJmom%%jKMJl%jl
660AONjlk%%klNM%jmjMLjkkkkMjmQKjJJ%kjklKLKjmJKknMOJ%%mjN%nnKjlPJmkLkjMKmnJKN
732HMjl%LKlkllJJkJMLlkK%LJmjKjmJJmPLlljlLM%jkj%jMMjnkLKlkKK%j%J%jjjJONkoj%kK
804GMjlk%JLM%mpJKjK%jNknJ3MopjKkoRNjonL%mLONLlojkljOJ%KloJM%jQJoqNP%kjlJJkkj
875DlJLJKjmjK%%JKJJ%jKJlKJp%jLQJ%klkmjJ%%%jjLKllM%%KK%%JkoKLmjJ%MJ%jl%Ll%Mlm
947ANKJjnKQJnoj%MKKjn%LklJK%%QQjrm%%jjJ%klL%kKLKkk%kk%JMKK%lkjkkJNMllPMJmpKJ
1019Hl%jlLJ%LK%%joJKjOMmpmJLjj%OKm%MjnjL%mJLKJmkPJmkK%ljJjkMLjKKjj%jmlK%J%%k
1090B%OM%ljKMKmolOM%Kkon%KjjLkLMMJjlmkLKlnJk%JOMjlkJJjkJ%lk%%MMjkKjllKJlQNjo
1161GnJlNJ%L%lkKJk%Jkl%jJJJJOMlqJMmkMJj%%k%%lLNKkmlKON%mmkmKKJKkl%kJJkM%KLjn
1232D%
1233D
##PAGE=	F1=5861.8613745650018245
##FIRST=	12655.339635440002894,	12655.339635440002894,	0.022888492792844772339
##DATATABLE=	(F2++(Y..Y)), PROFILE
-2861A1mmjK%%JJ%%j%LKjmkkLKklMLjklLK%lkMLknLNK%knmLJj%J%jjkLKj%KknM%KKjk%%LK
-2792A0mkJ%LJj%k%LJ%llmPM%JKojQ%llnkJKJJ%k%%jkOPjomJKJkl%%%J%k%JJJJLLjmnj%LJ
-2723EnPKl%KJklkMJ%j%Kkk%kjMNLlp%jJLJJJjmJJlkKM%JL%jloMNKjkmlLjjK%l%LKjlNKnJ
-2653FLjjK%lkjMPM%kmnnNJmlJKMLlkM%l%joL%NKlnLKl%L%%jlL%jKkk%K%jj%JLjjNMjjJ%m
-2583IlKK%JmlLkljJ%jPJ0Mpj0%%kMLjllJMJjJ%kmLJlmLJkJKJKJJ%mkKkkOL%jlmOKnmLL%j
-2515GJjll%JNOjplK%mML%mkNK%kj%%%%MNJlmnLNjkJklMJKK%opK%JkKQMkokkjKKJjKJLMjl
-2445A2lj%JJ%mlPJmlML%mkLKmJLknLOjomJ%L%%jJJjm%JJ%jLKjjjLNJlj%kkjjPLjljLKlnk
-2376CKL%lkM%lQkrLjjL%KkKKmjKKJoKMjnk%NMJknlK%JKJ%J%kNLmokJLjjJj%kjN%mMLjkkj
-2306CKMJlmk%MNLK%knlmMLm%Jk%JkMNklJKKj%jnlOklMjmLLKjjJ%jLkpJJN%n%%%KkkMLLkn
-2236DkMjKMlmMKkj%ll%OMlo%OLjlk%jkNKloLjjKPNknkk%j%LKJJkn%Jk%jKMjLKlmlKL%jKK
-2166IJ%kkjjkjLJklLj%JNKojLmJJkKNLloMNkmk%LO%nqPLnlNMknkMMjkoNNOLkml%%kljLL%
-2096A1klnJMPOjnomjMKkkJ%%jLLjlkK%jkjLJ%%KMJmojMMkn%NMKkpkKkk%L%mNK%J%%%mLKj
-2027H%KmnKKJ%KlkRLlm%J%NMnqMJml%KMKkl%%nOK%KMjmk%lkLJJjlkJKKJ%%lLJo%NM%lkkl
-1957BJKJjjJMJjmmPM%mnKKllMK%mj%MN%mkjKJknQPkpOKlkkoOK%%nkJjMLmkLjmMLL%JLjql
-1887CPKKJ%jkkkoKJjKLjkkl%%KKK%ljLKJlkOLkmoNKnKKKMjmlMLmnJ0LmqkK%LKjj%kKJ%mJ
-1818EQKlolLKKkk%mMLllKJ%lJ%kN%JkoKKKk%KkMMjjJkqMJkkjK%kKK%JJ%%JKJKJ%knk%%%k
-1748CjNN%moJNK%%km%M%kmNL%nl%%JjLMJlnJMJkl%LJJllPLlk%%%JjmlNLklkMJ%%KlljNRK
-1678A7qqOjljKLjl%MNJkkkllL%JM%k%jjjkjMOMmnkj%%jJk%K%kKM%mjJk%JKMJ%K%lmkOPnm
-1609FRllLjnmJ%kK%jjJkLL%k%OLlqNMloO%oOMknlLJkjJlKMKKjnkJ%LMLnqL%N%kJLJlkO%o
-1539GnJjKLKkmKMK%ll%kjJMLkkLKJjllJJkmJJJkKLMMmpOJ%J%j%lmkj%KK%nNOKJkmjklkKM
-1469FJljLNN%mplOKlk%JK%j%jjMKllkLMJljJJjkJjMMjKLnm%mMMknlkKKj%PKlmj%%mK%jJj
-1399BNKmjJKJk%JJ%lkJLO%pm%LNLJlnnKLjnMJjMN%noMKkk%%KjJJ1NnpmjJLMJnrQMnoMklN
-1330EMlk%%J%%k%K%JKMLjom%j%LMKkljjLKnjNmkOm%MkoKLJKJmjjjjJJKJljJ%kjMMLjlmk%
-1260BKJJK%kmJKJ0Lpn%jl%KJ%jJKJkJJlmKMjnJ0MorNj%NJkk%KNMkokkkNMk%MjmLMK%kpoN
-1192Hjk%KJ%%jMN%oqOLlmJK%%kl%LMK%mmNJqQMokRLjonjJ%jkLLkmMK%KJjkjklJKk%L%%JJ
-1122HKjmlJ%kjMMJkkJJ%lkjLMLJjjkmKJ%ljP%pMN%moJKKLklkLj%NJkmkNJkm%KKkj%%KKjl
-1052D%K%KLkmmJKKJKklJMJokLk%kKK%%KLjllJ%kjJkMJjjkMQMjlllkJJjkKJkjKK%%lkJKKK
-982A0JJjjJKknlKLkoOL%jk%LJj%jjk%%kKLJjlK%lJJJKkkLJlnOMJnoPMlmkJN%nmKK%%KJjl
-912CjPKkk%JlnOKkJNJmpKJljJjJ%LJk%KjjkKj%M%mjJjKOMjnlkjKjJKlKLnjKjJLjljLML%n
-841GpNjjjMPLopP%mjLklJJK%J%kl%KKK%lnLJ%KkjJkk%%MK%J%kjkKNKkj%JjmnM%JjkMKkkM
-770HLLKlojMJ%k%%lkM%ljJ%jj%j%KJK%klOM%k%jmkJKKJ%jjlkN%nKJkJlLkNMkl%%jmLLmJK
-699FmJ0LkkllklNKlkLj%LMJonKjOjnK%KJJMLlpmOJ0JqpJJjjKPMmqlNL%kkKkJNKkkkljjJP
-630A0MlqJLklLMKJlmjKK%KJjllkLL%mKLk%NJnlLMjpjKkLLkJMjl%kljjNLJkkkjJl%LjJPJj
-560A1jljNJkjJL%mlJ%l%MKklKN%kj%KjmnLKKJk%K%mmLLK%ljNLloJL%jKjmJLJkkjKKjkKLk
-490HljKJjkJ%%JKLL%olj%%K%nMKn%JNJlKJkjNJlJJmJLjLjnnMM%klLKknlKLNLnqLKJL%nlL
-419D%kj%LjkMjl%KKJKKkkkj%kJj%ML%kklPMkm%LjnLNKjlnlJjKKJKOLkooJPLk%lqOKkJJjj
-348GJkoMJkJLKjKKlkKjnKN%mJ%kkJKJ%jkjQPJnmlk%%lKPLlmK%%kllKJ%LML%jkkkKLJjj%k
-277IkkjjkNL%KKnnOJojLK%j%KKK%kljjjj%%jKjjLkJLklJ%%j%%KJj%%kkKJJKjkJ%jML%nlJ
-206D%mLKljJKMLknkKlJK%%KKJkkl%MJlNRLlokklLLjkmkkLLJjk%KJJKklLJoKMkmKOJmn%MO
-135A3KmolkLLJJJ%jMOmj1OjojM%%MM%mj%lnMOKjkkm%NMjnjOMKLjnmljklOMklNNjpoM%ljj
-66AJJMN%ol%LOLjlpJOmkLjjjk%LJj%JjkKLjnkKLJ%klPKnmJ%kJjLKmJNNJnn%JJOMmnjj%Jj
5EjNL%k%JKjjkjjmjLmKjJJkMLJjjOMlpj%jNJom%MJ%%%mKLkk%jNPknKlkJljPN%moL%oKkNLl
79FkJJkj%KNMlo%LJjkjJmJ%KKjljNLjmlJ%jJ%jjjLNJmJLK%m%LLJlol%NMKllnLJ%MjjNKlnL
152A0Kj%K%k%mJMJkkmJJllLPMknpO%%JJjllJJPKnmJKJjljLK%KKnoJMJJKJll%%j%jJKjlMKk
223FnMLkmN%%LkpKJKMJlljkMKkMLllJJLKkjKKlpJjjJjlJJMJkMLmokK%jMjmL%jJ%jkL%lL%j
295CjJJjj%KkjMJlJM%ljj%jjOMjlKMK%molKJjKKJkkLLJknkJRMmm%%mlJLPNjnnlKMMlpjNM%
367A2kmjLjmlKKlNKjkjjKK%kk%NL%jmoLKJljJ%JKJjk%KJkl%JJ%lLLj%KjlNN%mpJM%kllKNL
438A0kojjKJjOLlmNKnmJ%kKNNKjnnkKL%%jnLMLmmPJn%LjjK%jj%kjMJm%KnM%mPklMlKNjnmj
509AKN%nkMJkJOJkljKKknKJjOJnoJJKKj%PMmrkKjJj%LJ%jk%LjJMJko%KjJMjnlMJkjKNJn%L
581I%lk%KJKLKKKknomMKllMKjjkMKlmLLJmmLkLKKjmkJKL%ljJJkljJLJkj%KNMjpJOjolPKln
653CJM%k%JkjO%nmJK%lK%jk%LMJ%%jmJLm%NK%%J%kml%kNNJjjJ%mmNMMJqlJ0%nl%mJPJmlJJ
724GkJMkmJJMM%kjJ%lmmLOJmkKklRNlmJllMJkmkJMKkmLjmNKKJjkJMLlnlKLKkn%Ljk%lKLjj
796DMPKmolk%LJklJjNNjo%JjjMjmNlMR%poKKjlkL%ljJKLJLO%pkLj%KLkpjl%LjKPQjppmKJM
868IkmLJjJ%%KJjjjmlLKjkj%KK%NLjk%nLJmLLKjkjmnKJKJjkkKkJKk%LL%llJjLKj%kkMJjJk
940EJLJo%LkkJLKmMPlqjJlKNJk%K%jklJJjMMlpJLJkljLLlmKJj%%%kJj%JJ%LLJkj%k%JOLnm
1012FJ0P%rj3PKljjmJK%jKj%%kN%%MjnjKjMjk%KLjkllkMKj%NJmlkLMkkNLjll%JjnMNKjllK
1081GMjmnMO%nn%MMKjlJMKmokMK%MjonKN%kKK%J%j%J%mjOkojKJkLOJlm%MLkm%jlJjjKKjj%
1152DjJMJJMJlpjMlmMJ%jkjLJjjj%%kJJjjJONkp%KmLNknjJPLknkjMKkkJLN%onjj%MM%kjjj
1223DkjMLJJJmoQ
1233I
##PAGE=	F1=5720.3305774634400223
##FIRST=	12655.339635440002894,	12655.339635440002894,	0.034295152872800827026
##DATATABLE=	(F2++(Y..Y)), PROFILE
-2861A3kljjlJKjkNJkJKjjkjKJnjMJ%%jk%KJmKKlkNMJjjlm%MJjj%jk%Jjl%KLjkjKLKkl%K%
-2792EmLL%%%%klKMKkn%OKjlJJlMJlJjlkkJJ%%KJ%ljPMlnJML%kkllK%kjKj%JKOMknl%jK%k
-2722EKJk%K%ljLKJK%mjmj%%K%lK%KKljLKL%lnkJ%jJKJJjkJJkJONKkomK%j%klJKL%oQMplL
-2652Fl%M%lkJLLJjkllJKjlLJKM%nLLkjjkLL%%jojOKlo%K%%jKK%Jjjkj%JjkJKJjLM%jMJlk
-2582A0jk%KlmL%jjJJjKJ0Nnj2KJlKLKkmlMKJjkl%NJjkkjJJJLK%kjjjkjLOLkpnNO%onOLll
-2515DNNlqKJJLmlOjjllOMjlljMMJkll%lOLkk%%JmkLJL%lJOKnpLjl%KOOJopjJjLLj%JLMJm
-2445A2ljJLJ%omRKooMJkkKMKmnLJkmO%mJlPMkllMK%kJkjJkjK%JJLMKmml%kjNO%l%JKjno%
-2376ANLknjMLKNjql%jKkQLnlk%KKJoONnlMllOKkmJ%jJKLJ%jl%%kmJMMjnlJKlLOJlnkN%k%
-2306EJLKjmlj%LMKJjjjnjJ%L%kl%LLJjK%klkOKmoL%KKllPLlmjLMK%lnJNKmmJlKNmlOK%ln
-2236C%LkLOllKJmoM%k%jOLknKLklkJKJMJnlJjj%ONjJJkljk%k%%lOMlnLJ%%mNLnmJkJ%%LM
-2166HJkmkjJLK%lk%jKLLMJpmN%J%jl%Lj%KjmlLLMJkl%kkNO%oojJPMJkmoNPLkmj%LKkkjlj
-2096E%jjMNK%lmnLNJlm%l%JjKJj%MLKkmjJjljJKJ%jjj%jJMMLJ%mmkJ%kjjKNJmkLLjmNLjJ
-2026A2LmqKJkjKjkKKjKO%pJLnlMJlkKLLLKklm%NKkkj%jjjkKLKKjkj%j%OJnpMJkNM%kkkjj
-1957F%jljjKMN%lm%jLM%KjmmjM%kkjLMKK%klkLjJRKqkjlJnQMlnKljLmRMmpmLLLJJ%KJlpl
-1887ALKLKj%%k%nMMmn%KjjK%%k%NM%mjKJlmOLkmlKJnMj%PLjmMKooJ0MmojkLMJ%klkJK%jj
-1818ELMloLLKjj%jnJMkmjKJ%lKjJKKJkkLMlqROKjmnj%kjlLKK%lkQNjkmnj%KMNMkoml%%jJ
-1748BjORJoqjNK%jjm%NMjnmMKmlJJjjNMJmnkNMjkJK%lkJLjmJL%KJ%kn%NklkKJJJkmO%nJ0
-1679A1Nlom%LK%%JJJJlmklNKm%NK%lm%KLjlkjOKlJ%kkLKmkKMKln%JjjNLlkMMjk%%lkkPLo
-1610FMNqjL%%klkjJjKM%kKKJ%%JJnnOJnlMjmPMknkJ%jJJlML%K%olKJJJJ%LJjjj%KN%qmOj
-1540HmjkjJOMkoJPKkmlJj%KkKPJlkjj%KjlmLj%JJMK%JmnQK%J%kkmjJkl%JKKMNL%mpnKk%M
-1470FN%nj%JNLlljlj%JML%mm%kLOKklnLNLkp%NJkk%LK%KLJlokLKlnjKKK%nJM%mm%JJKJjm
-1400@NMmjLJ%mLPKlnlk%LLkoKJOMKjoo%NKlkKjkOOjmkJkmlLkJKjOLlmjkJMNJnoPNlpmjLJ
-1330D%kLMKJ%%%klmkMO%mpOL%mlPLkl%LN%qnMjm%JOKkjK%JMJnm%jkkjMN%o%KlLKJJjkjjj
-1260CJ%%JKJJKlkKLMjno%J%kJOM%npK%jjJjMMJmlKjNMkml%LNLkm%jllLJkL%lLMK%%njL%k
-1190HlmKNLLLjnqjL%l%L%%KjkjlMM%koQJrJ1NmmLMjmkkmJJmMKkkML%lllKMMjkJ%jkkjKM%
-1121H%%kmKL%mk%%jKKjjL%JLLKjmlkmKJkMOjpONjmnj%MJjK%mljMJjkMMjmlKLjk%jkLL%%J
-1051IJkjKkkJ%KJmjjlJLNJkl%JJKLJjk%JJklmjLLjmk%KLLKJ%JjnmJK%j%kj%KNJlkj%jkLN
-981ILlm%%jj%LKjjKKJJmmN%%%jmlM%mLMjljL%jJJjljJMLkoKLlkNLMJjnqQLlnj%jJLjklKN
-910GNLkll%%j%kMPMlqjKlnKMJlnL%k%JJj%LKKJkkm%LLMko%%k%JlLkOKo%%jPKnmOJlJ%kMj
-839Hm%LNNJoqOKnkM%lkJJJKJmoMKK%%klLKjKjlk%%KJK%k%%JJlmML%%JKkoJLjjk%KKjJ%JL
-768A1%lm%LMMKkmmoMMjkJK%%%jkkJklLJLK%%%jlkK%JLJj%lmOknLlNJoNjkPjkjmKJj%mPKp
-698BJ0Kpn%JKJkkJLJknKKKjjJj%jMMJnnjLM%jJmJOjlj%j%kNQ%qnKLjkk%JQKmn%L%k%jPNj
-628A6plM%olKLJjkkMKj%%j%l%KJkjjJjKPKklJKknLMlojJJKjLO%nnjKLKkkjL%lMKllNkmJM
-558HMKlmjKJJ%mkOK%MJln%K%jkJKJnnJKJJkkjkML%jJ%%KLKlmJ%kjJklOKNJol%kmPNKjmml
-487BKKKJKKKjlk%kmlKLL%pNMlnLPjmOKmnJ%%KKk%KJKlj0NLK%%j%JlkjJ%%JmKN%k%jkmKJJ
-417ELkmjNM%mlKM%kMJlkljj%J%LKmjOK%%k%KKkn%LKjmj%l%OKlKNLjmnm%NLL%ol%jLklJLJ
-346GklKlKJjKMNMjoomOMjm%l%M%%jnLKkLOKlmkl%JjKON%ookJJjlLMklOMJ%%kmJMJlmKLKl
-275A0mkjLMMLJoj0OMnlMLjj%KJKKlonJK%ljKK%jKkkO%lj%J%jJLjjMJlmkKjNKpLLkKLlokM
-206EJkjKMJlJLJlmnOLjk%jkKkjM%kL%mMPKlnj%kNN%lolJJj%jlKJ%LK%lJJl%LJm%RMmqJPN
-135A8Joj1LjkjMJKNjLLpoMoKK%KljM%lJLkmKMKjkjjljLjkNMJKK%mnkJkmL%kKPKlmmK%JJl
-66Cl%MQLop%MLK%%mlNkoMkkjLkLKlKN%kj%mjKJKjj%mPOlmjklM%jMmkMMLlmllKPN%ljj%Lm
5HpRMJ%KJlnkjjJjmkKLL%mmNLJJkmL%lK%oLkLKJJkklJJjKj%%JPNlj0KJmk%NNKkpJLlkMljK
78DmNKjkKj%LLlnkJ%L%kjkMJKJknKKjl%ML%jkl%%kJNNjmjjKklKLL%mlkLNM%lkjj%KmQJ2Ln
150B1j0qRNJlkjkkLKjljlKM%lJLJ%lqJkKLL%mm%OOjml%JMKllkjkJLKJKK%jmm%MLjkljj%%N
220GLllKj%jkLlLLljJmNOKkkjm%LJ%jljMJjKLKJkqnKjJ%Kj%KKJjKLlnmKJlKJjJjjJJjKMJl
292GkKM%llkjL%lNLjo%OK%%moPLJkmmLNLlnljLK%j%LLJlkJJjJkLLllJ%lKjMPNknomjJ%%jK
364FLLK%kllKjmKJoNKjJ%lkLJk%%k%MM%lkkKJKjkkKJkl%KLJkk%K%lMMmmP%jNLknmmJJjJKj
436DkMKjjkk%LNLkqK%jKjl%M%JM%p%KmjKLKjnMMjkMkp%KJ%j%JLL%kJ%mkLmK%lOjnJLklNK%
508HknKLjlMMjmKNJllkj%JKKk%jlJJkOjnPPMlpqjJJMKjmm%JLNjkMJmoN%oLK%kk%MKl%NJmn
580BOLjj%%jnOMjJ%jlnlMKjJ%mlLN%nKK%JmlLmNLKJklmKL%jJLkk%kJJjkjJNNLkonJJjLMJn
652GpMJjJJ%%jkkJJj%J%JK%klLJkMLkmKjjOK%jjkmJJjk%LLJjjk%JjmKK%%QNlqljkLL%jjjK
724G%kM%ljKNM%mnkKjljJMKllJjLMN%nl%KLJjnmJJ%jjKJkmLK%jjNNJlmm%MN%njNjnlKlKKJ
796F%jLjn%LkkK%MJmlLmNLJjmk%%KkMMjoJLK%lkPjojjJM%%LlnLKLLLKmqo%M%kPPKkomkjjJ
868CkLOJj%kjLjlJKlmOJlkJKjjjKJjjKl%Mjn%NKkjllJKKK%jmjKJKJjmLMlkLj%JJJlkKj%%j
940DMOJplMkkkjJJQMnrLL%JJljQNJkopmKJKJllJJLjkLl%LlJMjlkOK%lnjJjJLK%KJkkJMMln
1012GLOJoqLJkjJjjJjlKjJjKKjMJpMN%lJkjJKMjqjKmPJmjMJmmKPLonQL%klkLKmnQLjkokNj
1083F%%KRKormJJNN%ljjkkkKLmNMkk%%knMMKjmkJNMknL%jJJjl%MJmnJjQKnnMlkJjKkJKKJJ
1154HKJJJlmnKN%njL%jljJJJLLJloJ%jNjnQMnmJkMNknjjJ0NkmlmjPJll%MJokKkOLlkKK%lo
1224AKMKJJ%jnL
1233H
##PAGE=	F1=5578.7997803618773105
##FIRST=	12655.339635440002894,	12655.339635440002894,	0.0048401644453406333923
##DATATABLE=	(F2++(Y..Y)), PROFILE
-2861GKJJjmkL%mKJlJJkMKjjkkJjkMKJjmKMj%kmJK%j%%%kJLLJkj%jk%J%k%LJkjkJJl%%K%J
-2791D%JlJK%k%JJJlJLLJjmjjMMkoKJljJJjj%JKjlJM%%LK%KLLlpnMJlk%klKNOJmnk%JJJl%
-2721CKkjJJkKMjjNL%mk%kkLMMjnjKmkJjK%lj%JKj%LNJklkk%%KOP%qmK%j%jlkML%lKKnnK%
-2651BL%%jkjKJJLjmj%kKJJJlL%lNLklkLOKklkjKL%lmJklLKK%%kjK%k%K%%jK%jJ%l%MKjjk
-2581FkJK%jKK%mJMjkKLkol%kLJNLlpKJJj%%KMJjkmmN%%LKjkjJ%j%JMKlpkMM%okOLln%RLn
-2511A0mKLJojMml%LOKkk%kkNMknnJJk%J%JK%jkjOMjmoNMm%Klm%jOQKoqJKk%KkKJJLJmn%L
-2442EM%jklLOJonj%JLLJ%j%%%kj%jJlNKkm%MK%jjllOjmjLNKJKLlpnkLMNKmnJLJloMj%MJj
-2372HmJNJ%JkkjnkMQKnokjJL%lP%oMNjmlL%jKjl%KLJJkkJJljKLKjmkLLl%N%knkKJ%jj%K%
-2302Fkl%MMJjMjnjmJj%LKjl%K%kJNLjmkJLjnk%JJjNNKknnKNMkmlKMjlJKmJNknLMJllJ%kl
-2232BOJlkKjjLklKJKJjlJLKJkkMkmkj%JJj%JKLL%lkjJJkj%jQKqjP%mknLKljMJjkjj%JLjj
-2162DkjLOJmnjJ%JMKJlmKLJ%%jmJj%OKjmmKKlkJ%KLONkomkjNOLlpoNMkmkJJLNJkloLLJLN
-2092A8JnpnJLNKlnlkJJjJJjJKMKKJllllJNNLkpoMK%nJOL%K%om%L%jjkJKJj%KKmnLJKLKjo
-2023E%KjljjJK%j%O%nNJlklLKklJMML%kljKLlmK%kjjjkLML%%j%klP%m%lnMNLJj%%j%%kl%
-1953Fj%JMKjlk%kjJN%JjoKJkjKJLL%jkoLO%nPLnokMjoQLkmjjLKoONln%NMJjkkkml%kJjLK
-1883E%JjkM%KMlrN%%%mJJ%%LKlkJjkJjQKmo%Jjj%KkNPKk%knkLKlKKojMLJjmkKJ%jlJMkmM
-1813FKj%JJ%nkLjkKJjkkLKj%LK%lJN%pKJ0LlpnmJLkLNK%lnmQPJmom%j%jMNlpK%KK%lkOR%
-1744A6op%JjlJK%LM%k%kl%%%jNKlmLKnMjjMjLL%kmkjj%%jjLKLJmoOM%lkk%L%nNN%mnJMJj
-1675G%KJkkMLJllKKnoOjmM%lLL%JKkljjkjLNJmjN%ljjNKmnkKKlJOKjLJllJJ%jlkkjQJpjJ
-1605D%JljLjjJLJkKKjk%JKJklKjmkJ%jNLjl%J%jj%j%LLJlnNKJJknOOkkj%K%JkpjJLJmlL%
-1535DJKlmNNKknjJl%O%mRLmnlkLKjk%LJj%jJKKjmlQKj%%jmnNNjom%JKKNNJjnokjjMNJlmk
-1465BJMKkJJkkjLNKmokKjMKl%Kn%QP%rmKKjkj%J%jJKLJnnJJlKJ%KM%mnMJkJJKjjmLO%oKK
-1395ILJonJ0MjmmnkLMKmlkNNLknmLLJJJlkjLL%%kkmlJLjJLkjJjJjjjKLjlJLMLkmk%jjjKM
-1326IMKkkKjlkjkJKJJJjmnMLjkMjKMlpjJKK%j%%JKJk%MJnmJ%kk%NLjmJMJ%llJJj%Ljl%%k
-1256BJOOLmqnRPjop%%JJkLPLnqKLkmjjKK%%JMJJj%jlk%K%kLK%klkjjKJ%%J%jKjjLL%mkJK
-1186FLNLnpkJkK%%KkmKJj%j%J%J%LKoMLklLMkkKJmnMkj%jNOKmqJKjkQMJjkom%%j%%LJ%lL
-1116EQ%nnkLJ%%%jMKjkJKjmkJJJkmNLl%OKkjk%j%%mLJkkJLJJJKKknmLKkJJlmMMKkjJm%Nj
-1046IkJ%JKmo%JLJLMkl%K%%KJ%kkJL%omJKNjnkJKLJjkjKJkjl%OKkk%lmMKJjjLjl%LKkmKj
-976DkMLj%J%mmMM%oJMNKknoJ%kKKJljKKK%%lkLjLMlqNMjl%KLKknnOL%j%JkpLk%%jNQNmq%
-905GKknJKJLOjqKLmmKLjkj%Jkj%%KKJ%JKJlnNJkjljO%ll%JKJL%nlJJOKnMQ%qqPLlpLLj%K
-834IKkkLjmKKkkJJ%jJ%kkLK%%jlJJ%jJ%j%MLlnJ%jlMPLkonjLLL%mkNJkkjjkKMJkjJjlk%K
-763CMOKkmmnMLJljJJKL%nnMk%%kJLJ%JjjJKklKKJ%lLKmmMlOJj0J3KqlNJloLL%mlNLmKKmJ
-694EJ%j%jkMMjmlLjj%KLJlmMO%mnkKNJkKJpJM%llJJ%KM%njjJlJJ%KN%nlMMjkJ%KLjmkNJk
-623A0lm%Kj%kMM%%K%moLJllLN%mJNJmmJM%jJKk%%%J%%KJkmlkK%k%JLLknN%mLNJ%j%%Jmm%
-553C%JNMjnJLKKLlojjlJJ%jklKJ%kK%JMKKknmOJ%JLJkkKjmmkKNLjNJpkjjMNJllkkjjJJKL
-482ILKJlpj%lJjJMjmQKjmnO%KNJmpkKJL%ljLK%mkOJK%jK%noJJLJJjlKM%ljJJmlLPNlnJLJ
-411A4mnmLMjlPJkJll%k%kL%mRJ0MkonkjKkk%jK%LMjomOKlKLJKJjjnrPOJmmlkL%%JK%%kmO
-342GM%%%KNKpj1OMj%jmmKQLmmklLKjljLJkjJ%j%MMjmkjj%KjjLLjoPL%lj%jKJlk%OO%nokK
-272EMKKK%omQMnn%JljKNjkL%onLOJmn%KKJLJmlJ%kjMKjKKjoMM%%%loMKoNNjmK%nKJJ%KL%
-201A3mnMLkmKkjLm%N%mkJ%MJ%LJlkkkJj%MJJLJknm%jjJKJ%jJK%jklJJJlJjPNJlmLQLmqqM
-131DJJlLkjMJQ%rjKn%JJMjm%L%jKjkj%M%jMLlqKNKJkj%jkjlkK%jJLjkK%j%lMLJ%lkJKMLm
-60A0okJKLKlmMQ%rnJJ%%lM%kLKjk%Lm%N%kj%%kKQKnnkLLlmOknKKL%%%lljMLJjkLMoKOL%j
10A7J%mpnjKLKjjjJLJkmJJKNJnpLKllJMKkkONKjmmnkKkKK%KKjjJknJJJJJjKLkmLJkjjlLJl
82BLMkkKL%lmJMKkml%K%KKjlL%mKJlJJjk%J%jJLMKllkJJ%k%JjkKKKMJkk%jjjkjOJ1Omj0nP
153A3O%nnlkLL%jlk%MLjmkJLN%mljJ%%%ljLN%mjjkKMKklJLKknLK%%JjlkNM%llkkkJMOKpjM
224A0lnKK%lK%lLLkoOM%j%mJOjmnjNMJk%JMJlqJKljlNL%j%KjmKKkkJ%l%L%j%jjJJj%KMLK%
295A4llnkNKkmNJn%K%%MMlpJ0LmmoJKK%nJM%j%jk%KMKlnKMLjkjjll%JOOknNM%lnmkKJK%kJ
365FJKLjnkO%okjNOjn%%mJM%lkKK%KLJjkljKL%klkj%KKlkLjkKKLjnM%lKJLMKloljJ%kNMjn
437D%KMK%kmJJjJkk%NjnjJKKoOLnKMknlPP%onKKJ%l%%m%Jk%KLOLjmkjkkkKJJL%lkPLloKKj
509GmMLloLJj%JKJ%jklkLMLjkllKjJNknQON%nrmMmOOjnjk%JJ%jLJoJOmmJJjmMJNKkjJjlmL
581ENJ%%JjokMj%MJln%NK%JkmjkJjjLkJNJmk%QLolLkl%jj%MMmKO%ljkk%JOLkknnLKJ%jkjk
653AK%MLJklKJKjmmjKMLKjnmOklPJlmjJQMjlklnKjLNkmJL%lJ%jL%lnjMPO%pqjjLM%jJjnPJ
725ImKJlkMLKJnnkK%jKMMlnljLKj%KJJJJJK%lmjj%JJjj%lJ%jMjjOJjmmLkM%nMNKkojjMOKj
797A3lj%kkLjlKMLlo%L%%jMLlokJ%jkK%%ML%%loQK%knjKjJ%KJnKJKMKkmmJ%kJNJl%jk%%J%
868DKMLJkkmlLj%O%oJOjmk%kkJK%%K%jJ%jKJl%jjL%k%KjjKJllL%MLJnoOl%MjmkLJ%%KjjkJ
940DNNknK%n%kjKLNMmmJ%JLJlnROJmnnkkjMJkmKKJlKQJpnKjOKnmPL%jlkljJ%J%%J%%%KN%o
1012Fm%%KjJ%kjJJ%kJ%jLJkkKMMlnQLklllMJ%MklNlrQJnmLjkJLNJkoKL%%%lLJmkNJKjn%Jl
1083BOKkOLorJKjlPKmkjkJjLOkoRL%kmnMJj%jljKPO%qnLLKjmlJL%mJNloNJ%JnJLm%jjMLKJ
1154A1Jjj%kjkmM%kkJjKjjNM%kKjnlJkLLKm%Pkp%jLKjK%nLPLkmllOKnnJKJmK%%O%nmLLJkm
1224ALMJ%%J%lk
1233E
##PAGE=	F1=5437.2689832603145987
##FIRST=	12655.339635440002894,	12655.339635440002894,	0.012718895450234413147
##DATATABLE=	(F2++(Y..Y)), PROFILE
-2861ALNLjljK%kjlkNJmLM%kmj%jMLjkJlkNjJknNL%mlK%%%jONjkkj%KJmmkLKJ%k%%%jjKLL
-2791A0%nlKKmKL%klOOkpK%llKMKkm%KJKJJ%lmjL%jjJkOO%njNOlrlMjJL%ljKKk%%lmL%mNj
-2722EnLjLjlKkKj%LLMJjjk%JJMLpnLjll%K%%Kl%JlOKMLjlnmj%%PP%rmO%jk%lKOJmlLJkkj
-2652DjMJJkmkKJLKjmj%JKjjKjlj%KLklKLLKkljjJMJnlNknMKJ%mkOL%lk%J%LMjnmj%LJkJJ
-2582F%kjKJKMLkolM%%L%lkjjJ%lKOjnj%%lPMkmKJ%nKLkljNK%%kkJNJmlLKjlkk%JJL%jk%R
-2512A3KllJJmjJkjJLN%llJjmML%mmKMLJknlK%j%kMNJjmoMjMJmlL%JOKmokJLL%m%%JKJmmK
-2443B%NjmNJnNOjol%kJKJLJjJ%jj%kjlJMkkj%KJ%kjPLlokMMKkKNkqk%KMMjnl%%jkKM%lLM
-2373A2%nmPMJ%klmljMNJmkklNKjj%Jj%j%%jj%%Kjl%%KKJjLM%lkkkJJk%NOknjjljJjJJ%%j
-2304BJ%%%jKOjmR%rkkNJmjMK%kk%%kKOJlKKkmjjkJLJKJKklmkJLj%jJL%kLJkkJjj%KL%K%k
-2234IjlnK%jK%j%jJNNKlnk%LPMloNkpkJ%JjKKj%JjmlJKMLKjoJJ1JomLjkjlj%kNK%%jmjOL
-2165A1%mmKJlOLlm%JjljKPJnlJjjKKljKlKNKkmk%KNKmoMOM%nll%LPMkqpQ%oJ%lKJON%mnL
-2096IMLJL%oqnNOLknlJjmKJ%KJjJN%%LjokLjkLMkj0QKJjmmMLjKLmol%LMjkM%kJKJkmkJJJ
-2027F%%J%%%%kljJ%JK%l%OM%jnnQLkkknMLJ%%nKLlJLlm%LMKmjKJJ%kknNk%NkmkLKJJNKlj
-1957A2%lk%J%%LJllMO%op%OMjoJNloMJKLknkKJJ%mMKkkJJkmLNK%kkJJnjOKk%MNjml%jKMk
-1888A4omkJjjJKjjONLmoMJlkklJKJJJjnPLpl%QKmn%JJKllLOOL%klkkjl%LJloMMLkm%LKjo
-1819CjOLlpMMJj%KknJK%llJ%%KK%kjJMJjjKKknNOknmlJJ%PMJkmolLMJkl%JKJ%m%JjjJJJJ
-1749F%%LNjnmk%kLKLK%jnlM%jL%mjQNjnokMNlmNlNMjllkmJLjjjJ%LjkMLKjlmkJKj%PKkkj
-1679HlkM%jKjmJPKjmmMNmrRLmnKLJ%jjJ%j%lljJJJjJMLLjmkJJkkKKlmMMMLjomLLJjljljK
-1609E%jKJk%JKJllKMjpPNnqMjLLjk%Jlj%%jK%jjJ%LKlkJJLMjp%NK%JkmLKnj%NNmnljjMLl
-1539EmKMjlj%JKLMJmnJk%LJlNLklmkJJJ%%JJjlkKLKJlkOJjjjk%JMLjnkKJ%kJNKjk%KkpjO
-1469IJkkjJKklNJ%%JLJknoLJJKknOJmkROlqJjk%jkLKljKjKjjNKloL%l%NMkoKLkjMJ%l%NK
-1399A3npKKMKln%LMMkpnKNM%ml%KL%mlL%%KK%jJjm%Jj%%k%%jPLnoJJKKKllL%KJllMMJJjl
-1330Hl%%JK%ljKJjJ%%JJKllkjMJkk%LlJMkljLOJlmjkJKjjLL%jkkjjJkKKlKKKJjmkLKljQK
-1260A3oljkKNNJkolLM%lnjKJK%mKNjpPOjooNJklkMN%kLMjnnkjKKMMknkk%jPNJnnjj%KjJL
-1191FjnKJLLK%mnjKK%lLLljJkkJJjkJjJ%J%jJ%KKJklNNlqMj%JLMLjon%jKkRNjonmMK%mJK
-1121EjlMLkJKjlmK%Jj%jLNKkmjj%%jjjKJkkMNJjjJ%%jJJojLklKNKjjJJjjj%jJLjnmMMKkl
-1051EJjLNknJKjJmlMjMNJjllLKmlJl%KLMJjk%moQ%l%jKNJj%kkJJkmJOKJkmljJKjklOJnJL
-981GL%jjlMM%njKmkOl%LkkOLJkmmkjM%mK%lM%MNkl%%lnMlKO%kkk%LJ%%kk%JJMMjpk%jJjO
-910IRKqrjJ%kKLJkJkkQJmkJk%JmKJjJK%JK%kjJKlJM%klm%LJ%kLNjlkjjKL%lKJLL%oqJ0Kn
-840HlKkkj%%K%LJnjJJ%%NKkjjlkLLKkmjJJ%lkJKPNLkopj%%LNM%ln%NLjknjMJk%kmjjNLjl
-769DLJknLL%%kkLljKjL%%KjkjjJM%lKkkK%klJLLLKkmljNJJLlnjNlKKpJ0NnoMJonNK%lkJM
-699GJm%jjM%m%KJMN%pjKkljJLJkjkMK%jjNKkmmjJMJmmJJKj%%kNKlm%KK%mMjjMJkkjM%%J%
-628HkmNOKkooJ%MjJOK%%knoMj%KnNLjJkmjKJK%%J%mKLLLJkmmnLJmMM%kn%JlNJlKNMJjloj
-557DJkKj%KLNJnpjJMN%ollMLJ%K%lkKk%M%JKKknmPN%nlK%l%MJlnjKKK%%jkJjjMMkmkkJL%
-486FljN%lJMjn%JJJJJ%ljMJKjmmKLJlkKK%jK%mlMJjnNLJ%kjKJlkjLLJ%%jJKjk%KKlmJMN%
-415A6j%jkmlJKJlnNMK%mpKKK%kkJPQNjopmnOlkO%kJLMkmj%m%OKl%PMJoj1KLklj%kL%JMKJ
-346A1kn%OK%L%njJkMNjnl%l%PN%pnlJNL%lllkKLJjk%KJmPLklkjJJKkmKNJj%nlLjkJLMMKm
-276A1ol%%M%%K%mJOKknkjjJKLlmQ%okMPKmnk%kLQLnrNKjknNKKMjpmOMKJknoJJJOLkl%lJJ
-206GjJNJno%OJmJNjkjmLN%pkLj%LLJkkj%L%jmjMKJkkj%%j%%K%jj%%jJNM%moJKJL%mkJLN%
-135A3njJm%j%K%kjKP%p%LkjjLLlnKkMKjmJ%kMJ%MLlpKPMkmmjKjjljKjjMMkl%%LJkoOLjjj
-65FKML%lml%jM%lLKP%j0jNJkmmNjkLlkjJKj%LjjJJJkmPMlpOM%nnOjm%%kKKKjlkjLLKoMKm
5DMMLJjmkjn%JlLLK%lkKKljKlNRJnpjNjlmNPkqJPMJ%lom%lNMkl%JLKlmJKklJjNKlkKJjK%o
79BKJjLLj%MN%nnJLJlnmM%jkK%kOJoNKlkkjkJKKj%JJ%Jjk%LklMKkoOML%jlk%%%jk%kKOjoN
152HPLjqp%KKjjJjjkMMj%Jn%PLL%opkkJ%MONlrjj%%%JJKLKKkmkKKjJ%lkOMkpjjjLJMMjrJK
224GjnOLjljklMMJmkOJkmlPNkomKNKko%LMLjnmP%nmLMKjk%kmLK%jKjmMKJJ%lnKLKlmNOLko
296GklJO%o%LkJLllKlOjmQjm%kkKKjkLNKlmjj%LMKokOKklk%j%LKKLMjroOL%lm%KkkJlJ%%%
368AJJNMlpJ%NMmqN%kMKkmJJ%lKLLJkljJKM%nmj%KL%kljMLJMKoqK%jKLLJmmkKKjkMKjlkJM
440GLJjnJMljLK%%mmMl%NklJlKNKmnPMjnljKJjJKkkJkjL%kNN%kllklLMKKjjkmKMjmmLjjPP
512A5JmonNNjlj%jkjkNNJ%llkjJMjoONMJ%lokLlkQK%jmmjJ%JJJlKO%k%jl%JkLN%kkjjl%L%
583G%K%jkmj%KMjljNL%KLkpjjkJKjkKLLjlkQNmrk%jKK%jlJ%ROJnpjNjlK%j%l%K%j%%j%MLj
655A0j%j%%KJJjllmLML%kljLklO%jkjLLjljJ%%%ljO%jKLJpnO%%jlmKMK%jmjJjkJ%MOKnKJo
726EkJkjNLj%%jllJ%JOLmlljK%JKNKlkjkj%J%%k%KJ%%%%%k%NJnlMJl%Mkl%MK%k%kJK%LMjm
798A0j%mkKjLMLjmnkKK%lNNkmjjjjkJLmONjkjmjPKmmjjKLKMjomLj%KKJJ%mmjLL%n%%jKJMN
869A3Kjlmmk%J%JK%kPNkplKmKMLJ%J%mjOKlmjKknOJ%K%llJKklkKMLJmpLjK%J%jKL%%jl%JJ
940GL%oJMkjLlkJ%MLJjll%KJkkOLjlk%jkkK%jkJL%oQQKoj0KlLLjk%NLJjklm%k%JkLMKkjLj
1011HpQNlpkLjjOknNLjnlMKjmMP%pjRM%nqlO%kJ%LLlp%JkOKkkjNLmljlj%OKpLJlkKNKln%%
1082BLM%m%KllNJjjkJLKkjJjKMjrNNJkkk%%k%jj%JPOjqnOLknk%JJ%jKJkmLMLJmpLjKk%%KM
1153IL%kk%k%%kjJ%%%%KjlOO%njknLjlK%%KJMjnkLLKn%KllMMjnLj%%kJ%kJKJkkKjJKklKJk
1224ALL%%KJkll
1233B
##PAGE=	F1=5295.738186158751887
##FIRST=	12655.339635440002894,	12655.339635440002894,	0.018548134714365005493
##DATATABLE=	(F2++(Y..Y)), PROFILE
-2861ALMKjljJ%jJjnNKjKLJ%lmkJK%Lj%koMkJ%%MK%mnL%%%lOMJjmljKKkKJmkLJj%%JjjJLO
-2791A3KooJ%lNKjkjPMlolJ%JJ%%kk%LKjkKJkmLJJJjl%OPJpoKMjpKJjLMjnKJjlJK%mJKjJj
-2722ElJKL%j%%kkJJk%LJ%jMMnlNkpNJljKMKj%%%%k%jKL%kmlkjJKM%kJ%%kmJjQNkpnNMKjj
-2652Im%KLJjnk%KJ%jkjKKJ%jjkJk%LjkLKJJjnkjNOKmqLjjJJKJ%j%Jj%jkj%KOKlmj%%%lLN
-2582IKloj%OLjlmjKkKNLlk%kJ%j%JJjljJMKJkmjL%KNK%knkMJmlJmJ0NonPKkloKjk%KMKjl
-2513ENNkolK%jKJjjkMMjljjkJJJjnNPNKmrnMjlkJ%NJjkk%JJKj%JjlMKkl%MNM%kkkkJ%nl%
-2443AQNlpkK%kOJmkMmjK%KJmkKJJj%JjlNJj%jJj%jjK%k%kLMJkKLjmk%LJJjm%Jj%Jk%NklL
-2373GLjoKPNjoolJJkML%jjlLKJJ%kljkLJ%%%%JjmjJJ%JKML%lnmNJkk%LNJkmlJjKJ%%KKkl
-2303EljLKKLlpR%nKklNJkJL%ln%KjkM%JPOlrkMjn%N%%%jkkjKjJMj%K%lkjkKKljJKJ%OKml
-2233FJJklJKJklKjLQLlojm%RNkoL%mk%%JnMNjmmjJ%j%LNNJrLQjnnlJJJKKloNJljMjmMLjk
-2163FJKjoNNklJJknjLMJmkJ%KLJjnkjJkKJjjKLLJllKJLJmmlMOO%looOJk%jljJPPKnrjNJj
-2093HKJjlmNNKlnkKklMJ%KJkKLjkLjpNMoqJLLjL%%KjnnM%kMJjJJjKjlNKl%LKlljKJ%kmmM
-2023DNKjmkkj%JMMkmKKJ%mjMJlLMlljlJ%lNJkMKmllKRNlmjj%JkljOjnjJK%kk%OQKmlJjl%
-1953GK%jJkkKNNJnrKM%jjjMklJj%JKjn%KljJ%KLKjllLMMJkml%J%kNOJmkKJmkKOPMlnnojj
-1883E%jmLKNNJlkLJkklpMJlJKJmKNmm%%JjJ%%KJkjLNM%jJ%jJ%mmm%JlPMJkkJjKjnKLJkoM
-1813GOK%Jjoo%MM%kkmjNKk%JmJMKKjm%jpPL%%ojNKJK%kjkmmJJKJjLKjmjJjlMMjlkjLLLjk
-1743GjkJJl%PLkmnLLljPjpjONJmlJK%nlLlKLJJ%kll%%%KK%%JLLjjkmlKjJkNMjlj%j%LjlM
-1673G%kjLKjljLLlnJ0Mmm%JJjmkJJJ%lLjk%%j%jQPKoojKjkjJkK%KMLkpKLj%mkLk%%kMOJ%
-1604A2jjkjklJPJqOPoqRjnJJkKJljKk%KkkjjKM%kjLLMJmpjL%kKKKKlmlLQKolJjjj%kJKKj
-1535Ek%J%K%JLkpMKjjkkLKJjkkKKJllKM%k%jkMJlkkMNKjpLOJkmoLMKJjj%%knROknqKLJ%J
-1465IKJloMMm%OKllmmJK%%kKMjllOKoLLoKLj%LJmpOJ%JLKknlk%NJm%%kKJ%lJJKLNKmoJkl
-1395AMJ%%JjLQJnnjKM%lkjmJNJllj%JK%JJ%kmjLMJlnjNNjok%MjjLkKLKLkj0NLmKM%nnkJJ
-1326BJJ%jjkKL%kM%mjN%%Ljl%KL%JJnpMOLjolJjmJKJLJ%K%kkjJj%%jkjLj%KLLjlnPLlmmK
-1256CK%KK%k%%kjJ%k%%jLKmJLjMNJoqPN%mllkKOOJlnnkJJJLLmnM%%kNO%lmkl%%%%JKklJL
-1186EMKkoJLk%%mKL%JKllJK%mj%%Lj%NLkl%J%ljNljJkJ%LMJknj%jJlOLmnKK%JJjmK%jLL%
-1116Ilm%JJjjN%lkJLKlljKMLjjJKjmkKKkl%KJj%MKnkMjlJJmkJJJKJlJLJ%kkKjlLJkJKLKl
-1046IpOLmjmMLmLNKjkJK%oqJJMJjNJlJMjpJJJKklNKjjlj%%nMMkjJJklKMjmjjkL%KMLJjmm
-976FOLkmkjmNLmmN%k%%jKKjllM%k%jJMjlPMjkjjjk%MKnlKj%KMNjpqLj%NMKmnk%M%PPkroJ
-905D%kkJJK%jjML%%jmjPJomLKJjjLLJmn%LJJjj%k%Jk%LJNNkpmKKJMJkkkmkJkLPJmk%j%JM
-834A0%ojKJKJLLjnjKllKJkkLL%kkkKJkJ%jRNjklnlK%Jjj%%jLRLmnmlKKkJJjmjJM%mLLjlK
-764FLkJ%kljKJmLNMJomMLKjnjNjnnKKJkjMLJjjkoOJjLkn%KkLJkJ%lJKJmJKjlLLmMNlmjjL
-693F%mJJJLMKk%jnlj%JJ%JJJJJj%L%ln%PO%ooJ%NJmmk%NKjkjkM%kJkKN%lmkMLk%Lj%MMJn
-622A2llmjMJJMKjj%%lnjMKl%NKjokM%%%jj%LJlkLKjlmJJMJnJPKklkkjMJm%QM%mnnjLOKnj
-552FMJ%loMNknJkkKJLJ%%JLjk%%JLJkKJmoLNKmnnL%lJMK%ml%L%%KKjkjJKLjmljJNJljNko
-481AjMJmKMNMKkmmlkKPJkj%lnJML%klkkKLL%lnKK%kj%jNL%%J%jLjmJM%jkkK%%j%JLJjkj%
-410IJLKkmllLO%onMK%KJlkKPMJlkmrPjnJ0MlmkjKJJkl%J%kjONKlnkkjJjkKKjmOKllLN%k%
-340HNLmojKMLlnJkJPN%nplJMNLknmlK%%JlJK%jMPjnj%lkOjmJLJk%LkoJKK%JMJno%NJlkLJ
-269GklJKnNJmjjJJMJmKOkojMOJnoJL%mQLomNKJkoJNLLmnmJKJJ%kjjKLKM%mmlkJ%LMJlmJL
-198GjmQLkl%m%P%pjM%kj%jjMLLJlj%mkOKmmMMjml%LLjlkJJJPOjqj0OMKLknm%j%jMOjnlJK
-128Flk%JKLLkkj%KjLKnJMmmMjlJk%LJjJ%j%kLM%nkLJ%%lkKJJ%LJJjlJM%npMkJLkKOLkmjm
-57DjM%%PKJmrOOKkomK%K%mljJJkJKj%JLKlmLKkkNLjmpPL%JjmjJ%J%kkJL%lKjmK%NMjonL%
14CKL%%JJ%%jlklLJlQNjnojMKJmJRkqlKJKOJnmkkMN%n%K%%%kjJJkLJjjmjKKjKJoNLJJ%jMO
87B0KnpljJL%nJNknmJ%MMkpRKlj%mjJ%NjmkJjjJJLJmJNJlkKMJ%%knjJJJJ%JklJJKQNlqoJK
159FJljN%ljjLJMMnpQJOKj0qO%kmLQMmrk%%%jJMK%%K%mlKMJJKkp%QkqQjmMJKJnoNlkJPKll
230FlkLLK%mkMJlmMLJll%LL%mkRMjljmmkLjj%JJjJjlK%%jOJlJMJ%%jnJJJJjj%J%jlK%nOjk
302DLJlKLljKlk%jKjkLJkJJjjKKJljJ%JLMJpoOJjlmNKkLLKJJkmoJNKjmkJmPJpMjJKjjJMkm
374EJjj%jNMjkjlmOK%J%jkKJloKLLLjmmKLJjjkkKOLkk%ln%L%KLjkJlk%L%%J%%jlkMjlKkMM
446I%k%%J%lmL%%NJjjkmMOjo%KkjjkJ%LJjnLJjJLjk%KJ%m%L%%KK%kkklLK%jJ%jlLQNjmnoM
518FJkj%k%LjKL%kjjjjKLkkONJknjjj%%lLOJjll%%mJKKjkOMJ%lkjmlJOKkljK%JJmjMlljjK
590BKKJkkKKKKLKnq%jjJ%K%k%MKjkKM%olLKnLKjmjLL%J%mjOjnkK%%MLjll%KL%LKlmkKMKkn
662El%JL%LLjklljK%KMjjKjkj%kkMKjm%kKMJJMJnnM%mk%jNNklj%mJkPN%l%Kjk%oLJkj%JjJ
734DKKklK%kJMMjo%Kj%JOKmnoNKjm%Kk%jJLMKJkk%LLlpjLjjLJjJJkk%jkOOjpMKmmKjk%lQM
806A2jlkj%JJjmNOJkklmkKNJpOOjmjljMjkKllLLJJKlkJ%ljKMJklk%JJJkk%jMKMLJknn%%J%
877DlNK%JLLjooNjlKLJ%%%jkPMnokM%pMLKKJj%JklJ%klJKkkK%lJLk%MMKjkokOJjmlJLNJkj
949I%kjKK%kjk%L%mkLKK%JKjojKmJKmLJ%KNLmqkjJ%L%kNN%lkjjjjJ%kjKL%jLJnLPkpmLkMN
1021A1moPKlmlLMKjLNlqKOMKmrkO%nkJJJjkkMNL%mk%MKmmjlKkOKlNJloKO%mkj%%K%mjLkJL
1091Fk%MMK%lnjLjLKmo%jKLKJjl%LKllJKKJ%k%%mKLjnkKJKlkKJKLM%olKJkjJKL%kj%JklJK
1162FJ%JJj%M%lKMkokjmKKjjPJk%jjklJOKkljjlK%KLjmJK%kjMMJkok%%MKkmJKlKLl%OJlml
1233@
##PAGE=	F1=5154.2073890571900847
##FIRST=	12655.339635440002894,	12655.339635440002894,	0.035154998302459716797
##DATATABLE=	(F2++(Y..Y)), PROFILE
-2861FN%llkjj%KKJkKL%%%KJkm%Jl%N%lkmLLNjmKJlmkJjLKkkjLK%JJjl%NKmnJJ%JkKMjmlO
-2791FLkJJmmMJkjKK%j%KJj%JjkmjjLJkJKjk%KjkLKjjKPMmqJKknMKlMKmjLn%KlMNKklkkkK
-2721D%kKNOJklkLLmpl%%MPLpnQjojJJKMLJk%LLlnn%JJ%JL%lmkjKLL%llj%%%MLlkKKJkJ%l
-2651Fk%MMKkmmjKJkk%jJLJ%%%jklKJjLK%jlkLkJNKln%Jjj%MMLknk%MJjlkjKL%jKKkmjjOK
-2581IlnOjk%%kj%JL%JJkkJ%JJjkkNJjjlNKllK%lKOPLkmooN%oNKnNPjolKJknL%%KKM%jkk%
-2511GjmJL%%KJk%lkNjj%j%JjjLk%RPKmppl%%KJlK%%%jKKjkJj%JlJLjk%MONKjjkkjlpJ%J1
-2442A4Oonjlk%kJkNLlJjlLjJJlkKJ%KklKL%mNLjjkj%KJ%kkLJJJJ%ll%%%J%kjJKNKokMklj
-2373COLmoJNKnlL%kM%lJJjjkjLMKmnNL%jl%K%%JjjJjlj%KLJjmOLlp%%JJLN%mk%K%jLNKmq
-2303EkKjJJNkpKNKkklLLlk%J%%k%%lJLLOMkrkQLmqk%%JKLJmj%KLK%KkokL%mkJKKJ%mMNkn
-2233DJLjlJMJnjLjoQNlmJljLKJKKkkJkoLJKLknL%oOKmlMPKpjMlmjJjj%PMloKjmJL%lLLJj
-2163H%jklKO%lkJjkjK%%jL%jKLK%jkmnMkjjJ%JMKlkMKJjlmJPPKmpoJLKJjlkJKLM%nnJJlK
-2093DJlJLJJ%%%kjJlJL%%J%k%KK%JloPKnjJkMKmmJMLkl%LklLJJkmLKjJ%jkLOKlnkMLjkjm
-2023DKMJjjkk%lJNjmk%M%%Jjm%NLJ%lmlJNLkmJK%%KjkN%%KloJjjMN%lJLKjkjjJLJln%%kJ
-1953E%k%KKjkLMJlqPKn%Jm%jMKlJmNLmlL%mJkPPKllJKJKloljlKJkPP%nojMJk%NNKjjnoJK
-1883HMJlmjLL%mJNK%Jkpm%%%%J%%K%l%K%%J%lJJ%%JKKjlJLLKjlkkkmMPNjm%%nlKjJj%JlN
-1813HLkKNjonmNOL%%knpMkLMllKJL%oKLlkLJ%m%NJ%%%JLJnpj%MKkkJkKJkjJ%OJp%L%mKKk
-1743D%%LLkpNMKlp%%kPOjooLLjkJNMlnlLKkljKMJkjjkJKK%%KKjkjlkPJlkMMjlnlKk%LjjN
-1673GKj%kmJL%jJ%JNKnnjKJJKKJmo%LMKlnkJLLLNJlj%mnKjm%MJKKjjlKMjk%jJ%KJj%Mjk%
-1603A1lmkKJnQKmLMnlQJopKJL%mJLkjM%jk%K%m%KMNJmpmJjKK%kPMknjMLkpONkqkLkjKKjk
-1534C%%jkMJJJJJ%lmjK%LM%kj%%%lkLNj%J%JJmlKJ%%KjkjKK%j%knLO%lj%jnOM%jkljKJJK
-1464A0Kjo%NlmN%kjljJ%JJ%jJJJkjJLOlqPK%kjNkj0OKjkJklKJ%KKJjjjklKJjkk%PPKnoKJ
-1396HJjj%JK%jNM%llk%JKKjmp%NJjnJNjm%jKJlkNMJkjkJLkmjKOko%KLjKMlrJ0KomLjlJMJ
-1327Hjjj%%mML%kkK%lMMkjKKljNK%%%oqOKjk%jjJ%kMLJlkLJjjJK%j%%kjJjmJK%jkkKK%jl
-1257AKKk%KKJKKloJLjj%lJM%%%j%LKlmNNLjlkJJKJlnn%MKjj%jmKKjjjKKkLKj%jmKKJ%mnM
-1187DLJ%lmMLnJJm%jJMLjnjLKklKjK%LNJlnKL%moK%NjoLjLLjkjjkKL%ljLJkj%JJjk%LJj%
-1117E%jjjMKk%NKjnmkjKL%lOLk%MK%mnkkJMjkKkjJJkKPJplLmJLjKLjm%KjjKK%llLKmlL%%
-1047DlLNJmjmMKmkKLL%%KK%lk%JkjNjmJPMnlLKLkok%j%JKjmJNjom%LJlOPjokJmMN%kJJkn
-977DlMMKJjnnOjnJLKJ%kllNKjljKJ%%KMLjmJKjmjLkjJkl%LJjjNM%pk%l%LJLKmnRLmMMnnl
-906DkNjlKljJ%%NJk%JmJQKmo%NJo%PLjnqOMjnlKkNNkljJKLN%nJLkoJKJjlnO%k%L%j%JklK
-835FOJoKLoKLJJjnnMJkJNKnoPKlm%%lMKkJQJlk%%J%l%JkkJkJJ2MoqlK%kkMLjo%%%MML%nl
-765ENJnkN%ojM%llOM%nlOL%knjO%mjLKJjkkl%LKjlJJlK%lJK%jJjkMKknLlNJ%KOKpmJ0kr%
-695DjKKjllLKJJ%LJmljjJJJKK%kkkkK%KjjJ0OkpkJJKjlm%jjKKJ%nLJmKKJJKkmkKOjlKJlL
-625IMjmklkMJJ%jjjJLL%mmkJJKMKknkLKKL%moJ0MlmljLLjmllLKKJkjJJjj%MjnONkomjJMN
-555A1JnkN%lmNNjmJKjkkjJ%kJML%lm%LMJkKJnkJKkmlJ%jjJLLKkjKK%mlMJlkKL%%%klkJL%
-485E%JlK%mNjlMMLJjjjmnML%KKkknkNMKlomLKLJjlkj%KJlJ%NLkjJljO%ojMMJonM%KLjkjk
-414E%KLJ%MKklknkOJmmKJjM%mkMMKK%JlpkKmJ0NkkJ%jklkkJJ%klMJ%JJjmLJklMK%kkJ%LL
-344A0Jklk%OMjnm%KjKOknONlom%JLOKmmlKjn%%JMJjjKMlljMJl%ljOMJkm%JmKM%jljjlNJ%
-274GLKk%KlnNKolkNJmJlOKlJL%jk%K%nJKKjlOJmmkKL%lNML%nnlkMjkK%jjLNNJllkkJkk%L
-203EKKjkJmKNjnjL%lLKnjMJKkl%KMK%nmNJklOMkmLMJlnkMJkj%jjjLMKmnKMLL%mom%NKlm%
-132C%KNKmpJLLKKkmljK%LKJMJpjMjljk%K%j%jJKjkk%jLMknMJlk%NMMKjlo%PLmokKLLlnLM
-61A1kk%mLKk%QNjoj0MNLLlnkKKjljjJJlKL%lkLMjl%kkJ%J%%kJPMjmlK%l%M%mlKJKJjkjkN
8HKljjJKkMLjmjJk%kmJ%JJNJmlj%JKLl%OmkLKjnNMknm%LMKljjkjJ%kJLLLLkmn%Kj%JjkNJJ
82IjlJOPJqj0JkKjO%LKnoj%LL%mKMkmJJmOJoML%jjkkJ%%%JKJjk%kLL%jkm%jJMJjjL%j%nRO
154A7jon%K%lLMkmjJ%KLJlnMLMkj0NLkjl%MKkmlJKkJKOLlmL%mjKKJK%jljL%qPKk%J%koNLl
224G%OOkqqMKJJ%%lnJLKkjjlNJJKJjmlQMjmm%KJlmKKJJjkJjk%kQOlmKNjnlmNMjmKLLJlpkj
296AMLknLLL%oMO%llmkNJmjjJMJ%kjjj%kjKM%jMM%nokKJLjJKl%KjjKK%m%NKlljkLPkj1Ok%
367DKkjjMNlkJm%MMJjkkkLM%l%%jj%%jlLMLMJmq%PMkpoJMN%noKK%mOMJKnpO%ljM%j%kJL%n
439DlKJ%kJNJlnLk%K%jjLLJkJ%nMP%nmJLjlJKJJjjkmK%LM%noK%JJKMjlnMjlKjMJkkJLJlm%
511AMMMK%mojjjJ%KLJkJlkK%kjLKklOMJjklkk%M%JMjnkKJ%lkJMJlLK%KK%npj%KMkkJKKKJm
583GmKmM%ljMLjl%jJNLJjonKjKLJJjnkKM%kjk%%J%MJk%lkJ%JMjl%jNkjK%ljOM%lnlKKJJjJ
655GL%%LKnqR%rNNKKjmnkjkMLMj%K%p%QjqLKlmlMkJN%j%lmL%jJ%jOLjjjjnJkPO%lmjLmlLM
727IKlo%%KjkMLL%llmOO%n%LJkk%jjKjk%%kKKJLKkl%MKljjJL%onMkkMJJ%jkJN%oMQ%j0%Lm
798FnOJmkJNLlm%%j%M%mMQL%kno%KJjnLMjljJ%jJLJnlLKklM%jKjkJKJll%KL%kk%%JJJKM%k
870ILjll%kkJMMKJ%%knnNJlmKK%jk%MPLnp%OJnlOKkLMJknjNJklnlMN%nK%mkJ%MOJknmQKmn
942CJjMP%oJJkl%LklLj%NJmn%NLKJJlnKJmk%NLknlKNjmkK%JLkmKJJ%JJ%JklJjj%jjLMKllO
1014IJomJJLJ%%%k%j%NN%jJL%nlj%LjmJN%oljMKm%kMNjmlM%jlJLklMjjK%OMjnoNL%kljkLJ
1085GnJJJkkJKNKj%jnjMj%LjoLLkjKLKkjKMjonkLKJj%kKKJkoNNjjmmK%%NOJpmjkOKnLLkm%
1156DLKknjMKjKK%JMKjkjmml%KLJkmOJkLko%J%Kj%KKl%KJKjmJMJmpQM%jnnK%kJKjkJJkMKk
1227ElNLjml
1233B
##PAGE=	F1=5012.676591955627373
##FIRST=	12655.339635440002894,	12655.339635440002894,	0.015194375999271869659
##DATATABLE=	(F2++(Y..Y)), PROFILE
-2861A0Kjmkjl%%jKKMKjkk%JJJJ%loOLlmjJKLN%pjLkkjkKMKjKKkjkKJ%k%K%mmMNMjpkN%ll
-2792CLlJN%mmKKJkJMLjljJ%%%%kj%lkJL%LLl%OJlokKJjLNjn%%k%MJnMLj%kpKj%MJKjlm%N
-2722GLll%MMK%kjMLmqnjJ%NLmmKjJKJJKJJ%jJLJmq%L%ljMQKnn%LJ%%%kjjjkkMMK%%JjmjK
-2652H%ll%ONjonjKJkL%%KjkOLlnmJJJjMKjnJNJkJM%noL%%%kLOKkJ%lkkjkj%%jJLMJkkKjm
-2582B%KjNJkjkmNJkJ%JklLLj%jmKL%%%jlJN%mJLjjONJkoojLjmNMkjOLjkmmkkKJKKKLJjJl
-2512A1nm%L%%JL%n%kLLj%jjjJJmkJLMOMklkjlmJJkJKJJkk%%jkKk%JkLKj%LNJj%J%%%nmJn
-2443@J2OmoJ%ml%%kMK%LjkJjJJkkjJK%ljjJK%KLJ%%JL%nkLkjJLLLjppMjlNK%jkMNjnjjkJ
-2374FKJJjmjlM%%KlJMKnl%%j%%kLMlJNJkklj%JlN%%Kjlk%JK%%LMJmljkjJMOJmn%KJjLPLl
-2304A7omlLLmkLjMMkol%LKkkjkNLJK%moKLKKJmnOMjkk%klkQKml%jKKJMknlLK%llKMK%l%M
-2235A0jljj%%MJklMJkkK%llJLjlMQMjp%KlnkLKJjMMlrRMnqjNOkl%nJKk%J%%LjkjjkLMK%j
-2166HkjjjjJKJ%jmJ%%JJJJkJLkkjJNM%klnjkJ%JKj%M%nKP%nnJMMM%noJKkJMM%mnkOLmnJK
-2096EjKJkmMKjm%K%jJJJJ%lj%JKKLK%llmjLjJJljN%mjKKjm%OLjJjkmKjjJLKKkpPRJoqlNJ
-2026HJ%lnLJKjlJLJmkKLjnKjjMKk%jmNLjmkJMK%llNJmPMlolOMkmk%JJJklJNMJ%kkjj%jkj
-1956DJK%j%mLKmkjLK%lOJnl%KN%kkkNjm%%JLJkkjRPJnlK%%%lkK%mnLK%K%mlKMKkjKkl%Jl
-1886AM%KPLjlpmM%jKKJJK%llKKlnLL%kJlmNJ%%jnLKjjj%J%kkLNKklK%kkM%KjmKJl%Jk%JN
-1816IJnKLm%MkkkkNNJjJJlnjjJJkljKL%kL%jjJjjlKJJNJmKM%moKKlLKmKLJ%lmkJM%nKL%j
-1746EkjJjjLKJmjOMjolK%KMLjmpKJJ%JMjlJMKlojLMJkjmlJLK%%KL%nmjLMJjKNJlkmnJJmJ
-1676BK%JJKKnkO%jl%K%J%mjMKnjNL%lmjlPQ%pokLOL%%j%JloMJnlKL%JjlJKL%JKmm%MLJkJ
-1606A0m%Lll%K%mM%jMJJJKJmmlKLknMKl%PLknmjJkOJKMknlJjkJJkJOKl%LJknkQNkqoKJJK
-1537FJkkJlLOMJ%%klnkKKkkMLJkjj%JjmLL%ML%jlrNKjKmn%MJpPKlJ%lLK%JKln%Kj%MMKlp
-1467EkJKJjljP%ojJjjJJJJKJnJN%jkjJLMloJ%%%mQjoOjnjJKLJ%%kkjJJjlKLK%mkjMOKkmL
-1397A0Lklk%KMLlqMO%mnJLLMjmmpON%nKMkmkmNKk%KJJLJljJkllNLknjL%mLKkjN%mk%KJJK
-1328HKjmmO%lMK%K%jkljJj%LLklKJ%JJlojJKkLLkkLJJLko%MJjjKLjn%LJkk%kk%JjjMjkLK
-1258GkjJ%j%%JLKko%%%NKmlMKJkm%lM%kMKLKjk%KJjlkK%JK%lm%jkjKJJk%OMjk%lkJ%J%kl
-1188BNLklk%JJkJJkjMJlkJLJkljLKjjJKJ%mlPNKnpKJ%m%KJJjklK%%JMMjkJ%nl%N%kj%LLM
-1118A3Ljkmm%%%MJlK%nKJJJloNKkjKML%knlOLmoJ%JMjjKNKooMklLJMLkomL%jKJ%jkjK%j%
-1049CKJ%jLjmj%K%%LJk%JjJMLJjjjmjMknjONkjLLJknolLLMKjlljkkJK%J%LN%ln%%jLJlmL
-979E%%J%kMO%pkLlmKKNM%nmjj%JJJJJ%%LMKlojMKmp%kLM%kjJLknLL%JLkpkJ%LKlJRJqL%k
-908GOJpoLKKmjL%KL%mnkKKOO%opLJnON%lnjNJkjjl%OJmnKKKLMKkJLmrmKKJjlPLjkj%KJkp
-837BJjOMnKLokLj%JkjKKJJKMlrMJojKjKMjmLM%%%k%K%llkLJKjmJ0Mnq%LkoKKLjkj%kLMJj
-767HkkKJjkMKnnMKkkNKjjkmJJJKklJjLLJJJkmLJlJ%klJJJJk%KKklJJ%jjKjjM%%ONJooP%j0
-696CJ%%Mjl%LJ%JlnN%kkjJJ%LOKnrP%lkjK%KMJ%j%Jjjl%K%klKK%mJJkLL%lj%Jk%N%jKJjk
-625GJklkNLjl%k%LkKLkmLl%%jkLMJknJNKK%n%O%kkjJLJlqNJmJLjk%kKLKk%JljKklj%%KML
-554IklMJkjKKn%PL%oo%M%nKNLjom%KMJjOJq%Jkkj%%%JJL%JKjlkJKKkjKjl%%lLL%lkK%%jK
-483ELLlpRJl%JmljLM%lkjJPLlo%%NOKnqmJKLJjkKJ%KJ%J%kjjJJlnNJnJjOMqLNnnNkkPJp%
-412DPJkJK%jklJLKjlnlLKJjljjMMjjJklj%NKkLN%mkkkl%MLjn%OKnkjkMJljMjj%kjKNKklL
-341HMjn%jkJkKKNQJonJkmJNjlMjl%JMlpKkJL%%%MJljmMKmM%pOPNjpnKl%KJK%lj%%jkMM%j
-270A0LlmN%nkOOkrm%OKmkMM%njk%LKJjnLNJlljjmLLKJL%nmjjM%kKM%pPMJmoL%nKJjKKJKj
-200A0pJK%jmML%ll%%jjLNNjl%JKknJ%KJkJMM%mjLMjmmJjKLkmkkKKLLll%JKJ%knKQ%mljk%
-130ENLnoKJMK%%lll%L%jOMlqNOjnnkNLljL%jkKM%mm%%jKLJmlLKMLL%lopPMjmjLNLkmjKlp
-59AKjMJlkPOKmolLKM%ljJllJKKjlmLJ%kjNM%jJloJ%kjMLmONloJNjlkJJllKMLjk%jnOKmLJ
12IKJlJKloNJpMKnjLKKJkmJ%jj%MljKkK%JL%%%%mnLK%J%JjmjK%jMK%JK%mnLJjk%%jKJkJJj
85DkQNmrJJJJLkkKmkjK%%jLL%mjJlLMJljOMK%monKLMJlmj%%kLL%j%kl%MLklJP%oMkkN%kjK
158IJ%jJ%mm%KMKlljkKMJlmKJ%jJK%%J%jKJnkKPNlq%Jj%JJKJ%l%JKJ%J%kkkljjOL%ONKmj0
229InQ%mJk%jjJKJjj%MLjl%%%kllKJk%JMMjnjLMJmjLkolKPJolMNknMKJknjLNNJoqL%kNLjk
301H%L%rJ0OlnmlkQNlr%LM%k%kkJJlJOKnlQKllj%jkN%mKkJJjLL%kjKKlnkK%LLnjNkoJJlL%
372CKjkN%%KKkml%KLK%ljJJj%%jmMNLKKkolRMlpoLL%lmOLkknMOKknnQLlkLjmmjNRLnplkKJ
444D%%K%JLknKJjk%NJljKlJP%mlKLkmLL%%j%%%%lKNjplMKJ%j%JjkO%mkKL%ll%J%kl%%JOMK
516A4ml%JjjkLM%nJjj%kjKNLlmJJK%jj%jjJJLKjnmJjJLjnMKJkkkMOJmml%K%%KJj%J%kkkQL
587A1loJOJln%KJJJ%jjjj%LPN%or%%%JJ%jLKjlkLJkmLJJMMjnl%MllJkkOKKKkomJJJj%MMK%
658A2KJnnJ0Jj0KNJJKlplLmjMLJKKjqLJ0jqJKnoJK%%M%kjK%lkjJKkLLkk%%%%jLKKMkpLJJK
726A2lkkLKmjKlkRPJmnmlKJ%%MLjmlklPNkm%KLKJK%mokNKjjkjK%m%LkjLjKjkJjLJpPQ%pmK
797HkK%lmLJJ%jlJKjJNJnkRLJjmolKJ%kjLK%kJMKkjklnMKkkK%kj%K%KjjJ%KLJllj%JKkjPj
869InNK%jkm%%jJNNJljjlj%k%JkjKLKkJJlnJMLlmOKkJNjkmLNJjlmjKMkqQKom%MMJlknKO%m
941Fm%JQMmpLklMLJkk%jjK%ljKMLjj%k%LjnkKNKmoK%k%JJJ%jKjkMJJJJkmKJjKJkm%KJJlJL
1013H%jlkJN%nL%kj%jKOMjl%J%jmm%kMKjK%n%JNJmj%%jLMk%KjkJ%lmOjlJj%PLlmLJlkkjjM
1084EKnLKKKjjJ%mnJJkKLjJNKomOkoKNKjkJK%njLknJ%NKjkj%lMKkKLknjjQPjqm%RJ1jj3lM
1153A0mkJKJjkj%%jNKLKjJkmljKJm%PJkkjnONjnkK%kn%MNKK%nnJLKKKlmKJljJJm%L%%jm%J
1223BJJjKJJKjkj
1233E
##PAGE=	F1=4871.1457948540646612
##FIRST=	12655.339635440002894,	12655.339635440002894,	0.031931892037391662598
##DATATABLE=	(F2++(Y..Y)), PROFILE
-2861IJjklkkJJ%kOOjnnjJMMMjooNK%jj%J%%K%mkKjkJ%%KKjMKml%KJjKLJlnjPOJmoj%%kkP
-2791IKlk%jj%KLjmLKjkjKK%jllK%j%KL%kJlNOKlokLKkmK%%J%%jJjkOJ%jnoM%jJkjLKlJQK
-2721A4kmjj%jKKJKKknoJK%l%%LNKjjJjnjJLKk%jnLKKJmjKNjoMKJ%k%J%%jlnNOMJll%JJ%k
-2652A1klm%OO%omjj%%J%JJkJOKjmmkLMkjKklMM%lKNJplKkjKJLO%pkKkmjL%mKKk%NM%jKKk
-2583A3nmk%KMKlmOOknnMLlnNKmj%kNJkjj%%lMLlkJ%NN%jkkkkj%jjM%lNKjjlmKj%K%KKKJK
-2514A3%ml%%kjJJK%lkLMJjJ%klkJKK%kkKJJJJ%loKJjKJjJJlkkLJkJKKkmOJj%K%jmlKLL%%
-2445I%m%OKjlmjJjkkLJ%JJjlNLjk%mLKkm%%%MJ%J%jKLKjpjNklKMLMjprP%mJMN%oNMmnm%K
-2375FKKk%%kJj%JJLMjm%%klklKJJLJklKkKNkmlKLKjlKjl%%%j%ONJkkkjkkjONjllkLLklPN
-2305A6jklkNMlqkKLKloJJkKJKjm%MMMKlr%%l%KJjlNKMMKlnn%MKkk%KjoNJlkjOLkoMM%kjJ
-2236HKjjjlkNJjLLknk%J%jlKKjj%PMmlNknmKK%KLMKlo%LmlKnQM%jp%LlmLKkJL%jjkMOLln
-2166Hl%kl%ON%mjLJkmjKK%l%Mjmk%ON%mkj%jjKLJkmKNjnJKk%JJK%kmjMJljMOKmolNMnoNM
-2096IK%loMJlkJ%%jjLjKK%kkkLN%%LJ%%lqJKJJ%jjkkLJ%kLkjMjk%%LNMjpmOLjokQN%mpmj
-2026AMOJlnJLjmkNMjnjMllL%%%%lLJ%KJjjk%%K%kKLkkPJknnNMK%ml%Jjk%JJLLJlmJMKkk%
-1956HLJjjjoJJnLKkLLl%%nMJlLLkmlMKjjk%LL%oJON%n%Kj%%l%LJko%NkoL%%KKjkMLlnkJj
-1886AK%KMKJjoJPKmnkjlLJJJONmoJLlmJkjMkJJjkLKmkJkJ%%%%NMkpK%%LJmjJ%j%%JKj%OL
-1816A4jnmM%lljJ%jQOknljjjJJ%jjjKLLJjjljJJklK%jKLKmkLkkJjLk%MjNJmKKjnmjJKjjO
-1747HLlpLK%%jJjjJ%KkmJ%%QQJoomkN%jJjkJKKjnKNKjkllKLKjl%LOKnolKK%jJLJ%%kljJm
-1677A%%KLkjOjnLKkj%%jJ%%kNLlnJ%lJ%O%pJ0LnojjPJjJl%%jlLL%kljJM%mKK%kkOK%knkJ
-1608C%j%NJkJKJjmmKkjLMMLlnjjMLloKJjLMKllKjljKJK%njMJjkkkJMLkjMLjnkLK%kj%%jk
-1538DkJJj%MNK%k%jjkkKNJooNjLknJLMkn%%LOMJknqJ2MomJjkkJlM%mJKLJjjKJljK%jkJOL
-1469A5jop%LJjkJOKljL%mk%JjkKLMMknk%%%L%kjjJ%%Kl%LjmkKMKjJLkmjlJKKJ%%%lljKNJ
-1400Ij%Kkkj%JJMO%ppOJnlKKMLjklmLNJ%K%lmmkMLJll%NMjlj%lkkLJmKLNjmmKJlJJjJMJk
-1330FkJM%pMOkj%ljML%llK%KK%kk%jkjLNKlmjMllKkJKknMjJNKjkKL%lmjmOjlJjLKkmkLJ%
-1260DLKjmlPKlm%K%ljJNOKkmlKKlmKKlkJlLJMKkL%j%kkMM%nkKjjjmLLjnKjNOjm%jnjK%NJ
-1190A0klJJmJLkkK%l%LKKKlnMPJlmjJK%lmkL%jJOPKoqLKkljjJkkK%%M%kJLJ%KKmlJL%%jn
-1121DlMOMkllll%MMJnJL%L%mm%KJllKJmNMKmoOLjjmj%NM%lJJkn%JjkJPNjmnmjJ%JLMKjnn
-1051@NO%mllLJl%LK%KMJnmJJJKK%k%JnJNlnk%LKMK%jkmmKMLJ%%j%kkkKLjkkKMKJmkJmkJj
-981ClLOJkljJNjoNLmoJKONjnoJNjoLJljkNLK%jjJKKlnjLJJJkl%L%mKKKKMlrjLlkjLLMkqO
-910F%%QLmolLjm%MLKJkmkLjk%MLjljkkLKK%kjJK%jlmPJnJLkk%MMKllLloJjk%JLMMJkkkKK
-839A1lpOjnMjLkmL%jJMKjllK%jMKj%kljlLOLkqLK%LjmjKK%%%%%JknPJkjJjmKJlJLkmKj%J
-769CjLLklJKlOLlojKkLPJjkmkj%JLKjmkJ%KKjmLOJnj%lkKLjjJjjJk%LljLNMlpKk%OLjmnO
-698HJoKKj%kmML%JKjlj%jjkJJ%%MLmJQloJjjkjJML%%KJmkJ%jlmLLJllKJLMjok%%JL%ljOO
-627A4KknokNN%nmKjMKmjLlKNkmkJJ%LLjnJNJmlKL%l%jl%KMLkmJ%mjL%kkKLKJjjj%%JJ%jl
-557DjJLKlm%KKk%jLOLjpmKLkmNMJlnlNMjlmRKopLJL%kk%jKM%%KjlLM%kjojKj%JLLljkkLj
-486EkKNLkqOQkpk%klLKjjj%KLLJlokMNPJmpmjNKjjJKjkJJKJjmlJK%llLMK%mkLlMLnnN%KN
-415A3jpkNKjllJKK%JLJ%%lp%Kl%kMLJLloj%J%KJjlQNkoKJmmNKJJjmKKl%LjjjJ%Ljmk%j%M
-345FKjmJPKmnJKjmLOMNLmrmJjMMjllnMjJOlnL%kkkKOMko%lKKkNjmKOP%j0nMlnJKMLJmkJm
-275BkJMLKKmoOK%%MLnqlMNjnjJJj%LjKJj%lnPNjmkjkKMJlJL%ll%%jjKMMkqJ0MmojLkl%JK
-205FKJK%lnNKmkLL%jnjLjkkJNLKJklklKLJ%JJJK%kljLLjmk%%MKln%jKKMMlmmm%JMNjlLjl
-134FKJlJMJlnkkKkLL%jkJL%nJMJnLMlnJ%OKolLJj%OLjml%%lMOJmpjOLjJMjlnmKK%%kJPLk
-63A3k%%lo%%JjKJLK%J%%lkjJ%kmN%jPJlnl%%jMLJlKNjqJJm%NMn%MmmMMKjjkkljKL%nKJKl
7CKMlLL%%jjjllJkNMkoJOKJ%%nlK%llOj%jmJj%LM%lljKJ%%kNLjmlJJjKJ%j%%ljJ%%jjK%JM
81GLJ%loLNjnkKJ%j%MLjljKJmkMJknK%jJjKjKOLJK%knjKLkplJjMjmMMJjmmKLJklNR%j0LJm
153F%jJKJLKJlom%%KKKjjkjj%MJlLLjjKK%kjjjJjmk%NMJlljjkjKLMjm%LKMLjnmjjj%jLlRQ
225A9KknpkJ0%rlMjjkJKJJ%JKJ%jKJjkk%JmlKML%jkkJM%qLNlnlKKkkLkj%MMJloJKj%QKmrO
295FKkLN%nmMKnO%nm%JkLLmlKKNlkMlmMjkPJmoPLkmjJK%JKloKjLJlLLkjLL%pkj%L%kkPMlo
367CNMllJJjnLOK%jmo%KkKLjj%LJ%jjlJKKjljKk%RLklmlKjkMLkljkKLKjmLPLmpjLmlKKPMk
439A4mkmkML%jJjkkk%K%JMNJnlJknNKj%%%m%NJj%JJ%kklKLjmkKKKJ%%J%mLLkkKMKlmkjjkJ
510CLJkjMKlpNLJjKLKjnlLjmjJKM%kJM%mo%QLkonKMM%mmj%MM%nmKMjk%k%K%JlKjlJ%LJJkl
582AKKLO%noJMJm%lNLmkMMko%jjPPMnrjL%%kjKM%moJK%kjMKkKKJkl%LknKkLNJJKknlJKklJ
654BLJKMK%mmJJkJL%%%JnkNkm%JKLJlkNN%nk%mjLJkmML%JKjmlKJ%mJMk%Lj%%%JkKP%pkJLL
726A3llJNKnoN%pPQLlnmlk%jLMKkklKkJPkpkKMMK%jkm%MjljJjlML%kmkLkM%nRMmokQNjnl%
797F%LjjLjlkkj%MKj%MLmqNLJKjln%M%jkJOKj%J%kkllJLkljJK%%%jkLj%LjjKK%kjJJjk%Mk
869FnJKLKjoKkKjJOKjjKJlnl%JKKJjjl%JjlJKM%nMLkjJ%LJ%Ljmm%LJJkpPLmoNQMkpojMKjl
941DkkOQLoqkJJkQLjlj%kJJjK%kjk%JJLL%njLKko%JjLLJkkjlO%jPLkmJkp%LLNMjnn%LkoLJ
1013ElKKJKJ%kjKKjmk%LJ%JjlnKJjMJjKlnJ%LLKKlm%MNO%mnjj%%JklN%kLjnLKjKKmpLJkLk
1084DkKMLJJjjJklkj%jkLJlMMlnM%%L%jlmJNLK%%nlJ%%jkjJKJjjMLJmlKmNOjpmOJ0Rlj2qK
1153EK%%%%%J%kklONL%nlkm%%QMlrOMJJmqQLjkjJ%mmJMNMjjmmj%KLKJlmj%NNkolNJJkmmKL
1224E%kMKk%jjK
1233G
##PAGE=	F1=4729.6149977525019494
##FIRST=	12655.339635440002894,	12655.339635440002894,	0.011938973329961299896
##DATATABLE=	(F2++(Y..Y)), PROFILE
-2861GJjkmjJKKjmPKmmLjjMMKknjLjm%jJNKjjkjkjKLJjkjkLNKkmjJ%kNNjlm%MJkl%jk%JkN
-2791FN%llKKJJ%loKKkjJKKJjnjM%mjLMJlnKOLJkkjLLjonjMLK%llkMMj%%mlMLknjLNKmnQN
-2721A5%nllkkMLJ%J%knJK%jkkOO%lK%nnNmNNmo%K%KM%mjLJmlN%J%j%JJJjmmONMJlnjMM%n
-2652A1ol%NLL%jjllkKJkjjkLjMMjllMK%kkj%LLjkmOMmm%ljMMMLKlppLJJJknLJkLPKlJLKj
-2583A6mom%KMKjkMKjjjKJmqOLo%LlkKJ%JLJlmj%JJJNKkjjj%kl%KkLMljLknJjLjl%%LMJ%%
-2514HklMMKmpLKjjj%J%k%JLJkjKLJkll%JjlMLjkKJjjJjk%JMkoNjjNKloQLknlK%kMjmNKJ%
-2444IjlKNLkopJ%MjljKKJmLNK%%mmP%mljJ%KKKjmkKKJklKJkkLMJMKmqLklLLNjnQLnojL%J
-2374IJj%llMJjJMNNkpkjjkllLkJLJkkJLLL%mkj%%KJjnjJlKLKJKJjll%JmMOJml%kKLjljLJ
-2304G%%mOOknn%LKkoQNln%KKkmkKNMlqOkjN%nJ%lLMOMjoolMN%nk%jjk%LJjKLjkMM%ml%J%
-2234HJjn%K%MLjnm%LMJkkJmjLjmMNOJopkMMJjLLJl%%lnlMl%OLjnnLlKJk%ML%%j%ML%mmlj
-2164CjJlQOkkL%mpNMjlkjJJjj%lLM%ll%%%jMO%mlLMLknk%jjKMKkmnNJj%JJ%kjkJKnKLRLm
-2094A3rKNlokJJJkJL%k%KLJmmMkLOMKkpmLjkJLMjooKK%JLlJjkNljOMMKlojJJmpLNPJmnnK
-2025EQKml%j%kkJJ%k%KlJKJK%kkJ%l%MNJj%kmKLKmlPKmljlLMJlokMLJjkJNJjKmqMLL%nkK
-1955FKKJkpK%k%NkkOjnlMM%kkkjNJmjK%lJjN%nMJJ%kKLJjml%LJjkJLlmLl%LM%mLO%noKjj
-1885BM%jkJJlNQKmlK%klkLoPPlmJJmoKLKJlkLkmNNlqMlMKkkkKM%jJ%JKjlKjjjj%jKjLPJl
-1815A2moJLjk%jMLLN%orKK%kj%j%LJML%kklljJkKMKkkkjjJJJKLJnj%j%P%qNOKnokMMjlMM
-1746A4kplN%kmLKKKkoJKjj%QP%mjkomKjj%JK%jj%LK%kk%jLO%o%LKJjnmjNNknjKJLlnJ%Jk
-1677@PKpRKrJLmjL%m%J%%JJkKKkkj%NKkKJpLLlmjKNk%Nkj%mmKOO%mmJKj%L%lmkNNLkmkjj
-1607El%NJjKMJjooKKKJjkJjnL%NKlmjNLkm%jONkpnKkMKkjKKjlkK%LjjKKMkpMKmmjMOKmqO
-1537FjkLML%kmj%%jjkMQJqmKmPKjk%JJkllKMKL%ojJ1Nkok%lljlKJ%PLml%%jmJNMKknoLJL
-1468HjkkjMJlkNN%lJJkj%ljJKOJjllk%JjJJKKKjm%%kKLJJlpjKjJOLJmo%LKJJjkjljLLJ%J
-1398A1knKMjmjMM%lmLJnlJLOJmjjj%jkNPJmnmjLN%pKKKjj%KKkmkLK%kKLjnlLKJJJjkjJJj
-1329FlOJnKLlKjnjJJOjmLKKJ%nKL%ll%ONknoKjkj%LK%JjkKJkllJNMKKjppLKKlMMkpjj%KM
-1259GJjjlOLon%NMjn%QOjnl%%mlKKjljKjjLMJlKKk%lkKLJkmjLKljP%mKMjlJkoKK%JjnQMj
-1189A1nkkjLKjJLJkjL%kjljON%lljJJkmjOOjmlMO%pnOLkllmKJ%jkNKllKjLKLKkkKKjklmN
-1120HnKMklj%k%%NM%K%%KjonLN%lkKKkljLKllOL%kkjjK%l%JjlOKlnNMJJjllkKKJJLO%oq%
-1050DQjqKJjjjkNMLLJkpqQM%kjjkkJmOPjmk%LLJmnmjJjKLLjlLML%mmjJjmJJKLKkjKKklkl
-980AQOkokj%%k%OJnkM%KNKlomQJpNJqLLlkNmMN%k%jn%KjjJ%%%kk%MMK%Llo%KlmJL%JjlJj
-909BKMKJllKmkJkPOjnmJLjoLjJMKJkmmJLMjl%KKkm%MklKJKjkNNKmqJjJN%ljJKJJjljj%%k
-838B%K%%lJJkN%m%MOMkoo%jJ%%LJJKjjKKJlmMjlLjmkjMLJKJjkllKkJL%%kKJmJMJ%lnLJjJ
-767EL%kJ%mKMjmlKLNLjlkkkk%JJK%mKkMMJjnJLjjJ%%jjMJpljLJJ%J%jMQMlplJkj%jkJLlj
-696CKKjk%jKKJjkMLjkjkljJ%LLjjOMlpl%lJ%MNJkLO%plKlmkMM%jmmMKLLkoJkmNMj%l%PNj
-625A6np%KLJlnJMM%llkLNLjjJ%ll%LJjKNjqpOJkj%l%KNOKlqlM%mKNjnjLLKjlkKJ%LMjmmm
-555BKM%lkkL%jK%jLJnKL%l%KKjklJNN%opKJlMJl%Mjlk%JM%lN%jOMkmjmj%lNKMMkmjlljJM
-484HM%nnJ1NlnllkjJMK%KJjjjkljJjLNNJkmojJ%LOLmp%LJjkk%KjkkjMPNjnnj%JjmKLMLlo
-414CjLKJ%k%klNK%KKJjmmkLkjJKKkLknNJkkJjLLKLkn%jkNLkkJ%llkJONJkkK%kkjJjmjLLK
-343A0kpNOkpLJkmNNJLLkpJLkj%j%lkOjqOKJKjljJKKJmnl%KKkJKkKKOLqmNklkJKj%%OLom%
-273DkML%kkONJlnlkkjMLjmjJKLLK%%j%ko%OKlnMLlJLkmLM%lnkLK%%JjllRMkmjjj%LKkmjK
-202F%mLPJm%K%kmjKk%JjKLnMPklkjkj%JMK%jjmjLMJlk%jJL%kmkKJMNKknmkJ%kNMmojJL%j
-131CQMkmlkKLKjll%jLK%j%MJo%Kkj%mOLmmJK%JKKlnJ%MJ%OLlllkK%%NKklk%LJjlmMKkkjK
-60G%njJM%%ML%kJ%kjj%kjlJM%pPNkmmkK%kMKkjN%mL%njMMmmKkKJKNK%llkljKKKjkNkkLmJ
11ELj%OJjkk%KL%onLKJKKJnnNJjojKK%lkKM%mjN%k%jJKJLL%llmmJ%LL%klLL%lm%%JJjKKJj
84FlJKj%klMMJJJ%KjlJL%plOJknK%kkJ%jOLJ%J%Jj%J%mk%KK%okNKjk%klOLllLQJpk%njJJj
157CJPM%lpnML%j%KJJlk%KJJKJln%NMjmmkJJKl%LJKJkjkjJ%kMJnJLJKKllJKjnkNjkJ0P%mn
228A1nmJ1Mnj0NLlkjlMLjkKLllOK%jlJKjjML%mm%%%J%oMLklkJjk%LJJl%MLkmkLLlJP%olLK
297IKJlnkOJkJklKKJkk%L%oPMmnLkmJKOMmqMKjmj%jLNLjnmKjKKLKlnL%JjmMjmOKknKLkKPM
369A8lmkjljNM%klkkkJjLN%kjKLJknkLK%lnNLllPLjjkjjJL%omLjj%%JLLLKjkmnM%%%mJKjK
440FJk%KJjkL%mjK%lkKPQKlmmn%L%%KklKKJkkL%jkkjKLJjkk%%LJ%JJJknJJKLNKlmjkmjNPL
512A6oq%NLokNKKJJ%jkkJklJJl%kJNOJpnOLK%n%kkNJlkk%NNJnoKMKjm%j%%%nMkJLljJ%JKJ
583GJKKjjkk%%lJlNN%kLLlqKKknPPJmjMKlon%LJl%Kkk%MMkoLLkk%lLJljKJLKJKj%moN%nKL
655FjkOMjmlKLjl%J%nKjKPjoK%klkKLLJ%%kl%LLK%ln%ML%lmJN%ojP%kPKknlJMloPNjnlJMj
727A0lKMJmrOJmKML%kmlkjKNLjkkmLKJ%oOOjqjNJMKonQjpmKLnPNlnj%jkMLkNNlr%OLkmljj
798BMKK%nmKM%k%Jk%MJkllKKJKjllNl%%JPL%jjjJ%npPMkmljJKLklJK%%%kLJj%j%KjmMKknJ
870BLKkkj%LLKkm%%lML%knQKll%kkMj%LknMJKKnkL%kkMOKk%jljjnML%nKLklOOLknp%NJkkk
942CJMNJlljljNjkJkKKkJMk%koL%lKJKL%m%MKknlLjjJJ%%%jOJjOMlpmkjJJKOLjmolLjjKjJ
1014DKKK%%%KLKJlnnjj%KN%nK%%kJKl%JmkLK%KNKloLPM%lmmkJJJJ%KjjK%ml%KLJnnNk%OKl
1085IjKJk%%J%jj%j%%LMJnn%LkoOMMJknnLNNJkmmkJJjm%KLL%mkNJknJLljN%mNNMLmqnJM%m
1156EjKLKjjklKMJkml%Jj%ONjnoNMJlpML%%kj%lkKKLJjjjj%k%LL%lmNJKLlm%L%%klkKK%JK
1227Hjjj%%J
1233F
##PAGE=	F1=4588.0842006509392377
##FIRST=	12655.339635440002894,	12655.339635440002894,	0.0054424991831183433533
##DATATABLE=	(F2++(Y..Y)), PROFILE
-2861Gjkk%%%kL%lLjJM%l%J%%JjJLjljKj%LK%%%klLN%mlKJ%%KJjlllJPKljlljjJJK%k%%KJ
-2791EjKK%JKKJlmlK%jjJJj%JkkRJnpNKJljMOKjkllJLJno%%KL%%%%J%kLLlnNLknjKKK%mKO
-2721A3LlonkLKKJJJjkk%%J%kmNKkjMJmlMnQNopOJlkNKkk%kljJKJJj%%KL%mmMJKK%kjMLjn
-2652HnkKKJKJKJ%kmjN%mn%MJkKKjjJj%%JJj%KJjmjKjjlKJkPLJKKlpmMLJlqOJnLL%lkLNLk
-2582A2mm%LLJjmk%JLK%jkkJMloP%l%JkLN%ml%jJL%%mjL%KJlmJ%lOOjlLkoLJjlK%k%KKklK
-2513DLNNKnrKJjkl%%%JJ%jKJK%lkJjkKMLjm%M%ljjjjKK%KLknlKjLKljQLlmjkJLJmkMJjjl
-2443CjKLL%mljLJkjKMKmnNJ%MJqJO%%jkKko%N%jJjmkLKkl%%%%JMN%q%jKMK%lmJ1Lmok%JL
-2374IKjlkkjJLLLLJjlmmjj%M%mjKJlMNKJkljK%knMM%nmNJKJjljKJjlJj%OjlK%llKL%%llL
-2304DJ%lKNjlkNNJooRMooLJ%kjJJlJj%MkjOJnkjkOJKL%nqPM%mnkLKlKK%J%jk%MMKjnkjjJ
-2234E%j%KjKKkmk%JLMjkMJjmlKmMPLknl%J%J%LL%jJLjnokKk%LjkMKjjJJ%ljML%KKJjmojL
-2164GLknKL%LKmnQPJoolL%n%Mjk%K%jnMKMkoRkoNKJKkpKKjkJML%mmLJ%kkk%Jjk%Jj%JQOl
-2094A3pKLll%jlKMKkk%jmPLlk%lKPOKooLJolMNNkookJLLj%LkkKmLNJ%KLKkjjoqNkQRjpj0
-2026CLNj%JlmJ%jkjKkKLj%%KJjjkkJK%jMK%%kjKM%rMPjnm%jKLjoMKlLLjlpPLJMjqJjmNk%
-1956EJmPNlqJ%JjMK%jlkKLJj%k%MMjopL%kkNMllO%k%jlMOlqKKKjllMLmkKKk%NM%%JjokLn
-1886CKNJkkkk%NO%lkKLjljKoJOkk%%kjkKNKkmJJmkPKnlLOJnl%l%ONKkkJlo%kLJk%JKlKPJ
-1816A3llkjjlKJKNLjKKmpjJKKjmkJOKLJkmklkJ%jMLjlljJJJKLKJjnjLkkMJoKPLln%LKmnO
-1747IMjmpOJmjJJLKJlpJJJKMKmKOjnolLLLJ%kkj%%%KLJkmlO%nKJ%kmM%lPMlp%NL%j%lmjM
-1677FQKoKJplKmMNJkmmLLjm%KJKjl%MjlJJmOLmmJLJlMOkjkn%JKNKmkjmjMLJlljKLJj%KJ%
-1607A1loKL%%MJkmjK%JJ%lklKLMJln%KLJlnKkOKlnOKllj%kKJkLP%mkkJK%%kjJjlLJLK%kk
-1538EM%lmPL%jmmJJ%jjLMkoK%kJNKkmjKjkkK%JL%mKPOJnlJmk%%lJ%M%pMjKJ%kOQKmqlK%J
-1468Hj%knMKjmMQKmk%JLJmjjjK%l%Jk%L%jjKKKjj%j%LLJJknnk%j%MLjnlJLNNjkJJ%jjjJJ
-1398A2koJLknNM%mjKJ%kllPMjpJ%kJKJ%KL%mmK%kLMKkkklKMJkm%NJjlmkLK%KLJkJJJJ%jm
-1329HoOKljl%M%km%JNJjJKlj%JOKklk%LKknn%J%%LLK%jmKKkjKJknMQLknpJNKjKLjqlM%JJ
-1259IjjJk%jkMlLOJnnNKkm%LknM%kj%kKKjlLLJljKjlKlKJLJjl%kKN%JNKlolKj%jJN%nmNL
-1189IK%mnjLj%MJjJLjmllNOKknjJJkmjKNNKmoKMjmmML%%%JkkljLN%pMMkJJkjJ%LKkkmJMm
-1119FnMJLjlkKJ%KLKjj%%mlmML%%j%JjljMjmNJ%JkjJJkkJJjJMJnlLJ%JjllKKMK%JLKlnoK
-1049D%jOK%%kojMMMJjmjNLkokK%kkkjQMjljLMKlon%k%%jK%NOJjmkllJkMLjkmJ%KMOMjqpJ1
-979A3Mno%JlmKJj%jML%%NKnp%NKjJloOLjkKoNOkjJjom%%%jMLJK%lkLKjJJkJJnnjKkML%kj
-909DJk%NllM%mKjLQjnljJj%MkkKJJjlmL%%%jKJJjkjj%JJNMjkLMLlnkjjMKkjJJklklkMKj%
-838EkkJkJKJJK%nMOLJknmjjjKM%kj%jNL%jlLLnmKJkllMNJ%jkklJOJlmlLKJ%l%NKjmnK%Kk
-767B%K%JK%m%J%JLLJjml%JkjLjk%K%KKK%k%mlKLK%Jjk%%JkkKK%%k%JJLNKknl%jllLJJ%nO
-696F%m%KM%ljMjoNNLjlok%%NNJk%K%lllKN%pMOkmNO%omJllJMLjmlmMLLJmJKlmKKlJJlMKl
-625FnMKj%MJmkMMjl%KKK%k%MJmpmKLKLLkqoMk%KJjJKMKjjlllkLNMjomLKK%l%%jjLLJjjkl
-554CJLjl%%JJJJkl%kJ%%JJ%j%jjKMM%mljK%jMJkLknMjkKKnM%jPKmk%kKJpNL%MJjlm%JK%j
-483IlljNM%knkL%jKjMOJmmnjJkJJ%LOMJlmk%l%J0LnqkMj%jjLM%nmJlQQ%pqLJjkJjJNLk%M
-413A3jmllJM%oO%nNOKlnlkjjMJ%%jjJjNKkkkMN%jLJmonMM%kk%%jJJjKNJkjLlqLjlJLJjML
-343A2kqNNjqJj%J%JjNNkmNKlmlk%JLL%o%MLJkoLOJljjjkjjJkLJnKjNNmlOknmLLjjLNLnk%
-273InkKKJKNOJnqpKkKK%JLJ%JKJjl%KJloKN%nlNKmJMmnQMjlkkmNNjlkmJOMjlj%jjKK%jmn
-202@K%LNKlkLKjnnM%ljKLLkMKj%%jnl%kNLJJjokNLJj%kk%MLMJnnjKMLlqnJKKmLM%lmKJkR
-131A1Qjolj%J%j%JLJj%kkKKJkmKKkml%NMjl%Kjll%L%jKLKk%K%JJmoJLNKknKkKKjjmljLKk
-61DlK%KKLlkMNMnqJkJL%j%jljMjlK%jjLL%kmKKmJLjjKjkjNLjkjLJkKKjk%%jjlKNmkOJlnm
10@L%lKPPKk%jkkjj%kmkMN%pKQKjlnlKjkkOOKnoj%jNJklMLMLkno%%kJJNKkJK%llJjl%jM%m
83A%NNlo%%jMOLjmjKlmLM%qMN%mkLJklkKKK%K%jljLKJjkJMKjmoLJljKK%kPMkmlKJkJJmoMJ
156FjJMJ%%knkPLojK%%JJkJK%Jjmk%jJJkkKlPJoLKjKLjmJK%knL%JMJ%kn%LLKlmMjoKMLKkl
228HknRNkrJMjJ%m%MjjNMmqkLJK%k%KMLJjlm%LKlkk%L%kjJll%KMjnOMlkJk%OjmPJno%OLlo
300CkMM%j%jkJMKknjLklPJjkkmLKJ%%knL%jkML%mKM%njMj%MNJqnOjmlJK%mPMjlljLMMJjjk
372A1ln%M%kJJljJJJJKjl%LMJlmJMKjmnKKjkMNlm%KKK%klKKnoK%jMMKlmNJkJJkkjjlKL%JJ
443Hj%kmMKkKK%lkjJRMknnJKklKLjnLLjlmLjkJ%MML%lljjjkJL%%LJllkJOPJnnLjnlNPLnq%
515BJMknLMKjjJjmJK%kjLJjK%kLJnjJmPLmjJlLLJ%ljLMjnoKNKjljJjkKJjkjJjkJKJjkKLJ%
587HjJ%%%lmJPOkokNJlkKKjpOMj%MJknpKjlJLJkjKMKlnMJlkJ%lM%jjj%KKJLKkkKjm%MklQJ
659A2mlnNMjl%LKllKMMkqMKm%JjkJJJJ%%kkLMLlp%NLknJjM%nRLq%R%onoPOknnPMlmjLJljP
730A1%nkMjnJKJKKjmkjjNNjlmkMLLmmJ2Plj0nNjKJnjRJnnmJ%LNloKK%kJ%kMNjnkNLknk%J%
799C%KkKKlNJkml%KLjl%J%%%JJklLJKJ%KJjkkKLJmnNMjmm%jKLkjKjLJklMJjkkJKl%PJnmM%
871F%jkjLON%nnljPOkj0jJRMorJ%L%lKKk%LkkNkmJJJJJJjjKLJKjnmLJoMNkmkLKJjk%MKkmk
942DMMJklJMkpMjlMlJLmjK%JlJNkmlKMKjmlMK%ll%KKJ%kkL%JLJLKknnjJJJ%LKlnMLkmjKKj
1014EjJKjjJLNLjlnnlJKLNjpKLKlmLkjLjljJKMMLlpkNKJ%j%Kjl%JjkJJLM%oqKK%kJL%%KJj
1085Ijkk%KJ%j%%jjOLJJkomLMjlJJKMJmokNMJlnjJKj%LK%%JkklmKLKkmjLMjnPML%loJL%%j
1156A0nlOJl%j%%jjjL%jj%%KKJJmmL%j%jkLLl%M%jjjl%%%JJJjlKKKj%M%ljlJNJkkjjjK%jK
1226E%kj%LK%
1233G
##PAGE=	F1=4446.5534035493765259
##FIRST=	12655.339635440002894,	12655.339635440002894,	0.0043130228295922279358
##DATATABLE=	(F2++(Y..Y)), PROFILE
-2861EkkLKK%lnK%jLLjk%%kjjLKKLklJL%nkMNLJko%OJmlj%jjJKJjkkKL%jL%mjjjNNjmj%M%
-2791A1moNJJ%kjJjjJkkJjOLkjjlJ0LnqjKKj%KMJjjnmLMKmoMK%ljjKK%jJNMkqJk%MJjKK%m
-2723GkLM%lolJJ%KNLkmjKK%lk%jjJJ%KjmJjQLnmQKkmoLKlkKjJL%nLJ%JjKJlkLKkm%JJ%LK
-2653I%ljKjmKNJj%L%oJMkm%JjmN%jJ%ljMMJlmJM%%JknjjNLoLMjJLJopRNLlj0jMjkjkKKmK
-2584DM%m%JMM%llkjKJJknLKjJjlL%%KjmLKjlL%jN%lj%jlKNJpLKnLKJkkNJl%Jk%JllKJJjk
-2514CjkNPMkl%knlKK%JKK%mnMKkLOKkopOMJolPKllk%jkNLJkkkJjj%k%%MK%J%k%LJlJJllj
-2444BMjlj%LJjmML%j%KKmnNjkOJo%MKK%%JkokjNMJmmJJl%Kjj%J%jKLlkLkKNJmoQOjmmkJK
-2374HKlmK%k%KKK%l%JkjKlMKlkjNLnlMLJjmlKLjnLM%l%OMjmnm%KK%klLO%oMLknl%KjKJjJ
-2304EjjkJKjkJNNLloKKkNJmpj%LMkl%%%jlLKlKL%L%njL%JL%okJJLjoPjoJjJKKLLJkm%jkk
-2234B%KM%kKjn%%%L%jjJNKJlpJKK%jjkJL%kkJKKJ%KK%mnmLJJ%jkNNjlkJJmjPL%j%JJlp%M
-2164HLjnkjKM%mNOM%mnjJkoMJmkKMMjnKKLlqPkoPLjkk%L%LJmJL%mkNJkkljJJkmL%%Kk%OJ
-2094A0kj%j%JjkNMJlpjJlLNjlJjlKPLllJjk%mPM%lmnONjn%%kkjKOLjl%NMJJlrmQjnJ3Nqj1
-2026D%JkPOkol%kjj%JLK%j%%kjL%ljLJkkjJJ%LLJjnjN%llKKlJKoRKmkM%%JjkKM%oJj%Nmo
-1956BjKPMmqKKJlkMOLkn%NJllkLNK%npNJn%PKpkOjkKJmpQjmNj%kJLknJKLLloKPMJjmrMJp
-1886@PMJ%%%jlJKjnkJKJj%JkkM%j%%jMKojOJljLkoML%%LL%nm%kkPMJkkklmMjkJJkNJmkNK
-1816I%j%Jjj%%kkjJMJkmJ%KLKkl%MKKJkkllk%KjJLkmKkOJlKMKkolJMKJJjmjNKj%K%noLLJ
-1746IKkoJLkKlkMjJjnJKLLJjoLPJlnmLMLKkjjkkjkLKKjlnLMK%klkKK%%L%mmjMK%JJkl%MO
-1676A4KJlpkLmjNLJ%jnlM%kKK%K%lj%j%kkLM%m%J%%%MJljjJJkkjkKKLLko%LJKJllkjKMMK
-1607A3jmnJJjjjMLJ%jjllL%ljLK%klKJjJJlkKLJkJMKkkljJjkLMNLkmnjJk%KJjlJJKN%pNL
-1538A2l%KkjJ%LjnmjLJkKJmJKJ%J%jlJjj%JjjJkKK%jLNJmJLmlJKlmJJjNJnlK%%QQJnpjNO
-1469A7kolkkLjk%OO%no%JMLJkkkkKKKjm%LKkK%kmLL%j%K%lkKLJknkK%J%l%KmOOjlKNJnok
-1400DJJKkkJkjOLkpKM%jjljOKloMJjk%L%kMKlkJj%RMnnj%lMMlojJMKjllPNJmmL%llMPKmq
-1330EJLjk%%kJJk%jjjJ%LMJmmKMM%omLLKlkKjm%JML%%jnJRKnlJ%lnPP%mnnOOLjjjlnjN%k
-1260GJk%L%kjM%nKO%ooNjk%LJklLjjKjmL%JJkjNKjmmNj%MlJMJkmnNLJLL%nolKJ%jJMKkj%
-1190GJNKlmoKM%jlkML%ml%MOLnpKkJ%jJMK%Jkp%KJJjkkKMMLkom%jMJlKKk%MkoLJJKjj%Jj
-1120FmJJjPKomNkljOOknJKkljlKJjL%kKkkLjjN%lKj%OJmlL%k%JjnLJlKKjlKK%%J%jJLJkl
-1050Fk%L%kjKJkljJK%LMLMKmnl%K%knjjPMlkKLK%mokj%%JJNPLJkqoj%jLOKjnoKjN%LP%pq
-980APLknkNkmLJKjllJKMLlnMKjKL%kj%kj%KklM%%K%kkj%jlMMNOJoqj%JLJ%NLpp%Kj%JKj%
-909G%lkKjKLjoMLKJkjjl%kMNjm%%jK%mjLjlLKmLKkJkjlOP%k%MKjmkjknON%%KKknmlkLKJj
-838Fm%LlkMKJ%jkNN%kkljJJlLPJjklm%KLjlNJmoJLjlkMMKkkjjkjPM%llnJMjjjKJjmjjMM%
-767Hmk%JPKlmlKKJkjJ%%k%jJNJllOKjjj%lk%jJQKlkmkL%KkkLjljK%jLKj%KjlkOKnmLjjMM
-696A0%ljjJJnKLjl%LNKooK%jLMkmj%%jLMOMlj0LLmlJOLkn%LlmL%kjjjjKNJpQMlnj%jkKj%
-627BkPN%lklJ%jkJL%l%LML%lJMJnplMK%jJ%jjjk%JMKklK%jLJj%Jjj%joOMkkMLjnmkJjJ%%
-556BL%lK%mLJKK%kkj%J%JjlKKkjJ%%KMJllmL%kLJKMlKOmoJLlkjkQJmmKJKKmmNlKMKkmJJj
-485GkkkJJ%%LK%%J%kklMQKlonJJk%J%KLKjkjLKknOLmo%JmMKJKKJlnJ%kPJpKJljJkKKJKKJ
-414A2KjnnLLjmjNjlMNKkmljLJjJjj%kkkLKjKLLjllOLlmnjK%kjj%KMMklL%kKJoQPkm%%kkJ
-344IkljNJlnLlNJm%MMKkmLJkl%kKL%kkJJNMKmq%N%jJ%klk%JJMJn%kJMm%PJnmjJKKKL%lKK
-273A4pn%NLklNN%npkjLKkLMJk%%kklkNNJl%M%nnJJmOLkkNKl%MjnnPJk%n%OKjl%K%lkKMJl
-203HnLJkJJlmMMJmkLL%mnMQP%nnjjJ%kkk%NNLkrkLNL%llkjMRO%npm%LKloJJ%Kk%MJknK%J
-132FJ2Nnroj%LKklJNKJJjk%%jlKOKknmjMNKmmjJ%k%KJJJLKlnjjLMjl%KKJnlJ0jqJJ%jJL%
-63A0kn%L%KjjkkKLOjj0PJnj%JNKjlkkMJmnKKNLjnj%k%OJnL%lnPN%kjLKjjlk%K%lj%LLjjK
6A1KlpJNKplKRNj%jnmJLjmljKOJlMNjmLjolj%%JKK%kJjkNKnjKkPMmoljj%JJMKJkjjJKjml%
79ALLkj%LLmm%%JNPLprRJnmKJjkOLjmlMN%mpJLJ%%jklJNLjkKMKlmn%NkmNjmJNOLjjjKjqJM
152A2mpMLjnKJkLK%oNMokLjJLk%L%k%%jlJMJkmkJlNKmjJjLO%mJLjmmKKMNJjnqKLKJmJLmk%
223DkK%mO%oJ0Klo%M%%JoKLjLNLnplkKK%lJMMJ%jJ%JMKlok%J%jjJj%jjM%oNLo%Ml%OJlJJj
294A0kkJM%mlJKJ%J%kjLMjnljlOJjJKkpPLknjK%jJ%kJNKnnMJjjKkJKM%okOJlmjJLkjMJJKJ
365A1%jk%K%%KK%jmjMKlnkJKJjlmKLLKklLMKkmmkLK%JKlKNll%kjJL%ml%jJKJj%KLKJJnmk%
436BjJJjLMN%lmnJK%KJljlKjKNJKLKlpjJ%jlKMJllkJJjjjONJjkkmmMN%mmMKJK%mlQLloJjk
508C%jJMjmKmOLkjJJkk%J%K%JJmjNJJjm%LjnJK%JllL%jMOJmkKKmojKK%%%j%KmMPjnnjKJk%
580BNKK%jkjknOL%kjKNMkrkPLJmn%JkmLLJJKKkrOMlljl%LjJKjJjkkj%JjK%j%LKk%%%jJMJl
652GljLmPQlrjJlKJJLJlkjLNJlpJMk%kmMkJJkjK%k%LNJo%QKmlM%jkkPjrPNmojL%J%jjmK%l
724A%MNjrRKokLJkkjMjL%l%JjMMonjKMNLnpJ0PjrqO%k%lKQL%knpJJJ%lKLjk%%%KJjlkOMko
795CjLM%llLO%nJknLJjkK%jJL%mjLJklLLNKlljjlkNKljLJ%llLKllKjPM%JjnnjL%l%LjjKML
867A2kmJkm%%%MPLjnnjjNOkm%lJMljKn%LJ%jjJMJn%LmkL%j%j%JOMJ%lmm%JlPO%mnkkjMJkK
938FMjpNPLjmm%LJmpNK%kKKloMKmjOLjkjLLJmnl%JJ%kjJMM%kkJJ%K%k%lmJLjkLJ%LjpPNll
1010G%kLJll%k%%JON%lmlKLkKMjnlkMJkjjMLJjm%L%LLklkoK%jKMNknJjmJLkJQLmollLLK%m
1081DjJ%JjlLjKNjljLjnQKl%lmKKL%lj%MKjjlljKJkjMLjmMNJjkkjK%kmJLjj%KKjnlNMKlnN
1152IMjkKlqNJnkJK%l%LN%mjKjkML%lmLJk%MknMkNM%jjkllKK%nJ%jKLJmJM%kkjLLJlkjlJJ
1223CJjkJM%mMLj
1233H
##PAGE=	F1=4305.0226064478138142
##FIRST=	12655.339635440002894,	12655.339635440002894,	0.014042680151760578156
##DATATABLE=	(F2++(Y..Y)), PROFILE
-2861DjkJNNJno%KJJ%mMJlkjJLJ%Jll%MKjl%MN%kmjNKklkklJjMK%jJJlkMNjljJ%LNkl%JLl
-2791A1q%JlLL%l%LjK%m%%NL%jjmNLmnklLJjlLJJJl%%LJkmJMLKknjJ%jkMLkkKJMJlkJKknj
-2722BjNMko%KJj%LMJmnMM%mjLK%kkn%L%jjJMkkOK%jmojKMLJ%jjkJ%%LJmk%%KJ%jljJ%KL%
-2652Il%K%oNMkllPMlmJjj%k%NMmoMKlmMM%lljKLLLjnlkMKlmKJ%LMjpNQNlroOJojLjjlLMk
-2582GlLJKN%lnmJKL%%Jjjlj%%%jjM%lLLmlLlLNJkkjklJLjjQKk%%lnjNNJkpJNkoLK%JKKK%
-2512A4lkJKMJnqjO%jJMLkomMJKNMJjnj0JNln%OMJ%jmljKK%kkJJjJJmkJj%JKjkjKjJNknNL
-2444IKkn%jLLkoOMjkl%JkkNjnO%o%%%KMKjkljJLOKjkjlnNLkk%j%jmNJ%LjlMMkokNNKjk%j
-2374A1jJK%mo%kLNKlnL%jjkLjlJOQ%nonLKKJ%k%kJLKjlKOLkopJjJ%kKMNjnmN%mjLJkJLJk
-2305GljJJKkm%%KMLknLJJLjnkMjkN%kjjJKlkMlLQknjmJL%KJkqNJKLlnN%kKjjKjmQN%onJ%
-2235F%mKOJlk%jjJ%J%%kkNMJlmJJllK%%Jl%JjLKLK%jjJjmlJJjjj%JKj%JKjlJOMjmm%L%ml
-2165@NLjljkLLkkMLMJml%jmjJJ%jJNN%mjjjmkLk%JL%oON%nJ%mKO%ojMlkMjkJK%l%JLJm%M
-2095IjjklKJJ%lJPLll%mkLJklNL%oJNKjmjMJojKKK%mMMloJjlK%kMOJl%JJJKjplQMnJOlpo
-2025AjKOPMmrn%MKkjJPLnokKNKkllKL%ljL%kjjj%jJK%mOOKq%NmjLkk%%LO%olJjl%JRMooJ
-1955EKM%moKLJk%kKP%nkOLlnkKKNLloJKk%MLnnNklLK%mnJLL%jkLN%lk%%JjljLJ%Jjn%%jM
-1885FK%jMLjno%%%LLKknjjJ%%LLKJk%MkrLL%KKjmkjJKK%%l%%kJLKjkJlmMM%JL%n%Jml%L%
-1815EjJJ%JJ%j%Ljllj%KJKLJklJ%jKJlkK%j%KklMKkmKPJokMKknk%KNNKjnm%LKJ%koMMlmN
-1745I%mjJ%KjjJmJJjKJJk%%lLOJlojMkjNJJJnnM%Jl%MjjlJNKkllJKNLmoJjjKKJkjJLKjnO
-1675A0Qkj1MMnmKK%JMlp%%JOK%JjjJ%%%jkjjmJMkjJ%jjjkKLjnONJmmKN%nmMMJlj%mk%JNL
-1607A0%jlmjJKMKK%j%%nkNko%%K%jkJJkMLjnMM%jJJJkmk%JjlLLLLLkmljJ%kJKjjJKMkqQO
-1538A6loL%jkjJJkj%l%%JKk%KJKK%lnKjjMMjljjlMLjnJLljOKkkL%k%lmM%lJKJJKM%mjMNL
-1469A9lplnLLkjMMJmpL%JjlMJJJkJLJlnjMKjjJ%mJMjkj%J%l%OOkr%OLKjqlMljOJnjM%mjO
-1400I%oM%kkKKJ%koOKjJ%mjNKjl%KJjjKjlKklKJjMQ%opjKJMMolP%lklkMNNKmqkO%oKPKlp
-1330DLNjmKL%oJJljjlMK%KKlkKK%ljKoPKl%LkmjMN%lkjmMRMlpnlKMNLkooOMK%ljjl%%Mjo
-1260BOkmNKj%KjnJMJmjKj%LK%k%%mkMjjJj%L%%J%jmJLnMOmjLjllMLjjKKjokL%kk%JKJ%JK
-1190A0k%Kj%kKMKmokMKln%LPNJnlNjlk%KLJjkllKkmLLJjlKNMjmnkkJJJ%%l%LJk%jM%n%KM
-1121GKj%joNKlkKkMjlPkjL%nmMjJjKPjqj%lJKMKllL%LMjojPKlnl%kMKjKJmmLJJjnL%kJMJ
-1051G%K%knOKklJJjjLKkjLLLjljjkJ%o%KNKll%KJ%jkjJJlkNKLJJkpmKKLJ%JLjmnkJ%NMjk
-981HljJLKklJklKKjLLjnkKlQMkoJMML%oplML%llJ%jKKJjllNL%MOJmqm%LMj%QLnpkJ%%%%%
-910GJkjJ%mKNjmNLjjj%lkKlJOJkjj%MJmojJ%K%%M%m%%kjNLk%LLJmnj%jjKKJMM%jllljj%%
-839C%kJLjjJKJl%NKjkj%JjmMjkOL%kl%m%N%m%KJnJO%mkJK%jk%Jk%PMjjkojN%jkjJJjjjJK
-768F%mjJPOJnnnLJnOMJjj%jjlMMjoNMkpJQKlkmoPM%kmJK%%mkKkjOJnkK%k%MK%%LJokJjJL
-697HM%mpLjk%LJjKJKK%nk%%Jk%kOKkl%LMN%p%LpjK%KJknMLnKMmoJKK%kLJkPKmokLJlLjmL
-626DPMml%m%Jk%LKJ%jkkLJjNPJmnpJLjljKKJkk%%%JKll%KK%KJkjKjjkMLm%QOkpnk%%K%mJ
-555CJkjK%KLJKJlmmKLJkl%PKjl%%%JKJkqMKlmKjNKkOOnpMLnqKKNJmkKJ%J%mlKNNLkonMJk
-484FljKjkJMM%kl%JkmLONjpnKlLKKJkl%%k%L%k%LJkjJjLL%llKN%njM%jjkNKmm%kLMkjK%K
-413IKjlKLmpN%l%MNMjmolQLkmlJ%kK%kjJKMJljl%LjJ%kkJkLKjkKOjnJKKkm%J1Njlklkkm%
-343CLKKkn%KkKJJK%k%jkJ%jJJjNKmqNNKNMjrqOJmKKjlkjkLJKJJLkoJjjPKjkJlnJOLlmRLo
-272A1o%MJ%jmkNJknKLjkKJl%OjnNMlpLPJm%Klml%KKklKNKlKKjlnjKNLnlOKkm%MLJkmm%kL
-202DNJlllJK%JJmMNL%nokJ2J1%prqOLKjj%llKLjmjMMKjjjJloQOkllm%LKjmJK%J%%L%moNJ
-133FJRNmrk%kjLJjk%%KKKjlkkJMMJklkJML%nnKJ%mJKKKKNjopkKJ%JMN%lllLOJomKLKJjkm
-62EjLJ%kl%%jjLQJrKMjkl%OMJjmqMOkokKPKlkKjkjMjoOkoLLKj%%KM%jmmjJlM%lKMJk%Lln
9CKNjpJkQNjl%lmLKlkLJkjMKKjojPKnjKJjkljJKJllPKjjkjQKpoJKjmJKOKjnlMJlmMLljL%%
83F%mKMJJ%kKOJqmP%olMK%jKKkljLMJmol%LJkjJKKKK%lKNJonjkKLlkKL%JKJK%MJ0%j5qQjn
154FlMKkJLlmLLmmLjLJJM%olO%nkKJKjKLlojMJmJ%jJ%kL%JKJjmjJJMML%mokL%jlJLLjlJJj
226GKJkqRKmmKLjkjjM%lKMjoJKmKLjkK%%JJ%J%KKKKlomlKKJJJJjoNMnmLkjL%LMLJJ%mm%mJ
298FLjkjlKK%%J%JL%jjmmJ%K%KjkPKknmLJJjjJkKJl%jj%%JMJljJ%kkK%JMJ%%lmjMNN%nqJK
370D%KRO%nokLMlrLK%jknMK%JJjlJLJjljMNJmomKPOjnljjj%%J%k%%MLL%mm%PLlkll%KjlKN
442HQMmopkJjLKnMkjMJLNLJ%mnkllKjJPKklmk%jLKkjNK%jllJKjJJkmPOJlomNMJnkKLjmKkj
514DKmONjnk%jk%MN%n%LlmJKJkkMLJnkLljLjJKkmOJkmNMknjjjjKJlMLlLOkokLKJkmJNLjmm
586C%KJJJJk%LMJknmJMLJlmnJLK%%%JLJpLR%mnoML%o%OKln%jjKJjjJMMKkjln%LJjkkjLLNK
658A3mojJjMLJMkqK%oNJ%kjJkjML%oLJjL%lk%%KJlLPjpjMjjljMnNOjnm%KkkKNKnmKjKLJlj
729CPLjkjJjnJKoNJnJKjPKqkKKMLKloMN%orLKj%%jMQMJnrmNjoJKKklJJjKMJmjNNjonMMKkk
801H%LJjlkONlnmJKklNJkkkKkkLKLKkl%jjjMKoLNjm%MKjmnjKOKJLjmolLJlNL%lm%NKn%%l%
873BJJJL%kl%%%kMLKkmlKLK%njMJlkMLLKmpNj%JnjJkKlONLJknn%KJLLjjjj%mkLjmOJjJ0Oj
944B1moomLKjlOJmmNM%l%JjKMJkkKLJjlmnkLJjl%LLL%kjKKJJloK%kjL%nJKKOKooOjK%nMNj
1015A2onMLjlKLKkmkOLnjMklKJkJLjoLLMJmjJnKNJlmnOJljMLloLJnNN%pjLl%K%MJjKmkJ%%
1085FjlNkjPjlJKknL%J%lLMjjjjjLLkmj%JmLM%%J%klLKklkjjLK%mLN%l%%LKjnoMJkkOKlkM
1156HknNjkjJ%k%JkK%kLLLK%klkkON%kJmpMkMM%j%%jmmNJjkmNJj%Jl%N%jkjLJkk%jLJJL%j
1227A0%knNKl
1233G
##PAGE=	F1=4163.4918093462529214
##FIRST=	12655.339635440002894,	12655.339635440002894,	0.013625527732074260712
##DATATABLE=	(F2++(Y..Y)), PROFILE
-2861D%KkkQLmnjK%%k%MjlJ%Kj%klLKkjJ%JJKJklkJMKjjjjj%JK%jjJJj%J%jlMM%jjJJK%jl
-2791Hlj%K%mOjjNkjKlkjJMKNKmmjkjkkjLj%M%pM%JjjJj%%jNMln%KJ%JK%%%kKLjlklNkoL%
-2721CQJpmLJJ%JJLJloMLjmlMML%km%LkkjlKJkJ%KLjnlJMNKjkkk%JjQMnr%%j%KJj%KL%ll%
-2651CKL%oLLkl%NJ%JjnkKJLLJolPJlnkMLL%lnKMMkojLJklk%JKLM%oLPLjqnOJlo%K%KNLnm
-2581E%JMNJkpjKjJLK%llj%JJjljJjLNKnlKk%Kjj%k%KjlJMLJkKJlmjMMLjpKKmkJKJJKLKjk
-2511A3JJKJjnplOJl%NN%ppKLLJ%JKkqKMmm%PLj%JjkjJ%%Jkk%%%KknJJJjjJKJ%JNLmlMJmm
-2442EmKjMOKmmJ%%lkKjkLkJMjlKL%mlL%%J%J%LMKnmljOKjkljJJ%JJjJ%k%NJllJLM%ljjkJ
-2372GNMjomkkLM%oKKk%KjjJLPLlnjjJLJknk%JKJJknJOKkoJKlMK%jJJlnJ%kKKK%j%KJmk%J
-2302D%K%lk%JJJLJ%lkk%LJJkkOLkmlPLlmJk%R%r%JJl%K%%l%LNJmmM%j%k%L%nNQKopjOLnm
-2232CRMlm%NLkojLKmmKNKlpKKkjJlLOJklmkMMLkmkJL%ll%KL%oJMjmKKkKJpJ0LpmMjkjJM%
-2163GmlKj%LKJJJJ%njLlj%JJk%MLJkj%jlmL%jJkKKl%NLkmk%JO%njJ%ON%ljKjpmMM%nNLkm
-2093FljLK%JkJOKnpK%JjjLLkjLjmJKjljM%jjJlKNjJKkojKlKKjJNjlK%jkJLkmjOK%Kjllkk
-2023BJOP%molNJlJmQOopJMN%nnkKLJl%M%mmJLKjkKKmLQjj1NLljKklk%LOKnlLjjjlPLmkJJ
-1954HMLjnpKK%%%%k%%j%%KKklKQMlpl%MK%JkpNjkNJ%Kjll%Jk%LLJkoJ%%%jKJ%%J%%Mjn%L
-1884GkmLKJjJNjmnMO%mjk%%mLOLll%LjnkLJLKKJlp%K%%j%kjLLJKkl%jlJKJKMLlm%mkKMJk
-1814GkkJ%j%KMLjnmj%KLMN%ooJKkk%KQJlljJ%%%%ljKMKlpJJJ%jlKMOMjomjl%LLJjKKnjQk
-1744A1nklJ%KKjkJ%%NN%onlMOLlnlONkn%%K%jNKol%kJJKJlkMklj%NOJooOjkLL%lmjMN%mJ
-1675HP%pMMooJLkKNkomjNMJk%j%KJ%LKkplKKjkJk%J%kkLL%JLMJkon%KkJMN%p%NnkNkmKKK
-1605HJjljKLJJJ%jjmjKkkKKK%mlJj%NJkkKL%%LKjopL%kJJjMKj%%jjKJmjOJj%JjJjnMNJlk
-1535I%kk%JJkLKl%KlmjLJJLK%mlkLOMK%mllnKN%kJMjm%LjJL%kjklmJK%%KJKKjl%KLJlmkj
-1465CKLjKKJjokN%JJkl%LNJjkllnKMMjoJNKmnKkjMNJkmKPkqKNKJknpMJkJKjmJKJLLjmj%j
-1395DMMJJlnmPJkKKllKJkmJLLklM%nkJM%lmONJmnK%kjMmNPjnnJKjLKJllL%mjM%jjmNNjkJ
-1325IMKmnL%kllPKmlLJ%JJkkN%pMLjKLlomOLknKKj%JNJmn%MLKjkjkjKKlnNJnJKKKnjLmkL
-1255DJKK%mnNLJljkKNLjlKJoJOjmk%MKkjJjj%JjmNMlJKmlMKjlkjKJk%LJkljJ%jjjKjjKLL
-1185A0LJ%lmlKJkmL%JOLjlk%JJkkKLJjjmJJkm%JLKjlKMKjnmJ%%%JKjkJLjkLNkrLKLK%jkm
-1116DlMJJkkMJmNKJjmmKLjKJkOjqj%k%JNKmkJjKL%nJJ1Lpr%kLL%MMknmjjK%kKJMlnKMMJp
-1047ELJ0Jol%jjkOLorNLM%jM%nkjmjMLJlm%jJK%KKK%moK%k%K%%%J%%Jj%NNKlmjKJlkJLKk
-978A0kLlnMKJ%mkOMjllkmPOlpjNMM%mqmLKKJkkl%LKJlmLNJoJMJjll%MLjjMKll%%jjjjKJk
-908D%MLknLjlLLKJ%kmn%%%MJkkKMM%lmkJlLLJ%klj%kJK%KOJlJ%mM%njKjJMJllKJjjlkjK%
-837B%K%lJL%nQLkmkKLK%nkKlLNJnmJkLK%%jJJkmNJlJJJjlkJK%KMMkmllKKK%lmNMJ%kmj%j
-766C%KLKJkljKklOKj%jKMJklJknJP%pKRJmjkpJNJlkKJK%m%JkjLknL%KjlMM%j%kjKJjmjLK
-695GjlK%kkj%LLLN%lnjJ%%%jjL%kj%JLKkMPnj3Ol%JmJNKkoMMjljKKjlk%MPjo%j%KLMmmJ%
-625G%kJk%M%k%LL%%%koj%lQRMlpojJL%kl%L%%J%%l%Jk%kJOMkojLJjJJ%m%NMJkl%%Jkn%M%
-554G%ljMK%jKLklm%NJlmKNKkjjljK%KjnO%pMJmJjMQJpoNKm%KJJ%%K%jlmLLJJLNLmqqNJm%
-483DKj%kJKJkj%l%JjJJO%nJJljKMJljJjkk%LLKlkKjlKONknlmPMlnKL%klLLjmlj%%%%%%LL
-412GMjpLjnM%k%MMK%Jmo%MJmlKj%OKlKLln%JMkm%KK%%j%kLMjnkNJmkQKnqPLJjjml%jKMJK
-341A0%lmjMjnMNJmm%k%KK%jlPN%qJPKJKMlj0%NnnJjj%JJ%%jkKLPJnpJJKLJ%%knjOJnNNkn
-272Glj%KLNKmoKj%NKmmJKjJOKn%MjplRJnlKjjj%KKkkJJJjkj%jKKl%PlpPjmkKLNMJkok%K%
-201H%j%KmlO%klQN%mnK%jPJmpJRJnlJKjjjkklLNJklLMLlonMlJKJl%M%klK%jKMKk%Jjl%ML
-130A3km%lKM%kjKJJjj%kkJ%%KJkkj%LKLkoJLklkK%JLNLlpmMK%jlMOjplJ%%JJ%KKjk%JlLL
-60A0JJlkJjkkNRJqj0MKJk%JLLL%npPJn%MMmmLK%%kjmNMnkM%lkLKkKMjooKjLRLnpJLkjKmk
9BKKlJkJMKjoMLknJ%JMLloNJlmNKKJlKL%lkjklM%KNKklloROjnmoOJlkNMjkmlLjjML%nkLk%
83CJjONL%lnLLjolLJmjOM%jk%%j%J%kmjJjj%j%MMjjLJk%KKjj%loMJljLJkkKK%OJ0Kj1rNJj
154A1%JJkkKjm%KknPOJmjK%mpOKmmJJN%%JllON%mkJkjJmk%KJJ%lKKkkMMLJkplKjJLNLlnjj
225EjKKllKMjoMJjjk%L%jK%JLJkoNLjjJjm%LJll%jMOKpmM%JJJjlj%NMnqO%kML%kLMKkooKj
297FmJ%kL%jJ%jKL%jKLjlkkjL%kJJMKkkj%JMloMjjkKJ%jkJMMjnlKJ%%lkMOKkkmmJLNNKorN
369GkmJOMjmnKLMkqRLjmn%LJljKJl%J%L%kKM%mkOMjl%jmnLJlKMJjjmJNKknkjOMjjklK%l%J
441DjJ2Omj0oKM%mKl%%LL%KKLJjklkkJLjkLJmoKNLloRJplLJK%jmkMMMjpkNJjklJPMJ%Jjmm
511HJk%%oOLln%JKJlJQKplOJ%%lmjOKnjKkJjJjjKMjolLJlMMjlkJLjnjKJKNJkkmjMJ%jjJJ%
583G%jklNJj%JllMMKjmjjkLNL%lnkL%JJlkJlOJ0Llno%J%%KLLlpljJLKjkkLLL%Jjoj%KJjjk
654CLLlnMKmj%JLLMjpkNjmlK%MJllJJkNNJlkjlKJljJJLJkoNJj%KN%okK%mKL%jkkMJ%jlkKK
726E%%KKKkj%jlkM%%K%k%%lL%lPKjjjJjj%KjlmkKJLLklOPJmrKOjq%KkJkk%KMMKlkMLklJjl
798GK%mjjMLkLQKnpkMKmpLL%L%mmj%kNMkn%%%JNJoLOjjMKjlmklkLJLO%ooJJk%PL%mqOJjlj
870B%jKjkKJJK%%jkJJLNJpmPJjkkkkjLOMK%lnpNKJlnOjmKkLPLJjlnmKJK%l%LJLlpKKlJLKR
942A8NormJ%kkLNM%mnkPMkkJjKM%l%LJkkjjkJJ%mm%jNN%lkLNMjnqkKkk%KJJkJRLnq%JM%nK
1013DOJnkOMlnMKlkkkOLomJkLMJljMJm%JLJm%JoLNJlkjJJj%J%kljKjJPKln%KLKk%jlO%jJ%
1084A1%knk%%NJjKjnkLJ%jLNLjmjNknLjmmNLmKQjom%KKk%jLJj%jLLklO%omjPLknnMkkKKjm
1154@NjkK%kJjLLml%%KKKJJLKknkJjLOLJjmokkJK%%JJJkn%LLkjMjm%LjjN%llkJJjkJKLKLL
1225A5jkkmmNKk
1233G
##PAGE=	F1=4021.9610122446902096
##FIRST=	12655.339635440002894,	12655.339635440002894,	0.028829552233219146729
##DATATABLE=	(F2++(Y..Y)), PROFILE
-2861GnMJnKLklJKJkkMJljLj%j%jkMJjJjjL%%%jkJ%%jmOMJ%k%jjll%%MM%ml%OKljMKJ%lol
-2791ALkJN%oL%%OlmLJjkkjMQMlnljjjmMLjoQKpJKKKjjllL%kKljLKJLLKjkklkJ%kjJNlmJ%
-2721CPjlk%K%jjKKjjLJjjlj%jPOJnn%kkjjLJjJLKkmlMJj%J%jklLKjNPjpljkjJKK%jNJnnM
-2651ELJ%llJJ%j%lOP%pnJJ%K%mOKmnJ%MOLjmolLKj%LJkmkK%jjLNKoJMJjnkNK%loNL%%%ml
-2581BjLNLNkrLKn%MKklkJJKJkokKON%mmJJklJlQOjnLjoJMKjoJL%%%Jj%jjjkNJk%JjjjkKL
-2511HLNLmpoj%KK%%JOMmml%JklKKjlP%mJjMKklj%KJjJJJljLjmKJlJM%kkjKJJLOMmpK%mkJ
-2441FLKKMKmopKJkk%J%%LL%kjLLkljlkJMKll%NMkl%k%LjkJ%jLNKmokK%%jJL%J%JjKJl%Kk
-2371GKL%lqLJlLkjLKjkkKKMM%njJJJMLmrljLLJ%%jJJ%nJNjmK%kkj%kNKllMLJkmKLjl%LK%
-2301Imj%jjJjKOLjlljL%lkJLK%knMPJmnlKkKLnJLklN%kJkkMOKnoKJkKLK%kmkPLlkjNKnmR
-2231A3LlnKJ0MqrKLLll%LJlrOM%jjkMN%ljkljLLlojMLJkm%OLjpJQjplJ%QLqLNopRLmqMLk
-2163GjkkkJLKKkj%%kMKmJ%lL%mNNln%jk%JLjKkkJK%lJL%llKKJjj%kNPLJk%%mpJKJljN%ll
-2093CjjjKMjlROjnmmkLKLJ%lpPN%kmmJj%LJjjOOJmn%JlnLjj%kNLkkLJkoRKjJkll%NJJ%kn
-2023C%KMJlmKMJkNjrMkMLjJ%nnMK%jnLNjkjk%LJjJJklLjoNkJNLjmm%KMjnKN%kkmK%JJjKO
-1953A3M%nnkJJKLJmpLMKllK%kkMLjmk%JL%kjKMjjM%lJ%kllJLKjnJ%JL%jjj%NKkkkLNnoOL
-1884A1%k%jkjJL%mmMLklLjk%kJMJlkjN%l%lMLJ%LjlkJJk%JJjk%KJk%JlKKjj%%N%njjJkON
-1815A3Kmo%JjlJLjljJ%%%JJNJmlkKJlKQNlmlkJLLkoLKmkNLkmjJL%lkLOLlnJJk%l%K%%jlR
-1746A0NlpjlJjMJmjJKLOP%pp%KKkljJNNjllJJ%KLjoo%K%jKN%pMKlkjKL%n%LkLMKjlmklLL
-1677FJJLJ%K%plJK%LLknk%%Kjkk%%NNllMjoKKkmMJmNKlnMLK%%KJjkm%jk%%jK%%NJmjNknJ
-1607CMML%klk%KL%llkkJJJ%KKJjkoKjJN%jKjkJ%LLkpJ%ljKj%MKjmjJkLKl%MjJKJkkJkjKL
-1537IJkkjjjJjLNKllKJlkK%%%JjkjKNNJj%kmojK%KNLKjnnj%NKkljJ%jnM%kjKMMJlnmJKjj
-1467BKJJJJLJkklkkJK%JkkOOMJjmqk%%NjnKOLknmKLLNJjkjKmrOMJjjkklJKnL%j%NKknk%%
-1397AJPPJljlnLLklMMkkllkJKKJlkO%mjLJkkJLJjk%J%KnJMnjM%l%JkJJk%M%mKMjnJKLK%k
-1327IjJKJJkjJ%nmOkoL%MJkKKJln%LJjLKloKKkKjkKj%kJKJ%kKKKkjNJpkLllNKmlLJKjmLj
-1257Dj%%LJjl%JJjlJkNMJklMM%LLlqoLQKon%JJMJkkLJ%J%mlJJJJkoMNLJjkmmLJlmK%%Jj%
-1187BLKOKnokKLjmKLklK%k%JMjnKkLMjlJKkl%JjKKJ%ljLK%kKL%%mnPKkkjlKNKknk%LKkjL
-1117HKkkjJJkJLjJJmkJJj%KK%kKjmKJklkJMMLJmnkKkMP%q%LljJlROkkklm%%jjOKll%LM%r
-1047BQPkn%kjJlMjnLKjJ%kM%k%km%%LJl%M%kjk%JJJkjMMJJ%kokKKJ%kmKPQKllmmJ%jJL%o
-977Dj%jKNM%mmKLjKJmmNNjpnNJKMknkj%JMjlkKNLmqMlLJ%MJkjjkl%KJ%JLkjjk%KJjj%%%M
-906GNJljmlJNMLjlkmlJKJjKMJjjlklJJmOKk%j%KjlkKKLKkoMKmMKoMM%jJjlmjJJjlJ%LJkl
-835ALJ%%k%PLmqNNJkjkmjKLLkmljKKjLLKK%no%jJ%JKKjnMNjkJKkm%KjlJNJlJNJjkln%KK%
-764Flk%KLLLlmlJMLkjOMjlljmmPJlNOkojKknMKkJJljMkjJj%jjK%mLJkLLklkJNMjlkLJnnJ
-693BjKMjmj%LNNjnlJ%k%J%Jjj%kkKJkORKqoL%JmjPLjmoJNK%k%%joMJKKmmOJlJONlokjjlJ
-622CkNKllKNMJjjlkjJ%mJNJlkKMKkmpNJ%J%nKKJJKJllMLlnmMKKK%lmlJLNL%jkkjjK%jJjn
-551ANJj%%JjjL%kK%ljL%%JjkljKK%jLljO%mjLOLmpnKKj%JLLJJKj%%onOLKjJNjonKknMLlm
-480AMJjjk%JjkLKKklK%LJjkj%%%J%j%J%JLKkkJkl%MOKlnmMLklJMKknmLJ%kjMKjkkJk%NKj
-409Hm%jlJj%LJKMKkjknj%%LJlLKlNOjqmKM%mJJ%LKmmkMMKkmkJ%JMKokMmk%KjjjKJJ%JJ%k
-338DkO%kjLJjJmnKLN%mnOMjqNO%j%KJplNjlJjjj%Mjl%j%JMJjmmLLJJjklJMLkkNjpjKJJlk
-267ANPJmnjMOJlooOMlLMmnMMmqPJm%JJJJ%jJ%ln%KjjNKljMkmNKmK%jkkjKNKlnLJkKkjQOl
-196A4j1MK%JOJoo%PMlnnKj%QKnmJK%J%jkljNJjl%PLmnjLjlKKklL%JljLKLKjkLJnnKKkljj
-127@LOMJkj%jkk%KjkkJJL%k%kjOK%loKL%lk%%jKMKll%LJjJkjNkmLkJJklM%jJj%JkJMLKlo
-56DkKJJLOJqn%jJ%kJKKNLmqPJnkNMnpNKJK%JJLLlmJ%k%K%mkN%plMjjJ1Ojnojj%%l%K%JLn
14DjK%%kMK%lnMJJKkmLjlNMJ%lkM%mlkj%LLKMLjllkkPMkkkpJLmJJ%Kl%kJ%kKKJm%Kj%%JLM
87A1K%ljLJlmjLLmmONJkmjMLjkmnlMJljJ%jMMklMLjk%LKJKkpnJlJKKkj%jMMMKjmjkJKj%j%
159H%jllJ%KPPJmmkkllMJkl%%KKJklOOKkn%%ljJlLKjlj%%LJljJjLOKmpMOKljKkl%KmljKKm
231AMjmL%jKJk%LL%jJjkljNMKJkln%LKlkj%LKjmNJmJMLkolOOjplOJj%%lnNMJkmlNJlJJkmN
303FMKjnmMKmKMklkJJJ%j%LJJJJ%k%KnpNjjJLJJjjKLJknmMLkmkLkRNknl%jjNNLmrM%oLM%m
375El%LLKllPLjmnkLKkmKK%%jkLKkL%mJKNO%olJlnLMkjNLjlnlJJjj%kKK%JKJ%jlkJJQMmno
447AMMmlKjJJJ%kjNMKjjjkllM%kJjnQJkL%rPLmllKNKjlmMNMkmlllNKmjNMMMJlopjjK%mLKj
519DjJJKKmkPMmlLKK%lojMOjoj%%JKjmKMkpJj%LK%JJLJJlmjKJKLjnm%j%L%kLLK%jlkkjkKj
591AJKKjmNLkmKLKj%J%lk%%KjmNKkjOLkmnmKKMNNMjnpnjJ%%%jJJ%jOJllJNkmKKKjqMOKlp%
663D%kjML%ljLlk%JKjjJ%%JLJ%kmkKOKol%J%kJJLLj%LJmllJKJ%jlj%jKJKKJ%JJkklk%%J%P
735ILloKOjn%LLklnNOKlpK%kj%%JjjK%lLKJjjLKnjOKmnOJmKlkJJMKNjm%KlnO%pJkKPkoK%K
807HN%lkjKK%nkNkMOjnolNO%mojKKJJjoMJkMMjk%JjmlJJKOjqjJJjkMML%pkLkkKj%JKJjkJL
879HLkmlMMjkLkpRKjjJJ%%JJJJmnljjjLj%KkkLkOPKmkLlom%LKlkKLO%q%MlkLjLMmlOLlnkM
951HOJmllkLMjjJkjL%j%LJlljKLL%lmlJ%JNJlmJPNJknmjkkJkJM%nNKjljjJ%jKNLkkLLmqOK
1023A0lkl%ML%njMJ%jmlLLJJkkjjKKkKMjjkkl%%%LJljJJkKM%kjjKLKlpLjMLJKjkkkjjJLkK
1093GJnKKjkJLJKJjm%Pjr%Kk%ONkqLjoJjRKonLQKj%kLNmrM%kJj%lLJkJkk%jkNKllJjkKLNJ
1164A1o%MlnOKKJLJlok%%MLKJJjkmmmJKJ%JKjkjkN%jKkklJKjMJkmk%LMkmLJKMJjjjlmKOJ
1233A1
##PAGE=	F1=3880.4302151431274979
##FIRST=	12655.339635440002894,	12655.339635440002894,	0.016664756461977958679
##DATATABLE=	(F2++(Y..Y)), PROFILE
-2861ImnKj%J%jKL%ljL%mKLj%jKKknJjNJJM%mkkkKJK%jKKJ%%%%kpKKkJMJll%L%oMMKK%kkJ
-2791A0ln%LKmKKoL%kKLKjll%MJkjJ%jj%JKJkkN%lMJ%kjjmJJmNKkj%KKK%kll%%%%%KL%lJk
-2722C%LjjJl%M%mLMJ%JlnOKmlmNRMmqnjKJk%%KLLJlnML%jjljK%jkM%mQMmmjJKjkL%nNjn%
-2652BNOjkjmkLkjLkMPJnpkJlLjKLjkKjjMOKkopK%%MLjjkllKMjnNMM%jjlmlLJ%%l%NLjo%L
-2582FkkKKMOjj3P%pNNJmj%jljJ%j%JQKnokNLjmL%kQJnKJmkLL%nlNKJjjln%L%MO%l%%noKO
-2513ILlkPLon%m%jKKlJRMlom%jKLkmLkKJkMJJJjjjKJjnlLKjKKkmJ%kNNJkknjN%JLMjojJk
-2443GjJKML%jkonKJJJlk%JMKknJO%nMJl%nMM%KjokLJJklLmNMJllPNlom%%LKlnJLKKLK%m%
-2373A0KkoJO%oLJmjK%KNJlomJOKlpNK%%MKmpKk%NJ%LJj%knLNlmjJJ%jjJMLlmJJLjo%MjlK
-2304EMM%llj%lJJmLLK%kjKklkJMLlm%MMjnkkLJ%JjmLJJJ%JJmkMLM%lpjJJNKjlklJLJJMLk
-2234A3ooPJlnNRKqoL%PKklj%koKMMM%kJJlm%%kkLJlmPMjlJKllLjmJQKnpJjPLo%NlpROjpj
-2165GLkjkjjKjj%j%JJJKknPKnKMnKQjmK%mkKjkOml%J%lLKljL%kj%J%lNOJkm%O%kj%lnNJk
-2095Fn%%LKklKMOKnqNKljNKlljLL%%lmkJJk%MjmRQJprJJj%J%jmNMjlJJjmMNklLj%k%K%j%
-2025GkjKJjklJLL%JOjpm%PKlkJklJLKknMKmjJlKL%jJJ%jkj%%LQN%konjK%lMKj%%jj%mJM%
-1955HjKKkjjjlKMM%onKOKkjMKmnnLLmLO%ln%JKLkJM%kmlNjnKLLkn%%kOLjl%MMkpk%JMoKP
-1885A2L%l%Kjok%j%kLLl%KkmJ%kKjMLmkK%LJJ%klmJJJMKj%n%%jKmMJJjjNMjjloKKjJJ%mL
-1816FOLloLLjmlk%MjljJKKjmKKJjJJm%N%m%%lOLKkqMJlkJNKjj%L%llKNkqKK%%KkmkJ%%KN
-1746HKkmkkKJKjj%jLLNN%omL%njNjl%LJJjjkjJ%kk%ML%ljOKmJKmokK%kJLJmMNK%jklk%KK
-1676I%%jjKjkMkjKLJlmljjjLjkLLMNlj0KkKKllJK%jOLnlM%%Jk%L%loNJk%LLJK%llj%jlKL
-1607GKMLJlmkmOOmrJJkKJklJK%JJj%kkMKKKlpK%jKJJLkmLjjJJkmML%%km%JLjlJLJmMJmkL
-1537DK%kj%%KMKKJjojOKmk%kkJKk%MMK%j%%nrNjjRN%jkmokMKjn%%%NjmMJmkMLKJjoJLjlj
-1467C%JJ%JLJlk%L%ml%KJMMKJJKjqlJm%%jKLLjll%LJ%LJjKJnlOK%jJJknnMkk%%JOLmlJ%J
-1397GkOOkmkjJ%lljNLJmmj%%LJjlMNlmNJlmKNLjllJKK%mMPlpk%kkjKL%%KJm%LjlKK%M%nk
-1327ELJ%%KJjJ%lrNj%JlMJjKN%rKNkm%K%lmOJnMNjnjJjjjKL%k%Jj%NJmkJkmNNknk%KjjKj
-1257BLMjJ%mkj%jKNJpMMkmjLONL%mroKPJnkjjKMJnlNLJjjlmMLJJloPQOjmnmkKjlj%lLLJm
-1187CKjLMjnnPNKnpO%mkJK%lM%lMl%P%njjkNJlkLK%J%KJknmPMLjpnRLklkmkLKKkklK%kJO
-1117HMJjnmLKJMjnmNOJnqjJNKkllMKkkKMjmKPKknl%k%M%jJ%mjOjoQ%KJmmjKLknJjK%KKlk
-1047BNJj%%lLjKK%J%nlJ%jJkKNlm%%KjKLLjjJ%ljJ%m%NLKJ%nqNML%kjmlKQNjnrLOkm%%%k
-977D%KjmPLlmjM%lLLkpNNJlpK%LQloM%%jjnkJMOKpmMk%LJJJ%kkl%J%K%lLLjmmJNNJkkkmM
-906GM%JjmmJLMJ%j%lmNMjnMN%knokMJkjLj%JjkKKjk%KJkj%j%jMKnONkj%jn%KK%lljKMKmm
-835BN%kLmjPLkrQPknlkkKML%llmkJLjJLMKjooKKJmMNJkoMO%pnLJj%KKjkLKj%K%lljkjLK%
-764FlkKLJKKJjnoROjoJNjlKJmoJKJMPjomMKonMK%kljOjmLjKLJkll%LK%%kl%ONJkmKNKoql
-693A%ONkp%%%NM%%%knm%LjKKLklJLjlKLlmJLOLmqJMjmmMOJlkKKkmNLkmoL%%kJOPjqmjMKj
-622F%L%kmkOLKJJmnj%%%jlL%JNOKmpKL%jljJKJJ%%jkmjOKmnJKLLjnk%kKMKJkn%JlLjlJ%j
-551@K%MJllLNKlpNLlkKKJJJkkllKKKjmOLjljKMKlnmJJKKjmjKJMLLKnj0LLJjmNNjkkllLKm
-481DJKjJJ%kljJJLM%mk%Mjk%kjj%JJKKjljLNJ%%lokjOQLopj%%LNKklljjLJmJM%kJklLMlk
-410DP%lkl%%jjJJML%K%mkjmNMkoJjKOKooKOJnlKMNKno%%KL%lj%JKJkmOjoJ%K%kKLjk%JJj
-339EkMMJjlj%kklMJLMKjooOKmlPJmkNKnlOJkJjmkjM%lKK%mjJLjlLLjlJjjMKJjjjj%JKLjo
-268DmJNKkm%LNLKjqJPolPkp%OKnmJ%j%KKKKkjKJknKKKL%omK%kMLkj%jJLjmkLJLKjmjNLKK
-197A7lrKOKJ%npmKNOKmqLLmmM%jJJK%jkjjkJLJk%MjlJJKKkkj%%jjJlMLjJL%jj%n%Njn%Mk
-127E%LJ%%kklJMLLJllkJKjmJ%lN%l%Jkj%JkJMLkoJ%jLKkjKJkK%MJj%klkJmNKlmM%kJKM%m
-56E%K%Jkk%jPKllj%JkjNMkpNKmmkM%kJJ%%LMM%JJmpKLjjjlmMJk%KjjRM%momJL%%KLlnjk%
15A%LK%%k%%lNJljj%LJmJKK%lNLlmkJJJjMK%jljKkoPKk%%kmM%KjmOmJ%KJnjJL%lJL%kkkNM
88A0jmlNLmlLMLmoJMMkllMMjml%kjLJ%%lkML%l%NJmJLkJLjnm%JkOK%KJnoMJ%KKjojLjkLMk
160GnjLKJJLMLlnnljLJ%%JjlkJNJkJK%lj%ljLNJjMjmm%J%j%J%jkMLjlOQKnrkjjNKlkkJLkl
232A%%%LJKJjjLMJkmn%KJKKMNnrmjMLk%jl%JJMKlm%OP%omKNkokNKkllOJj%lmKKJkjML%lMN
304A5%lmm%K%l%%JjlL%J%jkLJNOjmmjmKKllKLM%mMMJkloj%KKkjMJKLjljKJkjLKloMjnJOMj
375A2nmJKJ%jjLMjlj%jlJJJMJmlJJ%JknMjKNJmjL%llLLKJKjmn%NKklljJ%jJPKlmlJM%nMM%
446A0nj%JLlmLjlJJML%%%%JjnJR%poKJOKnnLmOLkljjNKJjkmJMK%jjlLJmmjMNMKjmom%JJjk
517@KKkkKLKkmOKkl%KMJjllJQMlpmjKMLJkkmKKmJLjJML%j%lljKKjk%jllMM%lnKNLKknkjJN
589IJllmNKklNLklNN%ooJ%K%%Jm%NJloNLKjlJMJlMPMjoopjJlLL%%KklOKkm%LlmPLJkqMPLl
661A4plJ%%lKNloJLOkoLKjkl%JL%%%%lKOKmj%l%LJjk%%KKlmjJLK%kJM%mkKJJ%%JL%llJJJ%
732I%n%MjmNNloKMJkmlLMLmmOjpLMJ%kpPLmk%kOKnn%MNJk%JklOkoj%KMR%omLjojKmK%QOjn
804A0lknLMKKkoLOkpNljOJknkOMkmlKLJjjjjk%O%mm%OLjljK%jMjmkJJkkKMOMlqnLMLjlkJL
875IllJKLjlnPNkojKkKLjjMKKJkkK%opNLJjknKJl%K%JPMmqNKmmN%kmJJkNLmjO%ljjlOK%MK
947A6mrlLP%kjm%JlJLJ%j%j%jkJLJ%kKKkljKK%%K%kjkKOMK%llmmjJKKkmK%%%J%kjJJMLj%K
1018A1jlnLL%mlK%PMmnJjjjkJ%JNLkoJLJjkMJJkljLLkkKJlnKJlLKklj%j%LKK%lj%KMKkpMM
1088A0jjjkK%mNKlj%%KJllkLPLmpLJ%LM%mm%%jJPJomON%mmkQMlrkMNMJmj1J0JpJj%%lKLjl
1156D%Jj%NLJlpMMllJKKLLJlpoL%KJ%JKLJkmll%%jKK%K%nOjm%KJjkjjJMJlm%LNkmPJkjjKK
1227A0%kmkOL
1233A1
##PAGE=	F1=3738.8994180415647861
##FIRST=	12655.339635440002894,	12655.339635440002894,	0.034357275813817977905
##DATATABLE=	(F2++(Y..Y)), PROFILE
-2861IJjkmlJK%%K%lkKJjJ%kJkLNJmkKKK%MJmllkLjjKKK%jk%JJlmPJmjK%jk%K%lKJlMLKLJ
-2791A5noJLJm%LklKJj%%%%%Jjk%kKKl%LkjMNloOlLMlp%L%nKjMMJ%lmJ%lJKjlLJ%jjJLKjm
-2722CJjJJmJKLjoQNJkmjmKKjklJMMJllkjJ%%%k%LMJjj%jJLj%LKknLjnLNkljJMkmLjoM%mO
-2652GMKkjJllkkO%nJPMkqK%nNjkKJ%J%JJJKjl%%lmML%%jmlLNjoOKJJJjnnJLjkMJ%KJkoMM
-2582A0jkkkJP%pKlJNJllKJl%Kj%JjjPKllljNKkK%o%LkKLljJ%%ljOK%kjJjJ%kNOjm%%noKL
-2513GJmKOJmjknO%n%JNMKmjJkl%L%lMjmNK%kjj%JJKKjllk%KJJjlJjJNNJknqMN%klJM%kkj
-2443EJjjMJkKKlkJKJj%J%l%jmLKJlkO%%joKMNLkmokKjj%KjkPM%oLMkm%JjJKmmLNKj%%knJ
-2373EMJlkMjnMKjJj%NPKoqlKLKjjklmKLjk%KJ%KjKMkkjkkL%l%LNJmnjKMK%jjj%jkjLK%kj
-2303F%JKKJknlMJklKLjkK%j%%jLKkmkMJl%jJLkKKllJKNJ%jmnLjKLJkmjL%jLlmJM%jLPNkm
-2233A3noJLklNJnNJpROjnl%jk%kMOLk%%lnj%%jlKjKNM%%JJmpKjkKLLkpLjJMlkK%lLPKlkJ
-2164A0km%jJLjm%jJKJJJK%k%KLJpJRJnkL%jjnkOmnjNKlkKkKL%kJjjjkNM%knJPKkmjkjNKk
-2095Hlk%JKJkmNLjJ%%jkkKJ%%MLjlmmjJJKjmLJlMPJmqM%mNMJjkjKJJ%%llKKloJKLk%Jkkj
-2025@%KJJ%kjJ%J%JMjpN%kjkMLK%mlLkjO%kJk%LL%olKkM%l%%KQN%knnkJ%KOJolLjkJk%M%
-1955HnjLJjLjmlMMknJKLjj%NLkklJMnJRjnnjJjKKKJ%kmJQjpnMLkkJ%kkOJlJMLmpKJl%%KP
-1885A1N%lkK%lkJjjmjLkK%kJK%mjKO%lnJLMLjlmLLjk%KJJLkplNKnjLJkKJjKJjoKOM%mmmj
-1816BOLkkMKJlqKKjlkjKLM%mmJL%JJnLLkk%%KL%jlnL%k%KJJJJlKMjjLJokPkl%Jkjj%k%ML
-1746H%kJjl%J%j%LJkkLL%kKM%pjMjmj%KJ%jJk%%mLKK%jkJLKlMLnnlKjjLL%klOM%jllkKLK
-1676A0j%jmlKKLjJJJJlm%MjmK%j%jJPjp%J%Llj%jkNPJqJMkjjlJLJjmJKj%LLMLmokKKjm%j
-1607Dj%NMkoj%J1LrlQko%%lMJl%k%LK%klNK%lkkj%JKNN%lm%J%jm%NklL%klNN%kkjkkNJlm
-1538AJLKKJjlJK%JLJomQKokN%%JjmlMNL%lkJnoOlJRJlkkk%JJ%kmKLklJJLJljJjk%K%%Jjj
-1468CJJ%jk%KKjk%LKkljJLMKK%kJ%okj%%jj%KJmJkMJljKKKLjlONjll%JJlojLj%J%%jk%NK
-1398IjlMKlm%K%l%%kJKjjKmM%lKJjLLmLOkqlKMO%ln%KK%kLPjqnK%%KLKKJjnoJjKMJlj%kk
-1328B%K%mMNKjkkKkl%JjjN%kJL%nLNkmlJ%jkMLlKQLmmljjJKKkk%JjjJ%%J%%kKOjokKKllK
-1258DmOKkJLknlJ%LLjmJ%%%jJNMLjlmmJKjlK%JJMJkl%Kkj%kJL%%%knQPMjonJLJlm%J%mJJ
-1188DlK%jNKllLPLlpMLlmkJL%kkjJlQRJopnP%nJMLjkKJKJjlnjONkpkQMjmk%%%Jjn%%lLJk
-1118CKLKjkm%MKLjlJLN%ppjjKL%k%KjJMKJ%ljJ%jj%%k%KJkm%LLLkoj%MKkkjkOLlnKLllkL
-1048CKjjKJlLKlNLkjkkKJjJKmjNlmkJOL%KjljjjjKJkmkMMKJlnkPMjl%JloKLMKloMMnlLjk
-978CkJL%lMKlj%NLmkL%lm%MKjjkOOlrLK%%jmK%jLKmjL%JKjlKLjmljOKj%JNKmplJNM%nll%
-907CMJ%Lkoj%LJj%NLJkKKmrLKKKlo%MJlljNNjkkl%J%JJ%j%%%%KJjoPPjmjloOLKJlljJK%k
-836F%JmNKnmNM%nMQ%j%kmjKJjlkmk%MKlkN%ljJlPLkjJ%kkNQJor%KKK%%knMjKKjkm%LljJ%
-765BJJJLKjmjMKloRPjqjMklLLmkj%KJQJnnLMkq%NjmlNKkk%%NMjmkKnKMlj%k%OKjjj%MLkn
-694Hl%MMkrLKk%LLK%mokLLjjJJj%MLknlkKKl%ONLlnmjJLJKKkjJKjl%J%lmjJLM%mO%rMJmK
-623EK%Jj%kjKJmLMkn%K%lk%JKJLMJlJNL%kpnNLjjkk%%kKL%ojLjLKlmMKjlk%j%NL%mkJLLk
-552HnlKL%jJKLjoMN%kkJLJ%%kkjkjKKJlJK%jk%KMjooMLML%mll%MMLKoj0NKjKjpNNJklmJK
-482Fj%kKQLkomKJ%JKjnlLMkmNKjmJKKLJnmjkOKK%jo%KnJ1OjollnPPJplJjKJllMJlkJLk%O
-412A0jqQKj%mmkLL%jJ%jMMJjlpJNJmlJ%KLnj%OM%jkmkK%k%%j%jKMLKJlp%KkjKL%llJNjmk
-342AJ%JKLLJjmkMKlkj%lLOMjplNkpOJmLOJmkjjlMjmJ%J%%LNjpLNKmoNLlnNJlmLMKllK%%K
-271IM%nnlLJjj%%KMMJp%OpKOkomOKkkljMKkl%MJj%JjoOM%JJlnk%jJJJJjlOOJmkLKJKjmmK
-200ILL%lqJPM%nq%j%jNNjpOKnjJmJKJMLkmnjJj%JNO%ooK%LMKkmkkKN%o%LkkKMJk%jjMJml
-129CM%mjK%jjJKLMMKkjklk%%oKMllJ%M%n%%kJ%MNJlm%jKKlkJK%KLJ%kjjkjkjKLLjkJjkjL
-58FMknK%j%jMMOJlmmmKjjMOJnkJm%Kjj%Jj%J%KL%jLJmmJklMJjkLN%mlMNLkon%kNMJLKlmk
13GJ%oMNknlJJ%L%kJ%jjKkJ%k%JPLjkmnMM%LJlkjl%LKKmoJkOJmMLlnJkLKLKkJ%JKkl%%llk
86@MOLkpKLmmOL%%JllMjlnNLlkkj%KM%kJ%jJLJllLJlKMlnJJ%%JJLNJjjjmqN%jJK%mkNLllP
159A0JnjKMK%k%Kjp%O%lmkJMKojjMMmlKkKM%kk%R%qLLl%LkqOJlkKkjK%JNMJlpjMJkmjJ%jL
230EJjm%JKMKjlkKNLjmk%KKJoNPnrKlJLkk%KK%KKklL%oPKn%JJjmmKKJJjLLkjm%J%kkNK%%l
302EMKjk%jJJ%kk%Jjjj%%J%KjlPNJkkkmjJljJLMkpOLL%noM%mJKlLNJkljJMM%jJkn%MJknjN
374HL%nJ%j%lkMOKkjln%LkKNKlljJJkkj%%%jLJJ%J%klLL%%%kl%M%jJ%jjkjLMklkkNN%lKL%
446A2k%JLjpmN%k%LL%lmj%K%nJ1Q%ppjlOO%poNNMknlJKJKLKlooMJ%%JLJjljNLjjL%nl%J%k
516Ekk%KJ%JJ%m%J%%%JJLJjmlNKjmjJjNO%moJO%qKKjNQJnmj%jjJJJl%JjlKKjljjPJkkkLmM
588GNj%%kljklPMklNPLnqmlKM%llKk%KMLKKkm%KkkMOJnljn%Lk%KJ%J%kKLJmoL%kMLJjoLPJ
660A5mplK%J%%KklKQLooQ%njM%mkKMJmmMMJj%Jjj%JjmkMKJmnKjJJjjQOmoMMJjmolJNJk%LL
731A1KjkljJjLKll%KJkmjLN%n%OjmOL%%jp%Oj%krRMml%KM%kkkljPKllkjQNjnmj%j%JjkLPO
802A7KjklnnlNMjnPNmrK%kJ%kjJKJjk%KLJ%JJJnJNjmLK%%kjjKjnMJmlMk%JkOMLjmkLKjklm
873CJKjl%%JKKlKRKnqkL%jjkLLM%mlNLojQKjmokN%ljkLJJLJlnN%oQKkmnMj%N%kJ%km%NOKm
945A0m%nNMmnL%kJMJjj%jkNLnjKj%JJ%jjkljLMJmlKKKJkkKLLLjom%lJNMjp%jkKM%jjkjLJj
1016DJJJJjk%Jl%%JOLlolJKJjLJkLLJnmJLJ%%jKjJJKO%m%JlpnJjOKlljjKKjjKjlj%%LOKmO
1087A3Mknlkj%LL%lkkjOLjnnJNNklLjlJLJ%J%kkKK%m%NLjmlNN%nqlOOLKnj0J1jj0%kN%nKK
1154EjlKJ%MNJlmmKKjj%%KMLknoMMjmmLJJMJkjLkljJ%kjMjkNjnJJJJkjjjLKjm%LLl%QKllj
1225GKLjllkJL
1233G
##PAGE=	F1=3597.3686209400020743
##FIRST=	12655.339635440002894,	12655.339635440002894,	0.024572571739554405212
##DATATABLE=	(F2++(Y..Y)), PROFILE
-2861IK%lkl%LJklk%%JJkK%JMLjmJJ%%%%%LJkllJMjm%KKjkjJKJl%KlkL%J%jJKJkl%%kLOMj
-2791A3mlKMJlmj%JMJlmJ%%%K%JkmLJ%JjkLLM%pljNPjmnkKlJN%JKjnMOkojJkmNLLjkKJjlm
-2722DjKNJmmKJmJNL%k%JkljJ%jlJLLJ%lmj%%JJ%%JK%kk%MPMjjJklLkoK%mJjmJ%MLjoLKJM
-2652A1N%olJJ%l%KlkNOLmnKnJMklj%%JNKnoKLLJjmkkLLJmkNlLKmK%mjLLlmLjjLL%j%jl%L
-2583FJLJloKL%kjlLM%llJKjJJKJ%jLMknk%lkMMLjn%%kKJkkkJKjKNJlmjPM%jm%LlmJK%jLK
-2513A2lmjK%KKn%QjooKKKjKQOlpm%KJKjlLJlmkJ%KLJkj%%kkLJklMM%k%MMkpmMK%n%LKMkn
-2444FoOjmNjjN%l%JJjjKL%nmjML%jjJljMjm%MMJjkmkJkKJMLlmM%kL%j%kjLKkoNJKLjklnK
-2374DOJlmKLlk%kLJkjMOjomJOMLjkllkJ%llPNjljJMKlmjjk%jNL%M%opLL%%KK%%%jl%KLjm
-2304GmkJLNKjlmjNjlJM%nlKKJ%jkNJk%L%kklJLlLLkknNOJn%jn%JOkoL%kkJLLK%mk%kKQNJ
-2234A7lnojMklJKjOMmrJ0Kkj%jjjjlKMJJjlkJJ%%lkJJLMJJ%kljL%%JjJkoLkKLjj%JjmMN%
-2166A1m%klKk%JjKK%%kmMLLLmpPMkpKRMmqjM%jmkOjknOOkpjLlJL%Jk%k%LKjklkMLjl%kjO
-2097GLJkkjj%JKkoKjOKknJJ%jj%NM%lmj%jjJKjjL%lNLlmKLmjOJ%LkpML%klkjK%kJJ%lj%%
-2027AJ%KK%%JllLJJjjKMjm%%%JJ%%%llJLNLkkJk%KklkMJkkL%k%l%LJ%%jljNK%JknjjKK%%
-1957DMllLkjMLKjnmN%mKOjnk%LK%jJMJnoNjKK%mnNL%kkJLNLmmljJkJJjMKjjnlKJjKOJmnL
-1887E%MNJlmlJJ%JK%nmKLjmKKKJlmNKl%k%KjLJkmNOJmk%jKMJmkJJmm%%MNjkmLJnOPLjonk
-1817EkJMnLNjjl%MlnJjNJkLjoLKjjl%kPNjmjL%lkkKJ%kJKkkJKJ%%JjKJ%nKOlljl%JL%lKN
-1747A0JmJLkkk%jKKKjnlJJ%jLMKkm%J%jjjlLjkLLjlLLlJKlnJjMMjmj%KjlKMLjmL%lljJLL
-1678GJj%jJjmJJ%KL%lKknMNKmm%J%%KM%olM%L%kjkjJNJmKjkJJklJ%kJjJJJLLJjjk%J%mmM
-1608DMMjp%%lKOPlj1J1NmpnjNMjlJJklKKj%N%kjjkmKJJLNKlqKMkkkjJlJJLjnOOJjjnnNJk
-1540EljjKPOJmnj%l%OKoJNlpQPJkjjlljNK%loJlMOjq%JJKKJjjk%LklLjjJ%%%k%%jMjm%jJ
-1470B%%KJ%lk%KKjjJNJjjjm%LJOJnJknjMLknK%%%%JkJJk%LKjjkKPKkmmlLMJ%%jjJ%%jj%J
-1400GJJlnLLjllLJjLj%K%jJKjkkj%%jJ%%OLmnMjnOMkmkJKMjpMJoMJjKLLKJJkpojMN%lkjl
-1330ALKl%KL%%%lnMKJj%jlKM%kj%JjkMK%kmJ%k%MjKQLknlmKL%jjJJjjJ%k%JK%jJO%n%Kjn
-1260FnKKJjjjOJlnjJjKKjkMjk%kLjJK%jjJKlJMkJKKj%%%knlLJjJ%%J%ljKMJljOMkmn%KKj
-1190GmjJ%j%JJ%jlNMj%OMkqm%LNKkmlKNNKmqkMnJNJJljLjkJJ%ljLLkmoNMKkkJKMMjqqN%J
-1120G%mkJ%MJoNLkk%LKjKJknjjjJJjK%kLM%kjKK%m%LK%%jkmkJMN%lnmJJKKJkm%LMJnkN%k
-1050FjJjnM%%jLJoQLmmjjN%kMMmkNKkp%MKKJjklmjK%lKKk%ML%lljJJjl%LlJjKMJklJKjjj
-980DJ%kjOKmmO%LjjN%lkkljJ%N%lKJLjnjkjMJjk%k%KJ%KK%jl%MMkpmMOKlkMOKoqjNOKor%
-909BJKKj%KjkKl%P%lJLjjL%onNl%NjmmLKjl%NNjnjJkkjKMK%kljJJJjkPN%lmk%JLJkljjMJ
-838HmkLjkM%mjKK%jKOKMM%opj%kj%k%lNKjll%KJ%jNL%kmmLLNNKor%MKkk%kLMnkJlJ%KKl%
-767CjMJlMLkmjk%LjmNNjpLKlKOLkpoON%JjmoMNJllLjljLkjLKLJJjm%JloNjmL%kJ%kLMkmO
-696GMll%LJjlK%llJML%llkOKllj%JLLJloLKk%j%jLQMknlJKllNJj%Jjkm%%KJjJLL%nLKpjO
-625A0jmjKjj%KKKmlRLlmj%%jj%%l%JLJlNOLJmonJ%KK%jklJKjlKLJjKJnkMKjmjMKkkLjllJ
-555BNMjolJKkJKjj%QO%klmjK%%j%JjK%lJJlmLMJkj%Kjk%%%%JjjLJjjLM%omN%jLJmoMM%kk
-484Fm%J%lQP%opLMjj%%kmOLjmjMJk%LKjK%o%Lo%K%J%kKKnLPLjlooQN%pmKLJkl%KJjMJ%jo
-413D%Mj%LKJmmKJ%kJ%m%PM%kkllj%KJLkkLn%KMMLJlojjkkj%jLLJ%JMLjon%K%LLkmjlLM%J
-342I%Jjk%J%jl%MLjmjKJ%KLJnnNjmMKlmLJ%mkJL%jKLjmlMLKjnKMJljL%k%Jlm%ON%l%jlkK
-271FQKoojjLK%kkjkLJjNJpNMln%KlJ%kOM%lmkJJJjJL%%jk%MLjmmKKknN%lMNLjjKJjljlk%
-200EJLLjnlLM%ojLkkjJM%lKjmMLljKjLN%mnjJkJMOO%npkkJLKjKKloNjoK%JJlLLJjljNMjn
-129FlLJm%NJmjL%KMJm%JmlKLllLkkLJK%mkLjljKKL%klKL%kjjk%KKJjkM%mlJJMNLklj%jkJ
-58FMJlmJjjMMLjljkm%M%JKKJmlljLJJnKLJJ%mnMKkjPKlnkLjJKk%OjmLKKJ%okJnLK%KL%jj
13A0%%pMPknm%Jk%K%LK%lljKJjkJMKJ%kmkKKLJkkjk%QNjom%JLJnJLnm%KJLJKM%j%K%kkmmk
85@KLLJkmKKmjM%%MKkkJjkmJL%mJJj%KjlJ%KLKjlkj%KLMjnnML%jKKLJkmnJMKmmM%llLKKjn
158AOMkk%NMkl%KkpNPjpqNJOKrj%kMmLKljO%jlKO%qjMKMKnj0J2KpjKnJJjKK%kJ%LKmp%J%K
228EJ%K%jnLOKkmllLOKmmJ%MM%qKNmjJoLMK%kllLN%l%NJooLmNKjkl%K%KKlkKJJj%ljJjJM%
300GkkkJMNJkkKJj%%kljJjljKN%mKKJK%lk%JjlLK%lljKOMnnM%m%LJj%k%J%JMLllNjoMNJjm
372Io%OLlK%mLkmjNLjmmjLJKKj%%lkM%lJMJnjMK%kl%K%lmL%kL%j%J%jKL%kl%M%l%jjJPJmK
444ILJk%JJjpmMj%MMKlojKklKKNMknmjjNM%okONNjomj%jJMMknmk%%jLLLJj%LKnmQM%J%mnm
516EljK%%%jMJklK%kJJj%%j%%Jj%KK%%LMjmnNMknnKKNP%oj%kLJkj%JJjkjKJjJllP%olOLpL
588FN%LJjnojLMKkkLPLmnjmmO%lkJK%JLJJjnkJ%kNKjlmQKmqOJkKJ%%jllNPKorO%kJL%kLL%
660A2nnjK%kJLLJlJOjqPNkkJjlnlJPLmoK%JK%L%kkjjJNJkj%ll%KLJ%Kjm%MMjlmkNKjjkklM
731EOL%nnKJKjlKjm%M%mJKk%JjJNL%kKLnoMKLkpJLkKKKJnpNkkNKJ%lnMPjnkJ%llKJjjNNML
803A8K%lnmll%jKOJmnK%%KJkk%%Kj%JjKMJ%%knjKjKQMklkkjjjmLj%JlLPJrMMmj%KJ%klkkK
874BKj%%%%JM%mRNmj0JKlkjJ%JLJll%LlNOK%mm%KJK%ljJjJLKljjn%OMjno%LMKknJQJmjNKl
945A2mkJNKkmmkKMKjkJJloPJmLKlkkMK%km%LJJ%nJ%JMLjlkl%NjnOLllmPKokjLLJ%kjkJLkj
1016C%lNK%JmjK%jKKkklJONJnLjojNNjnmMKkmjMMMjlOKjJ%mrnJKMJkk%lKOJmnkK%%%jNMjK
1087A1LjkkmmKMKJloLKKLJmqOkjK%MJo%MKjmkLJ%k%JK%kk%LL%%kllPK%JnkJ2%qoJOJmo%KJ
1156Djk%MLKjmmJKJjlJ%MJlkLjlLj%N%oLKnLNKjmjjkJKkkN%%%oMKkj%kJ%%kLLKlmLLJ%JKJ
1227A3jmmkKK
1233F
##PAGE=	F1=3455.8378238384393626
##FIRST=	12655.339635440002894,	12655.339635440002894,	0.025612665340304374695
##DATATABLE=	(F2++(Y..Y)), PROFILE
-2861G%l%%%JLJjkkkkJjK%JLMM%ljjjk%jLLjmlkJLjl%MMJllNP%nmjjLJnlKJLL%kljJkjNKk
-2791GkJKLJkmmJNKjlJLKlnkLMJkkjLKklNL%jkp%QKk%loK%jPLj%jmNKoqLJlKLLM%j%kj%nj
-2721CLKJk%jkjJkKKLMKJjmmkLjm%LKjlmJMKlmJL%mK%%JKMN%lkJKJklklK%kOKk%JjoJPMJK
-2651A8lqlJKJl%KkKOO%npkmPJjjoLJKL%nLLjj%jkkjKL%nPNokOmj%pNl%jJLmjLJk%JJK%mJ
-2582DKLjmJLJkklJNMjk%%J%llJ%KNJnpLKl%KNMmkLl%%lj%JKJknN%lKmONjjKJkm%kkOKJJj
-2512A2kjk%M%ojPjnkKJ%jlOQ%nnmML%kkKklKK%%KLjljjJ%lMjnNPLnokMM%k%JjloQLJJjno
-2443ANKnJMJjmkOKjn%LKklKJ%lmMMKknlJJjKJ%JklLK%jKOMkm%jj%KL%plOKlmMl%NJJkpKO
-2373A1jnmNK%kkjJJJkjJK%kLL%%jmjJ%Kjl%NMkljKKJkmJ%lkNMJJ%kmoQMloNNJ%jknj%L%m
-2304DkK%lKNMJ%nqNK%LJlmjj%MLlkK%jJKJknJjMOjnm%QMjnmKJkKOkoj%%JJjjMKlnJMmKN%
-2234A0ln%JjKJjjlON%llJKKJmm%MJm%K%jkjKJJkk%%JMKk%JjljJMOJm%kml%MKJJJ%JmoOLn
-2165FmM%jkK%kJJLLjmnJLKJ%JjkjKNLlrKMjkk%JJkkNM%mkMjkJ%KJkmKLjjkJjlLLL%moKL%
-2095FjKLJll%jlNJkkkLLJjjK%kjLjkLJmk%kK%L%mMNkpMNloM%JOJqkQLlplJLKnJLm%LklLj
-2025CJM%JJkojLMJJ%%jnkN%lj%j%kLMNLjml%J%jlKLJ%joLK%KjlkL%nJJjNJllJ%%jkJJkMm
-1955ANLnlLLMJlnMJmkQKml%J%jlJNLkkJlmJ1MlomJKJmkQMkmJJjnlJKJONkno%LJJMLjomOJ
-1886A1mKK%mpPKklMJmLO%ppJ%MLjm%%kLlNLlnJJkMOKjlkljMMJjkjJ%klLJjjmLJoPPMjlmk
-1817Hl%M%J%nnMNloLkMO%n%l%OJk%lm%MNjnjMj%Lm%Njkj%kk%ML%mnLKjJmQMonj%%ML%oKK
-1747FkJNjmkJJ%K%%jkkJMklKLJLjljJjkj%N%%%jk%JLKKJnnjLLlm%K%JjkkMOJnKL%lj%KLk
-1677A0nk%%J%mNL%%jkj%k%NM%kkkkML%lmNLk%Jll%JkjMjljLjLjmQJolJ%JJLKklJL%jlj%J
-1608DKLJmn%JNQLnoNJmnk%KLjkJK%mkMLMLjnmJ%mMKkjjKLmkLkkJJj%JJJkjKMK%lnKLjmkJ
-1538B%JOMkmlJjljOJJN%lm%LKjkjKjjJ%%%kljMRKnlJLJjllllMNjnJNKkKjmlJ%%L%mkKMJl
-1468FmkLLJ%mjJJ%JKKJlnNJnJ0Jo%%kl%NlmOJlkJJjjJ%JNJkmnMK%jjmKJKKNKmm%%jkkLNK
-1399A1jjJklJjmLLkj%ML%kmKJlmjNM%lk%JJl%MLlnP%nl%LNLloKLJjl%JJK%KKlnjKjlLJkm
-1330@K%%jOLklj%%JkK%%JkkNMjm%JkkJ%%%%JJj%J%JLJjjJllMjm%M%kKNLknk%%kNOJm%Jko
-1260ElMKk%JlJK%j%jlLLjkMjoJk%J%KKj%JJk%NJj%k%JL%mpLL%mkJKKJkkjKL%jKKkllKjJK
-1190Fjlj%Jj%LLJkklLPOLjqp%LL%jkKLKjJjmmkjNJkjJJJm%O%jJ%Jjjk%kj%jk%LOOJnj0LL
-1121Hkjkk%%N%jP%olJ%%jJM%k%jjjlKJjjMMjnjKKKklPK%JjmnlMLKJlmlK%J%kLJjONjmjLK
-1051A4mmj%jjjLMJkoOKmnMKJlnNKkjOOkolj%K%%JJjlK%KM%mlJMJklj%j%LK%%%m%LllMNLk
-982A2nm%KjlQLnlNK%klMKmljk%KkNJkKlMLmj%LKjmnJ%kKj%MNjpjLJM%ljKLJmkMN%ppMKPL
-912A7oqKjj%k%JMLKnjNkmj%j%OJoKMknNKknKMjl%KMKloKLjk%KJkllMJkjJ%LKJJknLK%jkj
-842DJjKLlm%NLln%k%JJjKLLNMJmpn%jjLMjlM%nJJjkj%K%JM%j%JJ%%JmnMM%lmkOO%nkk%%%
-771C%L%lKLJnKLlmMjlM%nK%jjJjKNNNKlokJMkrNKl%JjJJjjjjjjNOKkmljjmJK%jKKllKKJl
-700C%LjklJ%%JJjJLJkj%kJM%knOjmKjjJL%ljMMjpL%%%jNMkn%J%k%LjlKJJ%lkjKLJJ%jJ%J
-629IKlnMLklK%mkKL%mLPKmm%jkJLLjnlKKKkJMK%lnmKNKJ%%%klJl%L%%k%%kjJJ%jLMN%j0L
-559GMmoKMKjmmKN%lKjJMOJlkklmJNLloLKKKnjKl%lLO%mkJmLLlm%LKlJMllLMLl%Lkk%J%ml
-488BJJLK%lk%lMMjkJJjkl%MJmLMjmjJ%LNKjmkJljOmjJkljKMKknOMjmnMMJjlkKK%lljJ%KO
-417A1KkjlnOJlJKL%lljjlJLjkOJlkjj%JkKMLkmK%kkMONJnrLLkmjj%MMknkJNLjjLKlj%kk%
-347EkjNKKJjll%J%%%%l%K%JJKKKJjnnLK%MJkjkmJkj%KJMK%jnmNjnJ%KjjLKjJKJj%%KL%mj
-276H%llkNOKnoM%KJkkJ%lj%MM%nmKlMKlJMkoNLknK%JjLJNMlnjJKLMkqlOKnoNkkOKjj%KKk
-205A0o%%kJKKK%lmjLjkLLjkmJJK%%J%kK%kj%KOKmnjK%jJMONlpm%%%%jKLkkJmLK%Jjm%MK%
-135InkOKjlnLJlKOjoQLlqJNllLmJLNKmpK%kJJKjnPLmmJjKL%jJJkJKJjkkJJklLLjklKMK%%
-64A0jkkJ%JKLjmJJjLJnmK%J%%jKM%mmjjMNkoOkmKLLjnJL%knLLjjL%n%J%lLLM%kJK%nm%k%
6AJMNL%mokKkJNKJjllj%KKJ%J%mm%JjKKjlKMLjmlM%lkjKKkMNjk%JKJlmKkmLkK%KlJNjkJKK
80A1%lnjK%K%m%K%jjjJjJLJJJJK%moKKkkJ%J%jKKjkJL%k%%J%kL%lJJjkJLJmlKkPMKjjo%Mn
152Ek%l%%%LJMLn%Q%k%Jkm%LjnkMJMKrKLmmJMJllLKJKMJlolOL%jmlRLpmMjk%LLJkpKO%lJ%
224Il%%oOJ%KJkJMjmll%OMjnmKlPLkkJ%m%%lJMLLjkmMNjmjKJmpL%lLKklLJJ%LKml%LL%n%l
296ANJjjk%jLNLJkokNJJkjklJ%%L%JJmmJJLjjKk%%lMKkl%NljOlmNjkKJklKNLjkkJJjoKJlM
368FLLJjonLLKNjoLKljjjjkKjjJ0NlplKjkM%kLO%rNNjllk%K%mkMjnMKkJO%nmKJj%mMLKjmm
439AKQKnoOKjjlj%jj%JkNPKppPKlmLJ%J%m%KJ%%kmKNOKjkmj%llMM%lml%JJJOMjl%KkoKPOM
511B2Jkmonjjl%%JKJJjJKjpOKlkM%mkJJJJJJLLJllmLJlk%LJJJkmLJkNJmlKLJkkJK%JJlo%%
582BkKK%mNKJM%mnjMJ%j%LKKkjKkpJPJlpLNjk%%jkl%KKjQKpnOKkm%K%%LJjJkmJKPNmj2MKl
653F%JKJjkkkjJj%%jLLJkKLn%RJJKkmnmkJMLloLJkJKK%kljjQMkp%L%J%mJML%%%kjKknkjLL
725GlLLlkmNO%mkj%MjnL%jjK%mjjJMLlkMJj%LLnqKLM%jlkkNLK%njMkmPLjkllPMppKJKkjlK
797BJNMJkjMMkmljkkkKKklKL%JMKmpKLJ%%kmJPLknmJKjjkOM%jJkkknPJpMjJQLkp%JnjjOLk
869HllkLKkjLjlKjMM%J%mmN%lkJKkkNJm%LLjlnLM%%jJJK%j%jJKJKklmj%jOOkol%KLjpPPJo
941A1mKkjj%kNK%jnlNO%mmJKjm%LkKLKjklj%%KOLknm%%%kLNJj%LKmmjOLlm%mK%jkL%%Jjj%
1012DK%mKJ%kJM%m%%%LK%lmkMPNJnjmm%KNNloJ%m%NLK%mnOLkJKloLJjjjj%K%nOLmoJL%jk%
1083BNM%kJ%%lmlJNL%llMJjKKkpNKm%kLJm%MKJkljKjl%L%jJLllNjmLKnMLlkjKJ0LpnJOJmm
1153FkJM%nljLMLknlLLjlL%ljJNLklkkLL%kJ%mKML%nlLK%%jm%ONjol%kJJ%KKknLK%jljKK%
1224EKMKkonJ%M
1233E
##PAGE=	F1=3314.3070267368766508
##FIRST=	12655.339635440002894,	12655.339635440002894,	0.010572053492069244385
##DATATABLE=	(F2++(Y..Y)), PROFILE
-2861DjjKjjLK%jj%%kk%KKJj%LMK%kp%LnKO%mljjJKjk%NMlnRP%olj%%%kjjmMNknJMKllkkJ
-2791AKJKKJlmjKKJk%LLJko%JLLjo%K%%JLMkllmLOJnkJkM%oLJ%LJljLj%jkj%jLLjJJl%Ljj
-2721G%jkj%jJKJjmLMLMMjoqJOjo%KkjlK%LLkkJJklJJKJjkj%Lj%N%kkJJJmMQjmlJ%njOKj%
-2651A0ko%KJjjLMjjON%oomMJlKj%MJknJMjJjjJKJ%%jJjmMKoKPnlJoOJmJLjpKJ%jLL%kkkN
-2582HjjK%mJKkkKMNLllj%%%kljjKN%okK%mN%QNopMkJjl%KKLM%npjKLkjKjjNO%llnJNkkMM
-2512A4JkmjK%nnLJ%%LMJllmKLmjJjjJ%%jJNM%lmjJjKLKJJmlJmPP%ookKKJLMKjmllkLK%jn
-2443BLMknMJkkLPNkrjN%m%KllK%%%JjkjjL%jlML%J%jjnNPKkkjlk%NNjqlOJkmkJKj%PLmrM
-2373E%mLLJ%lkLNJmmJNKlnOKlpJKJ%mjJKJMJlmjJjJjKK%lJMj%JJ%lnPMmpJ0O%nlklkJJjl
-2304@NJk%%JMMOlqn%JKL%jkkjOMloKKkmKMkmLmOQjqlKNMjkj%%lJKlljjJLLmkN%kjMLokMn
-2234C%Jk%LMKlm%k%LJ%jkKJnM%mMjkKJkJJjLKklj%LOJplOJk%j%MKmlLkkkKKLJjkJJljLlj
-2164ELjkkMJjjj%NKjmljjJLLJj%%%kmJOJlkJJmjjLKnOJoK%j%jMLlmJ0LkmlkJlJJ0OlqqJj
-2096AMKkJNjpjJj%jjKLNKmnJPNlj0LJJKjkJ%llJJ%kNNkqMLlkKJkNMp%RLmol%JJmjLmOMmp
-2027AKkKJkKL%njMPJkjokKJMjm%JjjJLKKJljk%KJj%MJllJJ%lLMJkjjlnJLKJjnjkJ%JKKK%
-1957Hl%NKmnjLJKjj%%ljOKjjjjLK%kLM%kjmrJ1NlllkJL%nkNJkJL%lnkLMLKmkL%jLLJJlom
-1888CPKnoKN%oKL%llKkRNlpkJkjK%k%%KJ%NMkok%JLML%nllkKNLjkkKL%mklJLnOLmnQOKjk
-1818A4lmkKLJlmJL%mJJllMKk%LKkl%%k%jKNKknkKOKnlMjkk%J%kKJkjLLkJKmPLpp%L%KLjm
-1749ClLLK%lk%%JKJjlJKKkJJl%JJK%lnLjlKKN%kkkjJjJML%mlJMJnJJjM%kjkKK%mMM%mmlL
-1679DLjm%jKMMjolKKKJjk%JOLkklmkOJkmJPKllll%jKKkkJNLjmjKnPKnkKk%KJ%J%JK%ljJL
-1609IN%onjJJlMRKnlJknKNjoJLJJJklkNNKJmomJjJMKj%%lLKmmKJlKJ%MjnKLkjJj%NLklmk
-1539A%%LKjl%MJm%jMjjOJlmlK%kKM%nM%%KJJ%mnJ1OmmkKJmkJ%k%K%mKOJkKjnjJjkKKkkLM
-1470I%mJkJQNjoplOJoMKkjJMJlKLlj%JjmJ%mMJklKLKLJloOLkmnkJ%KJkjKKkLKl%jJjkJLK
-1400H%%JLJml%lJLkljLKK%lkJkjKLN%olNjklJKM%pNjmjLMLL%njM%nlN%njjNPjpljKQNmj0
-1331BJJ%%lMKkkJJLjlkkMLJklQKnlK%JknNOJonJ%LJ%%jjJL%lmKLJKknJJ0NlonjjjON%mlJ
-1262GJkj%%KKlnJJJLL%nlN%%%kljL%kJLJk%LJk%J%k%jjKJJllMMJlnlK%%KKKJj%%kl%kLLk
-1192El%JKKklKKmKK%K%JNMKjnnjJjmkjNOLkk%Jjkl%Kjlk%jLROloj%j%jJJ%jjJJkkJOKmqM
-1122FNmoLJjJJnOMmmKNjmjmMK%%kk%jNLjmkJJ%jJ%OLq%N%jj%%mlM%%JJ%%llNMJklLLjm%K
-1052IJmm%MJlmMNLkp%KlKMLJnnQjnkLNKkll%lJKlMLmkOLJkkj%%K%k%JjmJNKK%onM%%LO%o
-982IoJkKJkJMjoMLkkKLJlkj%kJkJK%%lPLkKMJjklokJMLmmOOkn%%lkOKkjLKjmKKkoJLjJMk
-911IpjJJj%JjLNMlmm%KjKK%jJknKJkOLknNKmmjNOLmpJMJlkjjkkJLM%jkkjjKMJmjQLkn%Lj
-840Im%jkJMLjmk%%%Ljl%KLKJjkmKmLLNKoLKmnKkj%kJjKNJJjjjkl%JLKK%llJOMllkmkKKkJ
-769DNjKMlplMkkN%jL%nLNjmlj%LLLNLlqlLLpMMmmk%LL%%klJMMKjnoKlLKK%kjJMjlmjN%mL
-698EK%%%jlkLKkjKKJ%llMjljMmOLmnLLljNJjkmJjjjKKj%OMkmjKJ%lnMMjkjJ%ljJJ%%KjjJ
-627EjKKjjJ%lkJ%j%MKkmJK%kKMKkmnMJj%K%kkML%%Ljl%MNkpjm%MknOLknjJ%kKKKO%rONmq
-556BONJklk%LJjJJ%J%nnJKJnNRLnj1LL%%mLKlJllQKlMKopLmMJjJJmkJKkLO%%Jll%%jJ%kl
-486AKMMLmpkLjMNknjMJn%KkmLJkjKMMLKlonJLkJ%jMlLMmnK%ljJjKKLJklj%JJ%klMJ%KKjl
-415EJJ%KjoPKK%ooN%jlJLjJljKK%jK%lmJ%jMMjlKOOJnqlOLJmp%%Mkj%j%K%LNLkjjmm%jjK
-344CML%mlkLJlNNjnnJKJJ%jML%llnMNKJ%JJlmmj%JOLllJ%m%NJmjJ%%lj%MJjMJ%%Jlok%KK
-273EJ%%jmJLJ%lkJLJll%LLKJkkjJJjK%jk%kjLKK%lLLLJnlKMKJ%mpjMJkkJJMLknllMLkkjJ
-202DjKL%jkl%JkJJJJjlLMjlj%%%J%k%NLmkMllJMLKJlkM%nkJKjkjj%KLjnMMMJlrKMJ%mnLM
-131H%ml%JjKNJKOJmn%JmnMJk%QNmpkJklKKKlLNjmmjKLJJjkKM%jJ%j%jm%MLjnlNKj%%jmkL
-60EJjKLjmjKMJnlQKlkkmJLL%njK%MLmoOkljjM%lMJJ%njKLMKnjjoMJjMLjj%KJkmkjKNM%%k
11A2omMjkMKJK%npLLNLjkkjlmMJjLLln%kPMlnLjnJLJJKmmKLKLjllL%n%%%L%%kjLKKM%lkll
83BjJ%KKjKLj%jmlK%J%jKNNKmqmJKKJkj%jkNKkmKKjKJ%klKLJ%kj%kKNKkjklKNkJmjPlnj%M
156HKlnjQQlj2OLKKjnnjJkjjLJJKlJOJkl%JkjjkJONjmnkMjmJ%JLJkkLjmMMLJlqNNlkQjnMj
227A2plLjLMJ%%nm%jNMKJmpjjPNJ%jllllMLmJMJ%kjK%ljJK%kkKJKKmoK%jLPMjnoJN%l%k%J
298F%%j%%JKJJKlmKMKnmLkjKKJmKMlnkj%JKMjmjJO%nkKNkkNjmLLjlkkLMMKlomOJkkjkjKJJ
370EMJnnJJOMJmlJKJmlJlNN%OLnj0jNjmJ%jMNklOJlk%jjKjoJMjlKJkjNjojLjJLjkKL%nkOM
441A2%moLMjkjk%LJl%jJP%o%OJlnlMKJjmNL%%kmljPOJno%K%kjMKKjlmjKjJPKlnJL%jlLOM%
512A8jlmkKKknkKLJlkLLloJ0KojO%nmlL%KK%JLkmjlMMjlj%JKjnjJJKKkkKKJ%JjjJJ%%%%Jk
582GlJJ%m%jKMKkm%K%k%MOJnmMjoLNMjnoPMjll%ll%JLKlNKmJKjjljJjJNJkjjjK%KNlj1J0L
652A3pJLkjkmK%kMkkLJ%JjmNLnKO%%L%llmlJK%%%l%%JMjkK%kkQMmqMJpRLomOKjJjnLLjmlJ
723CK%%LLkmjKKKJjllKjkkJkLjjLjlK%Kjk%KKJJj%LloOLJjllKJjkkLL%nMK%kk%RJq%%mMJk
795Em%NOLJkq%PKkmk%jl%J%k%MMMM%nj1LLjJ%KJm%KlmjLNJlllKkOMkkjnQLmnMNMJlnmjljJ
866AOMkolMNJ%jJkl%%JL%jjlMKljkJ%lJMjmLPPlpKlqQKj%kk%LJkNLj%jlojKlKNJmJKlKJoL
938FRKmo%lkJL%Jk%%lNLKknn%JK%%LlkKNLmlLJJLMJknplKLKmkMLOP%oqkJLkmL%k%%KJknK%
1010BJ%J%mMKKmKNkmKJlLK%mnLLLJ%jlm%MkjRjojjjNMJllllPKmlNMKJjnn%JjJKkkMjm%MKm
1081DlNMJj%%jllJ%KMJmlJKJj%%jljMj%%kk%MJkjJJjkKjjK%KMLlpKJnNLkoKjkKLMJJjkJ%k
1152GjjJN%o%KJKKmoJk%JKLJJjJL%nmkKN%k%%ljLKKKkmKK%jJjmMMJkmnjKMJ%%kn%J%jJKKk
1223DlKMKkmL%l%
1233C
##PAGE=	F1=3172.7762296353139391
##FIRST=	12655.339635440002894,	12655.339635440002894,	0.027501596137881278992
##DATATABLE=	(F2++(Y..Y)), PROFILE
-2861EmK%%%%JJ%jKLjn%NKkmjKMMJlp%NjkJKJkjlkNjk%KNlnOKkj%%%klNN%pnMjkMMJjjk%J
-2791HlmJKJ%JjkJLjmMMKknm%MLnKPLlojLM%lnjjJLjnNNLmm%%JJ%mkON%llklLNJo%MlnMK%
-2721Fj%jjJLjoO%nK%jKOJlnLLkkKjmkKKjjLJ%JjlJJJKjk%K%jjmN%mjJJKJNNjnnjJjJ%%%%
-2651EjjlLJmOMKkmLLJloKMlnJ%OM%jmnNljLmJLKJJ%J%kjjnKNkm%kNKKKJopJ%JK%L%nj%M%
-2581FjMJnm%JONMJkonKJnKMKjmlOJnkJJ%PkjPlpjk%kKK%JNQMpj0lMLkljJkjNJmlKkMKmLP
-2512A3Lkmk%%klKNJokLjKKkk%%JjkL%mjJKOMkmk%%j%OKlKmpNkMMJjmn%kLNM%%KjqmKJJKk
-2443FnN%k%jL%%MN%qKO%kkmoKLjklMLM%ojLjlKNOLkpokMLjkk%kjKOLknkL%jjlJKLkjOknj
-2373BJkMK%%%jKMjnmjOLloPKjmkLKJl%NKll%jJKklj%kLKkLJlk%J%JlJMjlONkqNJnLJlk%L
-2303GKjkjklPO%nnj%kOMjnkNMJmmNJklmLJJLknPKmlJLKJjjjj%%ljM%k%LLlkLL%JJ%p%Mmk
-2233E%kNMJjl%JkkJ%mJ%kKMNJmn%mMKmKL%KL%nkKLKjpkNLJKjlkjjlLJ%j%KJ%%klLKmmLLj
-2163F%L%kjjLKmJM%kjjjklPMjm%JkkKK%%JkmjNKJkmMKnkJ%kK%MJ%LJklkkKK%QKnolkKPMn
-2093A0rP%mMKo%MJljNJmmKMNjrjLK%kKKjmjJJj%KJkmKk%NKkmKLpQQJlnokjLJkjLOKmo%J%
-2024DkJjJk%%NPLmq%LKJ%mkKjk%LL%jJKJllLMjnJJjkkJj%ONMJmpnKlLMkmjLkjOKljLKlkj
-1954FKMlpL%kjJjjKK%%K%kkLKJKMN%nomnPKlJ%j%MLJlnjjjLKjlmML%kmQMmmONJklomPJmJ
-1884Gl%Nkm%%%JJlKKk%MJkj%jklKLjjPNlpK%JLLKkqj%kjJJ%%jjLJjk%KjjOKjkLOKlmkjjj
-1814GjJKj%jkl%L%JJ%k%Q%qlL%KKkllNL%kkJ%kLjlNJlkjj%JK%j%jMKlJ%nJ%jKj%JjjNKkk
-1744EljjLMKjlkJ%O%oLL%kkkJJkKK%kJJkk%%lLNjn%kLKjMjqPjJO%kjllJJ%L%pKMKlnjJMJ
-1674GJLK%kmj%LKkmJKLJjk%kmkKJjjMKj%jl%KlKL%%JKjloLJkkLKjjJjKJmMMJll%MONjmll
-1604IklkKOJnk%kNOJnn%kJKKknPOM%lokjlNLjlkMLkoMJlJKkkjJNoMPjmoKRMkj%ook%jKJk
-1534AKLNjpKJJKlmJ%jjMLjjNjpK%L%jMKlmKOnqLjLlkNKllKJkkK%KMJojKJjmKkKLL%nJJLO
-1464A5LjklolMlMkkLj%KJjLJll%jjLLlmk%%MNMJ%nqNLjklkjJK%%JL%mlNM%njKl%MJklJNN
-1395A4%om%mKkKKJj%KK%kkJJjJKjkOJmnkKL%nKj%JjNNM%nl%%oNP%p%MoJKmJ%LNLnqLJ%%k
-1326EjJlJMJjllK%%LK%oNLnmKJK%mJPKml%lKL%jjlJKKJkKJjKJlpPOJmlJJ%j%ll%%NJmmNN
-1256A1%mj%mkLMLkoML%klJJL%mmJL%KMJlklkj%JJjk%K%LLJkmJJKLjjJjlkK%k%%L%llLOMj
-1187A2lo%LkJ%%J%JMLJ%jlljKJjJjKNjkKJ%lnjM%nmOKKOLmqmjJLkLJjjkKKlljNJloPN%ol
-1118C%%MLojKk%NL%JkokMKjjm%jLP%p%OJkljJQNnj1JJj%KJJkkkJKMLJkolN%mlK%%%N%nj%
-1049AJLKmkKONlqkKPJjj%kpOJkjjKK%%Jkkk%JjLjkKJ%%jLKlkK%KKklkjJL%mLNKllOkqMjm
-979AOKloMJk%K%KLKjllJJjkkjJJJj%LJMLJkmklmLNOlqJM%kjK%lKjl%MPKnmjkkMJklNJkjj
-908CjjjLKKLKJmnOKkj%jjKJlnJJMNnnPllM%LPjpmKKJmmlLJkkKLJjlKJkkLKjmRNlpkOJnjj
-837CjKJjj%%KKkjjJ%k%J%K%JLmnPQJqlMkkjjjK%kJJLLJnoN%kKLKjJjljON%mnkkkOLkpLKP
-766A3MqqKjkLLLklJ%jM%kkjJJ%jKLjlkkKJL%mJ%jk%MLjnLOJln%L%mkKMKk%KJKJlpjLjKJj
-696FjJJmjOLKkljL%nlK%KLjoOMmn%JmNMjmjJjj%jJj%POJknl%%L%lJKjj%MJklnLKlJJklJJ
-625B%JJKjj%%ljJLKjl%LLJ%L%knlO%mlKMJmJNKkk%kJMNkqlkLNJoOOlrkKjjJ%JLlkQKmlPO
-554A8jnl%K%kjK%kkl%MlJKnOQJorMKkmJOKkljkLLJKKonKjNJnjLKlkLJJ%J%klKJkk%L%lj%
-484CPP%nljoMLmmKjMjlj%J%J%JK%KLLkpj%JJlJmMkRLpnJkLJKLkljKJjjjjJ%kjLLLJjknLL
-413IJJlnOKKjq%Mj%jmLL%mjJKJKL%kjJjkmJJJNN%loljMMLkmjm%kMKmjMkjQKj%jmpMJjjJM
-342HJkmlMK%NNlpmJJKJmKMJjjJknMLKKj%%knlJKMJmoMNjpOMmkJL%nkNJmjOKjkk%%%KJj%j
-271GkjKkjjkNKjl%%kMKlLMjkljNJll%KJjlkPN%l%J%kkJNN%llllmLLklLjONknknJKlMjlJM
-200GKjlkkMJ%jkJkJKKLjll%JLLkkKMKmqKjkJMLKJlmkJJLNKmnkJlJLjlNLNKmqKK%j%knOKm
-129EmJJ%%JLMMJlkkk%kmLkJPLknlJ%kjKLKk%Kjlj%jjKj%PLjjJjjjllMNLkonNK%KJkmnKj%
-58A%%Lk%LLkjNL%nnLLjkJjlj%%jLJlJj%L%jj%%%LKmkLNOjpljjjKjjKNKJJJ%llmjOKkllkM
13EKjjKL%k%J%%%LL%jllmkKJ%OKnkMnjOlkN%kllMNLlnlK%JljNJm%J%KjjJl%LJLMkmjjJ%%%
86GLMmkKjj%jm%LJmlKRPJoj0%jKNKlljJ%jjKJJjm%NL%ojKJjlNLk%NLkllnJNmkJMQjnljLMj
158A2nkOPkqoKONjoojLJjlKLjnLkNMjkJMKjjkk%LkmjjjJNLkmlk%JKLKk%NKlpLNmkOlmOkpM
229EJlJOJnn%JJNLjJLlolJNMLKllJjoMMolO%%j%lkjKOMknnLNOLnrm%LMMMkno%KJj%llJLNK
301A1kj%jljMLk%LKnpNJj%JjlLLjmkL%l%M%n%ONloj%MjJN%lKMkomjMNK%knKRKorL%oM%mL%
372CkM%l%NMjmljJkPMmkJ0Lk%kqoNJmjMjlJ%MKj%KJlkK%njJJJjj%jkJLjjKjjMJmKLmKPjol
443CjjNNJjmnLKlk%LKjkKLJklJKjjkmNKjNJmlkKO%pJMkljjNLJ%lkJKkoLJk%MLLlqLLLJjkj
515HjOP%qrKKKlnLJlLOJoJMKjomMmMLlk%mOLjLKlnjjJLJljJJkjk%MJj%K%kJKklLM%lkMMkn
587FKjpMKJlmJLLJMMknmKkJLKJ%okNJjkmKjlL%JJjljLMjJKllJJlJMkoMK%kjMkJRJqqL%%j%
659BNKnJKnLL%kljM%mLNknMLKknkjJLL%mJ%nLKmJMJkLLlnM%lOJolMjjJJllK%KJ%J%jKJm%L
731H%j%%jkjlM%lOkmK%L%mKL%lk%%%%jNNKnpMNKkl%JkmK%k%Jk%JK%%KMLkllkOMlolKMJJJm
803FlQJkk%jlmJLJjlLOML%nq%L%jNP%qrJJj%LMJkkmMjlO%jjmMNjlLNJkjlnk%%%KJmJLKMjl
875HjJJ%%JJJJkmoPKmk%jkJM%k%JPMonPkpLMjlk%MKmjOJjJJknkjJK%jnPNmoQjoROjj0lKj%
946EMJnlLmMNK%lmlJjjJKJkkJJJKLKKJJklk%jkkMMJlmJPOjprjNKmm%JJK%LMmjKlmjKJj%NJ
1018HkJMkn%LjKJKklMLJjnnNkkLkkMjj%kKMKjlmlNOJomMMNKlqmOKlnKJ%Kjj%%JnNOJkkJJk
1089Io%MJKKkmj%jJJJJjkljJLLklMJlmLLjl%KJ%%%jJL%mnKJMMJkljjkjJJOKjlnk%JOMkqOM
1160A2%J%ooM%Jj%kLMLJJlomkMNJk%llOJk%K%lJ%j%K%lkJKKjmkJMJk%Jjlk%KKKjkkLJkjNL
1230A0kkJ
1233G
##PAGE=	F1=3031.2454325337512273
##FIRST=	12655.339635440002894,	12655.339635440002894,	0.015899712219834327698
##DATATABLE=	(F2++(Y..Y)), PROFILE
-2861Fn%JNJkjLK%JJlnjOJkljJJKLjn%LJJ%jJ%kkjKljL%N%omJK%jK%jkLQKmnl%KJjkNM%jl
-2791HmkP%nJJj%k%%kNKKjjJkjjjPM%kml%LJk%kn%NKnLQJnokKNKlmkOPjpo%%KOLmoJ%J%kL
-2721EJl%kOQKookJ%jOkmkJKJ%kJ%lJJkKJlLLK%m%KK%kl%KMjm%lM%nKKk%LLM%kolJLOL%mn
-2651FkjlMLJ%%%kljKKkjNKnlJJMKKKkpkNKLnpKjJKKLJJKJmplLJJJjJMLkpmL%jM%lLJ%kjj
-2581DjNJmmKKMMKklknMKpNN%knkPLlk%J%MjnKj%kmjMKkkkOQLnrlOMkmjLkljKKmJLK%llPM
-2511A2kmjJjjKL%lmjJNK%kJK%lmjNMmoKJKKjjl%Mj%NJoKjoNLKl%KlmLJ%JJlkOKmm%JJNjo
-2442DlLLjlLjlKN%nMNJJknmJJ%ljNNMjokLkk%MPP%qj0njKJJKJlmLJLjklJ%kJ%KMLkpMjk%
-2373BLK%jjJK%J%kmjjNLknJJ%%%JMKkjNLmomMLjlkJlKMjLM%mmklLLj%L%kjLkkRmnJ0jp%j
-2304EjKKllK%kJ%jJjj%NMjo%L%jmMM%kkljNNMJlm%JjmjLJkl%L%klMM%k%KKklKLKJjllNNl
-2234A4pnJMLJJMJknkJKknjJLPLjmnjljKkJMJJJJljMJlkm%OLJ%jJjmpLKjJJJ%%JJJkmJjkM
-2165GM%m%LjmmLM%J%kjj%Kjl%LJjoPJlljKLKlmNMJjllL%m%K%KJnKLK%lnjLkLLkJKll%JlN
-2095FNnoNJjN%nJNjnmMJjj%LLjmljKKJKJkkmLJljM%kjj%NKjllNJkMMJ%nojKjLK%l%%m%JM
-2025F%kjj%JKkLLKjn%LJ%lmMjkJkjLJLNMknmJRMlojjlk%JMLLM%orjKlMNlmkL%KQKpnN%pJ
-1955DJkP%nJjkjkKJKLJklJjkjjLLMM%lnljLjjKjjLNMLknljlJJkjjKJkk%MKmJQMk%kpjPkq
-1885AO%oN%kkJlMLjmj%LNKk%K%llkJKlNOmqKjKMKKmkLkmjJjk%L%kj%JJjkNKkJMMNKoqkK%
-1815GllKLj%k%KJ%kJKJmJQ%pnKJKMKlmnNNknlMM%mLNjmmjLkJMklkKj%Jj%%M%lJKj%%lLLj
-1745Gkk%LMKjlm%KkNJoJO%mlkJK%JMK%jln%LJlJO%mj%LjlNjqM%JLJ%%loMJ%KJjKjkjkjJL
-1675GjJ%kj%K%JM%mn%K%%KJLL%mo%MJjkJLJoJKnKM%kjKJlnLJ%kMJKM%pmNljO%lnKNPJnk%
-1605I%lmKKJkl%KOOLlqmjJJlMJkkMM%lj%m%PMkplNKJmjLlkLKJj%JoRPlprJ0RJolLkpjJkk
-1536AJ%J%M%oLLjJJjkJ%kJOJnk%%%jKkKOLjokMkKMllmkNjljJMJl%%jJ0LrnL%%m%KKKKKj%
-1467A1j%%%%LKmqjjKjJKl%jLLL%km%K%JK%jkkjJLLL%lnkKJjj%%KjJJkKJlmNN%okMljMkk%
-1398CjLOKnoNkm%KKJjjjJ%kJJKjnOJoPMmn%LJjljJJJjlRPkokjmLLJkmPOlqkJMKK%jml%KL
-1328IJkl%l%JLJk%LjnKJkkL%kj%JJJJ%%JKJjjkjjL%lkKJMKKlmM%kk%OKjlKMLlqoNlKPjok
-1258CNLknkNjlJ%LjkNKklkLKK%mkKKkjKK%jll%%%%k%L%k%%kKNLJLLknjKlnJKJ%%JklJLOK
-1188A5l%jokKKljJkkLMKkJkkOM%j%k%LljMLjoqLMKlqQNKJknoJjjKkPjjJkJ%kkk%%%M%JKk
-1119FkjjLMkll%LM%jL%mlMMLjpnMkPLolQJmlJLNKlpoJ%JjjLL%kkMJ%LJknljNLjkjLOJmmm
-1049CkMLknOO%ooLNNjjjknlJ%JLK%llL%jNLknmJkKJ%K%nOKnjJ%NNJklJ%mmJLLJnjKmLMlj
-979EO%nmj%KLLKKJkkmlKLKkmmKLKjmJNKk%%kk%%jjO%nMNJ%mnlL%kOJlOMknmmJK%%KJj%%k
-908DjjJKK%jj%k%PLjllljMKjmJkMNmmNm%PJJLkojJjjjkjLKklKjlJjJ%%jK%jLNLjjloLkKJ
-837EJ%kkJKMK%mmkKKJjkJL%jJKkJMkljkljMMjn%%%JKLjkNKk%KjkljKl%RL%lmkklNMkljjM
-766H%oMJnjJLLlmLJJ%kljLMK%k%kmM%jKJ%kmLJkkMLKjn%MjnMM%mmKKJ%jKK%JKlolKJJJj%
-695EJKkjOO%mon%JJJKKMJkp%LjjkjMJjjjJK%%kkjj%NMK%mpLjjL%kkj%JMLJjnkJlOLkkjKj
-624ElKKkk%%j%JK%J%k%NJkKJjnJOJmljL%llMJ%kjLKKjlmjJ%ROnqOjml%JkLJKklOLkmnQOJ
-553A5on%JkJN%kk%JJjlNLmpPLko%L%j%LKjk%LJmjJJkmKLLKmlLLkqJ0OklkklJNJkml%J%Jk
-484BLRNjnnmlLjJ%kjJJJK%%Kkl%MOJjlqLLjljjjjMN%pMKnkMNLmp%JMK%j%%Kjll%KLKjmJJ
-413GJ%jmjKLjmNL%JjllKJjjjkJOKkLMkk%jnlKNLmnmKJjNLjljj%lPMjnmLnQOKklnmKLK%kl
-342DJ%lKJLL%KKjnokMkLNjl%K%lmPKLJmlJkn%jJLM%loNLlkMjlKMKloMKkkMN%mnMj%KkmkK
-271CKLJkKkmMMjn%Lj%N%kkj%jlKMmnJ%jM%KQLlm%JjjJMKjlk%jllKM%qLkLOLjnpLjlLK%%K
-200GKkjljNLjpKLm%LlKL%J%JKJjljKLkok%kjJKJ%%%Kj%MOKmpl%kLkjKNJKKmnLLlmJJj%MJ
-129ImmJLKJJJJ%j%j%kjjJlkLMKloJJLJ%%JkmK%kNM%koJONJkmkljLLjjLKjlmm%MLJjkjjKM
-58A0Jljjm%OPKkjjnnPJmJJlmjMNJmjJ%jkJLJJknlKJj%JNNkn%K%l%%jlONJ%JknlkkLLjkkJ
12BJ%JJ%J%l%OKmlKKJ%jkk%JkjPKpLNnlMkoOLL%pjQKknlKjmJNJlmMKLJmoJKKJkkKKLJk%J%
85A0JLLkolkjMMjjKjolLNMko%MkjLM%ooKKjk%JLMJkkKknMMjjkjLKJL%molJK%lONLLjmljlJ
157GL%jLLklkllMLkm%ML%oJRJnnklNKJj%MNLjmmlmjNJkkKKJjm%NJkjJl%NKlmKKmlKjjKLLJ
229A1jloO%nP%lKMjo%KjJjlMK%K%jJ%o%Oko%LKJJJ%%%NLnqmjMQOJoplMK%jll%LJkl%LLjnO
300HJlJK%lmLM%jKko%KJJ%jJJJJ%ll%JjjKjLJ%MlnM%jmKN%JKKjom%jMK%JkkPLnpMljLj%%J
372FJJJ%llKJJjjLML%mmMKllL%mnJJLL%kjJjljLKJj%JlljKMjnJ%jJKKklOLmmOmjMkNMkolj
444BMNLK%kooj%J%K%%Jj%JJJKJlkjk%JkPMjkllkjMNJmJKk%L%jmkNKklJJJJ%%%l%Kk%JkkjM
516FQNjprJMKkmNKjj%%JJj%%lJKoKMlmjJPN%knmLjJjlPKJJlmkjLKJjJJllNKlqMKJmKPLkmJ
588A0kpKJLkmM%LKJjkkj%LJkjJ%mjL%%%mL%jN%ljMLjkkmNKk%MKmrOJkjJ%kMM%KMmolJJj%%
659ENNknJjJJjnjOjllLMkljMMlnLJjLKmpPJnjJ%%jNL%kkLKmnQjpKKllLOKjkkjOM%moJJoNL
731Ijkj%jj%MMlnNkoNj%JkNN%nl%K%%NJojljLLMjk%KjkjljLjmKLL%kjKJj%jkNPjnnmjJJLj
803EmMKlKLjnkjLKLJk%J%KKlqNK%OOjqoJ%%k%%jJJlK%kM%%jlKL%%LM%m%Ljmj%lkjLMK%jkn
875BjJLKjKOO%oqnMKjnMJkLKln%KP%nJLKmnNjk%LMJokOmlNL%kJJ%lkjmNPkrQKo%PLoqKJLL
947A1jpLkkO%lkKKjjkkMKllJ%%KLJJ%KKomNlJKmKPL%nnJLJmkJJLlpL%JKJJMklKknjKKJjkN
1018H%j%%lKKj%KNKk%Kk%nqQ%jLJkll%K%Jjj%jkJLL%oL%lMNJnqPKmjJj%JKKKkn%QMkn%K%l
1089HnjLKKK%kkl%%jJL%kjkjMM%k%jlkJL%KLjkjjkkMLjm%JJKLLJjj%lp%LLJkllKJJOLmqOM
1160A2%%knkLL%j%llLKJJjkjk%%ML%nkO%k%JJll%%%KKjjjkkLK%kkKJOMkomkJKJ%kjM%lKNJ
1230A0lkL
1233H
##PAGE=	F1=2889.7146354321903345
##FIRST=	12655.339635440002894,	12655.339635440002894,	0.03376051783561706543
##DATATABLE=	(F2++(Y..Y)), PROFILE
-2861AM%lMMj%L%jjkkj%K%kj%KJJK%n%Lj%%%jjjJJjmLJ%M%mjOMlrLJkkJPLJjkklJJm%NJlm
-2791CjPPjpjjlLJklJKJKJJ%mnJNLkjJJjlj%LLknJMMmoPLlok%MM%lkONkqmLJnRMjomKL%JK
-2721A0knlKNPLlokL%oKKKKJlmkJ%lJKJjlJ%%LNJkjKKJmmjKK%mJJJjmJM%%%%JKJkllKOJmm
-2652DlOJmjOLmnlJJJJJ%KL%ojLjKMJJ%lmJKMjplKjLjjLMNKnpllOMJlnKMknMN%nJKloNLj%
-2582GkkML%l%knNKj%Lk%KlnOLjnjOLjjkJ%jlj%KJkklMMjllLNKlmlKLjkjM%kkjJ%KKK%jlK
-2512FLlmj%JJNLllk%KKJjkJMLlqJJO%qMKllJLKk%%lLJljJmPO%pm%KKKM%lmjjjJL%jmOOjp
-2442ElML%mlJJ%JjmOMJ%jjkjJjljLLKklKLJ%lkNQNmrqJMJKK%mqLJ%KJlmJKJJj%%jjM%mKL
-2372HL%ml%LJ%jjkk%KKj%KL%nmLLKllMJkJmkKkJK%%%KMOM%mnlnjMJKLjkj%lmMmOPkpk%%%
-2302Cj%KKJj%%KJllJKKj%%kjkKLJJjlkKKKKNKllJjnmjNkjLJlk%%%j%JLL%jkjJ%jmOQM%oq
-2232EmKL%NP%nol%KKkl%NOKmpjLjnK%kL%k%%%MNjnk%NNjllkKKkkKjk%kMJ%JkLJmm%KNNKk
-2162A3mjJjlkMJ%J%llJLJj%JMjoJKjjk%J%kkKMjjj%jkjJKLJ%kJ%JM%mk%%jKJm%M%%%nKKl
-2093C%Jk%KjjLLklL%l%LJ%Jj%JjlmLKJ%%ljKKLJJlkj%%j%jjL%kjKKJkkL%lkM%lM%jjmMLk
-2023Ekj%KM%ljKN%n%jnKLKkkJ%JKljQMmnKkMRLmnnk%KKKjk%lmQKonLLkJ%kKNOjrjOjmKJm
-1953F%%lkKM%lj%%MN%nl%%LJnJKm%KkLKjmJKjkMMJKJkk%lk%mJK%jjj%JL%lRJnMKnKMlqJ%
-1883DlJ%%%j%LL%kljJ%KKLJ%jjkmNJjL%nmJNKjjJL%kl%Kjm%KkKJlLKnjKlMK%KMKmqlLJjk
-1813AJjLK%KJKknkNJmjMkm%Jk%OPjoklNJmKNMkpkLklM%jlKMLkpOJlkjjJMKlLLjl%%k%%kk
-1743AMMLJmmk%JKKjmjNKl%%kmL%KLJJ%ml%JjLOMknkLlmO%mk%j%KLJjjjl%ML%nLLnKL%lml
-1673@JLLK%jj%k%KlJKmKMLKkloLPKklkLJmmj%M%jk%KJjjJlk%NMNNkqo%JlLKkjlMOJmmj%%
-1603CMJkmjJKMNLjlnk%LjnNMK%klllJjjLNKlo%JKMKjjml%MLkk%nRNjp%J0LmpnOJo%Ljlj%
-1534BjJLl%jKL%%j%MLmmNJnkLL%mm%NPLknjLJK%lolOLj%kjNjlJjoJ2Mpj0KkJjMN%mJNK%j
-1466A3j%mlNLjknm%%%%KL%lK%jMKLJmol%LjkLKjjOL%knmJJkLLjlNJlnjJkMM%mkM%nKjJM%
-1397GlLJnLNmnNKklk%%kLjjJLk%K%jJKjjjJj%KkjJJ%%OMklml%MJkj%KL%mljNONjlmmm%M%
-1327FjJjnNjkKKKKJnnNJ%%jkkJjkKLJljjLJ%jkLLjkmJKKKJllOjpMKJK%jKMJnpJ%kOLlnJM
-1257I%jKmlKmMKJjmOMlnlKMK%lkMJllKK%J%lnLKJklLLJ%J%jJ%jKKJjjJlnjKJ%JLkl%LLjj
-1187A0OLpqjJk%JjLLKkqQklQKjkjjjJkmNM%lmKJKJpMO%knlL%JmMMlpMK%%jKllMK%KknkK%
-1118CK%JJ%m%LjmJjKM%l%MM%noKkONlpLL%jJKJj%lmJLNJnlKKl%Ljm%LJlk%LOJnmMNJkkml
-1048CMMjkjLkpPOKloLL%mlkKmMP%ooJjLOM%mojJK%mMKnjJlL%lNRPJolKlojjJKJJoKN%nLM
-978A2loJMKlkOMJkkkln%MJ%ll%MKlmNNJnmMjjjKKkl%KPNKlpoN%nJOJnKNJjlmkkKLKk%%jj
-908DJJ%JKjJjkKMJkj%jkljNOjooKJkLL%mj%%KjlLjk%J%kMLjnK%j%%KKjj%%MMKk%KJnokjJ
-837BMMlmJKOKlnmJJJjk%MNKjljJjlKOJlmoNO%mnjK%%jjNN%kL%mljkL%oOMJjkjjjLKkj%km
-766AMNLknlJKLkoNkLMjk%%%j%%llMLj%NKlnmj%%MMJjkmjKkMKJjkkKKjjKL%kkjjjkJLjl%L
-695EMKjlLLkolMJj%JKKKjj%kkJ%mjO%m%JJKM%lolJKJLNKknpLkJK%%%%%j%LJlmKLK%%jjJj
-624F%Jjj%kkLMJjlJLloO%mKL%lJNKklkj%j%jjJK%LKkjJ%jJlMJ2JqnJkm%JkMMJojNJ%%kmJ
-554EKkmJLKMKklJKlnJMML%ppMJ%ljNjmOMjl%NKopjLKlJMM%mnMKjmNMjklllNK%kmJM%lJJm
-483BNQJqn%kK%K%%JKJkkKLJklKNMknlmjOK%kkjljKjKNJkmkONkqkJJJ%j%LNJlmj%jLK%%l%
-412EJJjjklJLOMKjlnmjJKKjnMNJj%KkmLKlm%KjmKLLjoJJ%Kj%j%MNMkrl%LRMjoq%J%ML%ll
-341FJkJ%KLnkRMnj0NKnNMl%LKkrKQK%jom%lJJ%%KLJmklLKklKJjJLJlmKJJKMKmoJlMLljMk
-271FjJjLKkoJLMKKKjoJLlmjKMjpk%N%KJ%kkJ0KoqNO%ljKkmmLL%l%NNkrkLKMLko%LkkJ%kK
-201FKJ%kklMKnNN%mqMJk%JLKJj%%klKMJnmJjlJJ%LJk%%kJKJjk%%kLj%JMJ%kn%NKlkjlMjL
-130FNLkpkLK%kjJLKJjo%N%mmkPNkqKJJKjklkLMJmLOKmp%OLKmok%%%MJjJMJjlkklM%lJJJM
-59A0NJnljkJNMllKJloMJkL%ml%LL%jJ%JJ%j%KMkplMkjLjmNjnLL%jJK%lmN%JJkmjj%LM%kj
11EjkkKJJK%jlJ%%MllLJ%j%LKkoO%oOKk%lkJKjKLn%OJkmkN%m%LkmL%lOLkkkjMJkJJ%JJknJ
84DJ%JMLjlojOLKK%lnlJN%j%JjjKMM%momlKJjlLONkokJk%PLjkmmONJlo%JjMKlJOL%jjkkln
157DJMJk%%%J%jmlMJmLOJnnJ0PkommjLK%mORLmomkMNKlmmnLLK%jMjmk%jJKJkJKjjjkJKLM%
228A3ljkmJJjNJm%Kk%%mLMjjK%l%Jj%%kkOMko%MKJkkKLJ%jmkkjKOPJnpjJlJLjkNJnjLKJkp
299BKj%%JN%mLMkqK%kLjmMJ%LM%kKJ%molJ%LP%oLjnNJ%kkj%KML%mk%lkJKL%ljJmOKpOJlLK
371A0jkJJ%klkjKJ%PNjlljjlmKJMKkkkJKjjLLknj%MMJlnJlMMjllMJjjjJjkMMlmLlKJjMKkl
442FKjKK%KKkmokLjlMjjJJ%%JJKjmJKjjk%KLMLkojM%kkkLML%jlmlJL%ljNO%onjJkMJk%kML
514HJKKJjlmnQMloLLjkk%NJnn%NMjnjMJkkkOOJmrMMj%Kp%MLKlmkkOMjkjjnNP%oqLjLkJOKk
586A0mJjnJJMllKJL%mjLKj%J%%jlkJJKjJ%lJJlMMKljMJmjj%LjKOMnj0JL%kl%JNN%%komJLj
656FkKLMKjolJJJ%jjM%okMKk%lJKkkMJ%KLkm%jlJlOMmnOKlJNKnnMklM%lJmNPLlnlNNJnpLj
728FnNJn%KK%jJMKlmKoQOnj0MmPMkljLO%jLlqjkMLljJjJKJknMNJlmJjl%%LNJpJL%JKkmjj%
799CJkJLJlkJjMJkj%lOMjjjknLOJnlLMMNkonkjN%mkLK%lljMKkJ%jJJjkMLjl%OKmkjlj%%MM
871A1%jloKjJLmLNNJoqJjKKnMj%Mjk%KKKjMJm%jl%jj%JLJnJMnj%%LJJJjjKJkJMlqNLlmjL%
942Fk%KMKkmjlOJn%LjJLjnJOJnpLkJKLKLnlOmjPkr%LNL%%kokLKljMJ%lkLKM%kj%lnLJmKLJ
1014GK%oKN%jk%K%lJMMLjlkmkjmLLLKJklmkLJk%KljMjl%jKOknkMO%ojKMMlmkJKKLknJNKjk
1085A0%jkllJJJJJJLJ%%lmlJLLjkjLLjmkKjlNNLjkllkJ%%LKlnNJ%jjLMJlK%plOKlkJjJJ%J
1155H%lkMJJJ%mlKMkKMmmKKklJJjk%%JMJmjLjjJLMjonjJJ%JJJJkJKj%jjJNMjomjJ%J%%k%J
1226CjKMKkoj
1233A
##PAGE=	F1=2748.1838383306276228
##FIRST=	12655.339635440002894,	12655.339635440002894,	0.003958573564887046814
##DATATABLE=	(F2++(Y..Y)), PROFILE
-2861EJ%mLMJKKlmklMLljkl%MKJJ%%lKMjkkkkKLkkjJ%kKKj%LPNkj0jMkm%LLLJjkkkkmKMjm
-2792B%NPLmpJjlLJkljKKLJjknJLKj%j%MJlmJLKjk%KLko%NJlnJLNJjk%JjjJLkmNLkomMOM%
-2722A5lnmlKLMKkk%K%llkMNJjkk%%mJJ%Jj%jjjKNK%%MKjmljkJjJK%jjm%NKkmjLNKmnjLlL
-2653ELlKJlmOKnkLJJ%%kmLMJlnL%LNJk%kmkKPKnqKJLklMML%mmjkJLJklJNJ%KJjn%N%ljJk
-2583FkkLLJJ%%jklJ%JMLkmklMK%mkOK%kk%%kKJn%Kl%KjJJkkNM%knj%JLLKjlkJjjJmMONjp
-2513GlKkjKJjjLJ%Jjk%MK%kkJKjo%kLLmKKk%%KKjkjlkJjjJjKOKoJKkLkKKll%MJlkjKJJLk
-2443HmkKLKJjlkjK%lNLjmlKjlKj%%%%J%jMLL%lmKQOjnolKJJMJmoKJjj%JJJkJjj%l%LK%l%
-2373DLM%lmKMJllJ%jkkjJJPQKnpl%jjKLklN%llJNJ%%JLLKKjlmklj%lMNJ%kkkjk%KJ%lkjM
-2303DNjpOMlmjLL%mmKJKLL%lmmKMMLlmL%moONJlmLkjJmJKLKjjKklk%kJNM%jlnJlOKjNNJm
-2233A4rlLjjMKkmJJl%K%kLOK%%%klmlM%lkLLjl%KK%nNK%LJomJjjKJlJKk%%jM%lPKll%jKL
-2164IJjJ%J%llK%k%L%lmKJMKjKjlj%JKJK%npKkLKLLkmjkJlOjlOKnkQJmoOMmnLj%MKJkl%l
-2094DJLlkKJJ%JJkoLKklL%%%%LLjmKJl%L%mjMLJl%%%KjmlMjlKKjljKLL%jk%Jj%MLmnlJML
-2024I%lmjKOJkj%M%oJJ%Jjkjj%kLM%mkJkPLmoRQ%oojKKkk%jjMQOkqpk%kLKjJMLkqOP%kkl
-1954HoNNjokOJlnjJKOKlm%KMJpLOkok%NJmnLLjmLJlMLlljjKJjjJKjmKLjJJlNjmJ0Jl%Jln
-1885EkkKJJ%%jjKK%%jl%LKklLJJJkmj%kLJ%jLKKj%jjjJ%%J%qQJoMKmKJnJJkNKmljJj%jKM
-1815G%kJjlkKMMMkomO%oJ%jLJkkJjPKllJ%%jjML%nnMjLMlpNkJNjoMKjkjk%J%%LM%mJ%kkl
-1745AJMLjkLkl%KJK%kjlKK%MKmnLJkmkMMJjkk%kONkmJ%mjMKjlljJ%KMMLjmojJ%jJ0LpkKl
-1676FklJLLLL%lnkKL%ljLljJKLjnkJNK%jlLLln%L%kkKLKjlL%mnLMLKLjmkoPJmmLMlnNK%j
-1606GjJ%jjkKJjLK%kmjKLJ%kmjMNN%mmjkmMOJnnKK%j%LKjmljKLk%Kl%MKnLJ0JoonMJmLJ%
-1537FJ%jl%%lN%%MJJklMKmpLjJkLNKmojJOMjjJK%kklnNQLkmnJOklL%mlL%mk%JkNMJloNMj
-1467IkLKlmLKLLmqlLLj%J%j%jmNMMjonML%mjNKjnKNMjp%LkpMKm%M%j%klJMKl%JjKjn%MMj
-1397In%JJOLnj0QNjkjlllMKlJJk%JJKKJj%jkjMKknjJkKLLJ%mlKkJN%lkkkjMJJPN%jjnqK%
-1328EkNJnkKjkJNLl%jmJNK%jlnJJkJM%kLklj%%JJJJ%%KLjk%kKM%%%nmJMJ%K%lkjlO%l%KJ
-1258GJ%jLjmljMKJKklNjnmNKj%J%%%J%jjnPNloJM%j%%%LJk%KKjmo%LJkjKklKLk%Q%pJK%j
-1188GJNKoqLJjl%%L%JlNOnpNKkmL%jJkJPKjmkjJM%qNMkklMLmjkMNkl%%K%olLMO%o%Kknjj
-1118ANKJkmkMJJJJmmM%jjjKJ%lJJJL%k%JjJj%jkKlLLJNKlmKLkJKnplKJ%L%nOKjjJJk%%kj
-1048DNK%klkk%POLmrJPKmpLMlpNMlljkMNLjmlJJKlnOJoKKkj%%%MQJpjMjmlkL%J%%LKknKK
-978HlnNMKkoJMJ%%kllJLKjlk%%K%jKK%jjkjJKkKKllNOKjln%JlkJKKjJKKJk%%mjLjjL%m%K
-907EKJ%KJK%kjKKjkljjJLLLkqmkKMLKLKkmkJjjkmJjKLl%NjmjLKkmJJ%LLKJJ%ljLLjomJkN
-836HMnnKkN%kklLNL%kjJLNJnpkJk%QKllmJNLkn%JkkjKKJjjNjk%JJ%jkljK%JJJjjJKJ%mjN
-765HJKJljJLKlqKlONjjjlllLLJKK%lkKK%nn%%JMNLmp%Kk%OJkJ%jkjj%LLJllJjKK%JkoK%L
-694GKkm%JjkLMJ%j%KJkjLMjk%Klj0MKkkjjLNJjkjJ%jKMJJjnkJjJ%j%KLK%kjkljKkjKJ%JK
-624IM%mj%llKOKkm%LkoKJkKNKjkJJjljLLklkkJL%L%lNKkk%lkJ0NjkkmnjkJMKjn%LJLKjl%
-554HlnKLOLJ%nm%KjlO%jOJnqlKLjjNJkMNJnmMKmm%LjnJOLko%Mjmj%%%Jj%JJJ%jj%MJnKJm
-483CJNjoL%jkjLK%kMLjljKJJJJjklk%jjNMklKJkJK%JJjlkk%M%lKKlkJJkjJ%kjNJklMNKol
-412DOKjlj%kKKJJ%llk%KLLloPLJ%klkjKLJljJkmKOLlo%JOKllk%JLN%pkKoQNjno%LjkNjm%
-341BKjL%jKjkNMknMKk%%kJLJmpMNKJnoLK%jljKJKJk%jnJJLM%nmKJ%j%%JjJKkk%LNJmlOkp
-270ALL%ll%jMNMK%jnpLJjjLPLlm%JJKKjorRKnoOQKmp%JkjkKKkJOMlo%NMJkmoNKk%JjnJL%
-199GjkjJKkJP%jlmO%mklLLjkKK%jJLJml%jk%JLN%nlKJJJkk%jj%KkLNL%kmjjKJJjlkK%JNN
-128A6%ooJKkkjJNNJmqNKkkk%MLjpLJljML%jjKJmlN%klJK%JknMJjlLJj%MLjljjJMjmnMKKN
-58A3JmmkJjlMMlJMlnK%kKJllKJJK%kjLLjj%LL%npMJKJJ%Ljnmj%%MOKlqjKN%llj%%JM%JJk
12Gkj%kK%JKjkkNLlnJLjk%MJmkMjjK%JjmKNL%nl%KJjjl%NJljjk%LJkkO%J%mKL%%jkj%jjMJ
85HlmLKJjm%LJLJkj%kKNKjjjkmLMKjj%jkjmmMLJLkn%LJkJL%llmNNJlkK%lLKmlQMKJJmllo%
158COKkmkJ%J%%kKLjkJjjjJJ1MoqkkJJ%NPNlqpJNQOKnpmnKL%jkJ%lk%%JK%lOJk%%%LJjjjk
229EJLjoL%lLkjOKkmLLJKKjmm%jk%%%jNLlmOJ%JkpNNkmJK%kljMQKnom%KNLkjLknjJJK%lmJ
301BLJl%KJ%JkkN%pOLnjLKJLlkPOJnpokjMMjnOJnmNLJklkjKMK%%jml%LJ%jlJKlJjK%jLJkL
373HLknl%J%%jLNLjnkMKknJLkkO%mmjLKjMKnkNKjkmKMnKNlmkNMKjkjjlkKkjkOLkoLJjJK%k
445E%KO%mnmMjkM%%%k%MJk%Kjn%KJ%%klKMNKnlLjklkLLNMjnkJKjmkjLOlmNjmkJK%jkNK%Kk
517IjLJkpLNkm%JkjJ%%LjnNLjklkKOLklJJklkJOKJKlnjJjkkJjOOjnllLOMkonLjj%KLJjn%J
589CJ%l%JJjL%lKL%kj%j%LKjjJjjkK%mNKkmLOLlnmJOKlj%KONlqjKkkjjjNLjjkmjJKjJLKJj
661A0llk%JNMjpJLkjMjnJJJ%kkKJKLKknljjKNNKknoLJKMKnoK%Jjj%JkJOLkmjKLjnJMmkOko
732AMjJJkJM%nJK%J1Npj2LkmM%jJLLjKKmoj%OLkomJJLjmOOKknjL%lkkLPJooOLJjlj%JJjn%
802BKLKkJjkJKkmLNkjKjlkjLL%nKNLKmmKjoNMkl%jjjjLN%pKNjl%%mjLLJjJjlJj%JLLjjJKj
874A1olJjLlO%kKjl%lM%mMjNjoLMJ%jJPKookJKJj%%jj%KJn%Kl%LJk%JLLJ%jmpMMKjlllJLL
945HLJlm%JKlkO%mlPJoJPMlr%%mLKJLknNkjQ%mjM%lkjjJO%olKJKLJlkJOLlomOMlnlMLJ%Kn
1017GoRMjmmJ%jLK%MklKjjJjljMKlnjj%L%kQKqKNjmjmLLjlJj%Mll%NNkmkKLJ%nlL%KLJ%ln
1088B%Kjk%JKjkOO%mm%JLLjm%M%mpMJkkNMKjlmk%MKjJJnjN%kjljNMllKklONkkMkmKjljJJJ
1159FJ%L%ojJJnJ0NmnLN%mnnLJjL%jk%KKjk%LNjmmjjKJkkKK%%%%L%jJKJkkkJ%lkJKJk%%JK
1229ELK%k
1233H
##PAGE=	F1=2606.653041229064911
##FIRST=	12655.339635440002894,	12655.339635440002894,	0.010855294764041900635
##DATATABLE=	(F2++(Y..Y)), PROFILE
-2861B%%%MJJLKlnlkMLkmKjjNLjlk%LLJjlj%%MLloKJ%%JklkLPOkqkNKklJJJkj%J%l%MLjpK
-2791ENLKmnJ%klKLknMMKjmkJ%JjkMJjJLjlkMKnJK%KkoMLJkm%NM%lmmJMLL%mk%jklLkMMkk
-2721F%klKLKJj%KKknkLMjoKM%jlm%JJJJ%jjMjlKMJKMJllkklJJK%%%%lJ%mJKKM%mkLjoNLl
-2651Fl%j%JLkjNMJlljjkJJJ%j%LM%ljkmj%MOJnlJKjj%K%ljj%Jj%j%KKLLKjlllJNKmmJkJk
-2581AOJkJJj%jlKMj%KjnlMM%lm%LKJjjJkJOKmpl%%K%%JjKMKll%jjQLklmkJNjoL%jPNmqJJ
-2511EkkMNjmklNMjj%LK%klk%%kkJ%MjJJjjK%jjkj%KJkk%KKJjlRKoK%mkjKJLKjknkKJJ%jj
-2441B%KKKJklJKkjL%kjLJJ%kmJjj%jKj%MKjk%MNKjkkmn%JNKknLKlmjMPMmrMNloK%KJkmOK
-2371IkjjNN%no%K%klKKlJPLJ%lolOJJkn%LjljNLjjLMLjkkkmjJLjljKMJkkj%%llJ%MKjnMK
-2301GmjLlJkKLllKK%JNMjlkkjnRNnlO%pkOkm%KL%mlJjJLLj%KJ%mm%KLKk%klKlPKl%MJloQ
-2231A1Jpk%kLLjjJ%kjJLMKkjM%nlLJmn%MMlkkLJkjLJmNNlmk%kJ%%LkkKkMNlnPKkljkl%JK
-2162D%%LKl%JkljLLjljJKjkJKjjkKMNMJoqJK%KNLlojlKJNkkNjpjOLmkOLnrQLkk%JLMkqkP
-2092A1jkKJjj%Jjlm%LjjkOJoKLj%L%mjL%mKK%%mjJKM%mjMJljK%mjMNJjllKJjJMJopLKMLJ
-2023A3loljMKjk%LkkKJLKlmjNM%mnKJjJMKknjMOJnn%LL%lm%JMNMjpokK%kL%%JJ%kKPNkoo
-1954DKQMlj0%N%lmKJnNLjmkMNjqPOkmk%KkmjMKkn%%LMJnJKjlJLjlL%lJL%jljJJONJlk%ml
-1885DJ%%KJkk%kNLkj%jlMP%qjKjJj%KKjl%JjJJ%%JjljJKkM%qPKnJ%lL%mJN%kjkkMLkn%LM
-1815H%k%kjL%nOMllJJ%njJLM%nkMKNLmoLJlljNLknkNjkR%ojljKlKNKjk%%J%jmLMjmjKjlj
-1745ALKLkoNLk%LJJjkjljMJLJmnOKmnlMLj%k%J0Jj0jQNlqmK%%KJjjJj%OOKknqkK%JMkmJJ
-1677EJ%kkKNNKjonNJjkklML%ljNJnkKjjjkJMMJkljK%mLPMmrMLlnJOKjk%KlpRJknJO%l%%J
-1607ILLjmmjKLknMLkmjKJMKjjJkloNJj%%%lPPjnk%%klj%%L%kkJMjlKjJMJmjRKmqjKKJ%KJ
-1537A0JjlpL%%NjjMJKjmJKln%%MK%%KloMJlJMLJJjnm%j%RNkoqNMklLK%%lnKNjnkJLLJllJ
-1468DJkkMJkKKLN%on%%lJKJJJjlmOMjmkKLJpNP%mpJNNjlK%mpNJnLKjJ%j%JKjkJJkK%mk%K
-1398DKjklMNMjn%OKklkkk%Kk%KkjLLKKkk%K%%K%lnKLjm%MLJlnljJMKl%jkJKjjMLJMKnp%j
-1328DLLknjjKJKM%nlJlJMKjJllMjmNNJkkkJKjljJkNMkKMmo%LJ%%JlpNlKJkJMJlnJKjjNK%
-1258IjjljL%ljKJMNjplLkkPLmqPMjlJN%o%PKloj%JJJjoOKmmLMMJknm%LKM%noOKjJjoNJmj
-1188CKKjnLK%%klKjjMLPKoqKMjoLJkjkQPjnlkjJLjnMKjllNMlm%NKJKknNKjkjLMkpoPKmkm
-1118@OL%knLjlNLknLJjJ%ljKJjLJkkkJNJnk%k%KjKM%lLNJm%LmJKllkk%MLjnL%jMLkm%kjN
-1048GNjol%jjKLNMJopJ1MqnPL%jnnLK%klNKkm%LjljN%ljLJllK%%%J%lMKJjllLj%LLJkjjl
-979CkJLL%%L%nnKKJjkjJKJjklJJ%%j%JLM%nJkjK%%kjLKjmJKjkJKk%NMKmnM%kJoOLlkM%nk
-908BJJKJKKjll%JLL%nlKLMKjmmlJM%JMLMknjK%kln%KLKmlM%mlMOkpOJkLN%mnlKLK%%n%Mj
-837GMJoJjmKKJJkmKMJKKJkKKnokJLjkLjk%K%%jjMjn%JJ%%jjM%kj%KJJJkklJjKLkkjMMJkk
-766FlkKLJj%MMjpnLPLjlkjjmJK%LLjll%%%jKJjjKLK%kk%jnLKKJjkk%jkLKMknLJMKJ%kq%M
-695HJkljJjkKKJ%kJJJ%%MN%mnJKknOJlk%%JjkjNNJjj%jmjKj%%jKLjmJMMKjkjllmkJ%%MLL
-624A1Ljml%%ljMLjkjJ%l%JkLPMJklkknLMJ%kjkJKJ%mjOJknklOLJLLjnlknML%JlnJ%LLjjM
-554I%jJ%KLLjolmLKoLJkOLkolK%kjKKJLPMnpJJmkLKlnKMKkkLKlnj%MjmLJkjKLLJlk%mMjk
-483BMjjjjM%mKJklLKKjljJKMKkokJ%%jLPMnqLJJLKJKjmmj%jJK%KJj%%jkk%NKlnJ%%LNLmq
-412CKNKjjkjKlm%Ljj%JLNLloKMjkllJMNKkmJ%jjjLLmn%KNJklmlJ%MKnMKoLJmkK%%M%%%LJ
-341A0mnN%m%KkLLK%nMLlnkJK%l%MjJ%oQM%jknkMJKKjljKJj%LknkKJJJjlKlJMKloON%o%Nj
-271ImLKlmL%kJJ%jJK%%lnMjkPOK%jljMJkpoP%njJOOjr%PjlkkjkLNKljMNJknomMJj%KJkmK
-200C%K%jL%kLMnoM%OjoLjmLjkLJK%KJjlJJlnMNM%mlLKJ%%kjmkKkjMNMJlnlKKJ%jml%K%%L
-129HN%on%MLJ%moRNln%jljKJKKlkN%lKNL%lnkJ%lkjKKK%kjj%L%lJKJjjJK%jmjLLjl%KjJN
-58A0Kkk%%k%LLllNko%JlOKlmj%LMjmJLjmJJLJjjjkjNKkMM%mlj%jkMLllJMKjmjjmjKKLL%l
12GjK%lljML%mkKK%j%%k%JkjLNJ%%jmjjkMNO%nnj%%%Jkl%JJ%jJLKJjoLKmNkmNJ%km%%kNNJ
85A1ljKJ%jmlKKJjJ%kjNL%jkLjnlJjJLKKkmmMMJkj%JKJJjlmkjJJKM%kkKJl%J%%KKLLkmjln
157AJLLJkml%KJ%OLknlJK%KlOPkrmJKkkOOJmpkMJMPKnplk%Ljj%JJjjkJ%KLk%L%%jjMLkqjk
229@J0QkrlMllJKM%nJPJjLKjlmkmjL%%kJ%mPMjkJ%nJLkjLMJnnJNL%kjllJMKjLjllljKLKkk
300D%%KLkoLJmKLLjlMJmnKK%JlKROjnoJLmm%JkNMlo%NL%kkkj%NNknm%kLLKjlnP%mK%k%Ljl
372BRKmljmLKkkJJMKkn%LKklL%jN%nlJLKj%JlkKjkj%MKl%Jj%mNNK%jl%jlkJJjLLjnkJkMK%
444Fj%MLkomNLj%Kl%J%nLLj%Jkn%jKMJnKJl%M%llLKkkLjLN%lMLklpj%%KkQKonJONklljJK%
516GnJLKjmjN%l%LjmJNKJknkLjkJJlOP%lloMOjmJL%JKknnJMLklMNjooJMJJjnJN%k%jj%kJL
588FmKLJjk%K%%jjJjkjJ%kMM%j%jmjM%jJKljjjNJ%Kj%JjlnMMKJjkjk%JjlJL%jjjK%k%LK%j
660HmkJKJLMKoqLN%lNjqLMLjpjkPMlkl%LjnOK%%jlmJjLMJkmJJkJLjJ%lmLK%jJL%nMKmjMl%
732ENknjKNLlo%KPPJoqKJmmJK%jkNMJmo%KMK%lnLLjlLNLjlnjKLjkj%MJknjOLkmjK%%jjJj%
804DMJ%%kmM%kNJnkJlJ%k%JLLJJJkoLQjoLOjom%JjjLN%n%NloJJkjjMN%knjKjj%PO%ooLKlk
876CKlJKMjoNJlk%j%L%KMkoJL%kjLOKpqJKN%kKJjnLL%mm%JjMK%lkMLkkjJjkNMknl%KKMK%l
948HmkLjJN%nlLK%l%MN%ol%kjK%jjJK%JMJl%K%l%kkOPJpqL%jMMjnlMO%okRMlolNKljKlmQM
1020A5lnkjjjMj%MklNJLLjmnLKnoKj%%KLMjqQNmq%KLJkkKJljJjJJJJmJNL%omNJlJJJ%lnPJ
1090HnkKLNLlm%%%JJjJJlnJOMkmJll%Jj%Jj%%kM%kKLjmJjJK%kjNKllj%MMjlL%kK%kk%%jLj
1161FKkkMljlOMkmJLJjnJLJk%%kljMMjl%%jjk%KkNKlmJM%lj%JJJL%jjj%JkJJkjJ%%%j%%KJ
1232F%
1233F
##PAGE=	F1=2465.1222441275021993
##FIRST=	12655.339635440002894,	12655.339635440002894,	0.042205445468425750732
##DATATABLE=	(F2++(Y..Y)), PROFILE
-2861A0okKL%JJJjlmj%Kj%jKJkLJlk%MjkLjjOLKkmkL%%kJ%mk%KKkljMN%lJLJlnlKK%JLM%n
-2792G%LkLjqMJkKjkkLNMkpjKJKjoJKJjkJM%mMLokMJKkqPJlk%NOLlpnLJkJKjk%lKLKJmnKK
-2722DKjlKJKJJ%jJKjj%%Kjn%L%km%MKKKjlm%NjoKN%jMM%mljj%JJ%jkLJmoMKKKJjmjM%lJj
-2652FmkJK%kLMj%PJpmNjll%JLJKJJkljJ%lKjKNjk%kkJkjjLMkkkJNjmQKojOJnlkkJKjkjMJ
-2582ElN%m%LkkJ%NMlnj%kKMKLjmmJL%kNKmjOKmol%KjlMK%%L%j%jlJOJnmMjjNjmkJJK%k%J
-2512FKKknMjnMJlLj%KklJK%%KJjkklMLJjmjMLklmKKK%JJ%jjjmMOJokL%jkmLKJJkjjMKkkJ
-2442FjjKJkkJj%%jJJjlNKjJKkmL%ljJM%%jjJlLMKjkK%mnLlLJjjJKknLJNMjnMLnnJlKKjnQ
-2372HKllKKL%lnLKjkmMKmkKLOMmj0ROlm%knkJJjJNJkKMKjjjllkLLKkmoMKJ%%%%knLLMKjo
-2303EmL%%KK%n%LjjjjJJMLJkkJKnmMl%MJllLmNLJJKmmJjlJJ%JkKLln%LK%kLj%LnLMjjJkl
-2233DNQ%qrO%%JlLNJnoJKLLjoMKj%L%plJjMlKJjJkJKjoQMjlKKlo%lKLKkjkR%qNLjmlKK%k
-2163EKJkljjK%k%%L%k%j%MKkmJ%J%KjKN%noMKLLKkolK%MKKl%Lkp%OKk%KKmqNLknJjNOjpm
-2093BO%%L%nmLKkkjKL%jlLK%%lj%j%%k%JLLJj%%kkJK%mkNKjljkKj%LKKjnK%%KL%mmJNLKK
-2023A5lnmKKjm%KJKKnjO%mk%JOLjk%lmMLjnkMMKjklk%%%K%jKKkmKkJKlkMK%Jk%JjlNQJpo
-1954DMPLnrJ%%%JlJ%%%jkjMMjoPMkl%L%jj%jkmMLjjJ%llM%mLM%l%%%J%%KkjJOKlkkJLkmN
-1884A0Lj%jknlKLJ%klKkMQJlnjjlKJKKJ%Ljml%jkKMJj%jkMJnJ%lj%%MKjKLjolKKKJkljJ%
-1815Dk%%K%JM%l%%M%mllJJjNKnLMLK%nmLJlk%%KjmKNknJ0KnojL%JLMKlmLJkkjlLNkolLjk
-1746AKJkJjkMMJlL%j%j%%%JjkjjjPJjkJKkqN%PJ2Kj0j4J2Noj0jJJ%MJk%KJjMMjknmKJljj
-1681CkMML%kkkkMPKkqmOjkjJkkLMjkLJkkJLL%kll%Njo%NOlqPNjqjQJmlLL%%%jolPllKjLL
-1611A1%j%%LKlol%JMjm%KJk%NMKJljMLjon%KmjNkjOJk%jll%MJmnL%kLN%mkJJjj%KNKmmJm
-1542AOMjJK%kmlJl%OLk%lJLn%NlkJmJOLJknlMJllMN%lklkNKk%L%lkJJjj%%JMJk%MjokL%K
-1472H%ljLKjkjklKJLMKlmk%JJkKMjnKJmKKJ%kJKmMNlrOKjj%%J%lmLJlJK%K%jJ%LJklkj%J
-1402D%%lPNlp%KlKPJm%M%mjKKkkkjK%l%LKJkjJL%jJJkjMKjolNKJmnl%JJ%kJjKj%KKkkJNL
-1332A0jlkJL%nk%JLjKLjmLLmoLjLLm%MknOMjjljLMlnKJnMLmJMjo%NJmjJmN%mKjlLNJnjjj
-1263A%jKLJjJjnNL%JKKKJmq%%lKNL%mJLKkmOLm%Jkl%JJJkjklK%%jj%LONjolJKL%mn%MJml
-1193BLLlnKKLjJ%llKjJMkjMMOjon%KkoQM%kjJKkomJJ%%kLJJKkkKK%j%%jKPJqlPKkk%%k%j
-1123FkL%j%JlkKmLjkL%KLJjkkk%MKjjJjljM%JKjmjjJJJK%k%l%LJKJmmjLJ%%%K%l%LKkkKJ
-1053GjJJj%NmlRJnnmLMOMkj0MNlk%kLLjmJj%jkKJmlNM%%JjnlK%kkKK%jjjkLKkMMlnk%LNL
-984A2knj%%%KMKk%Kll%%KLkn%jjMLklkJKJ%jLMKlrLJnLKlkKJ%JJkkj%KKjjKMLlrQLlmkQL
-914A3lnJ%kkjjKjMM%%kkJJKjnkLJKK%JlnNLllM%L%mkJJKK%%J%klll%J%KMjnOLl%MJjlkjj
-844ElKKjjM%JmjOkmjKLL%kmj%%MJoLLllLJKKlqK%KK%kjNLmmKKkkLjnO%oNJkj%KJKjmk%JJ
-773CjJKK%JjmkJKjkPQJlk%j%%JjlmmML%llN%nLLj%KJ%jkjjJJJ%%JjkmLLlkLMJmmMMknkKO
-702IL%JjnpOK%JKJlojJ%kL%lJJMNN%mmkm%NOjm%JJkklKNM%jjknmLkjK%%MMknjKLMKJjlnm
-631CkJ%jLKjKKJ%K%mmJK%kk%Jj%%lLLKMKklllOK%kjJ%jKKlqNJkJ%%LKjo%QLkmmlJNLJpjN
-560IjlkjjNKLLmkKNjpoJPMlol%NMjlkL%oOKkjJNMknk%llOJmlJJKJJJJlmjJLklL%kL%%MK%
-489A0lkkJJKJjjjkKJlkKJKjlJ%%MKk%JklJkJ%jNMLmrM%jJKMMjlnjMklL%%Jj%jL%mkROjnp
-419ElNMJ%%loJM%jmL%j%mLJkJ%jLNKll%J%JkkKNKlmjjjJKKjk%%K%J%%lkKkkKkLKnJkLLoJ
-348B%OKk%JJkk%jljMjlNKKnkMkk%%kj%KL%ljON%nkjlMLJJjlnNPJnn%jkK%%J%jjJkNL%%kj
-277FLjjM%llJLj%N%mmljLJ%J%ljLjKLjJMJl%JkmoQMlpJ%KOJmoN%JKklnLM%jKO%l%lpLj%%
-206CkjL%kLJKJllJ%JL%lKMMjq%KlJJ%jkJJMJjkL%km%QLmnRMklj%jkmKO%mLLkmmmJOMJlnl
-135CK%l%MMJkmk%jLOMjpoPJllJjjkKMKnONmpLMLJkonNJkkJJ%JklJjMMjmjLJjk%KJjmKjJJ
-64E%%kJNKknkJKJMMlnKN%olkJNJmkKjkMKkJMlpNk%Kk%KJkjLlKMJj%kmjK%ljJNLjljJ%%%k
7D%MJlmKKkmLJJLKnlMJ%jlkJJJ%JMMKJkmpJKk%LLjnkj%KKJkk%%jjKNNKklnjMlkJlLJkKJ%j
81Dj%NNJj%KJknkK%jJJnlOMjkkk%JkkkKMMJklkKMKjljJJ%%%Jjjk%%%JKjmkKK%%%KJjmMKlj
154FjljK%KJj%jkJKlPNjnjKKKJnnQKmmJKknLNJmnJ%jkMMlmMkkK%JjjJL%kjjjNJkjK%klLOL
226A3mn%NN%lj%jlkkKJkKN%k%KKJlkkmMLjlmjJLKj%NMloj%kMLJlm%LJ%JKkmJJ%%N%jlllJL
297E%jJJl%Njlj%%M%lkMLkkJjj%jJ%jM%kJQNkomJllPJlnKMJJ%lklNOkpJNklJKjkkLLlmLjJ
369EJk%PJooLJK%lJLjKMjkkmKPM%nkK%mlJK%knLJ%KJjlkjKKJl%%%MK%JjljKL%lmjLLKmmLJ
441EJ%JLJjjlm%MM%%jk%LJkkl%K%ll%KKJkJNmj%jLJjj%mNMlmJkNOKlmojK%%OLmoLKNLklkj
513G%%%KJlm%lLKK%m%KljLOJkjkllJLKkKMklkKOOjmmlKNKkpnLLMJjLMlqlMklJKj%MJkjmjJ
585BjOLlmMKkmNK%%lm%KkjNKlKKjJJknkLKJjkjJKklJMMJ%klLKlnkMLjkJLKlmkNLjk%JjllM
657FKJkmjLJkJLKkoLOJmMkrONJmqMkNMnlMKJkpL%mJMJkKkjLjlJM%oKLkKKoKMkmjMLkoMNJk
729ImkOLlpJMMKlkm%QKmkJjJ%kmjNOjmk%kkJk%LLjjMKjjMMJklmm%MLjlk%Jk%jkMkjLm%JKJ
801F%jJK%j%jlkKLL%mkjKJkk%LNKkkjlJMMJmKNknkLJlkJJ%kkjJ%jJKJjlNKjmmLKm%OPJnnl
873CKjjKkjNKlllLjJ%lNKlkK%%KJknLLKkoMjjKlLMJmnNL%kjJJklKL%lJ%%MLJkjJkll%KJjJ
945FJk%jk%MMLknj%JLjlj%LklKkjJ%jjJ%KOLknjK%jKkjMLLlpJLLK%lnkJKKk%NMjmjMjolLk
1017D%OJnkKJkmKJlJJjJMPMjnlK%lknLKjL%lkjNKklKKL%lkJKkpN%jOJmmONJmpKJJNJmj%lj
1088EMlmL%JNNkoo%OKjlmjJNJlNLkJjmjJ%J%mjLkjJLJk%JklK%%JjjOJlmjLKkjKL%%%JkmkL
1159EKljjNJnk%KL%kjKMKkj%%%ljkJkKM%JKmmL%lkJMJjjMMjlmkK%jLJj%jjjlOKkj%J%%%%j
1230EJML
1233A3
##PAGE=	F1=2323.5914470259394875
##FIRST=	12655.339635440002894,	12655.339635440002894,	0.017570376396179199219
##DATATABLE=	(F2++(Y..Y)), PROFILE
-2861A4omjJL%%j%jl%j%JKkNLkkJ%k%JlMJnKQM%oq%K%jjMKkmk%jJjLMJjj%NLknoJjLJlNL%
-2792A0lnJNKo%Lm%KMJjLNlqm%KMjlLLjlk%KMloKkKKjNJolL%%LOOKnqmLJkllLLlkNKK%mkj
-2723CjOjnONJllJlnJLKJ%lkJKjl%KKJLLKkmnJ%lKL%mjNQLmnjKK%%JknJJkjJlJLK%lmPK%%
-2653A1klK%kJjkNJkLkoMLkllJL%%JLjkjLMjolMjJ%jkjlLjkL%NL%lkKlkRKpmPKlnMKkmkMK
-2584H%jk%JmJLjkKMNJmnk%lJKJOKknjj%JNJmmNKlk%jJjlNLkmJJLJll%MJjKKm%JkkLLkljl
-2514AKMONkpkjjLjmJjJM%JLkpNKjkjJk%L%k%J%Kjkk%JJKLLkmnjJjK%lML%JkoK%jJJJmMNK
-2444A2%%lnKMjllj%JlL%jjM%kkKJ%J%kjKLKJlmJkJL%lKMKnmOLjljJjJ%%KJjjKMJmn%l%Kj
-2375DlLL%lkNKln%MMjlkJNJmmKNOJojPLno%%m%OMlqNO%k%llLMjmjJKK%kmmJNK%JJkqJNMJ
-2305A3mlkjJlPLlnLMJmnK%k%NKJj%jklj%JLJkkj%OJjJKmoQKllk%KjkLklKNMJjJ%%JmkL%J
-2236A1JlmLPKpoQ%q%MNKjon%MLjmlNJjjKJoKKlKljLkjLKjl%KJjKMKlpJK%MjpQmjMqQLmn%
-2167CMJlkMMjljjj%LJkkjKJl%MKllLM%mk%k%kKKkjMK%lJMkjM%kljL%l%LjKMKjmml%J%Kk%
-2097CMklLKkkOJm%ljMJknOLkjLNKlplNNJnnLKJ%jj%kl%KLLklj%K%k%K%%%lKJk%%JK%jkJM
-2027A0KmkPKmkJ%mlKJJK%oLMmoLJ%KL%JLlqMKlmKMKJ%%jmjKJlkMLKjmkjM%ljK%MLjkJknJ
-1958DQKnmKOLjlmmmNNjlmJN%jjj%jmNKlkONJjlnnLLKJjlkJjJJjkJLK%JK%lkkJLJJLKopJP
-1888A0OmrRNjkjjjkkkjJjmK%LM%%l%KklKjmNKJkjjKjk%JNLjllKJ%jk%NJl%KJK%mlMLlmkj
-1819C%%LLJkml%%NMJJ%Jknm%LJkkKjPM%lllLMJmkjkmJ%KMjmOJnkL%KL%MMlqMLnnkJKK%k%
-1749EJK%%knLkjKKKjkkkJ%LLJkl%jJ%JKKKKjnmMMQOlrrM%nKkJJJMkoKLM%k%JjJJ%nnKjJL
-1679EPNjmj%njOJlm%k%KJ%%jnLJkJMKjkJNKklnlNL%j%L%nkMLlpRO%mJKkjKjqLPkrJ%jMJj
-1609H%%%%mkN%lmLJkJKkJMNM%mkNN%mmjloMNjp%MJ%j%MjljjjjjLLJklkjkNKjK%jkjMkJMk
-1539Ik%KJkkl%N%LLjnnPjnLljM%%LKJlnlJ%jjNL%lk%jKLKjpNNJlnmL%kJKJ%JKllJMKjkkK
-1469GMKlJLkom%MJlj%%KKjlLLloNKkmLM%kkJ%mMlMPKlnkJjlkJ%KKJjmLKJ%%LKkmkk%kMLl
-1399DKOkolPMpjMn%K%KJMJmkj%K%%%m%Ljk%%jjKKKJJ%jnjLJJjlJ%lK%kkLKKjJLkllKMJlm
-1329BM%kKJlkKlMMloNLkm%ML%nKLlnNLjJ%%J%kmkLJLJln%J%j%KjMJmm%OL%kkJ%jkkMJ%%k
-1259DjMMlnNMKJK%lkp%N%lj%LNKomL%jLLljklJNLKkkonMjjjKKkkQPJpn%j%LjlkkNK%jkkK
-1189D%KMLJlpjLJjjjMLjJJlpJKkJPOM%opnlLLKJ%lj%jKKknJKKKjk%JPMlokKjmk%KK%%%KK
-1119IKK%jlkjjj%LL%mk%jjMLJjlkjkMPjnJLllkJMKjjK%mjLJjjkJjlKKkKjk%KLKkmjKjkOJ
-1049HlJmQJ1JnnmkMNLlj0%NJkklkMMLjmmjLNLklJLK%klljJJ%k%K%kk%%kjJLLjmkLKLKjml
-981C%LJjNLkjjpKJjKKknJ%jPLkmkJKLJk%JKlpKJkKJ%%J%%%%mkLKJKkmJ%KjnQMknkOKmm%J
-910D%jjLjjOLKjlnjK%%kkjKKjkNlKM%mnLmOLklkMNM%%kkmmKjlJkMLjnJJkNNK%%jkmjKJkJ
-839GMknkOLmnjLKLJ%jjJjkkLN%moKM%jllJKLjn%JLKkjLLkoNKmmJ%LjlJJ%LNKlnk%%KK%l%
-768D%%jKK%klRQ%o%LlmlLMjmljkkLjJj%ONjkj%JJkml%JjLKJ%%jk%%%LNLlplKL%j%%%%jL%
-697IllJLMLJmlklkjO%kNkjLMLJjlmkJLjlJL%ln%MKJklJJmjL%JKJJJ%kmkjKLLNJlonLJjJj
-626EkkJMMKJ%jllJJjkjj%j%JK%jmNK%lKMJjk%KjjLJmpLKk%KJJJJknLPLlol%LL%njOK%mnl
-555@KKKLjlJKJlkKNKknl%JJ%m%LKkMJ%J%l%JkJklJMJlmK%JJ%%jlLMkm%LlJJkjJLLKJjlnL
-484EM%jjkkjL%kjKKmKLj%MLjlkkjjlMjjN%%k%MjmkKNM%llkM%m%kL%lj%NJkmOQLkoqJOjkL
-413A0%mnKjk%MNMjm%J%JjlkmOKkkJLKkoJLL%kljj%K%mQPJj%jkmlj%jjMJjjkjkMLjjlOKmm
-343BjMMJklk%LJlK%j%kJL%jjjmMjjM%j%J%lkKKLJ%kmjMLKkokLJkjJK%j%l%MMJmKLjj%%jk
-272FjJkKKKL%mn%jjjJKjJMJmLLnmJNKKjmnMPJnokKJJ%jk%%JJJjkK%J%KOjpLklOk%jm%k%M
-201DMJlk%LJjmJL%KMLjonJKKJkllKJJKlJKjlJJKjnORKlmk%%loQP%njKjkkkKLM%onPKjmlN
-130IMjlk%l%%NMjmn%JjjLkjJk%JJQMnrNMKJjlojJjM%JJkllKKLJkmJLJjljjKL%%kjM%lJNJ
-59A1jlkKjmLQMlokLKjmnMLlmLJ%kJNKkKjpLjlkLMJjjkJkkMKJJ%%LJonjJKJJJkl%MKlmNJk
11E%JkJMLjkjKmnMj%J%%%%jljMNL%jlmLLjlkk%MJjjKJkkjKJlLjkOJklkJLjjj%%MjnOMjmnJ
84CPMkjLKkokKjmJjjLNKkljlkMJjkkQNjn%KJK%llj%l%N%k%L%ljj%Jjjj%KJ%KNJmoKJkkjKK
157EKLKjlJ%k%jllMM%%JLMJoj1J0OjokLlnML%oKNloKjKJmKkKMNJnojNM%lkkkKKk%LkkjMNj
227IljKL%kJJJJkkJjllKKjjlLLJJ%lJJ%jkkKjJKKONjmllmlJJ%%kLLJJjkkL%mkOLkpKj%LkJ
299EMLknmKj%MMjnkMNJnmK%LKkmKK%Jj%NNkpnMKkkJJlkjONkkjjj%KnKQJnm%%kjjNMjlkkj%
371AJLKjJK%llLN%oLKlJKJLPNmqjJjomKNJlnkJMNKlp%J%%%%jlNL%j%%%MLJlqJN%kJkoLKjm
443AOOJklmlkLLJj%KKJkLKmpjJkjLMJklNJo%JKJjjjJlQMkmlKMK%jlk%kj%NKllKMLjkkk%jj
515EKLkl%%lJJjNJn%JmKNKj%jmmMJjjN%mKKjJMKlqORKmooj%%LK%KLmqR%olLKkkLJjljJkNN
587A0Jklj%lKN%kjkkKJjJMMjnl%KLJkjjjKKJklKKln%MOLnoJ1KpqJ%JjKMK%kjkjM%KK%lllk
657AMMjmkL%mJjNLkjMKj%knJL%jjK%jLmlQK%kmlj%NP%q%%l%lJLMJmoNKjkmMK%%k%LJlkNM%
729A2onPKlmjJLL%KjkKJnlPJmKKlJNLoplJK%jjL%JJLJkJKMLJklmmjMNJpmLjoMKmjjNMmjK%
800GjJKJ%%jkjkj%kL%kJLLjlmLLJ%km%%OKjKlkMKljLKkkkkkkLNKokK%JjkKNJkn%Jl%NP%mk
872HlMJnnLj%KjL%kJJkmMJjk%%JK%lLN%nnMKjjJLLjmkj%JjLL%J%k%%%kjjKLJ%%K%mmjJ%jk
944AJ%%K%k%NMLJjnlJLjo%%L%nJK%kKLjkjjOKmkjkjMK%JkJOjpJJKLJkmjj%LK%%JKJjJjolN
1016HklNjl%JK%njMKllLKmQP%kkJkjjojL%L%nj%kK%%JJJ%j%KL%lJ%lKklQNJlplLkMQLklln
1087Fj%lML%jJNkok%NJl%L%j%JkmMJJLjkkKM%olM%jKKkmkJkLKjjMjnJ%kkjLLL%jJjlJKJkk
1158Ejjj%%N%l%K%k%%kJKJjj%JjjjKJl%J%OLmlK%m%KkjKJLK%jlnKj%MJjjjlJJjJ%KJ%jJK%
1229HjKML
1233A6
##PAGE=	F1=2182.0606499243767757
##FIRST=	12655.339635440002894,	12655.339635440002894,	0.041862070560455322266
##DATATABLE=	(F2++(Y..Y)), PROFILE
-2861Hkl%K%jj%j%%j%%LKkKLJjJ%j%lnN%oPNLKnpJkJ%kjKJK%kjkJLKM%klJKjmnK%OKlkKKK
-2791A1llKKlnKlJMP%nJOLjklnlKLMKjnnKjjJ%JJ%ljNLjlJKjJLNKlqn%K%jkKJlJK%LJj%jk
-2722E%k%J0PjpmJn%KkK%l%%jN%k%LJkkKLMJkmljJ%mJMnONklkMLJ%Jknl%JJjmMMLjmqOKjJ
-2653H%jL%nmKJJLJjjKJlkkkJN%lJKLjk%LJjmjJ%jkJJjkKLJmkPLnnjjJKkJK%LJJMKlolOL%
-2583A2kln%JNLkkJML%lkjlnKJjKJ%%%j%Jj%jkNLjkjjk%jKLjlkJJj%%jLMJJlnNjmkNNj%Ml
-2514A0pNOLlok%J%lLKmlOLLLlj0%KkkJMKKJlmMM%nmMJmlK%KK%mlKkLN%l%Jk%jjLk%jjKLj
-2446FkNO%opLK%%k%jjJN%mlK%lKMJj%jlkMKjJJmmJ%K%KJKJknNPlrj%KNN%jjkkLNjj0LKkK
-2377IJlmOJnlLPOJpmjlkJkJMKjnLPN%okJJlnLLknQQJpj1J1Klkkl%PKmlJK%%%kjmKNJJKlp
-2309C%NN%pj%jMlLLkmLMKlpkNKljLMJnmJKKjJKkkkljMJkJL%mLN%lml%%Kjk%%NNJk%j%Mkj
-2239A0JkmMKmlLJmKP%pJNKlmlkMNjmjKLklJjlJPLJlnn%JMK%kkLOKlkjmm%LLj%jmQjqLkOJ
-2170HmlMKJkmMLjljj%KMK%k%%knKNJknNMjnlk%KKJl%KjmMJKMkk%jkk%KKkj%kKRMlolJJKK
-2100A0%nkNklKKjjMJlkkKPLmoKjn%OQKlplNMjnjL%klJJjl%JkMOJk%kj%ljKJJMjn%%K%jJ%
-2031GjjKNKmoMML%knnjJ%KLJnKJnKK%JJ%jKLkl%jllLL%%JKjkjKKjmlKLJ%%JLko%JMMJm%%
-1961IllkMKk%KJJJJloJLLLJolJ0LjlmljkjkL%OMjkjkJKjjlJJlj%%kjKKKJKKKkmj%lKKlJL
-1892HjjJNNmj0QN%jkj%%mmjMJlk%jKJjlKLjlKKJ%lk%%%QLnm%JOJmkJLjmjONjnlKL%lkLL%
-1823A2ooLlKLLK%jlkj%%LNLklkjjk%LKJkjNLkolJOLjnl%J%ljMJl%LljMkKO%kJLjoJKmoJj
-1754@K%LKKLJjjllK%j%kjJ%KKKJk%km%K%%JK%jjLjk%mNPJnmLKkjjm%JJ%kLKjJJmML%KJlp
-1684E%J%lMRKlm%KmqKJjJMm%Kj%K%llKM%mLKlJKJkkk%KPN%mljjkjKJkkRJj1J2OpnMloMQ%
-1616A6npjlOLjkkjlLNMJjmpJjO%jK%jMLljNKJ%jmpKJKLnnJ%%kONlpMMkp%PMknl%KJ%Jk%%
-1547FJjmLKk%Jk%JK%kmRLnjLJmnO%l%jlJJNN%mkJkj%%KL%klKKjl%MLkJM%lmnkLKL%mlN%n
-1477BLKJJ%jJ%%J%MKkmmmjJ%LLJ%%kjL%nkLljJ%LKJlnLLJk%LK%kmjLJjmJKK%jljLKKJ%Jj
-1407A0%%kkljNJmlKk%PNmmKJKmlPK%mqL%LL%jjjK%kjkjJJjlKjKJj%MjjKJljJkJ%jK%jKL%
-1338IjjkkMLknKLkKKjnmJKN%mJMjmkMM%nnNJnNLjjKJjllLJm%NMKll%klJJ%KKKkkjLMKjjk
-1268A1kmnOJlJK%%MKllMKjKKknknOPJlmlKOLnr%KKMJolJjLM%kKKjKkpkJ%Lj%KL%njKljL%
-1199El%MLJjllKKmJOMKmqJLJkJLMNJnlnlPJnnKMPMlqpMK%JJknJK%KK%klnOLjk%JLK%mnJM
-1129H%jj%j%JKjJKJL%n%Lklk%Ojll%JKK%jjkl%KLNjqMNknjJL%lKNjnoON%llljPKknJK%kj
-1059C%%jjLKjj%Jjj%NPLkmmmJNKnoOJJJ%knMNKlolLMMLjkkJJknmJLJjkkjLL%kj%%kK%kjK
-989CKJj%K%jJ%K%lLMjllnKjkKKkj%JjKLjjKJLKklj%jlJMkkLJ%JKjlJJmLO%kjj%KkmjkML%
-918ImkM%mjK%%JLJn%PJkljkjKK%jjjKLjnKjJLklJ%jNJkmMMK%kkmjj%JkJJk%K%%jJJMLJ%%
-847A3%jmJJkmJQjoJJ%mmNJj%KKK%K%mjJLJklm%NJlnKMLjlJJkljJLMjo%OJm%%oMLkmLOOKk
-777A7pl%kjKjnNjkjNOJooQNjnjM%jklLJllKM%nkJ%%OMjkkmJLjljJKjkKjjKLJjmjLLKjnJk
-707D%LKjlkJlMMJlklJMM%jjln%LKkLljKLMJ%jjllj%jJJ%mLJjj%jKJklLLKJKMKjnnkkjKJ%
-636DLK%llKJKjl%JkJLJ%jL%lkJMJlkklJL%jk%%%%KMKjkj%jjMM%lokNL%ll%KLKkoNO%mmjJ
-565EJKKkkNLkpljjKKJj%%LjmJJKJj%%jmKKJk%JKjjLKknlKM%lkLMjkLjmjKL%%OMknjKn%Nk
-494Ilj%MKJ%jnlNjllNLjlJJ%%jnLL%%KJJkllkK%KKll%KKMKkk%%JLJllk%j%%kNkjMjj%KJJ
-423IMJlnjjmKKNJmoNKjlJNKkJLJJKjjlmnlJK%JKKjnLL%jkjkKMjjOMkmj%klJMKknLOmm%jl
-352AK%KMjJJkjkkNM%knn%MLLknjMJ%jJ%knNKn%J%Jk%%jLKJjkjLjjJ%l%JKLJJ%kJK%nm%LK
-281GlKNJjknlMJK%kJ%%%kl%jK%lLJjLKl%KkjlLMKJlmMMjlkj%Kjl%%%jj%%jM%kLK%LjnjlO
-210FMjJkn%jJLMJj%JKjkj%%kmMNkmlkLOJmkKJ%%lmKKjlLNJkkkLLKkj%%lkLNLnpKMKkkjjM
-139ILj%KKjllLMKjmnkKljM%jljMkjLklKkNKjKLjoJM%jJJkokJLKKJkllJL%mJLjkKjmNKkjJ
-68E%k%MjmNL%jj%LjlLOJppjjNLlmQJolKkjJjNNjmk%NK%kjKKjlnK%jjjL%lKOJmlJJk%LjoN
3Ej%MJJ%jjJJmON%lolJmLLkl%KjjK%%Jl%KJj%%JKJjlmPKnjMKjkkJMJmMKpkJ%%KJklM%l%NJ
77A0oJOKmokLJjKLKjmnKJK%jlJK%lMJmkLJJ%oQPkqjNKJlojKlKMKlnLLJj%km%KK%%%jmPO%m
149Ikjkl%LJmOM%kjKj%jlk%%jjLMLKJlpLQ%pmLl%NJnLPKmoljJLkjKJKNJno%LMJll%jkJLMK
221A3no%%JjjJJNjlLjJJKjjJjmjk%JK%JLJklK%lLKkJ%jLML%klkllkjKKJJLJ%%kkJLJnnLKj
292ElJkLKkKNK%knkmPRKnrjNPKoqkJPKlnJNKknjOKlkkjRMnj0N%jmQMlkjJ%kjj%OKlnl%%LK
363FMNJnplKjKJ%LKJllmLMl%LmJK%OOL%nm%jkmnKLK%jljNNJnmJkjjJL%l%MKklJMNLlmqONm
435IljkjKJKJmNMjlkjkj%%KKNKlqMPjpm%jKMLJlmj%LjlN%l%LJ%LLjmlKKKJj%Kjol%LLjk%J
507Hkjj%%%ljNLlmM%jjJlMMkKJnLKjj%llMKjoMLknOKlkKL%lPQjpol%JKKjlkJlNNkmJK%kmj
579AK%jLj%OKjjkj%nKLmjKJJjj%JKMLmnkJKLKkkkKjjJmKMkoNKLJnkQkqL%nL%k%JLlLKll%L
651DMLjnlJJNJkjJlkMk%N%mLLkmjJk%ML%%%lmMLJJjjkmlMkPKplKmLJJK%Ljn%NJmmKLLJ%kl
723G%%jJKJjmjKkmNKjkJNMjljjmLNmmNj%L%mjjkL%jMKkl%JKklMOLjjkmljKPKpnOkJKknl%L
795DMLLjnoOM%j%%%%kojLJ%kjMM%mmKK%jmjLLKjkkj%QMkn%K%kjkjLNKmoMnKJn%MNN%opJj%
867BMN%lmLRLpqJKkljL%kJK%l%LJjjJ%%jmPP%on%JKJJJ%lnKJlJKMMkmJjl%J%%jJJkJNKkmk
939C%JkJJlJJK%kjMLJJjlmJ%kJLkJ%ljL%lKMJmkJKJj%lKLJJ%jnLOknlJKjJMJkmkJKJ%%PLm
1011A2lkljO%pLMJjnJKm%MLjmJLmkMMLJ%njJkmKjkLk%Mjm%JjlKJJk%MKJJjmlkONKjlnkKJL
1081HNO%nmmm%KKLKkjMkmO%JJllKjmmMOkqLjMNjkjJjkKL%kKLjnlkKNJjJJlmJ%%%mKOLjm%l
1152EmN%JllLLKlkNjkKMkmjklJJKjk%%MKJJjljjJMKnjLjjjJkkJ%%jMK%llJ%KJjjj%JKK%lJ
1223EKjk%K%kLKj
1233H
##PAGE=	F1=2040.529852822814064
##FIRST=	12655.339635440002894,	12655.339635440002894,	0.0043584080412983894348
##DATATABLE=	(F2++(Y..Y)), PROFILE
-2861BKlKKklMKkljJKJKKkmKL%JJjjj%%klJLMKlnMjJKkkkkNMjmlKJMNJjlmkjjk%LNJkjkjL
-2791GjkJMJljKmJPkojNOM%lmkLK%kkmkPNjpoMMJllJKJ%j%JJJ%%jnlJj%kKKj%KjjKjkjKKk
-2721CkOPLmoJ%lMLlkNlqKMOkn%KkjJk%QOjmkmn%JMLkoKKjjKMJJJlmjkjLKkkMLJknj%LKkl
-2651CK%%kkLjJMJkjkj%k%%LKkjKNLmojLNKjklm%J%%KLKjlnNMmlM%kLLJjoJOKjkmnKM%j%k
-2581EkJLNKjljKK%%%%ooNjklL%%M%%J%l%%KNJnnkLJklNKkjJJklK%%LKkkmMjkKkJLNLkpLM
-2511A1ko%JlNjKPKnqKL%KJjlmkJjNK%L%ljMJmmJJnM%lNjkk%jLOMjokkkJLMJjJ%%j%%mjOJ
-2442A1omLkkJ%KLjkMLkmkJKJKKjJ%mlOJnjMklKKJjjk%LJm%MljKmjOO%mlkjJLkkOJkKKmoN
-2373GJkJLNMjnknkQJol%kj%KOO%nm%JmLLJ%ljQPlj2%KlkJjlNKjjJKj%%%LklL%jjlk%LLKm
-2304EnKJLJJKknJOKKkmjJjm%LKkmKLMJ%%ll%kjLJlkMLloPKkmj%jMjk%%%MJl%jJN%JK%mpM
-2234EjlJJKKJ%jJLjnkOmkNklJLKkkKjlLOM%mplJkLOLmmJ1PjqplKlkMkjjJJLJjjjjlLK%JJ
-2165G%kk%jjJJkKLK%JJknJPKmmmOKkkjkj%LKk%%KK%jm%KJjJ%jlKNJ%kkmPMlpkjNPLmpLMl
-2095Hj%mJOLknm%MNLlmJmjLl%NKknKJk%NJklkjj%JKKKk%JLMlnlJLklLOjnlMOjmm%Jj%KMJ
-2025A0jlKOLlpo%J%LOJnmjJMJMKknkLKjkjkjjJKKJkk%KjjNJjmnKkMLKL%jllOOkrlMjjjk%
-1956BLMJlmjMjmKj%N%mLRLjkljkkk%%%M%lkJJK%%klQMnokLJkjKKj%Kkl%kMJmjMMllJ%KMJ
-1886A1nLOLknlJ%mlMLKjjjkjLKkljjkKML%nkLjlJ0Qlr%ljLjlKLjJLLknnjMNjmkK%lKLkkK
-1818EJJ%lkNJ%kl%NLllKKJj%%KKjlJKjmk%NMjomjJMjlKJ%j%lLLmLN%kkk%%jJ%kkKL%%LL%
-1748A3mm%K%KJllJjkJMMMjokjmMN%jjJjlJKjjJJjJjoOMK%mnjMLmmNLjmjMOKkljJjmlJKmN
-1679GQJon%K%llKlNLlmKjKKKJjmONnnJJJ%%lnMKKNMkljLJolLMlqNKRJ6Qj2j9njmQM%kolJ
-1612CKKjjnNK%KNKknmkLPJjJkpkN%JJJLL%noM%lLjjkm%KNKnmRMkqkPL%kk%K%lmjJLJkklK
-1542CJ%LJjj%JlKRJroM%jmMjj%%jM%lPLnn%jKKKMLlpmLMK%jlLK%KkjjklLNJloLMllOjmJJ
-1472GJjnjJOM%jljJKkjkKKkllKLKlkNJnl%JMMjn%O%lmjLJ%Jl%LjnNKlmMKjmKNMKjojM%jk
-1402HoLM%kkjk%MKL%jKlpNJljN%n%O%ml%KJK%kk%JkJLkmLLJJjjKJjllJJk%LJkjM%m%%KM%
-1332A0l%LknLKlm%%MLjkKLjnlONkpJLl%OLloLKoKM%kklMML%%jmnJKj%%KJ%j%OLJ%lmnlLk
-1263CjM%%jKLjlKj%NLnpNJjLMkonKN%nkLjjNMkpkLKjlkNPNJmolkJLKkml%LLjkKJjljMKjj
-1193EJ%jKjjMKjlJKJmjNLKMKmnolQKmpj%KPLmpKJlkLlMMjjKJ%JlpLJkJKMKjmmLOKklk%%%
-1123G%%j%%%K%nLOjkkoNMKjm%K%kjKLloMK%kkNMkm%JjmjLNJjjoPQjppOPkpm%%Jjk%L%lNL
-1053IjlJklNKjjLKjj%lmNnLNj%MJkooOMjnJLKLK%lnjLlmKJJjkKJ%jjJ%kkKKKjl%MJn%Mjk
-983DJLLJjnjJjjKJ%lkjLj%kJLjjjjKMMJlmlKL%%%JL%kkjJklLKlNQknljJMkmkkJ%K%kk%LK
-912E%kKJK%lKLkmjJKjmNLjkkl%JLJl%LjjKlJL%l%PJmljlLK%jkjJ%j%j%MK%JL%lJK%lnOKk
-841IlnQKkKjnlkMJk%KMKJJ%klkJNKjllLNkqjLJj%OMjlmj%KkmkNMljKm%MllQPMJlqljl%kj
-770BLJ%lkMNjnjNKlnjKJJj%LjkLNKmpK%mNO%ol%%N%njKKK%j%J%kLMjnnkLLJ%K%mmN%l%%k
-699A%MLJJJkjK%jjkl%%LjmKK%%%%JKJkmk%NNjkKKlojMK%jllNL%jLNKlonlJKjkKkKKJ%kJN
-628A0M%kkmj%jk%KJkJjOOkpjj%KjkM%llKKMLjmkjjJMM%kmkLMJnoL%%KJkmKLJkljJPP%mm%
-558HkmjJKJkkLKJ%jLKlkJ%kjK%k%JJj%jkjMNLjnn%M%ljK%JMklj%LjmQP%ljLllKjkj%LLJj
-487A3lmkLmKNKJkokOM%ln%LKjljkjKKk%JKJjkJKJjJjJkkKLLJmnmLLjnMjKK%%j%J%J%lmOM
-417A2kmjJjj%%LK%lmjLLKLKKKJlonkJLJjJJkoLNJklk%NKlmNJl%KkkKMLjmnNNkpLJn%LlLM
-347A0LJkjnnPMJmpKJJKJkl%JjlKN%mk%KjjjOLo%LlkK%kj%MKknLjj%LMLLkrMO%nlJl%JJMJ
-277A0lpOM%kjjjjj%jjJLJklNPkojK%kJ%mLKjJL%mLLkkj%JLJllJLjoKJmLJMMJjJkplLKjjK
-207GjlJkJKKJKKK%k%JjllKLkmkLJjLKolN%jjkj%jKjLNKjkjjkJjj%LKjlKN%onKLJjmJNLKm
-136IjLj%%JMOjqj0M%mLLJjlJMknKjj%%L%%LJklkOKljMjokL%JMKkklJ%l%OLklkjJL%lmJ%K
-66D%jjKJKKjl%MK%LN%qqjJMLllPJn%JmljJKNJllLNLjooPM%mqNKJjnjL%j%JjkLLjJjmMKm%
5DMNJllkNJkO%nmjJj%MKll%KjlJLKkljJLKjll%LL%pNMnjLj%J%JM%oJMknkj%OMjolJjkPMkk
79G%jk%%jk%MJkLJkjKKJmlNL%kKjnlLLKkoLPjlJJ%knKNjk%%JkjJ%KJ%lkJK%KJjmkLJjOJnm
152Dl%KjJO%kj%jmNKkljJN%oLK%KJkkLkmlLJNNjmLO%lomkk%KML%jL%kj%kJJkmjjJLLMJmlj
224EkkLLjnKJkJ%%jJL%LL%lmkjNMKkklJMjoLLnKL%%J%%%j%j%jlkjLL%jJJjkJL%mmJNjlkLL
296HjkMKm%JmkJONKnplNRMmqoJLJKJjnLMjjJ%%KjpNPlqM%mjOLjloJKJJkkJLJkljKMLLKkoo
368B%JLJjjL%kjj%%KMKlmRjqKM%%jJjllkj%jNPLlmJLjoLKmnKJL%mjNKlnO%KKJ%p%MmkL%nM
440EJnMJNKnmKJjkk%NMK%jkqMLlk%jKMJkmkMM%pKMknJKKKJJjnlJKNL%%LjpnK%%JjkjL%lK%
512DkK%jMkmKj%KKK%J%LLjjjmkjmLMKjm%KknOLlk%JLJLLlpnJ%KJKJJjmjL%lNM%l%%kllMLj
584FKLJjkkJJkm%KL%%klkJLKMKknkKLK%nkNKkpNKll%lLJ%%kJMljNmkLjKKj%kkLKJ%lmKjLJ
656GJJMKljjm%MlkM%kjKJkoMlMNJjjknKQJm%%%JklKmJNmoJJNkJKkKJmkMKjlPPjnmjjlKJKK
728A1L%npKJLNJkmm%NM%mj%nLKn%KjjJKKk%KjKN%nnjjLJnNP%n%LmnKjLNkpMMMjnmKJkJOLl
799A2p%MJJJk%LLjmq%ML%lKKlo%LLLJmoLJ%jkkKNMJmojLKjjJKLLlpLKnMJljKNO%prKjK%KK
870IjnLRLnnmJJj%J%kl%KjJNKjpKJkJlMOJlljJjJjmMjjj%%KMLLlnnJJJj%JJKLJKJkomJLJj
942FL%oJlLJLjoOJnjK%jLKjmkL%%jj%kKjjJKLJkmJKKJJ%%klLMjljMKloNNkojL%klNOJnmjJ
1014D%J%lKOMkpkN%jLLkn%%%LjkNNJnmKjnKKml%LL%jj%jlJMMjmlKLLJlm%KJjjJKKJklKL%k
1085IJnkMk%KLKjKjrNPLKknnm%NKJ%m%%nLLklmNM%JjljMKknLMjmKKkmlOMJjnkMKknLJnKMM
1156A2jpkLLjnN%kJM%%%mmLKJlkJjOLJkllJJ%jkmLKJJM%knlNM%mkKjm%%JjjK%j%MMjmkL%j
1226D%L%nJKm
1233A
##PAGE=	F1=1898.9990557212513522
##FIRST=	12655.339635440002894,	12655.339635440002894,	0.023156382143497467041
##DATATABLE=	(F2++(Y..Y)), PROFILE
-2861EJljLk%NLklljJJLKjmJLlKKjm%M%llJ%kL%jKjjKKjjklMJjKjmRLjJJllmjKJjJK%jlj%
-2791CjkNNKjJjrQNmplMMKkj%KJ%lmjKMNO%oomMNJlll%KjjKM%lkKk%KJjll%KL%llKLJljkL
-2721DML%knkKkQM%mnPJojKLkkKJnjNkjLLK%jmmlkJPOmrNJjjJK%jmkJ%KmOJljjLMkm%J%kK
-2651DJkjjM%mKMJkl%Kjk%%KLllKKOkp%KLKjmkJJJ%klMK%j%LJlkLKJKkLKloLjm%lJL%l%JJ
-2581Dj%KKMJ%jkj%JK%ojN%mkRjqLKj%j%LkKPJpoMJln%NKnKO%mnKKk%JmK%k%%LK%kj%%kKM
-2511GjoO%%LnKRLlpp%%JMM%lm%MLkoKLJjmKOLlp%KjjQJlkjkJLKkj%nlJMMJjjJKJklmJM%l
-2441EJJjJ%jjkJj%Ojll%L%JJ%JLjmN%njKkMMJklnm%K%jNJk%%kJ%L%jjjkJKKJkkKLKmmMJj
-2371G%MLknjJmLO%ojOjljj%LKkl%jjLjjJJKLM%nnJjkjJ%%%JLLjmOKlKjoJ%jJKlnLjK%jJj
-2301CKKkKJkjKKNJloljLMJkljJ%MJkjklJ%MMJlkK%jnjKjjLjjLKlkjjLjjNKlkKKNLkomkJM
-2231GLLknljLLkoPNknk%kJNKjml%%LMJjklLJjkOLojJ1Mnj0mL%mM%lKj%KJJJ%kmOKllJJJJ
-2163HjmJ%%%kMJkkKJl%NNjqjMLkmKJmjMjKM%pjKJJkkJ%JL%klkMK%jl%L%kkJ%jQKnjLJmKN
-2093A3kpKMjnjL%jKJJJnlM%ljNJll%JML%kkjjkJJJNMjpmJ0MmqkOKkkMKln%RNkqnKKJjkkK
-2025E%lKPMkqkKj%NLjmlJ%kKRLmplKMjlkKK%mjOKln%OjmPLjnkkMKn%KKL%nKNkmkL%k%kjN
-1955HM%llnNJjj%KjlKMMJ%kj%%llk%J%j%jkLL%jkKRKoqLMjmk%LkjjMPJpkMjjLKlllj%JN%
-1885GjNOkpn%J%k%KLK%%%%KJjlk%jjLMJonMjlRRjrJ%pkJ%%KLMKknoK%JLKknJJLKjnLLkj%
-1815E%jLJk%jkMKlmJMMLJjljJkLMjnjmPQjqpmNPKoqP%nJJL%kLL%jlnJJJKKjkJ%jJMJmkJl
-1745DjJLKkoKL%l%NNkqNJpNOJmlmJJJjlK%NLjljL%%JklMJlnNLkmmjLMKmnKKL%lKKklNKnn
-1675@LJ%jKK%%%klkNO%%K%pKRmpkJK%Kn%MJ%%%mkPJ2Lj%oJqNkjJ35K25J04j35k23j06nJJ7
-1618B6Mj0j1pjM%kJkKM%k%NKmnkjPQJlkjll%%kjLNL%llKkkj%JKJj%JkkNMJkllkKNL%kJ%l
-1551A0kJjk%mJLJ%jkjj%JMk%J0KnnkkkjKjJLKlKKkjMjkK%nkKLLjljkLKKJlnOJjmNKkjJJj
-1483InjPJlkNkpOJkmNLkJ%j%jkJL%kl%%nOLJjk%jMKkmkkOJklKM%mnNPJqkLlkjKNKmkMKjl
-1413FnMPMjonL%KKnkKKK%kjjJLLknjJl%KLLKjo%NKlnnLMK%kk%JlKMlnNMJm%MMK%ln%jnkJ
-1343BJJ%jJj%LLJljLJlmkJ%%jLLJkmK%jkJNOjoMKnjL%knKKlRLml%lkLML%nojJJkL%lLLJj
-1273GJMK%%kmoLkJOJ%loLJkkjMNMlrQOmoMJln%KkLLjlmJNLjkkjkJjNQMlnmjkmLML%kJJ%k
-1203HKLklkjkkOKkkjLjJLjoJON%qkOJkKJJ%mpKMknK%kOLko%ONJlpLMmkMJjjlnJjMJmQMko
-1133FJQKkmmj%LKjjjj%l%JlLM%kKklJMLkl%%kJMKmnNJmmNJ%jjKKJjllKLJ%kmLM%nKMjl%l
-1063DkkKKKJ%kkN%nKkLQLmqjMNPLpj2kjPNjkLLkkkmlJ%LjjNMJlnlj%JKJJjkJKJjmmLJJLL
-994A1jolJKj%OLknmLMKjlmJLLjKLlpJKjjjjLj%%jkJNLjmklMJjkOKkjKjjJlkLlNNnm%%lPj
-924GoJKJKjkLjkJLljMlnNKJ%jlj%MLlpPJl%KJJjk%K%lmM%jjJ%KLlm%jKL%kj%JJ%KKllO%k
-853GKLloNLjlJMJkkmJJ%LkpL%lJJ%KKj%LLJnmMMLJkl%M%pjOMlrMO%klklk%jkLM%jKknM%%
-782EPOL%nplj%MknKJK%lKMkkJL%olKJk%kPPKmlJJmmJ%%ONlnk%LLKlnm%JKMOLlo%KklkKKj
-711FjjMMknmKjj%%K%kLMMKjlj%%kmkLMJj%kkKKjk%K%llKNPJlk%kmnNMJjllOJlkNLjllklL
-640DKk%LkkO%llKQP%mkljJ%mnj%jLjOQjj0JLj%jJkkKjJJJKjlj%jJMN%nnJ%JKj%%%lkkKLK
-570GjkJ%%kLPJmpjMJ%%kmJJKKjk%LJk%KjmlKJjLJ%%kkjJkORMoj1OLkml%jMLjKjnLLkmKLj
-500G%MJjmmJjLONJlolJJkK%mMKkoNPJmnjLKjmjKKKJkmlKJl%%LK%%JjlmLNMJjmoMMkl%kjK
-429D%%KjlkJKMmKQ%lmmKKJjmMLk%KLjmk%%LLjom%JMMJkknMNKJkmkJNJnnKJ%Kj%LKK%llkJ
-358FKkmNLkoM%kNKJ%klkOMlqjJ%%%J%JJjmKNKlmk%JJ%lLKmNLlj%%mJLjKjm%%KJJ%LPjlJj
-287A2njMKln%J%lJQNjmnkjjJJLJ%J%lmONKmm%JkkJKJKknJLKn%OjlllOOKljJLlqNJnkKON%
-217A5jM%qqKJkjJjJ%kOL%kJMLllJJjmjQNnqmPM%k%lnj%%MK%lkKMOJlmjJKknjMkJJjlkM%l
-147Bj%JK%kOLjlnLLkKJJMNkroL%lMK%jk%Mjnj%LjKjmQLmoKkKNjmN%njOKjJ%%jkjkl%OK%k
-76Hkj%J%j%lKNJm%JlJK%ljOLKJKjlnlj%MJ%J%%JknJ%JKLkmjLLjpLNJkkkl%LLkmKLkj%kNj
-4Fm%MKknLJjJJM%kJlRKn%mlNLjk%K%mojKL%JKJmlkKPNjmmkJKLjnJkLMjmJKLKlp%KklKKLM
68A1Mjnm%%mMNJlnJJKJlmJKJmNM%mkJKjkKNMlmjlKNLknnLKl%NKjllMLjkk%jjJj%JJkj%MJJ
140IKjmnJJlRQlqkKjkj%OJkk%Jj%KJJ%l%%lJJkJKjkJlJ%%KOO%onKMJmmNJl%MKnkJJLJknkJ
212D%%KL%j%J%jklkJMKmlJjKKJ%j%%jJOKmm%jLNKkmlJKjlN%nLK%kj%KLK%%JjlnKL%n%N%j%
284IKjlm%LLljKOJolM%m%jmKKK%KjljlOOKjnnjLOKmpNPJl%%jl%knL%jNJmmPLJjj%loJj%JK
356DJ%kkLNMJklln%LKk%Ljm%jKOMKKlpkQJppL%KJK%nlK%J%OMLkmkjknMLklKJ%jmLMKkJKkj
428GLKkmjjjLM%pKMjNL%kqkMjlkj%ML%jKJloN%%J%%%jLKjJ%pJNjnkKjj%KNJnmLkMOJ%%jpl
500BLjkkKKOLlpMM%kllkJOJnlMNMJkm%MKnojjMkkOMJoo%JKMJ%jkkjJNKllKKjmkjKNJlljL%
572EJM%k%K%loMK%KJJ%jkJM%llJK%kl%%lKMLKjmkJLKkpKNKknLMmqM%%J%j%%JjjK%LjnNKl%
644F%kKPMjllmLO%jkKKnn%jjK%kjJ%%LNkq%jOMjklnLNMlpML%KKmnkjKk%J%K%k%JLJkljKJK
716FOLlplLJkjKMNJkmnKJJLL%mnnKLL%l%%mKJk%j%LM%kKJjJKlmJkj%jLMLloP%nmK%JLKmjO
788IKlojOLjm%jjMLjkNKljMkjJnoLM%lKJnjKJKNKnpLJ%jlkJLLjnMLJKjljlLNkmL%%JjjJLL
860A4KjnpKJj%%LLjpKNK%knjLKjlj%JkkMLkj%jjjJjK%j%JL%mLKKKjmmjLKK%%kjmjMJJKJjk
931GJKMKmpkjMKjN%nknKKR%rKM%kJKJJ%mmJJLJkmkjML%ljJJlmL%lJjLKJJL%kkKLjnkMLkmL
1003GOJnqOOkmmKJllKKJ%LJoKN%jMLloklLOKljMKkljlnOJlm%J%j%L%%JkLN%njLKJ%klkjjj
1074AjMNL%moKjjMJmMLkmJJMKJK%l%LJjmlnkMKJJJjjjk%kjMMMjlkkljLjkMLkmkMN%o%P%ll
1145El%jJLMjmLOLjmkmmNJk%jjNKJ%ln%M%mjLkKMJln%LM%lkkkLLNLlnj%JKKkmkj%MLKkn%K
1216EjlKKmJ%%Lj%LJmj%%
1233C
##PAGE=	F1=1757.4682586196886405
##FIRST=	12655.339635440002894,	12655.339635440002894,	0.0038471932057291269302
##DATATABLE=	(F2++(Y..Y)), PROFILE
-2861GjmKKlKMJjjjkmJMMJmJKpLLjkoNLlkJJlJLjjj%%%k%MLjkKLkpMJ%L%jll%MJjjK%kkLL
-2791IjnJNKk%mjJ1KpqkL%kJLK%kljKMOMJjmljjkNLjmmmJJ%LM%lKLjm%L%mmkLM%m%KJjjJO
-2722A1NJmnmmMKLL%lllQLnkjJ%JK%lkJ%%%JKJJjmoPJkOjj0J0LkmjjjL%lklO%nKML%mJjlL
[truncated: 839,991 more chars]
