# Supplementary material for: Salinirifamycins A–E: Rifamycin S Derivatives from the Brazilian Marine Actinomycete Salinispora arenicola
Source: J Nat Prod. 2026 Jan 1;89(1):304–12. doi: 10.1021/acs.jnatprod.5c01381 (PMC12836363; doi:10.1021/acs.jnatprod.5c01381)
Supplement: Supplementary file 1 [file np5c01381_si_001.zip › Salinirifamycin B (2)/gHMBCAD_01.jcamp]

##TITLE=	gHMBCAD_01
##JCAMPDX=	6.0	$$ NMR Plug-in 1.14 of MestReNova 12.0.0-20080
##DATATYPE=	NDNMRSPECTRUM
##DATACLASS=	NTUPLES
##NUMDIM=	2
##ORIGIN=	Varian
##OWNER=	
##.OBSERVEFREQUENCY=	599.5679166999999552
##.OBSERVENUCLEUS=	^1H
##.SOLVENTNAME=	dmso
##.PULSESEQUENCE=	gHMBCAD
##LONGDATE=	2018/06/22 04:03:01.000
##.ACQUISITIONMODE=	SIMULTANEOUS
##$ORIGINALFORMAT=	Varian
##$PARAMETERFILE=	(datafile, ASCII, c:/Users/aliso/Dropbox/BRA213/Artigo_rifamicina/Rifamicin%20JNP/Artigo%20JNP_2025/Resubmiss%C3%A3o_JNP/Salinirifamycin%20B/gHMBCAD_01.fid/fid, 0)
$$ 
##$PARAMETERFILE=	(header, BASE64, c:/Users/aliso/Dropbox/BRA213/Artigo_rifamicina/Rifamicin%20JNP/Artigo%20JNP_2025/Resubmiss%C3%A3o_JNP/Salinirifamycin%20B/gHMBCAD_01.fid/fid, 0)
AAABzAAAAAEAABU6AAAABAAAVOgAAFUEAAAAyQAAAAE=
##$PARAMETERFILE=	(log, ASCII, c:/Users/aliso/Dropbox/BRA213/Artigo_rifamicina/Rifamicin%20JNP/Artigo%20JNP_2025/Resubmiss%C3%A3o_JNP/Salinirifamycin%20B/gHMBCAD_01.fid/log, 0)
$$ Wed Jun 20 17:24:22 2018: Experiment started
$$ Wed Jun 20 17:25:44 2018: BS 1 completed
$$ Wed Jun 20 17:26:24 2018: BS 2 completed
$$ Wed Jun 20 17:27:04 2018: BS 3 completed
$$ Wed Jun 20 17:27:44 2018: BS 4 completed
$$ Wed Jun 20 17:28:24 2018: BS 5 completed
$$ Wed Jun 20 17:29:04 2018: BS 6 completed
$$ Wed Jun 20 17:30:14 2018: BS 1 completed
$$ Wed Jun 20 17:30:54 2018: BS 2 completed
$$ Wed Jun 20 17:31:34 2018: BS 3 completed
$$ Wed Jun 20 17:32:14 2018: BS 4 completed
$$ Wed Jun 20 17:32:54 2018: BS 5 completed
$$ Wed Jun 20 17:33:35 2018: BS 6 completed
$$ Wed Jun 20 17:34:45 2018: BS 1 completed
$$ Wed Jun 20 17:35:25 2018: BS 2 completed
$$ Wed Jun 20 17:36:05 2018: BS 3 completed
$$ Wed Jun 20 17:36:45 2018: BS 4 completed
$$ Wed Jun 20 17:37:25 2018: BS 5 completed
$$ Wed Jun 20 17:38:05 2018: BS 6 completed
$$ Wed Jun 20 17:39:15 2018: BS 1 completed
$$ Wed Jun 20 17:39:55 2018: BS 2 completed
$$ Wed Jun 20 17:40:35 2018: BS 3 completed
$$ Wed Jun 20 17:41:15 2018: BS 4 completed
$$ Wed Jun 20 17:41:55 2018: BS 5 completed
$$ Wed Jun 20 17:42:35 2018: BS 6 completed
$$ Wed Jun 20 17:43:45 2018: BS 1 completed
$$ Wed Jun 20 17:44:25 2018: BS 2 completed
$$ Wed Jun 20 17:45:05 2018: BS 3 completed
$$ Wed Jun 20 17:45:46 2018: BS 4 completed
$$ Wed Jun 20 17:46:26 2018: BS 5 completed
$$ Wed Jun 20 17:47:06 2018: BS 6 completed
$$ Wed Jun 20 17:48:16 2018: BS 1 completed
$$ Wed Jun 20 17:48:56 2018: BS 2 completed
$$ Wed Jun 20 17:49:36 2018: BS 3 completed
$$ Wed Jun 20 17:50:16 2018: BS 4 completed
$$ Wed Jun 20 17:50:56 2018: BS 5 completed
$$ Wed Jun 20 17:51:36 2018: BS 6 completed
$$ Wed Jun 20 17:52:46 2018: BS 1 completed
$$ Wed Jun 20 17:53:26 2018: BS 2 completed
$$ Wed Jun 20 17:54:06 2018: BS 3 completed
$$ Wed Jun 20 17:54:46 2018: BS 4 completed
$$ Wed Jun 20 17:55:26 2018: BS 5 completed
$$ Wed Jun 20 17:56:06 2018: BS 6 completed
$$ Wed Jun 20 17:57:16 2018: BS 1 completed
$$ Wed Jun 20 17:57:57 2018: BS 2 completed
$$ Wed Jun 20 17:58:37 2018: BS 3 completed
$$ Wed Jun 20 17:59:17 2018: BS 4 completed
$$ Wed Jun 20 17:59:57 2018: BS 5 completed
$$ Wed Jun 20 18:00:37 2018: BS 6 completed
$$ Wed Jun 20 18:01:47 2018: BS 1 completed
$$ Wed Jun 20 18:02:27 2018: BS 2 completed
$$ Wed Jun 20 18:03:07 2018: BS 3 completed
$$ Wed Jun 20 18:03:47 2018: BS 4 completed
$$ Wed Jun 20 18:04:27 2018: BS 5 completed
$$ Wed Jun 20 18:05:07 2018: BS 6 completed
$$ Wed Jun 20 18:06:17 2018: BS 1 completed
$$ Wed Jun 20 18:06:57 2018: BS 2 completed
$$ Wed Jun 20 18:07:37 2018: BS 3 completed
$$ Wed Jun 20 18:08:17 2018: BS 4 completed
$$ Wed Jun 20 18:08:57 2018: BS 5 completed
$$ Wed Jun 20 18:09:37 2018: BS 6 completed
$$ Wed Jun 20 18:10:48 2018: BS 1 completed
$$ Wed Jun 20 18:11:28 2018: BS 2 completed
$$ Wed Jun 20 18:12:08 2018: BS 3 completed
$$ Wed Jun 20 18:12:48 2018: BS 4 completed
$$ Wed Jun 20 18:13:28 2018: BS 5 completed
$$ Wed Jun 20 18:14:08 2018: BS 6 completed
$$ Wed Jun 20 18:15:18 2018: BS 1 completed
$$ Wed Jun 20 18:15:58 2018: BS 2 completed
$$ Wed Jun 20 18:16:38 2018: BS 3 completed
$$ Wed Jun 20 18:17:18 2018: BS 4 completed
$$ Wed Jun 20 18:17:58 2018: BS 5 completed
$$ Wed Jun 20 18:18:38 2018: BS 6 completed
$$ Wed Jun 20 18:19:48 2018: BS 1 completed
$$ Wed Jun 20 18:20:28 2018: BS 2 completed
$$ Wed Jun 20 18:21:08 2018: BS 3 completed
$$ Wed Jun 20 18:21:49 2018: BS 4 completed
$$ Wed Jun 20 18:22:29 2018: BS 5 completed
$$ Wed Jun 20 18:23:09 2018: BS 6 completed
$$ Wed Jun 20 18:24:19 2018: BS 1 completed
$$ Wed Jun 20 18:24:59 2018: BS 2 completed
$$ Wed Jun 20 18:25:39 2018: BS 3 completed
$$ Wed Jun 20 18:26:19 2018: BS 4 completed
$$ Wed Jun 20 18:26:59 2018: BS 5 completed
$$ Wed Jun 20 18:27:39 2018: BS 6 completed
$$ Wed Jun 20 18:28:49 2018: BS 1 completed
$$ Wed Jun 20 18:29:29 2018: BS 2 completed
$$ Wed Jun 20 18:30:09 2018: BS 3 completed
$$ Wed Jun 20 18:30:49 2018: BS 4 completed
$$ Wed Jun 20 18:31:29 2018: BS 5 completed
$$ Wed Jun 20 18:32:09 2018: BS 6 completed
$$ Wed Jun 20 18:33:20 2018: BS 1 completed
$$ Wed Jun 20 18:34:00 2018: BS 2 completed
$$ Wed Jun 20 18:34:40 2018: BS 3 completed
$$ Wed Jun 20 18:35:20 2018: BS 4 completed
$$ Wed Jun 20 18:36:00 2018: BS 5 completed
$$ Wed Jun 20 18:36:40 2018: BS 6 completed
$$ Wed Jun 20 18:37:50 2018: BS 1 completed
$$ Wed Jun 20 18:38:30 2018: BS 2 completed
$$ Wed Jun 20 18:39:10 2018: BS 3 completed
$$ Wed Jun 20 18:39:50 2018: BS 4 completed
$$ Wed Jun 20 18:40:30 2018: BS 5 completed
$$ Wed Jun 20 18:41:10 2018: BS 6 completed
$$ Wed Jun 20 18:42:20 2018: BS 1 completed
$$ Wed Jun 20 18:43:00 2018: BS 2 completed
$$ Wed Jun 20 18:43:40 2018: BS 3 completed
$$ Wed Jun 20 18:44:20 2018: BS 4 completed
$$ Wed Jun 20 18:45:01 2018: BS 5 completed
$$ Wed Jun 20 18:45:41 2018: BS 6 completed
$$ Wed Jun 20 18:46:51 2018: BS 1 completed
$$ Wed Jun 20 18:47:31 2018: BS 2 completed
$$ Wed Jun 20 18:48:11 2018: BS 3 completed
$$ Wed Jun 20 18:48:51 2018: BS 4 completed
$$ Wed Jun 20 18:49:31 2018: BS 5 completed
$$ Wed Jun 20 18:50:11 2018: BS 6 completed
$$ Wed Jun 20 18:51:21 2018: BS 1 completed
$$ Wed Jun 20 18:52:01 2018: BS 2 completed
$$ Wed Jun 20 18:52:41 2018: BS 3 completed
$$ Wed Jun 20 18:53:21 2018: BS 4 completed
$$ Wed Jun 20 18:54:01 2018: BS 5 completed
$$ Wed Jun 20 18:54:41 2018: BS 6 completed
$$ Wed Jun 20 18:55:52 2018: BS 1 completed
$$ Wed Jun 20 18:56:32 2018: BS 2 completed
$$ Wed Jun 20 18:57:12 2018: BS 3 completed
$$ Wed Jun 20 18:57:52 2018: BS 4 completed
$$ Wed Jun 20 18:58:32 2018: BS 5 completed
$$ Wed Jun 20 18:59:12 2018: BS 6 completed
$$ Wed Jun 20 19:00:22 2018: BS 1 completed
$$ Wed Jun 20 19:01:02 2018: BS 2 completed
$$ Wed Jun 20 19:01:42 2018: BS 3 completed
$$ Wed Jun 20 19:02:22 2018: BS 4 completed
$$ Wed Jun 20 19:03:02 2018: BS 5 completed
$$ Wed Jun 20 19:03:42 2018: BS 6 completed
$$ Wed Jun 20 19:04:52 2018: BS 1 completed
$$ Wed Jun 20 19:05:32 2018: BS 2 completed
$$ Wed Jun 20 19:06:12 2018: BS 3 completed
$$ Wed Jun 20 19:06:53 2018: BS 4 completed
$$ Wed Jun 20 19:07:33 2018: BS 5 completed
$$ Wed Jun 20 19:08:13 2018: BS 6 completed
$$ Wed Jun 20 19:09:23 2018: BS 1 completed
$$ Wed Jun 20 19:10:03 2018: BS 2 completed
$$ Wed Jun 20 19:10:43 2018: BS 3 completed
$$ Wed Jun 20 19:11:23 2018: BS 4 completed
$$ Wed Jun 20 19:12:03 2018: BS 5 completed
$$ Wed Jun 20 19:12:43 2018: BS 6 completed
$$ Wed Jun 20 19:13:53 2018: BS 1 completed
$$ Wed Jun 20 19:14:33 2018: BS 2 completed
$$ Wed Jun 20 19:15:13 2018: BS 3 completed
$$ Wed Jun 20 19:15:53 2018: BS 4 completed
$$ Wed Jun 20 19:16:33 2018: BS 5 completed
$$ Wed Jun 20 19:17:14 2018: BS 6 completed
$$ Wed Jun 20 19:18:24 2018: BS 1 completed
$$ Wed Jun 20 19:19:04 2018: BS 2 completed
$$ Wed Jun 20 19:19:44 2018: BS 3 completed
$$ Wed Jun 20 19:20:24 2018: BS 4 completed
$$ Wed Jun 20 19:21:04 2018: BS 5 completed
$$ Wed Jun 20 19:21:44 2018: BS 6 completed
$$ Wed Jun 20 19:22:54 2018: BS 1 completed
$$ Wed Jun 20 19:23:34 2018: BS 2 completed
$$ Wed Jun 20 19:24:14 2018: BS 3 completed
$$ Wed Jun 20 19:24:54 2018: BS 4 completed
$$ Wed Jun 20 19:25:34 2018: BS 5 completed
$$ Wed Jun 20 19:26:14 2018: BS 6 completed
$$ Wed Jun 20 19:27:24 2018: BS 1 completed
$$ Wed Jun 20 19:28:05 2018: BS 2 completed
$$ Wed Jun 20 19:28:45 2018: BS 3 completed
$$ Wed Jun 20 19:29:25 2018: BS 4 completed
$$ Wed Jun 20 19:30:05 2018: BS 5 completed
$$ Wed Jun 20 19:30:45 2018: BS 6 completed
$$ Wed Jun 20 19:31:55 2018: BS 1 completed
$$ Wed Jun 20 19:32:35 2018: BS 2 completed
$$ Wed Jun 20 19:33:15 2018: BS 3 completed
$$ Wed Jun 20 19:33:55 2018: BS 4 completed
$$ Wed Jun 20 19:34:35 2018: BS 5 completed
$$ Wed Jun 20 19:35:15 2018: BS 6 completed
$$ Wed Jun 20 19:36:25 2018: BS 1 completed
$$ Wed Jun 20 19:37:05 2018: BS 2 completed
$$ Wed Jun 20 19:37:45 2018: BS 3 completed
$$ Wed Jun 20 19:38:26 2018: BS 4 completed
$$ Wed Jun 20 19:39:06 2018: BS 5 completed
$$ Wed Jun 20 19:39:46 2018: BS 6 completed
$$ Wed Jun 20 19:40:56 2018: BS 1 completed
$$ Wed Jun 20 19:41:36 2018: BS 2 completed
$$ Wed Jun 20 19:42:16 2018: BS 3 completed
$$ Wed Jun 20 19:42:56 2018: BS 4 completed
$$ Wed Jun 20 19:43:36 2018: BS 5 completed
$$ Wed Jun 20 19:44:16 2018: BS 6 completed
$$ Wed Jun 20 19:45:26 2018: BS 1 completed
$$ Wed Jun 20 19:46:06 2018: BS 2 completed
$$ Wed Jun 20 19:46:46 2018: BS 3 completed
$$ Wed Jun 20 19:47:26 2018: BS 4 completed
$$ Wed Jun 20 19:48:06 2018: BS 5 completed
$$ Wed Jun 20 19:48:47 2018: BS 6 completed
$$ Wed Jun 20 19:49:57 2018: BS 1 completed
$$ Wed Jun 20 19:50:37 2018: BS 2 completed
$$ Wed Jun 20 19:51:17 2018: BS 3 completed
$$ Wed Jun 20 19:51:57 2018: BS 4 completed
$$ Wed Jun 20 19:52:37 2018: BS 5 completed
$$ Wed Jun 20 19:53:17 2018: BS 6 completed
$$ Wed Jun 20 19:54:27 2018: BS 1 completed
$$ Wed Jun 20 19:55:07 2018: BS 2 completed
$$ Wed Jun 20 19:55:47 2018: BS 3 completed
$$ Wed Jun 20 19:56:27 2018: BS 4 completed
$$ Wed Jun 20 19:57:07 2018: BS 5 completed
$$ Wed Jun 20 19:57:47 2018: BS 6 completed
$$ Wed Jun 20 19:58:58 2018: BS 1 completed
$$ Wed Jun 20 19:59:38 2018: BS 2 completed
$$ Wed Jun 20 20:00:18 2018: BS 3 completed
$$ Wed Jun 20 20:00:58 2018: BS 4 completed
$$ Wed Jun 20 20:01:38 2018: BS 5 completed
$$ Wed Jun 20 20:02:18 2018: BS 6 completed
$$ Wed Jun 20 20:03:28 2018: BS 1 completed
$$ Wed Jun 20 20:04:08 2018: BS 2 completed
$$ Wed Jun 20 20:04:48 2018: BS 3 completed
$$ Wed Jun 20 20:05:28 2018: BS 4 completed
$$ Wed Jun 20 20:06:08 2018: BS 5 completed
$$ Wed Jun 20 20:06:48 2018: BS 6 completed
$$ Wed Jun 20 20:07:58 2018: BS 1 completed
$$ Wed Jun 20 20:08:39 2018: BS 2 completed
$$ Wed Jun 20 20:09:19 2018: BS 3 completed
$$ Wed Jun 20 20:09:59 2018: BS 4 completed
$$ Wed Jun 20 20:10:39 2018: BS 5 completed
$$ Wed Jun 20 20:11:19 2018: BS 6 completed
$$ Wed Jun 20 20:12:29 2018: BS 1 completed
$$ Wed Jun 20 20:13:09 2018: BS 2 completed
$$ Wed Jun 20 20:13:49 2018: BS 3 completed
$$ Wed Jun 20 20:14:29 2018: BS 4 completed
$$ Wed Jun 20 20:15:09 2018: BS 5 completed
$$ Wed Jun 20 20:15:49 2018: BS 6 completed
$$ Wed Jun 20 20:16:59 2018: BS 1 completed
$$ Wed Jun 20 20:17:39 2018: BS 2 completed
$$ Wed Jun 20 20:18:20 2018: BS 3 completed
$$ Wed Jun 20 20:19:00 2018: BS 4 completed
$$ Wed Jun 20 20:19:40 2018: BS 5 completed
$$ Wed Jun 20 20:20:20 2018: BS 6 completed
$$ Wed Jun 20 20:21:30 2018: BS 1 completed
$$ Wed Jun 20 20:22:10 2018: BS 2 completed
$$ Wed Jun 20 20:22:50 2018: BS 3 completed
$$ Wed Jun 20 20:23:30 2018: BS 4 completed
$$ Wed Jun 20 20:24:10 2018: BS 5 completed
$$ Wed Jun 20 20:24:50 2018: BS 6 completed
$$ Wed Jun 20 20:26:00 2018: BS 1 completed
$$ Wed Jun 20 20:26:40 2018: BS 2 completed
$$ Wed Jun 20 20:27:20 2018: BS 3 completed
$$ Wed Jun 20 20:28:01 2018: BS 4 completed
$$ Wed Jun 20 20:28:41 2018: BS 5 completed
$$ Wed Jun 20 20:29:21 2018: BS 6 completed
$$ Wed Jun 20 20:30:31 2018: BS 1 completed
$$ Wed Jun 20 20:31:11 2018: BS 2 completed
$$ Wed Jun 20 20:31:51 2018: BS 3 completed
$$ Wed Jun 20 20:32:31 2018: BS 4 completed
$$ Wed Jun 20 20:33:11 2018: BS 5 completed
$$ Wed Jun 20 20:33:51 2018: BS 6 completed
$$ Wed Jun 20 20:35:01 2018: BS 1 completed
$$ Wed Jun 20 20:35:41 2018: BS 2 completed
$$ Wed Jun 20 20:36:21 2018: BS 3 completed
$$ Wed Jun 20 20:37:01 2018: BS 4 completed
$$ Wed Jun 20 20:37:42 2018: BS 5 completed
$$ Wed Jun 20 20:38:22 2018: BS 6 completed
$$ Wed Jun 20 20:39:32 2018: BS 1 completed
$$ Wed Jun 20 20:40:12 2018: BS 2 completed
$$ Wed Jun 20 20:40:52 2018: BS 3 completed
$$ Wed Jun 20 20:41:32 2018: BS 4 completed
$$ Wed Jun 20 20:42:12 2018: BS 5 completed
$$ Wed Jun 20 20:42:52 2018: BS 6 completed
$$ Wed Jun 20 20:44:02 2018: BS 1 completed
$$ Wed Jun 20 20:44:42 2018: BS 2 completed
$$ Wed Jun 20 20:45:22 2018: BS 3 completed
$$ Wed Jun 20 20:46:02 2018: BS 4 completed
$$ Wed Jun 20 20:46:43 2018: BS 5 completed
$$ Wed Jun 20 20:47:23 2018: BS 6 completed
$$ Wed Jun 20 20:48:33 2018: BS 1 completed
$$ Wed Jun 20 20:49:13 2018: BS 2 completed
$$ Wed Jun 20 20:49:53 2018: BS 3 completed
$$ Wed Jun 20 20:50:33 2018: BS 4 completed
$$ Wed Jun 20 20:51:13 2018: BS 5 completed
$$ Wed Jun 20 20:51:53 2018: BS 6 completed
$$ Wed Jun 20 20:53:03 2018: BS 1 completed
$$ Wed Jun 20 20:53:43 2018: BS 2 completed
$$ Wed Jun 20 20:54:23 2018: BS 3 completed
$$ Wed Jun 20 20:55:03 2018: BS 4 completed
$$ Wed Jun 20 20:55:43 2018: BS 5 completed
$$ Wed Jun 20 20:56:24 2018: BS 6 completed
$$ Wed Jun 20 20:57:34 2018: BS 1 completed
$$ Wed Jun 20 20:58:14 2018: BS 2 completed
$$ Wed Jun 20 20:58:54 2018: BS 3 completed
$$ Wed Jun 20 20:59:34 2018: BS 4 completed
$$ Wed Jun 20 21:00:14 2018: BS 5 completed
$$ Wed Jun 20 21:00:54 2018: BS 6 completed
$$ Wed Jun 20 21:02:04 2018: BS 1 completed
$$ Wed Jun 20 21:02:44 2018: BS 2 completed
$$ Wed Jun 20 21:03:24 2018: BS 3 completed
$$ Wed Jun 20 21:04:04 2018: BS 4 completed
$$ Wed Jun 20 21:04:44 2018: BS 5 completed
$$ Wed Jun 20 21:05:25 2018: BS 6 completed
$$ Wed Jun 20 21:06:35 2018: BS 1 completed
$$ Wed Jun 20 21:07:15 2018: BS 2 completed
$$ Wed Jun 20 21:07:55 2018: BS 3 completed
$$ Wed Jun 20 21:08:35 2018: BS 4 completed
$$ Wed Jun 20 21:09:15 2018: BS 5 completed
$$ Wed Jun 20 21:09:55 2018: BS 6 completed
$$ Wed Jun 20 21:11:05 2018: BS 1 completed
$$ Wed Jun 20 21:11:45 2018: BS 2 completed
$$ Wed Jun 20 21:12:25 2018: BS 3 completed
$$ Wed Jun 20 21:13:05 2018: BS 4 completed
$$ Wed Jun 20 21:13:45 2018: BS 5 completed
$$ Wed Jun 20 21:14:26 2018: BS 6 completed
$$ Wed Jun 20 21:15:36 2018: BS 1 completed
$$ Wed Jun 20 21:16:16 2018: BS 2 completed
$$ Wed Jun 20 21:16:56 2018: BS 3 completed
$$ Wed Jun 20 21:17:36 2018: BS 4 completed
$$ Wed Jun 20 21:18:16 2018: BS 5 completed
$$ Wed Jun 20 21:18:56 2018: BS 6 completed
$$ Wed Jun 20 21:20:06 2018: BS 1 completed
$$ Wed Jun 20 21:20:46 2018: BS 2 completed
$$ Wed Jun 20 21:21:26 2018: BS 3 completed
$$ Wed Jun 20 21:22:06 2018: BS 4 completed
$$ Wed Jun 20 21:22:46 2018: BS 5 completed
$$ Wed Jun 20 21:23:27 2018: BS 6 completed
$$ Wed Jun 20 21:24:37 2018: BS 1 completed
$$ Wed Jun 20 21:25:17 2018: BS 2 completed
$$ Wed Jun 20 21:25:57 2018: BS 3 completed
$$ Wed Jun 20 21:26:37 2018: BS 4 completed
$$ Wed Jun 20 21:27:17 2018: BS 5 completed
$$ Wed Jun 20 21:27:57 2018: BS 6 completed
$$ Wed Jun 20 21:29:07 2018: BS 1 completed
$$ Wed Jun 20 21:29:47 2018: BS 2 completed
$$ Wed Jun 20 21:30:27 2018: BS 3 completed
$$ Wed Jun 20 21:31:07 2018: BS 4 completed
$$ Wed Jun 20 21:31:47 2018: BS 5 completed
$$ Wed Jun 20 21:32:28 2018: BS 6 completed
$$ Wed Jun 20 21:33:38 2018: BS 1 completed
$$ Wed Jun 20 21:34:18 2018: BS 2 completed
$$ Wed Jun 20 21:34:58 2018: BS 3 completed
$$ Wed Jun 20 21:35:38 2018: BS 4 completed
$$ Wed Jun 20 21:36:18 2018: BS 5 completed
$$ Wed Jun 20 21:36:58 2018: BS 6 completed
$$ Wed Jun 20 21:38:08 2018: BS 1 completed
$$ Wed Jun 20 21:38:48 2018: BS 2 completed
$$ Wed Jun 20 21:39:28 2018: BS 3 completed
$$ Wed Jun 20 21:40:08 2018: BS 4 completed
$$ Wed Jun 20 21:40:49 2018: BS 5 completed
$$ Wed Jun 20 21:41:29 2018: BS 6 completed
$$ Wed Jun 20 21:42:39 2018: BS 1 completed
$$ Wed Jun 20 21:43:19 2018: BS 2 completed
$$ Wed Jun 20 21:43:59 2018: BS 3 completed
$$ Wed Jun 20 21:44:39 2018: BS 4 completed
$$ Wed Jun 20 21:45:19 2018: BS 5 completed
$$ Wed Jun 20 21:45:59 2018: BS 6 completed
$$ Wed Jun 20 21:47:09 2018: BS 1 completed
$$ Wed Jun 20 21:47:49 2018: BS 2 completed
$$ Wed Jun 20 21:48:29 2018: BS 3 completed
$$ Wed Jun 20 21:49:09 2018: BS 4 completed
$$ Wed Jun 20 21:49:50 2018: BS 5 completed
$$ Wed Jun 20 21:50:30 2018: BS 6 completed
$$ Wed Jun 20 21:51:40 2018: BS 1 completed
$$ Wed Jun 20 21:52:20 2018: BS 2 completed
$$ Wed Jun 20 21:53:00 2018: BS 3 completed
$$ Wed Jun 20 21:53:40 2018: BS 4 completed
$$ Wed Jun 20 21:54:20 2018: BS 5 completed
$$ Wed Jun 20 21:55:00 2018: BS 6 completed
$$ Wed Jun 20 21:56:10 2018: BS 1 completed
$$ Wed Jun 20 21:56:50 2018: BS 2 completed
$$ Wed Jun 20 21:57:30 2018: BS 3 completed
$$ Wed Jun 20 21:58:11 2018: BS 4 completed
$$ Wed Jun 20 21:58:51 2018: BS 5 completed
$$ Wed Jun 20 21:59:31 2018: BS 6 completed
$$ Wed Jun 20 22:00:41 2018: BS 1 completed
$$ Wed Jun 20 22:01:21 2018: BS 2 completed
$$ Wed Jun 20 22:02:01 2018: BS 3 completed
$$ Wed Jun 20 22:02:41 2018: BS 4 completed
$$ Wed Jun 20 22:03:21 2018: BS 5 completed
$$ Wed Jun 20 22:04:01 2018: BS 6 completed
$$ Wed Jun 20 22:05:11 2018: BS 1 completed
$$ Wed Jun 20 22:05:51 2018: BS 2 completed
$$ Wed Jun 20 22:06:32 2018: BS 3 completed
$$ Wed Jun 20 22:07:12 2018: BS 4 completed
$$ Wed Jun 20 22:07:52 2018: BS 5 completed
$$ Wed Jun 20 22:08:32 2018: BS 6 completed
$$ Wed Jun 20 22:09:42 2018: BS 1 completed
$$ Wed Jun 20 22:10:22 2018: BS 2 completed
$$ Wed Jun 20 22:11:02 2018: BS 3 completed
$$ Wed Jun 20 22:11:42 2018: BS 4 completed
$$ Wed Jun 20 22:12:22 2018: BS 5 completed
$$ Wed Jun 20 22:13:02 2018: BS 6 completed
$$ Wed Jun 20 22:14:12 2018: BS 1 completed
$$ Wed Jun 20 22:14:53 2018: BS 2 completed
$$ Wed Jun 20 22:15:33 2018: BS 3 completed
$$ Wed Jun 20 22:16:13 2018: BS 4 completed
$$ Wed Jun 20 22:16:53 2018: BS 5 completed
$$ Wed Jun 20 22:17:33 2018: BS 6 completed
$$ Wed Jun 20 22:18:43 2018: BS 1 completed
$$ Wed Jun 20 22:19:23 2018: BS 2 completed
$$ Wed Jun 20 22:20:03 2018: BS 3 completed
$$ Wed Jun 20 22:20:43 2018: BS 4 completed
$$ Wed Jun 20 22:21:23 2018: BS 5 completed
$$ Wed Jun 20 22:22:03 2018: BS 6 completed
$$ Wed Jun 20 22:23:14 2018: BS 1 completed
$$ Wed Jun 20 22:23:54 2018: BS 2 completed
$$ Wed Jun 20 22:24:34 2018: BS 3 completed
$$ Wed Jun 20 22:25:14 2018: BS 4 completed
$$ Wed Jun 20 22:25:54 2018: BS 5 completed
$$ Wed Jun 20 22:26:34 2018: BS 6 completed
$$ Wed Jun 20 22:27:44 2018: BS 1 completed
$$ Wed Jun 20 22:28:24 2018: BS 2 completed
$$ Wed Jun 20 22:29:04 2018: BS 3 completed
$$ Wed Jun 20 22:29:44 2018: BS 4 completed
$$ Wed Jun 20 22:30:24 2018: BS 5 completed
$$ Wed Jun 20 22:31:04 2018: BS 6 completed
$$ Wed Jun 20 22:32:15 2018: BS 1 completed
$$ Wed Jun 20 22:32:55 2018: BS 2 completed
$$ Wed Jun 20 22:33:35 2018: BS 3 completed
$$ Wed Jun 20 22:34:15 2018: BS 4 completed
$$ Wed Jun 20 22:34:55 2018: BS 5 completed
$$ Wed Jun 20 22:35:35 2018: BS 6 completed
$$ Wed Jun 20 22:36:45 2018: BS 1 completed
$$ Wed Jun 20 22:37:25 2018: BS 2 completed
$$ Wed Jun 20 22:38:05 2018: BS 3 completed
$$ Wed Jun 20 22:38:45 2018: BS 4 completed
$$ Wed Jun 20 22:39:26 2018: BS 5 completed
$$ Wed Jun 20 22:40:06 2018: BS 6 completed
$$ Wed Jun 20 22:41:16 2018: BS 1 completed
$$ Wed Jun 20 22:41:56 2018: BS 2 completed
$$ Wed Jun 20 22:42:36 2018: BS 3 completed
$$ Wed Jun 20 22:43:16 2018: BS 4 completed
$$ Wed Jun 20 22:43:56 2018: BS 5 completed
$$ Wed Jun 20 22:44:36 2018: BS 6 completed
$$ Wed Jun 20 22:45:46 2018: BS 1 completed
$$ Wed Jun 20 22:46:26 2018: BS 2 completed
$$ Wed Jun 20 22:47:06 2018: BS 3 completed
$$ Wed Jun 20 22:47:47 2018: BS 4 completed
$$ Wed Jun 20 22:48:27 2018: BS 5 completed
$$ Wed Jun 20 22:49:07 2018: BS 6 completed
$$ Wed Jun 20 22:50:17 2018: BS 1 completed
$$ Wed Jun 20 22:50:57 2018: BS 2 completed
$$ Wed Jun 20 22:51:37 2018: BS 3 completed
$$ Wed Jun 20 22:52:17 2018: BS 4 completed
$$ Wed Jun 20 22:52:57 2018: BS 5 completed
$$ Wed Jun 20 22:53:37 2018: BS 6 completed
$$ Wed Jun 20 22:54:47 2018: BS 1 completed
$$ Wed Jun 20 22:55:28 2018: BS 2 completed
$$ Wed Jun 20 22:56:08 2018: BS 3 completed
$$ Wed Jun 20 22:56:48 2018: BS 4 completed
$$ Wed Jun 20 22:57:28 2018: BS 5 completed
$$ Wed Jun 20 22:58:08 2018: BS 6 completed
$$ Wed Jun 20 22:59:18 2018: BS 1 completed
$$ Wed Jun 20 22:59:58 2018: BS 2 completed
$$ Wed Jun 20 23:00:38 2018: BS 3 completed
$$ Wed Jun 20 23:01:18 2018: BS 4 completed
$$ Wed Jun 20 23:01:58 2018: BS 5 completed
$$ Wed Jun 20 23:02:38 2018: BS 6 completed
$$ Wed Jun 20 23:03:49 2018: BS 1 completed
$$ Wed Jun 20 23:04:29 2018: BS 2 completed
$$ Wed Jun 20 23:05:09 2018: BS 3 completed
$$ Wed Jun 20 23:05:49 2018: BS 4 completed
$$ Wed Jun 20 23:06:29 2018: BS 5 completed
$$ Wed Jun 20 23:07:09 2018: BS 6 completed
$$ Wed Jun 20 23:08:19 2018: BS 1 completed
$$ Wed Jun 20 23:08:59 2018: BS 2 completed
$$ Wed Jun 20 23:09:39 2018: BS 3 completed
$$ Wed Jun 20 23:10:19 2018: BS 4 completed
$$ Wed Jun 20 23:11:00 2018: BS 5 completed
$$ Wed Jun 20 23:11:40 2018: BS 6 completed
$$ Wed Jun 20 23:12:50 2018: BS 1 completed
$$ Wed Jun 20 23:13:30 2018: BS 2 completed
$$ Wed Jun 20 23:14:10 2018: BS 3 completed
$$ Wed Jun 20 23:14:50 2018: BS 4 completed
$$ Wed Jun 20 23:15:30 2018: BS 5 completed
$$ Wed Jun 20 23:16:10 2018: BS 6 completed
$$ Wed Jun 20 23:17:20 2018: BS 1 completed
$$ Wed Jun 20 23:18:00 2018: BS 2 completed
$$ Wed Jun 20 23:18:40 2018: BS 3 completed
$$ Wed Jun 20 23:19:21 2018: BS 4 completed
$$ Wed Jun 20 23:20:01 2018: BS 5 completed
$$ Wed Jun 20 23:20:41 2018: BS 6 completed
$$ Wed Jun 20 23:21:51 2018: BS 1 completed
$$ Wed Jun 20 23:22:31 2018: BS 2 completed
$$ Wed Jun 20 23:23:11 2018: BS 3 completed
$$ Wed Jun 20 23:23:51 2018: BS 4 completed
$$ Wed Jun 20 23:24:31 2018: BS 5 completed
$$ Wed Jun 20 23:25:11 2018: BS 6 completed
$$ Wed Jun 20 23:26:21 2018: BS 1 completed
$$ Wed Jun 20 23:27:02 2018: BS 2 completed
$$ Wed Jun 20 23:27:42 2018: BS 3 completed
$$ Wed Jun 20 23:28:22 2018: BS 4 completed
$$ Wed Jun 20 23:29:02 2018: BS 5 completed
$$ Wed Jun 20 23:29:42 2018: BS 6 completed
$$ Wed Jun 20 23:30:52 2018: BS 1 completed
$$ Wed Jun 20 23:31:32 2018: BS 2 completed
$$ Wed Jun 20 23:32:12 2018: BS 3 completed
$$ Wed Jun 20 23:32:52 2018: BS 4 completed
$$ Wed Jun 20 23:33:32 2018: BS 5 completed
$$ Wed Jun 20 23:34:13 2018: BS 6 completed
$$ Wed Jun 20 23:35:23 2018: BS 1 completed
$$ Wed Jun 20 23:36:03 2018: BS 2 completed
$$ Wed Jun 20 23:36:43 2018: BS 3 completed
$$ Wed Jun 20 23:37:23 2018: BS 4 completed
$$ Wed Jun 20 23:38:03 2018: BS 5 completed
$$ Wed Jun 20 23:38:43 2018: BS 6 completed
$$ Wed Jun 20 23:39:53 2018: BS 1 completed
$$ Wed Jun 20 23:40:33 2018: BS 2 completed
$$ Wed Jun 20 23:41:13 2018: BS 3 completed
$$ Wed Jun 20 23:41:54 2018: BS 4 completed
$$ Wed Jun 20 23:42:34 2018: BS 5 completed
$$ Wed Jun 20 23:43:14 2018: BS 6 completed
$$ Wed Jun 20 23:44:24 2018: BS 1 completed
$$ Wed Jun 20 23:45:04 2018: BS 2 completed
$$ Wed Jun 20 23:45:44 2018: BS 3 completed
$$ Wed Jun 20 23:46:24 2018: BS 4 completed
$$ Wed Jun 20 23:47:04 2018: BS 5 completed
$$ Wed Jun 20 23:47:44 2018: BS 6 completed
$$ Wed Jun 20 23:48:54 2018: BS 1 completed
$$ Wed Jun 20 23:49:35 2018: BS 2 completed
$$ Wed Jun 20 23:50:15 2018: BS 3 completed
$$ Wed Jun 20 23:50:55 2018: BS 4 completed
$$ Wed Jun 20 23:51:35 2018: BS 5 completed
$$ Wed Jun 20 23:52:15 2018: BS 6 completed
$$ Wed Jun 20 23:53:25 2018: BS 1 completed
$$ Wed Jun 20 23:54:05 2018: BS 2 completed
$$ Wed Jun 20 23:54:45 2018: BS 3 completed
$$ Wed Jun 20 23:55:25 2018: BS 4 completed
$$ Wed Jun 20 23:56:05 2018: BS 5 completed
$$ Wed Jun 20 23:56:46 2018: BS 6 completed
$$ Wed Jun 20 23:57:56 2018: BS 1 completed
$$ Wed Jun 20 23:58:36 2018: BS 2 completed
$$ Wed Jun 20 23:59:16 2018: BS 3 completed
$$ Wed Jun 20 23:59:56 2018: BS 4 completed
$$ Thu Jun 21 00:00:36 2018: BS 5 completed
$$ Thu Jun 21 00:01:16 2018: BS 6 completed
$$ Thu Jun 21 00:02:26 2018: BS 1 completed
$$ Thu Jun 21 00:03:06 2018: BS 2 completed
$$ Thu Jun 21 00:03:46 2018: BS 3 completed
$$ Thu Jun 21 00:04:27 2018: BS 4 completed
$$ Thu Jun 21 00:05:07 2018: BS 5 completed
$$ Thu Jun 21 00:05:47 2018: BS 6 completed
$$ Thu Jun 21 00:06:57 2018: BS 1 completed
$$ Thu Jun 21 00:07:37 2018: BS 2 completed
$$ Thu Jun 21 00:08:17 2018: BS 3 completed
$$ Thu Jun 21 00:08:57 2018: BS 4 completed
$$ Thu Jun 21 00:09:37 2018: BS 5 completed
$$ Thu Jun 21 00:10:17 2018: BS 6 completed
$$ Thu Jun 21 00:11:28 2018: BS 1 completed
$$ Thu Jun 21 00:12:08 2018: BS 2 completed
$$ Thu Jun 21 00:12:48 2018: BS 3 completed
$$ Thu Jun 21 00:13:28 2018: BS 4 completed
$$ Thu Jun 21 00:14:08 2018: BS 5 completed
$$ Thu Jun 21 00:14:48 2018: BS 6 completed
$$ Thu Jun 21 00:15:58 2018: BS 1 completed
$$ Thu Jun 21 00:16:38 2018: BS 2 completed
$$ Thu Jun 21 00:17:18 2018: BS 3 completed
$$ Thu Jun 21 00:17:58 2018: BS 4 completed
$$ Thu Jun 21 00:18:39 2018: BS 5 completed
$$ Thu Jun 21 00:19:19 2018: BS 6 completed
$$ Thu Jun 21 00:20:29 2018: BS 1 completed
$$ Thu Jun 21 00:21:09 2018: BS 2 completed
$$ Thu Jun 21 00:21:49 2018: BS 3 completed
$$ Thu Jun 21 00:22:29 2018: BS 4 completed
$$ Thu Jun 21 00:23:09 2018: BS 5 completed
$$ Thu Jun 21 00:23:49 2018: BS 6 completed
$$ Thu Jun 21 00:24:59 2018: BS 1 completed
$$ Thu Jun 21 00:25:39 2018: BS 2 completed
$$ Thu Jun 21 00:26:20 2018: BS 3 completed
$$ Thu Jun 21 00:27:00 2018: BS 4 completed
$$ Thu Jun 21 00:27:40 2018: BS 5 completed
$$ Thu Jun 21 00:28:20 2018: BS 6 completed
$$ Thu Jun 21 00:29:30 2018: BS 1 completed
$$ Thu Jun 21 00:30:10 2018: BS 2 completed
$$ Thu Jun 21 00:30:50 2018: BS 3 completed
$$ Thu Jun 21 00:31:30 2018: BS 4 completed
$$ Thu Jun 21 00:32:10 2018: BS 5 completed
$$ Thu Jun 21 00:32:50 2018: BS 6 completed
$$ Thu Jun 21 00:34:01 2018: BS 1 completed
$$ Thu Jun 21 00:34:41 2018: BS 2 completed
$$ Thu Jun 21 00:35:21 2018: BS 3 completed
$$ Thu Jun 21 00:36:01 2018: BS 4 completed
$$ Thu Jun 21 00:36:41 2018: BS 5 completed
$$ Thu Jun 21 00:37:21 2018: BS 6 completed
$$ Thu Jun 21 00:38:31 2018: BS 1 completed
$$ Thu Jun 21 00:39:11 2018: BS 2 completed
$$ Thu Jun 21 00:39:51 2018: BS 3 completed
$$ Thu Jun 21 00:40:32 2018: BS 4 completed
$$ Thu Jun 21 00:41:12 2018: BS 5 completed
$$ Thu Jun 21 00:41:52 2018: BS 6 completed
$$ Thu Jun 21 00:43:02 2018: BS 1 completed
$$ Thu Jun 21 00:43:42 2018: BS 2 completed
$$ Thu Jun 21 00:44:22 2018: BS 3 completed
$$ Thu Jun 21 00:45:02 2018: BS 4 completed
$$ Thu Jun 21 00:45:42 2018: BS 5 completed
$$ Thu Jun 21 00:46:22 2018: BS 6 completed
$$ Thu Jun 21 00:47:33 2018: BS 1 completed
$$ Thu Jun 21 00:48:13 2018: BS 2 completed
$$ Thu Jun 21 00:48:53 2018: BS 3 completed
$$ Thu Jun 21 00:49:33 2018: BS 4 completed
$$ Thu Jun 21 00:50:13 2018: BS 5 completed
$$ Thu Jun 21 00:50:53 2018: BS 6 completed
$$ Thu Jun 21 00:52:03 2018: BS 1 completed
$$ Thu Jun 21 00:52:43 2018: BS 2 completed
$$ Thu Jun 21 00:53:23 2018: BS 3 completed
$$ Thu Jun 21 00:54:04 2018: BS 4 completed
$$ Thu Jun 21 00:54:44 2018: BS 5 completed
$$ Thu Jun 21 00:55:24 2018: BS 6 completed
$$ Thu Jun 21 00:56:34 2018: BS 1 completed
$$ Thu Jun 21 00:57:14 2018: BS 2 completed
$$ Thu Jun 21 00:57:54 2018: BS 3 completed
$$ Thu Jun 21 00:58:34 2018: BS 4 completed
$$ Thu Jun 21 00:59:14 2018: BS 5 completed
$$ Thu Jun 21 00:59:54 2018: BS 6 completed
$$ Thu Jun 21 01:01:05 2018: BS 1 completed
$$ Thu Jun 21 01:01:45 2018: BS 2 completed
$$ Thu Jun 21 01:02:25 2018: BS 3 completed
$$ Thu Jun 21 01:03:05 2018: BS 4 completed
$$ Thu Jun 21 01:03:45 2018: BS 5 completed
$$ Thu Jun 21 01:04:25 2018: BS 6 completed
$$ Thu Jun 21 01:05:35 2018: BS 1 completed
$$ Thu Jun 21 01:06:15 2018: BS 2 completed
$$ Thu Jun 21 01:06:55 2018: BS 3 completed
$$ Thu Jun 21 01:07:35 2018: BS 4 completed
$$ Thu Jun 21 01:08:16 2018: BS 5 completed
$$ Thu Jun 21 01:08:56 2018: BS 6 completed
$$ Thu Jun 21 01:10:06 2018: BS 1 completed
$$ Thu Jun 21 01:10:46 2018: BS 2 completed
$$ Thu Jun 21 01:11:26 2018: BS 3 completed
$$ Thu Jun 21 01:12:06 2018: BS 4 completed
$$ Thu Jun 21 01:12:46 2018: BS 5 completed
$$ Thu Jun 21 01:13:26 2018: BS 6 completed
$$ Thu Jun 21 01:14:36 2018: BS 1 completed
$$ Thu Jun 21 01:15:17 2018: BS 2 completed
$$ Thu Jun 21 01:15:57 2018: BS 3 completed
$$ Thu Jun 21 01:16:37 2018: BS 4 completed
$$ Thu Jun 21 01:17:17 2018: BS 5 completed
$$ Thu Jun 21 01:17:57 2018: BS 6 completed
$$ Thu Jun 21 01:19:07 2018: BS 1 completed
$$ Thu Jun 21 01:19:47 2018: BS 2 completed
$$ Thu Jun 21 01:20:27 2018: BS 3 completed
$$ Thu Jun 21 01:21:07 2018: BS 4 completed
$$ Thu Jun 21 01:21:48 2018: BS 5 completed
$$ Thu Jun 21 01:22:28 2018: BS 6 completed
$$ Thu Jun 21 01:23:38 2018: BS 1 completed
$$ Thu Jun 21 01:24:18 2018: BS 2 completed
$$ Thu Jun 21 01:24:58 2018: BS 3 completed
$$ Thu Jun 21 01:25:38 2018: BS 4 completed
$$ Thu Jun 21 01:26:18 2018: BS 5 completed
$$ Thu Jun 21 01:26:58 2018: BS 6 completed
$$ Thu Jun 21 01:28:08 2018: BS 1 completed
$$ Thu Jun 21 01:28:49 2018: BS 2 completed
$$ Thu Jun 21 01:29:29 2018: BS 3 completed
$$ Thu Jun 21 01:30:09 2018: BS 4 completed
$$ Thu Jun 21 01:30:49 2018: BS 5 completed
$$ Thu Jun 21 01:31:29 2018: BS 6 completed
$$ Thu Jun 21 01:32:39 2018: BS 1 completed
$$ Thu Jun 21 01:33:19 2018: BS 2 completed
$$ Thu Jun 21 01:33:59 2018: BS 3 completed
$$ Thu Jun 21 01:34:39 2018: BS 4 completed
$$ Thu Jun 21 01:35:20 2018: BS 5 completed
$$ Thu Jun 21 01:36:00 2018: BS 6 completed
$$ Thu Jun 21 01:37:10 2018: BS 1 completed
$$ Thu Jun 21 01:37:50 2018: BS 2 completed
$$ Thu Jun 21 01:38:30 2018: BS 3 completed
$$ Thu Jun 21 01:39:10 2018: BS 4 completed
$$ Thu Jun 21 01:39:50 2018: BS 5 completed
$$ Thu Jun 21 01:40:30 2018: BS 6 completed
$$ Thu Jun 21 01:41:41 2018: BS 1 completed
$$ Thu Jun 21 01:42:21 2018: BS 2 completed
$$ Thu Jun 21 01:43:01 2018: BS 3 completed
$$ Thu Jun 21 01:43:41 2018: BS 4 completed
$$ Thu Jun 21 01:44:21 2018: BS 5 completed
$$ Thu Jun 21 01:45:01 2018: BS 6 completed
$$ Thu Jun 21 01:46:11 2018: BS 1 completed
$$ Thu Jun 21 01:46:51 2018: BS 2 completed
$$ Thu Jun 21 01:47:31 2018: BS 3 completed
$$ Thu Jun 21 01:48:11 2018: BS 4 completed
$$ Thu Jun 21 01:48:52 2018: BS 5 completed
$$ Thu Jun 21 01:49:32 2018: BS 6 completed
$$ Thu Jun 21 01:50:42 2018: BS 1 completed
$$ Thu Jun 21 01:51:22 2018: BS 2 completed
$$ Thu Jun 21 01:52:02 2018: BS 3 completed
$$ Thu Jun 21 01:52:42 2018: BS 4 completed
$$ Thu Jun 21 01:53:22 2018: BS 5 completed
$$ Thu Jun 21 01:54:02 2018: BS 6 completed
$$ Thu Jun 21 01:55:13 2018: BS 1 completed
$$ Thu Jun 21 01:55:53 2018: BS 2 completed
$$ Thu Jun 21 01:56:33 2018: BS 3 completed
$$ Thu Jun 21 01:57:13 2018: BS 4 completed
$$ Thu Jun 21 01:57:53 2018: BS 5 completed
$$ Thu Jun 21 01:58:33 2018: BS 6 completed
$$ Thu Jun 21 01:59:43 2018: BS 1 completed
$$ Thu Jun 21 02:00:23 2018: BS 2 completed
$$ Thu Jun 21 02:01:03 2018: BS 3 completed
$$ Thu Jun 21 02:01:44 2018: BS 4 completed
$$ Thu Jun 21 02:02:24 2018: BS 5 completed
$$ Thu Jun 21 02:03:04 2018: BS 6 completed
$$ Thu Jun 21 02:04:14 2018: BS 1 completed
$$ Thu Jun 21 02:04:54 2018: BS 2 completed
$$ Thu Jun 21 02:05:34 2018: BS 3 completed
$$ Thu Jun 21 02:06:14 2018: BS 4 completed
$$ Thu Jun 21 02:06:54 2018: BS 5 completed
$$ Thu Jun 21 02:07:34 2018: BS 6 completed
$$ Thu Jun 21 02:08:45 2018: BS 1 completed
$$ Thu Jun 21 02:09:25 2018: BS 2 completed
$$ Thu Jun 21 02:10:05 2018: BS 3 completed
$$ Thu Jun 21 02:10:45 2018: BS 4 completed
$$ Thu Jun 21 02:11:25 2018: BS 5 completed
$$ Thu Jun 21 02:12:05 2018: BS 6 completed
$$ Thu Jun 21 02:13:15 2018: BS 1 completed
$$ Thu Jun 21 02:13:55 2018: BS 2 completed
$$ Thu Jun 21 02:14:36 2018: BS 3 completed
$$ Thu Jun 21 02:15:16 2018: BS 4 completed
$$ Thu Jun 21 02:15:56 2018: BS 5 completed
$$ Thu Jun 21 02:16:36 2018: BS 6 completed
$$ Thu Jun 21 02:17:46 2018: BS 1 completed
$$ Thu Jun 21 02:18:26 2018: BS 2 completed
$$ Thu Jun 21 02:19:06 2018: BS 3 completed
$$ Thu Jun 21 02:19:46 2018: BS 4 completed
$$ Thu Jun 21 02:20:26 2018: BS 5 completed
$$ Thu Jun 21 02:21:07 2018: BS 6 completed
$$ Thu Jun 21 02:22:17 2018: BS 1 completed
$$ Thu Jun 21 02:22:57 2018: BS 2 completed
$$ Thu Jun 21 02:23:37 2018: BS 3 completed
$$ Thu Jun 21 02:24:17 2018: BS 4 completed
$$ Thu Jun 21 02:24:57 2018: BS 5 completed
$$ Thu Jun 21 02:25:37 2018: BS 6 completed
$$ Thu Jun 21 02:26:47 2018: BS 1 completed
$$ Thu Jun 21 02:27:28 2018: BS 2 completed
$$ Thu Jun 21 02:28:08 2018: BS 3 completed
$$ Thu Jun 21 02:28:48 2018: BS 4 completed
$$ Thu Jun 21 02:29:28 2018: BS 5 completed
$$ Thu Jun 21 02:30:08 2018: BS 6 completed
$$ Thu Jun 21 02:31:18 2018: BS 1 completed
$$ Thu Jun 21 02:31:58 2018: BS 2 completed
$$ Thu Jun 21 02:32:38 2018: BS 3 completed
$$ Thu Jun 21 02:33:18 2018: BS 4 completed
$$ Thu Jun 21 02:33:59 2018: BS 5 completed
$$ Thu Jun 21 02:34:39 2018: BS 6 completed
$$ Thu Jun 21 02:35:49 2018: BS 1 completed
$$ Thu Jun 21 02:36:29 2018: BS 2 completed
$$ Thu Jun 21 02:37:09 2018: BS 3 completed
$$ Thu Jun 21 02:37:49 2018: BS 4 completed
$$ Thu Jun 21 02:38:29 2018: BS 5 completed
$$ Thu Jun 21 02:39:09 2018: BS 6 completed
$$ Thu Jun 21 02:40:20 2018: BS 1 completed
$$ Thu Jun 21 02:41:00 2018: BS 2 completed
$$ Thu Jun 21 02:41:40 2018: BS 3 completed
$$ Thu Jun 21 02:42:20 2018: BS 4 completed
$$ Thu Jun 21 02:43:00 2018: BS 5 completed
$$ Thu Jun 21 02:43:40 2018: BS 6 completed
$$ Thu Jun 21 02:44:50 2018: BS 1 completed
$$ Thu Jun 21 02:45:30 2018: BS 2 completed
$$ Thu Jun 21 02:46:11 2018: BS 3 completed
$$ Thu Jun 21 02:46:51 2018: BS 4 completed
$$ Thu Jun 21 02:47:31 2018: BS 5 completed
$$ Thu Jun 21 02:48:11 2018: BS 6 completed
$$ Thu Jun 21 02:49:21 2018: BS 1 completed
$$ Thu Jun 21 02:50:01 2018: BS 2 completed
$$ Thu Jun 21 02:50:41 2018: BS 3 completed
$$ Thu Jun 21 02:51:21 2018: BS 4 completed
$$ Thu Jun 21 02:52:01 2018: BS 5 completed
$$ Thu Jun 21 02:52:42 2018: BS 6 completed
$$ Thu Jun 21 02:53:52 2018: BS 1 completed
$$ Thu Jun 21 02:54:32 2018: BS 2 completed
$$ Thu Jun 21 02:55:12 2018: BS 3 completed
$$ Thu Jun 21 02:55:52 2018: BS 4 completed
$$ Thu Jun 21 02:56:32 2018: BS 5 completed
$$ Thu Jun 21 02:57:12 2018: BS 6 completed
$$ Thu Jun 21 02:58:22 2018: BS 1 completed
$$ Thu Jun 21 02:59:03 2018: BS 2 completed
$$ Thu Jun 21 02:59:43 2018: BS 3 completed
$$ Thu Jun 21 03:00:23 2018: BS 4 completed
$$ Thu Jun 21 03:01:03 2018: BS 5 completed
$$ Thu Jun 21 03:01:43 2018: BS 6 completed
$$ Thu Jun 21 03:02:53 2018: BS 1 completed
$$ Thu Jun 21 03:03:33 2018: BS 2 completed
$$ Thu Jun 21 03:04:13 2018: BS 3 completed
$$ Thu Jun 21 03:04:54 2018: BS 4 completed
$$ Thu Jun 21 03:05:34 2018: BS 5 completed
$$ Thu Jun 21 03:06:14 2018: BS 6 completed
$$ Thu Jun 21 03:07:24 2018: BS 1 completed
$$ Thu Jun 21 03:08:04 2018: BS 2 completed
$$ Thu Jun 21 03:08:44 2018: BS 3 completed
$$ Thu Jun 21 03:09:24 2018: BS 4 completed
$$ Thu Jun 21 03:10:04 2018: BS 5 completed
$$ Thu Jun 21 03:10:44 2018: BS 6 completed
$$ Thu Jun 21 03:11:55 2018: BS 1 completed
$$ Thu Jun 21 03:12:35 2018: BS 2 completed
$$ Thu Jun 21 03:13:15 2018: BS 3 completed
$$ Thu Jun 21 03:13:55 2018: BS 4 completed
$$ Thu Jun 21 03:14:35 2018: BS 5 completed
$$ Thu Jun 21 03:15:15 2018: BS 6 completed
$$ Thu Jun 21 03:16:25 2018: BS 1 completed
$$ Thu Jun 21 03:17:06 2018: BS 2 completed
$$ Thu Jun 21 03:17:46 2018: BS 3 completed
$$ Thu Jun 21 03:18:26 2018: BS 4 completed
$$ Thu Jun 21 03:19:06 2018: BS 5 completed
$$ Thu Jun 21 03:19:46 2018: BS 6 completed
$$ Thu Jun 21 03:20:56 2018: BS 1 completed
$$ Thu Jun 21 03:21:36 2018: BS 2 completed
$$ Thu Jun 21 03:22:16 2018: BS 3 completed
$$ Thu Jun 21 03:22:56 2018: BS 4 completed
$$ Thu Jun 21 03:23:37 2018: BS 5 completed
$$ Thu Jun 21 03:24:17 2018: BS 6 completed
$$ Thu Jun 21 03:25:27 2018: BS 1 completed
$$ Thu Jun 21 03:26:07 2018: BS 2 completed
$$ Thu Jun 21 03:26:47 2018: BS 3 completed
$$ Thu Jun 21 03:27:27 2018: BS 4 completed
$$ Thu Jun 21 03:28:07 2018: BS 5 completed
$$ Thu Jun 21 03:28:47 2018: BS 6 completed
$$ Thu Jun 21 03:29:58 2018: BS 1 completed
$$ Thu Jun 21 03:30:38 2018: BS 2 completed
$$ Thu Jun 21 03:31:18 2018: BS 3 completed
$$ Thu Jun 21 03:31:58 2018: BS 4 completed
$$ Thu Jun 21 03:32:38 2018: BS 5 completed
$$ Thu Jun 21 03:33:18 2018: BS 6 completed
$$ Thu Jun 21 03:34:28 2018: BS 1 completed
$$ Thu Jun 21 03:35:09 2018: BS 2 completed
$$ Thu Jun 21 03:35:49 2018: BS 3 completed
$$ Thu Jun 21 03:36:29 2018: BS 4 completed
$$ Thu Jun 21 03:37:09 2018: BS 5 completed
$$ Thu Jun 21 03:37:49 2018: BS 6 completed
$$ Thu Jun 21 03:38:59 2018: BS 1 completed
$$ Thu Jun 21 03:39:39 2018: BS 2 completed
$$ Thu Jun 21 03:40:19 2018: BS 3 completed
$$ Thu Jun 21 03:40:59 2018: BS 4 completed
$$ Thu Jun 21 03:41:40 2018: BS 5 completed
$$ Thu Jun 21 03:42:20 2018: BS 6 completed
$$ Thu Jun 21 03:43:30 2018: BS 1 completed
$$ Thu Jun 21 03:44:10 2018: BS 2 completed
$$ Thu Jun 21 03:44:50 2018: BS 3 completed
$$ Thu Jun 21 03:45:30 2018: BS 4 completed
$$ Thu Jun 21 03:46:10 2018: BS 5 completed
$$ Thu Jun 21 03:46:50 2018: BS 6 completed
$$ Thu Jun 21 03:48:01 2018: BS 1 completed
$$ Thu Jun 21 03:48:41 2018: BS 2 completed
$$ Thu Jun 21 03:49:21 2018: BS 3 completed
$$ Thu Jun 21 03:50:01 2018: BS 4 completed
$$ Thu Jun 21 03:50:41 2018: BS 5 completed
$$ Thu Jun 21 03:51:21 2018: BS 6 completed
$$ Thu Jun 21 03:52:31 2018: BS 1 completed
$$ Thu Jun 21 03:53:12 2018: BS 2 completed
$$ Thu Jun 21 03:53:52 2018: BS 3 completed
$$ Thu Jun 21 03:54:32 2018: BS 4 completed
$$ Thu Jun 21 03:55:12 2018: BS 5 completed
$$ Thu Jun 21 03:55:52 2018: BS 6 completed
$$ Thu Jun 21 03:57:02 2018: BS 1 completed
$$ Thu Jun 21 03:57:42 2018: BS 2 completed
$$ Thu Jun 21 03:58:22 2018: BS 3 completed
$$ Thu Jun 21 03:59:03 2018: BS 4 completed
$$ Thu Jun 21 03:59:43 2018: BS 5 completed
$$ Thu Jun 21 04:00:23 2018: BS 6 completed
$$ Thu Jun 21 04:01:33 2018: BS 1 completed
$$ Thu Jun 21 04:02:13 2018: BS 2 completed
$$ Thu Jun 21 04:02:53 2018: BS 3 completed
$$ Thu Jun 21 04:03:33 2018: BS 4 completed
$$ Thu Jun 21 04:04:13 2018: BS 5 completed
$$ Thu Jun 21 04:04:54 2018: BS 6 completed
$$ Thu Jun 21 04:06:04 2018: BS 1 completed
$$ Thu Jun 21 04:06:44 2018: BS 2 completed
$$ Thu Jun 21 04:07:24 2018: BS 3 completed
$$ Thu Jun 21 04:08:04 2018: BS 4 completed
$$ Thu Jun 21 04:08:44 2018: BS 5 completed
$$ Thu Jun 21 04:09:24 2018: BS 6 completed
$$ Thu Jun 21 04:10:35 2018: BS 1 completed
$$ Thu Jun 21 04:11:15 2018: BS 2 completed
$$ Thu Jun 21 04:11:55 2018: BS 3 completed
$$ Thu Jun 21 04:12:35 2018: BS 4 completed
$$ Thu Jun 21 04:13:15 2018: BS 5 completed
$$ Thu Jun 21 04:13:55 2018: BS 6 completed
$$ Thu Jun 21 04:15:05 2018: BS 1 completed
$$ Thu Jun 21 04:15:45 2018: BS 2 completed
$$ Thu Jun 21 04:16:26 2018: BS 3 completed
$$ Thu Jun 21 04:17:06 2018: BS 4 completed
$$ Thu Jun 21 04:17:46 2018: BS 5 completed
$$ Thu Jun 21 04:18:26 2018: BS 6 completed
$$ Thu Jun 21 04:19:36 2018: BS 1 completed
$$ Thu Jun 21 04:20:16 2018: BS 2 completed
$$ Thu Jun 21 04:20:56 2018: BS 3 completed
$$ Thu Jun 21 04:21:36 2018: BS 4 completed
$$ Thu Jun 21 04:22:17 2018: BS 5 completed
$$ Thu Jun 21 04:22:57 2018: BS 6 completed
$$ Thu Jun 21 04:24:07 2018: BS 1 completed
$$ Thu Jun 21 04:24:47 2018: BS 2 completed
$$ Thu Jun 21 04:25:27 2018: BS 3 completed
$$ Thu Jun 21 04:26:07 2018: BS 4 completed
$$ Thu Jun 21 04:26:47 2018: BS 5 completed
$$ Thu Jun 21 04:27:27 2018: BS 6 completed
$$ Thu Jun 21 04:28:38 2018: BS 1 completed
$$ Thu Jun 21 04:29:18 2018: BS 2 completed
$$ Thu Jun 21 04:29:58 2018: BS 3 completed
$$ Thu Jun 21 04:30:38 2018: BS 4 completed
$$ Thu Jun 21 04:31:18 2018: BS 5 completed
$$ Thu Jun 21 04:31:58 2018: BS 6 completed
$$ Thu Jun 21 04:33:08 2018: BS 1 completed
$$ Thu Jun 21 04:33:49 2018: BS 2 completed
$$ Thu Jun 21 04:34:29 2018: BS 3 completed
$$ Thu Jun 21 04:35:09 2018: BS 4 completed
$$ Thu Jun 21 04:35:49 2018: BS 5 completed
$$ Thu Jun 21 04:36:29 2018: BS 6 completed
$$ Thu Jun 21 04:37:39 2018: BS 1 completed
$$ Thu Jun 21 04:38:19 2018: BS 2 completed
$$ Thu Jun 21 04:38:59 2018: BS 3 completed
$$ Thu Jun 21 04:39:40 2018: BS 4 completed
$$ Thu Jun 21 04:40:20 2018: BS 5 completed
$$ Thu Jun 21 04:41:00 2018: BS 6 completed
$$ Thu Jun 21 04:42:10 2018: BS 1 completed
$$ Thu Jun 21 04:42:50 2018: BS 2 completed
$$ Thu Jun 21 04:43:30 2018: BS 3 completed
$$ Thu Jun 21 04:44:10 2018: BS 4 completed
$$ Thu Jun 21 04:44:51 2018: BS 5 completed
$$ Thu Jun 21 04:45:31 2018: BS 6 completed
$$ Thu Jun 21 04:46:41 2018: BS 1 completed
$$ Thu Jun 21 04:47:21 2018: BS 2 completed
$$ Thu Jun 21 04:48:01 2018: BS 3 completed
$$ Thu Jun 21 04:48:41 2018: BS 4 completed
$$ Thu Jun 21 04:49:21 2018: BS 5 completed
$$ Thu Jun 21 04:50:01 2018: BS 6 completed
$$ Thu Jun 21 04:51:12 2018: BS 1 completed
$$ Thu Jun 21 04:51:52 2018: BS 2 completed
$$ Thu Jun 21 04:52:32 2018: BS 3 completed
$$ Thu Jun 21 04:53:12 2018: BS 4 completed
$$ Thu Jun 21 04:53:52 2018: BS 5 completed
$$ Thu Jun 21 04:54:32 2018: BS 6 completed
$$ Thu Jun 21 04:55:42 2018: BS 1 completed
$$ Thu Jun 21 04:56:23 2018: BS 2 completed
$$ Thu Jun 21 04:57:03 2018: BS 3 completed
$$ Thu Jun 21 04:57:43 2018: BS 4 completed
$$ Thu Jun 21 04:58:23 2018: BS 5 completed
$$ Thu Jun 21 04:59:03 2018: BS 6 completed
$$ Thu Jun 21 05:00:13 2018: BS 1 completed
$$ Thu Jun 21 05:00:53 2018: BS 2 completed
$$ Thu Jun 21 05:01:33 2018: BS 3 completed
$$ Thu Jun 21 05:02:14 2018: BS 4 completed
$$ Thu Jun 21 05:02:54 2018: BS 5 completed
$$ Thu Jun 21 05:03:34 2018: BS 6 completed
$$ Thu Jun 21 05:04:44 2018: BS 1 completed
$$ Thu Jun 21 05:05:24 2018: BS 2 completed
$$ Thu Jun 21 05:06:04 2018: BS 3 completed
$$ Thu Jun 21 05:06:44 2018: BS 4 completed
$$ Thu Jun 21 05:07:25 2018: BS 5 completed
$$ Thu Jun 21 05:08:05 2018: BS 6 completed
$$ Thu Jun 21 05:09:15 2018: BS 1 completed
$$ Thu Jun 21 05:09:55 2018: BS 2 completed
$$ Thu Jun 21 05:10:35 2018: BS 3 completed
$$ Thu Jun 21 05:11:15 2018: BS 4 completed
$$ Thu Jun 21 05:11:55 2018: BS 5 completed
$$ Thu Jun 21 05:12:35 2018: BS 6 completed
$$ Thu Jun 21 05:13:46 2018: BS 1 completed
$$ Thu Jun 21 05:14:26 2018: BS 2 completed
$$ Thu Jun 21 05:15:06 2018: BS 3 completed
$$ Thu Jun 21 05:15:46 2018: BS 4 completed
$$ Thu Jun 21 05:16:26 2018: BS 5 completed
$$ Thu Jun 21 05:17:06 2018: BS 6 completed
$$ Thu Jun 21 05:18:17 2018: BS 1 completed
$$ Thu Jun 21 05:18:57 2018: BS 2 completed
$$ Thu Jun 21 05:19:37 2018: BS 3 completed
$$ Thu Jun 21 05:20:17 2018: BS 4 completed
$$ Thu Jun 21 05:20:57 2018: BS 5 completed
$$ Thu Jun 21 05:21:37 2018: BS 6 completed
$$ Thu Jun 21 05:22:47 2018: BS 1 completed
$$ Thu Jun 21 05:23:27 2018: BS 2 completed
$$ Thu Jun 21 05:24:08 2018: BS 3 completed
$$ Thu Jun 21 05:24:48 2018: BS 4 completed
$$ Thu Jun 21 05:25:28 2018: BS 5 completed
$$ Thu Jun 21 05:26:08 2018: BS 6 completed
$$ Thu Jun 21 05:27:18 2018: BS 1 completed
$$ Thu Jun 21 05:27:58 2018: BS 2 completed
$$ Thu Jun 21 05:28:38 2018: BS 3 completed
$$ Thu Jun 21 05:29:19 2018: BS 4 completed
$$ Thu Jun 21 05:29:59 2018: BS 5 completed
$$ Thu Jun 21 05:30:39 2018: BS 6 completed
$$ Thu Jun 21 05:31:49 2018: BS 1 completed
$$ Thu Jun 21 05:32:29 2018: BS 2 completed
$$ Thu Jun 21 05:33:09 2018: BS 3 completed
$$ Thu Jun 21 05:33:49 2018: BS 4 completed
$$ Thu Jun 21 05:34:29 2018: BS 5 completed
$$ Thu Jun 21 05:35:10 2018: BS 6 completed
$$ Thu Jun 21 05:36:20 2018: BS 1 completed
$$ Thu Jun 21 05:37:00 2018: BS 2 completed
$$ Thu Jun 21 05:37:40 2018: BS 3 completed
$$ Thu Jun 21 05:38:20 2018: BS 4 completed
$$ Thu Jun 21 05:39:00 2018: BS 5 completed
$$ Thu Jun 21 05:39:40 2018: BS 6 completed
$$ Thu Jun 21 05:40:51 2018: BS 1 completed
$$ Thu Jun 21 05:41:31 2018: BS 2 completed
$$ Thu Jun 21 05:42:11 2018: BS 3 completed
$$ Thu Jun 21 05:42:51 2018: BS 4 completed
$$ Thu Jun 21 05:43:31 2018: BS 5 completed
$$ Thu Jun 21 05:44:11 2018: BS 6 completed
$$ Thu Jun 21 05:45:21 2018: BS 1 completed
$$ Thu Jun 21 05:46:02 2018: BS 2 completed
$$ Thu Jun 21 05:46:42 2018: BS 3 completed
$$ Thu Jun 21 05:47:22 2018: BS 4 completed
$$ Thu Jun 21 05:48:02 2018: BS 5 completed
$$ Thu Jun 21 05:48:42 2018: BS 6 completed
$$ Thu Jun 21 05:49:52 2018: BS 1 completed
$$ Thu Jun 21 05:50:32 2018: BS 2 completed
$$ Thu Jun 21 05:51:13 2018: BS 3 completed
$$ Thu Jun 21 05:51:53 2018: BS 4 completed
$$ Thu Jun 21 05:52:33 2018: BS 5 completed
$$ Thu Jun 21 05:53:13 2018: BS 6 completed
$$ Thu Jun 21 05:54:23 2018: BS 1 completed
$$ Thu Jun 21 05:55:03 2018: BS 2 completed
$$ Thu Jun 21 05:55:43 2018: BS 3 completed
$$ Thu Jun 21 05:56:24 2018: BS 4 completed
$$ Thu Jun 21 05:57:04 2018: BS 5 completed
$$ Thu Jun 21 05:57:44 2018: BS 6 completed
$$ Thu Jun 21 05:58:54 2018: BS 1 completed
$$ Thu Jun 21 05:59:34 2018: BS 2 completed
$$ Thu Jun 21 06:00:14 2018: BS 3 completed
$$ Thu Jun 21 06:00:54 2018: BS 4 completed
$$ Thu Jun 21 06:01:35 2018: BS 5 completed
$$ Thu Jun 21 06:02:15 2018: BS 6 completed
$$ Thu Jun 21 06:03:25 2018: BS 1 completed
$$ Thu Jun 21 06:04:05 2018: BS 2 completed
$$ Thu Jun 21 06:04:45 2018: BS 3 completed
$$ Thu Jun 21 06:05:25 2018: BS 4 completed
$$ Thu Jun 21 06:06:05 2018: BS 5 completed
$$ Thu Jun 21 06:06:46 2018: BS 6 completed
$$ Thu Jun 21 06:07:56 2018: BS 1 completed
$$ Thu Jun 21 06:08:36 2018: BS 2 completed
$$ Thu Jun 21 06:09:16 2018: BS 3 completed
$$ Thu Jun 21 06:09:56 2018: BS 4 completed
$$ Thu Jun 21 06:10:36 2018: BS 5 completed
$$ Thu Jun 21 06:11:16 2018: BS 6 completed
$$ Thu Jun 21 06:12:27 2018: BS 1 completed
$$ Thu Jun 21 06:13:07 2018: BS 2 completed
$$ Thu Jun 21 06:13:47 2018: BS 3 completed
$$ Thu Jun 21 06:14:27 2018: BS 4 completed
$$ Thu Jun 21 06:15:07 2018: BS 5 completed
$$ Thu Jun 21 06:15:47 2018: BS 6 completed
$$ Thu Jun 21 06:16:57 2018: BS 1 completed
$$ Thu Jun 21 06:17:38 2018: BS 2 completed
$$ Thu Jun 21 06:18:18 2018: BS 3 completed
$$ Thu Jun 21 06:18:58 2018: BS 4 completed
$$ Thu Jun 21 06:19:38 2018: BS 5 completed
$$ Thu Jun 21 06:20:18 2018: BS 6 completed
$$ Thu Jun 21 06:21:28 2018: BS 1 completed
$$ Thu Jun 21 06:22:08 2018: BS 2 completed
$$ Thu Jun 21 06:22:49 2018: BS 3 completed
$$ Thu Jun 21 06:23:29 2018: BS 4 completed
$$ Thu Jun 21 06:24:09 2018: BS 5 completed
$$ Thu Jun 21 06:24:49 2018: BS 6 completed
$$ Thu Jun 21 06:25:59 2018: BS 1 completed
$$ Thu Jun 21 06:26:39 2018: BS 2 completed
$$ Thu Jun 21 06:27:19 2018: BS 3 completed
$$ Thu Jun 21 06:28:00 2018: BS 4 completed
$$ Thu Jun 21 06:28:40 2018: BS 5 completed
$$ Thu Jun 21 06:29:20 2018: BS 6 completed
$$ Thu Jun 21 06:30:30 2018: BS 1 completed
$$ Thu Jun 21 06:31:10 2018: BS 2 completed
$$ Thu Jun 21 06:31:50 2018: BS 3 completed
$$ Thu Jun 21 06:32:30 2018: BS 4 completed
$$ Thu Jun 21 06:33:11 2018: BS 5 completed
$$ Thu Jun 21 06:33:51 2018: BS 6 completed
$$ Thu Jun 21 06:35:01 2018: BS 1 completed
$$ Thu Jun 21 06:35:41 2018: BS 2 completed
$$ Thu Jun 21 06:36:21 2018: BS 3 completed
$$ Thu Jun 21 06:37:01 2018: BS 4 completed
$$ Thu Jun 21 06:37:41 2018: BS 5 completed
$$ Thu Jun 21 06:38:22 2018: BS 6 completed
$$ Thu Jun 21 06:39:32 2018: BS 1 completed
$$ Thu Jun 21 06:40:12 2018: BS 2 completed
$$ Thu Jun 21 06:40:52 2018: BS 3 completed
$$ Thu Jun 21 06:41:32 2018: BS 4 completed
$$ Thu Jun 21 06:42:12 2018: BS 5 completed
$$ Thu Jun 21 06:42:52 2018: BS 6 completed
$$ Thu Jun 21 06:44:03 2018: BS 1 completed
$$ Thu Jun 21 06:44:43 2018: BS 2 completed
$$ Thu Jun 21 06:45:23 2018: BS 3 completed
$$ Thu Jun 21 06:46:03 2018: BS 4 completed
$$ Thu Jun 21 06:46:43 2018: BS 5 completed
$$ Thu Jun 21 06:47:23 2018: BS 6 completed
$$ Thu Jun 21 06:48:34 2018: BS 1 completed
$$ Thu Jun 21 06:49:14 2018: BS 2 completed
$$ Thu Jun 21 06:49:54 2018: BS 3 completed
$$ Thu Jun 21 06:50:34 2018: BS 4 completed
$$ Thu Jun 21 06:51:14 2018: BS 5 completed
$$ Thu Jun 21 06:51:54 2018: BS 6 completed
$$ Thu Jun 21 06:53:04 2018: BS 1 completed
$$ Thu Jun 21 06:53:45 2018: BS 2 completed
$$ Thu Jun 21 06:54:25 2018: BS 3 completed
$$ Thu Jun 21 06:55:05 2018: BS 4 completed
$$ Thu Jun 21 06:55:45 2018: BS 5 completed
$$ Thu Jun 21 06:56:25 2018: BS 6 completed
$$ Thu Jun 21 06:57:35 2018: BS 1 completed
$$ Thu Jun 21 06:58:15 2018: BS 2 completed
$$ Thu Jun 21 06:58:56 2018: BS 3 completed
$$ Thu Jun 21 06:59:36 2018: BS 4 completed
$$ Thu Jun 21 07:00:16 2018: BS 5 completed
$$ Thu Jun 21 07:00:56 2018: BS 6 completed
$$ Thu Jun 21 07:02:06 2018: BS 1 completed
$$ Thu Jun 21 07:02:46 2018: BS 2 completed
$$ Thu Jun 21 07:03:26 2018: BS 3 completed
$$ Thu Jun 21 07:04:07 2018: BS 4 completed
$$ Thu Jun 21 07:04:47 2018: BS 5 completed
$$ Thu Jun 21 07:05:27 2018: BS 6 completed
$$ Thu Jun 21 07:06:37 2018: BS 1 completed
$$ Thu Jun 21 07:07:17 2018: BS 2 completed
$$ Thu Jun 21 07:07:57 2018: BS 3 completed
$$ Thu Jun 21 07:08:37 2018: BS 4 completed
$$ Thu Jun 21 07:09:18 2018: BS 5 completed
$$ Thu Jun 21 07:09:58 2018: BS 6 completed
$$ Thu Jun 21 07:11:08 2018: BS 1 completed
$$ Thu Jun 21 07:11:48 2018: BS 2 completed
$$ Thu Jun 21 07:12:28 2018: BS 3 completed
$$ Thu Jun 21 07:13:08 2018: BS 4 completed
$$ Thu Jun 21 07:13:49 2018: BS 5 completed
$$ Thu Jun 21 07:14:29 2018: BS 6 completed
$$ Thu Jun 21 07:15:39 2018: BS 1 completed
$$ Thu Jun 21 07:16:19 2018: BS 2 completed
$$ Thu Jun 21 07:16:59 2018: BS 3 completed
$$ Thu Jun 21 07:17:39 2018: BS 4 completed
$$ Thu Jun 21 07:18:19 2018: BS 5 completed
$$ Thu Jun 21 07:19:00 2018: BS 6 completed
$$ Thu Jun 21 07:20:10 2018: BS 1 completed
$$ Thu Jun 21 07:20:50 2018: BS 2 completed
$$ Thu Jun 21 07:21:30 2018: BS 3 completed
$$ Thu Jun 21 07:22:10 2018: BS 4 completed
$$ Thu Jun 21 07:22:50 2018: BS 5 completed
$$ Thu Jun 21 07:23:30 2018: BS 6 completed
$$ Thu Jun 21 07:24:41 2018: BS 1 completed
$$ Thu Jun 21 07:25:21 2018: BS 2 completed
$$ Thu Jun 21 07:26:01 2018: BS 3 completed
$$ Thu Jun 21 07:26:41 2018: BS 4 completed
$$ Thu Jun 21 07:27:21 2018: BS 5 completed
$$ Thu Jun 21 07:28:01 2018: BS 6 completed
$$ Thu Jun 21 07:29:12 2018: BS 1 completed
$$ Thu Jun 21 07:29:52 2018: BS 2 completed
$$ Thu Jun 21 07:30:32 2018: BS 3 completed
$$ Thu Jun 21 07:31:12 2018: BS 4 completed
$$ Thu Jun 21 07:31:52 2018: BS 5 completed
$$ Thu Jun 21 07:32:32 2018: BS 6 completed
$$ Thu Jun 21 07:33:43 2018: BS 1 completed
$$ Thu Jun 21 07:34:23 2018: BS 2 completed
$$ Thu Jun 21 07:35:03 2018: BS 3 completed
$$ Thu Jun 21 07:35:43 2018: BS 4 completed
$$ Thu Jun 21 07:36:23 2018: BS 5 completed
$$ Thu Jun 21 07:37:03 2018: BS 6 completed
$$ Thu Jun 21 07:38:13 2018: BS 1 completed
$$ Thu Jun 21 07:38:54 2018: BS 2 completed
$$ Thu Jun 21 07:39:34 2018: BS 3 completed
$$ Fri Jun 22 04:03:01 2018: Acquisition complete
$$ 
##$PARAMETERFILE=	(procpar, ASCII, c:/Users/aliso/Dropbox/BRA213/Artigo_rifamicina/Rifamicin%20JNP/Artigo%20JNP_2025/Resubmiss%C3%A3o_JNP/Salinirifamycin%20B/gHMBCAD_01.fid/procpar, 0)
$$ dseq 2 2 8 0 0 2 1 0 1 64
$$ 1 "W40_One_NMR_W023"
$$ 0 
$$ d1 3 1 14 14 14 2 1 8194 1 64
$$ 1 1 
$$ 0 
$$ adir2tmplt 2 2 8 0 0 2 1 0 1 64
$$ 1 ""
$$ 0 
$$ CSwp 7 1 32767 0 0 3 1 0 1 64
$$ 1 0 
$$ 0 
$$ CSprofile 2 2 8 0 0 2 1 256 1 64
$$ 3 ""
$$ ""
$$ ""
$$ 0 
$$ CSdomain 7 1 32767 0 0 2 1 0 1 64
$$ 1 1 
$$ 0 
$$ CS_inf 4 2 4 0 0 3 1 0 1 64
$$ 1 "y"
$$ 0 
$$ Array 7 1 32767 0 0 2 1 0 1 64
$$ 1 0 
$$ 0 
$$ Archive1 2 2 8 0 0 2 1 0 1 64
$$ 1 ""
$$ 0 
$$ ACQtime 7 1 100000000 0 1 2 1 256 1 64
$$ 1 124716.099466 
$$ 0 
$$ Archive2 2 2 8 0 0 2 1 0 1 64
$$ 1 ""
$$ 0 
$$ CS_cln 4 2 4 0 0 3 1 0 1 64
$$ 1 "y"
$$ 0 
$$ CS_dpars 4 2 4 0 0 3 1 0 1 64
$$ 1 "y"
$$ 0 
$$ CSdensity 1 1 100 5 0 2 1 0 1 64
$$ 1 100 
$$ 0 
$$ CS_se 4 2 4 0 0 3 1 0 1 64
$$ 1 "n"
$$ 0 
$$ CSdnoise 4 2 4 0 0 3 1 0 1 64
$$ 1 "y"
$$ 0 
$$ CSlines 7 1 32767 0 0 2 1 0 1 64
$$ 1 4 
$$ 0 
$$ CSinp 2 2 8 0 0 2 1 0 1 64
$$ 1 ""
$$ 0 
$$ CSniIndex 7 1 32767 0 0 2 1 256 1 64
$$ 1 0 
$$ 0 
$$ CSni2Index 7 1 32767 0 0 2 1 256 1 64
$$ 1 0 
$$ 0 
$$ CSpars 2 2 8 0 0 2 1 256 1 64
$$ 1 ""
$$ 0 
$$ CSsp 7 1 32767 0 0 3 1 0 1 64
$$ 1 0 
$$ 0 
$$ CSseed 1 1 9.99999984307e+17 -9.99999984307e+17 0 2 1 0 1 64
$$ 1 169 
$$ 0 
$$ CSreconmethod 2 2 8 0 0 3 1 0 1 64
$$ 1 "CLEAN"
$$ 0 
$$ CSprosize 7 1 32767 0 0 2 1 256 1 64
$$ 3 0 0 0 
$$ 0 
$$ CSshowpro 4 2 4 0 0 2 1 0 1 64
$$ 1 "y"
$$ 0 
$$ CSshape 2 2 8 0 0 2 1 0 1 64
$$ 1 "gexp"
$$ 0 
$$ CSshowsch 4 2 4 0 0 2 1 0 1 64
$$ 1 "y"
$$ 0 
$$ CStype 4 2 4 0 0 2 1 0 1 64
$$ 1 "a"
$$ 0 
$$ CSthr 1 1 100 1 0.1 3 1 0 1 64
$$ 1 2 
$$ 0 
$$ Qmult 1 1 9.99999984307e+17 -9.99999984307e+17 0 2 1 0 1 64
$$ 1 0.5 
$$ 0 
$$ H1reffrq 1 1 9.99999984307e+17 -9.99999984307e+17 0 2 1 0 1 64
$$ 1 599.564319331 
$$ 0 
$$ EDratio 1 1 9.99999984307e+17 -9.99999984307e+17 0 2 1 0 1 64
$$ 1 3.97741 
$$ 0 
$$ CSwt 4 2 4 0 0 2 1 0 1 64
$$ 1 "n"
$$ 0 
$$ Gmap 2 2 8 0 0 2 1 1 1 64
$$ 1 "lk"
$$ 0 
$$ Gmapname 2 2 8 0 0 2 1 1 1 64
$$ 1 ""
$$ 0 
$$ PFGflg 4 2 4 0 0 2 1 0 1 64
$$ 1 "y"
$$ 0 
$$ MinSW 2 2 8 0 0 3 1 0 1 64
$$ 1 "off"
$$ 4 "off" "auto" "manual" "skip" 
$$ IPrunid 2 2 8 0 0 2 1 0 1 64
$$ 1 ""
$$ 0 
$$ Qins 1 1 9.99999984307e+17 -9.99999984307e+17 0 2 1 0 1 64
$$ 1 80 
$$ 0 
$$ Qgain 1 1 9.99999984307e+17 -9.99999984307e+17 0 2 1 0 1 64
$$ 1 30 
$$ 0 
$$ Qinsref 1 1 9.99999984307e+17 -9.99999984307e+17 0 2 1 0 1 64
$$ 1 7.4912e-05 
$$ 0 
$$ acqdim 7 1 32767 0 0 2 1 0 1 64
$$ 1 2 
$$ 0 
$$ accord 4 2 4 0 0 2 1 0 1 64
$$ 1 "y"
$$ 0 
$$ REQexp 2 2 8 0 0 4 1 256 1 64
$$ 1 "wet1D PRESAT PROTON"
$$ 0 
$$ acqcycles 1 1 9.99999984307e+17 -9.99999984307e+17 0 2 1 0 1 64
$$ 1 460 
$$ 0 
$$ actionid 2 2 8 0 0 4 1 0 1 64
$$ 1 "null"
$$ 0 
$$ acqstatus 7 1 32767 0 0 2 1 256 1 64
$$ 2 101 0 
$$ 0 
$$ cf 7 1 32767 0 1 3 1 1 0 64
$$ 1 1 
$$ 0 
$$ arraydim 7 1 32768 1 1 2 1 5 1 64
$$ 1 460 
$$ 0 
$$ ap 2 2 1023 0 0 4 1 6 1 64
$$ 1 "1:SAMPLE:date,solvent,sample;1:ACQUISITION:sw:1,at:3,np:0,fb:0,ss(ss):0,d1:3,nt:0;1:2D ACQUISITION:sw1:1,ni,d2(d2):6,phase;1:PRESATURATION:satmode,wet;1:TRANSMITTER:tn,sfrq:3,tof:1,tpwr:0,pw:3;1:DECOUPLER:dn,dof:1,dm,decwave,dmf,dpwr,pwxlvl,pwx:3;1:HMBC:j1xh:1,jnxh:1;1:ADIABATCIC:pwx180ad,pwxlvl180,pwx180:1;2:FLAGS:hs,sspul,PFGflg,hsglvl;2:SPECIAL:temp:1,gain:0,spin:0;2:GRADIENTS:gzlvl1,gt1:6,gzlvl3,gt3:6,gstab:6;2:F2 PROCESSING:lb(lb):2,sb(sb):3,sbs(sb):3,gf(gf):3,gfs(gf):3,awc(awc):3,lsfid(lsfid):0,phfid(phfid):1,proc(proc<>'ft'),fn;2:F1 PROCESSING:lb1(lb1):2,sb1(sb1):3,sbs1(sb1):3,gf1(gf1):3,gfs1(gf1):3,awc1(awc1):3,proc1(proc1<>'ft'),fn1:0;2:DISPLAY:sp:1,wp:1,sp1:1,wp1:1,rfl:1,rfp:1,rfl1:1,rfp1:1;2:PLOT:wc:1,sc:1,wc2:1,sc2:1,vs:0,th:0,aig*,dcg*,dmg*;"
$$ 0 
$$ alfa 6 1 8190 0 0.4 2 1 2 1 64
$$ 1 10 
$$ 0 
$$ aig 2 2 2 0 0 4 1 1 1 64
$$ 1 "ai"
$$ 2 "nm" "ai" 
$$ adirtmplt 2 2 8 0 0 2 1 0 1 64
$$ 1 "$userdir$/data/2018"
$$ 0 
$$ alock 2 2 8 0 0 2 1 0 1 64
$$ 1 "n"
$$ 5 "a" "n" "s" "u" "y" 
$$ archivedir 2 2 8 0 0 2 1 0 1 64
$$ 1 "/home/LMQPN/vnmrsys/data/2018"
$$ 0 
$$ apptype 2 2 8 0 0 2 1 1 1 64
$$ 1 "hetero2D"
$$ 0 
$$ array 2 2 256 0 0 2 1 1 1 64
$$ 1 "phase"
$$ 0 
$$ awc1 1 1 1 -1 0.001 3 1 1 0 64
$$ 1 0 
$$ 0 
$$ avwdir 2 2 8 0 0 3 1 0 1 64
$$ 1 ""
$$ 0 
$$ arrayelemts 1 1 9.99999984307e+17 -9.99999984307e+17 0 2 1 0 1 64
$$ 1 2 
$$ 0 
$$ at 1 1 14 14 14 2 1 8203 1 64
$$ 1 0.1499784 
$$ 0 
$$ awc 1 1 1 -1 0.001 3 1 1 0 64
$$ 1 0 
$$ 0 
$$ bipflg 2 2 8 0 0 2 1 8 1 64
$$ 1 "nn"
$$ 0 
$$ axisf 4 2 4 0 0 4 1 0 1 64
$$ 1 "s"
$$ 4 "m" "n" "s" "u" 
$$ axis 4 2 4 0 0 4 1 0 1 64
$$ 1 "pd"
$$ 11 "c" "d" "1" "2" "3" "h" "k" "m" "n" "p" "u" 
$$ c13wet 4 2 4 0 0 2 1 0 1 64
$$ 1 "n"
$$ 0 
$$ bs 7 1 32767 0 1 2 1 0 1 64
$$ 1 32 
$$ 0 
$$ celem 1 1 9.99999984307e+17 -9.99999984307e+17 0 2 1 0 1 64
$$ 1 460 
$$ 0 
$$ cppauseflg 4 2 4 0 0 4 1 0 1 64
$$ 1 "n"
$$ 0 
$$ concentration 1 1 9.99e+17 0 0 2 1 8 1 64
$$ 1 0 
$$ 0 
$$ composit 4 2 4 0 0 2 1 0 1 64
$$ 1 "n"
$$ 0 
$$ comment 2 2 8 0 0 3 1 0 1 64
$$ 1 ""
$$ 0 
$$ compshape 2 2 8 0 0 2 1 0 1 64
$$ 1 "hard"
$$ 0 
$$ cp 2 2 1 0 0 2 1 0 1 64
$$ 1 "y"
$$ 2 "y" "n" 
$$ console 2 2 8 0 0 2 1 0 1 64
$$ 1 "vnmrs"
$$ 0 
$$ ct 7 1 1000000000 0 1 2 1 6 1 64
$$ 1 216 
$$ 0 
$$ cr1 1 1 1000000000 -1000000000 0 4 1 3 1 64
$$ 1 -41.4031785372 
$$ 0 
$$ cr 1 1 1000000000 -1000000000 0 4 1 1 1 64
$$ 1 2035.34177375 
$$ 0 
$$ crf 1 1 9.99999984307e+17 -9.99999984307e+17 0 4 1 0 1 64
$$ 1 0 
$$ 0 
$$ customflag 4 2 4 0 0 4 1 0 1 64
$$ 1 "n"
$$ 0 
$$ cutoff 1 1 9.99999984307e+17 -9.99999984307e+17 0 4 1 0 0 64
$$ 1 200 
$$ 0 
$$ dn2ref 2 2 8 0 0 4 1 1 1 64
$$ 1 ""
$$ 0 
$$ dg1 2 2 1023 0 0 4 1 6 1 64
$$ 1 "1:DISPLAY:sp:1,wp:1,vs:0;1:REFERENCE:rfl:1,rfp:1,cr:1,delta:1;1:PHASE:lp:1,rp:1,rp1(ni):1,lp1(ni):1;2:CHART:sc:0,wc:0,hzmm:2,vp:0,axis,pltmod,,th:0,,ho:2,vo:2,,trace:2;3(ni):2D:sp1:1,wp1:1,sc2:0,wc2:0,rfl1:1,rfp1:1;3:FLAGS:aig*,dcg*,dmg*;3:FID:sf:3,wf:3,vf:0;4:INTEGRAL:intmod,is:2,ins:3,io:0,,lvl:3,tlt:3;"
$$ 0 
$$ delta 1 1 5000000 0 0 4 1 1 1 64
$$ 1 300 
$$ 0 
$$ dcg 2 2 3 0 0 4 1 1 1 64
$$ 1 ""
$$ 2 "dc" "cdc" 
$$ date 2 2 9 0 0 2 1 1 1 64
$$ 1 "Jun 20 2018"
$$ 0 
$$ d2 3 1 14 14 14 2 1 8194 1 64
$$ 1 0 
$$ 0 
$$ dataid 2 2 8 0 0 3 1 0 1 64
$$ 1 ""
$$ 0 
$$ dbwwet 1 1 9.99999984307e+17 -9.99999984307e+17 0 2 1 0 1 64
$$ 1 5000 
$$ 0 
$$ datname 2 2 8 0 0 3 1 0 1 64
$$ 1 ""
$$ 0 
$$ dec2wave 2 2 8 0 0 2 1 0 1 64
$$ 1 "g"
$$ 0 
$$ ddrpm 2 2 8 0 0 2 1 0 1 64
$$ 1 "p"
$$ 0 
$$ dcrmv 4 2 9.99999984307e+17 -9.99999984307e+17 0 4 1 0 1 64
$$ 1 "n"
$$ 2 "y" "n" 
$$ ddrtc 6 1 1000 0 0.4 2 1 0 1 64
$$ 1 39.6 
$$ 0 
$$ decwave 2 2 8 0 0 2 1 0 1 64
$$ 1 "W40_One_NMR_W023"
$$ 0 
$$ dec3wave 2 2 8 0 0 2 1 0 1 64
$$ 1 "g"
$$ 0 
$$ decwavewet 2 2 8 0 0 2 1 0 1 64
$$ 1 "w"
$$ 0 
$$ density 1 1 9.99999984307e+17 -9.99999984307e+17 0 2 1 0 1 64
$$ 1 1 
$$ 0 
$$ deltaf 1 1 100 0 0 4 1 0 1 64
$$ 1 0 
$$ 0 
$$ delta1 1 1 5000000 0 0 4 1 3 1 64
$$ 1 0 
$$ 0 
$$ dfrq2 1 1 1000000000 0 0 2 1 9 1 64
$$ 1 0 
$$ 0 
$$ dfrq 5 1 1000000000 -1000000000 0 2 1 8 1 64
$$ 1 150.7763979 
$$ 0 
$$ dg 2 2 1023 0 0 4 1 6 1 64
$$ 1 "1:ACQUISITION:sw:1,at:3,np:0,bs(bs):0,ss(ss):0,d1:3,d2(d2):3,nt:0,ct:0;1:2D ACQUISITION:sw1:1,ni,phase(phase);1:PRESATURATION:satmode,wet;1:Details in dgss:;2:TRANSMITTER:tn,sfrq:3,tof:1,tpwr:0,pw:3;2:DECOUPLER:dn,dof:1,pwxlvl:0,pwx:3,dm,decwave,dmf:0,dpwr:0;3:HMBC:j1min:1,j1max:1,jnxh:1;3:GRADIENTS:gzlvlE,gtE:6,EDratio:3,gstab:6,hsglvl,hsgt:6;3:SPECIAL:temp:1,spin,gain,pw90:3,sspul;4:ADIABATIC:pwx180ad,pwxlvl180,pwx180:1;4:PROCESSING:cf(nf):0,lb(lb):2,sb(sb):3,sbs(sb):3,gf(gf):3,gfs(gf):3,awc(awc):3,proc(proc<>'ft'),fn:0,math(math<>'f');4:2D PROCESSING:lb1(lb1):2,sb1(sb1):3,sbs1(sb1):3,gf1(gf1):3,gfs1(gf1):3,awc1(awc1):3,proc1(proc1<>'ft'),fn1:0;4:SAMPLE:date,solvent,sample;"
$$ 0 
$$ dm2 4 2 4 0 0 2 1 0 1 64
$$ 1 "n"
$$ 4 "a" "n" "s" "y" 
$$ dhp 1 1 9 9 9 2 1 8192 0 64
$$ 1 40 
$$ 0 
$$ dglp 2 2 8 0 0 4 1 7 1 64
$$ 1 "1(lpfilt):LP:lpalg,lpopt,lpfilt:0,lpnupts:0,strtlp:0,lpext:0,strtext:0;2(lpfilt1):LP 1:lpalg1,lpopt1,lpfilt1:0,lpnupts1:0,strtlp1:0,lpext1:0,strtext1:0;3(lpfilt2):LP 2:lpalg2,lpopt2,lpfilt2:0,lpnupts2:0,strtlp2:0,lpext2:0,strtext2:0;4:LP OUTPUT:lpprint(lpfilt):0,lptrace(lpfilt):0,lpprint1(lpfilt1):0,lptrace1(lpfilt1):0,lpprint2(lpfilt2):0,lptrace2(lpfilt2):0;"
$$ 0 
$$ dgimp 2 2 8 0 0 4 1 0 1 64
$$ 1 "1:IMPRESS:impress,imphase,fadflg;1:Shapes:impshp1,impshp2,impshp3(impress>2),impshp4(impress>2);2:PulseWidths:imppw1:1,imppw2:1,imppw3(impress>2):1,imppw4(impress>2):1;2:Powers:imppwr1,imppwr2,imppwr3(impress>2),imppwr4(impress>2);"
$$ 0 
$$ dg2 2 2 8 0 0 4 1 4 1 64
$$ 6 "1:1st DECOUPLING:dfrq:3,dn,dpwr:0,dof:1,dm,dmm,dmf:0,dseq,dres:1,homo;"
$$ "2(numrfch>2):2nd DECOUPLING:dfrq2:3,dn2,dpwr2:0,dof2:1,dm2,dmm2,dmf2:0,dseq2,dres2:1,homo2;"
$$ "2(numrfch>3):3rd DECOUPLING:dfrq3:3,dn3,dpwr3:0,dof3:1,dseq3,dres3:1,homo3;"
$$ "3(ni2):3D ACQUISITION:d3:3,sw2:1,ni2:0,phase2:0;"
$$ "3(ni2):3D DISPLAY:rp2:1,lp2:1;"
$$ "4(ni2):3D PROCESSING:lb2:3,sb2:3,sbs2(sb2):3,gf2:3,gfs2(gf2):3,awc2:3,wtfile2,proc2,fn2:0;"
$$ 0 
$$ dgss 2 2 8 0 0 4 1 6 1 64
$$ 1 "1:WET:wet,wetshape,wetpwr,pwwet:3,composit,compshape,gzlvlw,gtw:6,gswet:6,dz:6;2:C13 WET:c13wet,dofwet:1,dpwrwet,dmfwet,decwavewet;4:PRESAT:satmode,satpwr,satdly:3,satfrq:1;"
$$ 0 
$$ dgs 2 2 1023 0 0 4 1 6 1 64
$$ 5 "1:AXIAL SHIMS:z1:0,z2:0,z3:0,z4:0,z5:0,z6:0,z7:0;"
$$ "2:NON AXIAL SHIMS:x1:0,y1:0,xz:0,yz:0,xy:0,x2y2:0,x3:0,y3:0,xz2:0,yz2:0,zxy:0,zx2y2:0,z3x:0,z3y:0;"
$$ "3:NON AXIAL SHIMS:z2x2y2:0,z2xy:0,zx3:0,zy3:0,z4x:0,z4y:0;"
$$ "4:AUTOMATION:method,wshim,load,,spin:0,gain:0,alock,loc:0;"
$$ "4:SPECIAL:temp;"
$$ 0 
$$ dgssm 2 2 8 0 0 4 1 6 1 64
$$ 1 "1:WET:wet,gzlvlw,gtw:6,gswet:6,dz:6;1:C13 WET:c13wet,dofwet:1,dpwrwet,dmfwet;2:WETshapes:wetshape1,wetshape2,wetshape3,wetshape4;3:WETpowers:wetpwr1,wetpwr2,wetpwr3,wetpwr4;3:WETpulses:pwwet1:3,pwwet2:3,pwwet3:3,pwwet4:3;4:PRESAT:satmode,satpwr,satdly:3,satfrq:1;"
$$ 0 
$$ dlp 7 1 10 10 10 2 1 8194 0 64
$$ 1 10 
$$ 0 
$$ displaymode 4 2 9.99999984307e+17 -9.99999984307e+17 0 4 1 0 1 64
$$ 1 "r"
$$ 0 
$$ disCmd 2 2 8 0 0 4 1 0 1 64
$$ 1 ""
$$ 0 
$$ dm 4 2 4 0 0 2 1 0 1 64
$$ 1 "nnn"
$$ 4 "a" "n" "s" "y" 
$$ dmg1 2 2 8 0 0 4 1 0 1 64
$$ 1 "ph1"
$$ 4 "" "av1" "ph1" "pwr1" 
$$ dmfwet 7 1 32767 0 0 2 1 0 1 64
$$ 1 5517 
$$ 0 
$$ dmf2 7 1 2000000 1 0 2 1 2 1 64
$$ 1 32258 
$$ 0 
$$ dmf 7 1 11 11 11 2 1 8194 1 64
$$ 1 35088 
$$ 0 
$$ dmg 2 2 2 0 0 4 1 3 1 64
$$ 1 "av"
$$ 0 
$$ dmmwet 2 2 8 0 0 2 1 0 1 64
$$ 1 "w"
$$ 0 
$$ dmm2 4 2 4 0 0 2 1 0 1 64
$$ 1 "c"
$$ 9 "c" "f" "g" "m" "p" "r" "u" "w" "x" 
$$ dmm 4 2 4 0 0 2 1 0 1 64
$$ 1 "ccc"
$$ 9 "c" "f" "g" "m" "p" "r" "u" "w" "x" 
$$ dn 2 2 4 0 0 2 1 8 1 64
$$ 1 "C13"
$$ 0 
$$ dn2 2 2 8 0 0 2 1 8 1 64
$$ 1 ""
$$ 0 
$$ dopwCal 2 2 8 0 0 2 1 256 1 64
$$ 3 "n"
$$ "4.0"
$$ "1.0"
$$ 0 
$$ dnbipshp 2 2 8 0 0 2 1 0 1 64
$$ 1 "hard"
$$ 0 
$$ dn4ref 2 2 8 0 0 4 1 1 1 64
$$ 1 ""
$$ 0 
$$ dn3ref 2 2 8 0 0 4 1 1 1 64
$$ 1 ""
$$ 0 
$$ dn2shapes 2 2 8 0 0 2 1 256 1 64
$$ 3 ""
$$ ""
$$ ""
$$ 0 
$$ dn3shapes 2 2 8 0 0 2 1 256 1 64
$$ 3 ""
$$ ""
$$ ""
$$ 0 
$$ dnbippwr 1 1 9 9 9 2 1 8192 1 64
$$ 1 61 
$$ 0 
$$ dnbippw 6 1 1000000 0 0.025 2 1 0 1 64
$$ 1 30.2 
$$ 0 
$$ dof 5 1 8 8 8 2 1 8202 1 64
$$ 1 1541.9 
$$ 0 
$$ dnshapes 2 2 8 0 0 2 1 256 1 64
$$ 3 ""
$$ ""
$$ ""
$$ 0 
$$ dnref 2 2 8 0 0 4 1 1 1 64
$$ 1 "Me4Si, 1% in CDCl3"
$$ 0 
$$ dod 3 1 14 14 14 2 1 8194 1 64
$$ 1 0.00999999977648 
$$ 0 
$$ dofwet 5 1 1000000000 -1000000000 0 2 1 0 1 64
$$ 1 0 
$$ 0 
$$ dof2 5 1 16 16 16 2 1 8202 1 64
$$ 1 0 
$$ 0 
$$ dpwrwet 1 1 9.99999984307e+17 -9.99999984307e+17 0 2 1 0 1 64
$$ 1 39 
$$ 0 
$$ dpatwet 2 2 8 0 0 2 1 0 1 64
$$ 1 "waltz16"
$$ 0 
$$ dotflag 2 2 8 0 0 4 1 0 1 64
$$ 1 "n"
$$ 2 "n" "y" 
$$ doscout 7 1 10 -10 1 2 1 0 0 64
$$ 1 0 
$$ 0 
$$ dp 2 2 1 0 0 2 1 0 1 64
$$ 1 "y"
$$ 2 "y" "n" 
$$ dpwr 1 1 9 9 9 2 1 8194 1 64
$$ 1 38 
$$ 0 
$$ dpf_wc2 1 1 9.99999984307e+17 -9.99999984307e+17 0 4 1 0 1 64
$$ 1 300 
$$ 0 
$$ dpwr2 1 1 18 18 18 2 1 8194 1 64
$$ 1 1 
$$ 0 
$$ dres2 7 1 360 1 0 2 1 0 1 64
$$ 1 1 
$$ 0 
$$ dreffrq2 1 1 9.99999984307e+17 -9.99999984307e+17 0 2 1 0 1 64
$$ 1 0 
$$ 0 
$$ dreffrq 1 1 9.99999984307e+17 -9.99999984307e+17 0 2 1 0 1 64
$$ 1 150.760568009 
$$ 0 
$$ dres 7 1 360 1 0 2 1 0 1 64
$$ 1 9 
$$ 0 
$$ dsSelect 7 1 32767 0 0 4 1 0 1 64
$$ 1 1 
$$ 0 
$$ dreswet 1 1 9.99999984307e+17 -9.99999984307e+17 0 2 1 0 1 64
$$ 1 90 
$$ 0 
$$ pipeistIter 2 2 8 0 0 3 1 0 1 64
$$ 1 "1024"
$$ 0 
$$ jscaleU 7 1 32767 0 0 2 1 0 1 64
$$ 1 0 
$$ 0 
$$ hdmf 1 1 9.99999984307e+17 -9.99999984307e+17 0 2 1 0 1 64
$$ 1 600 
$$ 0 
$$ fzoom 7 1 32767 0 0 4 1 0 1 64
$$ 1 0 
$$ 0 
$$ fdffile 2 2 8 0 0 3 1 0 1 64
$$ 1 ""
$$ 0 
$$ execprocess 2 2 8 0 0 4 1 0 1 64
$$ 1 ""
$$ 0 
$$ dutyc 1 1 9.99999984307e+17 -9.99999984307e+17 0 2 1 0 1 64
$$ 1 0.1 
$$ 0 
$$ dss_sc 1 1 9.99999984307e+17 -9.99999984307e+17 0 4 1 0 1 64
$$ 1 0 
$$ 0 
$$ dseqwet 2 2 8 0 0 2 1 0 1 64
$$ 1 "waltz16"
$$ 0 
$$ dseq2 2 2 8 0 0 2 1 0 1 64
$$ 1 ""
$$ 0 
$$ dss_wc 1 1 9.99999984307e+17 -9.99999984307e+17 0 4 1 0 1 64
$$ 1 245.80133291 
$$ 0 
$$ dss_sc2 1 1 9.99999984307e+17 -9.99999984307e+17 0 4 1 0 1 64
$$ 1 0 
$$ 0 
$$ dss_wc2 1 1 9.99999984307e+17 -9.99999984307e+17 0 4 1 0 1 64
$$ 1 134.006822058 
$$ 0 
$$ emailaddr 2 2 8 0 0 4 1 0 1 64
$$ 1 ""
$$ 0 
$$ eOptions 2 2 8 0 0 4 1 264 1 64
$$ 1 ""
$$ 0 
$$ dz 3 1 14 14 14 2 1 8192 1 64
$$ 1 1e-05 
$$ 0 
$$ emessage 4 2 4 0 0 2 1 0 1 64
$$ 1 "n"
$$ 0 
$$ emailwhen 2 2 8 0 0 2 1 0 1 64
$$ 1 ""
$$ 0 
$$ f2SW 2 2 8 0 0 2 1 1 1 64
$$ 1 ""
$$ 0 
$$ exppath 2 2 8 0 0 2 1 0 1 64
$$ 1 "/home/LMQPN/vnmrsys/exp2/acqfil"
$$ 0 
$$ explist 2 2 8 0 0 2 1 256 1 64
$$ 1 "gHMBCAD_001"
$$ 0 
$$ explabel 2 2 8 0 0 2 1 0 1 64
$$ 1 "gHMBCAD"
$$ 0 
$$ f1coef 2 2 8 0 0 3 1 1 1 64
$$ 1 "1 0 1 0 0 -1 0 1"
$$ 0 
$$ f1SW 2 2 8 0 0 2 1 1 1 64
$$ 1 "setsw1(dn,225,-15)"
$$ 0 
$$ fb 7 1 6 6 6 2 1 8203 1 64
$$ 1 4000 
$$ 0 
$$ fadflg 4 2 4 0 0 2 1 0 1 64
$$ 1 "y"
$$ 0 
$$ faculty 2 2 8 0 0 2 1 0 1 64
$$ 1 ""
$$ 0 
$$ fdfdir 2 2 8 0 0 3 1 0 1 64
$$ 1 ""
$$ 0 
$$ filtfile 2 2 8 0 0 2 1 0 1 64
$$ 1 ""
$$ 0 
$$ filename 2 2 8 0 0 2 1 1 1 64
$$ 1 "gHMBCAD_01"
$$ 0 
$$ fidid 2 2 8 0 0 2 1 0 1 64
$$ 1 ""
$$ 0 
$$ file 2 2 6 0 0 2 1 3 1 64
$$ 1 "/home/LMQPN/vnmrsys/data/2018/Allison_BRA213A6P2_1219_20180620_01/gHMBCAD_01.fid"
$$ 0 
$$ filter 7 1 1000000000 0 1 2 1 2 1 64
$$ 1 54.0999984741 
$$ 0 
$$ fpmult 1 1 1000000000 0 0 3 1 0 0 64
$$ 1 1 
$$ 0 
$$ fn 7 1 524288 64 -2 3 1 1 1 64
$$ 1 4096 
$$ 0 
$$ findfrqflg 4 2 4 0 0 2 1 0 1 64
$$ 1 "n"
$$ 0 
$$ fn1 7 1 524288 64 -2 3 1 1 1 64
$$ 1 2048 
$$ 0 
$$ fpmult1 1 1 1000000000 0 0 3 2 0 0 64
$$ 1 0.5 
$$ 0 
$$ ftproc 1 1 9.99999984307e+17 -9.99999984307e+17 0 3 1 256 1 64
$$ 2 1 0 
$$ 0 
$$ gtD 3 1 14 14 14 2 1 8192 1 64
$$ 1 0 
$$ 0 
$$ gt3 3 1 14 14 14 2 1 8192 1 64
$$ 1 0.001 
$$ 0 
$$ go_id 2 2 8 0 0 2 1 7 1 64
$$ 1 "exp2.LMQPN.nmr600_1529526259_983237"
$$ 0 
$$ gf1 1 1 100000 0 0 3 1 1 1 64
$$ 1 0.005860752975 
$$ 0 
$$ gf 1 1 100000 0 0 3 1 1 0 64
$$ 1 0.0522289152 
$$ 0 
$$ gain 1 1 60 0 2 2 1 0 1 64
$$ 1 48 
$$ 0 
$$ gfs1 1 1 1000 -1000 0.001 3 1 1 0 64
$$ 1 0 
$$ 0 
$$ gfs 1 1 1000 -1000 0.001 3 1 1 0 64
$$ 1 0 
$$ 0 
$$ go_Options 2 2 8 0 0 2 1 7 1 64
$$ 2 "au"
$$ "wait"
$$ 0 
$$ gswet 3 1 14 14 14 2 1 8192 1 64
$$ 1 0.002 
$$ 0 
$$ gstab2 3 1 14 14 14 2 1 8192 1 64
$$ 1 0.0005 
$$ 0 
$$ gstab 3 1 14 14 14 2 1 8192 1 64
$$ 1 0.0005 
$$ 0 
$$ gstabI 3 1 14 14 14 2 1 8192 1 64
$$ 1 0.0005 
$$ 0 
$$ gt1 3 1 14 14 14 2 1 8192 1 64
$$ 1 0.001 
$$ 0 
$$ gt0 3 1 14 14 14 2 1 8192 1 64
$$ 1 0.0016 
$$ 0 
$$ gt2 3 1 14 14 14 2 1 8192 1 64
$$ 1 0.001 
$$ 0 
$$ gt6 3 1 14 14 14 2 1 8192 1 64
$$ 1 0.001 
$$ 0 
$$ gt4 3 1 14 14 14 2 1 8192 1 64
$$ 1 0.001 
$$ 0 
$$ gt5 3 1 14 14 14 2 1 8192 1 64
$$ 1 0.001 
$$ 0 
$$ gt8 3 1 14 14 14 2 1 8192 1 64
$$ 1 0.001 
$$ 0 
$$ gt7 3 1 14 14 14 2 1 8192 1 64
$$ 1 0.001 
$$ 0 
$$ gt9 3 1 14 14 14 2 1 8192 1 64
$$ 1 0.001 
$$ 0 
$$ gzlvl4 1 1 1000000 -1000000 1 2 1 0 1 64
$$ 1 1636 
$$ 0 
$$ gzlvl0 1 1 1000000 -1000000 1 2 1 0 1 64
$$ 1 4090 
$$ 0 
$$ gtw 3 1 14 14 14 2 1 8192 1 64
$$ 1 0.002 
$$ 0 
$$ gtI 3 1 14 14 14 2 1 8192 1 64
$$ 1 0.001 
$$ 0 
$$ gtE 3 1 14 14 14 2 1 8192 1 64
$$ 1 0.002 
$$ 0 
$$ gxppars 2 2 8 0 0 2 1 0 1 64
$$ 1 ""
$$ 0 
$$ gzlvl2 1 1 1000000 -1000000 1 2 1 0 1 64
$$ 1 818 
$$ 0 
$$ gzlvl1 1 1 1000000 -1000000 1 2 1 0 1 64
$$ 1 409 
$$ 0 
$$ gzlvl3 1 1 1000000 -1000000 1 2 1 0 1 64
$$ 1 1227 
$$ 0 
$$ gzlvlD 1 1 1000000 -1000000 1 2 1 0 1 64
$$ 1 0 
$$ 0 
$$ gzlvl8 1 1 1000000 -1000000 1 2 1 0 1 64
$$ 1 3272 
$$ 0 
$$ gzlvl6 1 1 1000000 -1000000 1 2 1 0 1 64
$$ 1 2454 
$$ 0 
$$ gzlvl5 1 1 1000000 -1000000 1 2 1 0 1 64
$$ 1 2045 
$$ 0 
$$ gzlvl7 1 1 1000000 -1000000 1 2 1 0 1 64
$$ 1 2863 
$$ 0 
$$ gzlvl9 1 1 1000000 -1000000 1 2 1 0 1 64
$$ 1 3681 
$$ 0 
$$ gzlvlw 1 1 9.99999984307e+17 -9.99999984307e+17 0 2 1 0 1 64
$$ 1 10245 
$$ 0 
$$ gzlvlI 1 1 9.99999984307e+17 -9.99999984307e+17 0 2 1 0 1 64
$$ 1 800 
$$ 0 
$$ gzlvlE 1 1 1000000 -1000000 1 2 1 0 1 64
$$ 1 4098 
$$ 0 
$$ hdfrqw 1 1 9.99999984307e+17 -9.99999984307e+17 0 2 1 256 0 64
$$ 1 10 
$$ 0 
$$ hdfrqc 5 1 1000000000 -1000000000 0 2 1 256 0 64
$$ 1 0 
$$ 0 
$$ imppwr2 1 1 9 9 9 2 1 8192 1 64
$$ 1 10 
$$ 0 
$$ hsgt 3 1 14 14 14 2 1 8192 1 64
$$ 1 0.002 
$$ 0 
$$ hdseq 2 2 8 0 0 2 1 0 1 64
$$ 1 ""
$$ 0 
$$ hdpwrf 1 1 4095 0 0 2 1 0 1 64
$$ 1 4095 
$$ 0 
$$ hdpsmode 4 2 4 0 0 2 1 0 1 64
$$ 1 "n"
$$ 0 
$$ hdof 5 1 7 7 7 2 1 8194 1 64
$$ 1 0 
$$ 0 
$$ hdpwr 7 1 49 -16 1 2 1 2 1 64
$$ 1 1 
$$ 0 
$$ hdres 1 1 9.99999984307e+17 -9.99999984307e+17 0 2 1 0 1 64
$$ 1 9 
$$ 0 
$$ homo2 4 2 4 0 0 2 1 0 1 64
$$ 1 "n"
$$ 2 "n" "y" 
$$ ho 1 1 500 -500 0 4 1 1 1 64
$$ 1 -50.2678565979 
$$ 0 
$$ hdwave 2 2 8 0 0 2 1 0 1 64
$$ 1 "SEDUCE1"
$$ 0 
$$ homo 2 2 8 0 0 2 1 8 1 64
$$ 1 "n"
$$ 2 "n" "y" 
$$ hs 4 2 4 0 0 2 1 0 1 64
$$ 1 "nn"
$$ 2 "n" "y" 
$$ hsglvl 1 1 1000000 -1000000 1 2 1 0 1 64
$$ 1 4908 
$$ 0 
$$ impppm2 1 1 9.99999984307e+17 -9.99999984307e+17 0 2 1 256 1 64
$$ 2 0 100 
$$ 0 
$$ il 2 2 1 0 0 2 1 0 1 64
$$ 1 "n"
$$ 2 "y" "n" 
$$ hzmm 1 1 1000000000 -1000000000 0 4 1 11 1 64
$$ 1 219.12183918 
$$ 0 
$$ hst 3 1 0.02 0 2.5e-08 2 1 2 1 64
$$ 1 0.00800000037998 
$$ 0 
$$ ident 2 2 8 0 0 3 1 0 1 64
$$ 1 ""
$$ 0 
$$ imphase 7 1 32767 0 0 2 1 0 1 64
$$ 1 0 
$$ 0 
$$ impppm1 1 1 9.99999984307e+17 -9.99999984307e+17 0 2 1 256 1 64
$$ 2 0 100 
$$ 0 
$$ imppw2 6 1 100000 0 0.0125 2 1 0 1 64
$$ 1 10 
$$ 0 
$$ impppm4 1 1 9.99999984307e+17 -9.99999984307e+17 0 2 1 256 1 64
$$ 2 0 100 
$$ 0 
$$ impppm3 1 1 9.99999984307e+17 -9.99999984307e+17 0 2 1 256 1 64
$$ 2 0 100 
$$ 0 
$$ imppw1 6 1 100000 0 0.0125 2 1 0 1 64
$$ 1 10 
$$ 0 
$$ imppw4 6 1 100000 0 0.0125 2 1 0 1 64
$$ 1 10 
$$ 0 
$$ imppw3 6 1 100000 0 0.0125 2 1 0 1 64
$$ 1 10 
$$ 0 
$$ imppwr1 1 1 9 9 9 2 1 8192 1 64
$$ 1 10 
$$ 0 
$$ intmod 2 2 8 0 0 4 1 0 1 64
$$ 1 "off"
$$ 3 "off" "partial" "full" 
$$ impshp3 2 2 8 0 0 2 1 0 1 64
$$ 1 "hard"
$$ 0 
$$ impshp1 2 2 8 0 0 2 1 0 1 64
$$ 1 "hard"
$$ 0 
$$ imppwr4 1 1 9 9 9 2 1 8192 1 64
$$ 1 10 
$$ 0 
$$ imppwr3 1 1 9 9 9 2 1 8192 1 64
$$ 1 10 
$$ 0 
$$ impress 7 1 32767 0 0 2 1 0 1 64
$$ 1 0 
$$ 0 
$$ impshp2 2 2 8 0 0 2 1 0 1 64
$$ 1 "hard"
$$ 0 
$$ ins2 1 1 9.99999984307e+17 -9.99999984307e+17 0 4 1 0 1 64
$$ 1 1 
$$ 0 
$$ in 4 2 1 0 0 2 1 0 1 64
$$ 1 "n"
$$ 3 "n" "w" "y" 
$$ impshp4 2 2 8 0 0 2 1 0 1 64
$$ 1 "hard"
$$ 0 
$$ ins 3 1 8190 0 1e-07 4 1 3 1 64
$$ 1 100 
$$ 0 
$$ ins2ref 1 1 9.99999984307e+17 -9.99999984307e+17 0 4 1 0 1 64
$$ 1 1 
$$ 0 
$$ insref 1 1 9.99999984307e+17 -9.99999984307e+17 0 4 1 0 0 64
$$ 1 1 
$$ 0 
$$ j1min 1 1 9.99999984307e+17 -9.99999984307e+17 0 2 1 0 1 64
$$ 1 130 
$$ 0 
$$ io 1 1 500 -500 0.1 4 1 1 1 64
$$ 1 10 
$$ 0 
$$ investigator 2 2 8 0 0 4 1 0 1 64
$$ 1 ""
$$ 0 
$$ intstd 2 2 8 0 0 2 1 0 1 64
$$ 1 ""
$$ 0 
$$ invgcal 1 1 1000000 -1000000 1 2 1 0 1 64
$$ 1 409 
$$ 0 
$$ iswt 1 1 9.99999984307e+17 -9.99999984307e+17 0 2 1 0 1 64
$$ 1 0 
$$ 0 
$$ is 1 1 1000000000 1e-06 0 4 1 3 1 64
$$ 1 1023.72858758 
$$ 0 
$$ j1max 1 1 9.99999984307e+17 -9.99999984307e+17 0 2 1 0 1 64
$$ 1 165 
$$ 0 
$$ jnmax 1 1 9.99999984307e+17 -9.99999984307e+17 0 2 1 0 1 64
$$ 1 8 
$$ 0 
$$ jemult 7 1 32767 0 0 2 1 0 1 64
$$ 1 1 
$$ 0 
$$ j1xh 1 1 9.99999984307e+17 -9.99999984307e+17 0 2 1 0 1 64
$$ 1 146 
$$ 0 
$$ jfilter 4 2 4 0 0 2 1 0 1 64
$$ 1 "y"
$$ 0 
$$ jnxh 1 1 9.99999984307e+17 -9.99999984307e+17 0 2 1 0 1 64
$$ 1 8 
$$ 0 
$$ jnmin 1 1 9.99999984307e+17 -9.99999984307e+17 0 2 1 0 1 64
$$ 1 5 
$$ 0 
$$ jscaleD 7 1 32767 0 0 2 1 0 1 64
$$ 1 0 
$$ 0 
$$ notebook 2 2 8 0 0 2 1 0 1 64
$$ 1 ""
$$ 0 
$$ lpnupts 7 1 1000000 1 1 3 1 0 1 64
$$ 1 64 
$$ 0 
$$ locdir 2 2 8 0 0 2 1 0 1 64
$$ 1 ""
$$ 0 
$$ lifrq 1 1 1000000000 -1000000000 0 4 1 0 1 64
$$ 59 16963.7225579 16860.8853115 12679.9430658 12610.2791246 11252.3851607 11180.5096658 10242.8109024 10155.4545318 10109.0119044 10018.3382032 9788.33661971 9735.25933122 9735.25933122 9621.36431632 9258.66951162 9164.67847991 9163.57270307 9058.52390292 9057.41812608 8957.89821015 8534.38567905 8448.13508524 8447.0293084 8343.0862851 8203.7584028 8136.30601534 8043.42076048 7941.68929087 7915.15064662 7814.52495385 7802.36140857 7706.15882318 7678.51440209 7525.91719767 7524.81142082 7320.24270475 7320.24270475 7291.49250682 7291.49250682 7222.93434252 7222.93434252 7052.6447086 7050.43315491 6992.93275904 6991.8269822 6830.38356303 6829.27778619 6783.9409356 6783.9409356 6475.42919623 6475.42919623 6253.16805066 6250.95649697 6097.25351571 6096.14773887 5755.56847103 5458.1145001 5355.27725364 0 
$$ 0 
$$ lcpeak_ 7 1 32767 0 0 2 1 32768 1 64
$$ 1 0 
$$ 0 
$$ lb 1 1 100000 -100000 0 3 1 1 0 64
$$ 1 1.5 
$$ 0 
$$ layout 2 2 8 0 0 4 1 0 1 64
$$ 1 "gHMBCAD"
$$ 0 
$$ lb1 1 1 100000 -100000 0 3 1 1 0 64
$$ 1 0.318309992552 
$$ 0 
$$ liamp 1 1 1000000000 0 0 4 1 0 0 64
$$ 59 -0.387207355408 0.543389216065 -1.2574480325 0.0638865232468 -0.54973077774 0.0503660440445 -0.35247695446 0.580910086632 0.037416934967 0.11615729332 0.0247150659561 0.0235435962677 0 0.670405983925 0.100332975388 0.588562458754 0.00050938129425 1.4213501513 0.00458335876465 0.824016809464 0.363547325134 0.68124628067 0.000657558441162 1.23852229118 0.195513725281 0.135161399841 0.173701763153 0.636059761047 0.0283174514771 0.736463546753 0.00960206985474 0.649852275848 0.0286431312561 1.90156364441 0.00740623474121 22.5059652328 0 0.245943069458 0 0.633495330811 0 3.73263549805 0.00402069091797 0.11937713623 0.00107192993164 5.0704574585 0.00422286987305 0.136631011963 0 12.2947311401 0 6.13641357422 0.0149726867676 2.6863861084 0.0072021484375 7.83758926392 0.583351135254 1.95561981201 0.478294372559 
$$ 0 
$$ lllabel 2 2 8 0 0 3 1 0 1 64
$$ 1 ""
$$ 0 
$$ llamp 1 1 1000000000 0 0 4 1 0 0 64
$$ 1 0.000511424790602 
$$ 0 
$$ llfrq 1 1 1000000000 -1000000000 0 4 1 0 0 64
$$ 1 7444.74106941 
$$ 0 
$$ load 2 2 4 0 0 2 1 3 1 64
$$ 1 "n"
$$ 2 "y" "n" 
$$ loc_ 7 1 12 12 12 2 1 8201 0 64
$$ 1 0 
$$ 0 
$$ lp 1 1 3600 -3600 0.1 4 1 3 1 64
$$ 1 0 
$$ 0 
$$ lockphase_ 1 1 360 0 1 2 1 65552 1 64
$$ 1 128 
$$ 0 
$$ lockfreq_ 5 1 160 0 1e-07 2 1 9 1 64
$$ 1 92.037 
$$ 0 
$$ lockgain_ 1 1 48 0 1 2 1 65552 1 64
$$ 1 21 
$$ 0 
$$ longlist 2 2 8 0 0 2 1 0 1 64
$$ 1 ""
$$ 0 
$$ lockpower_ 1 1 68 0 1 2 1 65552 1 64
$$ 1 32 
$$ 0 
$$ lot 2 2 8 0 0 2 1 0 1 64
$$ 1 ""
$$ 0 
$$ lpext 7 1 1000000 0 1 3 1 0 1 64
$$ 1 1 
$$ 0 
$$ lpalg 2 2 8 0 0 3 1 0 1 64
$$ 1 "lpfft"
$$ 0 
$$ lp1 1 1 3600 -3600 0.1 4 1 3 1 64
$$ 1 0 
$$ 0 
$$ lpalg1 2 2 8 0 0 3 1 0 1 64
$$ 1 "lpfft"
$$ 0 
$$ lpfilt 7 1 32767 1 1 3 1 0 1 64
$$ 1 32 
$$ 0 
$$ lpext1 7 1 1000000 0 1 3 1 0 1 64
$$ 1 230 
$$ 0 
$$ lpfilt1 7 1 32767 1 1 3 1 0 1 64
$$ 1 4 
$$ 0 
$$ mass 1 1 9.99999984307e+17 0 0 2 1 8 1 64
$$ 1 0 
$$ 0 
$$ lptrace 7 1 32767 0 1 3 1 0 1 64
$$ 1 0 
$$ 0 
$$ lpprint 7 1 63 0 1 3 1 0 1 64
$$ 1 0 
$$ 0 
$$ lpopt 2 2 8 0 0 3 1 0 1 64
$$ 1 "b"
$$ 0 
$$ lpnupts1 7 1 1000000 1 1 3 1 0 1 64
$$ 1 230 
$$ 0 
$$ lpopt1 2 2 8 0 0 3 1 0 1 64
$$ 1 "f"
$$ 0 
$$ lpprint1 7 1 63 0 1 3 1 0 1 64
$$ 1 0 
$$ 0 
$$ lsfrq 1 1 9.99999984307e+17 -9.99999984307e+17 0 3 1 0 0 64
$$ 1 0 
$$ 0 
$$ lptrace1 7 1 32767 0 1 3 1 0 1 64
$$ 1 0 
$$ 0 
$$ lsfid 7 1 64000 -64000 1 3 1 0 0 64
$$ 1 0 
$$ 0 
$$ lvl 1 1 1000000000 -1000000000 0 4 1 1 1 64
$$ 1 0 
$$ 0 
$$ lsfrq1 1 1 9.99999984307e+17 -9.99999984307e+17 0 3 1 0 0 64
$$ 1 0 
$$ 0 
$$ macro 2 2 6 0 0 4 1 3 1 64
$$ 1 ""
$$ 0 
$$ n1 2 2 6 0 0 4 1 3 1 64
$$ 1 ""
$$ 0 
$$ mixN 3 1 14 14 14 2 1 8192 1 64
$$ 1 0.5 
$$ 0 
$$ method 2 2 6 0 0 2 1 3 1 64
$$ 1 "z1z2"
$$ 0 
$$ math 2 2 1 0 0 3 1 3 1 64
$$ 1 "f"
$$ 3 "d" "f" "i" 
$$ mfslp 4 2 4 0 0 2 1 0 1 64
$$ 1 "n"
$$ 0 
$$ molecularmass 1 1 9.99999984307e+17 0 0 2 1 8 1 64
$$ 1 0 
$$ 0 
$$ modules 2 2 8 0 0 2 1 1 1 64
$$ 1 "presat wet gradient quant par2D Dch_adiabatic impress"
$$ 0 
$$ mult 1 1 9.99999984307e+17 -9.99999984307e+17 0 2 1 0 1 64
$$ 1 2 
$$ 0 
$$ name 2 2 8 0 0 3 1 0 1 64
$$ 1 ""
$$ 0 
$$ n3 2 2 6 0 0 4 1 3 1 64
$$ 1 "n"
$$ 0 
$$ n2 2 2 6 0 0 4 1 3 1 64
$$ 1 "n"
$$ 0 
$$ newmodules 2 2 8 0 0 2 1 1 1 64
$$ 1 ""
$$ 0 
$$ nameprefix 2 2 8 0 0 2 1 9 1 64
$$ 1 "Allison_BRA213A6P2_1219"
$$ 0 
$$ ni 7 1 32767 0 0 2 1 0 1 64
$$ 1 230 
$$ 0 
$$ page 2 2 8 0 0 2 1 0 1 64
$$ 1 ""
$$ 0 
$$ oscoef 7 1 49999 3 2 2 1 1 0 64
$$ 1 31 
$$ 0 
$$ nullflg 4 2 4 0 0 2 1 0 1 64
$$ 1 "y"
$$ 0 
$$ nt 7 1 1000000000 1 1 2 1 2 1 64
$$ 1 216 
$$ 0 
$$ np 7 1 524288 32 2 2 1 11 1 64
$$ 1 5434 
$$ 0 
$$ null 3 1 14 14 14 2 1 8192 1 64
$$ 1 0 
$$ 0 
$$ obsSW 2 2 8 0 0 2 1 1 1 64
$$ 1 "setsw(21.1,-9.1)"
$$ 0 
$$ numvch 7 1 32767 0 0 2 1 256 1 64
$$ 4 4 2 1 0 
$$ 0 
$$ operator_ 2 2 128 0 0 2 1 32772 1 64
$$ 1 "LMQPN"
$$ 0 
$$ oslsfrq 1 1 9.99999984307e+17 -9.99999984307e+17 0 2 1 1 0 64
$$ 1 0 
$$ 0 
$$ osfilt 2 2 8 0 0 2 1 0 1 64
$$ 1 ""
$$ 5 "a" "A" "b" "B" "" 
$$ osfb 1 1 100000 0 0 2 1 1 0 64
$$ 1 0 
$$ 0 
$$ p1 6 1 13 13 13 2 1 8194 1 64
$$ 1 0 
$$ 0 
$$ oversamp 7 1 68 0 1 2 1 9 1 64
$$ 1 1 
$$ 0 
$$ pad 3 1 14 14 14 2 1 8194 1 64
$$ 1 0.5 
$$ 0 
$$ phfid1 1 1 3600 -3600 0.1 3 1 0 0 64
$$ 1 0 
$$ 0 
$$ parversion 1 1 9.99999984307e+17 -9.99999984307e+17 0 2 1 4 1 64
$$ 1 5.1 
$$ 0 
$$ parstyle_ 2 2 8 0 0 4 1 0 1 64
$$ 1 "ppa"
$$ 0 
$$ parlabel 2 2 8 0 0 2 1 5 1 64
$$ 1 "gHMBCAD"
$$ 0 
$$ parver 2 2 8 0 0 2 1 0 1 64
$$ 1 "VnmrJ VERSION 4.2 REVISION A"
$$ 0 
$$ phfid 1 1 3600 -3600 0.1 3 1 0 0 64
$$ 1 0 
$$ 0 
$$ phase 7 1 8 0 1 2 1 0 1 64
$$ 2 1 2 
$$ 0 
$$ pipeQ1 2 2 8 0 0 3 1 0 1 64
$$ 2 "0"
$$ "0"
$$ 0 
$$ pipeGLB 2 2 8 0 0 3 1 0 1 64
$$ 2 "4"
$$ "4"
$$ 0 
$$ pipeELB 2 2 8 0 0 3 1 0 1 64
$$ 2 "0"
$$ "0"
$$ 0 
$$ pipeGOFF 2 2 8 0 0 3 1 0 1 64
$$ 2 "0"
$$ "0"
$$ 0 
$$ pipeQ3 2 2 8 0 0 3 1 0 1 64
$$ 2 "0"
$$ "0"
$$ 0 
$$ pipeQ2 2 2 8 0 0 3 1 0 1 64
$$ 2 "0"
$$ "0"
$$ 0 
$$ pipeistCMult 2 2 8 0 0 3 1 0 1 64
$$ 1 "0.3"
$$ 0 
$$ srate 7 1 32767 0 1 2 1 1 1 64
$$ 1 25 
$$ 0 
$$ refpos 1 1 9.99999984307e+17 -9.99999984307e+17 0 4 1 0 1 64
$$ 1 0 
$$ 0 
$$ protocols 2 2 8 0 0 3 1 0 1 64
$$ 1 ""
$$ 0 
$$ prgd2 3 1 14 14 14 2 1 8192 1 64
$$ 1 0.0002 
$$ 0 
$$ position2 2 2 8 0 0 3 1 0 1 64
$$ 1 ""
$$ 0 
$$ plt2Darg 2 2 8 0 0 4 1 272 1 64
$$ 8 "both"
$$ "20"
$$ "1.3"
$$ "f1"
$$ "f2"
$$ ""
$$ ""
$$ ""
$$ 0 
$$ pkpick_ 2 2 8 0 0 4 1 0 1 64
$$ 1 ""
$$ 0 
$$ pipeistTMult 2 2 8 0 0 3 1 0 1 64
$$ 1 "0.7"
$$ 0 
$$ pipeistMaxRes 2 2 8 0 0 3 1 0 1 64
$$ 1 "1"
$$ 0 
$$ plotoption 2 2 8 0 0 4 1 0 1 64
$$ 7 "plarray"
$$ "axis"
$$ "comments"
$$ "params"
$$ "logo"
$$ "header"
$$ "miniplot"
$$ 0 
$$ plocklist 2 2 8 0 0 2 1 1 1 64
$$ 1 ""
$$ 0 
$$ pmode 2 2 8 0 0 3 1 0 1 64
$$ 1 "full"
$$ 0 
$$ pltopt 4 2 4 0 0 2 1 0 1 64
$$ 1 "y"
$$ 0 
$$ pltmod 2 2 8 0 0 4 1 0 1 64
$$ 1 "fixed"
$$ 5 "off" "fixed" "full" "variable" "user" 
$$ position1 2 2 8 0 0 3 1 0 1 64
$$ 1 ""
$$ 0 
$$ preacq 6 1 13 13 13 2 1 8192 0 64
$$ 1 0 
$$ 0 
$$ pplvl_cf 1 1 9.99999984307e+17 -9.99999984307e+17 0 2 1 0 1 64
$$ 1 1 
$$ 0 
$$ pp 6 1 13 13 13 2 1 8192 1 64
$$ 1 15 
$$ 0 
$$ pplvl 1 1 63 -16 1 2 1 0 1 64
$$ 1 55 
$$ 0 
$$ prcopt 4 2 4 0 0 2 1 0 1 64
$$ 1 "y"
$$ 0 
$$ prescan 2 2 8 0 0 3 1 256 1 64
$$ 11 "Not done"
$$ "Not done"
$$ "off"
$$ "off"
$$ "off"
$$ "off"
$$ "off"
$$ "on"
$$ "on"
$$ ""
$$ ""
$$ 0 
$$ presatgh2 1 1 9.99999984307e+17 -9.99999984307e+17 0 2 1 0 1 64
$$ 1 41.0074601419 
$$ 0 
$$ presatinit 4 2 4 0 0 2 1 0 1 64
$$ 1 "n"
$$ 0 
$$ prgcycle 7 1 32767 0 0 2 1 8 1 64
$$ 1 2 
$$ 0 
$$ prgd1 3 1 14 14 14 2 1 8192 1 64
$$ 1 0.0002 
$$ 0 
$$ probe_ 2 2 8 0 0 2 1 8 1 64
$$ 1 "One_NMR_W023"
$$ 0 
$$ prggt 3 1 14 14 14 2 1 8192 1 64
$$ 1 0.001 
$$ 0 
$$ prggstab 3 1 14 14 14 2 1 8192 1 64
$$ 1 0.0005 
$$ 0 
$$ prgflg 4 2 4 0 0 2 1 8 1 64
$$ 1 "n"
$$ 0 
$$ prgpw 6 1 13 13 13 2 1 8192 1 64
$$ 1 8.3 
$$ 0 
$$ prggzlvl 1 1 1000000 -1000000 1 2 1 0 1 64
$$ 1 15983 
$$ 0 
$$ priority 7 1 32768 0 1 2 1 0 1 64
$$ 1 5 
$$ 0 
$$ proc1 2 2 10 0 0 3 2 1 1 64
$$ 1 "lp"
$$ 0 
$$ probetype_ 2 2 8 0 0 2 1 0 1 64
$$ 1 "liquids"
$$ 0 
$$ probestyle_ 2 2 8 0 0 2 1 0 1 64
$$ 1 "db"
$$ 0 
$$ proc 2 2 10 0 0 3 1 1 1 64
$$ 1 "ft"
$$ 0 
$$ procdim 7 1 32767 0 0 3 1 0 1 64
$$ 1 2 
$$ 0 
$$ proccmd 2 2 8 0 0 3 1 7 1 64
$$ 1 "wft2d('noop','noop','noop','noop','noop','noop','1','0','1','0','0','-1','0','1')"
$$ 0 
$$ processid 1 1 9.99999984307e+17 -9.99999984307e+17 0 3 1 0 1 64
$$ 1 0 
$$ 0 
$$ pwx2lvl 1 1 63 -16 1 2 1 0 1 64
$$ 1 55 
$$ 0 
$$ pwx 6 1 13 13 13 2 1 8192 1 64
$$ 1 8.6 
$$ 0 
$$ pw90 6 1 13 13 13 2 1 8194 1 64
$$ 1 8.3 
$$ 0 
$$ psppm 2 2 8 0 0 2 1 1 1 64
$$ 1 "6.00p"
$$ 0 
$$ pslabel 2 2 8 0 0 2 1 11 1 64
$$ 1 "gHMBCAD"
$$ 0 
$$ psatsolv 2 2 8 0 0 2 1 0 1 64
$$ 1 ""
$$ 0 
$$ pw 6 1 13 13 13 2 1 8194 1 64
$$ 1 8.3 
$$ 0 
$$ pstof 5 1 1000000000 -1000000000 0 2 1 264 1 64
$$ 1 599.5 
$$ 0 
$$ pwwet3 6 1 1000000 0 0.025 2 1 0 1 64
$$ 1 1000 
$$ 0 
$$ pwwet1 6 1 1000000 0 0.025 2 1 0 1 64
$$ 1 1000 
$$ 0 
$$ pwwet 6 1 1000000 0 0.025 2 1 0 1 64
$$ 1 1000 
$$ 0 
$$ pwwet2 6 1 1000000 0 0.025 2 1 0 1 64
$$ 1 1000 
$$ 0 
$$ pwwet4 6 1 1000000 0 0.025 2 1 0 1 64
$$ 1 1000 
$$ 0 
$$ pwx180r 6 1 1000000 0 0.025 2 1 0 1 64
$$ 1 1998.8 
$$ 0 
$$ pwx180ad 2 2 8 0 0 2 1 0 1 64
$$ 1 "One_NMR_W023_ad300"
$$ 0 
$$ pwx180 6 1 1000000 0 0.025 2 1 0 1 64
$$ 1 400 
$$ 0 
$$ pwx180adR 2 2 8 0 0 2 1 0 1 64
$$ 1 "One_NMR_W023_ad300R"
$$ 0 
$$ pwx180ref 2 2 8 0 0 2 1 0 1 64
$$ 1 "One_NMR_W023_ref200"
$$ 0 
$$ pwx2 6 1 13 13 13 2 1 8192 1 64
$$ 1 15 
$$ 0 
$$ r2 1 1 1e+18 -1e+18 0 4 1 1 1 64
$$ 1 0 
$$ 0 
$$ pwxlvlS6 1 1 9 9 9 2 1 8192 1 64
$$ 1 60 
$$ 0 
$$ pwxlvl180 1 1 9 9 9 2 1 8192 1 64
$$ 1 52 
$$ 0 
$$ pwxS6 6 1 13 13 13 2 1 8192 1 64
$$ 1 25 
$$ 0 
$$ pwx2lvl_cf 1 1 9.99999984307e+17 -9.99999984307e+17 0 2 1 0 1 64
$$ 1 1 
$$ 0 
$$ pwxlvl 1 1 9 9 9 2 1 8192 1 64
$$ 1 58 
$$ 0 
$$ pwxlvl180r 1 1 9 9 9 2 1 8192 1 64
$$ 1 44 
$$ 0 
$$ r1 1 1 1e+18 -1e+18 0 4 1 1 1 64
$$ 1 0 
$$ 0 
$$ pwxlvl_cf 1 1 9.99999984307e+17 -9.99999984307e+17 0 2 1 0 1 64
$$ 1 0.974 
$$ 0 
$$ ref 5 1 1000000000 -1000000000 0 3 4 0 1 64
$$ 1 0 
$$ 0 
$$ r6 1 1 1e+18 -1e+18 0 4 1 1 1 64
$$ 1 0 
$$ 0 
$$ r4 1 1 1e+18 -1e+18 0 4 1 1 1 64
$$ 1 0 
$$ 0 
$$ r3 1 1 1e+18 -1e+18 0 4 1 1 1 64
$$ 1 0 
$$ 0 
$$ r5 1 1 1e+18 -1e+18 0 4 1 1 1 64
$$ 1 0 
$$ 0 
$$ r7 1 1 1e+18 -1e+18 0 4 1 1 1 64
$$ 1 0 
$$ 0 
$$ ref_pwr 1 1 9.99999984307e+17 -9.99999984307e+17 0 2 1 0 1 64
$$ 1 60 
$$ 0 
$$ ref_pw90 6 1 13 13 13 2 1 8192 1 64
$$ 1 5.475 
$$ 0 
$$ ref1 5 1 1000000000 -1000000000 0 3 1 0 1 64
$$ 1 0 
$$ 0 
$$ reffrq1 1 1 9.99999984307e+17 -9.99999984307e+17 0 4 1 0 1 64
$$ 1 150.760568009 
$$ 0 
$$ reffrq 1 1 9.99999984307e+17 -9.99999984307e+17 0 4 1 0 1 64
$$ 1 599.564319331 
$$ 0 
$$ saveshapes 2 2 8 0 0 2 1 256 1 64
$$ 1 ""
$$ 0 
$$ rp 1 1 3600 -3600 0.1 4 1 3 1 64
$$ 1 -46.2503796589 
$$ 0 
$$ rfband 4 2 4 0 0 2 1 0 1 64
$$ 1 "ccc"
$$ 3 "c" "h" "l" 
$$ researchgroup 2 2 8 0 0 2 1 0 1 64
$$ 1 ""
$$ 0 
$$ refsource1 2 2 8 0 0 4 1 0 1 64
$$ 1 "dfrq"
$$ 0 
$$ refpos1 5 1 1000000000 -1000000000 0 3 1 0 1 64
$$ 1 0 
$$ 0 
$$ refstd_ 2 2 8 0 0 2 1 65808 1 64
$$ 1 ""
$$ 0 
$$ retentiontime_ 2 2 8 0 0 2 1 0 1 64
$$ 1 ""
$$ 0 
$$ rfp 1 1 1000000000 -1000000000 0 4 1 1 1 64
$$ 1 0 
$$ 0 
$$ rfl 1 1 1000000000 -1000000000 0 4 1 1 1 64
$$ 1 5460.60239356 
$$ 0 
$$ rfchnuclei 2 2 8 0 0 2 1 256 1 64
$$ 1 ""
$$ 0 
$$ rfl1 1 1 1000000000 -1000000000 0 4 1 1 1 64
$$ 1 2261.47011409 
$$ 0 
$$ rof1 6 1 13 13 13 2 1 8194 1 64
$$ 1 10 
$$ 0 
$$ rfp1 1 1 1000000000 -1000000000 0 4 1 1 1 64
$$ 1 0 
$$ 0 
$$ rof2 6 1 13 13 13 2 1 8194 1 64
$$ 1 25.1125 
$$ 0 
$$ sampwt 1 1 9.99999984307e+17 -9.99999984307e+17 0 2 1 0 1 64
$$ 1 0 
$$ 0 
$$ samplename 2 2 8 0 0 2 1 9 1 64
$$ 1 "Allison_BRA213A6P2_1219"
$$ 0 
$$ sa 7 1 10000000 0 0 3 1 1 0 64
$$ 1 1024 
$$ 0 
$$ rp1 1 1 3600 -3600 0.1 4 1 3 1 64
$$ 1 0 
$$ 0 
$$ sample 2 2 8 0 0 2 1 1 1 64
$$ 1 "Allison_BRA213A6P2_1219_20180620_01"
$$ 0 
$$ samplevolume 1 1 9.99999984307e+17 0 0 2 1 8 1 64
$$ 1 600 
$$ 0 
$$ sampleowner 2 2 8 0 0 2 1 0 1 64
$$ 1 ""
$$ 0 
$$ sampling 2 2 8 0 0 2 1 0 1 64
$$ 1 ""
$$ 0 
$$ satfrq 5 1 1000000000 -1000000000 0 2 1 0 1 64
$$ 1 -1014.83565444 
$$ 0 
$$ satdly 3 1 14 14 14 2 1 8192 1 64
$$ 1 1 
$$ 0 
$$ sas 7 1 10000000 0 0 3 1 1 0 64
$$ 1 0 
$$ 0 
$$ satpwr 1 1 30 -16 0.5 2 1 0 1 64
$$ 1 0.5 
$$ 0 
$$ satmode 4 2 4 0 0 2 1 0 1 64
$$ 1 "y"
$$ 0 
$$ saveglobal_ 2 2 8 0 0 3 1 0 1 64
$$ 21 "probe"
$$ "lcpeak"
$$ "loc"
$$ "lockpower"
$$ "lockgain"
$$ "lockphase"
$$ "lockfreq"
$$ "z0"
$$ "lkof"
$$ "vloc"
$$ "vrack"
$$ "vzone"
$$ "vproto"
$$ "pkpick"
$$ "parstyle"
$$ "operator"
$$ "studyid"
$$ "systemname"
$$ "probetype"
$$ "refstd"
$$ "probestyle"
$$ 0 
$$ selfrqw 1 1 9.99999984307e+17 -9.99999984307e+17 0 2 1 256 1 64
$$ 1 10 
$$ 0 
$$ sc2 1 1 3 3 3 4 1 8195 1 64
$$ 1 12.2465753425 
$$ 0 
$$ sbbiflg 4 2 4 0 0 2 1 0 1 64
$$ 1 "n"
$$ 0 
$$ sb 1 1 1000 -1000 0 3 1 0 1 64
$$ 1 -0.0565248 
$$ 0 
$$ sb1 1 1 1000 -1000 0 3 1 1 0 64
$$ 1 0 
$$ 0 
$$ sbs1 1 1 1000 -1000 0 3 1 1 0 64
$$ 1 0 
$$ 0 
$$ sbs 1 1 1000 -1000 0 3 1 1 0 64
$$ 1 0 
$$ 0 
$$ sc 1 1 1 1 1 4 1 8195 1 64
$$ 1 0 
$$ 0 
$$ segstab 3 1 14 14 14 2 1 8192 1 64
$$ 1 0.0005 
$$ 0 
$$ scoutinfo 2 2 8 0 0 2 1 256 1 64
$$ 1 ""
$$ 0 
$$ scans 2 2 8 0 0 3 1 0 1 64
$$ 1 ""
$$ 0 
$$ sdirtmplt 2 2 8 0 0 2 1 0 1 64
$$ 1 "$samplename$_%DATE%_"
$$ 0 
$$ selfrqc 5 1 1000000000 -1000000000 0 2 1 256 1 64
$$ 1 0 
$$ 0 
$$ segt5 3 1 14 14 14 2 1 8192 1 64
$$ 1 0.0005 
$$ 0 
$$ selfrqppm 1 1 9.99999984307e+17 -9.99999984307e+17 0 2 1 256 0 64
$$ 1 0 
$$ 0 
$$ sn 1 1 1e+18 -1e+18 0 3 1 1 1 64
$$ 1 0 
$$ 0 
$$ sfrq 1 1 1000000000 0 0 2 1 11 1 64
$$ 1 599.5679167 
$$ 0 
$$ sf 1 1 8190 0 1e-07 4 1 3 1 64
$$ 1 0 
$$ 0 
$$ seqfil 2 2 8 0 0 2 1 11 1 64
$$ 1 "gHMBCAD"
$$ 0 
$$ sf1 1 1 9.99999984307e+17 -9.99999984307e+17 0 4 1 0 1 64
$$ 1 0 
$$ 0 
$$ slpname 2 2 8 0 0 2 1 256 1 64
$$ 1 ""
$$ 0 
$$ shims 2 2 8 0 0 2 1 0 1 64
$$ 1 ""
$$ 0 
$$ slpsat 4 2 4 0 0 2 1 0 1 64
$$ 1 "n"
$$ 0 
$$ spdialog 2 2 8 0 0 2 1 0 1 64
$$ 1 "PRESATsolvent"
$$ 0 
$$ sp 1 1 1000000000 -1000000000 0 4 1 3 1 64
$$ 1 -5451.75671874 
$$ 0 
$$ solvent 2 2 6 0 0 2 1 11 1 64
$$ 1 "dmso"
$$ 0 
$$ sp1 1 1 1000000000 -1000000000 0 4 1 3 1 64
$$ 1 -2226.1354239 
$$ 0 
$$ spin 1 1 39 0 1 2 1 0 1 64
$$ 1 0 
$$ 0 
$$ wetpwr2 1 1 9.99999984307e+17 -9.99999984307e+17 0 2 1 0 1 64
$$ 1 0 
$$ 0 
$$ vjdialogarg 2 2 8 0 0 4 1 256 1 64
$$ 1 ""
$$ 0 
$$ time_exp 2 2 8 0 0 2 1 0 1 64
$$ 1 ""
$$ 0 
$$ study 2 2 8 0 0 3 1 0 1 64
$$ 1 ""
$$ 0 
$$ ssorder 7 1 20 1 1 3 1 0 0 64
$$ 1 7 
$$ 0 
$$ ssfilter 1 1 50000 10 0.1 3 1 0 0 64
$$ 1 50 
$$ 0 
$$ sreffrq 1 1 9.99999984307e+17 -9.99999984307e+17 0 2 1 0 1 64
$$ 1 599.564319331 
$$ 0 
$$ ss 7 1 32767 -32768 0 2 1 0 1 64
$$ 1 32 
$$ 0 
$$ sslsfrq 1 1 9.99999984307e+17 -9.99999984307e+17 0 3 1 0 0 64
$$ 1 0 
$$ 0 
$$ ssntaps 7 1 2500 0 1 3 1 0 1 64
$$ 1 20 
$$ 0 
$$ strtlp 7 1 1000000 1 1 3 1 0 1 64
$$ 1 2 
$$ 0 
$$ strtext 7 1 1000000 1 1 3 1 0 1 64
$$ 1 1 
$$ 0 
$$ sspul 4 2 4 0 0 2 1 0 1 64
$$ 1 "y"
$$ 0 
$$ strtext1 7 1 1000000 1 1 3 1 0 1 64
$$ 1 231 
$$ 0 
$$ strtpar 2 2 8 0 0 2 1 0 1 64
$$ 1 "PRESAT_01"
$$ 0 
$$ strtlp1 7 1 1000000 1 1 3 1 0 1 64
$$ 1 230 
$$ 0 
$$ systemname_ 2 2 8 0 0 2 1 0 1 64
$$ 1 "nmr600-vnmrs600"
$$ 0 
$$ svfopt 4 2 4 0 0 2 1 0 1 64
$$ 1 "y"
$$ 0 
$$ studyowner 2 2 8 0 0 2 1 0 1 64
$$ 1 "LMQPN"
$$ 0 
$$ studyid_ 2 2 8 0 0 2 1 0 1 64
$$ 1 "tmpstudy"
$$ 0 
$$ studystatus 2 2 8 0 0 2 1 0 1 64
$$ 1 ""
$$ 0 
$$ sw 1 1 5 5 5 2 4 8203 1 64
$$ 1 18115.942029 
$$ 0 
$$ svftmplt 2 2 8 0 0 2 1 0 1 64
$$ 1 "$pslabel$_"
$$ 0 
$$ sw1 1 1 5000000 1 -1.25e-08 2 1 0 1 64
$$ 1 36182.7227499 
$$ 0 
$$ text_string 2 2 8 0 0 4 1 256 1 64
$$ 1 "Allison_BRA213A6P2_1219"
$$ 0 
$$ temp 1 1 200 -150 0.1 2 1 8 1 64
$$ 1 26 
$$ 0 
$$ tauC 3 1 8190 -8190 1.25e-08 2 1 0 1 64
$$ 1 0 
$$ 0 
$$ tempFTS 1 1 200 -150 0.1 2 1 1 1 64
$$ 1 25 
$$ 0 
$$ th2d 1 1 1 1e-18 0 4 1 17 1 64
$$ 1 0.8 
$$ 0 
$$ th 1 1 1000000000 0 0 4 1 1 1 64
$$ 1 2 
$$ 0 
$$ time_complete 2 2 8 0 0 4 1 0 1 64
$$ 1 "20180622T040301"
$$ 0 
$$ tof 5 1 7 7 7 2 1 8202 1 64
$$ 1 599.5 
$$ 0 
$$ tin 2 2 1 0 0 2 1 2 1 64
$$ 1 "n"
$$ 3 "n" "w" "y" 
$$ time_saved 2 2 8 0 0 4 1 0 1 64
$$ 1 "20180622T040302"
$$ 0 
$$ time_processed 2 2 8 0 0 3 1 0 1 64
$$ 1 "20180622T040302"
$$ 0 
$$ time_plotted 2 2 8 0 0 3 1 0 1 64
$$ 1 ""
$$ 0 
$$ time_run 2 2 8 0 0 2 1 0 1 64
$$ 1 "20180620T172422"
$$ 0 
$$ time_submitted_local 2 2 8 0 0 2 1 0 1 64
$$ 1 "20180620T172419X05PMWedJun"
$$ 0 
$$ time_submitted 2 2 8 0 0 2 1 0 1 64
$$ 1 "20180620T172419"
$$ 0 
$$ time_svfdate 2 2 8 0 0 2 1 0 1 64
$$ 1 "20180620T172419"
$$ 0 
$$ tnbippwr 1 1 17 17 17 2 1 8192 1 64
$$ 1 56.5 
$$ 0 
$$ tn 2 2 4 0 0 2 1 8 1 64
$$ 1 "H1"
$$ 0 
$$ tlt 1 1 1000000000 -1000000000 0 4 1 1 1 64
$$ 1 0 
$$ 0 
$$ tnbippw 6 1 1000000 0 0.025 2 1 0 1 64
$$ 1 60 
$$ 0 
$$ tnref 2 2 8 0 0 4 1 1 1 64
$$ 1 "Me4Si, 1% in CDCl3"
$$ 0 
$$ tnbipshp 2 2 8 0 0 2 1 0 1 64
$$ 1 "bip60us"
$$ 0 
$$ tnshapes 2 2 8 0 0 2 1 256 1 64
$$ 3 ""
$$ ""
$$ ""
$$ 0 
$$ vch2 2 2 8 0 0 2 1 8 1 64
$$ 1 "dn"
$$ 0 
$$ trace 2 2 2 0 0 4 1 3 1 64
$$ 1 "f2"
$$ 2 "f1" "f2" 
$$ tpwr 1 1 17 17 17 2 1 8194 1 64
$$ 1 57.5 
$$ 0 
$$ tofh2o 5 1 1000000000 -1000000000 0 2 1 0 1 64
$$ 1 599.5 
$$ 0 
$$ tpwr_cf 1 1 9.99999984307e+17 -9.99999984307e+17 0 2 1 0 1 64
$$ 1 1.0363 
$$ 0 
$$ userplotter 2 2 8 0 0 4 1 0 1 64
$$ 1 "printer"
$$ 0 
$$ tunemethod 2 2 8 0 0 2 1 0 1 64
$$ 1 "n"
$$ 0 
$$ vch1 2 2 8 0 0 2 1 8 1 64
$$ 1 "tn"
$$ 0 
$$ vch6 2 2 8 0 0 2 1 8 1 64
$$ 1 ""
$$ 0 
$$ vch4 2 2 8 0 0 2 1 8 1 64
$$ 1 "dn"
$$ 0 
$$ vch3 2 2 8 0 0 2 1 8 1 64
$$ 1 "z"
$$ 0 
$$ vch5 2 2 8 0 0 2 1 8 1 64
$$ 1 ""
$$ 0 
$$ vf 1 1 1000000000 0 0 4 1 3 1 64
$$ 1 174.310211182 
$$ 0 
$$ vchannelmap 2 2 8 0 0 2 1 256 1 64
$$ 4 "0"
$$ "1"
$$ "z"
$$ "1"
$$ 0 
$$ vjdialog 2 2 8 0 0 4 1 256 1 64
$$ 1 ""
$$ 0 
$$ wbs 2 2 6 0 0 3 1 3 1 64
$$ 1 ""
$$ 0 
$$ vproto_ 2 2 8 0 0 2 1 0 1 64
$$ 1 ""
$$ 0 
$$ vp 7 1 500 -500 0.1 4 1 3 1 64
$$ 1 0 
$$ 0 
$$ vo 1 1 500 -500 0 4 1 1 1 64
$$ 1 0 
$$ 0 
$$ vloc_ 2 2 8 0 0 2 1 8 1 64
$$ 1 "0"
$$ 0 
$$ volume 1 1 9.99999984307e+17 -9.99999984307e+17 0 2 1 0 1 64
$$ 1 0 
$$ 0 
$$ vpfi 1 1 500 -500 0 4 1 0 1 64
$$ 1 0 
$$ 0 
$$ vpf 1 1 500 -500 0 4 1 0 1 64
$$ 1 0 
$$ 0 
$$ vsproj 1 1 1000000000 1e-06 0 4 1 3 1 64
$$ 1 419.716464337 
$$ 0 
$$ vs 1 1 1000000000 1e-06 0 4 1 3 1 64
$$ 1 115.786948807 
$$ 0 
$$ vrack_ 7 1 5 1 0 2 1 0 1 64
$$ 1 1 
$$ 0 
$$ vs2d 1 1 1000000000 1e-06 0 4 1 3 1 64
$$ 1 839.432928675 
$$ 0 
$$ vtwait 3 1 14 14 14 2 1 8194 1 64
$$ 1 300 
$$ 0 
$$ vtc 1 1 255 0 1 2 1 2 1 64
$$ 1 20 
$$ 0 
$$ vzone_ 7 1 15 1 0 2 1 0 1 64
$$ 1 1 
$$ 0 
$$ wet_cf 1 1 9.99999984307e+17 -9.99999984307e+17 0 2 1 0 1 64
$$ 1 1 
$$ 0 
$$ wdone 2 2 8 0 0 3 1 0 1 64
$$ 1 ""
$$ 0 
$$ wc2 1 1 4 4 4 4 1 8195 1 64
$$ 1 124.506849315 
$$ 0 
$$ wc 1 1 2 2 2 4 1 8203 1 64
$$ 1 216.801886792 
$$ 0 
$$ werr 2 2 6 0 0 3 1 3 1 64
$$ 1 ""
$$ 0 
$$ wds 2 2 8 0 0 3 1 0 1 64
$$ 1 ""
$$ 0 
$$ wet 4 2 4 0 0 2 1 0 1 64
$$ 1 "n"
$$ 0 
$$ wetfrqw 1 1 9.99999984307e+17 -9.99999984307e+17 0 2 1 256 1 64
$$ 1 100 
$$ 0 
$$ wetfrq 5 1 1000000000 -1000000000 0 2 1 256 0 64
$$ 1 0 
$$ 0 
$$ wetfly 4 2 4 0 0 2 1 0 1 64
$$ 1 "n"
$$ 0 
$$ wetfrqs 2 2 8 0 0 2 1 256 1 64
$$ 1 "seduce"
$$ 0 
$$ wetpwr 1 1 9.99999984307e+17 -9.99999984307e+17 0 2 1 0 1 64
$$ 1 0 
$$ 0 
$$ wetpeaks 7 1 10 0 1 2 1 0 0 64
$$ 1 1 
$$ 0 
$$ wetpwr1 1 1 9.99999984307e+17 -9.99999984307e+17 0 2 1 0 1 64
$$ 1 0 
$$ 0 
$$ xy 7 1 19 19 19 2 1 8192 1 64
$$ 1 737 
$$ 0 
$$ wp1 1 1 100000 0 0 4 1 3 1 64
$$ 1 36147.3880597 
$$ 0 
$$ wetshape4 2 2 8 0 0 2 1 0 1 64
$$ 1 "wetshp"
$$ 0 
$$ wetshape 2 2 8 0 0 2 1 0 1 64
$$ 1 "wetshp"
$$ 0 
$$ wetpwr4 1 1 9.99999984307e+17 -9.99999984307e+17 0 2 1 0 1 64
$$ 1 0 
$$ 0 
$$ wetpwr3 1 1 9.99999984307e+17 -9.99999984307e+17 0 2 1 0 1 64
$$ 1 0 
$$ 0 
$$ wetset 2 2 8 0 0 4 1 0 1 64
$$ 1 "set1"
$$ 0 
$$ wetshape2 2 2 8 0 0 2 1 0 1 64
$$ 1 "wetshp"
$$ 0 
$$ wetshape1 2 2 8 0 0 2 1 0 1 64
$$ 1 "wetshp"
$$ 0 
$$ wetshape3 2 2 8 0 0 2 1 0 1 64
$$ 1 "wetshp"
$$ 0 
$$ whatemail 2 2 8 0 0 2 1 0 1 64
$$ 1 "message"
$$ 0 
$$ wf 1 1 8190 0 1e-07 4 1 3 1 64
$$ 1 0.1499784 
$$ 0 
$$ wexp 2 2 6 0 0 3 1 3 1 64
$$ 1 "procsave"
$$ 0 
$$ wf1 1 1 9.99999984307e+17 -9.99999984307e+17 0 4 1 0 1 64
$$ 1 0.0283008 
$$ 0 
$$ wnt 2 2 6 0 0 3 1 3 1 64
$$ 1 ""
$$ 0 
$$ whenemail 2 2 8 0 0 2 1 0 1 64
$$ 1 "never"
$$ 0 
$$ wp 1 1 5000000 0 0 4 1 11 1 64
$$ 1 18107.0963542 
$$ 0 
$$ wtfile1 2 2 15 0 0 3 2 1 1 64
$$ 1 ""
$$ 0 
$$ wstart 2 2 8 0 0 3 1 0 1 64
$$ 1 ""
$$ 0 
$$ wrtp 2 2 8 0 0 3 1 0 1 64
$$ 1 ""
$$ 0 
$$ wqinit 2 2 8 0 0 4 1 0 1 64
$$ 1 ""
$$ 0 
$$ wshim 4 2 4 0 0 2 1 1 1 64
$$ 1 "n"
$$ 15 "e" "f" "g" "n" "s" "0" "1" "2" "3" "4" "5" "6" "7" "8" "9" 
$$ wtfile 2 2 15 0 0 3 1 1 1 64
$$ 1 ""
$$ 0 
$$ x3 7 1 19 19 19 2 1 8192 1 64
$$ 1 5358 
$$ 0 
$$ x1 7 1 19 19 19 2 1 8192 1 64
$$ 1 3790 
$$ 0 
$$ wtune 4 2 4 0 0 2 1 0 1 64
$$ 1 "n"
$$ 11 "s" "t" "e" "i" "n" "o" "v" "1" "2" "3" "4" 
$$ x2y2 7 1 19 19 19 2 1 8192 1 64
$$ 1 -2051 
$$ 0 
$$ x4 7 1 19 19 19 2 1 8192 1 64
$$ 1 0 
$$ 0 
$$ xdiag 1 1 1e+18 0 0 4 1 17 1 64
$$ 1 0 
$$ 0 
$$ z3xy 7 1 19 19 19 2 1 8192 1 64
$$ 1 0 
$$ 0 
$$ z2xy 7 1 19 19 19 2 1 8192 1 64
$$ 1 -5134 
$$ 0 
$$ yz2 7 1 19 19 19 2 1 8192 1 64
$$ 1 9719 
$$ 0 
$$ y3 7 1 19 19 19 2 1 8192 1 64
$$ 1 1431 
$$ 0 
$$ xz2 7 1 19 19 19 2 1 8192 1 64
$$ 1 -6547 
$$ 0 
$$ xz 7 1 19 19 19 2 1 8192 1 64
$$ 1 2493 
$$ 0 
$$ y1 7 1 19 19 19 2 1 8192 1 64
$$ 1 874 
$$ 0 
$$ yz 7 1 19 19 19 2 1 8192 1 64
$$ 1 -3686 
$$ 0 
$$ y4 7 1 19 19 19 2 1 8192 1 64
$$ 1 0 
$$ 0 
$$ z2 7 1 19 19 19 2 1 8192 1 64
$$ 1 -288 
$$ 0 
$$ z1 7 1 19 19 19 2 1 8192 1 64
$$ 1 -5172 
$$ 0 
$$ z0_ 1 1 19 19 19 2 1 73744 1 64
$$ 1 -5517 
$$ 0 
$$ z1c 7 1 19 19 19 2 1 8192 1 64
$$ 1 -1044 
$$ 0 
$$ z2x2y2 7 1 19 19 19 2 1 8192 1 64
$$ 1 -946 
$$ 0 
$$ z2c 7 1 19 19 19 2 1 8192 1 64
$$ 1 196 
$$ 0 
$$ z2x3 7 1 19 19 19 2 1 8192 1 64
$$ 1 0 
$$ 0 
$$ z3x 7 1 19 19 19 2 1 8192 1 64
$$ 1 -1067 
$$ 0 
$$ z3 7 1 19 19 19 2 1 8192 1 64
$$ 1 -1085 
$$ 0 
$$ z2y3 7 1 19 19 19 2 1 8192 1 64
$$ 1 0 
$$ 0 
$$ z3c 7 1 19 19 19 2 1 8192 1 64
$$ 1 0 
$$ 0 
$$ z3x3 7 1 19 19 19 2 1 8192 1 64
$$ 1 0 
$$ 0 
$$ z3x2y2 7 1 19 19 19 2 1 8192 1 64
$$ 1 0 
$$ 0 
$$ z4y 7 1 19 19 19 2 1 8192 1 64
$$ 1 3210 
$$ 0 
$$ z4c 7 1 19 19 19 2 1 8192 1 64
$$ 1 0 
$$ 0 
$$ z3y3 7 1 19 19 19 2 1 8192 1 64
$$ 1 0 
$$ 0 
$$ z3y 7 1 19 19 19 2 1 8192 1 64
$$ 1 4156 
$$ 0 
$$ z4 7 1 19 19 19 2 1 8192 1 64
$$ 1 -3440 
$$ 0 
$$ z4x2y2 7 1 19 19 19 2 1 8192 1 64
$$ 1 0 
$$ 0 
$$ z4x 7 1 19 19 19 2 1 8192 1 64
$$ 1 2515 
$$ 0 
$$ z4xy 7 1 19 19 19 2 1 8192 1 64
$$ 1 0 
$$ 0 
$$ z8 7 1 19 19 19 2 1 8192 1 64
$$ 1 0 
$$ 0 
$$ z6 7 1 19 19 19 2 1 8192 1 64
$$ 1 -2403 
$$ 0 
$$ z5x 7 1 19 19 19 2 1 8192 1 64
$$ 1 0 
$$ 0 
$$ z5 7 1 19 19 19 2 1 8192 1 64
$$ 1 -2149 
$$ 0 
$$ z5y 7 1 19 19 19 2 1 8192 1 64
$$ 1 0 
$$ 0 
$$ z7 7 1 19 19 19 2 1 8192 1 64
$$ 1 -5918 
$$ 0 
$$ zx2y2 7 1 19 19 19 2 1 8192 1 64
$$ 1 -716 
$$ 0 
$$ zoom 7 1 32767 0 0 4 1 0 1 64
$$ 1 0 
$$ 0 
$$ zxy 7 1 19 19 19 2 1 8192 1 64
$$ 1 -3186 
$$ 0 
$$ zx3 7 1 19 19 19 2 1 8192 1 64
$$ 1 851 
$$ 0 
$$ zy3 7 1 19 19 19 2 1 8192 1 64
$$ 1 1099 
$$ 0 
$$ 
##$PARAMETERFILE=	(text, ASCII, c:/Users/aliso/Dropbox/BRA213/Artigo_rifamicina/Rifamicin%20JNP/Artigo%20JNP_2025/Resubmiss%C3%A3o_JNP/Salinirifamycin%20B/gHMBCAD_01.fid/text, 0)
$$ Allison_BRA213A6P2_1219
$$ 
##.ACQUISITIONSCHEME=	ECHO-ANTIECHO
##NTUPLES=	NDNMRSPECTRUM
##VARNAME=	FREQUENCY1,	FREQUENCY2,	SPECTRUM
##SYMBOL=	F1,	F2,	Y
##.NUCLEUS=	13C,	1H
##VARTYPE=	INDEPENDENT,	INDEPENDENT,	DEPENDENT
##VARFORM=	AFFN,	AFFN,	ASDF
##VARDIM=	2048,	4096,	8388608
##UNITS=	HZ,	HZ,	ARBITRARY UNITS
##FIRST=	33921.252635810000356,	12655.339635440002894,	0.013315577991306781769
##LAST=	-2243.802768997275507,	-5456.1795561505759906,	0.0035506135318428277969
##MIN=	-2243.802768997275507,	-5456.1795561505759906,	9.6301091616624034941e-06
##MAX=	33921.252635810000356,	12655.339635440002894,	9.6896638870239257812
##FACTOR=	-17.667345092724609401,	-4.4228374094238285252,	0.00012112079858779907146
##PAGE=	F1=33921.252635810000356
##FIRST=	33921.252635810000356,	12655.339635440002894,	0.013315577991306781769
##DATATABLE=	(F2++(Y..Y)), PROFILE
-2861A09O8k8q1nJ22J25k1j63NO2o4j12R2M2q7MP8N2ln1%M2k4n7M0K4j7KL1pn6k2K3K1%pj8
-2824A19k0pJ7Ln2l6L2P2O1j5m6k1J3K5K0j7p3o2N8P0R8K4j02n7j6%J99P8o7j15p3j9R8Q3
-2790B72l8r9r9P3Q7l5p5JM4J3p5J6J14L4Jo4j33Q0O5n3Rj3j9J71R1j2n6m1pk4o0j9N8K0j34
-2755I3J9R5n9j11lrmnJ2LJ04R6j9m9k1m5M4R9J3j2L2j04j12J85O0k4j4J5l2r3p4m9N9OK9
-2720A25O7q5LJ40L9n1n5nm0j18O7K0k5K8M8L8K9l0j01J20R3j03j07O7OJ3k6o4j9M2K7KL1
-2687A76p2QK10O1n6m2q5j09J5J1M6M4m4o3j3n0k2K7R1K9q4rO8np3M4J49L0j13r7J40P7k1
-2654B68l3mK6K7q1o0N9j1n2p2m3O0J4K6OK4N9j6q9n5K2O2P3L8L6P5Nj21k03J36P7o3r8o6
-2620B6M5nJ06J07L7j4L8P5n3j60j25k3J7OJ2M1M7k1kQ2Kn9m4n1n3J37N0k9lL6K2n3r8m2L8
-2585H9l4Ll0M4P2J8Jm7lJ13K0q6j4qq6J07O8q6o7R4q1Q2J76Mj09r6o6n5O7J46P3n1o6j5J1
-2550A88O2P2m1k13J32J03o5p1k8LQ9L4kPk8q7m5k1M3m0Ml0j1N3k2Q2R0k0j55J94J57J5m8
-2517D01r6j48lJ17O1m1j32M4J21j9n6J6l6j98J77Q4m8k0k6k0J2mQ6J45Kj50j25P6Q4j04j49
-2486E1Q6m8l8j8O7J13L0n5k8Lk1k9n7pQ5R6J01k0j00q6o1K6P4mn6J9j6k7Mpl6J0mJ01J22
-2451B70J22L4j49j70M5L5k8p6K1L1M7O1%p2p6N1N0l1k7k3l8J13K9j01q7K8J2N9k4J7J23N0
-2419B96r1j11pJ4Q6R7m8j32K6pj7m1N8J40Q9m6j38q6m2J0J19N5m9l4nj2Rm5J42K6j27j7Q4
-2386A96lo9k7Rl2J6J3K7j3m1OM4M1K0km4p7m1J15R0m3M8J73Qj58j60J9N5k5k5K0kk2%L1O7
-2350B14j3p4j0L0J9l7n7j7O4O6M7J8l8p8l1lJ5J14Q6n1j23k1M5m0l6J38L2p3p8J0K9j6k2
-2317A09k0o8J11J31R0N7J3p2j61r6J15J6o7O4J04%j04p0Q3K1j0J0J0nl4m5M9l7q0J03n5o2
-2285A00O0n0J22N6r4rk8r2L5J24J30Po1l4m6j0J7l5p6q5K8N8M4KL7L1j04l3P8j5m7J2J04
-2252B26K9r8n0N1J12Mo0n4O6J77Lj70j05J01Q9P7j1j77q8K4m4P8J0l5K2O6K9k5k4l2o2pM6
-2219A68k9jK8qk5p0m4PN0Q8kj12J18L6q7m9N7M2rj00M0Q3q5P5J24k3q6m0Q9J43Q8j6j14j43
-2185A93q2J2J3m9J21J55L1j01m6Q5J3q2j31q0J8P5K6j8n8l7J60L0r7l4P1j3j03j8M6M5M9
-2154A94Jm8m2o8O5L9o1l3P1K4K6j6j00P9M7l4l3l3K0J21J23L8r2j22M0Q0rj4n9j53N6j2q2
-2121A3Q2N4N1N2J1q5j09m3J19N4q4r3Q0K3OP1P3k9m5M8L2n3j11r8R0K7n9PJ25Kq5L3j5q7
-2087E7Qk5K2Q3L1Qk4q8O7O4m9OO7j2l7Ojo2rP7J20J01k0j39pJ19L6n6j36r5O1M8%q1o8J19
-2051A91N4n0n3j4L1k3j10L5krJ6PJ7LmN9J09N7m7r1n3l1M0J67J8j99l9M0K6k2n5M8L6Lk2
-2016A33k8P4L2j07k5J36J1q0o7J0L3pp4N5O2l2p7K6R6N3l2j05l9O1J3MM6L4l0p2n0K3J09
-1983A86R3o0j18P3M0k6m2jL4lN3M6n3m3J33L9j56r7J06L7l8o5r7J20N3n9j01J9L8k7L9R3
-1951B16O0QM4L8q8k03O7N3l5kJ7R7K6m0O4Jj29j21l1kJ50J25m9q5M1o6j36P9M0M5j3p7o8
-1918B6J1P3L6k7M6nj21J11K9Ll1n2Kk3%J15J5j9M0J9k9l6r3j4N4o0l5KR5J9k5L8J7q8O7Q4
-1882B44K9j2o0p1n5L5R0M9pm0j7K3nj4K5K1J3m6r5p9nM9M4J9k5k2M4J3l3m2NP5J07N4m7j06
-1846A58r5J0M6J34J63Kj47j68j8K0k6KkKj6l1%L7N7O1M2M7M5P0J0j11j65m9J40J50Qq5q6
-1813B05j56J50J44j9k5n1j42P6L0n2Kk0n5n6N3O3j9n0l2N0J5J8OJ53J85Q8n4j50j3M8p3j02
-1781B17n1j3k1N1J6k5k0LlJ83J64q0k23lR7k2j19m2J00k0m2J00j4j18J05Rj38l1O4lo7O2
-1749A16K20J22o5j55n4O3j5j80R9N8m5J9J00K2j67k6J43rr0r6k4R0J50Q2n5j41l5L7l3R4
-1719B25P1l0m8o1r3K3J1n2LL3o7J06O5r0KJ05k9o3OOJ3P9J18j1k04J6R8j0N1J21%j68o6K4
-1685A84j10J8O3j7l8QO0L6m6l6M3O1J16L7j14l2R3k3j62k9J81N0p8p5N4Q7l9j31MQ8J7q7
-1653A83j26j6L9M7N2mq9p5N7Q2P7J8p1j09J18Q1j7qL6no5m3%l2J7O5M5n9o6J15kp5k1j3j8
-1618A18n1j4J60J34P0k4j28j58Nlr9J75J39Jj1L7r2p9Q1O0K7m0j16J3O4rq9j62K03P6j17
-1587A71r7J34M8m3n7j3J5LmK9Mo6J4P0k8o8p2L1N0o9M5Q7J1Pj0n7j3R2O6n1n5oL4J5m1k6
-1551A50m7MN8N8K7k9p4l0J1j3n8J09J49K0j18j47l8P5P3M2o1q1J59J29M3j32j86n0O2M0n5
-1520I0m7O1%J0K0m3O9J27j4j05j7R9N5j06k2Q9o5o8L6k9o2rJ01P0%l8k5M9O8K4k6n9q7j14
-1486C2P0nO8J34Nj31j58J32Mo5n4L0P3N0L2k6l5NP1N5o7j80R5k9n9J23O1o7j37J03J9rJ5
-1453A55k1r0J09L0n0J05M1r3j12KK4%jN6P0N7K9q2j59O9M0j7K5K4j9j1K7j1r1l6O0Nk3pr
-1418I6L2K3n5l5qL8LL8J67J0j85l7k4P8R9q2j41P4J78J46m2j75j54J6J08Q8On8o9j2K1pp6
-1385F1O1Q7l0j1k2q4m1R5J53M8l9l7k3Rn7q6O3L8l3j5M7L8N1lj12r9Q6O6M5qp0j00P4R4k6
-1350B20j13m5R6O5l3M1J94L7m6M3kj97j60J33on4lQ3O5k3q0j74K03J72j05k25j3NJ8JM5J34
-1318B76J18p3j88p5k4J01P5l0M3N4j13r0M6O8O9oq1m2%j04J06O4rn7r6J83Q2n3j51m4P3P0
-1286A92J6p4N9P2o4j32J9J04O1j9q8m4kl8O2M2MK0L2k4j19kQ3J9J8mr4j6R9K6k9o4m0Kn5
-1251B2J49R8k2q0j3M4Qj0mm1j02K1N9l3j5L1k4J8O0mn1K7M9%q2l7N9o7M0mm8P7Kj4PQ3J50
-1214C53P1l6q7j57m4P9Q6Q8m9r6J5o2j10J03Q2O1N1k1j31j18J45P5n3j02JOn3J41J69jj62
-1183B44j35L9Q8n8r4K48M2j48o9M4m0j08N6J45M9m9l1N1k1j59J7R4m8k4J5m2K9L4n5q8J31
-1152A57On3l4J10J22j05j84J23j5m4J0qj8n4R7%n8K12P4j18j60J6K4L6M3N9J09R9jp6k6M9
-1120C92lr7j33j16L6J90J76k1k31j2Oj64P1K3N8J01L4J8N9J3l8p2j08r0J00O2n8r3L8J18
-1090B59N9r2o1R5m2j67M4k6J04K6p6p6l9O3J14O6m8j28Q3O9o9j03j6N0P5N4o8k4J85J3j38
-1059A86n8M1qk9J0k4l7m0M6N1l7k7L6k0J74O1j33j12O7%jL3kj01J8P9p1J11J37r8j43K47
-1027C56Q1j32j78p3QOoklJ40J13L0o8l7P3J1j8n0j14j6R1J6j15l6J07K6MJl3o4o2N6K5Jj
-992A37l9l2P1N9K4o2n2P2M9K2l2o1j5k5m7P7N2j8QP1M5kojp2j37kL3N5R7N8n4j02l9j08J21
-956A45O2o1m0O3P7j0r4j12N7Q4m2p0R3m4p2PJ21P2m7k5j2r9M4K7l2O3Ok5oM0M2J2M9J7q5
-921B05j38k7j4P0pK3J95O6p9j27j29K32K40L3j77j76j01NL2J41J35Jr8r1k0K5j2j01m2Q7
-891A51m8J13Q8n5m6J3j4r0k4M6M2q3J0J23k5j29k3L3jO0l8K5R2q6J7Q3J9L8O9R1L4j06j94
-858A85r4M4L4j11Q9R6m3N8Q4K5k3j06p1J48L8j35j58k6N1J31K8j16n2N5J6Q4M0j05r4J03
-828A75K22O2j51j44M0J47P0p7j29K3O8p5j64mJ9R6K6m1LR3J22kj54j77J0P2P8J1j13l2K4
-797I8oJ42l8p7R3J3%J4k4k6m8r1j6M2K2K7L4mo5m4P3L3J9j4K6J4m2j39J19M4l2l2l6nm1J55
-761A88J98N7j08j15JN5L8n0p3j9k9q9J0L9J5Q3M0r6r9J28l5q6nQ6N6m0n6ML0M2M7mq3q2n
-726D3L4j2M2J02J9r0m4L2J6RR6J12Rr8j06l4o3K6P6mJK6m5n4LmJ12J5q6p6lK7L0J8K4L6L2
-689B21rk1J9K1n3m6N7lo9p1Q3J08Kp5J2K6o8j14L6l7J38J69N1j10j48R5Q0Qk2q6j40Q3P7
-656B14J2n1q4m7K5M6K1n4mj5MmJ03Q5m6q6j2L5pm5mJ5L3P5L8k2p7j37J60P7Mo5n8J09J31
-621C69O5n5j75j72N6n9O5J35O9r6j54l2J08J45M4m9q0n8o3M1J0p7J50P2j06j00J74Q7rr1
-591B14n5Lm2rQ1N0o0j51N6KP3M2RL8o1q7l7m3J9K9l3L9J36N0p0j45M6Q3K5j2m7p1K1nm6k4
-555A8P4R5Q2%r5q7J6J1j1LQ7J46L1j90j0P3j40%J05o5nJ04pm5Jm5q0kL3O2R1O1K2N2O6k2
-519D29j25j19j8l3p8j9J6Q5M5oj9l2p8K8P8L6No1j19J57N2q8n7Q3Q4P7L1kj7l7n3n5n0p6
-485F4j3R5K5OJ7n7q9k3L5Jm7P1J11J9r4p1N2Nk9j1l8M0J16P9o1j35N5N8j5k6l3l4M8lm9J12
-449A81jl0M5J4k0n3j21R8M4j5j0ppL9O1m4j39J9j1K8%M6P4O2Pm9k4n0l6QO8Q7l5q8q7P5J56
-412B85K2n6m8mM3kj01k0J46O6n3j63l8R5n3J2P4m8r3J11R2N2N1Pm9k3O2O1l1q4p4n3k6oL0
-377A84M3l0p3K0L7O2k2n9n8%J10Qm8j8J6L0L1l1p5q4J01R7k9k3m1r0J8J19j8j26K36jk46
-344D0K49J25o7j28j18J8N1mP5N6p3j40mJ23K8j0J7j6j02q9J59J14K3rLLMJ1J0Lj8n4j02j12
-310F6O5M8m2r0K4OLN4L6j2r1L6J00k1p8qR0J26N4o2o2J0J3r4j36J01N5K6Nq7m8P8kqJ4k0
-274A49J2J00J28K3j13j35k6J79K34O5j69k69j33J00J03N3l8r8K6J03k9r1q3K49K50k0j98
-247C72j02pn4j54J09kOQ1l2p8qM2O4Q3J02O7q4k27p1P7J0r0j0J59jj13j01k2P6J2K7J35L9
-214C05q2j39o1N1L3M8j7r2LP7J5o0l7L7Jl6lQ2M5j9m1l6K7N5n5k5N3r5J90N7o9rQ8K5o3p9
-178A74o4n6m2M6J51J60N3n2k2O2M8j5q0r4J4O3l5j47r3M7Qj3M7l0q2R5k2J0J0o3L5M6n2m4
-144F3Q0J45K4q5p2L9lj25J6Q8O8Q6Rj09n2Mp6J3J50J49mj62j36j7l5J58J55M0p1j24o9k5
-112A22k0O1K1MmK6L3k4m0N7J11J7m9j6r2j41M7Pl9N8P2pq0l9M9oJ6N8P2M1k5j2Qo9j41%J06
-75A82M4l2p4o2ON0pq1JO2J24N4j01j15J50l6K0K04O1n6K2Jr0o3po5r2J66P1j41j43J28j8
-42A63P1R0k7j29j01M5R0K0kM4L3n1j44jJ6n8M%PM4R4J33O7m7n3N4J04Lj22j40r5k5L7j4L5
-7A45J7j18J04J47J9j14j19K0j5m4O3J45J40L8r3j10l4oM7O4J1r7j53n5R5J17K3k0nl1q3j1
24H7P7O3Pl4L4J01m7j51l7O5J24R1rn7r4p6J8l3o7P1J53N6j14j87L7M7Q4L0m2m2Rj6o9k7m
59D8j9N4J39M2j05r3M9K4K0k9m5Ll4L4M4k5o1Q0rq2J53P5q0q0N9J59R4n4o3l0j22jJ99L8j6
94C66L7l4o6m7m7q5k9J11J7k9J8M1J8lN9lj43j50P2Rm1n8M7M7rkM0K2R5M2q6j12n7J4J10O1
130B25l0L2J17m4k16Q7J1o4M0j5K9l2j7J7n1l5O0N4l2n4l7R4J42r4O0K27J1j32j05o2q3RO4
163A76j6K3l0j36N1k5J67J05j8r6k3L5j11J8J46l3q8N6O3K2j8q3j21j9J0L0N5MM5Qn7K7j3
196A54p9Q6K8k5K9m6p5l6P1J17%r2p0J28J02P6J5j10j71n4N7l2l6L3N8rm7k1K8L0J2J9qm3
230H9k0PRN6R6L9j06j7J57K2p9r3m7pO4N1L7O2K1j29j96J09PK0L9Mr1n7N5q2N1Jm6J51J05
265B82o7j40J76N8q1j26p6L4Q2mq0L1J20P1J6o2n9J9o4o4P6N1kkm0JM4k1r5%P0jM3J1k6L5
301B10L6N9P3K4q1j47m7M4L5k9j33R9Q0k8p0q9L5N5M0M2M3J7l6j11l3J96M6j13j37k9O3M6
333A60k4k1P1M0n8n7M0O0k0n5l9J0JR8J54L6k0K0J0j05j81MO9m0p6M4J8n3o6L4Nj3L7P3M1
368A97qm1p8k8J21N7k5L5L3J0j5mK9J0Ll9L4O6m0j32j11O0j0j5J20N7J9mm9j1Rm2r7J4J00
403B25M0Nj9K4M4o4p8J25l7j08J5j13O0P6J4L3k2j23l7J15P0Po1m9PJ6l2p3k7JM2O6Nj5L1
438A63omRm2jP5J45M7j79j08K22P0n4j00q5j8j1p5M2P3j4l5j8m8kR5J4l6J6l8n6N1M5m7m3
473D7J01J9L1J2k8RK2N0K9j00j58L6QL5M5R5N7k3n6n7K9P3k2q2n5n6m8PL3l0Q1Q6o1l4Q5K5
509B05L3on4l5M8R7M7p4j25P4Q2Pj1j34K3J35k6l5N9Ok1Pl5q2m8J02J6j11N3P6j32l4J11r2
543A26n0N0o2oJ17L2j07M3R8o6j34J59J49N4o5j42j05M6JJ1Q1L8j07j38M2J95J64p4k57L5
573A28J7j09M4n2Q9M8p7m3O0k5J0P2k8k7M7k6J18J00q0j45L2j6r1K21O2j31j50kK1N6O7N5
605B45On6q4L8R3J3n2m8k1j9J4J02Qp6m1j1K9N8j8p1J09L5p6k7l0n2K00K8r5p0k6l2nJ14J1
640A93L0J3n8l9nQP9L9p3n6O3o6p6R3J1k4j0Lk3K9N6j0N7J44N4m7p5n0k4o3l7L3qj5RJ5j1
677A59l2l4M6M9n2j18O9N6j5n5J66J32n6j58mQl3kOO3R0j8o6pOO4%q0q9j7J04J57P3j6pr9
713B90r7K57M5j79j73r0mj5M4Q4M8jj27O3J56j9j04l6KJ4L2O5Q8Jj05m6k5p9J6L2J0k3l5J9
747A08M4J7L3l4k1L8m7jL4L8K2k0m5n4l9P8R4O4N8M7m9j29N3J01m4j36j16J2R1J11J48Q2j20
780D18k52j43J27R9K8oq2j28K34J12r3k01p8O5N7j8O5K2j26o2k7Q2k5M4J27O3n4j80J07L3
810B08L1Q6j2k6Pn4j61K2P8J0k3j09P9P5r1q2nP6J40J0j16o0m3J61J33o5n0L2j75J22J25l7
842B86rJ8o4o7OO7P4p0j79j1OP5M1o1L0J20O7m9j56k9Q8M7J12J47pj67o5K6n4q9m9K3N8m5
876A20r1M2rj0L3N3K9r0P0M9j06l1Q4Rq6M0J15m9j18P3R4k4q3QR6O3m4j24p8J4L5P5N3m1l8
911A33M0P7O3l0p7k8KJk2m0J20R3l9r6j07QJ38j7q7k4J6J%n2m8L8Q6P4N9rj00j2L1oM5j0r2
948A29M7J46O6m0q8m9l2j01J9Q7j5k9lPK3mq2j4L8J5P3J4q4o3O4J21Rn2N7R7l0j61j15J75
982B25K7j14o0N8J9j4l1j5Jl8m5K7L0N7N2N4M0l0j02K8J57L9r7q9J1L0o2j21J8J4lK2N2M1
1016A81J4OM1kj03L5Q8j7o7n6qK7L7N1J7p0m3J1K6L4k5q8m8J7N4o1J23M7J4J5j10J5L0q1n2
1051E2k2M8Qj5J8P4M4n7oJ5n6L3O3O3Jp4p2K4J09P8K9n0j64O6O5j71L2J15l6j24q2QJ15N8
1085A89o7o2J02P2%n8n1Q3Q6N9K5n8j37j34l1L2N4l2l0J38J17M4m6r5m0L1K1N2P3m8k02J87
1117B74J33j29k04J8J58N2Ll0j79J2K5r7N8kM1J11l9j85J59P5o0r8nL8k2n2K4J37J00p3j62
1148H1N2P7L6J7Ll9j31L9J67L2q4j77O9J8p7M5L0p1o9J09J34k0j83P7N9p1j12Q7j2K1O4M8
1180B19np8M5M4o9n9Ro0qN0M9lnO7L9p8j09J1mk7M1M6L9l4o3J3j3M2Mn1QJ09L6m4j6nm4JJ6
1219A13J7N7M1m7j19jP4M1ol3j2ll5p0
1233A7
##PAGE=	F1=33885.917945624554704
##FIRST=	33921.252635810000356,	12655.339635440002894,	0.011605173349380493164
##DATATABLE=	(F2++(Y..Y)), PROFILE
-2861A04O2l8q2K7J42J30k6j47J1L8o8m8P5L4j00p8J04Q7K3n4n0J4j6m8L1K7Pjrj8k5%J4%
-2827A22j1K9J3k8l6mj1m1J6j0M7N0npO%jJ4Qn4q8P2Q4R7%j27Lk3k3K20P7p7j31o7j6N3P9
-2790B30j5q3q3N6R1l2p3K4P8K0j05l6J17K1Ql6j12J7Q8n7jM3k7J39J04nn3m6l2m4l4K2P3
-2757B57qj73O8P5p7r7J2k6kpJ6RO6Q2k5m4kk8Q0J02j4n6oj12N0J51K8l9j7J7J1k2o9q2l6
-2722H2k9Q0K5j00R6J01Rp5r1M1L0q3l0O5Nk9K6O1N4qj07O1J09o0o1nl6ql8m1J9O3M2L1J6
-2687B15r9j7J87L4m9k5p9r4L2O2N2jo4l8K7Jl5l5L6Rp4N0P5j6p6J0J04K9p3l7R0L9m6l0M0
-2652B04P0M7o5r4M9Mq3r8L7OL5P3K0mQk6m4oK4L1M0%K6J02Nj33k01J63J00p0j44k3P9pP0
-2617A95J31N7m2k0O2m0j45j16J7N7K6mknp0N4J37Op0l8m4j07J34M7n5j6M1M0m4j24K0N2m2
-2584I2m8M4R6L4k9j4j8J9P3Mo1J1J0j00J3J26n3j58J12p8J02J80j6j36r8k5j4O4J11N0j7
-2553B76J9k4p4J9P9n3k15J89R0o4o6okO9L2j2Ron6m2J0J7o9k5l5j1M3K2P8M8l2j61J96J09
-2519C52KNn8j70k2J45P1l4j04O5P8n2l5M3mj67K0J33rk5m8k5M3KN2J20rj26j17O4R1j00j24
-2486E7J04o4PKo0J49O1l6p0l0J7j5l3n9O2J14J11jq2r1n3L3N6m4p0O3l6m9J8L5j7Jk1R5J44
-2451B98J16K4j40j29J0Jj2n1QN1O8L9l4r2j13M3Q7M8Lq5r6J17Nl7J2o6L0Q0l7qJ00M1r1p0
-2417A20Qj3R1J13k3j21o5pk0n7J13J45J05l6j51j24o6O4R2L9m0k9j4mnm6J56L5j07n7Q9J9
-2385B04m9m2nj7J3J8J8JJ%j0J7M0Jn8q9k5J08R9j2K9J03l4j58j24M3P1QLK8j5n6pN1M8n0
-2349A53j03nJ6N7Kl8k9K3P3Q3M0l9q1m3J2Q3J05L0j05j39j2K7j8J2J45P5l0p9m4%j5l0k4
-2316A02p1J14J68R2K0j4n6j39j65J50O7n3jP6J2q1m5O7j5l6K3O3M1l3r6ok0p4O8o0L3P1j01
-2283A01M2N8l9P5m6j44J13J18Q0l1r9o9J7O7K2n8q9m4oK9O4M5N8K4j07p2Q9Rn1k9P9N9l8
-2250B27l4O8P1o6j18o5J39J77j7j94o0J40P8O5Jj47j30j9r4Q4O3K0RPlMJ6k3p0k3L6qRLk5
-2215A21l8k7Ql3L7J01K6j10J9O6m2k1M6L5k5j03J5P0n1P3J08k2q8l0Q4J18Q5K0q1j62j15
-2184H4%J9n6J45J30J0p7l1Q8K8p9j51r5M7J33M6n0o9r4J25L1n4J4P4Jr7n3M5N9L8n1q3ol2
-2150C9P3M9o5o9N7j7P4j5n0J28J7p5o2M2R4Q5O2lj07j24L5R8K0k4q9j15J25j7j07O5M6L4
-2118B04N3J7p3r5m7J26M7r6m1M9mk9L1J03J5o0J0K8n5j22L0J17Oj25NJ36Rr6j8j2m4N0j6
-2085A03m1M0K3J1j9q2N0P3J7N6M1n6p9lJ5j5K5O7R9R1j7j40oR9Nn3j08q7P7O8Nr0o9J24K3
-2050B47q1m0KL2lp0m9j8NJ6K2M2J7K3P7O8j4p8p1l6n3Q9J87K2j77j27O3N6l2p6L2J9LopR2
-2014A76O3o6r8P4M6k7p0j6K5k6o6O7L0pmj6M9P1k1j20JO0K7J5M4K4n7r4l2J5R9R7l7q4J5
-1979A57L1j0l5ML3JN2N7n3o1J20J2j85M0J30k6j09n2j8R4M4l8p6r3J6K2L7P0M3J4P8M8q3
-1946B64j80O3P1j5j3l9K0M8lP6K3r6j01k8l6P4J59pj27J1%p0K6K2k2j8m0n0O2J9l1L5J08
-1913B05l1j24J30K2j8l4l9M4J3j05P2N2OP5M8m4p4j08k1L8o1O2m3QM0K0P2L4r4j0J01M5r
-1880B72o7r0n6Q6R6M1j7k1PJ2j8k8rJ7L1n1j02o3k7K0N2L1JK3N5L6ol6k8K7Q2L8o6j02o3
-1845G7m5P2J81J62j5j62j74n9J5k4J6K3N6J3l4n7j6P1J12J07L9qK9Qp7j23j6J21R8j4q2p6
-1813B18j12P8J37mj6o2j77P4M4k2K5J1j8k6j0K1m1n3l6NN0N9lJ38J63N1q6j46P9P8r3j28
-1781A98o1j0JK8Kk3PJ1k0J50J65l9j92j9R7j3j01q1R8km5P7k5r8J52Qj63k6P5j5p5R7K20
-1748C78J19p4j63n5N6k3j83R7O0j6M7Q6Oj61j22J31kn6k9k7N9J51O5o3j24n6J6O1J44L3p7
-1717B78r2o6j4M4Op7j6K6o0P5P1o2n2Q6j6rK4JJ5O0J10kj90k9R2J0J13J40k5j79n1J7j06
-1684A22n3Q9nm7K0J00N5o7o7L7M9J03M8j11r6J16J5j53o0K22R0p0j05JM6m6j31RP1j0p9q2
-1652A1K7L7O1N1Mo3p9l9L8O8O5pj02Q0Q7J5J8Kl4n0l8k7J3M3J8J6n6o3J07lr7J0N4j1q9P
-1616G4J16Q4O1Jq8j43o8jL6J03J06L4J7J8j10r1R5M5k6r0n7J06N9k0q8j40J55P0r4r9P7L9
-1584A81l1m0%J7PQK8J9l6pN0m3o9lM1K6n9N3N5l9k3Ml8nR0Q2j9m3j5K5Nq2p3k2J3R7R0K2
-1546B66o1n6Ok7l9l7J08J17j0j23j19J0N3O8M3o5n3J40J02M5j24j90K0J8L3l0k6O1j0l1M2
-1515A31M2J03J07l8j45n9R4P8j04m8J23n1p7L5j0n9m6J05Q7K5k8n1jL8L4J0l7j16j14J04
-1485A32pM7J39K5j31j88R4K0m7k7l9K1O9O8J3nL5P8M1r9k22J67l2j38J15P1k1j39P5N5PK0
-1453A97qr0K2M8k6J02lj12p5NJ9J3l2K9J17J03L5j15j47J05lo0P4O2j2l4j2k9q5m4O5L5j0
-1420A34j9K3M9mn2j8o1qoR7J87J6j90r0MQ2J14m6j01o2J43J46k0j71p6N8j1N0N7Lj4pk6l5
-1386A46n0M2L9n4lNo6l3J09J68M8q4r2j2M2k8m3J9K9q5NJ12K6J4qj08r4J10O4N8J0o3j35
-1353H8JJ13k7j27Q4Q9kn7N8J50L4%P8Oj59j73MROK3Q1N0n9j07j43K02J72p1k07r4N8MM9Q0
-1319B13R8P9j10k19l0J5R4M0n2R3O8j17q7O5R6Q1l2j07rJ1j20L4Q9L6m6q0J15L2p5j17L3
-1288I1N6K1j8k0Q2M0o6r5lQ4N5k8p9L%J4P4Mm2JL0j9j13NP2J3J8pj03O5J28K8n2r5p2j8j
-1251E3J62Q4m7r7JN2RKK6j6r9n7L5o7L8O7oNM9j3r7RP8O5m1r4M1p2J0Pl9J14Pj5j3K8J45
-1214C14R2j5p4j51j13P4J04J09Kp0j5o5j52N6O7N7N5j2q7l7J13N7o9j29QM0l5Q9J44oj53
-1183A98j07P7J05n3j87K23N5j10p2kl9n6K3J16P5J1j3Mk1j25j1J15l5n7O3Qm1j1n0RJ20m0
-1151A72j36j8J11J04j03n9J08k5n5K9J0m2n9Q9jq6J99Q3p5j21n4Q5R3K9K7Q2Q1j4q3k5N7
-1120D03K3q0j40j24m4J89J95qk53M0J4j86P1K1N5J10N2K3K3n2q9o6o6j6J43O5p9j29L9J29
-1090B63M2j18j6J11o7j90Q3j9P8J7q3q2K1JJ31P3o0j63J18N7o1q0kM1N9L1q8P4K02J1j86
-1059A98j31J20L5l7Llk2k9j3K8k8j3J3N6J69N2j38j09O8J6%K3j5j08k1N7r4J04J56q5j84
-1028F8L16Q9j55j69o4p7L9K9k5N2J46R9J0o5l3L9%j6o1j36K1J12J6j30L3Q9oj1Nqn3j27J06
-995A33M3k8j5o6PJ14L3k8q5o9J25P7L2k3o6l6j8l4K4L3RK2N2M2K1K1j1r4j39m6R0J01R9N3
-961C73o5j38r1n1J25J4j19R4J08K7o4j27k9J00K5q9RJ01k9o1k6Q5P6j9j4k3q8m0k0M5O2l3
-929A18j3J2O9O7L6N3pr9j41j5l9L8M8M9J87O3j07j58j03K14K20L5j56j61j00oQ6J60J21l7
-899D34j45j11jK3l5j11O5R6o8O3J46k5p1j8m7j22N7mn4PP7O1l3j18JP4K0L3l6n0J06m8n0
-866A16J03J4rK2O0N4n0j52n5M6j0j12J38R8mQ1N4k9l5r6j34J35M1j10r5m0Q1J53N6r6j52
-835G3M5L8N1J4j24r0J13K32Q2j33j29N4J53O2q8j21kM0o9j61N8mL9L9j9J5O3J12K3j44j91
-804C1M5Q4P6j0j42L2N3q0J06k4q0Q6pJ7M2k5l6m3q3qK2OJJ3j3n8O7NlM0n1N3N8k4j32J24
-768A42N2l5m1k7J5J4J14J50M4q5r7l6lM2Rk6k0m1r3m9O4M4P4L6j01r9J18k9m8kK5Pm6qN2
-733A16M4M0L9j8r2n8mkm4N9Q4L7n2o2J2J9k3M6R9Pp9o8L0m0j3P6k7nQ1Kp6J5J3O8J7r2j00
-696D9l0M3L4mNM6P0Km3J3M5m8r7Q3J6o6p2J3Q8%o6K2J0n8k9M4m7J16J58L8j00j16K4L1J9
-661A93J9m3m8M1J9j3l7n0k8OL4J9n9M8kp8Q3J34N3o9j00k1O4K7k7k2LJ0L8M0Lq0j27J33M1
-626B04k1n0l0J19J36N8o7j70j28L1o3R3J19M8j14j19PM1J52N1l3n9n9j9M4k8j10J58P3j05
-596A59j17J53Q6Mr4n3L9k3j3K3%o2o0R7J9L2K7MK6k5k4k7n8n3k2nL3J06O6l2j14j0R0L9j0
-561B01o5p7M1k6k2J7O1J12Q2k7j08p7l2l9J6L8R6J64N9j53q5L6j31L5J05p3j8J37Oo5l7r4
-529G7k7L7qM5Q1O8N9P4M8l9r9n9j7n9j05k6l7O9O1Pkj0q1N5Q6J6L1lj11n7P1l3p6M4J56J39
-493C75M8l7n2k7l7o6o9o6m5J11N4j3K9k8r6JO0J7n3n9J49L8r9p6K7l1OK3o1M5J17O8n7j16
-459H0j9K9mK4ml8N7J9p1R8N0l5nKl2q3J1J01k3o2nmK6L7K4n3rL6q1k3M5K9N3N1mn7j9o0Q
-420H9O2K6O6l0q0l9m4J59N3m0m5RN6%r9k7J30L9p5j63O8L7o8R0L7p2n8Q6Q0N0M8Kn5rQ0M3
-384D06m9o9m3j8rl3l5l4k4M7M8J9L0l1k3l8o2J28M6l4l5j8J4L3k1p6j01J07Q4oqo6p0l3J42
-349A68Oj22K13nj88K21P4q9p6p7l9N7J8M6M9p0r9l0P7N6J2K1nq6k6J19J14K6l8m4m0RM6L4
-315C32J0nl7r4p5N0K5m9j04K3J3n8J06N7j7j02J0Q6k2qL2M8N9J2o6l9N8N1j02j71J21O1K3
-282B28j4o8J7L7l4j5L3LlP5J12J2j05j10l6J32K35Q6j63k55p5O0J03K4q1o5J04J16ko7n5
-251B29K01J98o5k15j20j9o7q7J65k4q2L9l2m0N8N2N6Q1R7P5n8k05j28K4J1l6j5J14J1p8q5
-220E5l7M9qQ3J42M0o2j15p2K0J2N0On9j02J10L5m2L2L0n4q5K3N5M7J6k6n9K6M9o3l9M0o6
-186C1J54O0k1K0P4J8m6n6q3j18J9K1J04J43P2k8nJ11R6j3j23j36K3P8n2j87q4P6qj4M5k4
-154A47o0M0j8K7j3k8Q1M9p1p6O2J15Qp6l6M2qj15K6J00R1J02Pj41r5K4o8j4J10J32J6j28
-122B32j07mo7J28J08Kp2j04k1QJP9J0nRL5K4l4n3J8J29O8l1n4j14r6N4lm8Q5O8n6j11O8N2
-87A98k1J1O4N2Pl3MNp4j31j7J00L8l5p0k6MK7Qm8o1J00J11M8n7j26N0j9L1J88P3k2M2Qp9
-52C50m0K3n8j50O1L3j23nP4k0J16J03k9j34j25K0P3L4M1O1K6n1j31n3L5J5%l0nMM7J21R5
-19C78jl6L5J04Kj45j59q0j2J9pL7rq9K17J32j8j39j61l1K4K2P1J14J20L6q2q5k4q5QQ7Kr7
14A48j16k0R2P9OPL3k2p0LL5M9J9j3M1O9n9j36o1M0J27J20J4o9r4q0k1k8m1N9J16M9q2j53
48D1OL9J06M2n8m2M9Jq0o8J7K7l3J53O2j22r1J03j5k5l4l0Ql0K1Q0j0j08J18Nq6J19P1q0m4
83A12O3J58O6j00q2%o7j7J64M5M6P5l9r5q4o9p5mP0j%N6M4j5m7N6M0j19j48J14j1o2k3L4N6
118A41ol5K7K8M1j4o8m5n1P0O2M1kQ1J25n1k31M6K4j01M9RJ2qM1J3r1m2Q3M2o5m9L1l0J50
153B27o4O4K58N1j16j46j27p5P5O9J7j6p6j26P0k3J41R5k4r0n0rr7J25R5m7r0L6N4L7J0p3
185A75j36K2J2NN1M4N2k1j08J7Kl6R6J9k7L5n9o6Jl9J53O0n8q9P3R1P7K2j01j64m6M6k7j9
219E7N9P0m0j19J1j8M0O9O4Ln1m2K2M7M7N5K2j00q3J66N3n4p3l4j5K4M9L1K8rj18p2N9k6Q
254A30P3K5r9r3M6m8R4J2m6M1O7o0j5J79M1j27j64l5R4J31J2j03m0J04O3J2l8o8l3l6l6M5
286A28K5rL3j4k6K5Om4JK1j5L5qk2M1L9M3N0M8l2j25l6L9Qn1p8J14P3k8r4j20J05Q0Ll2QM7
323B38Jj20j0K03K9j42j39j4R4N2n1l5Q1K6p2m4P1N5l2n2k8OJ2J57J55%p0NL1q8j75jM0n1
357A32l1J7k7o1M1N0Qk2O7J05J4o3p0m5n9M8P6NN1M3rp9K9J07L6Nl4K0L1r3j80k1Q6oNP9K9
394B84J9Qo3n4k0m2n3J1J22L0j4j0L1M9p3p6J41l4j11j5j23J51N8n5J2L6p7q3P1R3K4p3o2
427A02L6L4l5p8K7J6LN1K5kPk0k9Mk8k5P6J40L4j72%K24R5o3j56j28L6J2r7%N9j7J1J1l9q9
463B5Q7K6k8P1j7n0O1N0n6j34O2P4M6k1n9J7N4N7%j08j24K8LJ3O0J31Q2j5n8o7k4L4l2o4j0
498A14n2J5L6k5oO2M6n9o1R5P5N2k2p9m6M7Q5L0p4n3R5M4onj47J7J39l2j4Q1rp0k1k0l9l5
534A58K9J5n3P0K3j69Q0O9j27M2K2j21P8J01j5j17Q9R1m9j21P0J27M4n8j24m4P2j0k5O3N9
565B69p8j19O9J57J38q4k73P8K7j12K1PQ0L5q7n8K2m7O9J09oj09m8L9J74R6j05j75M0jj06
596B2J85O2j05j30nM9P3N9L8Np2j08O2P8Jo2l2J7j3OJ22J4r9p4LO0O2m3r0J07K2n3J0m4n6
631G1J74Mj20p2mnM4J12J1k0J8l5n1l9QQ8J5r9l1J07n0r6P8J9J6J9mo3lN4n7R7J71K3q8q5
667B07j9mm1LJ1m0k2K8J7l1m9J1J19O8n7j30LN1j2j1J51J09p1j73K6K9l5k6JR5J05k2r0k8
701A73n0K6L5j8m3j3P7J29N8j2Jq8p9K27L7j52j57r4lk3M9P3J6Jj21J32J32o3j01PJ0M0L3
734B39L2P2rj28J1K1q9k3L4Pm5n9PO3N1K0l4L3M1p6m2J6K1K4oj8k5n6K8J13J03Q5M3n4j27
769B73PQ6l7j29j08k1J03J25J46P8j18k64m1O7K8L3Pp5o7K11R9j05k09l6qP9%O6L2j20p9K5
801D8N0j3l4J62Q2q5j44K22L6m5L0k7l4Nm6j41M6O0k1l9r6J34O5j00q6QR8J51pj31o6p0J77
834A89J19n1k5L0j49L9J15k9j3J0p2n2kN3Q9l8j44k2N5J11M8o6j11N0R5k5q1K1mJ1J11J41
866D03pj48J0O2o1j27m6pM7k7p7Q1k9o3M5N9L0r2R3L7o3M1N7j5j12N4J10n2j10j1J23rn4M0
900A82P3K4o0r5l4K2J0N5P1l5p0rO7P2l2r3j9M1K2l7o0J45J08l3r2j01l0J36l0r9k2K5KL1
934A35k8p0oN3P8Q8Rj21o0Q2M3N1l3r3J04J42N6m2p7l9m7j12j0M8m1j7L6M5M2mp9n3M2K3R1
969B36L5r0p4P4J09j2q4K3R3j2j07p9R1O2l3n9k9j2LJ5J2k7p0j8OM4O6K9K3K9j7r0%J59L3
1004C29j18j02L0N0n3q8j3K0P1M1L2K0mk0K4Pr3N0R0j8m6%J4k5j6nl5n8J1N5O9M3m3j16o7
1039C6MkN1J25J3J1oj14N0K9o6o8rJ6J4L3J3QJ2l8L4L3o1qP3P4j5r0q9M0J48P9J7o5j87J22
1075B17Q6j46l5J09k2r4o1M6J12N1q8j10J48R0k7j08o8J20P2L8K9l3j15j26m2LO7j5o1J57
1105A94J10J7n1p6j1O4K2pK5n4j60J79J06j14j68J1J65N3Qm8j54Ol0m9N5qO6R7k3j45OP1L
1138A60j7%km6m2m6J45J00o9j18R7Q9M4rl6n4j14M5J67K6r2j28M0k9p8O7M3j6n4J5J51l6k00
1171CJ81N8p8j32J13K7j1M3L7k8j09O3M5o8l2K0m8k0M1K6oJ6P2J8r0q3LJ0K4J6J2Nl7m0J4
1206F5k8J8ol0R8J27L5p3l9j2q1RK6LN1L3n3j16P1Q8N3k9q1k9J1on1
1233E4
##PAGE=	F1=33850.583255439101777
##FIRST=	33921.252635810000356,	12655.339635440002894,	0.0086336694657802581787
##DATATABLE=	(F2++(Y..Y)), PROFILE
-2861I5M1m2n6N7J43J20l2j19J1K1m9j8N9J8j06j17J13J03L7n1q3j3Kl4J2K6K2j0m3k9J3L3
-2829A24J7k4l9N8L8l7o1%JnJ3l6j5L2J0L5J3k2k4K3M2l5j03J05Q4O9k4j29N4l0k6K04P0o9
-2795C13j25o9j3JO1Pm5n3L2J10k4q4L0R9K5j23r7J09J6J3k0q6J4R9o2n5J00rQ9J05J3m6o2
-2762B63o9n5J6O0P4k9j78O4N7o6n0J1l2j4j6k3J0R4N6m6m4L2QR2R5l7r6n1n2J38J05mm9k6
-2728B38J0N0N3m2j20j08j2P6k7l3J09N5mo6j33P0Q2m8q1P1M7o1n7P3O2Jr3K5J30Om6q0o8
-2695G9j0l9j5N6R1N5L0j8j14m7J37J9Lor0q3N5J08N9l1p7k3O4N5k3r6n8j0m8J04Q5k2q6m2
-2661F2M8K8k5J3N6Kp2j4R0R5N3n4j15K1K7p8p5K0JR2Q3K2k5n2m8L0P2M1k0l5m8J8J41Oj48
-2626B12j94J68J19o3j55LP6JN6J33N9o0n5M1l7j31r5O9Q8L7k9n1n2r8J32J48Lp2k3l8j30
-2595F2J21L5r3j4N8N5m4j48P9M4l1lP3R5Oo7l8j0L3N6pm4K2L7q6j13J86oj94P7o5R3J73k3
-2561C19j49j03N2J5L4O4K4K3Q3l1j31j9O6o5j67J99P8m9n5Mj5K9L2j6K1L1oj5Mk8q8m5n6
-2528D0K6M6L9N2Ml5j43J45N9K2O0m0j61l4J43O5l3o7Q6M0p4j2N7M2j21j61J76L2k6p2n2P3
-2496A76PK7R0j7p7q6J5R1p8r9J09p6M2K7j18J33Q5mr3n2N8l2l7m6K0J05J10J6n7p4m3L0M0
-2463A92o7r0Q7m7n3K6N8k7Qj0N0J42J06K4j03p9k5k4J4k0OO4O3Lo3r7r2M9J11Q0qj23j34
-2430B1J10J7N5L7o1J1M7n9l3P7L4r0k8J7k5R9J13lj07j15m7k9J4J21J40J11l6j68j45o4Q8
-2399A02O7J2l4k2j9Mj9m9J50N3o2q4N3M2k8m3j4k0mK1K8J9J5K0j1k8L3lo6q1mQ1R0J6MK4
-2363B43o5j41Rk9R6K6K2N1Ln5j9M6K0q2j12N0n6P3L9lj3l6JJ18P8k2q0o3M8J16P9j8j31j15
-2329G8NmnL5J52J15J3o9q4m3j2k7l4o2R9J81Q3j9l5l7j06j95J70J18l2q5K0L9m9j1M6o4o6
-2296A15M6J18P8l2j25m8Rq7Nl9J05O9j06l4N2K7J29n1j91J51J24M5o2j21j09N5J25K9p5o7
-2266A35j1l4oQ1P1P0L1r6q3Q1J6o7o7M5Q3L2J4O0J7j27j59m2J87J57l3k07j3J47N3M8J7j08
-2234B92j62n8Nj6P4P9K3k9l0J0K0l2p9j8L2J4J8j8m3j0O3kp0QJ10N1p8q4M5pL1M5J7m2j03
-2199E6lK6j7R0Q5k5r0k2P0J01Q2N3l4j67j65K8J8p3J73R6k2m7j6P8L7o2j47o4L9J51M9q0
-2167A98p1p4L0K4oN9Q4K9o0m3QK7K1p0j24MJ1O4N8n8p0Q3r0P1%L8J28j6j08k7J13R5L6%n0
-2132C14j16j13L1J15M2k9j11k3J44k9j17M0M0L7N6J3o7q4n9J22L5q9qK6j9m8n9J41O5n8k4
-2101A68K8o3j20J66J18k3j71kJ26Nr8m6jJ7O2oj4j2j6km3o7N5L5P6J19L5r7j20j8L3L1L6
-2068A91N4P7P2j8j27OP4k8n4p6o4R4Q5Mr6o9J10jj05k9L6N2K3n4q1m5QJJ5O3J8L1R3M2p5
-2033B27j12o2K4rM4J65K5j31j17K5N8m1q0K7j5J1K2LQ2R6lj00o9J21J8r0l9Jm5jM7K3L3J3
-1999A51l6j4P3pj18K7O0L6J4M1K2o8r4Pj2N2J07Mn4n0ROk6J3L8J0M4N0n2p9R3%j92J61J33
-1964C49q2j54J0J3P2L6k4o4q7j2M9JMK5O2J04L7q7j61L6P3kk7o5n1Q1K9P5M0m3o2l0l4o0
-1930E1J68K5j35J7P5k9k3Ko0p6mN3N3j5p5R4R7m9j12J32L2k1l4k9N1L9r5p0P2L9J17Q7m0
-1897C37j13j40l5K6j0R6n1q9O7N2P6L4q3p1R0O1J6m5j00o6J46J03K2k6lL6J3m7p1n2L0O4
-1865B67m7j16n6prM1N6L5L5M8N4K2m4p0lO9K0q9p5ok5N3J67J33m4j66j30p1k4M7j2J1Q9L5
-1831A88l5p6n6M6J61J47L1n2j9nm7p2K1R9L5k9n3n3q6L0J23Mj4o5j63L5M2lM2M5K8%l1l6
-1797A82p6m4J9k3N4O2k0R9J23Pj09j08J80P9j27j45k1kPj6j3KK0Kl9J14J51Jj41k2Q6j7q6
-1764A79r2J05J3n3K8m4j3J70j2j82k1P5j3n2R4J93J05p6j57n1O0mj49L3O8K5O4O2j7j45j70
-1733B3Q2OJ1L9k7pJ28L8p0r7o3NJ71J66Pj13j39n4N9L7rr1k7Rm9O6M5m9o0M6K7O0J9j4J0
-1698A85M6R6Oj54p0N9M1J56J40m8j78l7J8q9j29R5J6l8M1J27O4q3r2J8M0Q4N6p8j40R5M7
-1667B94j37o2K48J24n8j34o1Pl3j11k8N8k8o7L3PJ5P0O0Qm7p0m4j0j1Q7M8p9N5R3N9L2l9
-1634B79o4m5l0kO7K7m7k3n5p4J31K3r9k2J10pj26N4O3L5O7J0o6j12p3OR2N1N6O5M2nj29q0
-1600A19Q7J7n4j17M8J30N3l1q7r4Q5N6o2q9OL6j1j0K9K8j0l3L8N5nj9K2o7o6P5N3K1n8J1
-1566A56J8p5j9K9k1nP6Q5pm7k0K5Lr3p2M9n4Q9J07L8k1lj1q2q3k2J08R0l0j13m7j6K7Q1L9
-1531A79p2rR9N0N7r4j76Q5J5nk7j4N2j9m3R9R2J02Q2n9j77j00P9R4j02m6J67n2r9N3K1n6
-1499A76j02Q7J00N3oo4m8ML4L5j5j14p2Q3KL2J27M4j22j89K2J3k8J9K7l1l5P9M1L4P1R0L4
-1466C81j16k46J82l1j24M5M2M7r8KJ00L0K0jr0n9N5mJ03l6j27j3j0LN2rp5J38J46M5j32j26
-1434I4J11l1q2J23R0jm3m2n6q5o5P9O0%qM6M6k6n3%n8m3j4Q4J83L4j56j07oM3J17mn1o4j5
-1399A00J38J8j57L8R4o3r7R7R0N0qo9o9l1M4Lq9k7N2l8k8J05J70M1j16j47J9N5j5J4JK8j01
-1366A02J1J28Kl1j3r2o0J12O2P3J7n4j11p3P9l7n7J71N1r0n7P9P6J9M4J06J9j01j14r0o6
-1335A05O6O0P0K9q9j40p8J77J53l8j66j03J8QJ00Q9O7K7j35j51Kj7O9J1p6J50P4j04p1P4
-1305A81J11P8n9j21K4J3j11j9O7Q1Lo8L3k1q1rN7K4l4n6J3Q5K9o0o9lO8N0m4q3O3J9M4O3
-1271B68l2p5jL2k1j09N1N2j0Nj3j08J44J42K8p1j20q4l5M2J55O6o5r8J0M3J0K4N9J2q4r2
-1239A25l9l0J06N7k3j9L9j9j26l9Q3J24Jj00ll6J9j6m2J36J8k8m2l4J30J16J1o4j33j32K7
-1208F7J27J23M3m1m3o8j33j5M1N3M8j6k9M2Q7K5q6j48J4P4j0M9R9l9j52m5J16J12n8k17J78
-1177A98N0q4p0l2m2koP2P7N8K6j8l6r1l2J32j5q6J00M4r2o2MM2R2p1j18M7qO6q8N8Q4k8p5
-1142I4K8K9l7m2N9rp6J63P6l3o2j13O0J60L4LN5N6k0p3k0N4M0n4j28j23p4J34J98J7k44N7
-1110B09K1j77N4J9L3J01P2L8mj09j37p5K2Q5J49N5j12j63P2J15Nj46M9J05q4j94J15j7L5
-1081A36Qn9j8Nn5J23O8n1j09P1K9n4n9K5M7N0kj01J61J88Nj91j84J60N8l9J5J9j7j8k4Rl3
-1048A63l0MJ06J59L0j46r3Q4K8pJ1k0r3k3J7j18P6J76m7k48L33J04j44j26m5n8MLl5P4J24
-1017B63O9nm5j4J7k1l0p3j35P7Q7J4j17J18O1o1n3RL7l3j46J50N4m4l4r5N9J16ro9n1J2Q8
-984A96O0J7k0m8l3k0l9l9K3N7M2L5L4L4K1k7p3q4r3J05J07O2K3o6j31q9L2O3k8p1J53R0j9
-951B74j07j07Q2P1l0j25P9Q7j1m0m6M9P1J0kl0p5o3n1N0K3o1L7J4Q1P9O4O7k0j10j42Kl2
-918H8k2J00N9J56N1j14j59j08J86K01M9j15j39q9oJ14J72J00p1j68q8Qk2q0p1J45Q6p8K7
-889B12J90Lr5n9q4q7J59Oj57K4R9J4l8r2m4J07N2K9l4j16R9Lr9J06K6k6k2j8N6K6r5j9M1
-856A67n3j06J58R5L2R8L4q5p0p5j42R4K3p8j2j6O9J57Q9p2k05J0P6Kk1r8j0K0K08P8j19q5
-824A63P6J52N8r3j11oK0p0j60P7JkM2qK4L7Q3M5j12j59%R6Q2k6j52Q0O4q9M8j6j07R2QL7
-790A74L4m1m4l4m6j0lJ7nl3J3M7M7m4j3Q6n2k5Q1Pj09P3O6l2m6k5L9M5Q3J04L7n3q3p2n6
-755A27L8O4J7j6m0q2q5P6N7M0J2r7m6R6l6k6Lj9l3k9M3N5M9M6M2k3j03k9Nk6n8N6N1L9k9
-720A39p7K1K3k2m5P1K8j5LM6m4j6P5m1m8J19M5r5%L4K2Oq8j18K0L8Om1j7P7J20K3p3j9O5
-685B22l8j46J24J4q0m0l2O2Jo5J0j7J9L2K3l5M6J45J5r7n1j2m9O1N9MK4Jn1n0k1mpj0J6J9
-649I2o9Q6K7k3Q6R8Pq4j12l5J12O1k2l6nJnJ6J7o9j06J05Rl7k4nJ24J30L7p5j46r5Lj5Q8
-614A36P9Nj21lnl1J32M4j4m2m9K9N9l0r7Q1N9q3j05R1O6Pq0j9O1ljql4n2J6P7J2JJ2J5L3
-577B38J6L1j7p4p7o9k6K9N5J03L1q0o2P4N1pq8r1P8m4KK5M1J06Q2k8r5p2q0mO4pO0J89R2
-542D46j12j41l8j20Q5R1n6n6J48J5p6n6j17J05Oo9J7O2P7J07R1K0m6m0qk7q1j26l6lKN4Q
-509A26J1J6n3P1P4k7N2N3q7j44oM7lp9J34J82P7o1j03j7rn9p2m7n8J14N2l2P9J6q4k0O6L3
-475B42o1j15J30M6r3q0Nm4M2K8m7K7J14N8n8r2n8l2O3O2j5o1O6L9n8M2Q6j0m2k9k6o4P6Q7
-441B28o5n6K3n8J9L6ok7Q7L9r5j10O9J6L3L7k3p6K1l4L9P6LM1k2p7Kq5R1Q0k0m6MN6Np9m
-404A22R0mr1r2J10j9n3J46Qr8l6P1O2M5M1on4J8Q3J1o5m4j0J9J7l7n1p0m8J02L8LLm5rj7
-368A40o5J27P2j1m0n5k8L0%n6o3O4M9J6Mp0j0o4O9K8n7J69rj60J77K7q4Rl4p9j2L4M1N0o4
-333A45j9J6n1M6M0J9Nl6pQ1J12K8o7o6o2rP3M9Qql4o3k3L3ln7j16P5K7j22J32O2k5p3j0L8
-297A38J4N3K7J5j6o6q9OJ40R9j02k10J42P9L2m4p5P2Lq3k3N1K4rN5R8J6p4p6l6R1K32R5j63
-263D16k34m5K8Q7j3j21J2J38J19K6l8l9J60J38j00k21j49m6p4R9J44l8j25m5l4qQ5O1O0P2
-233C15P2N0l9j43r3k9K1mm4O4K5n3p9m8K5k0J46J47M9m5r0o4k9k6N7K7l2r7L5O3j1P4J9j01
-199A42r9K5L1O9M9k2r7QN1o8n4M3kP8M0JK9N3J6j4k0q2j28M4j9M7J30R0lJ6J52J22k8j61
-165D39j57M4R4n5k05q4Q9j5j2L7k0m1MoK0l8K3J13N1q8r3K6P1ln9mM9qr2L8R4J02J08Rj40
-130B91j18On9k2P7J19M1q5j02k5o8R2P8rp3q9K0J0K0R3nk1L0M2J2n0p3k7J55J12j3q5j41
-97A33m1O9jo8O1N5q3m2J35L8l3MO4M4j5n3j8ro2j01m3P6L5j8k6J4kkJ8k5o7P8Q6M7Lp6q4
-60I1m6O5J41O6nM9J8n9rO3k8j47n1j2m3K7J2j2J40J02k9j24j31mO4N5P3O1Rn4j05n3M4M9
-26B17ll7mj5j3N6J14O4q%Q3j4j71j67k8K2lj7N1j6j0K27J17n7j64j43k1K1N0N5P1Q5L0o6
7C06m7Lj33j7J06k3j00r0KP0M3J0N2O6j8o7LoL9M3NK5L4n4j02o3J0J12J38L3p5r4p1n3n2r
43B6N9P3N2l2j04o7M5J17N1o5j6P5kq2n3K1J9j02J71O8j36k1J09m8p7k6l7mK2nR4Mj09J04
77A24J8q2P2N6o5J0N7J50L4j43j08K7j7l0J18N3J16R4m9j08r6p8o8mM5kK2Q4M0m7p7P1P5j10
111A82j40J34l2o9J9L0L7j3o4J4L8jo2J7kj6P5%lK3J09J24n3k35L2N3j00J2M7K6J4L4j9j27
145H4qJ04O2j6m3rq9R8k5L6K60R0q6j67j71l7P7P6N3m6j15r2M0kJ07O5l0p2n3l6J6J00M0n4
179A57p7J6K7K9K8m8j19M9LjN2O5M8m1j28L0JJQ6Nj7L4o9m3L4n4J16J03l2j04J8O4M7J0p3
214B17j18k8L5j4j1O8P4n6j62J02k5n1J24R4J4m3m5OM9L1K2Lq8j30J48P7k2m1pk5k8N9L7j4
248B52m4o6K6%p0K3J10L1j13j20L6J1R2K2k5k0rm4Q5J58K2j18j06p8J13J58J8j17q9P7N4O
280B75k4n5n7k1nJ2j2k2N6Pj4L3M1j4l1l4l5L2j2KN2M2K0kN2J9p7k3K4j8p2j6J15N7l2j09
316A54j40J45J12jr7m1Q0K5j25K5J90Pj55j13j8J11N7p4q1Q4J5o4K7R9L1o0n3j1lL8J80J43
348D87k7j10j0L8o5j55lK1m7kk4o7L4O8L7Mk1R7J17j6j06q3k3n5l5Q8L1N8M1j8j19M3J47N7
382C82J3k8J3Jj25j56Q9O0k4JN5J2K0J0p9q3k1p2nk2J23J6j2L0K5M1o7p8J17l7r8k5l2J45
416A89L8j03qR6l3q4l9R7M3p3n4R3M5m9p4N5K1l0M2N2lj4qk6l6k3l0O5J25J5j39M7K03J21
450E21n1j85j67Q4K5j14j4J9l8Q1M7k4j04JK8k9J42Po0O0N4n9j26p5R8P4rp7oP7P9kj16j05
484C6J1J5JK8J53J11Qm6p2p1j3m0l7K0l1O7P9j3n5%J5l6p2P0J23P2l8r6n6L3O2Qo6K1R9J6
520C06QJ3j56pJ28m0K8J08j2r7n6j9k0k7l0J3QO6k2j70J53L5j42R8Oj40J22P5n1r8J06Q0k4
553B42r5j9Q7L7m6r3K4O3l3m9M5P3m3o6Q6J03Q2r0k61J45M2j20l3N7Q6K1q6n6qp5J04J36J8
586B78j06r2N0J55Q0j09j92K5J0q3J23N4o9q4k1N4R3N1KJ4o2j34P6Q7L7n5o3J7%%J14J2j17
619A45j00M8Q5N8n6j09O0J3mL6n3l1J38rj20p4j8L2P4Q4J3o4J8po2n5kO8k2l4J03L7q2m9N2
654A13KK4L8Qo9p4P3p1J16J62nj21q3J2j5MN5mm8m8OJ9l4m0O8J37P7m8j20n5K3oK1J39Q9p9
690B66j90M7O2k1m0k1J00J04j1r2n6p8m9N4L5PJM6R0M5oLp0n9J90K8j23j36q9Ql5Q3M8l0J8
725A29p9J33J03q4n8L3LN6K9JN0k0j38P5N7q4n0J8Jn1o9JO5O0J5oP3K8j06p7mj2J1MK7K7k0
762A41j4P7J12R9L6n7j10k1N3l8j05o0o4Q3J42J41P1j11k37MPj8N2J8o3j1J76Q1j08k08K0
793H8m7L4L0P7M5j02j01N4%jl9J65Q2j13n3K54M5q9l9m5k8Qm6j32Q1M1n8o5KJ20L6j16k2Q
827G4L7J61Mj07o5q9J34J00k2J9K7j25n2Q8k5j0K4n3j7k1oR7jq8n3J00J47O2m6j19j62R3K
860A08M5P0m8p5P1J19j3r6R9P5p1j53j7K2Kl8p0R9k0o9qM2K4o1J29L0j4N5M7k4j17J9R1m0
894B13p5o5J05J8jM3L5j8p2o1PL2j1N6R1n3j20n4L5Q0k2r4M0P8J5o9m9J71J09l4j03j00l1
927I6J08m8j02LN0k6J2jo4NJO1J10L8q5j29P5P5O4l7p6J31J31M4l5n6k5o2j32j3L2p4j5P4
961A30O6N4jq0p9K5PJ22N7q5o2P6R6l2j17j3R5K0l9k4RL7M0ko9r0lO0L0l8p4k5l0N3Q2J5q
998B03J3qo6k0J45L3j22j22K7O8j5j8LL7N7K1R%k0k7Qpj04Q0R0j7j6N1L8o0j00p1o9K8N1O9
1034A69Q4M6n2j23r1k8L6J08Q1j2Ql1j01P1J9n4o7j0qP4M4rl2l2j3O7M1n8n5O4P0k0o3n1m
1069F8J40P1K2n5j84J52R8r6n9M6k4n8nO4J01L7j10j60K01R8n8j52o2J48N9K3L3rr4j19m5
1100G1k7Q3Jj00J71Q7j6n3n1J4Q5K3m9j7n3j11J56O8j01j06K6J40M8Pn8r6J2l5l8j6J0R4Q9
1133B58or8p5j7L4N9J7m1n9rKO7O2o1n1R5R3M0l3o1n5q6L1J54K0p8o6No3l0M1L5L1l5p4J54
1169B00m4r7J77N5r1j58J44O2k1J1K3m9j32N9L5n5NK4l9j8K6%lM1P2lr6m6kJ1M8J4j1j9m6
1204G7m7lj6J9k3K8J10J37L7p9n3k7j11K6K8j5L4J7o1k5Q2Q0O7m0j23n1K3K1k8
1233H4
##PAGE=	F1=33815.248565253656125
##FIRST=	33921.252635810000356,	12655.339635440002894,	0.0060568572953343391418
##DATATABLE=	(F2++(Y..Y)), PROFILE
-2861H3J3l5j2N9J30J01l2q7KOl0JM8Oj04j21J10J06M4n1j05k9K8j3kK5K2l3o4l0L8P0K3m1
-2827A26p1P2N1m5p0K5J6POl6m5k2K3N8km0k8K7P5k3q5J35P3J5n0r1P4l1j1J60O0m3j02p5
-2793A33k5m6L0K4J2j8K3J25j8j06K0J11K6j23j58R5K0Qj6p3O6J06o1j20J40J6L3R3L5l6p9
-2762B37j09n8P4P3P3l7j53M7M7l1j8%m5m2J3M2k9M8L3p2m2P3L4Q1Q4m0j05o6K3J10O0k5m9
-2729B31l9jP9J11j6j39j34J6M4m7M3P0J0nm1j01N4Q8k5j00N3Q9n8j37L2N3oo9N1J44N6m8
-2697B58j40j00J2nj4R4J07N4Mo0j18n9O9L3Q1jj12q3P4J44O5n1q5j2R5J06j3j52j37k2%J14
-2665A46J00k8j07p7jK2J0M7L9k3r1M8J05Q9M3m8j18j0N9m5p3j4M8J21Q1J3n1j06o2J11J28
-2634C56O4n0j08j00J1J72J2j61j79J49J30n1j48jN8J0O5J34N6o5p0J4m4j14o8J09J07L1n8
-2605B61r8q3n1J63J22oo8j5l6j21J37J4j45K8O6M8m9j27Q4K3PM5Q1Q9qr2p1j8L8N1j3m0L1
-2572B47O5o0k06K20M2j97J4m9P2J56j8j41r4J18K2pJ2JM3J22k2j50l8L2p7n2J40O5k4m1L
-2541A98l1k2M1j4K9P6M9J2k0o8r1o0q3P6M4L0K0l0k8r3M5L5J02O9n7j26n1J17N9l2l5J03
-2509B64J5q6PN9R1p4k33J21N6j4o6j19R7J0J2O1j9Ll9o3P3k7m8O4q1L7M6j15J04J01L1j03
-2477A65q4P7n1n4l3PQ9J01L0k8n1l1K9L4o9r4P1m7k1j5N9m1M0J7lJ14R0K5n6k8m9m1M4J4
-2443B10K2N4L1l3q2q2l3N7J09P6l5j46j20R6N6R1M4l5jlq7n5N9L0q5JK6j7R8R6Nq7j20r2
-2409D8l5R4J10J29J06m4j81j54l5Q9N8kl5l6k9Rk4k2J10O6j0o8j0M4rl7j6k7l1MM0L5J6M1
-2375A94J3m7Mj3n9m2pM5P1L4k0m7q7M3L9o5N6J1J8P5L6k8j7K8qj00j13N9l3J8P2L4J5j4r8
-2340F7M0J26Pp8r1R6J21L9n7j31o1J0k3ON5J47J36M7n2j04q5k2j2l9n0Q0J66N6n7m3pp1j86
-2307C0J72J57oj41p8O2j1L5L3j01j18O7J62J05l0j39p1M9o9r8J2J10O4q9n6K3Q8J54m4k18
-2277E4J31J34L4p3j24j06M2J44L2o9j6j3o6k6R5Q2O6M4p4q5P0Rr3r7K1R5Q8O2N0l0j66j73
-2245D2J8J73J33l8k07J5J34K5L2K8o9j65o3Q6n1JJ31N6k4k3j5k6n9p0QJ6K8K6l1n2O7R8j5
-2212B09r3j8J01O8m6j03o9K1Q9L9rn6q8J2rJ7O5O6k8q8lK9R3Q1P6J6j56j94Q5Kq5J64P1o0
-2178A99k1qN6M5l8j06j3J8J17M1j10p6k8m9LM7Q4R4N4k5k6kj3j4o9j01j9J2L9P0m6n1J22
-2145A86p4l0K9R4J14m5j36J2J53Q4qn3q8j10o5rJ27N9k8j14P3J24n9j14M0M3N3N6Ko3q3p6
-2113I4J12J4r0K9K1j8k0o8O7Q7n1n3L9n4k4J63J00n2j76rQ9rr5o8K9Q1O8qmk7k6Mn4o3M0
-2078F8k8J09J72M2j19j44k8N5M7K6M1N5N1j8j04J8M9n8o1m1k0J04Q6lq6o7P2nj12l6Q0Q7
-2046B32L8o2r1l7kj7k2R4J2J0J11L6j19j39qQ2Pl1J09K3q1n5K4K0o3l3N8rm5J1J2L3J19O7
-2012B84p9j78J88L1j12o2k7J3L0OL5N2jn0n7N8J4r2J8P2M6OK8K4n9n9L4k8k8J15N1l4j01
-1979A38k8J9k2J9M5K5L6L3n4r5O7J7j70K00J33j20j50P7J2N6L3k0p5p6K3N1j1l5K5R3Q2R
-1947C37r1j48j0O2%l6j6l5QM9O0N0J9j6l2l6j22P9M4j18Q6J10j0n7j7l2l9lL7K7k9l5N2O0
-1913A98m8r7J16N6jk7k9K1N0n5j40J8Q2J52J24j7j28j59q2QM9Q9m9q7L6N2O0K5o2j05N6P3
-1881A79N7nj01p0K00J12Jl9RN1Mq1j11q8O4R7m3j31m6J3qK9P8N9K9K4M8L4n4r9j4O2Kj09
-1847A53l1L5pN2J38R1p8j57m1m0l9J7m0J9R3M3k8p7m8K2J55J51K1p7o0k5k5k4N8Q1k0m6j5
-1814B51k6p4J8J11Kk0o4j22mK1%N5P8O5J8m1p3j06j9P6NK3L5l8M3P7l5j20NK18N1j65j39
-1781A06O7Nj9o7%M2Nk5o4O3J33L6p9oO3l5p6p6J23J8p5l0n8J27J40m9j82j8N5pk3Q5J52Q3
-1747D14o8j39m8P7M0j09m3O7N7P2L5l2j18j40l4J4P9Q4k4o2R1J4p7p3n3P4K03J54k6j35j61
-1716A33k2R8K5k4r3m1J%L2j0n1k7M2R5P7ll3kL2Q4Pj28q3L0O8J65J24o1j64k5K4n8j49L1
-1682I4M7j3N9J36O4q8r9QK5M8M8l4j31L5O8j13n3K51J46m3j57j16k0ko0p4J1l0O2K0k4nP2
-1649A32P8J8m5p5n2L2j1l6Q3n1O3R6R6L5p3q8m7k3L2R1J2r8n0j9jR6L6q5j07J26mj08O8M
-1615A25J5R1qp7r1oJ4P2K2J2Q9N7l5j48l1N9j5l4oM5Q2M0m3p7m3L2L0l3o2n6RJ3L6O4M1m3
-1579A40j14J23P6pl0Kq8l8J07N9K3n9l9k8q7L5L2j3JN2O5j3o4k4K7Mo7L7M8o1k1Q3P1N7L3
-1544C22l9j23j20JR3O4m2q4Ql3%Q9L3p1K6M9j9Q6n3j53J11L6k5m1j6L8k7l6J51J15Q6N1p3
-1511D04j87j28N7R4r8PK00o8j44Q5N4m9j42K6J03P8K7o1q1k4K0L3Kq5l4P4K2K2J01O2j07
-1480B63j97Pk3l5Q9P6j4r0m3O0P0J04J10L7j26k51J56k5m6L3j01J05k5p5J21N5K2or0j16
-1450D5N1J6J04n5j17M6k4m5R9L0p6L7J73N4j34j11J03l7q7J51J09J1m7n7o2p7q5P2P5klN7
-1418B14M2l7m9J4m6m8j3J6J67O0j06j02k0l6J07L9Jl8j28J10N5j35J06J22n0j62K7J68J05
-1389C83kr5r4k9L9np6q4O6qk7R0J62L1j29j89R3L3l2N8JM2q4mJ09k8p4on5k3R2O5Q9J5n7
-1354B67p9p6Jn8Q7J81%j74k5Q7lnP9J20K7m7l7q9j70Q1R7N0Nr6j48j6J25J21j1j20r9l3N3
-1321I5J09P8L9k6j23rl1p3L4Mp9J74O7q1m7Q2J16O0r4j28O1J9o9j4k2R0N6n6k8o5l2P5N1
-1288B33rq2p8RO3M1m9n8PO1M9n3j01J20L8N5M3o2r3J1L7k4j10J00L6m0qj5j01J97J40K0q5
-1255B92j36q1m0O5J40M6o7p9PK1J2M9Q7L6o3r9o7L0R1K6n0m0L8k1j29k3PJ54L1q7l4NK2l6
-1221A07m2J57L5m4p9q7J09J38L6n8j09q0n5J21J31P0j1o2o9j00n0lN7K6k6N9Q8N9j3j01j41
-1190F3J7R1J0K9M4r0j25L8J10J18o9k11J37M0p2p0pll0Jj0N7Q4P3j7o4o6j7J38Nj08J05O8
-1157B69j21r2P3K6N0p8j4K6r2Pj0J03O0k4q8j5M7%kK2m0l9J37M5j3Lq7p9K02N2j4K5L1j4
-1123C56m7qM6M3k4j00j06n9M6J71M5j94L8K8j27K7PrP0Q4O3j2j36j05k2L8R5J34M1j39j74
-1092G0J08Q6m1j67J24P6r3j49J11j6j2J2nJ2j2m4N9M4l3o3K0J0l3n4N4N5L4l9n4J85J50m
-1060C91j64j43J01N1m3N6M8k5j8k7J1m0n7JJ42J39Jj54p0J08L7j7%k0o1%j5j24J9J81nk45
-1028E8K37J24j00p6l0m1j8l0k0O2P8L0oj5R%n1n3o6j3M4J5Rn4J77K6j28j01M0O4k3r6J39
-995A91M8m5l2j09P2J09m4q2L5M0M9K9j0j3qk0l0n1q7K8Q8M9K9K7K7Mk5j6n1j08Q8R1Lm0n4
-960A82j9j1k1Kk6K8J10N3n8j31jJ02L7p3j38J25N5kqn1J2N6L7J6l2o0m6l7k7l3KO1k3P0P9
-925B30R7R0k3j16j43J0j7p0J28N9J07M0r8j39j36J71J76O0p6j16p1KJ22J72Q3q4j56n4%p7
-895A71j32O3J20N9q7K0K11K2j08r7j17PK12L0j73n5R0mk9o0j04R7P8L8k7j55R7N3j17Q1M8
-864B32j4l3j04J2Q7l8J5K5p0o8J07Q7N6J06L0j20j28n9r3L9j0k1N4lM8J60J14n3k26j1J05
-833B26l9n9l1nl5J65N2j09%R2J32N8q8j03NJ6p3j61M7J1j1M4lL4L2M3N1o4j04q7P8R7l5j40
-799C6J00N1q0J9kj01P5L7L4No0n2k4K4nrM7Lm9J2O6L1p2QJ29lp4oL1p5l3Q1j6k6k3L8N5N5
-761B27O7M2j7p2r4q4J2J03M8nk5o2p1M9O7rm0q2M2P5n1m2Mk7k6J6K2K9M6O3O2k2j17pJ5l9
-725I7n1N2J5J8j6r3O3LNk7J2P4K7lJ9m7LP3l7p0J28P2j16m9N7k2mo7j04R7K6l9n8J4O9J40
-689B61L0j06o3Q4k8j69J66oj13K6j5J4jm1jL3L1nJ7oj5J16j7j25L0Lm2N5M6L8O8l2j12r0
-655C1jM1J6k6j0K1o1Q7N4L8Q8N3l7r4j15k6J47P2k3m0jjm7k7K4n1q9Q7j0l6J1J2J17J07J1
-620C22p4j11o9pK8P0L1n4p5R8k8p2O3K1Lk8l5P3P4j4q0RL4m6o3kK0mn7N7O1K6Rk6m3l4K2
-583I9N1qk2OM1N4N6P1qq3q4p6r5M2jJ56P8n9q1N3N5j2j06o6Q4o4JK6J5Q8R0mo9p4j08P5P4
-546A95m0m2K00J24o0j47j20q4R2N9j3r3J16J5q2n4lJ16j9r8m7M2R9J40R0pl8K6K3l7r2j35
-514A26n5J6j6L8RMK8j9R2O3p5N4R2o5j27m4O6K5r4k2K04J11n5j49l0K2l5o4l5l6J00K3k6
-481A26J49L5r0l8O7M5o3j44R2N4p4p5nj1J5J0k9L4J17N7o1p8k8jL9L8m8q3Q4M9k4qQ6K0n5
-446B02p3k1k9Q7Q3q1j8L8j04k6M2k1%J17M7q2j21K7mK3K4k9m1Q1K8J3K3k3K4rp0K4m1m4R9
-411A45pn0j1N5J5m4L2N0m3r0K8O3m2j7J44j2j13m3P1N0M1L1j5l7M8O1l3p7j3K3N6M9k6l8
-377B51k4m1Rjkro0k1Jj7J06Q4J5m0q1p8J5L1k0l3J8RL6J3m7L5m9n9N2K1J24j4j69J40j1m0
-341A44R1rp6j14LN8O7n2O7O0r3n1N6RJ6J3j1M8J08K9q1m1k9n4N3M4lk5n4j1M7J6l9p1j09
-306FJ46K8j30J04N4l2k6j5k6O4P4J7mo6r9K2PR6J21j04k31J60J01M8p1j21J12j8j39k0O3
-275A21L1j6M0R0M0k6m5l7P7K32R4j72k25l4J5N9m7j57J08J35J16N0j4l5J19R2j09k16j91
-246I5p3N2J51J07m2j09o1k1m2K2P6P2N5L2Ml2l6k8n6K1j1p2M5M1l6p6o1L7j2J40J56O5l3
-213C70o9n7p2p5P7L5j2q0nP7MR1Qj29r1PL2R9O5k6j35j7N5o7p4N9M7M4Kj9PK6K4L1J8o8j09
-176G3L6n9L8J17Q7QL1J70J20m8j82j63O8J07m5j98q9Q0j2%L0k0l1nJ9jo3P2J32M5r5q1j2
-143A29J1j4l8J4N2ko2M0Q3R9R6J4j06j04l4o2k4O3J25O3n4j12o5m9N4P0J7p2q9J6NM1R8j9
-109A84l8M4L9Mo6r2l5J71J24Jr7j63JQ1K5o5k7K2p5J14J25K0m0jO0M0k6q3o4k7l9o0n3L8
-75D2K5K0K6K5koK0j9o6O0N0M0M6k4q3o5M0N9K5mN0K9l7K1J03J4j09q5k4kl2l7pJ39Q7l0j05
-38A84j19j3P0P2P9M8rn8p4k0N8N2k7m6Lj7k4m5J14J23J6k9N0l9j92j42O1K7j3m6O6NK0K12
-4C47R8q7j70n6nk2N4L9K4M5K4n3qL1j57L2R7o4r8m7j7K5J1L3R3R2k8q6J0l9L2P4J7oOl6n5
32A50l9j4Q0J34M1p7r1m0l6m6qPL6N7K7n7q2mR8N5n4L0Q2j1q4l3K6j1j18J69N5j42J9J10o1
67A68j02K8J3mk8m6R2J0r9Q6K6p9L8L2k5M6M8J37Oj60j37K7J6m0P3P9J76Q5o5j02q2p4o6j8
101E9M4J3K6R4K8o9q4R1P9j13j05J25n5p1N0L3K3k1q6oN6k9j8Q9l0qP9l5n4L3J13J04n5k20
135H0O2P1p2m2O7O0J2j1n3j35Q0P2O0L3l0m3r2M6LrK38J16n5j63j84j6N0R3P7o6j31m7k0K1
169G2P2K0l5m2l6qO5N4mm7m1j1j9J1K9k0k7K7j9NN4O5L4n3j15P0oJ6N6rKL0p5j6N3j5P1J05
207C13j3j10k8K7oj4k9m0j7J8lqP0P7n6j80J43j0p9J20J09L2j9l3k4QJ5Pj4p4j35Q1R3J6n
242B32K3l2r0Q8N8n0o9J9O2m9j11O3J24J4j30j27L4N0P8K1ol0n3j7J02J21Kp0n7j22J26J65
274C69J9j20j16M3M6jj6l2m7qRj7n4l3O6J2K3P1O8ro9q9n7L7KM1O2M4jo5L3O2j2j9jl7q7L7
312A54J03L4l3q9p9O3J33K3j23r8J05L4j27O4J71j5j57j04j1J23N1q0j31O9mj6J04J00Kq2
342A84m2QoN9J63J25l8j31k7K8m3j22OJ5l3Kn0NO6L5Mj1qJ19J04m3j20q7k2m6p2R6N1N1K5
377B45k1j22K0J45O8L2j3J1k1j21n1J02K8m6lM8RK1Nr7q7Pj09Pl2P1LN2P6j2Mn3o5O8m8o7
413E4j9M8J27K0j23j8J33mp4r4K3O2o6J3J34M1p0q0O3K7m8L8P5j1l0J2rp8l4mN9R9pj05K6
448A80J67J43k5j82j89J13L0j19j5j7l7J26O5nj05o7L3l7J88L2p4M0N6m8r3q3m0J02L6o3o2
479E0Q7J00J4j13r4LK4K6l0J25J26M3j6p0j05n9m3j0K8nQ8J07%r3o0LOm6rJ67R1n0j04o4O
514A23L2j3m6Q6P2JM8L2j56l9J10l7P5J28rj01p6k7l8l8o0RN7N4m9j07J34K1j50J39J1j17
546F9Q6M6o7n5R7P1Oo6p6K7K9l2m6O7L0o9n9L5Q5jlQ4M7J6r3j99J92N8j01j03O3R6J9q0m8
581A25j0o2O3J48L8q1p3K6R9O0q6j75k6J8m6N6M1k6k8mJR4N0l8L2l3j38O5J15Q4m8j08pK7
615A53MP3kj22q1P5Q5N4n1j03j8K1M9K9o1NJ11qr0l6l2MQ7M9Rq6j9J3m5J5rk7J3J32Q6m2j44
652I1k2N8lML7K9m2j23N8l1Q2J40k1j40m1K8o7Q9Q2j9n2o5m9N0MJM5J18P9k8j03q8j9oL8J35
688B49P7p2j78K8Q3Jl7m8O9R2J1o9q0l2K1m8k9M8J1J7N2M3O%n4m9J55J8r5j13n6L4J3O5Qr5
724D6O7l0O6P2p5J7L4j7O8K2j5K7l7j34J24R6o4p8k0rl5n1oM3N4K6L5P9Mj28r2j4n5j3K9N9
760I5O6L6OJ4O5Q6K7n2q1k6J6m6o3Po5nJ59J30N9j00j93Rn1k5P1L9m0J9J34N9j01j96N8k0
794I1o3O0R2O0p8j39P5l1k7J2J45O9j29K0K54N8r5q5o6k7Om9j27J16K5q5n4Q6P0pj11O5Lq7
828D7J71L6n8n1q2J8Q4K7O8K1j08j25N2k1j3N9j1ml0o3R4K1m6q2J51J62P2j4q2j44j22K2J41
861A90J03m0j38k6R6k4kJ39O5p3j58jP0np0j01J10ln2k7l3J4L8J15K1J0N4M9j4j11k7O8k5
894B12n3n8O6M7L8L0j2n7p0k3L4L5k3Q1R6r2j65ro5O3j1k7J12O8j7j04jJ73J01l4j13j01k0
927A01O9o3p1K3P6k9j06L7j0L1k1J9J18P5j8r7p5N4Q1j8n0J41J11K8k5l1on8j50k3M6q2k6
960E1P7O8O4Oq8j13J8l2J62P6o9m7Q8R4m5j44n8J07M4PJ9k4k2R6N9o8j39m2Q4M8l6o8l9o6
994F8L4J00J3k3Plm7j5J20L4j11j14k5Q4L6K6K3M0L5%oj5l0k1pm2j35J41P9j5J4Q3M2r3j68
1029A09p4O5K4J1N1P5M3m2r3p9m7N2Q6L5k4On2p6O5J0m4o4qL3J14K1m4l5m2jO0L9n1r3L6N1
1065A17rlj4n6R4N7M5j7j56J22J06m1m4j2n0l7N3P9Q1J9j26j72K33Q6q8j75RJ30M0J0L2Qq0
1098B41j16l5m2R8J3j34J61N7n0m5l3L2Q9K2p3l4l9p2J31M4r3n0O2R9L3jn3l9J1l2o2p8O9
1131H1J01Q5J4n4l4n4r4R9L3o7p5J4N6O4J1o5k7Q1R7K8n5p1m7n3J3J35J7n4k4nn4k0KK1N7
1166A56j3j33J36l4j6J72N9j05j86J79Q5k0rQo5j45L3K0k9L6J8m3mL1j2lN1O4j8q5opk4O1
1200A52L6j1l4n6n3pL6mk3NJ04J40L6o8m7m0j14K1K0k2J0pm9R8M1M5Q3l4j44p9K6M1k
1233A00
##PAGE=	F1=33779.913875068203197
##FIRST=	33921.252635810000356,	12655.339635440002894,	0.014131419360637664795
##DATATABLE=	(F2++(Y..Y)), PROFILE
-2861G1j7j4J6M5J13Q4k6o2j5j0j7J9M6Kr3j16J03J05N0n2j21l7N6J2OK9Rp1p9QJ4J02K7n0
-2827A37q4N8N4n0n7M2J7J6J1k9l1j2k2K8k0K4J3n7O8j8l9J52N4n2p8qO1k9LJ08N4po8q0n6
-2792A03o7k0L5P8NL2J34j9j31NJ13K5j10j49K9K5Lmn4J03R4n6j00J13L1k0O3N6k3q8j30j8
-2760E8P2N0P9k9j16M4M9Kpk2o4p0R5J01m3l8qr1%Q9L5N6P3k6r2n7K1O4K8k7m0m9j3R4J40
-2725C58Jj33j02L2J2l9O2K6k6oj8m8N1O3j1j04K9J25l9j37o1L6k3qQ3J21P2m8j45m9qk0J3
-2692E9J07R7L5l3j02j09m3K0J07J08j8j39o9N6J68P0o1q7oJ14J39qj87j85j4J7J05J09l1
-2663B19j23n4k5Qk0O8L8l8m7R5Q2O1J9m3r2m0R2qq7l7Q8J31P8kq4j49m5J60J53Q8n1j53j44
-2630A38KJ80J8j61j56J16J33l7j39l2L0K0R3J43N9o0o8j8n7r1n1J26J09J7q5j27q4O8J06
-2601A92P4j8o1j8l8n4J58j3k01J39N4qo9p1N3QO6P1P5P9j2j03r7l5L0M3j9m5M0Q9l3k28K17
-2568B65P9j88n8l3N4J24qj19m5J38J6n0l3j7M2J35%j26m5k0q2O0P0N0Nk3mm4p5Q0lNJ12R5
-2534C57K9m5q9p6p6p9R1L0Rj3m9rk8k0R6J34J4j06q5o8P5O2k1k3J16Or2J9N4J29l8k10J2
-2501A06N9J5qp8j6j2LL8j1Q9Jj07J4O0RJp4l6M9q7J02J05N2r9j39Q0m5l4L4K6J1L9K7Mk7
-2466A51k2L4L9n2r0K9l0J8k9Pj4M6K1j8P5O8J4j8J5o2n1P0N3M3K6j9o3q4n3J7O4J00N4o3
-2432B76j57p0R8Q0Q6M3jrn7j13p1M8L2p5J3L8KQ9P0lo8r2q8jQ8R4J12Q7n4j83j52JQ8O3L
-2397B17m2o8l9Ok5L4O7N5K2l7m5K3Lk6qj8m1n5L4M5MN8L7l9k0k8k3qk3J0N1L1l3q9N7R7L
-2360A87p6L2k2j9R1O6R%J3l0j00j18J0JJ4J02N8L4J4q7j37J55L7p8j25J45J00pq7j04nll1
-2327C9L6Q3J32J27O5l1j00j16n0Ql4m0O5J29J2r2l2L4m3j70J85J77K0j54j81N2L4Q4L5r1
-2297A83r9l8J86J23k5j45q1R3k7p8l2L8N6o3l3qJ20J61k7k11N0J37L2n1r9q5J2J36L1l6K0
-2266B40m1r2k9J05Q1M6N5n1q9N8mj13j03K2P7J14R7M2o3j71j48K8J57J16l4j90RJ15QK2K7
-2235B91m3j34k8Q8m9o4J62R0rj4l8p3o9j7Mj5K7L2l4m2J17J11j9r8k3Q4O5k5q7j08MR2K2
-2202B00l9p0o1N0M6Rk8N3k2p6K3l1Q8Q1Q2N0j37j35Q3j5j08J50O6q8j8nK5N4om3K1nO8L4
-2168B96j25j12K1k3j0K3P9R6O8Mm%m2n8o9p1k3j0J3Q4l1j5J41o0r2N0J14R7o5j57L3J70O8
-2135C90m3r2j08o0J5q3J05O9k0p2J19P5j06r0O1N2P3N4qo3r0r6J06j2j07P8K5jK7j0rL0n7
-2102A52p2O5j8J0J35O8o6j31j5L2k5m5l2l1J37P4k5k2k7MK8m6r2J9k5O5J96N2j22j42j7O9
-2070A53L0NL2L3K9j7p8K5K8p9p3KL6J03O6j8n7n5RLq6n6J21J15L8p6r1k2Kk4q1J35J0l9J27
-2035B50M7j39j23Q2O0j4q2L6J0m8K4N7lq3J0R8Jr1l3L0k8J12J26m0j40J29J5j26p9qP8J5
-2003A43l3L8N6k2o2o9L8L9m9RP4N0JMJ9l9j6N2l3r4J01R1k2j33o4K9l0J6N4M4L3J3n8j10
-1969G0P1N5j33J44J33j36j03J09J0N0L7k5j03r1O7P0%k1M0P4L1j6q6j38p3N3pj0Q9mj03L2
-1937H6M4M7P6K7l0m3r6q5M0m0J34J01mo9l0PMnPnl1rJ1J7l1q4Q3Q7L5j2l3l1L7Jr4o4Q4J58
-1899B90J46J6j13j55j08l6O3N9l2l0KJ7K8J3m0p7l0Q3R9L6q9n7K37J23k0n6QM4k1j08j25
-1868A67j07J13J15m3j46k1K9j6K4R6P3K2mJ9K8o1j09j0N3j3j21J9N4J0N1J08N0j07j25N0
-1838A98k5o2l2n1O4P1L7j2o2m0K8J08J16J0q2q2m3j2J7Q6O9n1o5J5mo5M1R8j5l0o3r2j5P
-1804F2j0O1J06Q4K0m8q6j17J2J16K9MQm7j6L3o2j08J49J76Rj92r5J30J6m7j08L4O8ol9n4
-1772H2o8J15O5j2K2K8o3p0k7J37Qj08q5P0J47P7q7j55j8QkJ1P6J04O1m8j09n7J05Q8p0r2
-1740A33M4P0P2J5l0p8j17p1rQ3J15j5r1N2Kp6p9L5J08J81J18o4j49j54K3J06J0k8q9o4M3
-1709I6M1j9p5pJ2N8J22O2l1m9j5K8P9jj21q4K2P5J45J00o1j38j4L2k0j24o8Q0J9O8J25N7
-1677C94p8q4J5PoK2Nq9k5P0q1o2K38J57k9j67j51k9L9kn5n2J9O2Pm6k3O4J04M3m8r9p1O4
-1643A13J3j11O9j2Q6Q7J16L5r2j01n4j6M0Q8Nj16m6M5N0P7K1q9j45P4J7j9J9o0M0R6m4j14
-1611G2m4L9JM8PlJ02N1p0j45O6J6k6L0N5J2K0K0n1o2KJ4Lj8m2l4k6j2N7Q8M5p6p7J65N4l7
-1575B44l8kp7lQ7N2K5n9p3o8m1M4J2lK2L6K1k8p2l2J7%J1Q7M0m8m8l5J06J33N6n6j42j12
-1541E6K8N5L1n7n5M3j9oO4K5n6L7Pq7J31k6j16J04N2j9n4l1J8l2l1J86J24N9J5p6j70j32
-1509F8L4P9q6R6K05q5k11J20P9l7j46p2R6R7N9m4r0l7lrOl2RQ5M4J2O6P3q8k14M5ol1P8R5
-1474B55j0j06r2K5N8J21J39M2j35k39J15j2L9O3j61K6N0j06Q5P9K0k1r0j33M2K6J00n6o6
-1445E8O6j7o0R1N9n5l9J57N2j23j07Q8k8q4J51J19K8m6o3m8o7j01O7Q0j9k1N7M1l2l4K3l7
-1413A56n1Kn1J24R2n2q7k0p4L1O3N0Kr8OO3j04J22J41j8j35p1J91J40Rr6r9m0J7Kl5q4j6
-1380H0J8k7P1J44K4j22j51J29Jp5O9J1O9p1j9P7n4j12M2j3k4P3P8J07J4p4o6o3m8m8J79J72
-1348C91m8k31K4Q8l9k7Q5J11J8k5K7n8k10O4J23K1k0p2r3j9O5Q3J1p6r8pP4P5M9Np0l8O5
-1315B48o7j15LL5j9R2M6n6k1R4J22L4j39j40J15L7j4Lr2L3R6m1o5q4N1J00M0m0j12n5k3L
-1283F9P8m1o8J9M6N1l6p6J11N2N4J7q3r6K8N0k5j19J39K1o8j0j2o8J95J22Mr2j42n5m0P7
-1251A02J17K3n1m0j1qJ5P1R7M9l7p9m3M5N1k4q0n6N1j0j29K2l8J13M4o9l8L7Om1k8J64N5
-1218B80n0j17q5N3J49N2n7q1k1m6K1J29Q6J5o8o2o2o3n4P6moJ38R1K4m7j07j18K9Q1J9K0
-1186B15mj36O1%M2J31o8j91R6M1o8r2N4Jo3J0Pj5O7J04lr7n8N1J30J8j17O5P9j24o9R3LJ0
-1152A73l0M6j0j07k7N8P6M3j9q1q8N1O5M4kr7jJ37%k7N9k0j42J04O6k4mJ2J0j2MM2L3mn6
-1117B72p1l9j1R2P3j07J5K7p0Kj9n3J5Q6Q9Nj14j6j4qP8J10K6j50j56J29N1p9j42J60K8r6
-1085A13q0R9j4n3M5M4Ql1l1K8Qk3l1kK6Pm0MM4Po6M3J51R7j6j21r9M4K3m8J24O9l9l1l0K2
-1049B51m0q1JJ63J18l0j59n0J29M7k5oj6k1L2l3j30k4J62K6j96Q9J41l7l9k4k7l5m0QL4J8
-1017B06lJ4NK3j8q6o3lO7Mo8NM3J91pj85j3P2j0o4l0J12K0l6mj01L9J06o0n4Q8L8K2%l6Q
-981B22M2j0m7o1n5L5N2K6K3J9RlJ5L0n8j16Q6P7m0j33pJ39jr6l1K3N3O9J1r0j14R5Q6Oj04
-946A52j16J47J9j9K5m8k0L6N2L9k6m3k1l2p5l5Q2K6p0L1P1J34J16j9j14j47%%r8J33N0N3
-914B83L0o3j07j18J42J33N3m9j02n5J3J15J63P7o9j24m5j0j05j16J18P9J9r1L8K07K9j09
-886C36j18j38J02K35N5j71j32M8mnk5j11J8Q8M6j5j54J22P8j12L6N6Rj7q1m9L0J2M9Kn4m2
-854I4M3O4O4J04M2j16j84p5j2j0K7M9J6nK7J61J23m6k16rJ07o1q1J3k5n3J24J5j01J11Q3
-823B73R8O3p3r8K1L0p5j56MJ4LL9lM7M5K1L8k8o6r9%R6m2j05O8J8p0K2J7l3M1M1J5k6q0l6
-787B4K4M8mLN8Jp7%R4L0r0oJ78N1p5r5K3k6j26L4K9K7j2KM0L0L4M8K1n9j01n2o1J15O7J7
-751B14jl9o0L1Q3l8j29j0Q4N3n0r4j5J5nNK0NK1Q6R4j2j36KK2m6l6O0j6oPq5P8m0J8L5M3
-714A58P8J2m0j7l9J5O1k2m2J27P6j40j29Q2o0lk7m5J25K1o7k6K5M6J25J7j36q9J00k4j41
-683B1J63k6j47J00k3mkk7K2N4J6l3L0K9rO8m8j45N2K2K2J9KN8R0o2j50o0ML6L6m3m4L1k6
-648B6M2O7R2R3J5p0r5q5K2J19N8k9l3J7Jq2q0L4k4p6N8qj5L8K7R1O8qn9p6m3NL4N3j3j16
-612D8P5R3l8o4l1rK3k4n8J04Q4Rn6l2Jpj1j9l1LL1pL4O3Om3m4k8RK2l5l4QQ2P2Q5J00%p6
-573C05q4p7j11K2MJ49R5m9q4M8N3k1j07j5O5q4j7K3pP0J06K5n3p9j04Q9Q7l5j45J50J53K
-541C74j04j30n5L1J1M8o7Pjq7J4O9J01k8r7n5J7R8J22O7k8j8P6L9l8q5j31p9J6m2M5L0j3
-508A07J2K2J14N6j09L2J10n0r3l0N3L0q2j51J82J35j8j49r0M4Kn1l8J8P6k6K5J89K4j08n1
-477A85P0N6n7j60M4P1m0n8qOj0k9j6N3J32P4o0q6j4QK7J2p5p9J01N1J4j3N2L2n6j12l7jQ1
-442A58Q0p3K3M4j23o9M2k2qJ07N9n0r8j3l7K2J2M9N1N5M7jn0o2J6Mn7K0jj06O3%n5pM9J9
-406H8KO3K7m1l6J6L2k2j3J10k2j10q2Q4N6L9J9j6MN5J6q3q2K0N2R4Q0j3m1Rk4o6n8J3ln1
-370A16l3J9K0N8Q6M1l7r2j04l4P0K0k1k1l0M8K5qM6k9r0L5N6Q3j7j74J00m2M8J22Jn2q8n4
-336F8k4P8k9J29R6r1j31K2lL4M4k2K4R7K8p2K4Qq3PJ4k6l4j09R4J01rq1r3qJ34J8j34Q0M4
-301A95l7J8j3p4R2P6J2j9q5l2Q6oL8J02j13k26J73J22O2q7j86J26k2j67L9L4Km8M5R0P4K0
-269B91l0m1Q8K40Q3j83k32l5K4L0p3j37J42J16J15O7km6P8O9r3j95j91K9O3R9O0m3p2l1j7
-238A73o4q9J03Q2K9rm9l6J07K1p8Rk9q8N7O0k2p0r3P1j4J13J68P7k7n1m5j07j23J10K3jn6
-205A52mQ3lQ3lj36p9qO2J17O5l8j67l3O0o1p7N1Q2M7j4n6n8j3N0P4M6n1r2J3p4J16Q5M3p
-170B55L0J59J03n6j84j68Q9J11k8j59r4M6lK2K4k1k2J5M5j8r0R9J38L6q4n4l8n0l2k5J8N0
-138A14J4l2L4P0Q1P0K1m8o2o0p1n1P3J47P0m4j11q7l3LO4N2o2r5j6RN4R4k3n3L5K4Po7j04
-103A7R9R5P9Jq4j21j8O0O3k8p6p2P7J23R1Ol9JN1L3l0j00j05m3rm4J2J8m7N2M9K0OJ2K0k7
-67A42o5M9J2J9O5L2k4n5oj3m9j8N3L9j7L9J33N6n5p0j9j8q4o0j3J17O3l8q4r0LP3P3O6L4
-32B90j9o0n1K4Q4M1p4p1NrMj09R8J48J9m9K4o6j87P7lj6j3o8O6L3K1J65P2j01j30M0j2o8
1A05N4L2j4QK8m5RM5j76J60O9j07q0l2l2j0J5K1J06J17l7j37K3n4J9J01J9l8j5j2nqk4N4J10
36B69L1p4q5jkk4j2n5QN6P8j0r7m6N4N5j7P5P7j7p9j7K5m9j00J47L3j29NJ08n4q4Q8M8kp2
72A31j05Q8J0r9Q5K5p2K9J7K5M1L7J19qj44j13n4L4l4J7J45J91N0q3q3m9n3n6l7M6K8K0Q8
105B36J3p7o2Q2N6j13m1R3p7p6O9L8K1j4p0j8N5l3M3P1o3JQ1m4p9K0R3O6n8j65J13P2l8p4
139A21K9Q4Ko5o6qR2OJ0P0%n8p5L2Qn2J99J22k9j38j65l0L3J17P6p9j12j0p5K4L7k0j7nj0
174D8K5M9J9k3k2ml2k9O2qn3L5J2l6j3M9N1J4n9l4P5j0J5J7k4K6K4o9%N7J8N6Q4Lj05o4j3
211A41n7l2JM8j5j0J8j0O8Q1m0j70J21J2q6R5J16O3J9j4n0n7j3Qk2n8q0m2R5N6K5N0k6j60
245G5J36Q9p0o9O8O4p8j31R8J16k0j48j06L8O8O0QKj3m5j1P2P4j7qj7j43J18J60K0j08j23
277A59NL9mj3j4j7J7Qn1r1K5L3k8O2J16R3rj05j35p1M2L2P1O7M6k0j10%R9N0k6l6n0q9P8P6
313B49Pk2k5k3l5J05N8j09j34J12L1j28R8J53k7j48j11L4R7K3o1m8j6m7M6J17Q8k9q9k2K9
344A73mO2J19J09l5j33m2Nk3q1K3J9k4ql5P6O7pm5l8J7J28O9o1j02p2m0m4m8R3N3L2Mk2r4
379I1l2J06O8O1J1J3l6q7L8Q6mo5LN6J7K1pj08o9L6j12m0K4mK0J23P5o2n3l9k6L1n5qj3M1
415A01J12J1j13k5J37J7o1o7o1M0m1Q9J38K8r3r9N7L5m9M0Q6k0m1K5Qj00m8M3P1P0k9r2m1
448A28J18J62Oj54j89J20L4j12k1l1L2Q6N8K0r2j05N6l5J68N8q4%N6k0l8l4q6l0Q9k5j07O7
480I5J04K7j03p3J7K1M6k7L8J04P7L0n5j26r2m5JK1K1Q3J13Qj06q9KM5nj01J94J07n2r8o2
513A20k3j4l9M8R7J4nQ7M0j50n9R5j7J05J32qr7p7l2o4p8m0j0Q5M1n5o1R6K6j52J88L0j14
546A09JK4n9lP7O9L5l9q8l9J4j9NP3rj12Lk4R6M1M2O1ll4q8p6J76P8n8j16j1Q9K5p1m6Ol9
583I0PJ39N0n3n3J2M1M4l3j23q1Mk6OK6J4K1J8l8M3N6o4N3mj16L4J39J13m4j32k9O1K5J7l9
618A78j08J0K6N8N3k8o6k5K6L5pp5L9R4po6k0l1lJ00K5Jo5r2NL2N7oqP4J18M7r8j85k2O9O
655A41j8J8M3pj06j5lN2J31k5j48L6J1r5J53Q5l9p5o1j9N7J5j4J9J01Q3nq9j07m6k0M0J42
688B35P6n4j33k1P4J9k4o0PO9L8k6q8K3P6n1j18LJ7nL7Q2K7l2n3p7J28J2p1r0L1M7M6M3l7
723A50j34J15j2k6L7k9Q5K3m3O7L2kJo6j22J46J43l5j13p3j2Nk2k2J2M8M7N3N7k4j36p0lm
757G3N0J9l8K8R7M9k6k7M6J8l3l9j6j7n5qN9n2r2J71J07M0q4j44j3j00N7K2P6j4K1R2L9q7
791B19j70O4J9n9K2R1P3n2j69P2qq5M8J23N3j27N6K28P2o8r3q8m2mm9j11J28J7q7QQ6J9n6
824A30l9J08Lj62J08P3nk1o3r5M3R3R9Qr9j36J4J1k6O7J4j9m8k7N7Nl6j4J51J41O2J3l8j26
858B46j33j7J05J28j5j65j01Q9j5O3J01M6o1j33pJ08Or9j40J18Rl1j6n1%P8P7J2K2M9N9Qj02
891B38n9N1k0n1l0N1O4N2J1n5q8m9PM4L3k0J16Q4j39j95J02l4o8j0P7Q9L3n5j26O0J57R2k9
924C33j12r8k1L0o6MJ6Q6Kn3k2pJ1k0J0R3J01K3q4j18r0J03J6j5J37Q0Nj7rK0k9j51m9O9o5
959A13l7L6N2P9J1j00j32R2o0R5Q8m1m1J14J12m5j62j16J21M9K3M9k9p4J32J09m5j44r1P7
989B35O1k6o0m6q0k3J12J8k1K0Ml7mR5K8r5r2n7P5O8N1M3L6J0j3j2k2l3j1k0q7n4J28M1j6
1024B16L4Q7K1j25j98R7P2qk6K6M7L5j1l7n3p4QO1Jk1Po3n7M3K0l7n0RR2J12j7q0j6k2j0L0
1060A13L1l9p4J6lRL2j0n7J2M6Q4M2j11J9J18J2rj7p6q2J03Q7N8jj26j05J97N8j12j33R8Q2
1093B62Rj1K3J6p5j20j6k7J11K3j49J05K8p4j4l8L2Q1J6p6j9j4n2J16O3p2n1Q9O6J5nm0j2
1126A90rl6o4k3N0Q4Q4K9k3J2m7j62M0M4o0p9qQ7Q5j0q0l8P3J02J2p3o4l9k6J6J14J0m1nJ1
1161A56k1l8l5L0N6Kj03L3mK8J67O6j12k02K05R2j4j2%p7j49LPkN4Jo1L3M8j6j4M8M7k6n1
1196A39L3rq7N9P9Mm8o8m4K0L5l2l6j7J04J35K4n1k0l8r6j1Oj2Rk5J7J12Lj5R5j7j38j08J9
1231B1N4K3
1233I8
##PAGE=	F1=33744.579184882757545
##FIRST=	33921.252635810000356,	12655.339635440002894,	0.029315996915102005005
##DATATABLE=	(F2++(Y..Y)), PROFILE
-2861E8m3K3J3K4J05Q0j6n8m1k5j1M1O0Np8j18Q8J05O0n0j35l0P2L5L1L7lj05j00M1k0J18
-2829A63L0n0p5K4M3m7k4L8J5L4K3k9k7%m3j0J3R3Kj11J9j6J4J56L5j13j01R3L4l1KO6O0K8
-2795C08l8q1r2m8J3%O8LO1J37k5j50j2J10K4r1j11j2JL5K6k2O6N2n0l7R2K7o3J3O7oq3j02
-2761H0L1J2j4R9j1q5M7N3L0km8r1n9J84J36n3j07o7j09P6Q1J4K7P1j4q4o6kK5J8j1k3n4k2
-2727F2R3J39Or7k5L6j7m7M7nm9j4mON5K9%r2PJ49j1j10n5L5J3qK0P5O5l5j09j8qk1L6R3O1
-2690C02Mo7j23o6l6Q7J15Q1m5j57n5J6J76P5o1q4lJ15J43qj96j92lK3P2J05l1j08Jn8N5j4
-2658F3m1M7m9N6P6N8L2ok2m3p2J01J8r8l9Q2J30Q6k0j23j71K3J34J47J12k5j56j67j9J61
-2628B75K1j44j24Q5J27k7j33p4KK3J27J56P0m3n8m6o9n9n9J10R8Kr5j32L5O0M3K0k3m6l1
-2597I1n7Q7J45m9j87K18M6r1j19JJ7K2J11P3O1O5j1j01j06m3J4K0l1n7M6J01j2k03K14R6
-2567C61j66j22l4N2P2qr5M3J27Jq4o3k4K9J21K7o8n1p3J0O1kK6L3kj0m9q7J36J5n4J05J22
-2534C49L4o1p7n0r7o0Q0Oj4m0n2J5K7M7J13R9n0j54o2jKK3Ql7J24J4r9K2M7J45j8j76n6M7
-2500I8O2O6l2o9o1j3OjJ31L2j07m6J40M5l9q4q0J2jO0Q9N4q0j52L1K8M0M7L3k4p6j8N3jk3
-2465A20K7N4k8r0j6nM8pj9K9J5k8j7O4N1rmM1o6n8R3Q4O1np8q3p0j3N1O4Q2K7q4j53kJ07
-2429A83Q2N9L8K6j7j03j32p3M4M1n8J2M9K1P9M3k3n6m8o3J5Q3P5Q4N7o3j65j18K9P7O9J1
-2397B58n5j02l1Kl9P7N6L0K3j6m9QJ2j0Onm7p0OL2l2N7M9j8k2j6K4qm4j6L4Rl6rJ08Q8k1
-2360B33q7L0m5p4J04P5L9K6Pm3q4q8l2mL0J21N8L3L2o8j63P9M9p8j37J57O4n2j01k3J6j6
-2328E8m5P7J05J10R4O5qp9j25r7K6k0l6N2Q7l8j18OO3k5j40K00J77L7j41k00j9Q2J08M3m8
-2297B51q4j17J43J34j9j43r3J30J5n8n6m2M1l7Lj4J10J57%j75p5J21L1Lm0r5rJ37L2KK6p7
-2265B02j04j4J08O5J9O2l1r7M0j3j06m4L1J8Q2J13L5p9j39r8qJ50J03k7j60k2R6J1K1Pl5
-2234A86r0RO4m5q0J66J13qk5n1q3l7K2k0l1J5L4k9l3J35J15j3q7j4P2M7j9n8p6j2L8qo1q8
-2200D8k2O6J04Rj10L7rp3M0o7R8P4O3N2j14n5Q1l1j44J52Q2r7l8%j1N9K8J4L7k6K5M1j10
-2167B03j65K5L0Lj2N2Q4O3K3J6Nn7r6p6l8rj0NO1j8L3J29m9j19N5J16Q0p0j64L1J67N1o8
-2134B81j11j12M6M5q3JP4JpJ09Qj62lN4N3R1N3j6o2r8j10J09l8r1J04J3K3O8L8k0n2q9p2
-2101D5R6J7LP7L2m7n1k3k7rN1pr1J12Q2n2o6pN4M6m2j13lJ1jJ78N9j05j18MP4%k0L5J0Qj6
-2064A96n7K3J3p8r4P0P1Q8L2l9j7k1n7j1m9k1J27J15K5q5q4rJ9k0j24J58J5r8J37O7j41r2
-2032E9J20M2n0j02k6%l2R4Q1kq7L2J34Mj37o2M9n0N3J67J2r6O6j4j29p9N3R4lp3L0N1m2p1
-1998H6n5L6N8kK5N4M1Oj7pk5J9O7l1j33O3J21j1j50p9M2l7j1O9O4L0lo6j25J28P0j32O7J32
-1964B94j35m9J19J1N6N1k9j25j49J02R9K0PN1M2j7k7o8j27j06L6k0Q0J11j0j44mL4L1J14
-1934B48N7k6n0o5p7m1L0Q4P0Kn7l9L4M2jk0l1k5J1j5l1pn4K4J19P1Pl6q1oO8k6n2K6J25J45
-1898D23M6p8j34j18o4K5J1J0L1j1j6lpm3J1pm1J08P0o3l0K51J30l7p5nJ4n4j15j02j11J55
-1866A71J15m5j55J0M0k9K4J04P2J5j9j9Po3r5ML1k5j21P5N5J9M5P6J3j25n7J02k9q8p0L5
-1834G3N7K8K4Pl6l1K2N3N5lo9p9m2rM5R8O0n0q0K1J1n1Q1P7m4m0o0q3J7K8j9L0J21P9Ln3
-1798B41q0j08M2J34M6opm4o2rm9mJ40J19l0j94l1J34L1n1j26N0Q5Jk7l8q2m8Q5N5M7j4r4
-1765A06o8N8J30j5j41JJ12R6Pj12j03rl4pL9N1N6M4j3o9r5J42J21l8j10J1O4O7Oml2j09n6
-1732I6j5PJ33kr2K7No8m9O9J00J44P6j05j58j18O7R1j1k6p7o9J16N0o8j04Q7j0N1J27M1n3
-1700B62n9k1M1Q4j1j27j00K6O5J06P5m7j04JL2J5q5j08P3M4O1R7M6n4n4K9rn5j3K5m1n5N5
-1667A94m9j02K14J58j4j58j60k7Q2M9l4o0KN0Jn4l6M8J32P8m5j31j04P8K9r1J2L9Q9O8J16
-1636C74L6r3j09n4oJ5N7Oj04j1Q7P5P1Or7j59MP7N8l5j08O4O8q1j12R8lo1QkK0R8K4j05j9
-1601H7R2qpM7O3pl3j0n3m2L3J2qj0m8j7Ok4QR2L8r9K5J58J6o5l2J1m7J5N3L7K2n8q5p0j1
-1564H1MmJ0N3L7k8m1k1kl1l4P5P0K2j5lr3L6J75P2n4j36p2M2L2jp2o0P0MqL4J7l2L2k5r8
-1527C6J40k7o0P9N1Jn3n3%k2k4J83J17K2k5o9j23j09K4N2n3J50J93r1k75J37R3k2j23j24
-1497B5M4J02P3j8p3k0Ln5p3L3O3J10N5lL2P5o8k35Q5L0k8O2R0j9j16n2J2k1J09J65L8j43
-1465B82k17R0RJ04R2j56q8Q1j09L9R3Nm5q3q3K6RQ6l0j1O3on2O9O8m2n4J10L9j07j05O4j2
-1432A29q1J18J19M9l2n9k7o2j14Q7P5m2o7M2M3j0mK3l7n1M0l7qJ10Jo1qJk5m4O7M9m5n6K0
-1397A03n5J02J42J7r7q6J50J44J9p2q0m7j6kRo9j05K1k7O3J16J4r5p0J22j5j16L2M5R3p3
-1366A67l1M4o8p7Q9j4o1P3J01J26K3r3q7o5o4OK00J50q4k46O1J05k0l1N4Q7Jn2M5k5k12Q1
-1334A83J32j5m7k2l4l2J1M4L1m2j01N8Q2L0Rm1r1Q7O2j00j34JO3%L0J1l0%J05J33J6j78j59
-1301F2J75O3K8Qj26m9J09k5p7p1J11J04K9o7j29j9k9m5Q9m4q6K5J0M9J1k3O0O2M7j3r5q5
-1269E9M5P0k6j29J58Mq5Pj3m5J63R3j4r4j35J9k5N6Q2pj5Ql7m2J9Q0Q6M7pl4kL9lq5j11o4
-1233F2R4J2j28K8k5M1M2n4KM1k2qqJ35O8m5j41k9k2J34N5n9n6L1j2o4R3R3L1o5m1j6o4q9
-1199A4Q3l4M8J64P2qo4j09r9N2O0J1J7l7j09J77l3m9J54m6j76N1O4o2j33Q8po5RK7K3NP9
-1166A67Kj07k2R4J15K1j14pP3j02k7Q0kPL7L9n0q7oM3N3L3j8o0r1j0J24Q0j3j50K8J37m3
-1133B24o5R5N2j04p7N0k7k7J2O1J3jM8J2Jkk3k4k7j5Q1NK0J7m3k9n2q1m4Q0J11M0n6J4l1
-1098B08n2N4Q3J6j42j11J23K0r6k7R4k3r4OQ4j0q7P8P3%m8k6K3j3j8PRL5K0m3m3J2k2m6J07
-1063A51J00M1l0q1n9J3j1n6J93P7n3m8l6L7l7r8jJ74R8n3j55m8J44N9k9mj2J9O5m3j34m5
-1031A38J28M0j37l0J37K6k4l1k1m5k0M1J1m7j3N4mJ3l7j09nN3N6k4j20PJ17J78l2j96J24
-1000B28P9q3j49J9Q1k3k7M9p2l2J05n0j5R9K9Mj9n3M1Q2mo4o8LN1Pk8jJ0mK5O8L4q3j14J00
-964B25P6l7j25L6J49k7j61k3N9M4M0k7j17k3J13N8j8j15n7J47Kp3L4m3l0J7M1N8j7k1Kk4
-932A63o7QO7Jr4k7O2J67J33rj03j52l5J9j14J29L9LK2k0p5n0J10P6K7m0j02m7K5R6J48Q3
-900D43l0r1n6j8r7o6J14L6k2q6O5J78L0r4j18j45J70K39P3j49j84l1JL1Or4o6Q0N4%q5J24
-868B12O8r2nL5L0Rm4n6q1N9O9j7j5j9pK5M9Q9N9q0j73m9nm4Q9M5k7k1RJ50J16m6j69MP6o4
-832A79p9J3m3l5Q7j6n4J62N7O1P5n0r7L4N6o9j46MJ3%K4oM8N5K7K9j7n0q7j7O3n2r3Qk7m5
-796A2M8PJ8N0L6mm8r4M5N7K2k2RO4mj08mJ25L7r4o7K18J07n5j50mL0r2q9N6O3Kk5J3J5rK9
-759A94N8m3j02j6n6M9P7M8J9k1n7K2J07l3j48K0N8K9k7p7k4pm3RM6J6m5Q1J32Oj51j2K7m8
-725H8qO7m2kL6q1P2m8l8Q4Q1P9no7m5k6J2L4LK6J29N5j59k26J25q4J9JnJ43J4p3LJ5K6J00
-689C03j0j57o8R8k8r2J26m3q4Q3m9j6Oj3M2O3%m7N4O6J7L1o5j08oJ3O1Ol2O1R6q5j66PoP
-653F5N5n2l7K9l0pO3J30J00pq5q4k1L7P0L3l2j4M2Mj05j34O6Rm2j8PJ9N4L5M7K4rl2n5k5
-617A00J2L5M0n0j13J67P0k9n1n7RL0j7o3k2Q6L2l0l7j5J1L1K1LK4J0r4lR5pn5m9l4%Qk2L2
-580F8k6O8O5Q8J17J5n3q3q6j20K2K8J18R1m6q1N8N1l6r4L2M6r6k4J6j3N5J10L5n2p3r2N0
-547A58R7Nj27n7J74P4k8r4p7k0l0J19j6p2m2J6L8K4P0k5q5m3K8P6O9K5m3PJ01M7k0o0j11
-514A78r0J5m7JO4k4l4P2J26N0j16rJ01l9n9pL7K6m9p8K4J07K8r2j13OL4l7o7Q5N6q1R2J89
-480C49oj36n8Q3O9m2j58j8R6Jk9j6Nj6o0l8P3J58J04n4j09l1LK0Jq9m6J05M7M8J1K4J9o0
-446B50j30q1K6O5O7m9O4M4j13o7%j5k0N1P1j2o7k2k2J2k3J40Q0M4N2or7r2J1km6nK4o5l3
-411C4pK1M8ol5L6Q0J8j7j5j5K5Rl4P0l5q4k0MN6M1J0kM6M1m3j33m5K9P1J27J04rp4J8J4j04
-374B24j21M1J4j9LK8jj2R7P0l6r4r2q0P2M8k0m0m8J6N5K6L0qo0J3M3M8j2j20L5p3J43J08
-340B78jk4l9l5q0oqJ64J17p9j65m7j6P1M9l3J4P7K4l4Q0J1r3ok1o3pl8J14Q9m3j22j16Q1
-306I3J09Nj36O6L9m3M4mr6R1P0J1l9r1J0R1J4N0O7j31j84J72J31O7r0k31J04j0j14O5J9l7
-274A12q3Q7P2Q0L0m1m7J21K44O8j90k47l7M7Oq4o8J06J01J16P4jp1M0O5o7j63j22N9L9L5
-243B81Rm2k8J2po7j19P0Q0ol9l9k9J83K7r6nm2r5Q4P6mm9j31P6j7R1J76P4k5l2k6j31j55
-209E5J47j1%l1J9R1k1N5pj25p1mR8J25N7n5j95l3O9n2p6K2R6N8ln5p2k1K8O1M3m1q8j9J0
-174E4J40O4j6m6J7J32Q2m1j58j88J03J02pr9q7k2K5L6J7k1jN5O2k4j10Q6J33L1n1l3o7r3
-142G5n3j2LN1L8jK1N2N5L8L1J5rn6p2j09R5J69N5m9q9o1l1o0K9Q0l6p4l4pM1Q7j4o1%oK9
-105A30k9l7J23O4Qk3n0m0n0k6R7K5l5k7M8O7N8Jl3OM1K1k7q7q0j3no1J7L9m9k3L9J2J8M4
-69A63K7m9p1M5j8j2O3Q3M7l9m8n6r8qNN2%L2J42Q5Ml9j4l3j04o2j6Q2L4o2o6l6J6N9O1M7
-33B16L3j6o3m3O0J18L1j26j28%RM9p9R4J12j6p1J2q5JR4n4o2rm2K4N5J7Q4L3r0j9Q3l3j08
1H1N5L2l8j3M9l7j3L1r6K48L1j45o4l1m7kL0j0Q2J37k4j81MnrP6J3o7k0kL6K3j6M6P0Qo3q3
39H6K5K1pJq0qL3J28L0j16r2J0O2M4R9O2j5n9oJ7q9r5J24K0q9o7J05l0k9J32P0%r8j56P7Q
75A18j01Q2J8m8M0J5M5J7K4R5rj14q5m3J2J5k0J25J53Kj01o2jrm2n3L1L8J4P0Jo8l5M7K1r3
111I9L5N2q4p5M9L6L3J2l1j2L7k2L5L3r1K4Q3l5p6mN6J5n6j8J02O4jo8o6O3nj11J6R9O9m9
147B08q0Q8L6m8m8L6mr5J70J12j4j00j21m6N0J20M4q8p1%r7%K8K0M0j2k6RL2J5ooln3j6J07
183A81J2o5l3J1k7n5L7L9qp2O9N8qQk2l4M3K3n3JM6L8N3O1K0q7r2m5k2M3r2O4ln9O6j4N4Q7
221B23j8j50O0L5q4N0J22J08O6Mo2j16o5J5k5l6j5k9k5P1M3O9nj87J57J12p0o0P2N3r1j32
253I0J15J00o0j59m9K2P6M7j4LK0k1k6L4K5l5N4J6j38Q5J49K5q2j11l3L2%j5qK2N3pr1p0Q6
288A35Nr2M6J54J18oj30j57k7pN8Q2O7M4l9j31j8J27R3l9p5n9p6J05M4j9NN2J9q3RP4q0j23
322G6J10J9j31J19J41k5j19p3M5L5l1j1K3k3m1KR9P8n3r5KM6KM2O5R8k6j16n3j9pl8L8K6k2
357A83j3%J12O3m8r9o7N1J21K1p1n7l3n6n8RP7L7Qj3k1n6n2QO3R4L5K0m9m7R3O4l3p8K0P4
393C02K8J9k1j14l4N6j04r7P2J1L9J23M9j03j05l0K2L0l9J1k0RR3J4q3m1J18L4m3k9l1oj8
426A12R4J26Nj13j16L1M5l4M5Q6k9m5K3J7j00m6R9R3M5m6q8j02K7J77L5j14j73J12M1r8m8
457F1j3Q2K9M0N6o6j30P7l3J24Q1q0n4N4K6K6J6p9j63Q9J0j04K6P8K2r1j9L7J0M6JqK0R2Q7
492C50k7j36j07m4j3K2L7N6R3Rq1n3j9N3K8j34J66J15m2p8m6k9n3l0J12P1k4KP5J9j38n5R3
525A92J4J01J24j1r6o6k8p0j24Rj4O2K8m1n9P8L6q8J84L9j29j15L8m4M3O4O7N2j6p3o1j6j1
558F9K8N7m0o2P8o2oP4N2K0l8n2p2L6J38R7%r3p6L7K5n9n4J8j2k6J07N1k9l8PnL8N2p1j09
594H0k2l5j0OM4M9L5m3n9O4o9P6J1r3J1J46J20l8j30l7R5N7k2r9q1O3j4RN5Rj8MJ8Km1r0O0
631A13Q0j1n8j5k0J3J10J2pk2p3k1M9M1%M1R5Q6Jj30j83k1O2Rk4jM0J3q5o4J3N1J20l3j47
666C4R1j7o7J66Q8n2j18n1L8N3Nl4j5R3J00J6q7j22m6l9M0J43P9l3r5n4M1K7pn6o7M9O5J6
700A84p6M5J06m1j28p2J6J5Q0J20K7p8o6j01N1Qm7qN5O5O4J3p8r0R4j1r1k0N2J06J6o9N3O2
734B56L6l2r9j02J38J92rj50j17J2L8ol7j0M8N4L7K0m8j22qNL8Q6L2r1q2J57Q5m2j17k6J9
767A55JRkm3o0M5Q5l9j02J41O9J6o5r8m9J9N0q8J18jJ1N8K4o4j33L6N6k4kP6Q3l0j79M4L6
802A53p9LR9M6j05M6J81Q4j5p3j10p5k0l8q5J08J6o4L9P9k1j04P5J16Lj49j9R5L3J7l4q6m3
835G3J12R6j5r4j08J0L2j6K7K1k4n8rK3k8k5J00J37Q7K4K5Lj05j26k9L8J44J7j65j16R7L1
867A79M3J4J7k3p9k2J14J3j13j15P6No%k8QM6L5J5L4M2P2L3q8p0M5k9o8rN6O8M8oq1j04j9
903A03K1M1L1MJ40O4j74j89J48j6o2oO2O2oq2j18R8J39Q5j8r6r2m1om8N0K0R1L9ml2m2rj6
938A41J0P6J05L4q0j08q6nK7J7J19L9k6j6KN5J5j41p1Q5m4m0k2J5R6J8j09k4J30m4r9J00L
971A72o9J53J46l4j70j79J20L5J7P1j8j01J46J37pj17j26L9O4j5m9m6o6q7J01K3j0N0J4l8
1001A56jP0J8p3p1n3N1P1O6O2L1j2j6pk4l8kk9j24Q1R0j1k2L7O3k1j43p0J33O4k6n3KRJ7L3
1037B58L1k1r7p6L4j4mJ4n7n4M7N8l0k1lJ04R3n8j03Ooj5nJ8k4j2M8%k2k7l4J0K7j7O6J01
1073B15o0j33J34N3L1K2o4j57P9R5L9j8j03j7J36K0j20j8J36M8l3m0RJ3p5j32J0J8J19K6j45
1104H8NJ2o2P1m0m6M6Qo0L7jk6Q9J11m8q7Q4M1P%k3j7l9l6lK0PO0Q6L2qM8m0j93rN1j5o4n1
1143C5L9J00j2r2l2O6J00nq4l6m1j5N2R1j1n2JM2J7n2o4P1L8jn8q4L3L5J63P4j09j89K03Q5
1177C08nkKq3j50rJRN8k0q7R5M9l0k6M4K2k8QO7pj28PJ31K9o3q8l6M2L6o1m9j8J00J19Jl8
1214B00K0j8p9m3j3NL3j8QJ16j2q8R3Oj12p0%K5L1
1233H4
##PAGE=	F1=33709.244494697304617
##FIRST=	33921.252635810000356,	12655.339635440002894,	0.035211246460676193237
##DATATABLE=	(F2++(Y..Y)), PROFILE
-2861E0k8K7j6K3J17Q1j7p8p5k7k0P9Q4J2o3j07L0J07P6l8j50QO0M0N9N2qj19j20L6m1J18
-2829A52K8l9n0oJ2m2J5K9K3N9L3m2l9J6n2l0P0J15k4j55j7j4N6J46J9j32o2J13Qm5j5N3Q1
-2796B64N1j7q3j20l3N5J2%k8J06J34l2j58k4J01K2p0o7k9k1Q9K7j4M1j3m0M2R4J6r8m6O4
-2764B25Po8o1M9j9j16J46Ko8M3M0N8J1p6j24M7K08J40o1j41j13j17J29O9j9PP3j6r7q4J5
-2733H9j6LK9jm4m0P3J14J0k8N3L3m8q6K4j0n9l3MN1N2j3J5o2%J59J7p7l4M9L3k7l5K8N4j6
-2697B61p7nJ8PM5N6J1k5q4r9k2o9J45J23N6o4j57o6j3J69Q0m9p8rR9J20j5j77j61J1M2J2
-2665H5O9k5m3K2r0J17lr8%J7O9L8L6K3lK4j2j09Q1K9r6k6L4J16J04k9j59j38P9M3J19J35
-2633D09J9j22j61m5J17K2j14q2P1J06k7j20J5K7l8M0J53Q5k0m5o9p0j5n9L6P0j0q3o3Q3L6
-2602A46j4k0Lkj6j3J01J01q6j28K51M9j51k03P7j3O3J20O3M7M8j3r1r8l6J0pm9p8L4R8Lj31
-2569F5K01R2j33j36n2L5Jk7k3J17Q7k0r9n5k9J5Q3N3ln4o9O7K2o0k0N7K1j0m6mJ26K7q5L5
-2535A79J22L4n9l8k8j15m5O6k3l7n0M1k0K3J04J26N7r0j51o5P7J5r9M7n6J04L6j03QM2J35
-2504B37j5j36q0L9J08J16Lp6q3k9j1k5J28O1j00o3J84O3p0j09n5RL2K2M8L6m9q6kO4O6N4
-2472B81L0m7j42o6J10Rl7oO6lq9o0J7O9J9j3M7J6q5o6Q5M8k2j3M6o7n9J12R7P2k3j28j07
-2439I1m3L7O9N4N2kr0j30O4J13P1K6K4L6k7j36j22n1L6N8m6ON6L0P2K6n4m9%m2K1Q4N2M8
-2405C34J9o5j26m4L9N3O3J2p0j29jJ1q0R5N4J1Orl8J7L0PJ7lo5q0K8K2o1NM4KkM1M3k8o1
-2368I1l6J5j6l0N5J12R2l1r4L1n4j05J23M9L7N6J5n0o6m2j2l6L0J26L7J1L2m9j37L3L8p6
-2336A49j07J03K5p8k6M6rOk1L3J04Q6N0M8J0m6j14j49L8jm0L6M9p9n6M7Pj3m5J65J58M4j21
-2303B99j82l2J01Q1M7jq0j31O4J33j3j35j21J49N5k7o0q4kj1M1j4O5J45L2j17j71L5K8R1
-2273A85K7j04l6J38L3K9J1j03r5J2R8L7oO2j6j00J7qm6K1K6k7j6J09L1q6p7m6k7J17Q4j8
-2241B26j22o0Q1L3K4k7m8n4M7M5m7n3J46J17k5o2n4n9J4M0l4k2KK4j6l8J29J11ko5LO8K4
-2208C46j9k0l2k1k1m3o9j00J6M6J50J9j56J5Lr6O8m1R7O1J5J3q0M4P1m6j80J64J07q3o0N
-2176A73l5M5N6M8L4m3ON3q1j61n5O6J4j6K9N6M1K9K8Lo3j18o8M1J8J4Mj0k0N9R4m1j22M7
-2142A25J14O6o3j54J4J52L5p1j10r0J17M3q0p6P0K8M0P6n7j21J07l5J1J02N3j6n7j00q7J01
-2112A37n2K8M0l5M5R6P2pj06j39l0R9L3k0JLK1K3m2o2M1R7jj17N5Q5p1j29M5R1M4m5j17j0
-2078G3L2l7J21N6p0p9K7P1k9l8M9rj6j7m6J2Ol2lK0O2O8mo7K2L8o8q8l0P7J08Q0%p9p3rM1
-2041A69nj30J50J8j41J41Q2j28q1J40K1r0r9m2P6K4J7O4Op5M5J58Lj76o7O1n3j3J83O3o3
-2010B58Ml9j14m5Q5R3j7j15J5M9n6q5qN3N6L7M4L2L1K1l3m8l1M1P9k3j48J3J42Kj53o7O1
-1977A34j9l2N7P6K2j5p7j10J64N9j33J0J08j25j0J18J3P0P6k6j21j63K8J26M2L2N5J0n2j3
-1947C04m0j17p3Pk5J08R8k2j38j3J3MJ26P0k2n0l8l6l2pJ6K7J0l0m2M0O9Kl9l9rL2j7q1J0
-1912F6Nj5J00R1K1l5j04o5J44L0l6j1P4J23O3l9j00j17q6j5n6Q4O6j4j9Ok5j09R0K0o7K6
-1880I6R2k3oK42J25n6r1k2k8q6r4n0r7J63J06m7j56L4M5l1M0R9M8pj7l9k0n6n3J0j0k8k7
-1847E6N7M2J4K8M1k3j32N0R1n0j06K2P7J4j6OJ7rj5%koj7n2m3J7j1L2Q3N0l5p1lQk3J07M4
-1810B42p7l6m2p2P5M3l0j1J17N7l1n8n9p7O3J29N1prl3q4m6JM0J04O8n8j65J0J02M9l4j13
-1777A09M8R5J7ql6q4r7J6J02N5n6j17k0J08J09l9j45Q6R4L6m9j12m8L2J4j7mQJ4L7K2m0r3
-1744C7J23J17j5j06j6M4O0J0L7J3j06n5j7o6J34J4o8K2Np4PO3O6J05M1j41j60l2O5O8n1j5
-1712A09k5OJ01L3j04o5J07k1K7J12K3o3o4j9O8R3j1j28j34K1M9O3N4k9o1K3J3L1m6q1M9M6
-1680A77L8N7L8k2k2L7k3q5l4K3on2L1j6j11J29J51Nj27j26n1J17R3j0o6k1L0jm7m7K7J53
-1648B39J12l0j55j51Q0L5p1J1O8Q3M2J00L6q5j08l6Mk6jPo8L4J00Q2O8Lr5j62n0J66R3p7
-1616B48j27M5K2j10M1J22k8j19o5KO6O3k1j14J46O4j7KN0O3j6p3m7m6j6M2NlJp4j1N7j8n2
-1582H2O1K7j05J19J26k4p1nL4j7K4K3J6J1o2q1m8j6l5lJ0Q4N0o1n6M6K3k6l5K0J8%L4O6n2
-1547A77q7J42Q6l3j02k9M7K2k2q4q2Q2K0j5RJ2mK3n2m6R1m0NN3L0K7l6p3j0J6MJ26R4j9o9
-1512B63o4n8o1J6L7j8J47J72q1k85R8R5lq7q5j5N8N3Jl6K1M6j0p1q8P5J35N1k2LP0m8k40
-1479F9J00O8j8M5O7l9j11LJ9q3P1J77J8j55j82R8M0J36J03j40j50M5j08M1Q1k8p4o8RK5k6
-1448C3O4K2J8M7km6O5O4m3m9P7K6q6r4L3pp2M7J05P2lm0mo6j05J17O2o5j12j1M8K8L4J5m7
-1413A25m1R6Qr1L4L9k4J3O6lj21j8R2mo8o0PO6J24M4o2n5J08J08K1k8m3m0m6k4M1m9j46k7
-1379D2k9R1P0j0n8LJ04j4j17n9J29P9r5l6K0l3M7M4n0j18J13J22J40L7j03j30r0p1N9J92
-1349B79J20r7k14Q1J28Ml9K8P1mr2lj3j87J44J22n1p9L6J3l7k6J8N0k7j10J27R2ol2j01n9
-1317A36J68J9j28j22J5O3Ool1lQJ08J51J0j85j32J68Q0M7Jj37j09R8rp2l9J36J06J9r0j36
-1286A40J1j6m0M2n3q0K7NPN9MJ7P6L9m4j02o6O4Q9k6j28J44j4o9K6l3l8J20N6k9q8o5Q8k0
-1252A03L0L5m9M3M8o2p4J6P2N3L4L2K6L5K4n7j47j27K5R4K6r8m2rRK6m1P8jl2N8j2P4P1l2
-1217B29j44ol9J02M1o7l4P3K9p1KQ1L2n8JL3o1j03O2m7P2J65M8k1n6j11r0P7L5j0J6n3k5
-1184A02K06m4j41J82oj76OJ04n4j33N0j8l3jJ9N7J3L7qp2J2R0J00J1j03p3M0o4QN9J2M2O9
-1151B93Mq5n7QK6L4K3j8l1o5n4J43J03k7j79O0J16q2j05J09J11m5j63n7k1k5Q0R3Jl4N7j1
-1119B02j2O0K6j3k0q8L9J13N5Kn0o7q9r6n0P9J14P2qMn0r0J5N9J0j15m7Q7np4N0L1o6o8P5
-1084H5O9%j04O5R7Jn9k8K5rNL5RK3L0l7p8l1l2K8R1N0nm4m8j3J9l0o4J95P5n6o1m1M7l4j06
-1047F9jJ69Q1n9j29q6J55P2k8NrN0R0m3j34m5R6L6q4o4Q7O3j9n5k8m4K3P0Jj02MQ3l6j1n2
-1012A25q1P5L4J6m3r2%J28J46m8j39K01Q1j23k07J6O1o2j9J07l1j06Q6j9KQ6J8nk5n7O9J00
-980B94Op1p2O6P0k0q3n4j0LQ3R1J1j10j01J24Q4qo4K6R3o2j97J2N5L6L3o0j27R3Q0K4k8r6
-946A21NJ37Pj22j6m0RJ5l1O2kKJ4lk5K2M4j6r9p9O5J80J36Oq6j53j00M5o1Q0K4l7JJ6m6K3
-910I8Q9K8kl4r9m7L0M8J33R5J8o1p8j9o0l9J00Jn8o8Q9J33L0o0r9j48K02K28Q8j11j88j17
-878A22j7N4L0o5j06N5P2K0j2Q4M1n5k6j6M3M2j7n8j40P5O6j9L1Qk8j5J7N2O8m0j19jl0q4
-844C2J07N5m6m5qJ21R9m8q9J1K6m5p1k4m8J2N2l0J9J36K0L1R5k3r9M3Q5n2j30K3J4j8RnL4
-809B43M7M3L3j2m5p2%M3o7j12m7l1P0J1o2L0P6L8j7n3q8Q5R9J1n5nO5pj26JJ46M3q5j45K23
-774B78J55k3j73k9Q5m8r8LN9J4k6mJ3m0l4Q3k2j13nj6J5P8O9K5j2o1J9J30j1j28rL5OOk2
-739A99k2o4n2K2L9L9o6oJ64L0j51n2K9m1L3O5o5L3L9j04R5k6j12Q8R7P5j2p3n5j7lmM0J12
-705B74J29J7j70j72P7n0Ql0J9J49No4K4j1nP4l8j61J1O1k6k3M9o8NM3p5j9J5KN6N9j8n1P7
-670A73R9M0kq2q6k3pP4Mm9M6Q7r3j59M6nk2Q0m4QK4p2kKJ26J05j0q3n0K8J5K0J5k1J1O4O
-633B63j11j15N8K2k7m6RM9O2K7j0k0J6mm8k7J1M5L5q0l1J61N4j2m5n9L4M1qp2j23K8N3j0
-599A20j7olN9N5K3L4oj45j3J06k0n5n4n3J2L3L5L2l9L2M4N9J22L7k5q5j08j22M4L4R6P9n1
-565B54p1P8M5n6p8O8L4q9pNk2L9R5K8n4m8p6l1J00O7l9j48%J46N6n1j08o5j1J60K1q0m5M3
-531A60K9k0K7j9p0m0L0O2J9k2n2L2J05N6J6k0q0p6M5nq4J6j0r0J15J18M3r9n4O8l2l3J3K1
-497A69K2p%j2J0M0k6o6k3K3l1p0R6M7j12J28J67m3j68n3J09P9k1j30o7R5L6%k7mj0o2p7O2
-463G4J80J37l8j37p9rL3Pq7j6R8M7P4M0J5kp0j33j26N1L9L8j7R8M6q0n6n5lJ7l3N2J8m0j9
-428F4QJ7l9J65R5L7N0nj12q3Kl6m0k4K2k6n1oP0O4j5q3J9R4Rrj0k5M3L0n6L7n5n9P5m1JM4
-390A71JJ6P1K3r2j55P3k7N5J55J14j8j26jO5r8j76N9L1J6M9L7l7q5J31J01l8r9q5p2L0N7
-358A46k2l0qk9N3J9LJ1l2MJ8K2lo3qm0J68P5j3JRoq9r6oJ74J22o5j67j08j4R9K4l4J9M8J7
-321A99K3R9j3q5J5l9j08M8N7R5N2q0j48p2P1Q0rj36O8M3n4M2J3r3O7O1Mn8r4J0P4P1R8K7
-287C28j52j11J54J21O2q1k29N1J4o5O6K7l6l2R6N8L5j3p8m9J61K35N1j83k53l8P3pp7l2Q0
-256A76R6J19P5oj01JP2n2j22m4N2%k8l7l8J0O1J6o1j12L9O7m3m1Q1PR0oj09nl8r6R2Q6K9
-221B30j2j45J5j3Q8J71N1k8j1jj42j43J57n7oj3M6J01l9K5lj04o6J8J24J26N1p4k17k4Q5
-190A90m7r1lQ7O0K0l1n9pK5K0Pl6q1l2P6J25N0n9r0NR6P3%r8j14K9N9Mm6o1j4J8j9nj5M6
-153H2Q7P2j6j15L0J15L6kk4r9j24J0L0k5k6N9J8KK4L6J5L7O8L4l2o3j63J14J70J8o4m8lk4
-119B29j06n5J04Rl5m0m3RQ7Nn3m3n4R8K5k0R7P2k7p1j9K8m9j32Q8P9K6MJ6J0M3Ll1J0L0Q
-83C02k1m9k3J2j1p2RL8o7q3K0J0K6P7M0o9r1M7l0n0M8J20J02j9q7q4LL2p1kJ5l9J32Q1N5
-48C01KJk6r3n7j3M7Rr0m6K1jL2M4L9M9po9m6P4J46L1j51j66L6K2J8l4J40O6p4j16Ro5J54
-13A87M7q9q1pj1KO0L2Jk1k1Q6N3n8j36N7L7m6j7P3k5n4j5J17K27j9j78n3k6n8j9L4%M9J43
21B71J2j60o5O2oj3pr1P6k9nN5J1M7K1pk5p7rK9kK7p1qLJ75N9j32j27K2M5Q4R0L7mk6J1Mj21
60A56j22R8K5k6q3L0j2K9J54P8Oj01j83O3J5r3N4NNM7MM2jQO3lq5o8jK3J5j0P7Q9l8j06o1
97I3O0M5l5p1J7M8LM5on0j7%ok2P0K2o8n2k1J2M9M6Qj7K4rJ6j5j21P3Q0j9n4k1Nl6JR1P4O1
137C03L5m6j23o0j1n9J20R4M2p2j52P0O6k4j7L8l3j31J81Q1j5n6o4k2P3R3%r0m7j4j03oN2
170A03Q0O3k0n3j5K8K7J3kj6q4m6J44N0o0r7Lqq2L6N3qn0N7M0K%n7m3N2K8l0rK7L8N2M7M0
208C03o2j07n4O9P2j21j6L1n5O6k9K7Q7jj29lN7n6l5J31J61J06J4o6j42j28Mk8qM6L5p3j3
241H3L4P9L3j32J01J18n5n1N2L2r0j22J15Q3r3j46K0j8P8M3l3LO3nn2Oro6J00M1j05L1J34
274B72L9m7q8o1K0J2j6j7O7Q4k9j32QJ04pj00o3J70J37Lj35j41%n0O7P2O6M2o1j41nJ44J17
307C31m8j13p4l4J11J3k9M1J01M3p9p2L3o8p0J22%j40J22J33pp3k3L4l6j02O4O5k5m8m2R2
339B22Q8o7j10J6N7NJ1J6Q8k3q3n2m0NNM5K1j8pL2J15N5p7j45q2Q7R5k7p7nK3m2n4K5N5Qk0
376A45j7j3k1nlj2N5M4L1n9l3J21M9n5q7M5R3L5J2l6j10J2O5q9j33Q9M3M9J03K0j29j36k4
409D9O2L3l3K0j8j4P0K5m7o3Q3N1k4PRj2j9Q5J08k2j25j17mM7j7N0P9l7m7J5J6q5j7J44J14
444C66K9n8q0j06j17J80N8p7j51J03N3q4q9L8P0k5M3J00m0j51O8l5R1J01o9j04N2Q0Q7N6p6
475C13k16K7L4q6K6K4j5q5R0M1nK2K8Lo3N0J38Pj35j04m1k5M1K5J4N6J2j7j0n6L6M7j24J18
509A70J15k5n5k9j3n5k2R6N6%K1J5l1j27j9J04M5P3R2j3r2n3j7n3j11l0KN0J8k5m8O1K3l8
543H5J86L4j36q9L0o3J8P1M9N1%m8m9k5j6J4L2n8K8Q7p5r3Q0L5k7n2l5k1P1R6J12N7n6r4l0
578A69Lm1n4nJ1k1O3L9j2l3Rk9N5J45l8j40l5l5k1K8M2M6L8l1j10Nl5P9Qp1MJ27J06k6j04
613A36l0J17R1l3j47r1Q2k3m9N0N0K6K1Pj8n4r1O4O6j9o3k1pN2J06mj3L2k0k1J3JJ1Q4R1M2
649D38m1j35j51j1M4Mk1kK9Op0o6M0P2Q4o1j17J08l7n1J69R5m9j60n5P6M4Kl2m8P7J30L4j00
683B45j28k9k2L9J04P2j8o9o4OK5Jm6r7R8M4Nn5L6J08k8j15p5J3M9J11J38J2j21p5p5n6mJ3
717D2L8N2Q5O4k5j08n0P6j5p1k6L2Q6J7q6K7J01O8o1j18o5J05K29Mj78j05M1K4ml7j6M9M1
750B16mk6o2o3N4jN9J09L8j14j91K07J03m0j49j27L8K4N6Qo6n2P1Q4k3n8J03K3j4m8o0q0J38
783A53K7j78J43mKL9J8l8q3k4P7J4kO4R2j1j75NP4p4l6P9N7o9jJ21R7N2m2j35j22m1j7n7O6
818G1K2l2M6P0l8j22J68J05kj42q7R2N0M8Lo0n5P8O8m2r2p5OL4mPL7J6j6k7m9m3P0J07J13
853C25J9l8J6L2p8j13k5l2J47M4j39j06J17Q0J3r1l7M1rk3P7Oj07n7J5j3K4J1j2J3RMM0M4
887A97L5Q2N3o6n6M0m7q6j1N5O3L6j3q4j01%J9L3L8M1J46M6j80j79J21rm4ON1L7l8q9o2P8
921A12J28Q3kp4q4p1l7k2O0L2R4O8L3l0o6j9qOO0R5K9p6q4l8l0j6J3Q3kn8k7NR8N1j29p2Q9
958A94k3k6m8q4J17L0j08J00J52m3k08R5M1j43J86J78j7j67j94N5RMQ6Kr7J31J40L7o9j38
988A92j9N7kl9m2l6m8J7MrR0J7m7rM5J3m0n0m3L2N7P2P9K5k9pQk4n0kl4j25J79P0m8k9K7J5
1026B67p8r8Q1Q4N6k2p3k2k6j9P9R8J6j04j52j5j3K6L0l1k1O9O6l6m0j8J02O8q7j03K0Qll3
1060G6k2j1L5P1J9m7o9j8K3P9k1j0J45j7j48K3O1N3P9k6j52p6J04L1k3m9L8P2j3j06Q9J55
1092C45L3o8p1j1Ko8j33M4N9J11K3j29j16K4M5R3j8o0m9k3L1J5j0LM8J44k6j10M5J5RJ1kk2
1126A84n0lN1Ql5M0R0K5j2P2l8k07j4N8M1p0q9l2J02j8o8M6J3P5k1r0K1m2k3Q4O1n1o4oQ0
1161A18N0n5o8J06K9pk1q9m3K2J54P8r8j49J74P1LJ4J5q1j55QQjM8l5o6J07K7n9j8N0j8k7
1195I2Q2Q8%j15r1J63O0p4j12l2O3L7p9m7LN9R5k3l2O0J3n9o6k5RN7j3m0J27Lj35N2K4o8j8
1230E8K5Ml
1233H4
##PAGE=	F1=33673.909804511858965
##FIRST=	33921.252635810000356,	12655.339635440002894,	0.025092413648962974548
##DATATABLE=	(F2++(Y..Y)), PROFILE
-2861F7%jn6P6J15O9l2j02j07K2k2Q0R7K2m7q6l9P9R9j4j66O3M1J6P9O6kj14j27Ln2J03K2
-2828A52k6j6pl2n2N6K6L9P6M3o1p0L8m8k9J02J15n8j74j4l1P1J23J5r4j6P0j1o7k5P7R7N8
-2795C27j0q6j33m2R2L5m8r6J65J25l8j54l2Q9J9m1k7n3kJ19jj1L2p9j5J15J07Lj24r1M0J1
-2763A96n5l4O2pp8P0j1n5L3j6R2L3r7j02J46J82J10p0j37j19j08J31O0n0MP2m0j24JR2m4
-2732A37j22O9K1k6n4J8Q7L1N2R0K5q0j44J4K3n6q0J0P0N1o6L1j7J8J51L5m6j6N4L8m3p1%
-2699B04M4lo5kO1M9M2Ol9m0p2n8k5p7J75J22L9o7j39q4l4J50Q7l0p4k2P5Q0l1j41j01L6N3
-2666A19j7k0k0M1J4k3J13j4j16o0Q3N7j8RM0L9O9j0j45M4L2q3Lk5O9J28k2j77l9N1o1Q3J50
-2633B94O6o5j27o5N6K4o7m3O8P6m2r3Q1M1n1m4J16R5Nl4q4n2L0l7m0kk9m7K7O5K3n9j9O8
-2599A35K2QJ5N8M5j15o1K56N3j63j75K6m1R9J07N4M1K9k2p9q1k2K5qo0p9m5R0K6k2J51P2
-2567C39r4r6m7l4l9N0M1N3K6m3p4Ok8k2L7O7L5m1l9N8Kp1n4K6L1kl5O0J18L9q2n4R6L3l8
-2532B24J0j7j26l3O2k7k9J6K2k9n2J40J26J8j04q0m4P1L2j23K4k7K8O5q1m8M9R8k5p2oNQ7
-2499A54J30L0o9j00m1j5n7J16Q9r2o0K07O3j02j39j2M4N0LoPj5k8J4O2P4N4J4p1j72j9J10
-2467B23Kn2n0P0K1q8q2J6P7M0nO5M5r7j65Q7O1j5l1L1o1m2J13Q0P7j2j41j47j6Q5P1L3J3
-2434B06l0p8p0R2J14N8pkK5l9j47l6j4pQ1m4mN4K8O5J3q5l5L6l4J9Q6K9J0j3o4p3L9N1J9
-2399B43M4Qq3j51M0K8r4M6M6Moj8j5N5N3J7J4oq0j08N9L0n8n8K1J2K4J09M7m7p1n3k1Kj1
-2364B2L8J08J02k5r7K9n8o9J33Pk3Q2M0m9n9LJ8m9L0J20Mk8J1l7q2L7J8p5r4M3ml2Q0K1j9
-2329A46L8j9oQ3O6OJ7J9rq6j85L9J5n1J3K0r2J47J0j21J0M7J13J31M8j03j73KJ12L0M4L8
-2297C49p8j20K2J12j8j16j17R9R2J2n0q7m3J0O1j5KJ23O6n3j27l8QQ0M8q2l5Q9J9M1lj12
-2265A39o5M4P9mk1N2pq0%K3K9L9J6n6j32J07K8j00j6NoN4M7j2p4p4O1O3K6p1l4k2L8O4m4
-2230I6l2J06J02m2j22o1qN3N2l1J2qjJn0R8J05Rl8J8O9Mj7K7J3k7p4p6o2j03L2J5J77L1j68
-2195A00kJ3o4Q2%P4M2n3o7LJ19N5n9j88J56J26o0o6km1L2P3N2J1n1RN8n7j42j00M6K2kK4
-2161A43K0NK2L0ro9j19Q0P0K8J7j2n0l4L5M5l3j02L1J11N8n1j35MJ30L0m7p8n6Q7L1q0q5
-2128A7L8M1O5L9r8Q6R1j10j18J08N4j1m6p2j0M9m2J00Nr5N7J09R3Rj24j72K0P8K9l8n0K8
-2096A30Q5L0o8o9P4J06Kj20KP5p2j43Q9P7K2n6j00J1K6m1M2M3k6k8M7N7n2m0O2j6l0j8m3
-2063E8k3J1N2K0j5L8N0k4r1L8J08j1r2m1R1Q4J9l1n6n5l3N5J7j19J35J1j59J50Q0j04o5J27
-2031B25lj29n7j4J15M2k5J2Qn7N2J66Kj96m6O6o1n0J77R7n0n4m3p0mQ3Q4k9j50%N3n4n2M0
-1997G8L6L5N2N3J7L6M0m3r1n5M4Q8qj40m2J55J8j42l9Q0J1l2L3P6J0k9q6r2J68M3j21NN6
-1964B14j21RJ09QQ6J08j3r5j41j07J30N6N1N0j8o2K3j2j07n2nm5J08P9k3q3mk1k7J11O5j9
-1932B52m3j4mj2j4k5j1Mj4n1J0Q1pm6j9J7N6mj04J6M6j0M1Q0K7l0r2m9J56N4l0l2K6Q7O3
-1897D05qo1j03r9k3o6Q9P0rLL2l9j58R9L2n3k3R0J5%K11J06p7r8k7p0j09m8Jp5J45R4m7j47
-1863E2M0N0nO6Q5Kn7j0k4k7l3rpn4j1M7M2L0kMNn8j18J47M2q7n7J37P3k8m9j2KJ4Pk2m9j0
-1825A16mo6ML7j3K3P0L4k8m9k2j6jJ03J0j02Jnk7P8M6n3l5J07L0o6o8l0k4O8J05M2olk2q8
-1789A46o7M3N1P3K7p8j17K1N2O7lp9M7R5L4Qm6j00r8k4J09M5r0r9O3Q6Q4n3j07R5N8k1p9
-1756A43p8kR1M2l6l0%J5K0J3l7m4P4P5rq8l2J4N1K5Q4N5r6p2k4j06J07K9l0L0j2q9P5M8J8
-1721B24P0J9j62r0L1lO8r4J6O9L2N2jj23k9J11k1kQ1J2n8o7j4R3R5%j10j45j2L9K9L7j2l
-1687A32L7k8J1j2k5M3K5JJ7L6J4JL1l9r8l2OJ5k8J6J4k1jJ05K0o9o3p6P8J29K0o4l9J1ll9
-1651A25o1MJ60J33mj51j64L6L3o4L2Q1P3K3P4L2p7j00NJ2n3o5j4k3O9R2P2O4J6p6j56m2K18
-1618C04R4j05j32Jk9j03J79J32m0j53r3K7N3Rp2J8J42L4k4NO3P0j9j02q9l3K0L3j5J3J6r7
-1586A07k7J14Lq6k4J1o4J58O7n7n0M5N8LL0%mop2p7k3k0l2K4l7R2O8o4q1P8M6pm0l7l9k2
-1550C5R6J24mj31K7J00jm7NM0J0l7q8q2P0K0k6rJ3K9J4p8j3N0l6N7K7KN3j3q5j0O5L7P6O0
-1514C50m4r6q7j3lkL2%J22J44n8k40J7R0J4m6l6j4J0mmMP0R3L1q4j64N9J46L7m2j2O5l0k09
-1479I6P8R2j0K4L3o0q7N9K1j13L2J66j7j68j07J17P5J39Q8j24j73k8j01R7L6p8p4L9mL2l9
-1448D1L2P2L6K5j4m1P3N5n5m6O5L0o2p9Rj7n4n3O6R4L6OJ7p7p8J42M5q2r7m3j9O2O1No3j
-1412I1J30M2q4r5L3K8L3J03J8j43j08J18K5m5r9%M2Q5O3l7qR2M3RK6lk9o0m4N1l3j46r2K6
-1378C2J04L0o8l5O5P1jq3m7J29K5j35k9QO9Q6Rr1r8J17J26J44M5j07j62j18n4N7J59Q7q0
-1347B55j29Q5J28Qn4PO2Nr7p7m0j35K13R9p8j19Q5M7l2m1J2O4l0j22J85J05l0o7j60J6J78
-1316C43m0j47n6J4K8Rj7p1M1mQ6J69J5j52p6J03P8M9rj33j29P2Ln3nJ32J03J9j03j44L8L
-1284A66m2j3m7m5L2P0LOk2pR8K8p1j01m8P6J00k0j17R7k0j4J7o4l8P1K2k7m0O6O4k6J4rj02
-1249E7J23O6q2r7KN1NJ7Q4P5N7Rr8j94K6O6L4J2p3o8%J9k0J2P0n8NQ2l1J9O9j5j34k0l5Q8
-1213A23J1p6j0J00O7m4o2L0J5n0O4P2o2j27M6l8N1J47L0Lk4j18r3R4J1l6J3n6M8K06l6k07
-1181I2J96L9j73m5J48m3j28Pl1Nj7NP7L5L0j8n1J4R2Q8kq7j01j9k5L5L8K6Q2P3l3j08k3J7
-1147A95J1J6J0j2Pm6q2J46J11m8j75J02P0j21j35J12J47J4j39j31%L8N9O6k4p7N5k6l3J21
-1117B31O3olr4n9J93R7rp2j07j26r9L8P1R9P4Rj9n6r5l7K7jp9L8J7l4OO0k1p6L2L9N6J8r1
-1081H4qJ16J2n8l4L3K2L2L5j0MM5j8r7p3nO0O4J4l5m9j3L4L0l7p3J37O8m3o0m6M3l0q7J4
-1046G1J23O6m7p1j10R5Q5k2J3nO5J05l4j23l2P7L0m6n6K6P1oq1n8l0O3Q4Qj36J9Q7o9k8n3
-1012H1qQ5Nl0n4k8oJ12R3n6m3K22P2j38k13k9O3l0LR4lj17JK6lN5Mqk0m9P2J01K5o2o8J22
-976B71R0l0j07j08n4L4J14P5j7j15q7J46R2J6l3J0L5q9j92M1K5N0L9r4k8J17K4rk1m8M0J19
-944C06J5j31j00m4Q7K4j12J5L7J5j1L8K6K1K2l1r7n5M5J51J26K6o1j39j42N7L3L4rn2o6Q
-912C6pQ5N8mj2ol7mqr8J19J03N9k9r8k3mm3Q2j4q0m0R1Q8M1j6p3j49J94K15R6o3j46j24p3
-877A16LM6k3q6L3R2L0jJ8J1Kk3p1L5P6Mn8j19K2M3%P5L5k8l8j2KM7j5n9M9l7j19R4P5m2o6
-840A11k2P2P4m1%Mk1ro9q9L6JK2k5L6J06j7J0J20Jr8M4J12k7j05L4J3l7MJRK6N1M5%l6o4
-803B72J8M2q2j36p3M4P5Mq3l1J04M2l0m4o7Q8J47K2q3m5N0kj26mJ61M7p1j64J44J84Rj75
-771B37l0J30j0r8m5M2K3j8j1J1m3r3Q8Kj18k3L7K8O8P0J6j7o9K2J42J3j10m0K3j2M0L7k5
-738B67j05l1J0J8N8o4j01J74N7j33j05K8j5O5N0o8O6J3j35J41j1j27L5Q3O1on7m7j2j7m9
-707D3J00J70J18k7j72q0N2l1k0p5N1J45rn0M0m8n1N6n6j16P3J7PL5k5j31R4Ko7Kj5J6O2M5
-673A55m0n6R1J24N2l6r8n9pj3N6Km3J7O5p2r4KL5k2O6k3L9K5r9L3LrR7Jo2jL4l1k0K4KL3
-635A71P1Nr5n2L0Nk1l3J0O5O0Oo8o1O3J6n0m6LP2L5j07M1J52M5jn0o3N0N5Qo8j33o6M3j1
-599H1PJ3l0P1P3K6L5j4j59J0J01k3m6n5o6K4M3M6K1m7M0M7J5J08O5pr3j38j01O9K2Q3N9n6
-565B24m2R2L0q2o9R6L0n9K9j1m9J2P4J7m8on6j20P9J39O4q2j88P3J22j3j30j08R7J42K9p5
-533B11m6L9K6l7rj6n9n0J5M6j4o7k2N9O4O8O6K0m7m6R1L0j34j06K9k9L7Q6L1o9q1J1j3k6
-499E8K2RK3K4N9J6m6pJ3j0j0Rk5q3Q7M4j21J37J39p2j91J3J06P1mr6o8N5M8J8l2rkn8p2j0
-463C5J86J62j6j52j48MO3J5p4j6Q7N1R7O1J6j5q1j34j10M1J8j9J8J19M8l4m9j06J1N7m3j8
-431G4K5k4k0K6L7n0J56J02L3M4nj00n4j0p7j6jk2j5l6OQ1P7rr9k8R9kk2qmP2M5p2J9o7o1
-394I4J65n2p6M9j0J7Q0J5j13p8Q1o0L4J69J10l4j73m8J18o3j67PN1M4Q3M2p0j40J98J22m6
-363C49j17r2o7J3N3k6NL5qNl1j7K4k2kPKml1l1N3J52L6l4J8M3K6q1j49k4J70J13n3j51j06
-328E8J2O0k2k1L9J5KP4Q8m4n2M6m4j35P1J10R2K0j08j49m3M3N2j7j13P9M0o3PL5p3K7M4m
-294A26o2l0NM4J19R9k3j72oJ13R0M9o0j90kM5m2L9L7j1J6J26O7j5q9j31k6J86K02L6j63k42
-262A35l2R1po0k3O5J02J23P2lj24m9Q0n3q2K1K7m6q4n8j9J7J08N0n4j09M3N5p1j7J54K1J3
-229B86n7j17J6qp0L0R1P6L5j44q2nJ09J50J2l6J3K4j42r5J34j02qnO0J05n0J2J1q2n9M2J35
-196B79J26M8q3k32k2J06n1j12j8N9M9M3mo8mP2Nl2k8m4mL8Q5M2p6j08J9L4P2N1l1m4J1J8
-162A96j7m7k9L4lp4m1OO9R7P9%j05m8Q2N8M6j6j17j19P6M5l1n1K1Rk7j1M5J0L2R2N9lm7j78
-126I2J12J41l7q3KO8%j21j65J16O8Ln0p8k7R7K4l7l1J6N8K3l8M0R7j0j15k1P5k3r3r3J27
-93A37P9L2j1k3N3Om5NK5Oj7j7J4L0po4K0K3r6j27J6J6J2R5N7p8j23M9j8j2k7J18J30jj20
-58A37q5J29K9r0j9J9n1M5LP7M9M2Ro8n9j9J5or4j5K5k0J1K9M9O6j3p2l9N5J60L6j31n9N2
-23A97J0p6p1J92O0j06j66j1N3J32rj04o3njJ0O4O6Rj6K8M8np9j20M6K7m8nP6j2n2NK20J84
11D78p9k04l3j4o1n4K7L6K0J22N2j13j06P4J0p5l7K9J00j5r1J7M3M1k8J2L9n9p4J0m7N2l7
44C5NJ9J79O9j31j10L4L1P3N6lRJ5L4jj36j61M6N5L7j8k0m8J1J53P5J8q1j86N8K8r4K7j4O8
79A32N4k2K7koK2Mo0n1M5L4J0mL6K7n0p1j10J24Q2l9q1K0N5j3J1ol5j2m2J2N6N9J0m1m4n7
116G4n3N5Q1L9l6KJ3J8m0j16Q6O6lk6j9m6p9J12J03N7O3O4k3j29j72m6Q9P8N7J7p0j45J5Q0
150A66jLK7o8n1J60K3l8k0oK4Q2N8l4r0n2m2r6J8P0J11Q5j0p3m3K4L4K3Qk8j12j12J67R1k6
185B72j36l5K1q7N8P8Mn6QK4K1mq4o2N2M0rj9RK0M3N0O3l6j04l6J17Q1j34n4O6k3K8n6oQ1
221A95Kj12k0P2nl7O5J79J20Qp3j40j61l9l3K3R6R3p4q6k1Q8P5p8L5J08l1l8K3Mq0r8R7O3
255B20j09l9K0q0P6M3l8J7R8%q5Klj02Q8N9n4k5J14N9ro5p6RK9j6l2J05R9n1j58Q8J07j6r9
290A76j33J12J44J9j18r7kp6O3M3O8M3q1j26K8J27J26m3j33r5L6Q6j5j6O3J08N1m8p1l0j11
321I8KJ40j8j49J03J30J8k2K0J7j02j62J41P4l3o4q2J16J10p5j32J9N8Mk1k1P1k6l3m2n7J4
353I6N1L4jrJ1M7R4M2r0j67l7Q6N3o8q0L7P8nm0J4K8l1m5qQKL3M0k2n5K5M5n3o2J31M2o1j01
391F2P6J05K9lm8r9O2O9p1j38O6P2N5Q1pj37j39j1P4J6l5M2j2j4N0L5k0p9L2P0oL4M2mk2P6
427C03Q6m6j23r0j5K3k1M9P0m4m9QQn8L1J64J23J6o2p2j01j80J45O9o1j36J05O7p6p4N3J0
459A22o8J06J09l3j58J4m2R4J03n3j30M8J26J35Q1q2k45j9M3m8L7k2o4J7J14L4k9j1M3K4p6
490A70m9J63M0j20q2l6l7N7J6l2L5M3L1j9r8J4N6r8Q6J00ol8j1J1n3m1O9M2N6M9l5q7j15L3
524A14J17P8L6K8j4p7m0ll2q8r6K7N9J6j5k9M1onJ81K2j17j2Rj17J2Q1J7L4J0k3k4j2k1j5
559A36Jp0P3R3p8j39O5Po2K4k6J4K5N3J18J03j3q3o9l8j4j0n3k7QL5J6Rl9K0j5Q2K01k6j70
594A51l7j8k3M5M2K1L0j5q8q4KM7On2J2Q7P5j2o2j1J19J13l0j55j53Q5Mm6j8Q3N4K2oj9m5
629A24o8N5M9l0o6m6J8R4Q4l7qR8L0j8l0m3K7J06O5po9j17j08JK5Lj0kK6j2o4m9O9R7M8r9
665A36o6J12k8n1J33J01l5j74q3Q3L3K3Jn9K4J64M7j18j21j5J6N0L8M6j3m8n8j8J8kl9qJ30
698B19J1o0n3J0P9j6q4m5K4O0J26J44qj57o9n4q5k2N1M3O1R9M7o5j24j6N4j3k7rl1N9K6r2
732H3JJ26P6q4j00k3P0K38Jj90l9M3k2j0k0qM6K1m8p1n1N6M1j2O6J11K8j16j41J32R2k2r9
765A75l9k8p6Q8J7q1lJ8O1jKP5j9m4l2l7m1J55Pj66P4k0J0L1J9ok8o6L7M2J3O5R9Pj61l0R9
802B16o2n7N8P6l8m8O1J17J10k0j60j71p2J9Mk5L4rL6P1rl4J21Q2j5j46r5Q4L6O6M2l3n6N8
836B41L8o8q6n0j4K4J1RP3P2K5k6q1l9P7J00Q4m4j06j0M7n1j01mr3J32N6r0q0J41J23Kj39
869A73j62J21M4qK3j8p3rm2j9N1Kj8J4k0OP3M1L4Q1O2l4k9L6o1j00l8L7N3K5qo3q1nRK3N4
906A74Q0J38L5j63j93N3nk2K4M9J6n6p0j1M2J22Q8J7n5p5j00o7QM0M3R9Q0M7k5o4k0MNM0P6
941C54K4o9o4Rj1m2j8L7l3q2m4L0J25M9j20m4Q0jOk0p7l2N2p7J61J61m6j87Q2L9j63J23J93
974C95Lj48j74n1NMP1K0o8P9J25P9j8j26p4M3J9l3m5nLNk6n0J12Lo5j3K1J8Nk4l2J7L9O8Q1
1011B63J8l8J1K5k7o6j5l2p7K11O0n7k7J1l5j49O0J04K3N1Kq0n0m2q3J18J54N1r2j77q5lM7
1044G4N0j2mR7P5m1o7m0Q5N0r1q5K0L6K1m1o3k4M0O8K7o2m3K2l0J08l0k7J80J0j39n4L2L3
1078A75J30L0j22j69M0L8qOL8K2l1o4J36J64L6q6r5l1j1n6o7M6O4Q3J2r9j22J0P8J01Ro3o7
1111A27l0J7qnJ4NJ52%j12j3j6J4J8K9Nk2K6N1k4p5K0R3J6k6Q4l8k07K3N5Q6p6j45M9L0o0
1146E7L0N9k5K7l3q8O9l2j2P1K3j05L1k6K8P1m8m1J13L2KOq6j19L9J06O7q1j03J37N6OL1L2
1180B94p1j63N3K8j7K1m6m4R3or8N7M7o8k5J32R0J4p8j45J23R5p7j30k5P8M1p6l7KrO8l4k8
1214E9Q9M7k7p4k6jO3kj24J54L6j01o2L7j5L2N2J0l4
1233A13
##PAGE=	F1=33638.575114326406037
##FIRST=	33921.252635810000356,	12655.339635440002894,	0.0099356574937701225281
##DATATABLE=	(F2++(Y..Y)), PROFILE
-2861A16Ql4q0J18J03M3n2j12r7P0rM1R8M0k5o6n4j9J19J7j73J08L1k7Q1P7J3r2j24l3m7P4
-2829A13Qk4J6J4m0o0N4L3M5Q0N2o9j10N7k9k2J09R5r2j40J0o8N3R1K4l1pK5k7q1K6R7Q7M9
-2795C38j4r1j26p6J18O4n1j19J45J07l8j40l5P2K1Moq7M6J17m6pL7j28L0J56J21rj46j09
-2765A48Njm4j9P8K6l0J1m0l2L3j14J28N1j03K9J37J23M9p9j09r4j24J45N6p2J7O4p0r4J42
-2734B17J02o9j66J2K9k3n9K4O9N0P7Q9J3j06j94M5O4n1p6qK9P7m7k4lM2J27L4k3%M8K7o0
-2701B66q2kL6Lo8j4J10Q7K7m3p5l4l9m5m8k5J66J07K5n7j07q7m8J12R5pp2l8N3L9n0j06k9
-2668E0O2N0j9q0l8P6J8O7R4m1j26j02J20N1p0m2Q4R3R8j2j70kK7n4M1m3m3J48Oj51jJ9l6
-2635G4J7Q6Q7jp6p0jL5j2k7N9N0o5o4J17M3n7p2O2R5K3l0q6j5O8rn3p3q3J4K4M9K9p7J7Q4
-2599A62J6J9L4K9pj26NK25N2j30j20m0p6J09R0N8M1J0l5o9o0j6M9J8o1p5o2K1P8M6Q4M2n2
-2566B59l7l7j05J3R8J2k0m0n5J8M6j9m1jM5M4j1l7L8Kn4j0l1k7lj1R1J09M9o1j08L9L8pM1
-2531B27j8j27k1P0N%J1Lk8r3J11J08j8r4J9k1K7L3j07Lk1LR0n4p8K9M2k9K5J8nM4J17M8n7
-2496B62j10m3j0o3P3J13p7n3K08M2j32j65M2Q0Q5ln6k7J6J1L1N9P1M3j0r5j82N2J02ro2q1
-2464A12P3L8q1p7oO8M7kR1Q9q1j81k1Q1Qn5Nl6J1P4K7Q4K8j08j22k4N8O0Nl1m9m0OP3J05
-2429B29N1k7l4qn4j12J03l0n0J10m0j1M5J6N2nj19MM9l5J5Q5Oj8k1n9m1J14O9j5J5Oq9j61
-2395D0P0M5p5n0K7K0%m5L0R5P0J3n%o9j25L3L7l9m3J0J7kJ40N0n3o9o4k2M7k0j6P0J12qr6
-2359A25J5n7KJ36rj25Q8Q4m2p4L1M8m0M2J04k9p6k9l1%O6Jp6r1k3qP8Q4oqO3k1m1O0N8k4
-2323B75k3J5K6m9j70K2J4n7J%L2J55lj57L1N4N3J06N2q9j79L2J28k0L7O5p0r3K1P3l4q7n9
-2290A02J9R4L9m0q3n5J7P4j2m6Q8R3op8K2J5l6jl2kJ2l1M7qr8k2P1N7l6k5K1j2l3K4O0N3
-2254B52L9jq8j60J10K2j01m2M2L4J7k3k3k0k5J2Q9K2j08Q7j4p8J22j8m5N2P7k7r9qk2m5O2
-2221I2kN4j6m0K4m3K6R5K1j5K9P0j2nQ0N5l1j13r6m3r6J4J2J65L5j64jL0j0J05K3M6K1j10
-2187B00j87J61J29L3p2j55J15J20l5o0k0m2M9Q4L0k7n1K5M8m4j10r2qJ2K2L4j2l4QK7k7p2
-2155D9M1J19P6L4Pm0p2m7j6j2k7o5K3J11N3m4j20J6J16L1j6n9p3O9J5r0m6J1J7P4Po3K16
-2122B95Q3j31j77kL7j1rJ3J4krJ19j4j35O2J11R9J8j16j55K8N8J2m4KP2O1rr4o6Q2R4Or8
-2088A94l6M8n4n6N1L2j2p5l9L7j1k7k5L3J0J9O5L4o5l0O0pk6pl2n2K0P1Pm1J4M3nn0m1J71
-2052B18O7m9n5N9N4m2o3k1j8o0K1L7r1J19j0j54J64N8p6l5R9l3j64M5m2J42N0m7m0ll5M8
-2020A43J56Pj89qO6p0n3J53J07n6j09qkQO5O9m2j60NN0k7J6L9KoM0N0J3N8N8m9j18q5K5Q8
-1985B36J6j06j00J62L5j15j9R7M1k8J5P1nm3q9q8J53L2r3K9J3j25OR8j1R9J40Ko2j22j70
-1954F9O2N5O8L6m3n0O9J4r5m6j6p5R7O0jnQn4n5P9M4k0k8LJ3K4J8mjk2m8o4q1P3l2pL2K5
-1916A02P0Kr6L3M9j6kM6K5j9o1J9J36M9l6m7jN2M3Ok7q2r3kl6K9N4PL4M9m9j74O5L4k2k1
-1880A20O8L3rJ70P2j02q8Kq0j08l0K8m0J01Q1m4j19K7N7L8Q3P1l6j34k5J7LLJk9p9PP0M5
-1846A74K4j5j0k5r9L5R1j6j06P5J47N8n8o8l3l0L6L2l5p8O1K9q1m1J5j9L2Q1K7l6k7k2m4
-1813G4oP8j5j17Q2J4j4Q5M6p5m8R8J2p6q3j4L8O9O8J9j1jj7q7n8O8N4N7%r7p9K2%Q4K3l7
-1777A56N6Q7M9J9o5j23j02j5Q9K4r3lM6O3N9m9p7P0J9o3o3j2K2J26M5o0n0J4L7Lk7m7NO4
-1743B04K4k5o8l9k3L9M6J24J01p5j04l6j05M9L8J4L9m0p8J27K6k3M1Lj60K9Qo6J17n1J6R0
-1711B42K2qm3j18KR6j9k6M3J7m1p6j7J03Q6J6p5j27k1L1J5L2JL4L4n9m6J4M3L6j3m3j3M6
-1677A68M4RRn5j03j9oL3mJ5L9O3KK3J8k3m9r3J4J56N1n0l8Nqm6q8rJ43J36L2j12j49l1K5
-1642A02p4N3P4O0J7N0J8p7p9O0J6n5o3o8mO6P1N2N4M1m2j37J4K26O9j22j29m6p2PJ95J29
-1610D06m4j68j11M4M7l1j03J00J11Rl4J1Q8Q8k0j22j26k8O9J6m6L7L1r2p9J61L7q0j04m4
-1580B3M7R0j0p4jJ08P5PL2j1k0k7q9p8%jK3K9o8M2Q3m2j00O2O3K1m1q5k0K3M4J43L5j26j02
-1545E5J08L6J8K7K0j1n1p9n6L9Nl6j7L2N7Mr1kJ5LO0%j8P3J2r0j1J08O8N6L7l5p8j16n6M9
-1509A35k3J1J4R4J12k9j74m8P5K1JK1j4j6m2m8K3J15J31N3j01k12N7J40J8n3j2O3j1j54M0
-1478A87Q7j0jnp7l9R7J7j22J0J33o1j78O1Q7J01J26M6j20j68q7nP7l3j18J05Po1M0l7lJ01
-1446A57O3Qm1m1Q2M6p1n1O1N1k9o7lk6k9ll5j1P5P8L5r5n0J57L2r4o5j0m1qO5No5M6J25N4
-1410C05n9j44m0Q7L9J09K7j49j32J21M8j1q8q5M9L1Q0k7L3J01k6j7P3K4k3n6l8M6l3j39q4
-1379B2M9J09K8r9n4Q6K0K1m1lJ06l2j54qlJ43R2j6j22n4J14J20J39M2j12j70j10k8J0R0N3
-1348B38l1j8Q7R2ro5j3M6J2p0r6r0nJ70O8q7j59J07O9k4l5K6O8m3j31K30J19m3j00k00Q2
-1317A95J53r4j46M9km0Moj02J14k4J4J82K2r6k7L2N3M5j4j16j17M6J0k6K5J01Q9L3r9j52
-1286A06O1K6n7p4J8j2K3J10K4m0q5LJ12J4r2j01j9N6J03%j03L1NM3j4r9k3J4L6L5K4O3L8
-1253B26l5Mm3j34J98O0r9j09j5K4m0L6J15Q4N7%j12j63J40N9lj1n7n4J0J9m8L1N9j03M6P7
-1221B19n4rP2jj23n7oP2k7p5K2R7R2j3q2l5qn1J36R5o2j48J9opJ12L3P3J1j30j15J03ro3
-1187G5J1m2R8J80j7k25J77Q7j55j07J78k8j08k9m1K5l9J6P1N3N0j9o5rR8Q2j1o5r1p2JO3
-1155A42K5J5J03O4o0j16J1K3%%lJ0M0m3j10J49J03p5j18J33Nj60j22Q7J59O0q5j07k2K2M3
-1124A73M2l5r7L0k8l2J57Q0lJ5o7j42K15J27j4r3j39j23K1j3O8R9N8%l4l9m6l4j7n1m5R1
-1092A24j9q6O8L6n6nL2MN1M1o0j09J23L4m8l9N5O2M0Rm0j2O9J1j03j04J9O2M6km5m3K5N7
-1058A97K3n5q8R6O5j8m6m7K0k5l7L4N5M3k3j7q0l4R2j4J5KO3J10j6r7j4P4L8k9o3k0P2K2
-1024B98q7q6rN1P8K8j46OP7r1j0m5K3Q4j5o4o8K8QJ02K2p7O4K08N4j33j90p8Q6L9K3N1Jj15
-990A17p7P0j7J1j7Jrl7M5Q9N0l7m9J62J03k8j02j17p4K4P7L9k8p7q7J49R7K9l4j5qr4j45
-957A1M1LR3K6j32J39Q7m4l5%kM9R5J8j16j40l8J09K7r6k0P3nj15R4O2J8Lm4r6l2M9J13J10
-923C05N1l0j08r3K6P0L0m8n9m7l9J6M8Oj0J2K9K0J2j7q1l2P5P8Jr8m3N4o4N3No6k8N5O1O1
-887B05K3m8j43J53K07R9j6q2r9j18j01P3K8p7K4J09L1l0n9j0O8Kr0mJ00K1n4q4m4LM0J06
-855B33N8k2m8k4k9nk3J1R3l8j34O0R9k0p9l4J8M3k5O6j2m6L1p1l0M3n8Njj5Q7m0mJ40J3r3
-819A49L8J31Mp4L0jm6J4J3j6oM2N4K9j4o5K0M9q8j49o3P0P2Pp4n6R5L8m5k4m1P3J87M7r5
-784C05r4J3Oj09l4J73N3n3j37K5J81L1j62KJ54J6j00q5K9K8j3k1Pk8j04P6K7p5j6K3K9O4
-752B11O1%l6p7L0J36L1r0o5K3k2P0Q8l0j19j2k1lP7n2j46J27P9j01j39K9K5N8K5l9Q2l0j38
-719C2J69k1j23J2L8L5Rk0k8j1k7m1J31J71R2o9j61NM5k6m5j12J05J34k7l7N0q6j14O4m2l
-687I9L4nO6O2o2j32O0l4j1kn7M3N7K3n8o5Q0J39N0o7j06j3K8kJ8j5k1j3L6j0l8l7R4nK0j9
-651A37M5K9j04N8K0j14L1K5j9L2Nq9K3N2nL1N9kn3J2J8l9l2kJ7O9M9j6j04j07J14K5n1p0
-617D4NJ03K7j24J04J42L5qo6o6N5O5K9m9j18p5om1J2K9n4O4P2J9K6j4j41N9R1j3l7o1p9K1
-583E0L1L4Rm8Q0Q1mO9Q2nj07j50k7M5rP2L8m8PQ5Mj12o8J16L4pO7k9q7k9M8J2k4L9l5j26
-547H8k0J96J56k4j90j29J44J6j24m2J18J05J1p6m9K6L1k8k1j6n9o7j2K2rL3N7Jo2M8J18M8
-515B90k2rJ40N5j70k31P4J6k1L8J9m1o6l6N7m5l4L5K7mQ2N0l5o5RM8J9J2j4j00M9M3j24J51
-481A97J13q6j53Q6P3M0jp6o5L2L8J7k8JNn9o4m5J34J69J1j42j35N7J9pn1m8P7O0J13P3K3
-448C78j7q5j40q8O1J6p3K1J13N2J0m0j31J4P4l9n6J4j3k3K2O5n5J12J03L1L6op7k2k8j09
-416A20O3L7p0n9k8K3R2Q9Pr3p8Q4qm8mL5J00N4q6K1n5q4K22n5j44N7j5oP2J8r2j5O2p7L4
-381A73J68R4n3j91j04J54k0j19q1P7N0R6L7r4j33K56J22o0j39j09o2J9M3l3M7P4J8l5q6r
-351A00J4k9jK9Km0l5RJ23J22pn7L0N7M5o4j71l8J58R6m4j29q4J8K7o8J1N7pk9J01O8n6NN8
-316B71m5j30M6J26Q8%j16j28l4J6K8j6k8O4J9o1o4N8l9l0K1lK0K4J4O0Q5L8q1j78J23M8L2
-283B28L4k9j29l5Q3k0k5K0K1P0J59Q2n3j59j65O4J43J38J7j38k11j5Q5Nm2l0N9J15J25P5
-253D72J3j37j07Q3o6m6N6j0q9j26M3L1r0J22Q4n2j02O9M3q5KJ71K7k8r9j29N7L2m5n1P6J26
-221B45Q0j28j68rJ49J25l1n4L4L9j33m4J01j29J3j8M7R7n1K8K9o4n0N5J31J23N2p9k33m2
-191A15J29n7j34j3K4K6O2J8r2J9J25j2o0rj1r%L6L8n4l1K7n9M5P7J1KK7J7m2q1lO0j6q0l
-155I2j2K8J01P9J2q7j14L5R0P8Rj08j00R6O1l2o0j1k2o3l2Q3MJ7R2O1K2l1j58J02Q3r9j00
-122A16N0J31L7j08j53NJ26L2o1r5l0Q6K5k5ON5L9oo0m0J32M2j28p1J05J4m1q9j4J04N3k2
-90B15j5P3Jp3j2L3K9j0j6J6L2Kl2N0Oj27j24J7J0qQ2O5p0j21J1LK2j9M4J35Qj31J8J50Qj10
-54A62k0K3k2M4p3o1J05J11N4m7p3m2k3j4p2nK3j6J4K3N5N2l7o3nNJ54M1p8J9P2J2j10j57
-20E1J89P2j01j61m0R9P9n6r0k6K4k6K1P4R4N6J9J0pn6r0o6L2jn7J0N5NrP3K22J19j41k16
13A61Q%o1p3J4P0kO3Q5n4j08L6K2r1m4J05J32Rj12n7M6L0p2N5Q9n1q8%n0m8J0K5N2J62O8j09
49B22r1K5L5N3Ro1K0N4O3Rj29j34k5N7N8M2mp5r2J24O4M0m2j67O6L7j07K7m9J23O5n0MJ3m
84A80j7pm1k7Q3L6MKkk1k5qp7O1P8m6o9M1N9l1l0ok8k0p2J02O9L7J3j6l8o8p1mJ11O1o9m7
122I7M7M9j6p6K6M2J0J2mp7r3J47J11N4O3P7rj14j79p3R0L4J3ln5j07J8O9JLNp9R7J16l3o8
158A95j1L2P0P9K2n5q9p8p2n2L6O4J21J12J5q0p2PK7L2K4l6j18j40J10J29L0j35j15N5o3Q8
190A32R6Rp2l9J1M6lq9p0J0N0Lj9npK4P7Q5j8q5nJ32P6j35n3Q6jj0r1l4O8qj02K0Q3L1lL0
228B20J41J05j4r0j28j41n0M4l1P7J35o6r6n7N6Q9n1k6Q8%j4pl1o2n8O0M2q2Q4j1r2J9L2k8
262E7M6J14Jj13J4K9p6l2P1Mm6P3Q0K3n0q2RM6j2m7J13J06o6j60J45R7k7r1j30j9J34L8p6
295A73m6j6r3N2kR2M4q7j9KN6J25k1j12o5M4M1m1jO6Q3M4oj2k6j30oJ30k9j52O9J30M4J8M8
330C97Mj49j91J85O5m6q0j22J72J25q3j48J6M8%m5m6M3j9K9l0o6K6P7J0m3KL7M7N7K5q4j44
363F9M5M6Rr1m1K8J13L7l1pmo8n7J6L2J2M7O1k0j10%N8k9j02J09M5m1r4P8R7Pl0n5q0J10O5
399B24m9j17J1R2O7O1k5j29r4OM0k1k3O8j6nM4L6j0p6k8Q6J0M5O3Pk1O8O8o1j09n0Ljm7L0
435A47O1m6n4J5Mk3O2J56J13No2o7j07j92J71O2p9j33J20P3p0m7N3l9m8J37Q1m7j45p2LR9
467A31O7m5j15M8J40J66Q9r3k56l6M6PK9n6m7Q6J09K1n8m7M6L4n5j31J42P2q3m5l6o1O6J9
499A54p2N9Q8K6o0j26oM8n8N7P3Qk7J0L7n0o9L5RJ24Q0m8j13r2N3J26J10Mn5j5m8k7Mj8o5
534A56q1RM3J8pk0J9l4J9J61J1p2M3j5j69M3P6j7J5J5lPJ8j4m7m0q6P7R3o9j23K1k3M3M6p7
570C6J3mkJ11J32K6n9p7p5K1M6l4o8m3R%O6k5PJ4P9K11l0j86k9J2j2M7L5j3J5%o2r7m0K8J9
607G1k9J7N1K8mj6J4J00J12k2j31j30k0M9Np1N6O3J0j9jj6k8M1K8m4o1j3L3P8M0q8L9J50N5
642C47j8o3p6M4J00K2n4p9q2o4QjK4J8k5K3nn4n7R4J14K0j30qJ17jo2O8R9k0j61j07N8M2P0
677B01K8o5l7J90N7j31j04j2N8O0k3%j5k3l8l6J5j3l8P9J62Jj16p9j7K7rm2JM0N7J19J34k9
711D02j78m5m0r4j5N3N0P4J05K4r7j26LL8lOrp8N0M4q8j8J14N3r5l7lN5K16j4j87L7L1q0k0
746A28RQM3J4n5n3J7L7lk0O8Q9Jr2l8M4N1Rk9rn6j30J18K5q5lj2J2L2M9M8n1o5k3k7J2J25
783A88qj34rj0M1jK4L8K2m9p5L6L1P7J07K1j39m9J17l2m7K3O9j4o3K6J35J33j8j81j84nj6
816E4J6J0j2k6j7J00N1lO5N2l2j58k3N4j1O3P8j1n3N3J9q5o7m0m3KK5K9J15J13O2nq9o3O4
851B87Q5N8q7j58m5N0k5r5K9m0J4L6k8l5J60J48J0j08j11rL9Rj0l6k5qm9L7K1k3o3Nj5N6N6
886A30K5M1O4N5LOL5o5j11o7lL9J8J4k2n6k8oJ1P3J12J26K7j39k03l8Pj6M5N1No1j7JPJ21
922A84R8L3l9o5j14q4K6qN3J01P0L2j8l5oRJ1K4N5K8n2o3L3J9m2m9j0n1q8k5R8Q5%j18%O0
958A52K6M9K2o7j54O0l6J40J54m7j33R8K6j56L8J86K3j16j37n0L8Mn0Mj8j7J20J08J5r9r5
989H8K9M9l3o6J0M3K6k4n8O1l1q3N9k3j1N9J0j8J2K8M3N8Pm1L2L6l4q3l3k5j3J92O1l6j8j
1025B72n5j48J18Q0k6N0L4p7p8k1q4O3J76P6p0j76j08J6RP4jMJ19R1l6r1p0N6M3o4o7PP5M6
1059B37m2p8m3J4L8J7p3J9M0p7J14m6RJ98J8j35q1J5m1J63R4p4j54n5K9MJ8J6pk6j9J28J63
1092C83M6q4j00m7k6m2j3N8N3M0kn9p9j0O5J14L5p1r2m1NlJ3J0l9J36L0r7p1m1K0KQ2M9NL1
1128B60L5n3j07qR3J7m6Q8l7j75P3L2J12p3j99J64K3q1K9M6m0j2m0p6Q1k1JN9j1q4J06l4q6
1161C6O1l3J5R3L8K7K1q9j49O2M4L3o6n9J08L9JM3N1o0j68J19N2l2j3n6o3Q3k8p6J32L1q1
1194A16k8R9P4L1l4j50L9J27o8j33qQ7M4o3m2jn8kJ5J1K9P3J6o8k0pM8K4n6L6M7m0o2j2MM2
1230A10P1J9m5
1233A55
##PAGE=	F1=33603.240424140960386
##FIRST=	33921.252635810000356,	12655.339635440002894,	0.004923984874039888382
##DATATABLE=	(F2++(Y..Y)), PROFILE
-2861A81Qp0j00J32Q4J0p0j03l0O2rJ1J01O9Jm5n0j10J02N0j63J28K8o3O0Q1L4n9j11o2k9
-2830F8N8j1n0K7M8j6n4K3M2L6O3O2o0j44O7nj3R5O1j17n0J6r1J6M8L9J7j7j4l7l0R8P7N9
-2796C11L1k8r3j02j01J03J02j3q5M5P7l1j22l3N3L7N7j0j24R3R5r8J5M1j51P6J66J26k2j58
-2766B57j06k4k7k6k0R7N8jj9n5j0M7n5M2K4p6J07J28N0l5r2o9n1j28J56N2q5K7O1p3J7J69
-2734C40R1j00k04k3L1k5m1O7P9M4N2O9Kj17j90P1P7n2j01JN0J02Jn9m9K9R0J2j4J7M1%q1
-2701B10p0J1L4J8p1n5J53J05Lq2r0oko1q2Q8J32P7J0m4p2o7n2N5J02J6o9n1L2J4o2q9M4Q1
-2667A60L9k6p4m1K7N8J26O4o6j20j32J24N2p5p4Q6J18J18pj75n3J7rP4k9j46J20M7r4k8J1
-2636I2Q1J6p3M3N7k6o1l2N0K8k2L6L3q8m9J30L8n1p0K4P9K6l0p6L2R7J8m6r3r0j9rM1M9n6
-2601G9OO5mK3N7J7m6j11N4J65M7o6p0q1j10Q8P6P0M7km6n9m2k6P1N2o1p7l1j5J13O4K5J1
-2567B83j2K2k4j60K6J32j9q9r5J3R7N4mm0l5JM0J3n4J0J7l7K4k7p3m1K7Q5R2N6l5j18k7M7
-2533A49J1M7k1j20mO9M6K8Kj3k9q5M1O4n6n1J02jl1J5o3j0l4L2J06l1p1j1k0kP6K0j4J0Q5
-2498B36N4m4r9j8j1m1qJ28m4m8J75Rj55q5K6Q4J27Nr1o9L9L5M1N9N8K0l8j12j75J21Q5j6
-2466B48o4r9Q5M8o9o3l0N2L7lJ20J30n5j84j15R5L2p7k1K0N1L4n8J01P9p3j16m2M5M6k5p0
-2434E9%J1KM5P8N1k7m6l6o4L9R9n9r5J40k0kK9jL2l2j64P8K7l5J9P7j9j6K3m5q5J65R2m0
-2399B80j9Qq3j48P1O0l8o1oK9Nl4K6Q5P3jl1K4l8j06n7K7J7k4J6L9j8R6M9m0o1o2K9M0m0
-2364A07j3j2R5J2q3j8n1P9J24Pj43RJ21l2j03K5P1qO3Q4n1j21q4KR4P5j3p5p4m5J7Q1N9k7
-2330A72J7P8k6o9M7P0l0o4kN3j5j25J0jm2K1J2L6J35Jj29M2L2oQ4O2q0j86L7J33n8L5P9n9
-2296B64n3M0L1o0n6OJ7M3K7m1p4n4K4Q3ln5N3R5Ol9Q4K6j15q6L3L9l4j15L4No7K0Q6L9l4
-2261A69j8l5m0K0Q1P9N0L6l0j28q1J10J6p4r2rQ9M0n6r0pK0rJ00J3q9J66k2j81J65J7o1M
-2228A53N3J9oOn5j16k9N7P7k6q5O0kp8O9K9LL1O9k3J7J33R3k7j35r6k0q8k6L7J22J9j56K8
-2194A07M3K0J43M4K2Kj38j43J44J11J3q2j05O7Q2j9m6m6m1J02R4qp2m8M1K8m4o9n5l6l6M9
-2162A24N3l4o6mM0nQQ2J11Q0L9j3p4q9n4n4o3l9l0N0J04M9m5j18M9J09K6jn7r0O2Kj02J0
-2128F0J2n6P2j3M7K34P8j10j30o9n7m3P5N3k6m4N3J01l4j48O7J01R3J9r1j18J9M6j4n0P6
-2097B03R2K6m6j14o1P2P1J8o0n8Mk3J0K1nl8j05J00J2p2j0k2N2j7M2Q0Oo8rN0Jj9Rk3m3J1
-2061H7L5k6n4pN2N4J3j11J56J40jo1J7K7q5q5J5K9n7p3M2m9J02m1q0J23K1n1LQ1n2j05N7
-2028A16p8J44M5o4p2k3j4K8J33K2j54K9O4o4l6J24R6p0j71Q6M0lM6N0n4j39L1M0NN4L9l8
-1996B12o4KL8K3Q9P2m7j21q9k6P1M7n4j50J55N6p7k0J02P2k2MO0k2n6p9q6J16L0n9N3Kj27
-1963A05j4Q7m3J03J65J7l3j05j75k7L8Q8J2o9k2J07L9p8n6k6r3O9M7M4O2J9p6p4L9J2k1p
-1931A34RJ7P9O0L1J8l8q7q7q2rK4O5loO4np5N9M2l9l6RJ9ml0Q0J31L3n1n4j0L0J4mon6o8
-1893A68K0l2k2L6L3N9N4n7j75L0L5K0j5L9L9k2J26L4j29m5O4m6r5q4O8k9N8O4m3p0K3N6N8
-1860B20Q1O3m7j75j12O2M8M0%m4p8rP7N4K4j3om0j15J13M4n1j2Q2J14L9p0p5n7o3P1M1m0
-1827A66q1J24N1r5q9j7k1K6J01L4l8j0j8n8m1M4lnM1Jj3Q8M8r0n2R2J2n1p5m5R1P3L2j4k8
-1792A80pk5q6qP3N4N9pj14p0K2l1R8K5oO8Q2O4K5q1j42j03kN8Rk8L5J5L6L4l9o2L9%n5Oq
-1755A08L0J34L2q3o3L4N6j7p1n3N6P3Km9o3m1m5PO3J52J48m3j36n8p9qK4N3M7o4l0J39Nm1
-1721B19K1j5j42Q5j1r4J79rkQ6No5q0r2L7O7k9m4K0M6k4q7n3R7P1K8l0r0lK1QM7J3L8K7n3
-1685A92n7K1N8Ro0q5k0O8N9kj1n4q8NK5Rl0K8M7J29M1kJj8n9j02l8J66P5k5j3J2k1p3j20
-1650F7qJ05J17P7l9j27r9Np5P1M0L1K4L8lr0l4J10J0m4k8o3k5J9K8K6M0O7Kj03Q0K13L0j32
-1616C30j18p8j02R5J82J14m0j61j32N3N6m2r0Q4P6j5m5K6J19J12j8j33j44m5J23jp0O0M6
-1587B42o4j52J75P9m5r0n4J2oq0M2k1J40P8kK9j4l1n0j07p4J6L8O8K3o6l4Q5np1j5O2N3l5
-1553A26r0P4K1k8J13N6r5j51N3P2P4L8nm1o1n1k2jj7l6J0N7O0qo9Jj1L6J6l1k2Q1M0q3l8
-1518F8J40R0N4L6nm9j29j26P3l5l2L3O9Q1Jj02n2L9JN3P8j8m2n2q7j1J45J53N6j15k28P5
-1486A62J17%m7NO2Kj03J3N6k7k5l8q9L3J02J0j12MQ9j02l3J05M7J09J05rj30j36m0M4Kj12
-1454F4K9R2k9r7M7l0m8J18R9Np0n0Q5L7q3o4N2Q2Qn2qk6KN6%j18k6J50M0j14m2J64K4r9m0
-1419A58J3m0o5N4L1l5M9R3M4l0j25o5Q6J9Q6K5j41r0J04O2K1p9j64O6k6J04l0N0J19p1n4
-1388A69R9K7k1l3JL3n4j35l7N1J11M3q2o8M1m1M7nK8Q8o4q5j9m4J71Q9l2j36k2J13J13J29
-1356D75L0j18j61p8j2j3mQM2P8Q8M0l8o4k5J5Ll8n7p8L4J19L6p7j61P5P5j6k0N0O5n9j26
-1323H8K60J32m4j26k15J04J20j30r7J28j2j09l1J9m2J21k4r5J76J8k8J1l3J4L9nq6r2K9R
-1293I9ON4N5M9N4p4j55Q7M9q2j21J21nQJ14M4o4j37L9J04%j01j11qK5J05L6q9m1P6N8n2j27
-1260A6K5nQ9N2J3M6J5m0kp0p5J89M2j12j13l2J4K8N1M8M3M1kr8n6J43M5k4k9m8l2K6J7p0
-1226A35L4N6j23O9N6p5j2Q7J0j18r4L6M1n8mkO6J01Rq4p5J6l0J26J01n3j32n0M2n9M6R1J45
-1193B98K6j35j62J06j8q8K2QR4J30Jj94J30J34j18j63J69j0p6n1m2J9m8N9L2N2Q2j6j01o3
-1163G7J04Q3j0l2o1q6OR0K8k6R3N2p5j06L7K9pqKL9M7o1j30J54P6r5nJ30p1j83j3j7J45Q8
-1129B94l7q9m8jK7K7k9q3j7QL1J07P7lK1l4j50J59J33j7j01j50NN8p6J9J09M0k0l3lJ9kl4
-1095B07q8n9J23mq7OQo4M6Pj6N3O2k4j11L2N2l0l8Q3Q3K6k9o9rJ01L6r9j19J6N1M2Pm2m3
-1060A10M7O1Op4p7R0O1Jk8l6j1k4oM7K2J4pJ0o3j01O8nLJ2N0J04J1n8KQ3N8k8r3n2P9N1p5
-1023B52q7mQM7N4j34l5O2r3N4m0KQ1k3m9p0J2N7R8l5j42J64J73L3j17j52r7R7Q3M0K5j2j14
-990A38r4Q0k4l7m0N8k4m0qO3P4KnJ73J03k3q3j04q4j3J3KoJ2p7Q4J01M5n2p1k6o3l6l2Q9
-955I5P4k9p2K26N0j17n6K4K2M7O8J0r2j33l5Q4K5n8J7Q8j8j42M6O7J7j2n7r3k3N7Q8R6Q1
-922C45Qp4o8K0Q6L3r0q2oj5jk1p0N1M2K1L6K3j8p5n1J7N9J5q1n7R1o5j0O0k5n7MO3P2M1k8
-885A93j33J09K03J00K0k1p7j57j92J33O5p9mJ13K5o8j22k1J23L6p0l6R5L7m6p3p0k7N8J12
-855B26P3j5n6k3k5n0p6R9J09m1j35L2J19Oq0n4j2QqQ5k3m0N6n1L4K1j09KL3o0M5k%Q2Op8
-819I8J7J37L7l7J0k7m1L9K5l4m0J4N5O8K5o6lN5p9j42m4O3N8Pn0k9P3J9o6Jj7O2K08P0q9
-784C77j29m6J3p4p8J75N8m1r9o3J41L3j40P2J47K0j01j18L4K5k0l7Njp5O5N1j1Ok5%O4N1
-751B79j5o7p9M7J09L6o8p6L5k8R5J25l0j07j5o4qR7l5j38K0R6n8j26L6L9K0oK5P6o9n8J05
-718A93n6r4L0r%L0J8j4j5l8J7J14J34N0j04j32P3L5j7o0j37J78J20m7l0N8j12j60J07OK3
-687A61j0J4J04O4p8j29lm9L7k6o3P5M2rn6ok2J25L2q8q5O6M1J6qn6j3k0OP1j8nJ11Mj9m1
-651A65L2L1q7Q0K6j34p8N8K4K7m0o6J39L2n2jL1j3RO9J5q7p0L7K4N8L1k6r3p5O4K0m7n7L1
-616G7Q6Nj21J52J30K0l3q8p0N5O8M9k0r0o6k5o6j4L9n8L5N6RJ7j7r8J11R0Pm0q1j02M1Kj1
-581D9mk4J35J20J6K3P4j7j23j07L5pn5N9K3oM8N3k7j43m8J22L6N2R1m6j22p2J8J5J2P3k2
-548B31q7p7J77K16J4j87k23J01L6p8K9J09O5k5q4n2J1L7kpj6o5q7k6J7P4Q3N4j2j09n0J52
-516B19N5qK9J80O8j90k95Q1M4n9pK0k3j1L1M1n0m1L8K2n3JO0Jo9l7J07M7K7kj10k1L8j23
-482A0J80Q7q1q0J03N7Oj1p2p1L7J9kj5K8J2o5n8rJ6J48L4r2j1M8o4n3mp8M4O6J23Q1L9j2
-447C60q6j51n7R9J8q8k5Q3N4M5k5j11mO3l9p4Ojj1qR6m1K7R7L1K3pn0ln1j00J80N8j07j31
-412G0m0M4J03J02K9p5j17M6Jo1nO4J13N5r7M3k8r7K31n7j95O8om2M5L1l7J5L5p8M8J54O7
-379D29p0j89j11J45J2p8r7N7K3Q5K2j06k1K43R9p9j49j24n2M2K7m7Q3J06L7o5j08J2j4m3
-349F9K0O9J8n3m6M0J27Q9m7p1L8N4M0n1j70k9J40P6l7j11p2K1J3p9M1N3qp4R1O2k9N5M6m6
-315B39r9J4R8O7j1r6r3l8mNmN5N5qn0r9K6J1j0%K3L8k2j1R0P5nj27l8J30j8n6J7J2o5m9J31
-278A83K5n7o4K1J15J79R6p3j97j04J13P5N8j2j22j60MN3K3k6m5N6J28J21Q6M0j44j52P6p9
-248B17k0N1n2j11j6J12K6j08KJ06n6p6R9K5r7QJ53K7l8j10j31Q8N9j7o6k1J62J11r8j77k9
-217B3J59J09n2p2L4L2j20oO9j08M4l0pP0l9O4L8n2m2N2J19J15N8n8k15r0J47o0j45J0J5J7
-185G9M6M0n0N3R2n6p5K0Kl9j2rM0J4M4J3j00oN4K7M1M8K5n4j03J0O5k6o1L5k9rJ06O7J1o7
-149B36j45oJ08R0N0r1j01J11P4k6o1l3o3r1K1O9j5J9Q0M6K9k1j15Q8J5j49r3O4J69P4p4j32
-117A27p8J62M8o4q7j2N6Nk6M2P5K9l8o9j18J62J05j08j56J17M9J2n3j05N7P0oK1P0j4r8m0
-85A35O5P4J1k7k9nMK6Q8j1j53r2J4qoN0O0n4q4k2oJ8j5N6J17Nr3R0J30k1j25k6K5QQ8l2j31
-48A24RJ51Q1l8r9q2o2j6k1j9K1J8L5K2L7J4p6j4L2o4J34M1j4O5Q3K4j03j87Q1P9p9j36j9
-15B2P4K9m5%p1O9koN4R3Q2L7kl7q3q8l1L3j3o4J0K5K5L1J25K02M1j97j94P0Qo8q1K9P0j2
20A35k5R9J6p5l3J3q2pJ26J66M0j24j06K5K4j00O8J23l6r8rl2p4mK8P2J44O7o9p1%L2M2l0
54B45j32K4P7Q9L3j01r5mMJ8Q7K4p9j35j3M8P4Pj16P6L0j29P8o2R6Q2o6k5L8K3l5m4m4J7J00
89A90K3LPl6m8J3L1m9QM2m4k8P3N9m5p6j7k3k9kJ08M7K1K9Rl3p3o7l4J09P2q7j40Q6Q5K7o9
126A42l0J8K7N7J6q3j30J48J31O1N4O8nr3j58j04N6Qj8k5l5j9P3K6l3j8k0kJ68Q0o0p4l5L1
160B22J03O9ro6r0j06q4K6QL8J22J40M7p4r4k3J1M0L6l7r3p7n0J47R5r5j85N1oJ08R8Nq5p0
194A22QO4lp0n3m3J4Oj2oJK1R1Q1j3n8K7J31N4j34l2R7J1m4j28n0N4l0q8Q3Q5M9J8L1J04P6
230D64m5j20j17q2J1O9o6LJ57n0o7k6PL2n7q1P2L2K3l0p0m0QK0K9L6Q6l9q4j7k0j1P7J12P
265B23j29J8N0n7p8K6N3k4K2R4M5m1p9J8N8ko5Q6J09o9j45J74P5l6p4j09j09P2N6k0%k1j02
298A9K9k7J33L4n9N2k3l2J09J6o0l1K3Jp2j2O3M4K7L9O3L0j06n7Q8l5j47L2J31O2L9N7lj64
332B63j92J85N1n4q8j58K35J24r0j47OL2%n5o9J4M8O3k5m7K3O1k3r5ON9N0J3Ln9n4P1Rj6r6
367D8J9J1J15O8l7m1l8q9OJ4L1QL8N9j6j25mO2j0p1K2N6Jm2L1O8k8p4l7OQ2M6k7p1m6Q4Q2
404B01N1l2r9m6%J3l9M4M1l7qL8K9j0n1p9Q7K0M3O9J7j9O2N9o0r0k2K6no4jM7m6n7M1J5NO1
442B04J21Q3qo0o7j18j02J96M2j14j29J27O5p0k6N1n2j8J25M6o6j16o9P6L9j0n1o7N2J21J79
473C84Q6j04k44l7N0N8Nq7JJ30J11Lq7q1L9L1k9j48P2J07k7j6m2r1N9L5j00Q4J24J4q9j03
505A08%J2m1ML6J7j8M0N6m7r6J8n6J85J02k9r6p1L7J26J31j5j28k2oj2Kj6l3l1j9kK0Lj7r
541A33n1L7J30Nk0P1m0k01R5N4m9LJ6RL7O4Kp8q3q5L3P7m6n3j2j8R0J8r2M7jj1J2J25N3l5
577B36p1q7M5Q5Mn3p6o2L6Q9j0j7OP0J97l7j85j1M6OL8J4m8JJ6m0j00p3J1M4MJ5L3j8j6J8
613A10L5O7Q5j7p6o5p7OM2n1j3N3pk7L6K3QL1On8o4L3M4N0j3j46J72J35M0k3p8q5N3P1k8r2
649A80p6l6j4K1m9O6N7n9j3L5k8n4P7J08mj41M9J18K5p5nQ7rj37r4L3J05Q6Qq4p1K11N9j33
683B43q8j5R6O5p3m9j9J4j4n6J2j8l2J38J75jj43j19l3j7j9jM8N5M5R4J08m7j76ol7j03J3
716D0L7N1Q2J06Rj11j19RL9J3J2k2j07Q2O4p2l4N7Nr6N9k1O0J80k9j80R5J5j27k8L9K7M4K8
750B07j7j3Oll7j0O1M9l8k0M8k6j2M5J9j2p9j15J52L0r4k7j6k6N3O9J8p4p5j4j3M5P6j8q2
785E7nO4Lp8J2Q8N0k5p2n6j5R1J13L1j09m6J36J7k1j6J9Jl8L1J27J15k9j83j41K9m3qM8ql5
820A04j0P6P2rJ4K2m9j53O8K1o7L4J00Om7N6J7q6l5m2n0J1pM5J31J29R0K6p8r4K7O4M1r5j77
855A55p6L8Kr1N2K8l0p3M9mJ68J53K5o0q4q1rJ4j2k2jl6RN8kk6o1k8J8L2PNN7L4L1L6M4M1
893C60n7j16q1n5J8J9N0K4l7n2k0mP9J38J19J8j23j64q%n8k6N4Jm5L8pl1J18J15M4l1n4j09
927A17o4Ol6N9Q1K9rj3J6K3MJ3K5M4M0l1p6J7M5k1o4n0n6p7M1J16N0o2j28L6L5N9R3N7p0j85
963F4K7l2R7J32n2o2J17J6j46k1J67L8p6q8j4M6j3j09l5L6j8P9Q1Kq0o6L1O3l5q6nN9L7j5
997A39m4J7m5M1N0m2r6P5M3nK1J8OK1j1l7M8K9m3q8m3pK2J44O8PKml7q6M2M3m2M9N8o7j02
1034A44L1ql3J17Q0n0j67m3L2r4R1QOJ35J10k0j06j07J8N0k1n2j2J11P2l8q6n6%J3mp6M9M3
1068A37j03R9o1Q0J84J3j30q7L9j11J26J56j5j30q6mrNKqJMR0J48N7o5q9n6m0l5K2P3L6j1
1102B32j5j0k8k3M7J20N3q4j24n0J1K6L2pp7J00N5p1r6j3J7q0J50P5J2K9K5o6j24n2Q8L6p0
1135A18Q4k2r3Q3jJ10n8j55J84K9r9oL3l9l0m5o6P8pJ5M7j6mR0m8j20j8PO0O4M0M8K7r2j70
1170B8P9J9j1o1pQ2J8j1N4O1n1j57J81P3m7l6o0j09O1j6K3J24J7p9m3L9M4M4Nj32k8J45n2
1203A97j22J2R5M3n5n3J2nj9K9Rq5N0O3n6j4KK7N9J0k5j0Nj5j5k4J8P5K2l9
1233A91
##PAGE=	F1=33567.905733955507458
##FIRST=	33921.252635810000356,	12655.339635440002894,	0.0068634706549346446991
##DATATABLE=	(F2++(Y..Y)), PROFILE
-2861B42Nj00j33J33O2j9q3q0M0M6j8k2J21J03K3k9m2j44K8P5j35J22K7p7K6P6N7k4r5p5o
-2830A04O3j7p3k1P8K2m4nN1K7K0O1l5j53O3J6pP0J7j20O1Nq9kpL2L4l3l9j5Q3J05M5K3Qm2
-2794B86q9o3o4J0J42L6o5l4L4k2j01k3L3P0R6k8j59J20O0j35P2L1j59R7J57J19l4j61p9m3
-2764A04n5K4n9J11P6J1k8m6JN8J4J1l4m9J37J21qj24j19k4J6m3Q2L4r5K1P2k7Q1J55O3j21
-2732C60k17n3L2j4PR4Q8L2J5M1rj14j59O5Q6m8j37L6R8J13K0p0p5QM8l1k4L9L8l1j09k9M
-2699A04N0N3o7j20J74R5k4r8r0K9L5p3OR1Q9M3j2m0m3l3m1mR7L9o1o1Qkn4q6J04R5K6m4o4
-2664A21l7PJ07J27K5p0r5j43Q0O2k1j5qP7J32J2j61j06NM9Q5j4j27j1Q2m7o7N1J46K2j35
-2633A33o5J06Jm6k7N6M7k0OK6r3o8J27L7l1n5NN2J0m0n4Q0J17M1l5j04j05m5j8K5P2k4l9
-2600G2K1k7K7Q2K0o9p1P1R3M2Ol0r9j11K8O3P9N6jm5m6k6n6Q5Q0o3p5Ll2J39P2j5rK2O7j4
-2564C39j97LJ44m6j38n9J15R2M9Pk6n4l6K3Rq0k0L5k6N1qp7n0L4O6O5N6j5j12n6M7lL7k2
-2530A47r6L3K8P3O5Ok4l9o6Qkq9N0J02Nq2j7Kk4n5J00J13j0n5m3p5J6Q3J9j5rM6M5k9m9J1
-2494A73l4k4o4J21Qn4J09k4j55R2l7J8J68J7j03j15M9N7M2N5L9j1o4j15j32J46N6j2n8j08
-2464D0J13M4n5m9m3M7RqJ43J50l0j78j70J04N0p9l3O8P0Nj44J32J06o2j21m8M1L6m9n3Q9
-2433A25ql0K6K8M5plLk6M1N6p8j30J51J6K1J6j7Qn3j12P4m0m2M2O2m3L0Q7k9j52J49J13n7
-2399B66n0J5o8j23N7O8J2j5jJj5l3NO1O7k0n1O3j2q8q2nQ1k5pN9pK9L9j4m6o1P3L6o1lm7
-2362I8L5K5n8n4j5J07R8M0q2o5R2k9j10l4Q5M7Q1O2n5j39r9J11Q3M3k2o3n0k2nL0K1l7N2
-2329A71P7l1q8N0J03j9q7j8O2kr3J3j2l2L5K2QJ08K0r1N8K0n9O7P7q0j83K2J14q2N2P3m8
-2296B27oO3or2k8P1M6oj9n5o3m2L5Q7J1m0L6P1j8j7J41L2j61j65R7P7l4j43n8K8k7M5Q2L2
-2262B01%j9o8l9K3J17Q9M3K8o8j71J3J16J4n9r3p4J28Q8l4r8p0lnR7ol7J97l3k35J61N3o1
-2229A95k4L7M9M0Ro2j14p9N1N9l7j22J19L7p0q0L6J5K0O9l2M5J78J24j1j33q8j0q1n3M0Q1
-2197B08j0j47Q4M3J4J81P0Nqj41j21J11J01mq8m9K9K0j6l2p0l8J75J07m6j14m9M7Kn0k4n
-2165A85l3j01P3P8m3r0j2P1M0M2P5R9Q1L7l7j06j01n6n0l0l2m8L5Q9M2m5j19Q4J01%kn0r4
-2132H3N7%o5L1Rp2pk6J52K00P3o1p3o8p1k4M3K1q4o6J33O8o7j49Q2P3Q0J7o0q2J1M2m0p4
-2098H6J30R7No5j19n5N5M8M1k1o9l9J3L4lj2l6nR7k6j39L9m2Q2m0M3Q8j8n6K1M6pl0J9j4
-2063A48m0Nop5L3j0nJ10M2j11Q8J84L8o3k2Nj00q6M2O4m3j22j7lQ3o9MO5k2l5L7Q4m1l6K9
-2028A55j06J33L8q2r6k4K2l8R9M4r4M6N8l8nJ00P7p5j72J32M1j8L3L3o8j16O2M8L4P4L1q0
-1996B48j14m7J1M1J12Q0l1r1o1n5mP5kj17O8Q0l5l9Q5R8rkM6m2o0o0p5O1L4k6O9J1j19m4
-1962H6Q1p9R9J73K7pr4j61o8J3J03k5r5K2J11O4n3p9l4m5lL6Q9R8L1p7p8%k3k1K1rJ7J38
-1928B58Q6N5L6m5j15j11p1QP8N5m2l6N0j9m9Q0L9o3p4j6K0Lj5J26J39J9o4n6j1K7j4l1nl1
-1894B11l2K5m1n8K3N6P4N0n9j62MM5O0k5LM1l2R3jj53M7J14k3j23p7J01n0L1M3m7k2L8M6
-1861B00M2O0O1k8j42j01m5N3P9Nm3n9m3O2O7L3PJ1l8j01R8J2m6O8M1N9K2o5p0p8o2J13J8
-1828A90m8n8J46O6r5j08k5Ln9J17N5k4kk3n9n7L9N9K2k2k6k0Q6N2r2n0Q9K5j2o7p7J30P8
-1795B33jm6m8k5l5k8L6L4M9P2Jj25q1K3j7Q8J%P7Q4Q0L3q8j42r0j3K2K5N8K8k7LQl7n5K3
-1759A20K5J5K1m3K6J24J3r4o3N5O4m0j09k9Q5Q2J0o4p4l8lk0J8J57J90qj57q0m8l1k7P0N7
-1726B04o5K0J24j0l6J1m0j28R0k0o7K06Rk9P9pj07j06n0P2M2n2o2M2P8k1p9n5NN7K5J5m0
-1693A05J8NpP0K4L2L1k6k4K5L0l6j05j14J5O7O1j8LLl0j6K6k1j03M1K7J71P7Jj2k9o6r4n3
-1658G8J45Q0NK9K4m3j07j46kO3Q0J29M6j03j61l5m2R1jl2L0M3k2j18R4R6k2l6On4k2Ol4k4
-1624D1K2Q5M4n0J36J90j2j39r8q0j10J06J64R3k8j32j44M1P5k4p9K7M2l7n6N2J38J37j4j28
-1594B62j16j06J66j3p0P5N8l2j73J09J17Mm9n4o1r7J02M6q7J02O8j6K1j2m3p0r6N3k9mQ5
-1563A40J4m7o7M0L4k4k8l0Q1j6k7Q1Pm9O3N7n3r5p9J10J02M1k9p2o4j%m6rL4K0M0M3k2l2
-1528A17Nj6L0k4p2mP3P0n3j10J52R6N5M9L1k3j26j57N6k8q5M3M8O1L4l4j6J4n3R8J26j9o9
-1495B69n5r1r1J49J53M6j21k07J12P8qj8K8N4Mp1jJ7n9m3n3q3J05P0Kq9KN2j10J37Q9J2R1
-1462C70Q0o1j45o7M6L9p7j51J32N5n7j04M7j7p8J10J32J3r0o6Q3K9r2q3L2J09M5k9mj7L3
-1431B17J02L0j29j08J37L0j29n7J59J9r3k4K5k9r6L8P7%K4M5J5lp2k4M3k0M7J4j20j8Q1O7
-1399B48M5o7j66K2p1J27l2L6J33q1r5R5J5qK1M5Pr0j23L2L1R7N4m9o7j9j00P4J2M7P2n2M
-1366A97m8j05J82P9l8j34j2J07J07J20J5j23j44l5Oj1n3r1J22J34Q8ro8m8k2k2k3nnn1L4
-1335A44P7Rn6r7kN6k1nP8N5p1r6K67J41l5j37k06P0R2j35j4J51j1j32q8K7K6J22j7j27Q7
-1304A52%M6K8q8k5L4K1m7p0J4J1L9Q0L0l2N6l2j40J18P1r9j02J42Mj2Q6N6o9j62P4R1pr2
-1271A76j20k5j3J14P6q4p0J32L9q6j27N4mJ11N3oL3%l7nq9j5J71K3j16j14m7L3Q5N2j2k5
-1239A57J5No2J6J25L5k8l5n0j9M5K1q2K5N5j18P7K6r1JJ05J7j13j10N2J3o5M1k7M9R0J7p9
-1206A08n3O8k2N3R3k5q3j17N6PLJ07J38K3j22j87O6j5q4N2M0O0O7Qj43P9J74p1j86J07J4
-1175B15l9o3l5KjP1j3K6J09j1j29j01O5O9OJ3k5p2PJ11M2p6M9M4p7q6N3L3j0JL1N4K0r5j25
-1140F3J55L4q7J21R8j46j53N1q4J05R4rp6o9k6J4K1j3m2j5O9M0L2N6qQpj00P9R9j9r2j09
-1107H4J41N4j18p5J13L1l8k2L9P7K6m8j14p5J65J4j05n4j1n4N1j6JN5O5Rp7m6M2j6l0R7P8
-1074B43%o3q0L7J17M1r1j18j3L1N1L6k4o4M1O0no3k0P5M8Pqj9l3m0nN5J8mnJ6m5r1mNj2R
-1036H3L2R3M7j6J1R2P9l4j27p0Q6O5o4p9nj9%P7j04r5N0m1J06l5k5M7j0lp9k4J04R4m8j10
-1002G8J11J26J3r6j16p7P3R7N1Ql2j06n6O6k3n3LP1n0o2N3m1J8N3N4J54Q6k2o1q4j01n2m2
-969D1j7O8P9o8kJ04P5n5j62J0K8l3k2J17L7r0N5K44J3j81q0L7K7M3M2np2j13m2N3K2j5O1
-936A99J08j8j35j4N0J7k5o6o2j8K7P8Q8J13M7n4o4J9R6L3j29j04M4J6pp8j48J62L6k6K5L2
-904B42j6p6l8J9K2jo1k4R0m3o7J01pq5k4P2O1M1j2j20Q0K02R6M2K2o5j86k54K15Q7p9m6Q8
-871B76J3r0j11k7J03O4l9l2P5N0m1q5l7j1MR7P6j6o1j9Ln3j14J40R5m6j31K5J32L0p5q5k6
-838H4rqP3k2j3O1kO6nj43OO8l8pM2Lj0k0m9l3J30O3Mj5o0k0O6L6m4o9j8L4J11P2n6m8N5n1
-800B34j11m1L7L6kk2K4O2pr0J7KO6K09P9p4j41j03J3k2p5J27M9l8o7q2O3J3r0J49J02Oj01
-767B22j47Q1Rn0m9K7K0l4N7O6N0K8p4n9O7M9k5j00q0P6O3K7m8o5N5l9J16J45j6q0m5j11J8
-734A54J10j7j07j10J04j3r0O0L2k7rQ8M0q0J6J9j04QJ9oJ1OJ3j1k3m8L1J12R0%j30m2Q1Q
-700A85Qn9j02K00J07o1l1N8j20q2Q1J7Nk6M8J15M8r1j29m8l7M8n7k1Q8K6m5l5M6l5J6j4j00
-667CR4L6J9K7Lp2p4mJ9R0qN0J15%n1p9J1L5n6R9J9j29q5L9L7Jq3O3J50J7q6l2kk4P4J07J7
-630C40j24j27P8K7K8J1j3m0l6lkm0j5M4M9k9r2J80J21jp0j16o6N7O5O1Po1m9l0p5m1M1l9
-596D0K5L4J6J0m3k8J02J02L3n2j16j10Q9Nm3nL5P6J39N3rM8l3j42k9O1n7j03M1L6N3N6Po1
-562B30j57L6Q9K7Q4R7n6j39r5k1K0M9Q2k1n1n8J18K29K5j80k33L5M5j5P2J01L2o1r7n5lM2
-530A71L4K3j2p5j05qM2R5Q9M7j8j21j22J58M3oO7J99O6j92k93N8N5p5l5M9pL8O5K0n9m1M0
-497A90K7m8o8j3K1k4l2J07O2L9Oj04q9J7n3J48O3p0l7J04N2j8k7p2q6O0Ll1PO1K2p0n7L4
-463A24k5O1M4qP4K7j38r1O6p4k4N4J24R4O8mr2j68j8J32J2j09o8M6N4O6Mo0l0K8l9q5nJ3
-429E3J2l6J21j1p6P6K7Rnk8Jp0N1K01M9j34j70l6J2J12J11M9n5j41%L3l5j4M3J03M7j02Q7
-396B84Lr1K01o0k28P9J9o6j0O0K5J6J0o7O5J30L8q7j88n6J09K6n2r2L2k3N8Jj08J37J93N5
-364D13r4j36j07k2M5Lp3J03J25M6q2q6K2l9m4M2R2L5m2n1J7J22O3p2p2N0M3Qn6j54RJ16N7
-331B81l1j01o8L5K0l1K6K5Pq0JP8K3P5L3m2o1J4M4J8j3m9o3m9j1k4J1J01N6k6l9q4m1O4L0
-296A29J6Olo4n0P5P0Oj06Q8J07n6j50J3N5l2n6J86P9m0q7n0P9J70J05p1j92k7J20L7mm4j22
-263A87r8LJ0M6rn4L7J33J13J01O4j45j67O4q0j0J0r2n2J04R1J2j10p2R5o2k6J13Nj11jJ21
-231B20K2l3q8n9N1O4Nm8j05J27J23n8j47k3J44J00m6p4OJj06J3N0l2M4k9l6Qj2Q1L1m3l8
-198A13L9J01J00O3k3j69j42J34o0j33L5K6L8J2N3L0N9J4j17o9N7mj03M5l4J5R5P6oj10j3
-167A22j3MP6O1L1n1r6NN2l0l4P4l8l9J14M5j1n4j36rQ4Q8Q8q2j03J29Q1j6n5m8j02r0Q4L5
-133A66k9M1O0J7J7k1o8P5l8j59J9m8J61R7l4j04j01J58N5n7o9lL5k5l7P2P3K0o0n3j00J06
-101A66J53p0k04O8P2N2j4j16k6R0L8M2L6l1j08o8J14J14M5k0q3r7j3J07J17l4j74l5J6l6
-71A01ML1L6l8m1mk0l2J4J05R0j4n7J04J08m3j33l9K0L3J31J4j13m8J18Q4l9j34j30o8QK8
-39G6l9j5O3N7K2J1k9j20J00K8j28R1M3M4P2P9M1o8j68q1O9m7p9RJ7L1N8Lj28J09K8j5J8O1
-5B13O9L8Ol5q7p1k8L8Jn4loL8O0J58J63l6k38j06J10Pq2j08O1O5j1q9O1Q7j9q4m1o3M1J25
29A80J93O9j26j40MK8r5MJ54j1j09m1j0m2j4J6P4J26P2j4m8l5J5L8m9j73L4M2R3O6n7m9J6
62B11k9m6J13N2o1r5l8l2J7L1l1O4jj41J59m5j6R3n9n5O3N8k5p7q7Q7R1lPRo3n6L3M3k2k2
98A27nk7L8J01N5n7j10m5prM0P9K1K0N3K8k8p5o5k4R8P4p0q4rN0N4p8p5JN7R6L3o9j34Q3J58
135B95P1L0L8ro9j26j32K0K9rm2LJ00R5l3r8n7l1J04J67M9n3n3o3j5J12N9k7o7r4j26j3L0
168H5m5NJ21J62P8o1j03m9j0M4L7l6l9j7j05O2J47l3j38l6M4J04Q2j1r1p6J9O5mn0m3m5k3
201D0kj2K5M3M7M7L4k0l1N4J19J6j35mJ04J6p4j55m3L7n8L5N3O2M8K0M0R2N1p5j52j11%O5
235A76Q3r1p4J61k2k0Mj1n1r4Qj2lP3k6m9J3k3L9M9O8N0o4q2j2m3j1P0J04J6j29oO1k3m2p8
271IP5MjR9N6l6o1L2O5Oq2K5J13o0j27J79M7m4m5p7p3n6L2K9L8rr3nN1R7Pk2P3l7q7P1N4p
309B40j2Nk2r2p0O4RJQ2J29R2o9q9L9m0j35JJ27P1M0M7kj44j81J46M1n1p5j00J88J10q8j26
342A36j4K1Nm3m2L1Q1M1k4k9J3J8n7r0k1M3P2j8l2j5L9M8j4j4q7J8M2J22Q3n5r6p6k4O7j4
377A15J1rJ5M0qj03JM7nn0j7P1L5j9J4M1n3j00O8L4OJj1pj4J2P4M3l0o2l4j0mj4P5K2n1j6
415A08OJ6kj5q1M1K3L2O2K4j9N4O4m2p6j0M1Mn7k7K1n0m3O8L2K0M5O8L7k4n9o9j22O6J82K1
451C39j41j16J13M0p6nM6n0j0J03J9p6p7KR5lr0o7j0M9Q5J74P8j02k07m7O3R1k6j15M9J72
483C00J20j5j15j10K6K1%j01J2J17J4rm8j09K4O1j04O5J53J9q3n7J9kp2o3jJ7PO8N5m3j12
516E4M6qQ7R2Qn9o6J2J13J35k5j59l3L5Pj0j8RJ2m8n7K0J8j3l4o6N1R7KJ7Q0n4j98J36K1p3
552A31PJ0NO7J18K1j10j17m9l5K3%K4j8j2P1ql0O3NQm3M3N3k4o1p5M4J02M5k0p9q7K8Q9ml6
589A49j4O0J71m3j65J2P7J9K1j3q0lL3k2r8o7JN8L9PJ9k8m3J7L8L4L8k0LJ1p5r3M9k2l9K3
625E4j3k5O9M8L5K7po6q2N8N8K8n7n1J99P7j0k9p2o9M7L0p3j17l6L3L3M0m0J3P3o1r3P9j0
660I0k7O5P1l3j29R2J10M1q5p2P6nj12m6P6J47O1n0j21n7K20M9j26p7j3J18O0j04r1j4N8N
692A77p2%j3j4J60J69oj50j53l4Rl2k6P9O4L2O0P1n6j46K9m5r1M5mM5P8J04J1r8j12NO2K4
726A72pm2j09J30P7m9m9nn4j9P5o1P2J47l0j74J13Mj42OK8L5N3N2K0qk2l3l1K2M1no7Q8P3
761C01p7p6P3L9l5r1l2J58L2j00o1j8l2N4O5pr0p6L1J3K6K3j7qN7O2l0r9pR1N5qm7m7n8j7
797D7J09L2p5j4J51P1Lm6n8JK2N6R5P0m2j58q2L5o2m5P6J2k6MN7O1k2k4no1j06J04mq9k1J04
833A70J9m2O4L2p3km5m8L2l0L0J14J18J01N9n6j19k5L9L7o7j55r5J4K0n4K1O2kl6Kl7J58J46
867C52M0j9o5j09n6%jQ%m4Q2N8k3j5m4m7oMl0k2P4J1j6N9Q2N6m2j13p1n9l1J1Q9N3l0o4k7
904D5j7O4J62J20jj16q2M4k2r1q0J8NjM6rp2J12J28M6k7m7q6l9j1k8O3M3m2p1qP4O8roM4N0
941B67M7pq3m3N5J2n7o7n4n3N5J29M5q8j22RJ7J00J28P1q3k03J7l7N2R4o1J0J22J3j31m8J50
974B56M8l9l9J8M6l8j48k8P7K2O2L8m8r6k9M6O0l0q4j5M1J6j4k3J0J6Q8L2p0j21N6N6J4M0
1008B20Jl1j4k8k3M7Ol4p3j1Rk0P5Q0O2K7Nkm8l7rk7M2N8n4j18R2O0n4KM5m0j41Q8L7j14j7
1045F1J1lJ47J25%j12j44qO7J3l6l0J29R5k6q6o1mJ5mn9qL8r7O5m8J28J43Kj12q0Q5o4o1K01
1080B82M4j02j04l5l2j2KJ8L7RM5J16O1l7o7n9n1l3M1Q3J6n9k5M5K7k3K7J10N7r5j57m3M2
1113A28N8L8l2j00M7O6l6p6L3J6q0R6O4PL2L4o3j16n7K3P2q3N3J3j9P3j8P8m1q6J70K1j18
1146A97m1K9k5l2m0n3O3J1K3L7NM3O4o4j10m0L2N1M2L2M6K5q2j75O7K2m1o6N1O2j0k4O4O0
1180B23m7j20K13Q3n6m5n4j21j3L3P8J13Nq1o0j3PN1K8r4n2J39l1j01K1R8M0m8n9L5M7%Nn
1214B19j09m3R4m6j2J9J9Q1N6l8p8J9K8nm1j1O1J9j9
1233B13
##PAGE=	F1=33532.571043770061806
##FIRST=	33921.252635810000356,	12655.339635440002894,	0.008582699112594127655
##DATATABLE=	(F2++(Y..Y)), PROFILE
-2861B82Jj16j44J07M4m2r1kN2K7k9n8J60J25L1k0l6j46o0R0r7R5K8o3qO4P6Mq3p5K2P2j2
-2828A98o8p7O5O0l0l1O6L1m2L2mj33N5K9lL8k7o4J24j1o5nl7k3K4m7k0O9J21Q6Prj4n3p7
-2793A65j1k2m7J36O9n1p9j6j6q2kJ4R7J17l9j90J21K4j29J49Lj60P6J37R9m8j47l4m8m1O3
-2762A08p6O3P5J5j8k3kO0P5Oq3l6J43J22l1j76j41K1P8J0Rqr4j0R8L6R8J14K4j20j96q5L3
-2729H9K2O1R9P8K1rJ3k4j03j38L8J01l2j68J03J32J04J9o9p6LJ3q7n1O2M4n5j22N0o6R6P9
-2697B27p5r8J06O0m1n9o2QP2l4N9O3N2J8l9n4k6%j9l6P4O0m9p2k7k0l2l7J10J02J7o3o8j8
-2663I9L4J21Q8j2m3o2j48J1P7N2L1n6k1J39M2j37j48nR7P2or6j06R6k4q5J21J49J6j46q2
-2632F8J03rm1MN3M8k1k1L3o5j07Q7M7jm1mL0j3o8l4J18J23O0k4j06j17m3RnO8Qo2l6J7l1
-2597B7P3L2p7j3M4L0M8O2j1r6q1k9L2P1O4J8k9k7j8q7R7Q5o9o5L3n7J66P8l1j1M6Q6j4k09
-2563A68m4J31o5j32P9J13P2L4Oom4n2mk9j05m7M6k0P7Rn9l5L3N4L9M6qj12l2N1m6lj8l2P9
-2528A44l7M2J10K3l1n0m0Ll6l3O1N4j1j08l6N0m5l1J41J15Rl8o3j16kP6J7orPK3NK4Rp7j
-2492A43o6Q3N9o5K0m8n2J54o4p1J96K6r0j42K7R2L8L6J2m3q3q7lM8K2J0m8q3J19K5m3l8k7
-2459E7N6k6rJ32J39j4j61j41Q8N4n5k6O5P6j7j78J39R7o3j17m5K8L0n3K2R7k9n5L6k3kK8
-2427A30Q0N9j7nJ0p2j18J02N5N7J0l1j1m9k6L0j04p5P1M2o8R8J29j5j68N5J21o2p7K7m5r8
-2395C5M1O5O6M5%l5m4m3j5M0N9l6n1R5qo6n4J7Q5l0l1N6Ok3K1K1l4p0J04M0p4qn4j7K5k6
-2359A02m5RP5P4Q1k5q3K5l6p7o4N0R7P5M1m1j20k9J22N3jk4m5l7j4l0k9k4k0Q1N1k2r3N3
-2325A30J45Mr0j8M8j7q1K3j4l7L4K9k0Q5M5o1Q0K6r9N4R7q9j84J6P2r2R0M3l5M0Q0l2j23
-2292A49j3J23P8l7p4p8n4j7M9Q2K6j7L0L7o0j5J85L5j78k16J53J01kj19j33KJ1M7N8L1L8
-2261B22k6n8K4lR1Q8L6J0j08k06J03J01J0l6o7j00J32J24j1j04j04l5lQ5k9J5K04m2k55J33
-2231A91Q5m4l2K7M1M1J3m5q9o8J3J5m2m2R2M9n4r1l5J8m1P2l1P6J96J44J1j13q8j4o4o0J9
-2198A50L7m2j07J41K9m0K12J00lnj30j26P6R7j6q6PRl9l4k2q1k8K40J19p0j42o0L8k3n5K5
-2166A71L7j9j34Q2R9m0j06l4Q9N7N4P4R2P9K7o4j27j03n4pM0k5q0jP1M1m5j03R7Q3m8nk7
-2133A71r4M3J4mL2no5o1K1J34J39O0%j5o1p0j3K5j8j10l4J52M3j09j51J01L1N8J8l4n4PM3
-2100A94m8j28J68Q4no1j08l9L7L2P6Jp7l6K4Rk0Oj6N1J02n5j54P9p8N1l0L8Q9k8l2N5N7k8
-2066B10o8K1Jm0Kl3m7R9j4n6J00M1j00N5J89N5o6n2rq5o4N2P5k9j05o8qO0p8N6J1m2j3K3
-2032G3J02qNJ1j26J13N0q2j05L0K5Lo4K3j8L0M5OL6Q5N7o5j08Q7K3k9K7K0p4j23R7P6O1P7
-1998C60J2j09j18l1o6J5J12Q3Ql9l5m3o4M9L6r0mJ06Nn5K9J16J2KK7o1n4l3n5KL8jP1K9j04
-1963A50p6P7q4Q3J52K6J9q6j42o3J8Q3n7l0J8L9Q4k0j00m3K7k9j4J02J09N3n1o9l6n3j4L7
-1931A10l8K5J67Q3O6N4m1j30j31o1M3J06M3p1m7M0l1k6Q7L7p1j08k6L1j4j8J58J51J7o6n6
-1900B83j7M1l4o8j6rnJ1n4p4J6O6Q0M3n1j36j5O4Q3m1l5M5m3P7k0j71J62J12k6j52J9R1q3
-1867A43K9J5o3J5N4K8LL0O6Pq2n5q0p0J15K0k7l1n3%Q7N9L0K6l0j08O0rk1J07p%J1n0n5r1
-1831G3J6J09k3o4k5J39P3q0j00j2K0o3K6Q5kj4l9n3j0O6O0np2n2k3P0N5p5l5P6M4J9o1r3
-1797C0J53Q0k8p0n5l1K3N6ol5L0Q4J2j29p7K0KO9k8j9P5R2R7M2p8j22p8l6QP5R7J2p3l4j8
-1762A40n3n4N5P6N9Rp4qJ03lq5m6P4O5o0j23M1O0P0L0o8q8k3M4rl2J22K13K5j63r5k2k5p6
-1728G9L7P0l3M6R5j6k3J0o6j28O9j8lJ88J0o3P3pj29j20%R9K9p7p3R9R0k5o7m1n0J8k4O1
-1694A10J3K4k1k5R5K4K4M6QJ3L3mq4j35r6K5M2O3k5O2O0k8m3J5m3j40N5l0J87J01J2j7m1
-1661B80o0p2l5J11N8K9P7L4o6j36j46j0L0L9J74J20p9k04r4K4J08k1r1pN7l4k1J47M6q1n4
-1630A23L5m0nK9l9n7lJ6O5J7J73J62m4j39p2n6r7M0J45P8pq5j35rR5J0p1m3J3n7J2L7J00
-1597A91J55j0r2m9j50J33j7l7P7O6j1j45K0J18M2Lm5j22o5J56Pj15Q2N0k3J1j5n6q2NQ0m2
-1565A20p8Q4J3j7l8o3O0J8J4o8J1K0K3N0j0l6K6M2j7m6m4M5P9L0m5r3m1M2Po5O2N1KJ5L2
-1530A85l0rNj8K4l0j01J0O0Q6j6j09N2P9M5O2O8Mj03j50J3nq4j4K7N6P4K4K7J0j15J16J62
-1497D05j2q7n9q3j22O7J39L3j14j18J17L7lK2L7L7ln8pj5r4m5LJ8K6J1no2LM1k7J62Q7j8
-1463C13M6N1r5j45K8J00J8j30q0J02No7q7L3Nm3M8J41K8r6q9Q5K6r7q8jJ05P3J1QqN8J31
-1430C89M9j33j34R7J5j35r2J42J5p6j3L0pp6QJ09K7j2pk8K0mL1J3o3Okr2M4O0O5O3n2j50
-1396A07j6p6J08k3LJ36o3j20N9J7N8Q0M6l8j30o2O2JO9M5j3n3p6q8O7oM9O5QO3q0j72J84
-1363B11O5l8j21k4R1J02J14Oj24j23QK8Lm0q8M3J48Q3l7r0k7pm3j8N2Po9J6M5j2k7k3nQn3
-1328F1j5J00M5o8l6K25J40j3j28j82j2P4j06M0J48jj15q6l3Q4J20j8j20nk3J18J8j31m0J8
-1298E9O0ro3kL0N8J01N0r5j9Qj01J53R4j06j13J46K2l4L6O5o6j69J06P8lo8j18n6k7J08R9
-1266B24r2l9J41kj11q9N6k6J15N6j9L0ok6lr8K8J46J0j07j16o3N6J04M9m3q4j7J7k3M7J04
-1234B19M1nl2p0k9O0L1p6KN0q8P6nj02K3J16J9j05j00L0ml0K7m5O9O1J0p1K5P7l1j5P2K2
-1200B22l3j26J4O7M3P9Q7J8r2j77jqn5O5N5L1J1jr8L6J98k7j81L0M2ro5k5mM9P0m6j7J22
-1166B74pj10Rk9n9J6N7Jn1J4J19N3j08j3M7p2o6N8L6j3J8O9M9k8j30o7J24j4k5J94N7k07
-1134A96p1O0j26O1Q3Jo7q0k8J8K4NKM2O7J8l0K4j4k3Kk9L0L4k9o9J5J84M2j34j77J00L6n1
-1100A16j1P6J16M1o4j29n5J92K3j25r8k0m6K6j1O4L0M2L2m0o0Jj3k3Q8N4k5p2j8Q7Q6K1q8
-1067A97j07l9rP2P8Kr1nO9K4K%K7L3J0J5ln0o7k3O0L0pnK0k2p3o9J5pk6J0Q3Q3K0J1R7R4
-1029D49m3j48p0Q0N6n8p1kj9m4Q8n9j32K0M4J17k0l5j2J8L2r8jJ09P8m3q5O0Q1mq0r3p1N4
-995I8R1M9j0n2p4MM9j5l7K1O7o6r0J08j2o4N2P7J14N1k8l5n6j19j01L8L4L1P8o0p1J00J08
-962B80k8j51M6K4q2j9J21J7j14J68K46k0k27j09L3K6M1K3k8o6r5m3K8J4K9R8J23rj21n1L1
-931A85J5l9o0rj6k9P0Q2J40P7n1p0J5J01L0j57j10R2N0nj17j42J79J8p8%M1j0q2k0M0qk8
-898A04k2K5P5k9q3J06Lj04k9O3L8L1kj07Q2J93Q7M8M5n7k00k47K50J05p0q5L4oq3k3l5mQ2
-865A85j6kO6N8m7j03K6om7P0O4j9o8j2L9l1q0R9O9n4j29M2J37M6o8j20m6Lk7N4nJ2O2N5P1
-830B78l3j59J6R7rk8L7%n4l5j9p3P8Q3M3l3q3J4P4M3n4q4Km3J39J12l4q6M4kp6n8QK0k4q
-794I3Q6N8l1j11J3J6Q9J93O7o0j29j38J0L5l3O3J8m9m7n6Jj1M1J32L4k9r0j38J43j5q6J7
-762H6N4j0l1L6O7R5N0j12j44Q4N2j9r9o1N7NNl3j4O8o6J29J53J8n6r7j49Q4R7no1j13k0K2
-728G2m3Q9K3l3N8P1l6o8N4n4o8Q0k9mL8j6j6oj5l3j2J04O1m4j13J02On6N2m5m8J88J01o6
-694B94m1M8j15j8O7Qj2j9P9J09K1j06j22o3j1K9q7K9R7J5p9j4Q3j3m3n8K7O4mpL7L3m9j17
-660F2l1N2M6J1J05J06j2q2j20mM2k1J16Pj17o6K0L8k2j15J48J45J1r0m0l7k9J23J26J8j45
-629B45j80J12K4j4pK2K4rl5l2m0QM9J8o7m1J93J11k1j12j46l7O3O0O0J2m1l0k5p8m0L7l6
-596D7N8N1K8ro9j5P7J25O1p1j60o6J10K3l1rK6K5J31Q8k5J5m2j55L1P2r1j37K1P4Q9M5l5
-563B82r6j36J20O5MP5Q6n2j30q9m4J1N7O9l0k2pQ1J90J1j69k00j9M1L5J02J01J4q8j13n6
-532I3j3N1P5O1lq8j23l1O0J11Q3L5j9j19j45J47J9j0R9J90M5j78k57M5N8p7m1R6K5N4O5o
-500C02o2l9K9K6l5o6p5k8K1J5Q6N9M2J3q7j00j3jR9M1o0k5R0M6l4l8o1j08Q6lm1L2P7L4o7
-465A55o3P1OLK4M6R2Mj78p2Q8q5m7K5J12J12J05Qj03j89MJ54kj33r9J0N4P4N3Jn6j6l7q4
-431C7l2K6K8l3J30K3j09k0K0pMoJ5L1J25J46J9j46j33ro5Q6J15N8m0j50l0Q1Nk2j8N6L3q8
-397A30J51K4p1J51o5k38P7N4o6p3J09N9mj2m6P7J05Rj01j91K5Q3K8m2r4J4o4L3jJ8J42J24
-365C45mj03q0m5mK5k0r3Q1J27M4q6l5K7m1l4L9R6M4k5n7k9J16N4q1n3O3L3l6q5j32P3Q2L5
-331B41k4q9n6O5L8POj6K4m7j08P3O4P9L3k9l0K5Qk7o%n5o2j2m5jJ17O1k6l1p8n8R2N0J7k1
-294A79l9qN4l0r0N0PJ07Q9p0j80M5O0n0o6K37J27j5q2q9k2J21J14n1j53J2J16K5k8p0j31
-263A69m9j4l2O9J6n5lJ27R7J13Q1j39j48N3n7j6n3j06Q7R3N9oj09q4O8o1J4J19oj25k5R0
-231A67J7k5n6qM7N3J4l3r4j0J16j6r9lJ36R3l4p0k9l7q3PO4L7K9k4l1l6%O0K2l4l2K0P5P7
-195B80O7K7r2j41L8o2p7K9K7O4nN7Q5N5o0j70k1Q7oj35R4m2l6J40Q5j7r6Ln9q4J03O6L4l5
-161B03o8j2K6k9j1J07l3o4J18K9n6n4j02K0L9P7J02q3q1J48P5qm2n7j36k5J11Nk7N9L6j7
-129B50j2l1l4O2n3r4K2q4R6R3%o7p7J23N3m3n1kK3n2m6R3M7Ro6j3k5J6J69k9j79l8O1P0J8
-94B09r6p3J20Q4L6j6m9r8p7J50J33Q0lj13j75l7J75J12o4j99N6K3o7NL1Ql3MK6j7l6L6J12
-61B47O8l9n9Q7R0m6j29o1RM8J55M8q2n0Q6P5m4j70j76L7J2Om4o7R4P7K7on2n6J11Kj26qM7
-26A11Q8L8N3O0j8j19j51l6K3L0j5k7R1P3l9j28J26N4j5j8J6K5K1L8j0p8m0m9L3L2k8rl4L8
7A36Q1J64J16r9k50RJ16J1r0j59Q7O5lo4m8J27L9q5r9qK1J07K03R0j16j54rM2n9j38J81L0
39B44j01j17K3J3rlO2J06Q7M5k0o8k3L5m6j23N7n0K1R6mKL1m9j01J20P2l0l8J0j8o2k7J4M3
74A92m3q9J92k8j33O3l3p5P5Q6np9q1J01O0l4J3Oq3m7K4L8Ll2m7K0J01J19M0o7j26q1K2J3
108H5L5M8PM3P5L3k6p2o2pR4P2m4n1l7l0M2r2r0J6O9J07M3l8j17rJ80P4nmj4m3q6j24j6R9
144A55L0l0K6J63J10r3j73j01j4J45J39K9j6j6p5q9Q9N4k5n8j02j25P5j8n6M8L3J48R6m8r7
175B04n7j9M7J5m0K6L0p1n8J59K9q2m3M3P9M4l5r0n8L4N4ql6l6m5jJ4j5K9N1P1K5k0l4j0O9
211B65R2k9j36L2J02J2r3j66mJ3m3J20K1J0K7LN1J02M0r3j74j05Q1J01Q2j05j38J53J8L1K6
242B96k9j17j14J32j7j18O8RJ5Jp3O5Q5O4J2q3q7jj7k2M1R5K3j13o0P7K6k6q9OK5QR8N5k8
277B07l1M5O7J1r5n5J14m0j15J67J8m8j1l7k4m7n8RO5K0p8j9Q3P3k1JP5m1r3K9P6K9mqk7q9
313A48j27O0ko5J24J63J31l4r0Lm2j17j6J11O9K9K4Kr7j54O9L4l7m9o0J47R7o7j00m1K5J7
345A55j7j2N4O8K1k0k0Jl0q8%ql1Q1rm1KL5Rk9J1n3m5R3J48R1p2j54r5R4N3l8rl4j0J8Qn3
383G4j2K4j0m1%P4M8j3QK9m7l0N6K2k6m9mN8K4pL7K7k8m3l9k3k1LR6J8n1ql3rK3Kq7J5J7J9
423I3N1K4k8M5Q6j3p4qN0J8l9l9j6o2%Q2M0K7K7J0j6m2n8o3l2J51J45Kj44r9P9%q2L3K7n3
459A22j4P7Pp3l1O7J15l1j49n0J6K3M0J54P7p9j56o3Q3Q9n7j33Q6K03J35l0j36j29RJ3M0k5
491B00J2P8J3k2m8j02l7Q6p0j0J67M5m6j7L9mj07j14m2J9N4O8L3l1j12O6N4JM0M6k4p0j6Q5
525B34J19k5j41l4O5K0k5j9N1L5q0j03K1L4Jn1q6O8O0mL3Q3m8j62J41j0p4K8lk7R6J70L3j40
559B60j30nm5n4N9L9k6j5M6j3M7O1J2J9n0j8K1l5n2n1J2R7P9K6n6r8KP9lm9l2M5J37m0j32
594A37L3R6K5lm2j04RN5pr1m7J1P0O4o%j7n0j5J7Rqm6R7P2o4j37pJ2k4OQj7K9N8O0K9j2n7
633A43r7M6O6J5q3N2K06K1p2l5m8m0L1pj07n0O8J4L5N1l3m8N3l4p1J1k6L1P2K7o5q1Q4R3M4
668B66q7j29Q6nj00J4J32J67K9j11j65J5J87K9j12o8j2J18M8j17j12NR1J5p4j6qQJ59J47j7
699C83j42j63k5N1k5n5N5O1K4L0L3n5r0L9n3k9L3n5M9N4R2L2o4j03j1R4K5l4o2o5J37Q4k3
732B22m6m6q3N5L0q4N9J16pj52P8nq7N8j6K0N9O8L4k2n7l5K9N5J6n9o7J52O0j11j22Q6M6o9
766A75q2N9J38L4r1q8l6k5N0N5k4r4l6P3K5j3j6RM5Q6M0n9r4kO6M4%k3k7m9q1K8J1l2L5J52
802B53J14K2o1j25l0R9R1M8J0m6j08l1K6p5q9R2M3nJ1L6M2k8m5k8o9o4J06j7p4n5P8K7m0O7
836A75N8m3K1m2n9K9l7K3Q1Q0R4Q1k9j30q2J3M7rj01r4j2J6k8k5P6K5Mlp5J13J33N0Nn0j03
871B02p8l2OL2LpJ33M6m9kk6p1m1pk2p5P4K7p0M0J15P5k2r9m1j7k4l1O5N9l4n7k8k3N4J71
907B46J22k7j23J2P3n0j25q8jJ3K6M2mn6O0J18L8k7m5n0lj7l8P5J9j05k0J1k3J22qo7P3O8
941B41M1J2o6j14K5M6k9n6l8l1K8J36N2p9j02m3J9J23J46O3j10k11L9k7K1L3q3Q5R9J4j12
972A22m5J40N0j5KM2M1o3j73K0J00L4N4K6o9j29l4O0N5j5o7j4K1k8l9%L6Q3J01Oj00j17M7
1005A32M0M5O6k2o8m1l5NK3j4L4l8j7Kn8l5R2J13O0K3L0k0p4o3j6K7K8m9j24J48J14l4p6l0
1039A68m6k0J52L3j22q9qn1J48J28J2j13j56N5M1kk2l9J22J11j0p5n9j0K1On6o4L8o0J7MJ08
1072A62R3pq2o0J31Mj81J28R8p5j16l5j%k4J3N2OQP2N3j1m6n6n2l1M2Q2kq7l6J01Q1j1PP8
1108B98M6r6j75nP9P2L0n5j07j6O1Jl5N7J9o4K9K8jN3N6m8r2mn5Q1n3m4N9PO2pL5l5k1J40
1144C00%j33p3L9jj8j8m0L4L2K1K5L2O3L7p3q9j0L0L1L1J2J6K5n2j53J0L5n3l7P9M2l7l1P0
1179A46M5n0n6K10P6o1l7l9j06r2P3J01R6pq6p3m6k9N0L1m5k5J08mp3J4Q6L4l6n4N1Q9J4j8
1213B87k1j07j01Q6m0j6L4K2Q5Q1l2j14J5N5Qm3l6L7QJ0
1233B18
##PAGE=	F1=33497.236353584608878
##FIRST=	33921.252635810000356,	12655.339635440002894,	0.0054789832793176174164
##DATATABLE=	(F2++(Y..Y)), PROFILE
-2861B90mj17j13P6K7n4o9M2L7Ql8l5J61J21K2k1l2j32j34R4n9N6L5l0k7M6Q5J9q0o3N0P6
-2829B37kn3q6J6Q3k1n6Q4M8q6m3K7j02O5L9%On4M6J01k6l1on2q6Kj0N3P7J14N7k8l7l1n7
-2794A88n1M0J7m8P5P5l7q7n3k5o3K3%R0J32l1j91P9Mk7J50k3j61J9J10O7o1j20L1m6%O2p7
-2761F1KO5K2J5ok2N7J15Lj09k7J38J26j8j58r7J5P4K0n3n7p0o7J28Q6Q4N5j4r5j37r9J7O8
-2728A22J00Q6M5J8olm3r7j19j7J16qj80J89J39Q0Mo5n4J8j0j39r2Q0O1n4r5R2j04J07O8j03
-2696A36m0N0J4k1K7l4m0P0oP0M2L3Qo5q3k5J8Pl1M7P3l6q6o2m1nJ8R4J00J6p1p9QP0J10L4
-2660C20l2J6l9j54o5R4J13O6o6j20J27P3j09j59j0J08M8j0p1j22O4j9pJ12J19Jj40j3Q6k8
-2630A83o5L0O6L6k9m0N3k2j05lM9J7l0nK9ln9n6Q1J14P3j1r7j15j3M1j5K2L6k8NL4o1p7M7
-2595H2n1J0j1J6O5O2j7q1m3J2ok1O4M8Lj1k7p8J07O4p9n0M9q1J84P8k8MN9P8k5k00r5R3o0
-2560A14j8J13J01N2J1qJ6rm4l9q8j17n8L7MQ9J2k5pL5N1K3K7j7j25L1P1p5q9k5P0J13o2r0
-2526G4J52M7l3m8j2Kl1J0N0J5m0j03mJ8p1M2J40J16J8k3p0j40k2N7QJ1Pk9nO6O9k4j23M4
-2492A68n5M9R9p5p3o3P7J46p3j39K03K9n6j26l2J37L6oj9o6r3nM4l6JM6l7j9P3ll8k6L1N5
-2458A54n5kQ3R5oj25l7O7L7l4l3M1P1l1j71J17P3n8p7l3l0K5k4N8Q3l6o5O1j5q6L3J53R7
-2425C30j6m9k6m4q1K4Q4Q9J7l7k8k8K1Nj18p3L4K2r5J51J46kj57m4J07o1r9N3j7p8K7L4J28
-2392B19J07op7p4n6l5K7N2m8k6R8k4l7j5N4Q1k4l9L0Qn0RN6k4j01J18N4p5k6n4m2J5Mj4N
-2357I0M0O9J12Rq8k8n2l0j5J4P8M2K1j7q1j5J29M6k9j7l2m3j6m1n8k7M0L5j9K0l7j8J82L2
-2323B96q1j2K5m6q8L6pn5J8L9m2P4P2n0J02M8j25M6J22r7k07L5K5o1J06nqP0Q0m5j40k0J55
-2290B60R8m9j19j07m2K7N0P0L8NK4Nr9k8K11L2j71j80J45J12L6j01j57k2L1K6K1L6O2m1j3
-2259A60R6kL7O8K0j9j35k21J66O4LMl0j09J17J37Qj00j12n2qO8n3O0J93m8k42R6J05j4k9
-2228B28J5J0J1J4pl7m2l1l6j0K2O6L3n4q6l3J6j6k3J9O9J67J44L2q7r7k7l6m0qk0q0KJ54
-2194B32J9j39K21J28nJ0j06j39L1R1k6p3N6J0p0o8j6n4mK40J29p0j52p8J3m5l3N9N0mj22
-2163H5Q2J09l7j16o2P5M9N4Q3R5P5J0q8j33q8n0M8J01k1j00k2N8M3m7r2J01N5j09J3Qj13
-2132F6L0M3M0L4k2o3n8L3R4O7M2N5K9n2o4LJ4l8p3rJ21K9j41j48J11j6K1K4j7l9LM9l0o2
-2098G6Q7L1k0m0q2rK3K4R8Qp4%J0l7l2K3j4R6J13o9j40J15p0n6qK6Q1k4kQ7P4n1j16K0J9
-2063A67m2%l1K3R5k6p5O7J8q3O8J56M2p1o9j3m8k9M5O2j2n1o4o6K5m9N2k5L0K5q7Q8L0L5
-2029A87Rj23P3Q0n4r4K1L1L4m0r6QlOO4P6P4L6n5p2N1Nl1K1J5o0j39J02J06Q7O4j4j13o1
-1995A95J2q8j07P4Q7P0Ok9k8o8qO2o5o7J30M1n0n9J13M1J6Pp8l7ml2l5K8J5O0M1q5j06P7
-1961A29m0O0R2J6M7q2j28m5M5N2l0M6j7p1Q9J6r7l4O1l0o0O8J11R3%n7o9p4j6L3l8L6J44
-1928B50N8O5P2k8j33j43m8P3J11K3q3l5L9l5j5P4L3n9j18l0L2m5j0J61J57L3n4n7l2O7m1
-1897B82j11l5ONj2o2o6J8M6P9L7l4r4l5Q1Q9n1n6N4o4P6k1p6J39P6m2j39J29O0j06M3j4r6
-1864A06L5O2Nm6kP7M8k0j1o8j43P7M3nj0n0p1J22Q6M0L1k0j18Qk1lJ20n0l8Pl7l8r1J02Q5
-1829B12n3q1OJ21P1o0q5kL0l3k1Q2Om4o4m5L3R0M7l5j00m0J5k2O2k3KK7N6L8n5j01J57P7
-1795B68m5q2l1J4P7O7m4j00nQ5J8j23l8J7LL8m7n4N9J01J10N5n5r1p7n7M3J04J05Kj08o8
-1763A41j9m2k1M7Q7P0Jq4p5O1rn0k0R2O4o8q4Q1J6L1M8o6r4OQ0Jm9P2K12N0j56r8jj5r2l9
-1727G8Q5J5N2N9j7j0J6q3j45M0J0N8J35jr3O3Pj33j24O2J02K4r4n2J36R1k5o2l5o0j5p5J00
-1694A09M2Rn4l2J10PJ4P3L4M2M1l2j14j43n9kRO9j6J27J00k9p8j6o7j24Q2q8J54J09K6j5
-1662B88n1m1m0oQ4J7L6J18M4q2j44j13l6JNJ92J67n1k14j30Q1J07k8q4o3K5l9R4J65J9j35
-1631A86j21O2k3J1O1j1m4Rm5j7P1J77J31n3j25m2k2p9n4J19P9K2m1j07p2R5L8o4r5j1L2Q6
-1599A53j7m2J58nj9K6j45K3j0J8O1O8lr3MM5L9N6k1j47k2J34l5j05P4K8j5J1k9p7n7Q1P7
-1566B14m7j41P6K8J4j1q6jL3N7l8r1O4L2%j0nOJ9LoRL6K0j1n6p7K6J3J9k2P5N1k5j7M0k8
-1529A63rkj6L2j4r7qO7P3Qq6l2K5RO4J00L8o5j18l4J9l7l0J4l3J10O9O9K0j64R4J85Jq3n9
-1494B73p6j02o3J13L1q1J0O9KJ6M4K3K0j4n7ol3j23L3O4J9k5n1j3l0J2N6J3J46R3m1j9J6
-1461C19j03j09J13J11rj41j1M2m3n3n1LK8q%J23M4q7j17J06K4j03k1L5n2P4P8K4j1P1J43
-1430D19N1j33j42P0Kj28j06R7Ln0lL3L3j7j1Q5L7m4n1p1K7O5Q2Kr0k8j8p1O9M6N8P3l3j26
-1396A30l5o4P2rl0J28k9r5J0O8J20R4J6r0j65RO1k3M6J5Ql3j16LL5n1L1P8Q1P8j08j96J51
-1363A90M8l7r9n6O7R7J08Lj12j07M8M6J9j3o7n0J20P6m1r9j2Nl7O2J04qj24l6J9k5MM0L6
-1330A69Kn7m4N8M2k7%J40J22J2r9j51r9N2n9M0J35J5p9o4q6J22J11l5j17m3MJ41j4j58L7
-1299G0o2R3J9o2l9P0O4J14R6q9j37%m1J78J14j06j57J38M5n5j4Q1o4j82J36O8Rl4j06p7k4
-1268D6Q9J01j12J3J32n3j32k3N2n5Q3O2j7L3pkjr3M6J14Pr1j23n2M3R7M8n2r8m3OKM0R2P8
-1233B30M6k6r9p3O1M3n3k9L6l9P4l4j02N5J05J4q9p0j2j6Kj2K9M2K4nm1P6O4m1o7M2P1Lj22
-1198H7j4J04P1N9L4J7m9j54m7rm6Q0P0Rj6j6p3j5K03J0j55k6O3Pn8j6OQ2O3o5n8J15jn4Q8
-1163B96j7j08n1K4Kl1K3J13N3j22n8O0o6n6N8L8j6K8R4L2p7j57L8O1n7O4K06K5k50J9M7j56
-1131E9M1O2ln7o8L1K4J6J4J6O9O5j1p8pj6n2rK9K0k7n4l1J33J73L0j24j68OM9n1l5J01J32
-1097B79L6p8j29JJ87K1j33j22j7k9%O1O5lJM4on0l2k2j5O4K8k3j0N8P0L5j5r3r0k9k6O9J06
-1062B03K4j05q6J19R4N2l0m9J5K3M0Ro8r6m6O4N1LML1ko9j14K1J5o3l1P9J12M4QR0J00m9
-1028C93j51n7O1L3o0o3Pko7Q2nq3m3N8J22Qm1o7N8M9r0L5R3N1m5p4L8N5j3p4r4q7M9P7L1
-993A84m0p0J9M3L2Kj6J3N1p0j13J45J6n1K7O2O4Om4jj6j09p2P2K9lN9n7j12Q6J27Nj03M6
-959B11%j07l8J02J6q1K40K31n0k46j34QK3M9J2n3p9p7L6Qo2O3J21J28Nj00p2K1J5m8l4K8
-927A36j9o5N0P0J51R0n7p7QR7K6j65q9J22P9Lj37j51J81Kj12k6N1jq9KM2l5j6M8L9M7l1q6
-893H8J15Qj17l1N0J4J3%r8J16J70P2M2N2m7j92k16K54J20m6j04l7l5n2M0m8r0Q8j5M0P5O2
-861B91o4j04Q6j8q0M4L8k3p0nP6rn7P3M5o3j27Q0J25N0o0j37o3L3m0J2J6K1P1R4N9n6j53
-828H5K9J10J5l9Pj0o4k2mn3k4J01P3m2p6L3O4M6p6o0O7r6P2J34rq9K9N0n3q2rL2m2m5J38
-793A90N4m8j21j3K1J26J63L2n2r7j40RQ3OK8k3o9l7k1LJ3Q8R5l0q1m1k3R8k9p8O0N7l1n6
-759A36LN3J20O8j27k37J29N1Mk7l6m6n9j8J3O6L7r3J04J53P2m6j54j36J35N4Jqo6r5l1K8
-727D8R0J7J6J14L1j27p8O9r7N9P3p3l7N1k5l5J9J0qn3N3O1m2J5R9n9j55J03l4oJ73R7n9n4
-693B56K4j06L4N2pj9kJ00J00rj20j09m7R%j04N8J03J1j02nJ06J0m6m1L0K9l4k3M6O5j9j17
-660A23p0M9lM2J42R0l3j09j53J3L9MJ30Nr9o6JM8k7j16J49J22J0n9k6o8l3J53J28J5j46k11
-628D4J29J6n5j5O7P3J9l8n5n8RN7rj05L1J88J02l7j49j75M3M9M9N2jm6j2j2p5j6L8o2R0R1
-594B27L2m1r4j3O5J52Q4r0j96j8J24L1l7k4K5LJ12J08k8j3m2j52M7P3j03j44OJ02R3L6n9
-563B66j28p8J55N2k1M4O7l5j00p2m8oL9M7m5RO7O4J09k1j51j42n0nP2J26J11J6r9j31o3o
-531D3O5J17R9Qj04j45o0L4J20O8K1j2r9j13J11qj2J13J51Pj58k04P6N6p3l6J42O5N2L2k9
-500C27n2l6NRk9n1o9q0J8N2Q0M9L5J7n6p0k0oO0K5n3l1O4L0m5m7j9p7M7jJ0L8N1M4n2p0Q8
-463A85M5J6J0L2O2j4j60l6O1j05m6L8Q2J15J34L1j04k08j9J64k0j49r2NK1O6J16N0p5n5l4
-432A16p1nJ5nj1J21M4q4r8lK8J3PO6R5R0O9k0j35m8jj04K6J13N3l5j43pJ07K6k2o8m7J7k0
-397G9J97K4n0J03o8k11M2R0n1j14J60N5l6l0k4Q7Q6j4j13j82J05O7K9m2j04%j8M0L5M0P8
-366B60M6o7j01K1QJQl9q3QJ11L4p9K4L2j4k2J6P9L6rn3r5J21N7p5j8Q0L1p8j32o4R7L9J1
-331A91j2o7k7Q6N8L0j3n6L4oj11l2P4Q0M5j4j4K7ll6QK7n7p5j5n2l2J01P0j0k3p5l7R8M4
-296B06kn0l9J10J21k8j90n2R7Q3P1o7j88R3P3q0q6K79J63Mp3j10j12M2J30j7j10K0J08L7
-266D33j9q4j46k5l6p3Q9L9n5n0J17P7J14Q6j20j10N5j5k7j08l9J15N4J7k4j07o6N6n1K1J21
-235B39kj23o7P2J9k2l7K9N9M0J0k3o7j10O0K6m8K1J42Q5l5p6n9n8j7m9J11O8J0j8k1n6j4
-202H9L8K6j3j9pL4M7P0Q8%j13p5q6j0J0J3Q8j5M8J11M1j12j89O2J03J3q8M1o9n5J51Q4j8
-169B88p1J0o3j15L2O3M1j5l1k9pj6j4J30j6q4J14L0j01r2l5M3LO0P8q7LJ38N0ok6n9j61R7
-135A52J17j6k7N6J7m5m6m8l2N6rj8m0j04O1N0K1j9l5P4M6k4l8pJ6o3m1R4Mqn5M3K3k7J56
-100B84Nj38o9j8L7M3m7n4J15J13J9o6o9p6m2J33J29J09Qj27j60J7J30P0r6k38J80K5q9j2
-70A16M0pl8M3N6jk2M6J02M4o2q8M7P7l1j13q3j0N3J58O2m4k4P6O7n2j97j87J23Kk1n0o5P4
-36I1R8M0qn2j5J02j6j01o1QJ14j6NP3L6n5r0l2J8J0l0NP4K2q3o5J19O8j3m9k7k9kR5J5p0
0A79no8LO9J1jm7K8Q9J42O8j30k34O7J20L0q1j81N7O8J0j0q9O4Q5n8q7Jk1P6J92J00r4j46
33B07j1O5j0j74N5Q6l5n0j9l1l0j9L5Q8J09R9Qr0p4K1l2n1R3o3j62J11N4N4L6o2j27J17P7
66B75OJ4M3np6o8J0K5p9l1K15j1j90m9J5o1L9R6J5n2l5P8K2o7J9Kj00Pqj1L2j0k7L8J28J24
102C23J3p7j24j08M6J1K1K5K4P6P8K0k1o1n6MQ7O7k4l4m0p4pj07KK5J5Q0N0kr0r2J85O5m0
137B60m2j2j8l3m2k4Q8M8j5M6K15J27j37k33j35j5J27R8K8M2L1o8j60K6N4kl6j09n8O6p1O7
169A13Q0l4K9P6m3q1m1rN8j6o5P9N9l1r8J15P3k4j5L7M3po5q0k8M6M1j6l2l3m9L6M1oK7N0
205B30Q1J2n8m6kO6N4p7j27P6R1jj03j57N2j3NJ51Nn1j1l0O2J20M4r5j69p1J08J18O8j08j74
238E0J30O7P1L8m8j60o6J63rj39k3M6N2mj05O0J19O2j5r7r3PK0k1J0Q7K8q8r0Q2N8l5r0n7
272A0L7L4R2M7k1OO0O5Rj03j26J08j7j10J40lm9K2OJ8k6p9o9P8N4n2k6P1M9m6J9O9l8o7RP4
308B45M5mj8k7o8q6L7J7n8J4J52J34j1p0nl8q9k3Q0N7J4JOl9j13k9K5k2k8l2J31R4l2q0o4
343A16L8K9%nO0N3J7qj7j3p0j12P3J3k6N6Kl0j8j1k9m3N0lr9J10J73J00p1j60l1Q1J3o1k0
378A57n9j9OJ8j4k9J4kk3J3N7M8j7kK5k5ML2J2k9p8J3R9M6mJ9Rl3l9m3l4m5KJ11K3m7J7l8
416A45l1K8j2r3K0NJ6L7J6m7L3J21J4q0mN7K7k2m6n2q0P1Q0L2K6J1l8o4n9n0J4P4J13R6j0
451C48j23q4K8m9l5P7k3q0j9N4Rn6QJ17J29l9j78j1J3j9j5J25R1l3j16l2Q8M0q7r9O7K10J49
484D55l5j45j33oK0R2L6K0L1j9m5l6o7r4Q5j2j04J50Q0JK0N7qj22j28o5K0O7M8J1pr6L0R7
518A98j9j7P2Kq0m2M4Q6k0q6qP3J8l8j0Q1L7j12j29L3M4K5n5p2M4K0j6L0R3k2j25J18k6m1
552A00N2j8q2J30K03K7j67j09K4l2j3L0Pm8j6L1PQ5N2K5K4n2l1ro1l8l5m6Q7R3O7j4r4l3O1
587B07Kn2m4K0J06k4j00M3J01J8k9o3j20M7P5Oq2l3L0R5P6k2k8mm0m4j8jj3r6J60J03n1j31
621I4o7K4lK8Nm7j2O8Q4K9rl6r3MN9J2q0J17K04k0j24l6j6qJ2l3j14O1P3J5L9M9l9r0POj7
658A46l8j01J12P7%p5m5M3P0M0p5j31R2mp2J8J61J71Mj38j50N4J16Jq7o0j5R4K6j09j03L1
690E3R9J6n5j7j3K2J46J16l5j22j15k8M1k1m4J2M3K2J5Jm5l0K7l7QJ5m2P3PL4N0k1q7m0J15
725A63K3n6p5j8J20Q2Ok1n9r0N7Pn9NP3L1j05J9k2pP8l1JN6O5L1m6r4J1J09P6mr8o8J57L8
761C55j27j44Q7N2r6m8J03J00L5o6r2o1k2M7M4k2p6LR0L6m4l9L9P2Q4Kq5p0J0L9K4Lj1ok5
796A91p0m0n3K6N2J32J37L9o0j47j05J76J27Jn3l7m8JJ1q2j25Q9P9K0J0J3K5k0n4n0p2n6R6
829A53j6l8j1L5Mm4N1R1lL4l1p5pm4M1M8K3O3Q8lj21j32qP0N9l3p5j1Mk5n6L9L7L8J9q0K7
866A11J18N5J0m3p3p1o9J0L5J9O2J51K9q1Jj0r2p0J7J8m9l0Q4lm7N7P6oq1nJ0l2m8M6M6m4
902A01k7k5k1Q1J43J15n1j44R0Q5p9j56q6J7K0M0M6Ol1K2P3K0k8m3rM0j0n8P0J1j29O1J6j51
936IJ56K1j33P3Q3K0K6l1j12r5P4J2k4j2j5J0J24N2o3q1l1J1J05J49L5j48k09J02qPl1k8P5
969A23M0J3q7k3J28M6qK3N8L5p5j70O5J08K3L2L4m9j34q0N8N6J2m2k3Kn5p3%Q1J28R9k1j17
1003B07q0K0lR5R1m2r8o8k9M2j6PJ23k9o2j1m4j5p0J53R6M3M9No2q2l7Ol0n7p5J40J52Oq6
1038B39q2m3P5J43K2j17r6k5n6O4J04Qj09m9R3ln9k2l1Q6J09Pn4m5k1QJ0n4q1N3l2j6K8P1
1072A25N7j1m9k7J59O1j49q5J37n3j08N5M4Kl9k9J6j1j3K8L5Ol5m5k6l4K3O5j0j0k4M4J30
1105B29Qj9K9K7q2j38L7Q5P1J5o7j02q0N0L2kO0K4m7k0k6NQ9P8l3o8L7o3O4j8j26N9JM9K4
1140A82J0m9K0J07k0j28j16O7K6J2J2m1JN1J1J3M4O7J9p5o4K4L3J6K0j9k5L8nj16q0M5n4L5
1174F1P1K2n6l2O0K5n2K9J79M6o4j6k2q1j15N6J06P4k0r2p7m7m3M4pJ1K0P9K3m6jN9K4j7m4
1209A57M9J14K6l6l2r9j16O1l6l1M3K5P6Q6k0j12J3O7J8m0m9J0nL7
1233B06
##PAGE=	F1=33461.901663399163226
##FIRST=	33921.252635810000356,	12655.339635440002894,	0.018295727670192718506
##DATATABLE=	(F2++(Y..Y)), PROFILE
-2861B63qj06n9P4J0o6n1M4L3nm5J0J47R8Jl2l3j05j60O7l4L0N4Ll3K9Q2J8r2m5P8P1Ql6q2
-2826A28mQ7k1q1R8O6r8j42O1q2R8N0Qj1k9Q2N3k7qj1o1j14MM7N8P0R6K8n6n9m1n2j5Q0M3
-2791B45m2J2N9j9o9n5l9m5K4LL7J43Lj48J2J2N0J26l8j63n0Q3K9p5n0P5m4J2N3p0l2N4M7
-2758A40M6pm5N2J24lj12oJ23J23J3j12p5LN4Pr8r1k3p2R1J04N2nm4m7n3o2l6Q2J20O6mK0
-2724C25L2Qn9r9q7j02J06J8j15K18J28M7k1n9j9M5k4j74j31Q6R8k8r5J01q1Q4K5j41N0K2
-2694A58k4K0O7k6m2M1j3O2L2L5J6q4j15m0J4K8KL8P2k7r7o0J8j7rN9R1J7o0q2L0R4Q8j4j3
-2659B59Q0l6j60j25R5J47R1n6j67Q5R1q1j41j4R0K5k0o3q3K5J5M6O8P9j5j33O1R7k1j07K6
-2628A58J01L0m3n1O7J2r4n8K0J2j9OM8L7k7q2l5Q9P8Mp5r3K5O3j3l3N2L3M2J7r7j50M1oj2
-2593D7J9M9J3pm5n4j8N4N1Qn0oM0%n1j0R6M0p7n1M4n9J49P0j3L1O6M8m7j74j38M9J4O0R0
-2558B38Q6L6j5l0M1M2k5p6j47j01J0k2N7N1j5J6L0L7N5K3Om5j46J08R4q3j41m3J28J36n1
-2527B54k19J22O1j9j9LjrK5M5ko5p3Pm0m0P0J30J13J1j6o0j44k7M1lK6K7n9l1J29P3p0j47
-2493I3J03o3M0J28p8j38p0J40J28p3j71J90K3j1r4q4J77M0o0n6o6q6O1L2o3K3M6l4NM5k2
-2462A05l5MQ7L8r0PM2K8Mm5N0O0J7l6n2J2O1l6j63Q9N7l0j5l0p8k3K9N5N3l2n1P8K6o7n1
-2427F8J54J16qp6m2on1l5Q3J09L4l4m2j1L9j0j03o9QNj14J65J46Qj35j03O9n2r4R2jq1K8
-2394E7l6K00J53j2j12j06o8n8N7L8o0J3N4m4MJQ8P6qk7Jrn9K0R0k1j49J12P1o5m1n1n3NL0
-2359I1QRK5Q0J13J3q4n9p2PK8J9L2lMJ4m0k9J18N8k8ql1o6k1k6j8J4L3pj17Q3K6j08J86O4
-2323C08o6p%p2j08M9J1o7%N8n1O0Q5o9J18P2j39M8J47r3k27M5P%P0m4M6P1N4n4j37l8J61
-2290B38J06n0j42j21K3K8K4N1M3K2J7k2j00l0J87J7j51o9Q4J13O0r9j76J6K9j5k0M5O2n9
-2260A11O4J60J2j3K8rm9j33j19Q7J2JO4Mj17Q8J24J6p9r4n3j6N5p0Q4J68m4k00N1J19J6k6
-2228B42Nj7l1QM7L7j9r0o4O1L8L5op2p6k2K8Qm4K2Q4J16J14M3o0j09m3KKj5o8j06Q1J53K4
-2193C08k19J62J48rL2p0j47k8P5k6n7R1L1o8j05jJ5PJ74J33m5j41r9k4n1L0M9K6Op6Q6J04
-2161C11l7j20p7K8J4M2R8J12P4j3j06j23m9m2Q6J38k1r9k1N5M4o0r0J02K2j69P5L1j54N4
-2131A05O2M6L5l8o4m5M6O1%K2Q4N2m6n1K0J3k4j3j7P8K1j59j45J19m3l8M1Jm1k1N4K0L1L7
-2097B03n1q2j4l7K1J9OR6J0n6L0po7m4J7k2J46J17p0j13J45m3j26l3%O3j1K5J14Q6o3j57
-2065A02K5L2m8Mj6O1Q3l8p6L9j8m7J00R8Np6p1rjLK8K7J9L3m8j24l4mK2j3J12M3j09n6O1
-2030A09N7K3r2J2J04j3q9mM0N6j6j10l1J9k8O8R1O2J1n0n0K8mk9OJ9j9o5KJ03J02M1l9q0
-1996B34J9K9j08j46k4J15J21K5m0j9n9m6Q3m1j24J51O9k6j11N1P4L5j0r6j3K1rm4PK5L4L9
-1964B16o6j30Q4J4M7K0NP6q0j28l2P2N4M2N3m9j32M5N3o9j4O1l3p2jJ16J43N4n5j00r5l3
-1932F6K6%L4R6K9N1Q8j0j30j48k4Q6Q5lp6%M6l3j8M0K1l1r4l5J3n2N5Q0J51O0l0n9n1J00
-1898C33l7j51o0J2ll5m1M9Pn9M5L4lk5m6N0Q4n1k5N8r9P3j2pR5K8n7m1J67K6j05N9m0j40
-1864H3L5O0j8q6l4R6Q0K8K7m0j36mO7J6mn6r9J48R5L7K6j1j19m6k3jJ13p2k6Pn0k7n3J22
-1830A35N7o0q4K2J09O6m9q1OL8J3qN4oq2r1l3N1R9L3n4j02L6L0o0PM8J7j8N8M3n3j11J40
-1796A70P3m9p4K2N6R3O0p3j44m5P1J7j01K0J5pkn0J1m9P9J16O6k2n7q2p5J01J12J02jj21
-1764B32q2K5J5k6pO0O2jn9j03n1k9L0jQ9P2n3m5Q1rk2N8n5q8L8J02Pn6L5J91O2j42q6J2r
-1729B47r0j13R5O0N1K2k3LL3q3j53MO4P1O0pj06M2K7j23l0N0P3J6j00j2J52R3k1o6l9p4m9
-1696G4k4R3M0k3q6pR7k7QJ00M1O0M6n0j19j20l3jl0M2mJ75J33k0j09p1r7rP6q6K8J04L9p
-1662B33n9j1pK5O7l2J9J46N6q0j19o7o3l8qJ63J84j7j91j11Q9R3l9o5n7k9n5J44J92K2j54
-1631B31k01N8jJ4Q7K5l3J3k3n5L7J33R4m1r0rJ1n6q9N4Q4M2j7p9r1M5M1n4r2J7R4Q7l3j76
-1597B7J11pR1Q1j29p1QN0L4O4ll2L8k8l3R3J4j31mQ0p1n7N9MPK4n0r6K1Q3O2m4j54N6N4K6
-1561A77jp9n0j5Q9or3M6J9n8M4Pj5nPK8O6O4j5q0q7J8K1l2N0RP5M6n2n9P2k3l0j2oM7Nq9
-1523H3j0P1L9J4o4m1%l2k4J25Q2k2q2n9K2QK5L5r2J1J04J13L7j90L4J92K0n8m8p2p8n2J8
-1490A09L1j9L8L0k0K8L9pJ1k1o1Kl7q5J04O3kn1q5k2K8J8N5kJ14J03n8r4k2q8lJ28Q7l5j11
-1455A65L3j6p5j0Mj8K0Rm1Q6P0o7j48J44J7j14L9O8o7j2J24K2l0O4J38L8j33j39N7%j05m2
-1423H1J8k4k8rN8P1L2j0K5K4o4o8l9l8J04J19Qr5n0k6n9M2L9M3O9j4r1k9m4L4On2J13Pm2
-1388A11J1Q9J31R0j1j29j91M6N3l2M4k1jj7j28R6K5p8LJ05J16O4j22j76J00K6l8p4p1K4Q7
-1357A32R0Nq3r7P8N8L1J1m8r7M4O4k3q6j9Oj4J40J46j0j63r4JpK0O0P4J9n3n3J9M8J2lN5
-1322B63Q4L0n9j10j17pj2k9J19L0m0l3j02J34Q6o3j18j9O0J18m6j49Q5o8P3M4n2o7P2N8J20
-1291B85J43n5j81o5OJ83J23j02k07J12O7p2m1J10o4k21J63N8K6Jq4q0m2P9R6j33O4J15j01
-1262A83j53O7M6n4oP1%L5%K5jp2M9P7Nq1j33j2RO2N0m6n4J0m4Pk2O5J37R5j9j15j20K6N4
-1227A41k6n3J3K5O4n5p6Q0P6%p1l5j3k1l0K0M8NKrmP5L9m5q8MJ02J8j03j1J07Q0M6pJ6pj17
-1190A90o6j4l9Q2P8lj9j5n8p4J72M1j17n3O8J0m2rK5R9N4p1q8Q7J0NJ38J1j10r9l7j3j7K9
-1156A55R3L9j21n7O5p0m9O6M2j5J4R2J0j13j30J10nq0J25J93J1k70R0K8j79O0L8j3m6n1O2
-1125I4K5OL7M3P7N7l8j13l4j3l4NJ0%l1m3J8J28J43K3r2j19l4K6l6p6R1J21J5r1j10O8J51
-1092B74J7j26j26lqM0O9M7k7m7M2K3l6n3l1nM6L2L4M1O0M0j3n1j06p7QK3N1R4K5j07r5J48
-1058B03J43O5p6j39j3M4O4J8q6j20o5P1P7K6K3L7Mp7j38K5L4n6k0%J22N9J0P0R4m9j37l9
-1026A74L7No4n5K3J8o6O1M8l3n5j6J26M0m4j00J04O0m7O1O9K0n8q0L4N7j0q0j12q6M5N0M
-993A30n9KO9J6K4K5Kj5J8o5j17J59L7l0K2M3K1m0o1M3L4o3n0L2Rj5M3n9j36Q5J20K6o9M3
-959B24j6r3o1N2L0j1K69J99p5k39j39l2J5P0J3q2j03P5O0kp6n8J32J23K1p7q1K5J9m4nL9
-927A72k7p5L1M5J35Q6o3p1oQ6K1j47m5J28R5J3j36j77J65kj14m0O2Nr4J9J6n6R4O9J9J3m3
-894A78q0J28Rj25l0L8pj2j0p2J55J32M8L1N1l2j62k01K42J37j1r7r5p8k7N7n0q2O1o0Q7R5
-862B18N9q5p3J17m1q9J9Mk1n6JR5Ml3N7K5p0q6R2R7M1n5j13k4J2l9l8K2K7P0J00M3o6j27
-828H7L8R9L1m4l3k6o1K1Ol9l1P6P8m5p8L8O6L7j08J1R5j05k3J30J1n6J9Q5m0r6rM7m2j01
-794C8J51N2n5j12n6K0J57J17j6m7n3j15K0J04L2J6n4q8k2J2K1L5Q6P6o7j39M5L5N9m0p1O3
-762B04O5k7o8k9K9J22Q0j13j54O9K2K6L7l2j20p7N7K4K9jo6%J53J30m8k02k4R1lJM0k7q0
-729A08m8K8O2J3P7J46Kj89j42P8j13J77O4r1r8L7k7k4O4M0Pp0k7Q8J0P0P5r4j96Q6k9M0J48
-696B72Q9m3p0j3q7Q2K9k5k1J0J21R5l3j30r1j7J7k5j02N0J08J2j10oJ12K6l2k7J2ln1k3N1
-663A77Q5Oj01q3K3m7P8J56O9n6j28j16M8oMJ45K5p8r1l7O8j6r6Q3Q7J2l%r2l5J64J13J1j28
-629B41k07J14Mq1QR1J03M9k8o9r1MP2l0j40J09J72R1m5j77j77J05K3L1N6pp2pQo4J0M9r1
-596E4R1J35L7q1j31J1O3J71R7j04k13K9J24K2o0m8L5PR6J13k4l5l4j28K2O3r5j24mR5P8L7
-564B99n3j48j6J52L5m6QM8on7n7m8k0QK8n9O6J37N3Ro3j22p2K1on3J24J31L1r3j42q2J8P8
-530A03J51J32K2j21j69m8n0J04M7QOn5n1N7k6kR7Q7m2j41o9J07L8p6l9J83J05L1j9m2k8l2
-498B68k9k6l8l9m5n0k2N7P5L6K0K0j5k1j9l3K9K0m7m1K9Om4o7O9lm3j2Q1L7QM5k4p3Q1P4
-462B64M8NrRj5r7l1K3j21lO7M1Q8J44O4q3k12r4J60l4j47j1K6k9J2J70P5q0p7l1o0J5L3l9
-428G1rR5M7n8p6RM9kqR1J01M1qn5r1M6lj33j2J08L6m5j12M8R8L2j2o8j14k4Q7J46Mm2O8n6
-392B49j48l4J28l6j19J77L2p0m2nR5P5k7j18j30J30P0L7m9j16j1M0O5M8J9J7k5j19p3J16
-362A76L7Pnn5p4n6P5K1p2P6L9L2ppL9jRk2j74J48N5p0K7J04L4j04j57L0N0pj5Ok7lQ3P8M9
-325C19k6q8L4L2r0j07L0Q4N8oj3J6j0j6L1M4n6q2k5m6m1L3P9J5j1o4NQ4J3l9p8M1J80J45
-291D45j9k06j31J10M5N3m9k02J48J00r7j18L07J84J6o7j22j71l3J55J5p7J4J03O6Rr8j62
-263B18j4n8j20J02N1n6q3J10N7R8P6r3o4P2L4l0j36mJ14J6l5l9j02m2O3l0mJ14J6r4r4M0
-231H3K6k2l3M9P4L0lj4l7o2n1L2j7J6J61Q1n2j02q6rM2o3R2O3pnj2o5l7M0M7J6ol2j7JO1
-194A82J50Q5q3j50j21L2ppJ03j9J7J09J9j34j44J14J21M3o6j4j00m2J45P7j0n3Nm2q9q7O8
-163A02N2qml4l4J4n7J38J0r9R6N9q3p9J8k8l8L2K1o2J38P7Nj0pn5j51K26J19l0m2L3Ln5p0
-128A97o4p2N5R5M3p9j31J8k6O0K3j7K0M0Jk1j8Nn3k3O7l5l1l2R7L9l2J31K7r5m6l8r1O9M3
-93A26j5N1J11Or4r5n6J3Q2J09J22Nj37p2P5P3J7j15j19J49J2j05m0M6rl7P3P8J9JM6P7K1
-60D18p9j26j1O8mq5j03l6O5J39N4j1J9Q4N9o1k02j28J19om5m7k1L5J02N5%m9j6R9j5o2o8
-27A41q5J33n1n9P8P8Pk9jJ1j5k5K5L4n1j12M0R1O6j2p4o2o5J6J41J4p2K4o8n3J00N2K2l6
6B03J9P7R2L3j20k02L1J35O5n4j73j4O8K9M1p6m7J12k5n0Mn6M2J60R7o2j20nR1L5j45j09J37
39B13N8J6m5j14q2j1j2P3J29J37L0r4j17k0k0J9J31l1j45r3J15Q7K8p3j20J16O4L3N2N4Lo7
71C14q0qJ4r6J6K25Kk00j78Q0j5l9O4K8qJ3O1j5r3L1Jr8Q5%n0J6K5J%J32J15k5q9j08j09M8
107F0qL5K3N6R2N3npl9n2JP2O0j2l4l1o9n8j22R4K2k9L0N9K9o1j32J51M8o2m7P%K1K1l8L2
144A60N2LP6K60J40j56k55j55o6P6N7M8J07Q0m6j91q2O1L7rj05nK4r7J98J03m3q3oo4m3kk1
177E3Q5j7j07R0P8mr9P1R1K3K7M5Ro0r5o5QN7K2l3l6k9o7P9P6J5K1M4P9%p6n2j1M8Rj17q8
214G4J15O5k2j03j05Q0l4M0J66Pj01o0o6P2J30N4p9j45m5J11J23M5r8j59Q0J08R7M0o6j86
244A38j9J68kj36r6N6P8Kj07J2J41O5k7r9q8QN1qj4P4L2o0o3O7M9o3r2m5NN3Q1L9j6L8P9O3
280C64jj10j66R2Mj05J00j1m5M4M8M3j5p8j13N7Q7j9l1L2J5o8M7O1l5l1J2N7M5j1k9k7m6l2
314A35N8K2p2n7J09J03qm0J0k0n8k4M1L8jj1J0Oo9j07J0j2l1K9J25Q9%o7p7M1L9Qj6N1M4K5
350C23J2j6k8r3j30J09L9qL6jk6l2m4m1o6P3N3p8N0J78J09m8j07JL3m1p6j7q1pJ1Ljl4K9K0
386A04j2%M3M3k7k6K1KJ3%Rj9q6N6J04M5JK1Ml7l8l9m6o8j2J24K6n3M8j1l6jm4o6K5qL0L0
424A20%o0J0J41L3q1PO7K9j9n6q3o7J26O5J0J7Jo5r8o7L7P6O6O2M7j5q7p6l2q0J38N8q8r0
459D6L3nnk6k1J38J36k6j79KK0n9k5L8J22J9r4M3Q9l2j16l5MJ83J57k7j40j17j0M8J31O6J4
492C72j3n7p0j6j2r1K2M7q9J2J06M4N2O3j3j07j06o5J0L5K2JK8o1p0J20ll9R1J4r2o4kM1j3
527I7j4L9O4lm7J2R6K1j36p6K7J8N2m5m5Nl0JqJ11K1j04O7j9J4N9k9j21J67K04jj87n4K9j9
562A66J8J9k4q2j6L4K3Q7M6M3K2n4j9j7p9k4l6j00J06O7P5K9p7o8M1J3l9n2j3R5Mq0K6R1P
597B32n3o8p7O1P7K1p3l2N3J22P6m2n8Mj8o3m1lJ1m2P7R9m1j07o2j1NN7qq0L1K2P7K1kpp7
634H1m1L8K2k8J10J83m2j50l1J3J5jl8p5P6Q3L2M3L1n5j07m0L8L8k9o9N7N6j1o0m2LM6L8m7
669A37n5M1nm2KJ47J52lj12q4J9L5j9n3n2k9N0lo8j2j0P9J1j2J1k6J7J19Q4n5q7l0m8j7j7
704F5j2kLK5J7k3l6NL5jj7lJ5J05Lm9K8J1o4p6J24K7n8p2mQ9O8L0K0m6j06L7Ok8l2NO3m9O
743A09m5K3Q2l0lM9N0J5p1j28J17J54Q5j5j19r1J28J8j25j40P7O5j03j4R8N0L3l2o9o5k0L4
775A17L3nm3MR6M9n4n2N0Q4N9m6j00l0J8J2QMj2ROm4l2l6JJ3R1J44N2m4j14k00K17J60l4j02
811B79k0KJ9oq1j36N9J10L8KmK0jn6p6o0p3P1qRO0L5m2n3J2J20M0L2j9p8o5o1Q4L2l6MP7K0
849B50q0j02rL9R1K0m8J4J8l1o7l7J8O4M9o2o0R4N5mn0k4m7q3M8%L8J11J46J2j21j6Nj03p5
884E3O5M5k3n6Q5M6l5k6L2ro4K7K0n0o1N2K3o6J9oj3R7J12R9o1j77J30Q8r8j69n0K1J9N0N5
919A74K0qjRok3l8K8Q1Pp5M2Qj31Q5K6j56J07O1j08j4Q5qL0Rl0o7q4K9RJ0%K8J02L1o0n1j0
957A11lR0J43jj87r0Q2Lrp0K7N4j5%n8KJ03L9j5K2O3L7o8j46Q2J03JjM7Lj08j20K8O1M3j9
993B34m3k8n5m8n3J17J47Q7m3j08l6k4o2J65J05n9j09r8j0P7n8N7J77k5j04k6j7Pj04N7J24
1024B44N8N7K9l0p1o4j6q6o9N0K7J61N5n8p9k9P1J07Rr7p8l3o0J4N5k2q7R5Q5l4j02m1oL2
1058H7Q4J9k5k2l2k9km6JL2k8k3J6L3M7rk9J9J60R6r6j71O9m5k2J12N2om8l7k5n0k9KJ7J2
1094H4n1L4J7l9j3j3M2J00l1o6J70K1n3k7Qm4m4K4Q1O4jn9q6p0QL3LM3K6k7l5o1J7R4Q8k1
1130B16n4O2n0P1Oj51j3qK9N6J6o4J8Q5j7o7m7k0K5M4K7n7l4O2%KL5N8J7o3m6N3M1J0%n7n2
1167A33P2L4p7j16j3j3Q3N8Lo1m3L3Ok8J13J34np0Rrn2j10J6J05M9l6r6p0KK4J9l7LK4O0M1
1203A85k7j1K6J3Ql2K0J21L7m5l8r1j08N2k8o1L7K7N9P3qq2K5O4K2l4n0qk2N0
1233A74
##PAGE=	F1=33426.566973213710298
##FIRST=	33921.252635810000356,	12655.339635440002894,	0.018791848793625831604
##DATATABLE=	(F2++(Y..Y)), PROFILE
-2861B07rr2PQ3pq1n7N5M3ro0M1J42P1k5n0l6p4j08j8j4N5O5J1l2J9P1Oj12l4R5N8J5k2p5
-2826A29J7Q2l1j03J00P3q8j37M6m9P5O0J8j0MO4Rj7jk0o5j09K1N7O1O8P7Kp7p2m2m1K3J00
-2792B24N2m4l9L7%l5l0l8m5J0K1k9J34N7r3l4J7O8J04l9j60j10O4km2N1K9m6qL9n1l6N6O7
-2758A49N8j2n9M7J08j3q5K6R9J06L4p1o9j2K6j2j21r5K6m9L2R0J8m9o6J6L1l3p2M4J28N3
-2726B73n5K3R4M8n6r8n9p8n9L8jJ97J07J6m7n7K0P4l3j90j48P9J51Oj36Q2l4O2k2j70J57
-2695A84J1n0J7P5mk5Om8M7K8N6L8q9j41o2KK2M9N1O2k2r5k5M8l3m3lP5J8l5p0M9J04O1l5
-2660B23M9J11m5j62j25L7J50J06l8j63M3R2o2j17k2P4J3m1p1k3K7O4M6J3L6k6j32J18J20
-2631B95Nj41j4J50L9m7o1N7L1q1q3k1pnK7O8P5lj02j20L1P9K1m0n2M1P2j2o8N9R2O3j4j35
-2597A99j57L3LpP3N2l3p9q0N8k1J7J14N7n7j26J7J1l3M0O2L8o0p0J8k7R7N6J3O5P1J5p3j44
-2563A42j04N0N9J9N0P0K6l8m8P1Q9pj08j85j0L5j5N4Oo6N5N8M2O3L7rq3j67J70J04p9j45
-2531A36m2J25J45k9j97n9M3L0K5lKOK0M8lp1l9j5r7P2L2J03J06j5k1l2j31k5M1KL3L9p9o1
-2497H9J71N4j12j11J33r5N8J47p1j48n0J00J03o7j72J53J7L2p1r9K01M7j04r7m3l7K2J7k2
-2468D5L8J4l6J1L5k0k5N2J12J3j38J7L2m7L4N7P8N3Kn2p4nN2k9j51L6N9J4K8l0p8p7L7N8
-2434A15Rl1qP5N6k9q9P8J18J3p4m0K1l3n3N1J04N6k1n2pL4k1q0n4Qj1j19J45J29J3j09j10
-2401H4K5k0J4N7j9j19O9j4J60J58j8j18j31r0NQ0J2n7nj0LK6o3J07O8J7lk1l8n4O0J13k2
-2368B56j82O9P9m6m1l9o7L5L9OK9M2P9Q0ko8o7r5K5N8K1j3m2jM2lm8Q4Q3nnm1r6k4K2L7K3
-2331B24J5j2j50O5O8j39J40R7m4mk2p9j09K5M0k8K6M3l7J6N9j04J09R0j42N7J61p4k04K1
-2301A08J5L1L5m5R5N4Op1j27l8J46J01m0j42m5M1j0k5L2M4L3J4m4m9J8Q2j9j18K4M5J04O0
-2269C15j07j80Q3J4n9m5M3L8q0J76J93L0n4k4m8p1q9n2%m0M4J21Rj30M3R0J4m8n2m0k3N8
-2237A29o5N9J38k4j42NJ31L6l1jk2m1J0Q8R5j7j55m0J13K9jo1j00n9jM2L5m7qJ30P5N6M5
-2204D01l6j14n7M2N4jp9q7N4J48M0k04J8J45l1N7k6j39j01N3lo1J10O2m9j25M4O4OQ8J29
-2173D02lj15j18o0j2O3Qj5J4j0R1Q8m2j14p5k9m1J2J17J37P2l3j17r8Kl0R9J46k7q1LO0L9
-2140C33q5q9J01j2k14J74K7j91J17N7J3K9m5o6k7O5M0n1RP5N0l8l7L4K9J6K3m0L6J4j58j44
-2108D5J25m7j00R3K9l8p7J8R1R9L3q6j30j5j%K9j4N9J3k1M5k1o7l9L8L8Q0Q6o4q0J60qj38
-2074A35j00J6K9k4K4J31R4o2j76M6K6n6J3rP7O5m7n7K5n7J6J14L5m3p9n1J0K9J0J9k7Q2J27
-2041C35l2j64j32M9oM4J44N8j06j51NP0M2m0m4R1K6p0l1M3P1Kj09m5N1oL1P4M1j1n0l2J9
-2008A67ll4j8K7L9J0o0K5J04J2n3nQ0K3j22j67M8N7J15J9n6j3m8o6J05k0j58J46Q7Mr3l6
-1976A16Q7N0k3j09mM9Rm5kK9JJ9m9j08P1M1L4l2J1R9q4j42oP4J07R8K2q4j38k5P7m3LP2l0
-1941A45n9j0P2J65Q5n8j27j21o0L9N1J7N5K2K5Q9Lj24j46J2P6L6l7m8M9N2k6l6qkOl0l3k7
-1907D7L5O5k9J18R3lo3o3J28k7j70r5Qk2NN1M5J4m2n8kM5K3m0l4P7l2K8M8j07M0lJ1O4j8
-1872A37n6P7J51Mq5O8n3j73NM9k3j4Ok5O9N3N3pj16m1R4L3j7p5o6J33Q2K1J8jj09q6j4k0
-1838G2R7n1L6qq6l5PQ0L1l7m8j4J06O2n1r2K4L5O4K3L1k7j14q7L6m0R6K7n6o7R0L2m4k7N5
-1803A20J9l5O3L4n9j18R6O5m0l4P7P4Q6L9r2j61p2M5J2m1N4Kj9l7k2P4k9n9P9P4J7j8p5q8
-1769C1J31J07R3Rj10p8P7N1m8n3K6M5Jj0m9p9n7OpM3P5k0l6O1j5o3O5l2o8N3J07Qn5PJ62
-1734C78N9j25o1J5rq1j55R9Q4M9j2l1K1O4o4j34k0P7M5j7J1p9j2M2j11P3L6L0Lr7J9J63J01
-1701C61j5p9n1q0o8L8Q8K0o5j10N0N4o9L1J05K0O4M3n7r6o9oK1k7l9k2J98J59Nj24j38j02
-1669D0J29N2r8r5R2N0Mo5K6K0M7N5p1k5J63P0n9o2l6q0o1kP9J67K3j44q6Q5P6n3n4l1m2o1
-1635E3J11K14M3j44k04j6K4OR1N6j9J4Pl3oM6L8j7l5K6L5l1p6KO8M1j3n6q1k3J0m2l3O0J03
-1600B19O9m1j41m4m2K07J00j02r9J3L8%N6lJ9Q2n1j39Q9N0q6jJ7q6LK5j8M1M5o8q1P5N4M2
-1566B42l8j35N2O7K3pp2n1n5N7J2o8L1K2k5N4k2n0k4QN3J15J02j6j24j23N8Jn8P9K3P4M7
-1533B52p1j12J20k1o2k1J1N8J6o4MN0pJ1m7k9L8L2m9n3J19J2n4n5mN5Q9N3j05j43J28J59
-1501C10N6j90n1J86L6j8k3o4o3qNjj0K7J5l4K3J5m5K7k0p3J9l1nJ06N3k3n8r4j1O4J7M6l5
-1466A48O9J12o7j56p1NQ8P6M0n5n5M8n6p1O3N9k2j6Kp2K4J06m2j27J34Jj25R1Q9k4lQ4j5
-1433B62o8M3J18J2j30j31N3J0n6L0Pk4m6n6J03P7N6Kl7j7o8m1L2n8L6J32J8q4n7k1k8n3L7
-1400E3J1M9Qn0jokJ3n7R2L9jK2Q3J20P9k4j39k02L7L9j7O4m5m1j4p1J39J7q9oJ20J14M0j21
-1365B53j30O1Km6n5l8OM6L6Ok8r3P6O3L9L2k8r7n6M3Rm2m7J6K0J31J72Lj74j18J8M4J1K6
-1331A61Q3L7m5o0PO0L1j2jL9L6k0o7j03l8J6q0K4M2j1%p8J16N0r7l8M1L7P8o4j02P3n6Q1
-1297A40O5m2p6L5M0J22J79k0j79j08J7J65J18r5k34P1Q0p7l0J34o0j99R7M5M6K8n5o3p0N8
-1267A32R5j43R6R4j27j13R8M2l4p4M7K3K9J2M5nl8N5M4rq5j43M3Kj3M9l6%L5o1L2J1m9J63
-1233B17J26j1j10j22m8N0kn7mQ0M2o9l6R8N1k2o0j3Ql0o3O5K9l9JLQN2J2m1n7k2P2J6o8K3
-1197G9Q0O6M0k5NK2p0o4j4j8O7O8j3nMl8p9O9O1p8p5O3J0k0KM6J01M5o5j07M2K6M7J61M1
-1162D74j04j34p6k3pK9O7J3j08rM5q8k4Q3M5rj1N3j7j29J0O7n7n7J14J73J7k61J29Mj87J01
-1130A23K0k0m0p2R0J9j6Q6Q2P5M4n8j39n2j9MM8k3o2qKJ0R8J12K6m9p3n1ok3o2M7Q4j9r6
-1095H2l9P9R6J7j03r8K0l2P6Q3L6l5q7PM9k1o6l9J3M6P0P6M8M5On0p6j22n3L3O6P7P5kj10
-1060A67o1J58J69O0j12k10o9O6Q5K2r8j24j1QJ00O1L7K6rq3j36L1M7k2nn0P2P1K9L6P5m2
-1028B88j13k2J7j8o4m6N9J8o1L9Q5J0m6j16J07O7m2r4J40P3J6P8M2j1p4j01L9Q1%r5j34l4
-996H8M1J4j0K6N4kl5K6N1Rn3l1n6r4J50M9j9K1L6np5p3R6Q0j8n4l2k3mL4o9r4Q9P9K1o2L5
-959A90k6l9m9l2M4N3K70J54r6k14j14n5k5J02K7j09LJ23M8k3q4j07O0J14L6n4r0L9L7k8P
-928A62K9l7o6K9QQ4O8n4m5k6O3J8j06J2J13Q9J9j11j93J16Rq3l8O4Jr1J8j9M2J19O0mk0n8
-894A72o5J34Mj23k3K9k4m5k5K7J27Q3J5K0N0rj16j90J95J51L1o8j20j18n3M6l7PM2o0M5J00
-862B02M7j05rJ11o6p7ol0jMrO0J6mL9Lo8j5P7O0K0n3n8Qj3n8o2N5L7L5P0L2n8q9L1P3L9l9
-824A99o6n3l8Q2J3l0lN8O5m1r4K0P4J4j40J00R2j17p2J03K5oQJ03k2r7nM7m9j33J45N6n4
-791A84r2m2OJ23N4o5k2j0q8L8R7M6J7o8r8J2L6J9K8P4P7p4j89J26N9K1n5q0M8P6kn9m5KJ06
-756B60Q1p1n7L9j8K1P1k0j42p5P3K9ml0l5p8J27J74n3k26N8N1n3nO3jl9k1J2K1J3J24J54
-723D43j4j97j81N3l6J54N6p7j21n2k4O9P7N0J2p9r5J23M7Q3N5j08j73K3lP3J06O9k8q2n9
-692A64l4J13om5k4J6J46R8m4j31p8QJ3l6q3QJ10J9j03j5J03L8j9k4ok4m6j2M4Q9J7p9p0l
-658A04p6J03J49N1p5j19LK9o4j5J65N8o1j18j04Q5Ro5nM1K1N9J0j02mJ36P8Nr0j63N3j0o3
-625B5O4O4J19P0j6p9j24KR4m4j34J44J49Q0m5j91j31R4qLP3J2q6k7K8m8K7O2j00N8J76M5
-593C56j14j76M9O2J72R8j13k03P4J09kr5q2N7K7Q9J11j8n1k2q7k3L8p5q5kN1M6N0k4j32K3
-561A08J21Op0j7L4K6j2m2m5k7l0J5m3J38J67M1q2j11q3JJ00K1r7j1J42N2p5j29m7k3P5J74
-529B77J58L6j36j84k5m6j2J2RL6Lj0J0k8J1O0J8q2n1R4O9Rq9n9K19J31np5l8Lk8o3p2n9l8
-494E5j7lJ6K6M2J4%K2L4L3j7o7jK6l6m0oj9M0j4K0K3n0m2Q5M2k1M0J2o5N1R3P4nn3m8Ok5
-456B25n1j3j02P8P3pL1J34J01l9j91k04J30l8r4N4L0l9k7J81Q0p1p4j9n5J2N2m5k4N4L4l5
-424A41m6K1O4j0k2R6Q3mo7p1j0J05j4j51j9J09J7o2o4P6Q4L0Ll3o5k6L5P4k5n6N4j8r3r1
-390D5J50k6j29J67Pr6m4RJ02O8k9j10q5J27J03M9o2j28k5P6Q2M8%l0o6j01jQ7N0J9j6o7o5
-357A09o3NJ8l3O5L2P9J6j3mp6L9N4j13O2J2q6P4J31M3j14j31N0Pm8m4L1L0PM5R5P0l3j09
-323B07L1O0o0j15n0P8N9j4j6Lk5NO1O3m5q1l9l4j3n2O5L6J0k9L7N7l6r0l1J33J54J16k1j88
-289B36j21Q6jM7j0j71J43J20r4j59L08J91K1o2j27k00p2J79L4n4NJ01J03L4j17j68Lq0j66
-260IR7M6n3o0Q9K8O5N6o5k9J00P8k3j44qJ15oq8n6q0k7P5nm1Q6M5m4o0j0mk3k4N0Q2K3j6
-224A78j0j2k5k9J0k3l3J89Q4p3j41p7R0L0p5N9L9j6K2Kn7k6M7N7K8mm4m2m1QJ92J44n9j85
-190B07j33M1k1k1J10k3l0Q3rj26j9P8J46O8n8n6j14j5J28O7jl9%j0p3j35O7N6k5kl3l4L5
-157A09p2R1L3r3N5J09Jk7k0p8q7RL2Q0O2km1j7J2n1j9K41J21l8o5lom9p0n8p3MJ81R3q5j61
-121A18n7j7J02Pn2l1M2M2J0k9k1l7k3L0l2l1J7O6L1j4J11L3n9j3j0n2J1O1j0oP3jq8j07n0
-86A4L3K3Q4J17j0j53O5J09L1l2r9kR5j6j13o8M2Jj7Q4Q4L9K9M1M1jq2j53q6O3K8n6j03J3
-52D5P2Q7QrN8R4M7p1j81n9Q9j2o0j1L2KO8O4J1n3m2R9Pj1o1j95J33m5q8M6J00N0J0K3J6j7
-16B46kK6k4j20o9J03N5N4j6r1r2m8J06J14qr0L4m6j20J15Q6N3lK3M6K7J3p0j47j02J50J10
15C13j9j50r0O2N4P8n4j34J11LmJ7q0J2J11Q6k4r0LJ16O5j22j56J25J23O0o7j84j24K0l0K4
47E5J36J52M1p8j18q3m4R0J59J2r7j00J9O1Op8p6J11L2N0O7M4Pm4p5k3J1q9M4K16Pj90j49
80G6M5Mm0l6nL9N8N2m0j13O7J0m7Q6J7l8MJ8j7k1J25R7o5j09q1o7K1J1P9K3O0P5Ql2K2pn7
117B22k1N3N7nn1k5k9p5j13J14K2n3k6P0M9l5j10O4L0n9K6K8j3L2L1o5l1N6K5J14K89J47j48
150E70k42j63j26K1%P4J61J21j6j77j76M4Q3J1q4J2k5rK20J16m1j29j00j17Q4J5j22J09J5
179A29p7J3R0%j03O7Q8M7P0O7rr8j17n3M3P2mp1l9j1p8J00J00L5J6L9O5j2p6n5l3J7k8j33
213F1L5Q4K2n0r5PN1l8M8J63K1j23j17l2L1J08O8m5j19n9J33J16J8p8j09K8J21J05L7p8j94
244A20J3J57Qj07r4JP9J4q3o9J45P2k3q4n7%N5J2k2M9L2k9k4N8K1r8j03%nL8O6L8rN9R6O0
280C86j4j18j76P7J8q9N1j0l3N5P8M7j5o5j16PJ11J3l1ok7j01J13N6m8j0K6L4L8k4l7l1l9
313A20K9R4K4r2q8O6N4k4j8M3J1l2k7J0J5j7oK0K2l7j23K0J7jN1P6O1J6n1q3K1N2J3m0L1M4
349B71M4L8j6m4r8j34R8O0J1J8qk3l6m6J4n5j9J11n1nJ55J11ol4J1k3j02p4Lr8LJ5j9Jj5M0
385I8L0j0oM5L5l6n3J3K5kl2K1j7p1J06Q1K3kL7J6l2l1l1n7q2k2J27K9p7O4K9l5m3o8JQrM9
423A21L0j3m7j3J06M1o8K1P8L0k7p1j07pJ32M0j9Ljo9j10lP5O8L9K1J5k0n8o9p0P8J62K3j28
458A83m6M3nl1m6q3J12J34Jj59qL2q0N9n3O9M4o8J27R1q7j43ok6J11J54nj17q3nQ0J50O7p
492C99m8q6q5NN3n8n8Q3l6r6P5P3O7N2k0o1n8m4kk6j7J0O1j8j23N0J9k3J12J5j03p2nj3PJ5
528D4P2M7l7n1N5R3jj40K9%l4O7l0k7j8n5O8m4O7O9p9k3PN3N3l9j11J97J76m6j94J6J6j0L8
563B28J3m5j16j3M5J5P4N2O2J1n5Qop9j8m9q4J17K9J9N2n0r4J9L5j6n6n0J13L7p0k3O8mp0
598I9j2L6j2N3L8o6l9P2J37O7o1q3KOo7m3qJ2j5M1P6m0q5m2k8LQ2j5m1N7j7J0pJ1K4n8p0N
636B2O2L0N6J38n0j45k2L4K7ok3l8N2R1N8M5lp8q8m2K7O8J4l2LQj9m3m9k7K9M2pj5Lj3j1R
674A07R4J12Pm8l4l4l5j6j5m8m6Pl4P9J0o1K0lO5N5l7j5Q0N5p2k9L6p4r1j3L0L1POJm1n0L4
712D0O5%o8k0Q0J31J1q5k5K5m2q6J20L8m5o2k1N0M3M3O1j5j09QRj2l9o9P7KL4m6lP1l0RM7
749A87K9mq8q6J73J57Q6j9j25j16Q0%j08j11M9Q1r2NP7qK3Kl0l6qJ3J7Rj4oQ4N9m0m8M1P3
785C06J8r2r5K1J0j4OJ1k8QL9j0rj5k0k5L8J38O2k7m6j83J11J85m8j19rK6L1j4p8j15J1J21
819A95M4j0j0K7K6n6j10k0j3j7j7M0J23N0p3n0k3J18O8J8j3o4j02j03J35L5n4o2L3M5OLj2
852A57l3M7L6k1N8M8l4r1q5j6P9O7m2r0L5M4k4p2M2k6m9O8kK8J13J29nj58o2J8r7qO3N1Rm5
888A32N5O9pm1j9k9m9N0K1o6m9N8%r3M5L4rP9R0Q5n2k06J24Q3j00j25mj3PN1O6L5Oj6m6l9
924A27rk5N2J14K6q5KRj27O7M1j30O5R1o7q0O5l1K1M5O5k2q6m3k5J2J3N7R4jp2k0Jj9Q8J33
960C46k9k01J2N8J0k8j02L7O1k8j3m0J0Q0K6k4JO5M8m7j27P6R2k0l7O3O4o4j36j2O4O5mo6
994B00p4l2no2J04J44O9n5p6j4o6q7K18R1p2j02j13J6R1q6Q0K06rj24m0%Rr1k9J25O2N8M9
1027C85Nn0p1l8j11l0Q5n8J20R8k2o2k9L5N6no2m9l5n9J4Pp1L0J32N5n9j15n5J6oK4K1RPk4
1063H8n8J1K9J7k4l7LK5l8N3J6k2L7J28J10l2j27m9n6P3J18M2j6m0k2n1q2n2j4J8RoR6Mo7
1098H4jj1N3J01n3j25J94K3r2p9lJ3K6KP4N6ol2o1o9rM1JMJ8oj2k6k5L9R2rm8P0j9R9K1j64
1136A61j07kMP4L9n3j9P0K6Kl3m5RN7K6q0p5O5pnRL8L4l9l9P4N0J0k8r2k6R8M2m1r1o0L2P1
1174A49L9j0n3n9j7lN4J45R1o5q3L1pk3r1k7R9K6n2r3l4N5M7L0j7l2j0M5M3j5j5LJ0L5j4l5
1210A47J03M8m3m3q6p8O4j6n7j5J3L6N2%l6M3N1K1k7l6j0m4L9
1233A26
##PAGE=	F1=33391.232283028264646
##FIRST=	33921.252635810000356,	12655.339635440002894,	0.0033490562345832586288
##DATATABLE=	(F2++(Y..Y)), PROFILE
-2861A39pq4P5Q4k1q6p2P0O3pq0N2J38M8m5o4m1m3n5l1K3N4M7jk9K2O0Lr6m6N4L7K0j6o2P1
-2825A74P3m8j19Q3O8p0o6L4m1L1O0K2nK4L6k6Jml2o3r7L3N3P8P7O6k1r3p2l5l4M6J04M6n5
-2790B28p3J5J7PJ0k6n6oM1m6P4J12m4o7lO3R0l1j49j47O3J8L0K8j2m1n0K0j4k9O2O5N3qn4
-2755A40M1Q1j7l1M7P2P1L7m5o8l4qk8j19o2N9l6MN7jm6q4O2P8k2p2n1J28N3q1J1J61J02l3
-2721C66q3n2p2j11k1Q4J55Q3po6n0N2R0m1j88j12M4J92L4j70J8K8N0n2j02J61J7n7l9O0L4
-2690B45kl4r4L9J7Q9P2q3j53o1N5l0N0O2M3j6q0j3N7k8m5p0K5QKm4P2R8M0j3J07J04n2j53
-2656B14j19k4J27J09k2j32M8P8o0j09k9P3Qp4m4J5J6R9M7l0nk3j39J42J42L3j53p9J93O1
-2626C63l4o5K2L5o6r4n2k1jN0P8R9K1j07j47n9P6N1Qj6K8N7j4p6O5J36P0m7j54j15J6j1J5
-2593A11J03M5p3j19nN1k4j6J46R7m9j54r1K5N9L1lM9l6q9k2j9N9N2M6R2Q1Mq7j32l3R1J3
-2560B03n9RN3K0n3m4J09J09mj30j51P3J5nM3k4j00P5P4M8P4N7j2j20j89K01J00p1j24l4J08
-2529B51J37pj55j34o4J25L2k5K0JlN7Jo2lm1p8J20rO2R3n6m7J2j04l2N8K3L8M2q8r9J88K7
-2495B80j33j9J09j37J05J54o3j33m8O5P1o1j48Q5J9N9o5p2K04M9j23j33k3mkk8M1L1j8l8
-2465B4K4M4oj6R3J19j6j82K9M0j09R2J09O9M1pp0q8LN1j5j25n4P5M8M5k4n1o5l0Q5j9p6O5
-2431A03O0M9lr5j0J17M8m5l1K5k2l8K0O4P0mn6j1Ql3o0k2L1k7j17J07R9J1p9q0jL4P6N1n3
-2396A86j60J18L4J06J11k7q9j30j29O5R6Lo6l6JN7%r3L2N0M3K1l3o1k8J03J20k0j71nN8l0
-2364A26k0k0p9J10M0j5M5O8O3K9k1l4o7j14K6P0Pn2n1K1M1J6n3K7J12K9j0n8j20j9Q6P0J3
-2331B66lNj35k8J07j17O9J26j4jl5o3q7m1P0K6N4L2m1j1K1j19O4R2j33O6J57n1j55J2K1L8
-2299A92K0k2J10M4m5j01j18qJ19Q8l0j12J7L6m4p8K5L9L9K0o1PN8Qo7o0O0K7Q4L6j15j33
-2267C5J13kq2j4j5J8L1J54J86M2q1q3r0p0j5m0p4N8Q3Q9k1j45k2M3%j2Rk1k4Q2m3j9J13J1
-2233A94q7m0J50M1m5lroL7R0J12l5k06J9J30J6l4j19j30j6J4N3O0m6o0J88N0j7L9j3j09o3
-2201A55P4R7J9p2q2J7J38N6j65p1J02p5P1K3j26j28P0L0q1M5Q7l4j14J01Q0RJ7J08M2q7j33
-2170A73p3L3N1l5n3K3N9R3O5m4j01o7m8OJPJ33O4n1j18o2L7pR7J20l9m7L8O9K6j13q7J00
-2137B50m1j68K04Qj96J68N0l8J2l9o5nQ3L0q2pM3L3k8k4M7N8N7K3p0PJ3j43j46J22m0p5J24
-2104A65N2l4o7l4P9J19L6q5j08k8l4k2M7j4qJ1L1M4k9n4qR6O3RJ2o0n5J53K5j27j59R8L0
-2071A44n2p7J31J00m8j68P8Jo7K7j6Q1M4n2j6K3r2Q5J01j6q4o5J3L7%k0M7r8J82J95k0j83
-2039B15j59OpP8J56P1r7j45q4J5N0J6m2NN7l6m9M0P4K1r5n0P1J3K2M7J1k8m5j4K4ln3l9K7
-2004G3R2P7o7r9Q4j6l9R8R5Mj17j84J13M2Q0Qo5ql4p7J20Kj44Q9R2K9n2n4O4M9k7j10k0P4
-1970A72K1m8OL0l4j5l8m3M2L0J5n2M9R9r0j22L0J9J81J23k4j19j26p2Q4l6K5J05k0n2lM4
-1938A81J47Q8o0j43j47l2P2N5j2L7L8mO2Mj13j41M4N8j4n9OO2N2j7o0m0j9L5M9j7l4P4N0
-1905B02r4M0J20K1o3o3J38j8j60j14J2L1M1L3L4K1k7m2rK8J4m9n6N7MK6K2j03K8JpM7m8j8
-1871D9J24J16On6O3m8j67m5J4L5Q9J8q0l6M4O1J8r1k2J21M5m0j00k6J02M8lJ1J0q9j06J5
-1839H0l9P8K4N9l6j06m8K8L7L2K7j8q8Q7O2o0r9P1j1J07N2J8m1j37j8M5m2L4L1m3k8O9K9
-1806A56l2l3L3J6k5P9J7p3r4ON1k4N2J06O8O2Oj02j51p8J4K0M0M4k0l6n7L8R9j0o6m0N0O0
-1772A76L3m2q1Q4R1Q2K6q2o7J18O6o9q2%K6lM2J7o6q3n6mKN2J5l7J4j0p9Q1Lm6M7R4Nm9j2
-1735B06J29M3j06l3J1j7p2j49J10P5L5l7l6N6J01m0j23m0N8J2p2O6m3p1L9q0J33K7j1j3q7
-1704G1L2J68J16mj01o8n0k3M9O4j3j11j01Q6Rr5R7P2l3N2L4o0m4rK4L6l0p9o3J77J76L7j12
-1671C04j69%J35J9j16j25NN6J6p2O6L8N8M0r1q5J76P9k2%k3q8n6K0jQ7N8q4o9P3O5o0n8k
-1637A74l1n8M2K16P0j15j88o9M9LO6O9pJ1L9Pqk7n0j6K7O4N0j0n3k4L7K7j4l3o6q2n4j9M7
-1602G4J04R9L3n1r2l4j4J19Q4p3q6NRl2M8MM8J12l4j86%P9l1Ll5p3L7j7k9Q1O5p5l2P9J6
-1567B05K5l3j08O7O5J0k0o4l9k6j6j6k4L9M7J9J2n0p2PMK1J46J32mj29j20J6j5o1Q0L1Q1
-1534B10O0p6j74J68k2r6k1K4N1K1k3K5J1n6J9l0n2Q8J02mj26L1K2l9m1l7J13J33O0j01j61
-1503G9L9J82O4j68j27J60M3K2J8m8o0K0J0l4k7K4K2l9Kj7p3Q5k4j00M4k0K4J00M5l3n5r2
-1471F6OP7J6M1o1J6J17o2j16J2L1J8%j7o3J8L0o6qJ30R0l3m8j0o8m5J18k9j14J20j5j29J29
-1438A51R6L2L9M3p0j13J3R1j8j20j06L5L2J8P6K3j2q0r4J37P1O1J5p9q0o0J7N1n9J4J10J3
-1406B47o8m9oro4lOmK5k8nM9j1pm3O7N7J1K3P2R5N8k3j20j83k3K1L3Q6m8r2l5O3J12Kr4k
-1369A10J21R2J3r8p0L7j8o2n1k8L5L3m2K0L6p9J9O2M8N3j2q3q7k8N1Mk6L9J4J5J75K0j58
-1336A55j13N8Q5J8j5N6M9l0o8KP1L9j6j8J8L3Pm3j03l8M0o2r4K2k4K6k9P8No9J19K3j5K1
-1302A88o6m6M6k6Q1P8l3q7nJ1J21J96Pj58j14J0J25R4q5k26L8P7o8LJ32m7j49JL0O7M1k6
-1270B10l2q7J5J00j33R2P4j14l2O6L6j1o9oL0J9K6M3j4JP3K4l5j03j47J01J3p3J9l7N0N7
-1238A56q6O5M2r9J18J42Mq3r7p9rJ0m6J6Q6J6p8J0J09L9m1o5rK9l4p5Q2Lq3L0RMK0j5o%l0
-1201E5j6J9KM0M0K4L4rj4K8k3m9j0J7N3L0l1J8L5qn5k1M8n6j05O1PMK1O4R2L6n4j13j7M5
-1165A92P3J62O0j00j56q8k0JK6L9j4p0M6Qj02K7P8M1Ok1j8n8j03J13K4q3pM6J62K9k11J27
-1133B09k6j37R7Oj8l0o0P1Ko4J62J15O6K7o9j50o5l2RR4j6j11l1L2PP8R3L8om3q0m0J1k7
-1099A12J5L0n5o3M5K1M2K4p2l7L3o7O7J10M4k6r8q9P5oo9k3J3M9R2R6N0K6k4o9q7j17L6j9
-1065E9Q3J19O6m5j22l4J69J83N4j29k27j53P3R9K6r9o8N4p5Q8R2L5ql3p6j06M4N3K0Qn5k6
-1033F9Q0O4lL9k8q3pQl8n5qQ5Lp8K8R4M1j4r7n3P1l4k7J36Q5Q5R0J1l8q6j22M9J13Lj18j47
-997A18L4N3j0j4R0O1o6p2M1O8Lq9q5n4m5J32N5k8OM2qr1p1J37J09J3o6r0o8J6L2p9NR2M3
-962B14pq3Ll4M4k6m1lP5K50J05j11j79o7k5r0J11N5j33J04J49K7n2q5r9l9R5N4l4j05N2P1
-930A96qmLm5m0M3k1j1M5j6Jn3K4J5l8O0Q1N8J8o7j54J9L2m7l4O2j1o4mnJ13J01M4j8l8p1
-894A66n1J23%j02j2K0l6p9j0Q5R5L5k3J1N3J8o4j46R7J53P1k9j15j27r7k3KQ3N3j7nO2K1
-861B12j17O2Q3q4n1l0n8M7M7k5LM0K8J0l1m5M7O0K5on2jK9l3q9l2R1L1j1J7K4l7n8J2M2M4
-825A94j8o6n1L4P3Pk8J2N5N6j9q3k7M6j7j51J68O9j24p7O5M5L8j3J05Lq3oL2o5j55J60P0
-792B49n0q5l3J0P3j4o5O5k0r2L6P3N6K5p2j05N9N5Nj2N9R4o6k17J79O6j2p5r6J7Q9L5l1m5
-758A55j6P8P4j5J7K0n3nP9J3j16p5O2L6k7n9j3o2L9J81m7k22Q7K5p9k4N5K2K6J1nk0J9J45
-724C06J34j9j57j16K5j0N8M1l9p8o0PM1M5M4J0q3j29J42N3P5M2j05j43J0N0O1M8L1j7q9j05
-692G3P3J03m8o2k4QJ79J07m0j23p5RLl2m9m6J01K9q2k8Q7N1j4l8k2k5j8jK7P9Oo2l2j4p1
-657B9R2J34L9q3p0P2Lj05k8J83Q5n4j29j40N4M0k6l2pN5N5l1p6P2O7J6j2l8q7j0KJ6L1J8
-623A35J29P6j8q1j41%J15m6r8J38J23P3l8j89r4O9m5m4J01N0o0n9K9k9K7O9r4K3K01N5j30
-592B47k13Q6N6J48Q4j17j61J12Q3l2j22j41R2N1R3J08qo7j6l7n2nn8l6K4Jj8N6J5q1M3P4
-560B09l4q9lJ7M1K5k3k9j3n5j0N4J25J61K5j43j62m3P5J65M4j13j17J07O5n1r1l7o5O7J83
-529B85J75M4j45j83%k5n5j8K8K5K0nk2k7J5L2j0oP2O2L7j7j06q3K42J41n1j18j9L0k3r0j07
-496I8o8K8K7l2L2L8rl0l0K7Q8P5j5r5m1L8rj8l3j8J29%n6K5k5n9K9M8k4L4N2m3J9R8Q1k7
-460C34r2r2M4K4p5l8j6J29O6n7m1J02J31J6j43k05l1k7M7K2K3m6k4J59P3n1m8Km8j6N8l8
-428A42l7RJ1prK0O8rl4P5N0k4q4o0O6J09k5j59mJ18Np4k6P7O8K6J9J0k3m0j6K2m5r4P0L7
-392B32p0r0J40k6j54J32j2j11j4PJ01N6k5p9p4J27J51O3q1j47m2R6Q5L9j3n1o1j4KJ5N8L3
-360B73k8p7n0m6jK8Qlk2J14M4jk1j45Q8J21n1nn2j38J07J55N7j10j04M1k2o6p3N0Q9K7k7
-327A60Q9R1l5j17L0P6k7q9r0M0M0l7J3J9n1lQ4O5l5o6n5j9K2j7k9J3M4K2M7K4p9q7J08R5
-293B46O6M0l0j27m9L8m3P1L4j11Q3J20p4j85K59J87K3n9j25k03n6J75M2l5kR7J29M6j35j49
-263B73L1r6j81N2K1m0K2M8pK2L3m6j5J27J09j0j40k6J17lj24q4j1k4N2J6o2L1P5J6lk1o7
-230H5n8QM0Q5K2l3j9%nqK6j6r0K15R2q6j49J4Q1pr5K8OpO1J8l2JN1M9K5rm7m4n2o6J87J69
-192D40m3j91j11L9l4j8J02k5q5M9m1l2M7pJ75Q3n7p4r9RJ02N5J2k1NJ3o7j42O5N7m8l0k2
-159A06kK7n2K8L3o1j0J64Q7Nm9j11j29M2J07O4j3o1m1mLo2P8K46J23l6p9l7j8l7n8l5k7l3
-125A58J70J28p9j88j28L6J34k7j21o0M8R8M6k6m6n0m1KJ1k%K3J6J4R6K4l3J8K4k1LM5j0k6
-91B36K6%n8q9n6k1l1P1R6j3j19J55R7lo7m4O7M8m9j14q5L0K3J6P0P1N6N7L6%k0p3j45j45
-57B3M2M7k4k1O8P9O0m1q2M4R8K8q2j38QO2j7o8O5N9k6J4N9K2n1q4R6M5L8m4k01PpOl3M9O7
-20A67K4L4L0KL0Rq3j63N8P6K4L4k1q9q5M0J04Q5k9j14J8j2r7K5J04Q7M3L6J6l7LRp0j54K
14A06J52J7j17j41L8Q3R5l6j59Q4J6M1L3r1qN7P3Ro9J1J30P5j04j43J01J51Q2q5k31j16K9
45H3k9KJ16J40L4m3o5r5j01R4J65N5m6p9l6j2k3p9MR1j3N7O4J9Pj7n9l2J8o1M6J88Nj70j06
80A22M1J0k0l6o4j7R0N4n5j09J14J1l5Q7L0l4RNl8l0J03Q2q7j47n1kJ0P9Q3J0M7M3m3m9O8
115B81K1p5n3M2N8Jp8l9L4o0j25J16L2n1q7P8N1j2o4l7K0k2R5L0k8J3J1o7l2K4K3J54K87J43
149F84j21k07j62j00N9k8p5J79J46J1j38j56k1R3J7n9Mo3P5K20J20l5j48j43p1J19J2j30j3
178F9N0n5j3Q3k3j06J16O1M3J00R9pj12j21n3O6Q8k7j27l9L3k3N5Q4L5J2L9M4k5o3n5o3j7
211A48k3mN2J1k5q3m4P2K5l0L4J43M4j21j78N8k5M1R4kq3m8J02R3rn4m9%R1R9L1q0j84K9J34
246B59K1n4m4m4J9K0m7j07Q2P6nn2j3nK5L1rJ7K6jJ6N1pj17j28M0LJ4M9M4MO9J07N8k9j28
282B41j65O8K5o3K4j2k0N8Q3L1j7m4j07m3J24L3k8rm7p9J32N4p3l7L7J5L2m2k9j0q3P5J33
315B57L7r8j02L6J4m0k7P8M5k6k7J6km9OM6Kl5p7O0M0L1M4K0J3J7k3r1k2P0J8o8KN6O9O6j3
352C43o0q9j11L6O4K2Qj1j5l5rR2n3j47J61k6m8J11J06M3L6J2p8j58l9L2j11j4J3l2RK1K7
385A00J9qJ1N7K8l1n6LK7l7j5L7n6l6J17M4pj7N9M2j6j6k4o6r1k1J28L7j06M1O7l3p9m2M8
420A08j5jO8L3k3l6k3L8M0l4L2Q2L1l5q4j23M8J20J0m9rOn1j04M4P9N0J1QPl9m8l1J2J27J47
456C96pj43k9M8Nm7p8j06M5J23L1j26l2M5p3J20k4o9J8j2J84Q6j16j59nn%J38K5p3l4nR1J56
490C68N3l4p1r0q1J2J13j9j18P8J3q9MO5M5J4k3PNmj0q4p5K3Q6K2q7o9jJ8J27Pj09o1N0L0
526A15Ln9M7L0p3j6R6O9k5r8O7j8o2N3k1j2k1k0O8n5L6J02n3q8PO1L8n3n7K19J36r7j78O9
560B10nkM9Mo9j33K8L8j8N5O7O9on3M2J6o8k1o4p6J47L0o0L1j6j02j1O2J2n9p5J42O5o1q4
595H4K6mo5J00O0o8K6N8n6m7P7J33N0p0r3j7K5n8l4mj7KM5M9n1p6j8j5J0Q6pJN7l5o1n4N0
632H9M1m2o9PP8N0NO8n0j17j1M5K9%Jj9K2J00Q5L9m7j01k9Rk6M9P1Nl4m9l5l5n6l9J6N4K7
669A31Kk7k4K7K5K6N3K7K6qr0o5K8Jn4k8N3M2N4k5q7n2rJ49Q6m8o1L0K9q0L9O3r4j12OOP7
706A16M6ml4o8k9N0O0k0r6K6O3J28J6r5o6L0k2m9J05M8l5o4m0J7J2M3Q8K2r0j0Jj9l5p2K7
741E0L9O4l5k7M3m0M2M9Ok2q4J8J37J38Q2k0j21j22L3j8q0o2nR4o0K6M7o4qK8PRJ5%mQJ1q
779A66N1O2pk6K1L7k9j26m9O7k4m7K9K8m6k4P0K2J3ll1l3lJ15N9k2L0j34l2J97l7r7j6K5M3
814B49j3p5r4j8J09L5k6kM5N2n0j49L1L7j5k2KJ39O1p6k7k7P3P1pj8l6q8j11J15M9l1n3j5
848A15N0N3K5l3n0J5J0LJ14Q1l4j15j23l0Q7P0k8p6j0jm3n7P5k5l6Q5J8J9R4J09j9j76j43
881B4L1k0P3rL2M7k3K1P3K4l0m5n0k7O5J9p1k1N8j3r7J2Q4j0K7P8Q3k9k07O7P0p9l7mm3pM2
918A08P3M6Rk5p3p2J3nO2J36L8r1l5J2j09J2N6r3N1R3m0j09M3l6LP4J35J3p5o5p1pK3Q7R3
953B74k8q8lPl7R2J21m4j63M9L8J4m3j22J5P2j6j4l6RO4Ok7k7O4P4k8j29N9Q3l2o3P5J14k1
988C09j30m3O0P3Kq4j25K0J8o0J03J26M5n9l6j6q6NJ66N0q9q2q3K9P8r1M2K14K3j10n2Klo5
1022A51n8Q3N6N8P0L6k6o5n8j16J6Q6q5L6J22Kn2l5j6Jj4k6j6l1l9M0j4o3J11J00J3p8j08
1055H1n1K7J2j9l1J9M3J4K5M9J8m4q2m3L0N5m8J1O9j0j0O9J07L2p1r4n7R9R8K4k4j1Oo5r2
1090A36n8k6J0jO2J08j3r7jJ7N0P0p7j27J99J4j31j06nO2O0k0N9N2QPk8q2n1Q6J7l4oJ2J1
1125A77j9o3k2J02Pm8O5L2J31K9j66j84qj1O6O1j5l9M5O5K6l5m3J7O6J7j02j33P2pjpnN4m
1160A20m4Q2N7J1n4r4N1O9K2qn1m7K8N2J9j4m0n5m4PR3J38N5j11j00M0j0Mo8o6Q5Qn6l4J6
1195F1K9N3L6om6l4L2L1rj0mJ7O4Rq2M2N9l4n1q7nO6j2m5j5j5l5M4J0J2L4K8J9j0%lo1j2
1233G0
##PAGE=	F1=33355.897592842811719
##FIRST=	33921.252635810000356,	12655.339635440002894,	0.014239247888326644897
##DATATABLE=	(F2++(Y..Y)), PROFILE
-2861H2no3J12O7k4p3q0P3P8kr6M2J30L2n0n7l5k3j5oK1M5K6j3j9K8N8J8m7o5m1jK7k2k1J29
-2825B10N6o7j26N1N2n5kM4l9kM5J3oM0J5n9K5pm4n9o7M0K7J03J05O6l8j06o3k6m0N2J02K8
-2791B68p1q8mL0N1N4j1o8k0N2l2QJ48j1r7l9N2Q0j8j21j36M7N4L8kl2k3o0jK3m2N5M0M0L
-2756A67l5L9N7oK8N2M0L0K1k9p3o0m5l2r0NO2l0ML8J1oo7RR0rl3o3nP2l4p2K11J46jm9n2
-2719B91r2j00j6O1J03N9k3p2k4O8Q2n1j69p3L1J94N3j66p7R8M8n9n3J42L9l5r2qP5J7o9j36
-2687D6O5k6J26J08o7j54l7J05j9jL9J7on8l7N8J5j9m7k7k5NoL5P1L0L9J26Q0n0j30j12p3
-2654G1P8J05j6q9J01O9p6j22l2Q4nj12L3Nk1J23N4n2k8pj21J05J57M9j46j45K10Q2ln5k4
-2623B72K2n1r1o1j7j8N7P8J07M7r4j42p5K7R4M2j%Qk4n6P7J57O4n9j31o8j0k9K7J12L6r9
-2590B01j40K4N0j3j7J44J16l3j54j32nJ27K5p7N7j0r9m5K6oL8P0R9R5K6p4j45RJ17m6j36
-2559I2nJ7J5n6K5J16Q7k1j33k1P4j7rK5l7r4P0P3N3Q7P8oj43k20K13Q2o5q9j4Q2J12J1j06
-2526B76j11m0Q1j7l7M9k8m1P2On6L5m1l2J23l5K1Q4r1j23P6n9o9Q2M5M4M0q0j20J65%j18
-2494A01N8O6j69J67J43n3j13l8M7L9n9j19ML4N3o8NJ68L9j15j34k2N2K9m5k8L9l4k5M9N1
-2463A22ql2J20J16l7j86K7L5j27J18J15M5K4j1q0q7M1N6Lr6j48P9N5M3pPl6p8Q9qj25J06
-2431A35N5j1mq2m2J23P8j2l5J4j3mJ9%N2J2m7j6l6n4m8L5N9m2j03O6N5kl6k8j6P5J23N9q9
-2396B40j69J33O6P6M3m6m1j04j46M1J14Jp9m5N5N5k2n6m3kM8K2m2m3L5Q5J12qj36m3jl9Q
-2363F9Jj7J32M6l0M6Q3M1k4l5Qo1j24J9O4k4p5RM4lKl8l6J31N6k0p3j27J4J18P9lj9L6r4
-2328A95j67J47o0j2J49K0Ll8l9p3r7R2P0P4K3n3l0j1j07RP7j05P1J29l7r4L7K6L4K1j0R9
-2296C43L9p2j27j00K2Q8O4k2n9M7K3p4j27L9K8L9L8o9J5Q1j0q0j0M8K4N7Nj20q1J13op6p
-2263G3m0N6Q5J09J52M5r6j36j24l8M1n4j1J08P8N2n6j50o4rK7J8K0k1j5J02k3q9P7N6n8o1
-2231E4J60K8o3JMK9P1Q0R9n6k19P9J14J1n2j70j26L8JN7Q2m7j15K35L5q0K9Or9n6R2J16K9
-2198C67o2p7rJ22O4j27r1N2j22P0O0j22mQ2Jp2m5L6l5l7J10Q2K4k0O6O9o7j36n7M0K3p3n6
-2165E6L1J00Q8M6l8q6o0l1M9L0l8L6K9o6j06j5L5K9Q2P1n3jO7P4J0j39q1R5n5p0J72j1j79
-2132G1K01M6q4j2k4n1J2R2L0j01m4J3K4j4j4N7R0P5jj01nJ9j15j49J05l0MJ40O2l5n5k2K8
-2099B12Q4K5p8q6l3n8j9N8ql9J1O6K8l5n5L3J51P6l6o9p2m7J24N0j01j62J59M8n7r6k1J04
-2067A57k5j05Q0k8o8K7j6Q4J3o9N2K5r1R3P5m4r0nM1N0l6p6J16p7J90K20j2j84j72n6%R0
-2035A59J63Q0q6j38q2l9k6O0J6p4K4Ln7L5O7M0n9m9O0K5K7K9k3m2k5LL3j4p2M1k5O3J31l7
-2001B11j50j9l6R8J15O0j9q6j41Q3M0N0Mn8kj9q5J23K2j28K7Q2M2ok5M5L9k6r7m1Q5K3n5
-1968A56K3K6o3n6k8J9K1lll4Q5P8r4p0L5k9K35J27o6j44j10q3P0m5P8J32j2o2j3L5J16P0
-1936C91n7j43j62P8Q3K5m7L0M6k2K2mq9j09K2M9k3JOLM9mq1L9L6j7N0oj9O2K3j07n9J34L7
-1901B37n7n5J21j3j26o5L5L6J5QL0K9j4k5KK3po4l2N0K1lk1r3N2Km2L7l5J5Q6Q4L2l0M6k8
-1865B51j32n1n7J13J18J9p9p9j0M3K6o7L5J40M9o3j08pN9jl2QK6o1j07M9j2O0P7M2o4j19
-1833F6m2L2L0O5O2k0j20MO5n7lN2q5J12O9K1m4j42K9N5j0L1K5m9n4M7K5k5l7NJ2QR3lq4n3
-1797H0l8j7J4J33R8M8L7l1j13j26n7j4O3P3J5m7n3o3J11R9Nm6p2n0J10Q8Lq7NO3O9M9n0n2
-1763B47J43N9q7q7qJ0j7P6P1n6j12j03J5KRM3k2n5k1o5J07L5k9L2O8Nm1l2R3K0q4nkl0o7
-1728A12n7R8L5Jm8k3J07J17l2j21o5K6j4o8J22m5q9K0j7J39Rm7k5p2L0J67J33J1j26q5J7
-1697B10L0M5L1n5j48o7Q4k0p5J30M4q8K3J8o3L0L6M8L7m0r6o3J03J77O7q1j48O1J29j2j27
-1666B20j06o8J9K7p7J00N2N3J9r2j13J71P3RM2k1q4k7N0k4m6O4j9o4M9O4m8p4J5j4m7k6J91
-1633B68Q9p5j58p8N7J1L0N7nQO6N7J9m4j13p7O2R8N7Ql4m2KJ3j0qn3j13k9K1J3J34R3j3p1
-1598B40m7J3PL6L9m8o4pj3n3M0K1N2J21%j55j40Q4K2J0o1l8K8n1MJ02P3o4PN8k4J4k7o9Q8
-1563A98M9j4l6n5k4%k7p7N0M6N5K2l2o7m9K4lk5J53J42J1j09j09k0k5o6N6L5J03Q4p2j87
-1531C1J56k1j14j7K7K3J6K4M3k8r0P6lp7M1J63N0j26o6Pl3k5k2J33J41N7q0j14pJ28M6j32
-1499B07j30Q0L0N5O5k2o8K5J0n9m3K9L5l4k0n1l5J32m8j29P8j4mQ0M8k3m6q4J3O9J5N3p4
-1466A40m0J24l8LM1lm6p3p4J4N5j4m4O7J71R1n9p1j4n0n4P4l7j28J16k1j17J38R8Q7Q3Qj26
-1433C01j52j2O5m7o4J0p2L5Q1R7M2mj05j11J48O5N4K6r7j31m0N8K7o4N1P8j5n8k6Ppn4RO5
-1399A60K8on9j09J14Km1l7N4N9j2J8O9O2K8j8q1j26p5j4J11P1m8r0lQ9P1j7r2KJ10O4j0n5
-1365B19pK5k9q6o9l9Q6K9r5Q2N2q9k8N5N8P7nq3q0n2N0J6k7O9K6j15J38L6j12q6Q0J26L9
-1332B61m0KN5rp6qP9M2j4qL7M1Qn5j21k7O7m6r1%l1o1K2L2l1J17J24jn7l6m5KK6j0N9Q0k7
-1295B60r7m1k0J18J93K6j26j01JO9N1p5j83L5N6m5K0J04k6j02o3L2P9L3jKq6l6J07j07N4
-1264A31N3o9K6M0K3Om8k9K5J9K8J8l1L9R8J9o2j26j25J35K5r5k9l8Q8P2j13Q1O8j31N7J47
-1232C02K3l7n0p5q2j7k7K4Q2np4O1J07L2m9p8k6M3k5p5P4k2r5P8poj6j9P9J0p4oO3RJ0K0
-1196A52k4nL2qOjl2oN9N5k3p4M2P0K9k5o1Mn0j40Q9j3K1M7P4P7K8m2j08q4O6R5J49N7j07
-1161C49j67p5kOK0J6l3jO6k1n4M1L7K8K9pp1j04J6O6%p2lj3J63L1j38J14m5o9N0j2mjk4L8
-1125A54j7q5J88J20N0J1o6j46o8k7n5J28J9r5j07M4OQ0R5N5K0l4j21o9Q0Mj4k5q2L6L5k4
-1093I0J3K5m7J8M7o1qJ49O8j2r0j41K4Qm2Rj6K2Q1J06N7Nm4o3q9l8Q0o3M2J60O0q8j40j8
-1059A04J77J90N2j25k02j36k5J03L1q9%O6q4M0J08J7n8n8n1m6N1O2N5J5m4r2M6J05k7j5j1
-1028A59m6J0J1n7n1K8R7Jj06K8P8N4L2l3q3o7k9O2O8R1J44J01j6o5q7j28O4J31oj49j40J13
-996B09P1k8l5J24N9j09p1N9O7j4j11j15o7PJ20O8m3n2M8J0q5o0J51J20K9p0j11j12J2L7p0
-965C8R0R5L0l1j02m6m0J16k2k3l1N3K17O2j16j47j3K8q4M1Q9j48J59J73Jp9p4p5q5M4P2j1
-933A81j12L1J14J1l2l2m8LO0k2j05JO2K9o0m4K4M6O8M1NQj3q3l8K7l9k9N8k0j0k9K4J20P4
-898B71L0j5m1p5n4R3Qn6pJ0m5r2K5P4P4No1%O0M1j6q8L3J17Q5Or3j09o4k0j6K5O3K0j0J4
-862A92j6j16J12M9q8k5m5n4O7O6m1m8R0N1k4q3lR3L6kk8n5N0M4m8j24N1J07Mm5l0Nj9m5j4
-827F4K7N5J3k4jM3M4pl4J7N5N3J6n3p2k8m0p3J32M2j20n5L3Q1O0m6Q6L1o1j0J1q0j41J72
-793A90Q4m9r5m1J5M6m0N9P3o8j19LN2P5L4p4j20J05P4j3p4M7J19n6k23K02O4l6r2o0k1N3
-761A14O3Lk7k0M8O2L3N8Kq0m0O5O2m8n7L7L9l8q8j0l0l5J51k8j91O9J2p0m8L1Q7O8Pl3n3
-726A15M0J38Q9k2q9l5M0j5l7OKk0k5nJQK7J0p9j15J27L5N2L3q7j04M6Q9K8j8j5j8q0q9J53
-691A86N7r1m9ol4K07J16k8j07q4j3j3j0mp6O2L9n2m0P7P2k4o9l7lJ8mJ6N8k5n5L0j4o1P4
-656A13J21L6p9k6Q7j2j28l1J92R2n2j27j27nO6Rk4rQ7J6j18J4J12J8n1o3J3JJ8L1j0l0rJ36
-622B61N8m1o9j08k2J11l7o1J22J03P2k6j66n9L6o6p3Q0Q0mn9mj7J9N8q1J0J99O0j31k20J10
-590A35M5J02N9j17q9J34N1n4j02o8j7L0J09J16Rq8l5J1m5m7n9J3O6jq2rM8j4N7K4q0n2P3
-557A23j1oL6jOQn1k5Q1J11J33Qj73k05k0J47K08N9j19j59M1O5k3m7m4r9O1J76J75M4j46j59
-525A94K3pm6qK5ljj7m4l3RK7K1P7R0M0J0l3j14j06K48J34r4j34MM2j1j05j14OP3M0p3nO5
-490A80k9p1m7K0J13R0j5r9q3M1L9J6n1m4J71J0j14K9Lp4n0M7mM0Q8qJQ4O6n6j24j15Q9L7
-456A80q1m6P6J56O0r5j08N0J42O5p8j41q6oK9l3J2m6J5J06N7k5j4K6l1m8L3k2m0l1j3L3K6
-423A22KN6Kl2L1K1Lm3l1N3P4k7j48J6J20Jo9mO1N0J8K9M8J2n5o2pm7j47J28P8p9p1J29k8
-388B04j62N4j5l1K6n2O2L6k6k9m6J04J89P3j01j69o2J09P5J9k1m3j3M3j2n0N8M6m4q5l0k3
-356H4L5L9Rk6r5J07P0K3pr7P6J23k7m1q5j40N3J69O9r3q1J9l0n1m1j7J35O4q7L1J06l4j15
-323A45L6P9Mn3r3JMo4J09N6l8k2M2J2l7l8o6qN3K1n3o4Q7N8M7oj07J4J26O0l3o4oj0qk5n9
-286A00J08N4p5L2R9m3j69J48J69K4n3j14j84OJ31M5j2j3Q5J38M7j42r5O0j10j86J4k5QP7
-256A24J6l9j5J9k3m5J51J20mj26l7J20J5j23j30P9j6jK1m5oO4N9O5j0j07j01J5L0Q6L1n2
-224A35n9jOKO5Oj38K35R9q9j14O0N9m9j22Lk4M4Q2K0j1K6N5L8J4j7m2l7m9r3J22J56l6j69
-190A77n0L2m2lQ2l0j28L4k3Q2J4j30K06Q0n4o4n8J8P0M7L2PJ0J5o6j41N6O0o2p1J8L6jl6
-156A17OJl0p1K02J55L4o9j35j58O9J50M5p9q3L1J7l7q8J12K38J21k4o9n4l7l2n0j4K1m2J21
-124C68J39p5j99j62O4J65n5j93JqJ46P9j2n8q9m5J3Jj1pLRM4Q2Lk2M2N3joK9Jj1J4J2m0q9
-87A85q4p2J9L5M5L5J5N4M7l5q8L8Q6Kp3r7o9ON5K8L0M3O9Q6L6l5m4n2j01o8l3nJ3N5Q9J03
-51C18O9o0j63l5R6Lr6q6O7N5k4o1J34O3n8m0M9M0l7j17P2Q6P2k2j70j41M4N7l7k5O6J6K7
-18A62M3M0O2j9j33j41J24M1RJ9k4o1KN4P7N5m0j28k9K2m8q3R3J14R1N6Qp4k0R6J0j40k23
14A5J61M5o4p8o4Q1Q8k6j35O7J2P3M5r1j5RO9K5o7J8J23O8q4j06Q3J48Q5r6k47n9Nj9K8P8
48A75R9ROQp2j05J4J44Q8kn9o4q0n1p1Q6O7o6O3N0j1KQm1l2L6k4L2J40mj49o2N6K0kj7n5o8
86F8N1M6o7n1J11km4R5L8l9J8lm9l7P0Q0o8j54j4jK2J17P5rL6J3q6m4J12L3j04o9M9N5J2r5
122A65r5J09l1j08R0M2m5r8L3M4Pj5m7k2j3R1L5l0j1LL8M8l2m0J26K44J20r0j65j52l2J05
154B74l6j71R9J49K5r5j13k8O8J5m6j8p2J27K05J19l3j56j55k3J33J6j23j13M2m1QO0l8QQ1
185A68L0J4R8J27J0j04j13o4P3R9m1j76m1Q2K0M1L9JOM5K0l4m2n3r6l4Q1Q3Nn1n4p4J7N0J1
220A43k2J7J19O5r9j69L1l9K6J05K6m8k8N0N2l0l7OrK9Q3K5p3j54L5J03L5J0J6n2o3%j5o3
254G5n5P3J9j1K3%k4M2J9j0J1K4M6M6k4j05r4lJ4nK6M5K8P6J08N4m2j33j44O2K6l4L4j4k2
289A31N0O3Oqk2j00p6J21L5k4K8k5m3J00N3r2r0L7KL9p2K1O0q6l9J63O9q1j18J8lk1n8O8O6
324A72l7lO5j1r7OQ2k9p3j4R7O0N4L9k7l7J8Or8q4R9K4q8l9Q0R4R2j3p3o5p1m8L8L1Oj1Ll5
362A13M5J61n5k59J90pq2N6R9R0Q6Nj23j99N2M7j21p1J5k2K4M5Mj0jM8O4K1pl1%Nn6M8K5j04
398I5l8R6J2k0n1P3P5Rjj9p0r5nJ29M7j12m4R2k7q5M1L4l6J5Q3L8l0l8l2k9L5J6L7P5L2l8
434B64q7j27P0R8j8p4j2J8k1p5M9P5K6j1K1J1p0l1N7O4J17J20k7j42k4M8J9m9j06j20j4R6
466A45N7q6o1N5m3J46Mj11q2P5J75P1j19j61j2M1m5N5M9j2J9j7P3J54L5o0p9o3n6KJ57J4j53
499A67L0N0m7jL3j9n2j9P8O6M4j2j20j19OJ04N2o0p2n2L8J10pj08n9P5N3Lq0J5J1p3O9Q1L4
534B19m4o0N4j8n4Jk7J0nMN3p5P0J14l9j00k3M5J8p1L5K17R2j38j37Q4k4PN2j4j04q6Q4J4
568A54n6K3P7N9k4n4P5M0n4k7p5p7J73N1r5l5J9p4o7Q7L7n8p4J44R1m5j26m2K0j4J42O0j13
601A42J3Q2m7m8O5J08K9n9p6n6K4l9k5J9l9PN9K6n7p3j4K8K5O4J0J9L8n2r9l6O9K6l7o6K7
636E7P2M8k1nn5p9MN4K4QJ9j8%J18J00K6r1j18O2N3p4j2J27M0n3r0o1m2n7Qk9N1N3J3m2j8
672G2N0K8j8k1L8Q5Lj38oO8j5p0J1J03P2L6n3j05o9K3J55J06o2j11k3Oq0Q7O3j03n6Lo5J20
706A34Q6lp1j05L3N1K0l8l5M5QP9J3q3q9K8JJ0J00M7m0o9m8%j5K9R4N0m8kj8n1l9l5k1M8P3
743A39k1k6Ro2J04M3k0l9n5O6R8J10P7j8j11j11J5l5n0k1o4J06lM3J5r6p0M2K8N2M5mk8qL9
778A89%QN2L3RKj4p1j46N6Q0o1j08P7M3m5q6R5M5K2kl0j%O4L1l8R4q5j51J92km1l8kN1mp1
816A47r1j6Q3J7m7J3O7P7l4j50L2O3Pj1k1J02O2n0J4j9J6M7l4l7km0r9N8O6kl3j5M3M7Pn9
852B08m1K0l4K4J66J03l3j32j50l5R7O7j6m7j3n9p9K8K4l3k5Q5L8J7P4Q4k9j39o1k2L6N2p1
885A04m5Q5J%O3M9j3n6n8PP6J4p1MO3k1j10k2J25j0m6O8R6kj85pM5l7L7k1o7oK6P2M3%k7o2
923A12q4K8J6O1J53L7j04o1K4p4p4O7n2P0O2l8j19N2k5j6Q3J68L5n9o9r7k1L2J13Q5m5r6J
956A65Qo1R7J05m7j11N0K8J0n5j21j0P5Onl8mN5k3k0m7P0J04l0j51O5O7l8p2Q0J34J1j13n6
990A28N1O5jq9j20P7nm5J02R8J2o1Mk8p4R0J13mj13n7k1L3N1p3o4K04O7o9n9oj7l0m8J5L9
1025A65O2R0O4jn1p8j15N2Q0q4k7J13Om7l9p8k4Ok8j0j7K5N3k0MJ06O1k4q7r0l6K4M5L0j9
1060A11n6K2N4P7P2J0r2j20l3J3P2n9J6J14lo0NR4P7l0r9m3Q7O7%k1L2K9p7q7n1k9nl6J16
1095A67J29k2j17k2L6N1L7r9q6J87nj60m2%J9P4l6K3N6M3M8Qr5j22J53M1o4m0K5K3k7p7r4
1128A2J18K7m5N3R3J53K9j56j87n7j7L2P6K3k3ON4K3l2k1M2Q1Qj19j38N4j0J2L4k9nJ1n5P9
1162A26N5Qn8k4O1K0oK3ok1K1L3Lj4k3l8l6LQ5J18K4j32j02L2j1K6n1q5N1lk2M0%LN1L0on1
1200A24l8K0J6nkKL5R3K7r6m2O0k1o5r8R2N2k0m0Krn3J9L1J4oj1K2L3M3Mo2p4
1233D7
##PAGE=	F1=33320.562902657366067
##FIRST=	33921.252635810000356,	12655.339635440002894,	0.01850632205605506897
##DATATABLE=	(F2++(Y..Y)), PROFILE
-2861E1nK2O4L6j9m9p5N5Q4Jr9K1J14J9l5j6j0k0nKJ2K9Qk0qL2N9N2kq0j19o5M2m0P2J41L4
-2824B83q3j23J4L3n0M2N3l1k1K0pj8N4Pq9N3Jn4n0K6K6n0J20J39Q1m0j14n5k1o2M9R9Pq3
-2790A56q0j1L5P7R0Lp5l1M9k3k3J63Lj20p3L8O4jp2r8J4P2K4l4l9Pl6NK1n2L2NJ4J4j8M2
-2754A42M9K0P6M7Kj4%k0q0q6p9JJK5L7k8K0M6L3Kr1j9R9J8J6m1p3M0K3j29J60J64K3Kl7j29
-2718B20j09J0M4N5L5m2o5K8O9N2o3j36m1K3J63O4j29j31J42M8o1o5J28P4J2r8j13R3L1r7
-2688A41j08J03r2J26J32n0j50k0J41Kk4jj4Ql3q5O8Q8Nm1j7j8k5k5%K5L1Q7J21N3l8r3r9
-2655A98j06OJ01k4l2J66O9r4j47k6Q8k6j49J02lp4J28O1n3k1J2j16P2J61M7j27j72J68R2
-2626C01L6k3o4pl2q1n4%l7L6O7J02P5o4j17n3J8J01M8%k4o2n5j3R7J48M9l6p4n1l3m1K4J06
-2592B87L1j04j46MN6KjJ33J14j9j31j25k9J42K4j36M6J7j00J0N5j2k7L9P9J05O7m7j54K7
-2562B07J20j05j77O4o3l2K7Q7O3L3m8j06R8N7m1k7Nl3n1L9N5N4R6R6Pj51k59K27O1p0n6J6
-2530A93N2P3K2n9o9kM5p5k3P3o4r5R8Ro7P2j6kJ16m2QQ6q5k08J08mj03N7N2M2L6n1q2Q4l2
-2495A47o6Q0K6j50J97J15m6q6j9M3J8o0r3l7L0Pn1R5J01Qr0q6KP6M2o6j07Q0k7k9O7N8k0
-2462A59o8J32J07m7j50J0J5j22J03J01J3Nj0p9n8R1N7K3p2j56jL9L0L1Q3jr3M7J3j04P9N5
-2430B32q4n9n6P6J00O9jn4oKK8L9m5nJ7k8j4q4q1l4J12N9n5p0N6Jn2L4J6m4J06J71P4j21
-2396B99j67J29Q1N5j6o6Lo3j47m5J29jq7k0R5L6l9ll0j6pk8o9Q1M5J2R0J5r7l4j7p1k6L1
-2362E2O4J32M7l1M0Q2K0o9m2M3n3j16J4M2o1n9Q6M4m4m2k3p4J23O8k8p8j05N8J01P1j1l0
-2330B21P4l5j87M1J8r8J64N1Ql7j8o5j26J01R8Q6J0o3m9l7p3j6L6n3P2P9l8k7Q3L7K0K0j6
-2297B81O9M0p2j24o7K6N7K5j6RN7Or4j58N2K0L5O0n9l3Q0On1OL1K8L9j5j10r3J08Qo2k3k7
-2262C9R1R9Q2J11M2r6j70j44J3M3m8O4J12P2L8p5j53m9K7N8Nl6n3jJ10oq4RP5n8l9J39Op6
-2228A47J0J3K7R4O9P0p0j72J08P2K3n1j99o8L7j9O5R6m7j57K52K7j16K1K0q5l5Q3J01K5m9
-2197B92o3j7R9N5r7q2K4j30N7O8j32J32R1m4p1m9o0k8M6Q4Q6M6k3RO6n9j17k1J0j2r7K0J4
-2164I7Q2P5M1k0p6n8j3O1N2j8l2l2q1n0kK7O0M7J6n6M6P4O9lj52q0Q5n3NJ34k2j52K19M4
-2130C34j15l5kk8K2R1L2j07r9rL6Oj0N9J07P2l3j27KL5q1j30M8j3Q6J50O4l6m2KMK2qp9o9
-2095A49l0o5J0N3j2k5L9O4Mm7o4Q1J84Q0o0j24j00n9Q0O2o5p6J49N5m6p9j09J6nPM3k5k3
-2062F2n4O7N7k3q4Q9K1o6L7M1m0l7K3K8O1l8p1J21l4J67K11pj66j73j08j1J00J66Q2p7j34
-2031B10p2j8n6j5Q7on5k8ooRO3nk2J0J1K8K3m3o3QJ6L8l3j3J07k5j13J70J7r2m4N3O9M4%
-1995B48l8l9j02RM5L5J3l3Mj0q2J04L3j08l0O1L8L5K4M5K7k5p9l9P9J4o5L6K4q3r7RN0ql0
-1960F5J5MO0M9r2k2M4n8K41J23q5j47r1p8M4oJ20J29j6r1m6L4Q7M5m6j26j22J48J00%p8Q
-1928B12L3l3j1kl1o5m9L8RL6k5n7O4Np5J29O0l2J6mrL2j0r5j07J08M4m4m9Q2j0p8j5N8K1
-1893A46k5j7L4M1Lj8J0L5k6p9kM7K1j4n3n5N5Km9J8qj1L6O2P0pK2%r6l8n3Q5J17K4n6o6m0
-1856A15NJ2m0Q8J48M4q1j04kJ4n7o2J5M8l2r8O6K2P0R1K6q0j30n0N5N4Q3P1k9j33r3O0k1
-1823G5P1K9j17O7P1L7l1j26L7O4J9M4J8o5q2L2K5k2l8j6J1M5Q9k0q8j6%lJ3J01O0K8L7n9
-1789B90j32j09k2rQ3O6j7p2o5L6R1Q2J6k6o6j34J46J42M5r7q0J8N7P1k4l6J51L2j01o8NJ
-1757B74l9P6J04m9j31j35M5K8j6N5J7q6q9k1J10N0j1J9M2J3l6n8N4mn7J4j3m5o0O5P9j6m7
-1724A32m1L0J42R7m9j21q2k1k5L7J08p4p5jM3J29j9p7k4n4RJ60J52L1j48j00R9O8M1kr4j67
-1692A04n2P3k5n9J41L3j16JMo6R7N1O3K9n6j02l6L2J52Q3m5j12R2J28l1j20q7r0m7K9n5J09
-1660A22O2L3j1q3m1J14M6J7N1k6o7J7Q1j5j36RL8o0RP2j7q5Jml1n3J34R2l6j13n3N2J8MK3
-1625A64k0RR1R9O0l0j18j31K2J13O3K1k4n7k8%LK0m2j05O4J6n2J31Q5n2r9j8N6L1j4k1m1
-1592A96m6j7k1n0K9M5M4J04L3r4j47m6O0J7o3KOj6M8O7O8l5J7K2o0Qj3pJ04K0n2n8m4j0J6
-1557A27k2n7P6N5M2jp3p3j5K8j3n2J30J29K9o7p8l3l9p7L5J6J24J10o8j92J44j0j08j0L3
-1526I0j4j9N4N5n5n3J15J8m8r2J78J01j10j24j8l2MK8J01J15M6m4m8J0M4nr3q3Oj3O6J13
-1494B93Qp9RMo5m4K1L7k2k4q0O8J15q6j09J05j5n8K2O1Ql4o5KL6K6Q3p0q3J23KP5M0k7q9
-1459A88j29RO7K4k3l5J04J87N7r7q5rl2m5L9n3j62J16j6q6J12R9J33J08k6j72j74j6M6o9
-1429F0O5N0q6k5R5J09O0Lj13j05J28N9M1K8r0j20k2M2j9p8J08N2n4n2LJ4k2m5M6J17N6j8
-1397B87q9j82J52K7o8m4M7N0o1RQ1K8oj5l7n3k3LO3K7n6n5L5O5L3l2q2lR2L7k9LM9K3l5j11
-1361A30j07M5Q4kj32J54M1j05m1K8O9R8qj02q6n4M9J7l9J11N5r3n6L0%j4j2J62O9n0n4O3
-1329B50J7q6k7Q4M3j0J3P8O0j0q8j48j9Q7k8q5J0j0p8k9oN7J65J12k1q3n9qK8J3k1K1O8k5
-1295B65j04o7m5J12J71M0q7p4qQno8j11O7J5j7J0N5ln3q7P8N7QJ5L0p4o5J06o8J0K2k9P1
-1261A75L1%J2k9l2K6K7J4k1n7P1J27K5p9j44q5J46K9j05n4j0Q9P3j31P6Q2j44kJ37M1J7R
-1229C14n3j23r7lQP3k2l9R5R0K8m4q5n4M1%o2M1l0rM9l2ql7M9J09oj24N4Q2j2k7K3k5q9O0
-1193A35L9j6k5j7pQ6P4n2j40L8J04P0Mq7m8m4p1O9m1J3O8P7O0J7l2q8j35P0J31J29K8j28
-1161B81j77l5K8kJ5J0m8N7N9k1K1K9k5KN8K4o6r2rK3Nm8m0k0J48Pn6J15l4l1j0l8K2M1LJ6
-1125B12l6n7J56R4K6%m9j30o1J2j18P1O2m6q4l2mJ04J13O9K2m7j51n3J23J3l8p0q3Q7J6k8
-1093I3K5%k9M4N8l7m7J59R0oq0j30m8nj4Mk2KJ3J06O5j6m9k6r2O4R4q0m0J79N3j20j59lJ75
-1058B21J94N7j06j66j08m7O5K8o8KP1p0K1J02pj02p2J7j3M3P6P5K2k7r4m5J30k7o6LlL1J8
-1025A55o3q3M6J05J4j17K1N7M9P7M0m4q0m2pk0P7J87J11l9q5p5j05P4J23l1j79q6J73Q2m1
-994B94p7J29N5j20k6O7N0l8j16j04o5J5J24R2m4j39K1M2o3n9J45J18L3o1q9r6p4M7jJ04Q5
-963B49J9m8r6m3jP6m2qk6J9J80L5j04j21J8P9p2j1J23j52J58J91k2j01n2m3r1nR2J5r9m7
-931G0J55K8o6p0m3N4P5jo7k9L2Pm6l8L3O2M8mn4j3L8nk4ro1j6M4j2L0m3K9J06M9K4Lk8p0
-894A88p6M1M1Lj3pn3p8L4M7N9Nq4k4O4N5J4k7M6N9N6K3o9q1l2ql9l6N4N0%j4m9r4J21J8q0
-857A14om7n6Q3P6n3p3J37O3l7j25J6J15Lk3m0n9R4N5n7j51J36J11l3n2l3m0k5n5j9N4N5K8
-824A56J6L3L9K5k5m9K0N6N1N1j8j07j15l3nP3K1j03j7K3J07O1p2L8N1l6j3rq3q2J54R6n2
-791B52j15o3K0L8J9J26M5j12j44k9N9J01L3p8j45J43R3k7j36M4J31n2j59J45N6n0p8M7Ko0
-761A06J2K6%pK9M8N4O3j8q7n9J1J17M6j9J6L6l9j10l0j4q1J02Kj41K4Jl8MP4J05L9m8p8p3
-726G3Q2J06K4k7j5M6O9j0r1n6K6K8Oj9m1k7J0J3n8p9R2J1J7K6n9o3R5J16pq3n7k7k6L5R3
-691B23pj21K9J4q9J88J19j4r4r3n0l2L7L7p5%M7j3m7O7R6l5j04m7L2K4pK2L0o0k7Q1k5o4
-657D2P6J12L5p1k2P9j2j27l1J80Q1n8j13j03k2P4L2j6m5J30J8j55P5J16Mp3j28J7Q6O4M3
-626B88n7r7kJ35J8q9k6k0n5N4k3l0J05R2P8j4j25k6J4n2k4l3M8O4k8m3j9K0L3p1J5J61N3
-593C44j19j72J08L1M8K8j18%J32K2n8l3mq2q6J42J37L0j11r8N7j2o4p7M3J03K2p6j12K4N7
-562A06O8k1j21P9Q0j2l7J0J0L9J9n8l1R6R7Q9j2j76j72j5J44K20O9j15j72qN5Rnn8j11M8
-530A14J51J62L2j40j12M0Ml5lJ6j3k0l7o0m4lL5O4J06R7L0nl6j11j23K31J21j25j20J5L8
-499B69J5j02j07M4J06O2r7n1R0l0q6l9NR4P8j9p7q4K1Q5M6o0j35K00K1j45N7K0q9m0j5oO4
-466I5J05L1%N3L5q2j48n7P1J5m5l4J05J72O0j09j40j4J17R1pn9m9l8m1q0J9mM5K8K3kJ5M7
-432B18%o3k6jl3m5l9P0M7k1L2K6j5j1L3N7j5m0mL0nj03RJ04%l8J4L5K7MK7P5M3o4r7j8l9
-395A74j38J66P6j05m8J22k6j34n4M8N7mr3J6J5n7M1j6O8K06Q1j15j78p5J02N9rl1pM7O5j6
-363B37r4M2N2o3q7opP9N0Mk8j00K3P8M5K4l2N5R4k2n8q5j08l2J68P1o5n3Lj8k1k5q6J45J07
-328B87r9p1J06l4j07N2P0K4j9p2k0l9j3J58O7j3oqq6m9%p2kP3M3n8j05J07P2M6l0j24Q4J36
-294B98M3j00j66J25N8l8q0l2J06M0n5%P0pj17OJ31K7m1r5j42P6O1N4J1l3O5J38M6j30k3P4
-262C70j20j83Qk3L1O3qn9l1L2K0n2J04J00k5j08k4J17L7r0j25R0jm3KoM5NM2J27J0j21r8
-229H6k9J2Q9N0n6j02k7RmJ15K5j58K30J01r0p6Q6M1q4j55j4NJ08N3ojM6O0L0%k3l0k5m1q5
-194A40M0J10l5j12L2K1m4RO0l8j42L9L7P1Qj12R0N5m6l2rJ5L8M6N8L0JKn9j31K2O2o3j02
-160F1R3N3l2k4Ol6j8p3J81K00N6q2j52j59P4J60L0j24p3J13K8p7j19J12K14J13kl8m9n2m0
-129C44n5jO7l4O8J23q0j95j49P1J78p5k44Q8p6J71J11Ro3j31l3L6l6l8j0kJ8O6O6k6k5N8
-97B01P1Mk2J7K3K8L9L1m1j04j11j07N0M4K6P1N0j0ro3r0J21N9m5p0m4k9oM4J1j9J2P9J03
-63C14M7n7p2l4l6j1m4n3L3Q6J01J24Q0q0k19j00J09j1r8m3O7O3l0l5J68M7r3q2M8O6j4j15
-31A26K5J10Q1kj24j28j8M2l9m6O7%rN2R0Q8n4j69l9O9K2J3J2k0j1P0P1M6J8n0j21q0L0nm3
3G4o1J20J29P8L6o5o8J61Q0j25k45l3O2K4qp3l1N3k8o3O9kP8M3q2mk4P5J5q0L2Q3M9n4n5O2
39B22J23P4r7k17Ml7K9N9L8L7l1N8P7n2j12l3J13J08K8n1q0j23o4n2J40M2j17P8L0l3oK0k6
72A49j8O0J2J8Q1j9j36l5Q0L8J2nm6n2J3Rq5nR4k7n2J14L7n0K6ln0m3K6R9j0r0k7m8K1J34
108B22N5k9L4qj07j9J35K8j35l2O5L2K0q2j52J49jp4O8L3n9j08J3L3K0K6j5m5m1K8L9j7j3
141F3O7J25O1n2o3O6J64Q1o5j30j31M7J23o3k08M3J25J9o5p2%N6J0m3n0o0J45J82J15l6j59
172B95j53J3J40K3j00j22k5m0M5N0LN4N7J7j0N9J32K9q7j00p3O1R6m3j91n3J14N1M5Nn5j1
204B26N3ll9j6m4j12J7J54R5m0r6m8j6kJ4Qj9QJ05P8o5j26o2j9R2O7K0k4j4J6Rm6l5M3nm8
240A26O3J8o1j09M2P1M7O7O8m2j14n2%k0m2j5J7J9M1J5o1K5N2k6j2M4O7L8l1p1o3m2K2j2r
275F0L0N5Q7J01M8m7j27j24N2K6rO5ol7K4K8j0J7or8q4J02K4l4Q3Ol7P4N2r7j28K7PN6j03
310G7Q3J24o6j74J32J20n2j45J2j8Ml4j0O5m8Q0J05k1j38mJ09m2j24N6J10O2O1L1o2o9K5K5
342B74j02j48J38L0p8r2J00J08J08j2q0k6l5j01l1O5Nl7M0l9Q0K11n5k83J50Mj07lJ06J26
372C16J05j5j56k02J82M1j32j15J3J1kN1Jk5J1N8M7K2L0mjj9m7Q3Oj29q0P0J1J5p9L1J00L0
406B28J3j4p0q0L4J16M7r9j70R9j2k0O9Pm3K8R5M2l5m7m3p7K9O5M1N6K6l0p5j28N6P7m0q9
440E6j1L0J8k4L8N7qk6M3Rr7N5J08O4Q4Q3l5j26k7M7M0l7j20j32l1L1P6m6r4O1pJ39L4p5o1
475A16K3R9M6r4j23l3P5jm9L1M8O0k5K6J45K1p7p1k4k7jJ81L8j70n1P8PK4J5p7j12RQ6J02
509B95Q5qj30j35m1J29O4n5o3m4M1P6k2j00p9P8N9Mp0J0j0j5R2O6No1n7L2J1k6o5l2K8QJ8
544H8K7j01J51R7m2r2l9K7%q5J24J99N4j57r4O8l6J6N4l4j56M9R5j4p7j4O9L6l7n8R5N9m3
577B29l2p4p7J85P5q8j06M7k6j03P0N4n5p0J38J14k5j38p4M8j5J43O0j48K3J01l6m7M3O9J2
608B97k2m0r2j8j2l0N3j1MM9J4l8n6m9O3M2L8J7J5Jo9p8L7L7Pl8p5K5O9M0k4n2p2rK3M7OL
646A02L0l4j0J44R4J0j21j17J48O8j08q5J73O8n1j05q9o8mN9l2m3O7K5l9J2M2J5j7m5k1J15
678A83J0j47J04N4l5p9L2J27R2L2o5j18q0L9J73J23p0j52p2j8q2J02N1r3KJr0J12J17Kj02
709A53j40J12M0m0m2M3N6k4j5jk7o7l2L1O2R9L3n4o5m1Kk7JP8O3J1K2l8r2o5o%L3L9pJk2k2
747E2J26K2n0n6k1O4N9Q4P4rj05r7L4m3l4Kr5J09O0N4k0j10p2J9PP6P8ln2l3O6J9l3K7O6M2
783C07qn8r1j12J19Q0p2j28N8M3k4q2N6N1J8j4j6N7J9J5j6p2J37m3j95J45N3K8o0n0M8Mn8
816A39q7%N2jp7K1Q6J01pj09j9O0L1J8k4K9M8JO3rl5Qm5o6J0K2q2JQ1K2k5j3L7L2j6p7j2L8
854A96p6M8J94J06l6j37j59l4J01O2lj0Jr2j38O5rl4lP6N1J8N3N5l2n6J7k6PL8p5j32M9K5
888A10LM8N6mo1n4N4Q4Op6K8P5l1j28l9J44kj05L8J20J9j65m6LK2O7m4q7K1J8N3K4k3k0j7
923I1m5jL4N8J69K3j29p3M5l2j10J1OR1Rn9m5O0k6l8N2J71M9m6o3r3k0L9J33P0o3q9KOq9R1
959A89Q7m4p8M8L1pp0j08J8O8K4%l9k3N1n9k2k8Q0J17o1j29R8Rn8o1Q3J23K3r0n7L9M6j2p5
994A13qN4m2j6R0O0k9p0M9l4m9J38Q3m9j44l2M5L8K7m3j40J01J17j5o1j2k5Oj7m6kO5J09R1
1028C52K8l7r5j11P5O6q0l8Q0j1l4k7j36J12M9o9n9QK6Qk5N5R5K9m6q1o4k9J4O5P0np4j1P0
1063A70R9Q1Oj12j30l2k1N9p0P5J34mq8k1P4P4k2q7j4O8L4j6nO6L0r1p0l2k6mq9J42J53j6
1097C15j25o3M0N9J6j13l5J67k3j73J9qj7Q3l9m8Q6Q6P7M0j02k00K20O3r2p9M2K6l1n1q5K4
1129G9N0l5M4J41J59K5j34j57p4m8rR2M2j3l3MJ0j9J4P8J00Nj27r6M5j6RO8j7p0k5o5P5M0
1163A42jk6M1K2k6k1M7L5NJ6J9mj2j1j7k8j0O9Q8jj23p8J3lL4m6o8Mk4M5N7k0j2L8J7j5n4
1200I2l1J4ONPJ4N7J12L4r6q9M7j1p5m2R3L3l7m1K4Po2nM7J5k1o5L1R0O8J0n7r0
1233H4
##PAGE=	F1=33285.228212471913139
##FIRST=	33921.252635810000356,	12655.339635440002894,	0.011543517932295799255
##DATATABLE=	(F2++(Y..Y)), PROFILE
-2861D0LO4M1Mj5l4o4K9P8Lq8RQ1QmL7J8j7j3rmJ4ok1MK1N8R5M0q8j61j00M6k9J11J28J6r2
-2823B03j14qJ8n6M8N7k2k5lk3n1O2K0q2P8Pm8qN8L0p1L9J69J04k5j12n8j8q4L2R9qq2l8J3
-2788A01J3O1J10J0p7l9L1k8j4J63Mj32q6K3L1K3Ko5k3P2Mo9n2L9j2J5J8m2K2j7k2J1k6M1
-2754I0N4N6J12M0l8n6rj0r7q7K6M1Qj8%k8L7O2M3qj11m1J10N9M8l1o4PJ3j39R6J46K8O2o
-2719C95j56j51L6M3K9J2o8n8Q9O6J6p5r2j8J2J08O5p5q6J25M2p6j26J26J03P0o7j76O2L8
-2689B13j14j6R7p9N7J28m0j43j2J59J9l1l7m4K5mj18Q7J50J8m4rj7m5m6l3k1L4J19J11L1
-2658C95k0m8p8j21p9R6l8M6K07P2j08j66j5P8m9j67J39mj20J05O1m6K3K1j21P0J53L2j06
-2629B12j35O3P3P2K6q2m5qp0m9J0k2j3M8Q7J00k4p3k6K8Q6L8kl2j07j28M0J17J14K7K1j7
-2597C29o1n2m2J3R3L4q7j26l5O2JkJ30R9j1r6j00l6J29K2j65J7L7r8Q3P8k1o4j2L7J05J01
-2565C62j5j37L4R9j49j25J03o6l6M3M9Rk0p3j0J22M4m0m0prj7lJ7M4R9J09K2j39k30J94M8
-2533B82q7n5M8K4K9K5k0l1K8K4j12J5Q9q4j70J37J5j01R2K3J5J02l1L0R6o6j79M5K0j05p
-2502I1L0K3L0oj3J3p8k2O1Nn7J53P9m1n4MM3Pn7p1k5oo4N0J10L1m6n9j7L2Q5L9q5j62J13
-2467A36k8n2R9P4l1j08J30R7m6j06pmj09O4P9k2j6mo8J4J10N5M7n6j64n9QK3J07J31K3r3
-2435B24j1J9o9N8M6j10j25K8J23R5N1j2p6k2J5M8N6o0o9Ompj14m6N2N7K5o3j9P3k0j23P7
-2402A03K8p3J39K13R0j44j66J14Q1L2n0p2L4j8j35j66J30mq2L5J03J6n1N4jql2p7l6J21L1
-2371B09p7N1M5n5j5J3o3p5L8J14J06L8j7L6O8Jr7m9O2l9r4J4J6r3j2J20L9o0q4l1o7P8O1
-2338A81k6o9o1P0O4N9Kl2J06K6j49j19R5j02R2P2Pl3pn3j07Q2J08Q4jp1o8n4Pjm5j0P9L0
-2304A56n1M5J15M7jPl0K8L9n1r1l9K5K8l1%Q2N9j2j00j59L3J7M2Q0l9r4L7L7kQJ2L3L6oq6
-2268A74j40N8L9m2n8J3R7R7O8P7L8q4j76j38K0L2LQ9R8N9M3p3j61n1M2Q8J6o5q7K1J18Np5
-2235A45k2O2p4NR9j7p3K3K9k2Q8N2L6o6o9R5QN9l1k05k6J9k9Q4J04m8j76K31K5j17K5L3o0
-2202A87j6M2N0Pl2l2j1O5L2p6o8J4r4N4M2j28K33P7r0p2m1j07N2M2M9R3O9j7m1L2n9o5J4
-2169B05l8n4q3J02%K6N8N2%p1n9nM5O4K0m9q1r6Rk7O2O1Rk1l7O9O0N6j0j40q3N2m5M6J00
-2134A97j9j24K20M2j25m9J6jK5P8L6r8j35k6N4K3j8M7J04N9n4j43L5N6n3r3m3L0J28J46O1
-2103C76l4k4L1Mk8n5r2o9k6m5M2L8k6jP8O1k1o4n8J19J89P7o7j52j34p2J9O6oK8J07L6k5
-2070B72m7q9r5jP2J2Kj9p6J03N6m0o7N4J3m9k8qlK6J3J1O9j2l2Q4nJ47J74qj34j53j32l6
-2036G4J05J63Q1p1j36n9Qm0j20J39N6m4o2j6nn2N8N2J1k1l8OK6l1o7RJ4M1m4Q2J29kj64K9
-2002A11Q0j9NO3M1rn5n0Mo6r7O0L9L1JPj0p0P1L4q5o9K8J9O7P6N8J9k7o3j9O9Kp8M1K4r1
-1965A42j25Q2M7n6l6P0lNK3q3J9N3o9J99J20p1j20p6p9J8O9J40J11l0j28j07L6O6K4k7r0
-1934A24n1J65J16rr6l1Km2l2M0M4m7r5oK4K8n1n0R3rm3J50O8k7onlmm1q0p8M5L9k7m6L5L
-1897I7l0K1P2j1p3m1M4P1L1m0RO6m1r1K5K6J2Ml6k1K4%l2Nj0n3PL8J09J4KK3p4k5n5M3J13
-1860B23L0k0l6n2j7nj7J16J49L3r8r5mk0j08m2K3M4oq4N0M9Q4Q9K3p4j33q2Q7P4R1P1l1j36
-1826A76j36LN0R4%j17K3N4O8nj04J3O5L5M4J3p0r2L1K8j8l3j4J3N2O9l4q2OL5L0J6N1QL3
-1791C05O9o1j55j26pkR1M8m3q9J3N7O0N6K1rn4j41J34J88P9j00j54m7M7Q8j4j4J42rj12l7
-1759B24L3On8L9J11m2j31j49Q6M7j5N8O4o6j33k0P5N3RJ7L0K7m1r5J6j9k4K2j7m2J3J01M7
-1726B26o3r2j2J03J47M8q6j09o2p5L1J03N5j09m3k3R7J05n3q9J0l1n5J46J73N4j61j15J68
-1697B88R1L7k7j23j67o1P1rp0J43K8j33K4%m8R8M8P2J9p4r2LqR6P7j6q2J02J34k9r5o8j05
-1664A24q0Mk1J06O8Nm7p3M1R2J5nK4l6l9O3J08%j56q0P9m5m1P6K3p1m6qj8j9O5P0j3o2oM9
-1628A46J9j4k1m9L1J06J16R1j1j10j40m5J10P0K8k5o9m7j0K4N0l3p3J24K2r3R2P1p4j22q
-1597A56P9N3k5p5o0m1k6qj4PO8L8O8N1l3r2r3l0K0k7N1QJ9K9M0O6lQj9r3JK2P3J12j5j02
-1561B13q5l7QK0l5j2J19O5J8l6j05p7J0L4j6n9O8J00N1nk8l0o4p6O1l2Q9J27o1k05J65J0
-1529A95q9PM6k5o3J6N7n7J0J09L1j7j19P9J40q5j47m8j3M2L7O5P4L2qJ9M5rp6o6k9j1n9L9
-1495A22J52L5q7k1jm7k9nQklj01J41Q3j22j7J15j5p0r3M6N5j6m6j8k0P5J12m7p4P5L0R0K5
-1461C30m1j04j45R7O1K5j3m1J53J71pj43r3Nj7k7K5n9j23M1j2m1O4J01J54J04o3k03j70K9
-1431E8K2o8J53N0r4o0R3J20P9Pj03q5Q9N2K6K2o4o6k0jo6r9J49L0q1m8L1J8m5l5R1J45O4
-1398C64k5r7k11J75N0p8n2L6M1j02k4R8Jl3j5kJ6J6QL5no7l8N8N0Pl5o0j7O7J8m9O9R0K7
-1363C16l9j34j19J29Q7m0j32J56L0j16l8jP9J11k0j31r9jQMoJ47Q1m2j05q8R1Oj33J83R9
-1332B83n0q8Q4L6r5n2Q8M4j1K9J17Q0l1j24j66l1R6lp4J8J7p7p1J7R9J63R5l5r2m8K9M3%
-1299B90m9k4M8k8j08p7m3Q9J27N3m1m2j2m0o7o4P4J7m1%loQnj7Q4J7k4K0M8o2m8R9k9Lk1
-1263A26l2J07L8k7Nj8l4L0L7ko2r0R3J53M1q2j49m0J39K4j07n3J5Q0N7j36O8Q4j33l7R8M6
-1231B39O6O8j9j38j72mk4N5l2M0Q4N6K4k2p8p6J7L8k6Mj4K9K1n1ml9J08J26j3j24O2P8l0
-1198B49n7K6Mj21J8Q5j4o4J3rO5J01l7j47o9J33J16K8j14j14k9RO7n1mP5P1M6Mk4n5j22J7
-1165I6J71J13j2j44j76K7L9k7J2K6o3N7M9J2Q8J2q8l6Q9O4l2r0p3j1L3k9p7K9Q2l9M5J16
-1133B63lj5o8o2N3P7K3j0n8l5J36N5qmj7j08n1O1r1j05R0Nn2l5J0P8J29Q5Mp6j43NR7Mn5
-1098A79r4n8P8OpL6j4kL6N8nl6J48R9qp2j21q0l7j6qj4K8n2M0P1m5j7M0j05J36J00q2j31
-1064E1J63L8j36o5J5O3J98P0p8j37q9j4M7J9m8o3O4l5M0P9j8o4Ml3n8L8R3Q7K8nq1j27J13
-1031A59nq4JL9M9K3n8r2J3J04L1j06KM8L4J02J06J0o7p7p2p8J8K07J20n3r8l9n3O1Q7o1j80
-998I1L5J52P8m7j29J04N1q7L9O1K3o1j08p9n7J7J38J15m0j81n3P4m0q1J30J03K9l8m6o6q6
-967D1JN4Q6O2jo3p5%K3K1p2Pmj6J45L2o5r0j4J15o1k0J49j46J04J98m0j10l0rq3j8J12M0
-933B73q6j50J79L7r3j00j0Q8Q2L1k2m2l0k4k3OM8M8J4m5q4n7P0O8J1l8q7pK3J6L7n8L5P9
-899A89L3K9K9on8j00l7J09N0l6l1n2m1L3KM4K9q6n3N9M6K2L6R2K5OK0n1n8rKm9p0K4N9J4
-863B15j7o3o3J00op0Pl4m1Q2P4o3n6J44P2k9j21j7J15l6m2l6p0J38O2o1j58J77J08o8k4p
-831B12p6n5l4M0L8K5QL9N5L2J0m2p2K6O0M6P8J0j30j87K6J3J4J3p7K8L4J01N5p7l5M8j2r
-797B05k1p5l5J43J04m9j36r0L2L2R5J47Rj44j55l1R5J13K3r1j60J60J13l6j52L4J09m3r5
-768A01P3L8n0j8J11J5r7q3QL0K1L0L2M1M0l3n5k6j10J51J37L0NK8l0j16o7k6j07O5L3r0k1
-735F0j6j2N4J40J30Rj20j44n2J19N4m7l3M7J10J01J1r8j18J5N6K4l0p8n5kJ9k3l7M8pj5J7
-702A27k3m1J40J36l8j43p9l6Q7P7L0o8r8J10J4j15J17J18pq1q9p3m7R3M7o9n0N6K5m4M6J10
-670B32l8j12k8J8J5J4K6oo2N3N4n4o5R1J02L0o8m4N6Jj05l0J48N3p0r2o6lO9N4J1j33J51
-637B02N5j23Q1J08Oo3j45m0J52R5M2j01j49M2J16k6j59O7N5p1l6j5pQ5R6Q6nq0MJ0k7qq7
-604A60m8J30J4o8l3M3J6o5KR5L6q0p1P0RK%j19O9J16Km5K6K4r9j68J57J61M4j30j95J05J7
-571A77n9p8L7J18L9n9r3o0Q8O6n5r6J35P0Nk8j4J0N2J9o8l1J13Q5L8m0j60j04qQ4K00P6r8
-538C61j66l7M4M6L0o9j04K9J11J38J2j29n1N2Ml2pQrk8n6p1n6oL4Q7J09R5K6nk4r8j36J96
-504B98J07j38r6J1L3N2q0q9N2J26P0j12q3J09j9r3m6OQ1M3l8m7n1J5J11P2n4j75J13K8j47
-473E9J21J8j02M8jn9K5R0N8PJ0kr4j62P9pm4L6k4O9J74O6r4j29m5L9P7N2K8rp2j06r5P2L0
-438A13M1k9l0OK9O3M3n9j05K3j5rk5J0N9l8J4O6Pj5P2O1l1o2n4oN2m6k7O3NK1L2J0lj9J4
-401B31Q8P4n9j15k0m1o6J52N2j35k2J23j5j04o6O9O6l6j40N3K3l7Rj9J0K07R0j14j56m3L1
-370I0M3l1o0O7P8O5jj06%M8q3n3J1k4J20N8Lk5p0m4L4N4N7J5L3N9j8n7o5q3q6J60N6l7pJ2
-334B13Kol1j12Q2J43p7j49Q0l6r8Q3M3K7Rl3k5n1O8J26N4J2K4l6j73m5L2p8kQ3M3o5q5Q0
-300A02P0N1m4j47J30J38M8j17k09K21O3o6q9jN6Km2j1M2K6m8r7M7L2k4o6pN7k2P6L3n9L0
-267A75J38N8r6K9O5j25j68J7OJ4K6k4o2k6N1N1j3P2M6q6j11K8R9M5n0j00P1K1o8l6L4R9m
-234A76k2J62L1j17q4o6j6R0P2l8p1k4j5qP5K5j46K01R8r5o5J06L9r2j56nP1J08jo1oO0O6
-201B92K7j3k5j5rk9o1k3M0l3pQ7J0m7J1M4m1j38J4O0O3K9o6j5Ll0QK5QJ4N3P7L0k5j4l5j07
-164A62l7M9n2p9J53N0m9j9Pn0k3l8J28K16P0q9j63j42O3J43K6j41n6J73L3j12j47J04J72
-135C52R7K6Pk8n9n3p1jJ08rL1Q7r8j87j08P8J66q6k13J14j15J58J39L0o4j61k5N1n5m5j7
-104D9k4L2Q4N4n9m3O5P6ml9J1N2P4P4N1m5j16j27j20L5N0L0Q2O0m1m2q1n4J61Qr8rK6k1j8
-69A33J0j2k5J8M3Q2O3n4j06k7K9J8m6o6L5J01J11J36Q0j08k63n5J16j0o4n4nP0k8NJ64J6
-37C07j31j02P6Q7Or3nJ01O5Pp1r3n5j5m2J4N1j5o4N8J45R7q6j95K0%J6L1J6nL3J16R4K6k4
-2C70o2j03j02NK4Km5m6J46J00R4k9j19J90J29j13k43j71N1J26K9q6r3k6j0O7K6j7N1K1o4
28A02K9m3P3qr2P3NJ2rlL2Q5N6q2j31J9p3J09P6%l0p6J02J21l7j16n0R3J18L9n5q5j38o2j7
63C7J49J6j64J09J1m3j2J2j5J5P9M1J6L1m0j27m9J05N8K4ol9j1Nm0j06K1O3n9j6J21J9o5L9
97A79Lm4m1l2J26N7l7l8q3lJ29L1m5L5j2j03QJ38J2j58O3O5rK4n5j26J01K0m3N5Qq8j10L9
131F6J5K3N1no5jok0lL7J16J38M5o5o6K7Q2L5m3j00r8J12J08j03k29Q1P8rn7l2M3N8J1m9q7
166H8m1J40J59J07m6j55j41L3J32K7o7r6m7k3N4O2M1N0L6J2j6J1J09M1o9q3p7L1P7l3j70p1
198G5J22O9N2nr1m4M8k2m0J0k5p8O1J60Q6p3j17j6L3l2l4Rk0J9J02P9k6q5j33K1J20K5mj1
232B35jJj7n4n1N2J1j12M0J5o1m3M3M7N1J02J05k2j31j10j3K2J4j7l8PM3L5o0l7P9k9l7N6
266A25P6K5l3l2l2o5L3nm4j4Q2R5Q8M1m2j03j16L6L2NR9J0n2k1j1MN1mr4p5Q0J5p5J26L4m2
302A97M8M4q6j25K0K8P2j17R3J68m1j88QJ60k3j75J1l7K2K5n3nJ7J45R9m0j69PJ18m0j03O7
334A47J09M6L4J7p8p2L7J9r8j09J01L4m4p8L5J05J12j3p5J9j4j25m5R9lj06O6k7O6K39m7k85
366F6J20J5j11n2J27J36Q7n0j78o9K15K9j42j17jPl7M9K9JLK2J0L5P0J5rl8k0Q8j4j32j29
399B5N0O7M8q3n0J08M0J9qo1m5P2J05L5q6j47n0K2M6M5j1k9L6R6M3l6o0n5q9K8Q7M3L4J3j2
434B40n5j23J0O0l5n6j4JO5K6L5K0n0l9N4Lo8J41J10L7L7M5l2r8l4M7O9j3j22j40l5l9R5j4
468A28j09M7J6R9P1%l5l0j3J1k6m6o5O3K6o0k0Q0Q7k2l1J21J6q2n5QqJ9J93N4j72j46R7O1
502B77M8Pr4q7J9J3R8J05nj14j32r1J65O3p2o7j4O0M1l7q8p2L2M9Nl2K4l5K7J00N6j7p2o9
536I1J8O0mo6K9k4l5J8Pl3J38N5n9p3k8J8j0o6J47J78L0j49o4L5m6K6O3l6j32J11P4m7r8k7
570A01O0Ol9o1Q9P1l9l4n3m3J57Q7o1j43N6J9j09K2O3n2p7J39J28kj29l8M7n9J11O1j71N2
602A59J10k7m7J9K9J1L3j5j07q6K1n7P7L3J0L6K1qn8q5Q8O0K0Rqm2p7J0N7OLm2q8J2N9K9j7
639A48n8o3L0L7M8j5j3L7n8lJ55O0kj29q4J89O4j28j52K06Q5l3r3j06j03P8P3k9q2J3L4l5
671G1L5L8pJ2np7P3K6n6R1K8l6p0K8J24R6L9o0j23r4M3J91J44o6j73j12m0q7P4M0o1M9Jo4
705G2O3J22Oj22j14J39K1r9k1R6O2k3j01k6Q2m0o7NO8R2Rp2m2k3K3j9k5L4O3P4M2n7j19o0
739D3Kj8N9j9qM6l5N0J06lp2p0rL4K4P2P7Rj01j06Q4m3m8J6p0P7J17O2n4j27m6J8k2O6J03
774B14%p1n7Q4M2n9rQ0O3j0p9p2l3R4P9o2j09j4K8Mm8J5M2Pl6J4J11L0k4o2j06J58j8j36M6
809A06J19Q6p6j02K9Ol0n5LK3pm0l2N9J22K9o9o2L0N5N1j7m4J6N8J04Jp5l1j4p3m5P3n7m7
844I4R1L9k5j9K8K2k7p3K8L7r9P1J84R1m1j32j47k0R1M9J0K5J9j02j70M8k8l8L3P4N3J5K8
877B09K3k5L3N9k4rL7n0j25j01M4L7L4L0j4o3m2J10R1mr0N0R2m0j43n2J46K3j04l8J37K6j60
910I7k0l4O2N7n9p7L2K8L5ln3j4L5k3k3M2P0J82lj66o9O9Mq4o5N5P5m2p2Q6M6l9n6k6J56N8
946B61l6m7n2j4L7J50M8q1p2KLj09P1O7m2o9N2M7k9r6o8Q5O7K7j0l9k6M6p0p0J4R3J09j07
980A42l3J02o0j04j4Q8R5J4p4m7K2J6k8k9P0L1o4J5P6K3p0r7J05k1m4J56P3p2j66j6R6M5J5
1013B45j1o9r1R3K8o0j2k3M1K1n3n4J9J19J18O3j8j04j10P6M5p7j1M6l4jKq9J52O1q0n4j0
1046A68k5n4l2R3Q1Qn4o8m1k5J1O5Q9Pp8k7P5J06P0Oj02j22l3l9jn8J52J22rq6mN8K7n8o7
1081A55L1N4J8j5J0O7Mj09l1lk9Rr7R4J80Mj24j10J9P5J7j16JJ45l4j67L7j4j9Q7k3p5J01
1114A42R2Q4N9j06k54K64P8j12j25O6K9k4mp7q1P1j9L9J60J50J9j01j10o7p2o5J20M5l2p1
1144I8o2K5j5M2J13J23Rj26n1N6k0nP9pr9p8o4P9J5j6K2N7k2o0j7O6N9K2J2J2%j0l%k3k3N0
1181B38N2j5q7l9%RK6n1m2np0Q7N9l4j6J7lk1o1qRkL1J2K4P2J12K7r4q7L9op5rP4J0o1m1N4
1220A25K4n7p2O0L5Pm7mJ03P7J7m9j00
1233A19
##PAGE=	F1=33249.893522286467487
##FIRST=	33921.252635810000356,	12655.339635440002894,	0.0052320240065455436707
##DATATABLE=	(F2++(Y..Y)), PROFILE
-2861D0K0O7L9j3k2j9l9j7N9No5J2L8rL3P8M5qk5l4k1Pj2j4J1rM8J39P4q8j75q5K4qJ00J11
-2825B87Qq8j01j2J3n3MN5j3k5rK5np6O7N0K4k0m4LN5M5m4n2J53J24Pr7p7j7r3mJ04ro2J0
-2789A33L0j6L2J13Rp7m5Lm2K9J56rj28p7J3j6P5P1n5n3O0or2j02O3%J9K7rK5j7k8Ok7k7N0
-2753H8Q8J39L8o8q3J1Jj28JR8K0k0m3l3k8M9P0M4j3j07p6J14R4N5l2m7jk1j52J07J01KJ13
-2720C81L2j54j96L1N6L1Nq0o6J19O3j4q0m7nkM8O1k6k6J16L6q7j53P3R2J27j4j77NM0j21
-2688F8M3R4n8K4J00l6j37oJ54K5l1n3o8L5L1j07Q2J81K5m5%j8o7o5o2n9L7J29J07J9llm9
-2655B87j19j54P6m4J40K13O9j16j74jN9p3j35J16Mq5K1L5m8Q6J8j17R7J36J9r0r8pKQ8P8
-2624B83p4p8J8o7n0J0J4qqM5J15J6j3QK9N6J7nk3r8j25j3J32O3j0R4K1q1p1l0JP6M7n5q3
-2589A53k5N8j8o4J32Q4j2o1o9l1J11J4j70j2M0r2J55Q6l8q6m5j3Q4J14J5q7L8O1j67m9J00
-2558B06n9k5L0J3l3n6o7Q7Q0L9j0j8LLk1m0k9K1R5J14L9j12j52J40M6r6j02O9Pj5K1PoL8
-2524B17J5j10N9J05p5j51O9K4j01L8N9K7Q3mP2J02o6j69L8J8j19l2Jj8J7M4N9j0j13m1L0
-2493F8K7K1R3M4l4k6K8M3Ln1n4rl5r4J32R2k0j12l6M7O0Q3K8r3j76J08k8q0J33Q8l5j43J25
-2460A97Q5m0p1j5oq2MO0m3n0Jk8R5P8N7P1n3j67p5JO5J33J30L4p6o0Ll2L8K7q3m5MQ1R1M1
-2424C70k7q5k7K2M3N7o0j10j1K0Jj21K3P2J8k2o0L4Q7k0j18J5K0q4J81K36R9j53j64R6O8
-2393D00Jo4n1N6J7j18j67Rk4j9O2P4Lm9J01K1rl2q1qJ15K1j38k5P8prM7n0p1L4J27N9J3J6
-2358C32M2M7j5j06n9O0j9o0J3nj10K2J24L4n2r7o7l4K9K9j4l7m1O5J7N6L9k2J21O8j21k21
-2326A8J47m9k4O7nl2lk8m7M3R6P2j0p5r1j3R4Oq4m7R3Pm6R9J12M7l0j7m4j4L5j8m5j6K8%
-2290B26r8N0J38N1k5r4j48qK5O6R4k3j24m8P0M8Oj2L2M2K3n6j33p5P6mo6J7O8Q5N8N3M0o0
-2256B94j53r2k8K7N1P9P3M1O0n9j69n7L0J12L9p1j10O5J17Mq0l4M5r2N3N4l4n7L6N9p8K6
-2224A51L2%l9N9M7o3J28j0j92j8mj2J05J01m4j77J77K8r0N1N5l0j8j2k7k8oJ4kJ9%n9n3R
-2190I2l1N9jm3K27M2j28p9l8m0R4J2J1J00P9j5p6k0o0J9L4q5r8NJ07lk3M1O7J0o6n9j5J1
-2156A30P0O1m2j01j02K8l1R1M8j0k4k2N8N0M4qr9o8k1m3M2P6%r7J97L6j15m9K8K2J9O0L8
-2123B66p6j06pJ2K7l8J4Q8M5n1j44J05O6l9p5m9K0J07J28N8k6nN9K4m6r3j12q8l5J8M3J8
-2091A08m0K1J14N6l7o9k5J16J69P8o4j68j60l4m1L6Q2R2N1j2mpo6j13J8O2j3J9l5p8J24N6
-2059B36n2p1M2Ql9m2n1K7L6LlO8K7%M5J8J19J13k0r1j11j23m9R5J51P5o7j39l9K2k8j21R0
-2026A29J02j6o8m2rm7RJ00M5l7r1m3L2J6qj3j9J7k1J22J43L2j34j81J17N1N5N8J4l7q5n8
-1994A33L0j7o4l9K4N1L3Rj3o3L6L3m7o2l3J0N6J11P5J3l2m6PO4pr1L0L0r0j05J21M8r8m4
-1960F3J05k8m6K0n2J8N6n8J11J20k1p8o6q3qJ32J56R1m4j50j76K4N1J2Mm4j2J62J28jj00
-1929B86p4l3n7k7J24R2m8j21n2j%l8O8N9m2l3J25O2j0j3%Ol6p0p1m9K5L0j0l4NK7j1L2P0
-1894A81n2j23M7l0J18O1q5j3J09n5r5L6j2qN3J8j7j3moQk3q6M7m7J32L9%L1p2k2n5K2J12
-1860A96J6QJo8k7j3kJ31J47J8j10r2nm0j43R3j2jRo8OO1Q6P4L2m6j17j27J05R0R2O7l1j24
-1826B06j27n8J06P9l6r1JK1J07K3q9l2N7L8K3J1n2q5M4L5j1k4nJ2L7M1l9p2J1O0O5K5%m0
-1792B41P6J11n3j70j53k5J2Q6K4o0n9O1N0L5K9K2Jm7j26J31K15J02r7j98j25L7R3j9J4J19
-1762C27n4j21oO6K7n7l1R0l1j04m8O0J9j1N8R9k7j36n4L2M6L3K8L9L9n5j32k5j9J8J7j2N
-1729H0O1Q4Qj03j12K6J62J38j6j26o2J1k3K9O3qj30j8l8J31O7q1o1O5j7r0P7J92P2j60j41
-1698H0K11J03L2n0j39j51o0Q6Qr9J31K4j21O8j3o4Q3M1Q0J4q2o5L2k1L3M6Mo2Q5J45nn7n3
-1665B64j06p9l8lJ03O8k3q5m3J10Q3ml6l1o2lJ01J22J6j41j45R7j7p1N0N9l6q6m4j1L2O1
-1633A02L2l1k0M9N4J6l2o3p8J02R0R0R6Jj07j31q6J00P9L0l5p4n4j9N0P7k2m9J57M0j02L1
-1601B93M7p6j28j8P5P0or5j01n2K6K6ol9Q0M1L0M5J2m2p7o3j7M7M9J0LMK5P1K5mn0j14k3
-1566F8Q5J42J17m6j50j19l4L2L2o4L7J58P5pp6j27q6K2N0nm6k9O1Q4O3K4k4r8p2R8m0k2J30
-1533B33m2j64J67K9o4L2N5l5r2n7N4l3L3Q4L6J8j00l4J61n1j43q1N0L3J7L9L7J8J7O3P8k1
-1501C37j29o8K3Op1j8J80N3r1n6pj9j4k3n4M5K4j06J51M4j31J12J12j2n0j05j03R5Ml9l2
-1470E8l5J21J15k0n1L0K5P2%m6r4j26J20N7M1nk4J98J33q7j92r5K6lnK8n2q9j0k0NL6Q9J39
-1436C39O8j05k18qK7k2j6J12L6r7q0J05J27R2Rq5o3N3M4J1J1k5j1k4m9r7j03J38J1q4l7N5
-1404A14L1m5j2Q5J31M7k6q2k02J93O8p2n2K3L5q9r4Q9%l5k4JO6L6nJ8j1o6m4O5M1kk2k8k0
-1369A12L1jp1J31J16L2m4j54r8J74R7o1j36J34K3j17m0j6Q9J12l8j56q1O5j6n4P3J62R5k2
-1339C41j08j15L4K0j08O1J12m4q3J16L9j02p3R6M6j9K5J37R3m5j44j63p7R3L5n4J0M5o1q8
-1309A9L4J11J49P6m3q7k2O5N9j5q2o9K3l0j06n6L1K0L0O2J2prm6m5N4M9m0r6j4K5Qk9k0O5
-1274G6O6k0n0K2N4n4QR5jJ1m4n4J18M9m9j0j7n0K6M8j1q5r3O9J68O5p0j36lJ19Rr7l4K8N9
-1239B12K9j23P1P4j03m7L7L7R8J15J9j29k02n8j4kL8O9L1RK5J1o1p6k4P8L1Mj8Mmo2ll6J67
-1204A97J37j0r8N0M9m6p8J4L4j08l1R9j0o7O2j0j4J20Nj15j50J04J59M6j30j77j3O2O0m6
-1174I5mO7O2L0j0j9j0q6n4K03J02m1j30r8K4K0o0RN8n7j1L7P2J24oj29q1J15J06Kj01j31
-1142I8m0O5nl8J9Jq7J67Q7K6kj08p1P7R7L4l8q8j3J27J9m3%J9r0m0R2n7j35j7L7k6k0L9N5
-1107A41J39J03j4j13j10L9N5j0n7r6m3N4OJ2L4QL2LL2K8mJ44R9j5o8j12j03p1l4k2J1O3k4
-1074A07r3O6l6Q6L6j11J40R5p4j60N8J5q7J30kj36J98R5m3j06p7J3N3J1k7p2m8J6Q5O3kr
-1042A84j5q9o4J9J02R3L4J8o3j47K0L0n7k0P2N7K2m7q8k3Q5M8p8l2N1K4J01J55O3m5j08j22
-1010A80p3q7J93J24o0r4L0MK1K6p2n7P1P9N6m9j64M3M9oQ9M0np7r2o5n1M0J57J24m7j87n5
-977H5N5l3r2P7P5K3npl7n2oM6N8K7k4p1o3N2L9j5r1K6J1n1J20M7j7o5p6J33o0K0J58j34J0
-942A63J93n0j12j0K2o7%J33O2p5k10J26L9j07j02O1P5Q1O5J1o4q3m5J0N5O4K9k9o9m7m0k7
-910E2J19M7m9r9l1J7N9Qq1N5M6L5L9N1J9m2j03j11J76O4p0o6k1J0K6m3PO1q0n2M2kJ8J05
-876B06J29J1l1J1l9n0KJ1m2p6j4M0K7Pn5l8P1l1o3K5rj0O1N7o8m4J40P7j0j10m5J01p3n7
-842A11mp0J45O3n6j56J62R8q1L6J7r3o7J1M2K1Ll0N6O7J8Ln9j03M2O7L6R2K3j39k25J09k
-809A37l6J6m7O9M9P7M7o1j01MQMk6o2j1J34J14l4j43q4L7qJ50J47k2j61j35J1J10J13Rj06
-777A99j81J76J31l9j39J5P6j7m4J1Pl8M4J22J0j09j25m4N5N2M8J8M%l0K3K2j39L1J94P5L
-745D11J7rj04j09o3j12O9M1n2n2k6nR2J87J55jj68j86K1Q8lj14nO9J31J25M4p7j50k5N5K6
-713B70l5j03o7j6K7K2lJj2j9K0Oo8J85J46n8j92o0LJ27P4k5j12lJ27Pj30L6J15po7m8k8j1
-679A02M1K0o8p6O2N6l0J7J08l6j08j3qK6M9J0m8k9R3K7q5m2J01Q0K0o4o7K0J3p4k3J05K1
-646B00q9o5qJ4O3Q8O6j45RJ07p4P8R9J7m5j49q9J95R9K7j32j57R6P9n5j92J55P6p1r5l3m
-614F5P0J09Q8km2K9K0lpj13j59J85N8p5n2P6K8o2m2J6K2QJ2K3k3k2j5j27Q9R8nk8N6L8r9
-579B14j54J32J69M5j39k22J01J7n9o4J7J07M1l9n7m8M9M9p7j2J04N7M0lk7LN1Rp5k3J32P8
-547D16j3p3j36l8NJ2J45Q0o9j46n3L9R0N6p3r0MO5J11j3j12J3N7ml7j8jQk4o9p6l8L3k9P1
-512I3R9Q5K5Ojq3j40J46R7j30q9jM5R2m9n3O4J11M5j23r9J26Kr1m8K1P2nq9k5pL4J30R3l3
-477C20j48m3%r2J76Kj13J23L0r2k1O3P1J5l3m2r0q4R9k5q2O0k4OJ62P5n7r4l2j8pP7J06K8
-443C16r6j53lO1K5K5n2o8lK1P7R0m5j57L3KL7k2o7N9m4N2R1J4nQ0L6n1p1q4k3J27j3o8%K9
-407A50R6M5j3l5m3lQ7J03m2j17j8n9l1J52K8j58NJ38Jr2o7O9N9o5j83J49L5l6j3k3n3J57
-375B23R5r0r8k3m1K7pk2O4M6N5K7r0m5K8r4M9Jp2J09O6J0j3l3n1n3L4Q3M0OL0ml8m0p1p5
-339C3J35K2k0M9M8J9j1m5j13l1J58m1j52K6l2J3L7jPL2J1k5j1P7O7K3L5N9n2k19J8K8q5k
-305E7Q0K7p7o8N5O2N3m1j06Q8J25O8r3k22K16P1m9n5Q%n9m0qK0M9J9o5q8L1%LN9J6j04J11
-270A43N6o9l6J44Q9m9K9L5j25j42K8K1oj6k6m4j8N0O3M1J00Rj39p1K7M0K9k7p9P0M2q2q0
-237GO4J35K0p5J55M3r6n8r4n0Q4R0ol2k9l1rL3Rj25J72J00r7j04J21O3o0r4KO6R6m4j27l4
-203I5O6P5K6k2k5jPj1l7n5l0rJ00J02%n7lL5k7j21m2O1N9O5k1o6n4oM3L1qLO5P9On9k1Jo3
-164A81q8ql5K6J45L8m2k0km2k4qR0K02P2r4j66j18M4J14L5j31n6K07L5j38j61R0J12P8N0
-133C86N2Jn5o1q7j6J40K5K3M5j20j84o5Q6J37q9j42J13j27J18J61M6o3j73l5N5n2k8k1n5
-103A5L2J00N6p8r3O6P1j5m6J1P6J13R6O3m4j15j20j10k0L5L2R3O7n2m8q2lJ57m2j46J21N6
-71B46l5m1l6j5N2N3k4j2P4l0j24m8Q0L1l8p2J7J17J18J38P1j34k90O5R9j6n4o8p0N6j1N1
-39A50J29k6j64k6Q0P4J6o1nO6L1Nk5n4p4p7J0N5K5k6o5N5J71R2j12k11M1l3j0L0L0K1O1J42
-5C15J13J2o1p1q4r8k5L5M1j7j23O1J22J58Lj42J89J52j02k27j50kJ47L6r0r5k4M3M8lk9N
26A37k4l2O9n3N1l3m8J16m0p2J8L7mL2M0m7l8j1m2J51P5l1p8j09J15J41k7j16m6R4J21L5o9
59C12p7j28o2K0J37j1j69J17j0m1oplN3Q4N8K5%n4j12j13J24P4L1j1m3L8Pq2j10J9K1p4J18
93A25O2k7q5P5J8l4k2q5J09J06Nl3r6m6J05J0n8L6kp6J8J28pj50J64M9n3K4l0j07O9L2k1M1
127B44k1j14m2M2rJ8N7j2p1N7J5n2l3O2J25J15J6p2n6LJ2Lnp0n7J43O3j51j74J41K5n1p8L1
161A04P1N9J4n2j12l4J19J36R3n8j37j19K6J08K8l0n9k8%O5P7N2L2J6Pk2k2P5M3n5o2p6j3
194B46M7j3j24q4J03P1N2Pq0p1J7m3m0L2%l2O6J46P0q6j07K7P1n3r5Oj8N0J02P1J1n7j61M3
228A74J16j9l7jRMj7n3p7K9L7r1J5J6n9JKL8M2J05J22Nj19j46o0P6O3lo6k5L7N0m9r9R1k2
264H9n2M8P5Nl7%Mp7N3J1o1l0N6Q6O9L1k4o3j15J9M0%J27K9o8p2l5N9P0j0q5o2O5K8j25J06
300A54N3n2K2L4o3q1K7N1P5j11M3J93j1j56n0J31pj71j4j8O4O9j9l8M5J04N7o4j76M0J08m0
332A99p3Q2J15K2k2j1o9l8L1j4q4l5N8L6j6p9j5R2J05j3n8N9j2j43nJ18mj48L2JJ9K46k8k61
366H7R3L0r2k6J04J15M6r7j93J03K07K3j50j30j7Jn7L1O8K5j3k1l4O7R9K0k3m6J6P0l0j05
398A71j05J9J10L5j13o1R8L4J9%m7j1R8R6K2p2j13q1qK9Qj0J0M1P5L7l5o9o6o7L7P3L9J4k
433B05J3k9r9o4N0J9Rpk2M6N4L5k0r7n2N6K5J8J43Q9Jj1J1k1o6m4N3J03J9j15j48n1p8J23
467A48kr5RK1K5J26P6j3o0j09m5R1jr7K3K8n2j8P5R5np7P8J4p7l6K7PN2J95O4j58k24R9J03
502B87N7Jq4n4J4l6O7R2mp4j06j37K00O0r2q3K4P3J2n2p2l3rOJ0L8K7p2L3J02M7k5o2m1OO5
538A85JnO8n6q8lJ6J8Q4Kq7n1PK5j8o1J39J60K9j15n5kn7L8Q6Kn7P0K8q6j23KO2k9l3l8L9
575I7P4l9m0mJ5J04P9l5j41M8N3j09k9O7m8p9J35J29K1r8LN3r5L8O1j78Q2J06k1m8mjL8P7
609C11j5j14j32N5n5K4P2K1M0N3J3p6j18J11P8J3qm0q2m6R0M4k3J1m7r5NL4J4mm9m1M8N4N2
644A98l0k5M5p5OJ37Mj0j09m2J93N3j31j83K05R2po7j05j05R9Q9k2q0l9J7n1L1M7j9L4L2n8
677A24J7L9lM2Rj1m6J5Q6Q0M9m0j17j07L3J99J64m0j70j41n2n3l5L0OP2Ol4K8R1%j29m9J21
711A84jj22J6R3O6jj08l3J27m0q2j4M3P5l0q0J3qN4Kl7k8N2J21M7p6j26oKr5R9k6l5P1k3Q4
747A78Q6k0p5p3k4j0J0P7Q0L5r2j38J37m1q4K3j5J1J67P2q3j48j2K2k7M6J13jq0o7Q9O0o9
780A47n1O9O8qp3k0MO8P4m8r3o4pL7j7mK7kn8N2J37K8n5r2o3J13l1o7j4J77J24q5j42mNQj9
817A21LMlpl6l7J39O1m2p7lP2P5pp8k2Q7J18Rr9n5N0m4j37P2k6q2R3N0k7k7J0K5qm3L7K0r8
855H8P7J44O1m4j17j22J6O4K2J6N1L5r5j53J9Ok0k4Q5M9N%qj2R8P6j4pN0k0j21j44J2N7J9
890A49k0l4k6k2J28R4j4j12O6J11m5j52o7J46N7p1j04J18J8j70N7l0L9L8l6k8k6M6N1Nk5k6
922A15j4l7k5L1J05J87l7k07l7P4L2o1n9L4M2p7K8J08L1n1n7p6P0O5l0j4J8j9J9J60K6r6n2
955A96l%j08M0N0l8q2O0P2m1r5M1Q0O9J5l4l6j4M3n9j06OJ09R1j50O3R6j19j34P8P0P1pp0
989A54l5Qj9l9L7Q0Lo9M8P0nq6j27J39Qo2J42Q1p2j65j5J20N7J6J2jp8o2Lo4kj2P0N3k5m1
1025A22p2O4J41J05J0j01j16N5K1p5L3K4m9M4K0p5J50O6p5l9k3o3r7k7J06O2on3n9k8oK1N3
1058A33Q4J1p9l7P9J07M8Mp2j00l2k8o7K3J35R2j1o3J5N2j7j20n1Q4N0K8jML2l3j27L3L6m6
1092A66J4p2J4K08K6j24j32m0R7L4j06J8J22l7j43J5j9J9Q0KnO9M7O6O1j07k63K72Q6j24j72
1123G2R8L0rL3p1r9L3j4L0J53J30J2n8n4m5p9j18J37M7p2j09M7M7n1n9J29J42K0j19j3P5j6
1155B49k4O7Kj02j19l3P6j0k9L9M0n2p9PP4N7K5NJ7J6pmJ2k1k8L1J4j5l1m%J8J1n8j5jj00
1192B8Q5N8l9j0j3k4j1l3K5pl4N9K1K9O6R0Rr0n3N0pp5jN7j4r2j8P8L6l6q4l0P1N6j5k9P7
1229A80P5K6l8j11
1233A32
##PAGE=	F1=33214.558832101014559
##FIRST=	33921.252635810000356,	12655.339635440002894,	0.0073538850992918014526
##DATATABLE=	(F2++(Y..Y)), PROFILE
-2861E6K8M7M6j8l1Qk0o5K9J6l4J1mk7N9R9P3Rm3o5l0J7qnJ3n2J7J78R3q0j66p1Q%Q4R4J3
-2824B79p2q6j0J2m2k7L9j2l4K2Q3K0p9L1R5J0n6o7j3N6P3%o1O7J22M4p4j08k4q0n2J12Ql0
-2790A46M1K7n1J8J08kp8n1k7m8J01J29k6j10n7Mn0J52J01o2p4M2mq7q9j4rJ0M6L8K8k2k2
-2757A08K3Rm1n3Q7J56M4p6o7O2lj51L7J08Ml7m2m6k8M7P2M4j3q8j07R0J10M0m0l1Nm7j57
-2724A9J72N7n5J32O4j20j76n2P9N5K7m3p3N8N9l8p8j1Pj9J0M8MK3J11L8o9p0j6n3J78N1j46
-2691A73l9L7j16O1R0l7J5P0l3j29KJ29J4k3l3o0RN0q2N6J87L4l5J4k0r4q0q5n0J7J07J08
-2659B57J8J3L4j7j06j47j7OJ85J98O2j18j75J7L3r5j08R3J9l1Lj6r4J26Qp1J13J17K2p7q2
-2628A70k7p5N0J15m8r2L3o9k3j2L9L5j4o4J10N0N3M1J9J6rqro7j03n0J35J7p3J53M8r5j00
-2595A46pnM6O8j4l1PO8k4j48Q8Q1j6l1m6k0J03Lj62j3J4o2J86P0n8q2m9n8L3J01L9k2M0K0
-2561B65j51MP9m9qK2k0o4l8L3L0K8M3L8K8K0mm1o6o5j1Q2J17N5p1q0R4L9q7j49N6On0NL0
-2526A20NK2J1p0R6J27n1j42ML2n2o1O5L7O1L5J14R0q6j61O6Nj41k9ll4j8N7J15%j10p1nP6
-2492A04L7L6K8k3j6M9M1nm1m6%m7l8J24O7m7j39l5O5P7P2J5q1j47P2Jm9P9R0l7j70J24P1
-2459B31l4m9j0J4n3m7N6kk6k1K1M0K9O8Q6o1j64o3K7R3J33J09M0m7p6k9j3J6%l2J3j1L0P7
-2425C45L6m0p6j5K3J1L8n3j23j8M4Rj19O0Q7no0m2O7Q7j6j04m4j0l9J94K29J02j43j57Q0
-2394C48M8m2o9pP7L3j02j40n2n9O3K2J6mk0J27K7k5k4o1PJ04J7j39j29J08M9l9O4l0n4M3
-2362A57J20%k0O8N8K6k9j00o8M4Lk7Rj7j05J9J13L5k9q5j09mK6qnql9N2l0M5Q1JJ18P8j07
-2327B63k47J67pp8J7l3l9QL1KPO6M9j8p1r4J10R7jr1j09Q6Pk1J27R0K9o2m5m8n1L1J7jLL1
-2291B22k5j64J64J36K7l0p4j28o3M2J00J01j5j29j18Q9Q4%m1K0M6N6k2j05j03K1M5m4l8J8
-2261G2O8M4L6N4k7j09k7mk2K1N2M6J9Q1m0j69l7k2J28N9o2r8J12J00j7r0l4L0j07J02Nm4
-2229A20l0M3Q9q6r5K6m1M6J22j3j07K15qj77l2k3M6J03Q6l5j57R7L3m7R1Q2j0l0n0q9r1K4
-2197A02O3pl4l5l4j2KK7M0l7M6J82Jj49r5j5R5P9j8k5R8P2k0r0q1n3J17L0j19j24Q7Q9Ll8
-2163A47K5O1Qm8n7m5k3Q2Q5l1j00q5J8OQ0K0p%l8L1N7M6Kn8n7l8nl4PM6n1J13K6r0l4M5M0
-2126A44kL1L9m7n6Pk3L1m9m5O8K3k7o1J23O2m0o9l8jN5R8N8j1J2Q5N3l8j11j17q7l3M3J5
-2092I2Jm2L2J32M7l2m0KP5J37Q5n8j85j59K9j9j3J08J12Op8jL6m5j26O6N8l6J2n7o9J38M9
-2059B57o9p3M7Kk9j0j9k0ONpN3N4K2K6L3P4L5m4m5n1q6m2P5J28O6o5j33j1J7l4j00L7J27
-2025B26J8o1o2j7l5k2J33P1n6j39j8pL9L8Qj9k7j6J11J52O7r2j88l8J24Q9L1j2l8r0o3M4
-1993A51L8j6o8n2N5N2J9j6o7J4N2op1m7N0j8R1Q5Ql5k4K9N9qr6OL3q1p7J49N9j16q2J17m8
-1958A39o1M9k0k2L5k7pJ21M4l5n8p9l5J70J63P6m8j42j65l3N%M2nj2J42J31J9r0j01o4p6
-1926E6L8J80J04n6j38q4m4J2O3Q7K2p5m6P5M7J0qJ4K4n5r6p1l6M6L1%k4JK6rM5N4r3l2P1
-1891A39m9P2P1j04k9J19p2r7L0l7lR1M8k6l6oK4K2l3r1N3m9O5O5K8K7r2l3l5P4R6n0KL9r0
-1856A33k3j7jJ41J46Pj16r5j3m6o7J21l8j4J6o4k7M7O6M3M6lp3j18L9J07R4N4l3j01j02l0
-1824G9R3M0o7l7k1rJ46L9q7r1N3M7k7Jj4o5O5M2Kj7oPJ6J7l5o2%P3R6L6m4n9J38J32m6j76
-1788B59j65l3K7O7%o0j8M6M4K1QK0Pm6r5J35K16J07q8k08j77JQ7l7N0Q5r5j12%R4O7k7j02
-1755G8K4j4k3O7M0m5n4N2J19J7j19q2j0L3N4N5O3M3o4j44q1J9L6mqM0Q2O6k8j31m2OJ95J21
-1721C61p8j52L7O1LK1K2n8j26l3k7J23K2r8J8R7j0r2J3J91P8j44j87K25J11K2p2j44j29Q
-1691F3R5Nj21R6L8m1N6m6j18O1L7R1K2p6k8L6k6nNJ1l8K7J54L9j4m1r5o6o5j3R2O3m2j14
-1657D2O0J18O5k0n6p7j10M9J01J16K9j09j63Q6J6n0kO8%q1m7J1j5Q7K9o8j2R9O5Rn0r5n1
-1624D4J38O8L2P7Nj11j22r8J07Q6K0m9o9m7l3Q2R4j1m7J61O8q6k4J5o0j13m7M1Q1L0p3q8
-1592G1K5M4On1r0P7M1OK3L7j2n5k1qL5M8Kk2k4J7Q1M7j1o0j02p5J48J89J20o8j85j48m3N6
-1558I8O7l8K7J64Q3k6j08j49j02L6P2K0k6k3j2O5J04O1k4j34p5J32k5j42J00Jn8J25L7l4
-1528B16N7N6n2j22j08N8j2J5M7L5M6o3j17J65qj17n8N2%j2M3J9OJ8O3R3Jj33j07P3L1p3m5
-1495F7J90N8r1r1k2%lj2n1P8Or9J03Qm7J77R6kj7j08j70M4J9l6m9K4J06J01Rk9J%M0k5m9
-1460B26o6j03J07O1N7lJ5K25Q4j47k27j19O2QJ3M0l8p3l0k0L9L5O5R3Qj49j13J25mm6j9N3
-1428A59J6q8m3J01J17Q9Mo6m6L0M0nNK0K3l1q9j16r1Q9Jn3j8P2N3j2pL3P7Qj8m8j52J96P4
-1393C24n3m2J5L6o2j42M6N1j0n1n1R3M0l3jJm7n8N1L6LPJ2rok5r6J81J29L4n4j67p5J97R6
-1358C70o7j29J03K5j07n8j1J01R5n4j63l6R6no7P7J81J05k6j24j49l0M1n5k1P8l9k4J28K5
-1328B60j07p4J07N0k8nJ27R6m3j40j30o1k1Q5j4k8O6l1p7J4J12J32N8m3p1LR6P4k8j13j09
-1297A57Lk5q3jL7L4n4rO6K7Jk4QP4M3p0j17n5M3N7j1m6M2M2m9o7K5N2m7Q9R0RRn3m8J08M8
-1260C05o3k0j8p9kN9op7jm0J43R5m5j12J6Q9j1p4JK6K3or0Q1N7p0n1j4K1J08J43N5j02k01
-1226A40j33K9K1O7M5l1m1M2L8n2p5l3R7Q8K2n2m5j2o8oL2J70J22j3o1M3J0o6q5k2N0o9l3
-1193A19P2j0j8J05j5j24J11N3p5j30L3J78N7j13j12l1j0L0k7MN0M8J2k9j0M0m6j29K20R3
-1163C46n0q7l3J9lq8OR3k7o6MJ10J16k5j32j07J26J37J7j14j47p0O3M4K4j4p3L8J24K2L2
-1132B85J8j21o1R0J01M0o7j21J3J15kn9J1L7q1l6R7k9r6o2J4j6m7P9L3J41J26j9j44q8N1
-1101B02J6k0m3p8m5M0RK0M3N8M6m5k0N4L3J44J01k0o8j05j22j05n2k8M7P5Jp0K4O7P8j7j35
-1068H5J28Q7o1j22p1J4J11J25k4k00R0J24jo8o4ON1J0mm2r4k6J19P2J3j1n7j25j0k5R1R0
-1036B11L6L6l8j16j00N5qm4Q7N5J3l6p6m0O0N9m3p2N3K6P9J83J07k2j25j50m1o2L1J15o1
-1005A72o8J21L7k8m8l0P6M1%K2m2j38q1O7J06Q4J1k4q1q2o6m2Q2J71J14o7j77PL2m1p7k4
-973B7M1K3L0J5ooJ3K6K1rl0l6r0P2N1k6o0J9Ko7Q5O1J8n2n4R4p6Q3J48j20j01J74n4j06O
-938A16M6m9L3J52Q3n8k14mL0j00L2L0L9P2R3L2q4j20m3M4R1P4Oo8o7J2or0P6P4m0r6q1O3
-904G8Q1l2j08N9K1N1L1O5M1k2q7q3J39N2j10j03N7M4J4p0n7Q6p7LL3n8K0J37J26jm7J2l2
-871B63n5%K2k5o6m6mN1N3l8k6M1o0m8N0J6J0L4L4o6n2J31P9Or3m9Q1r8o1N0n1Q8O0l9j33
-836E9P4Q1n2J15K4j01n8L5K4Pqo6P8O5JJp2j39P2O8K7R7J7j39j96J48j8p6K1j1R7N7N2M3
-802C27l8j26p1J6K1l3n1rJ25J25pj22m4K1p3J63J36m1j50p6L5J14J07nj17k05J94J44m0j27
-772A93qN8K4oj8k8k3O7J01j3j13j22r0P8P1P0J0l9l9RQ9L2j20r3J85J05MNK4p7j45j18j7
-739E6O3Ol9o8M2kL6J94J72J2j70j51L4L9n1j51Q1L2R6J30P3m3j48p1K5J5l0j01j5k3k2N3
-707G4J5l7j6K1M4J3q8J79J40o7k07mJ4J07O1o3j32R2J24Rj31n2J10j5l9L2Qj8Nj4p3p9O3
-674G6P4oPQ3m1j07ol0O1P4j9q7MJ05Rj00KR6M9Qn5o5k7Om2qP4J0o7ljj8N8J30J25j17k16
-637C6J59l2P4J00L5k4j52j22K16P8jj45r3J18L1o1j06J16P0n9j04o5l2P0J19P7nj8M5L8J8
-606C81rj21k38K05R4o6o7J07N5n9r8n7M8R5M3j7m7k0j7j33L5Q8Mj4N9M1q8j19J31J56L4j36
-574B70j52N0j3p5n3J1P0K6j7j5k5K0K1q6P4N0M9Q7J8l4oL9lp6rJ49P6n3j08j10J6K0m1N8
-540B28P8l4j18o2N0J29P4o6q3k9K5Q9l4r4O2N8j4m3l2j3L0j1p0p0k4N7k7j6Q5O9K0K5K7p3
-506A93j35Q9R4j01j15OQ7J02k7oR0P9j5j36j04J46K6p8l4M9P0l8j46o8L4O6J50J13mj04j06
-475A77q1RJ48j6j26J67O2j15o5N1P1K6o3q0p4pR3lo8oj9o6J35Q3j2n1rNo2k4J65N8j00j39
-441F4N4M1lmn6o6kqR3J22l4j40J5NO4j3n2ll2R4Q5Oj2N3J0n1n3q3j2J54Jr7p6Q4J57N3l5
-404C23o9o2j0P5J23k0j09j4p7m6J57J7j67K4J63J5j01p6O5M5q6j23J82L2m5j8j1n1K4Q3m3
-373B00l3j8p5pM4L5K8j9M2N4o7n7Kn6Q9ko7lO9M1Okm6r0l6R4M4l3K0K8j2k4p5jJ07k4l2J03
-335B27R2L3j9n7j02j38J20nj07j0J3O1K2nML0J5k6K3M4ok0N0Q9n4k28J15J5q6jO7Pq5o9L5
-300D4N5M0k1j0j0P9R9m5j56R9P9pj2J7l0j11q4kLN7P2J5j8JokK8j0j17R0Q3m7j02J34J37
-265C42pj9j8j23j01L0J8k7n4L0j4m7K2O1J19J37j3j48l4Nj8j9l1o3R7N4r2n6K5J38O3q8J04
-232B73M4n9k7j15q0P0R6K4jl5m8j4QJj01J52J09p8j80J15J06Ll4%L8P6o5j59q9O0Q5K0l3
-199A62k0OK2Oj8n8n5L8J25J01qp5l4L4J0q9j01L7M9J03J8q5q0L9N5Ol6LP9P0l3r6j6M1ko4
-163A34p9k0P5J05L0j3k9j8k3j0QO8J71O1r4j55r1K4Q8N0j12q0K19L3j49j40O1L6O5N8Q9K8
-131C90m5n9r3m0J58O3L7J3j37j83l8Q9J01q5o3J04j24O9J73N3o2j64o0M6m0qj2m8j2J14P5
-100B12o4j03nM9k1OJ0N8J30R1O1l6r5r0q0n8l4K9J29O3o3l6o8J9J38p0j16K06N7n4p3r0K6
-67A28J34P3o2j19O4Nj12q5R9L6j6o2m5J35J21J33O1j44k52J31O3l5n1n9q2KK3P8P9p3j38
-36C0J29J3J6L0j4kJ9nnNk5q2r9R0M0jl1n7O3J87Q2j28k13N0Qk2m7J7N8Q2J48J16jq5p8o5
0B23q1l4L4O4rj08o3J43J84Rj29J84J48r4k01j16mJ18L1q1p7mN1M3rl1l3r0K4Q5o1Qm8L6J37
34B49j3r8n8O7j9n6K0nPm4N5J32O0m9r3r5O7J47j6j10m3J08J20K4q5n2r9p6N2J12k9j01O2
67A41l1m1J8JJ7N3P1O1L2j2o2r7j19P6P2L2j0o0P4J2j07q1mk0R1J04Jr0r8J32L5k0j4p6JJ25
103B07L9j0q9p7N5%o7K5K1k9mJ10k2p2J96L1r1J8pr4M3L5oK7m4j10M4L0l0QM6k9n0R3L9m8
139A88p3N5J09P4j8o8m1j4m6J9N8n5j8J41Pj90J3J14j7r9j07J17O2M4J5n5j15l9Q7J14P2o2
171B72r5q7k7P5L6kk4RK8P8Q0M7J4jml4m5N1M4m7m5o6n7J5J2p0q5N8N5M3L2l3m4l3q3l0L7
208G4RmN8J18N3p4o4O5R9o3j51j0j1Q6J01O2L7m4j66N7R5o4p2OK3J8Lm6r4k5P1j4J6J7m5l8
244H3l0L9L0P8J20L2q7j45p9J06Q6lp9m2K5M4n7j05Q1rl1MN4j4k7NM0q2P7L2p0jlM1M2J8J
281A74rr0J8L4n3J45M4p7j21K1J05N5j4p3n1N6N1j07k9O1o5MJ9l0kM4O0O4r4m7J95K1r1l0
315A88M2nj03p2L7J09Q8J2k9J4L7nq1j37O4Q3m3m7J07J24Mq1m9l6NJo1o3K1M4M5kr4n3Q3Q8
351B35j1k8Q0k2j57M3J36Rj58m3L8l6K31Mk13N1N0o2OR2Q4Kj41j73K09K00K7j55j51m2Mm9
383F0nR5L3l3n1o5J18J03J2m4l4N2L6l8n3n0K6R9j4j65J3P5J1J4Pl4RJ04Q3J3m5o9p2n9k9
418A03k5J0O3M7L8J8l3p1p8k6M5M3K7lj1M3Kn2p4k6Q6M0Nk6J5O1L3n8j36n2P3Q0N5J06N8l0
454C50m9j6ml8n5O5J37N0j03j56p9o1J37mr0j3K3p6J96J23Lo5j30p6J45Lj27k1J4l1K3M1Q7
487B03J8r3J2Qo6j2L6K2Q4J82P2j32k48O7J23M9ro4l8Nl9L9M8j0oo2j63J95O4r4q0L6O6j2
521B01o6n1J2jk2K1P8K3j06j9J00M1j4j3J4j1NnP3R6p1j09k7K4K4K6l4r1o7N1M2j9q2J04J54
556B81M9p0n4l7p0O0J22N5j8J0l3j27j40J01N3o6m4Qj9O7l8o3P6M8N6N7j5j20M5P3j01q3O5
589A28l7n3R7J22M5n0L9N8j16m3N3j55P8Q9j5n5k2j2Q3R5l2j21j48R9j2r2P6L1O6R8K7r7j48
622G6J24R4J8k4p5j07K3J14J9m2K7n4q7J3lpJ5m5l4Q0O8N3l8k6M4q3MJ11o1j8o5j2J79M7j12
657B16j34J25Q4J3l2q9j10J00J06ro7n2oo0m4O8j2L3N5j6RL4Jj1OL3j5OK9L6N2j1r7j15PJ89
693C22J84Pj43j58m3j3q4n3Q2P1J0j5J0L9k0j23J8Q3k1q3K4N7O3K7p8l3J33l9r7k0K0M7p8
726I6k4O4j9Q6K9m7q2K5J39L9q8j13M9Rj22P7Ol9M7%Q2N7k2n4o5n3l3M0O5P1M9q4j12J19l3
761A59q5J4K2q7K08Q4j02j67L8K4k8L5R7pq0n4Q5O8p1q6L1N5%n0L6K6N2N6m3p4p4n9O7Qj1
796H7Ron8O9J32K1p5q9M0M5r1l3j8K06J41q3j62m7J1M1NPn%J3k9q6J14P6l0p4j3P6Q2J2o4
832B24l9O3R9Rj05n9J12j3j68Nnr9Q1N5j9k9j7M6L9j5Njo4N7Q1K1m0r7q3O6K0j7J3O2M5p2
868A61r6L4L6l1r1Q7M2rk7k5j1J32Q0jJ1P1Qj12j44%L9ko5j8O3j3P7Q9k3j34O6J27m2j56o9
903E4J52P7n3j24P5jj47J18l4%L9J5j4q9O4Q8L4lm6p7p3mj3J65J79p7k47M3L6M6l6n5J0Qo3
938D7J27R3Qn8l9n1p2M6k9M9P7l5j9J59J2j00l6k0jq3PM1nm8mQ2j3j5N3P2P0oo9l3PL9m6j04
976A03k2J03O2j75J35P5j63l9Q1M4N0j9p3j9Rl8k3M5M5k6o8Q6P5j9p1p1N5N2p2Q1R6n7j40
1009A02k2J15P1K7K2M5m7j23p2p7KKR4P1jk0p4q2J52J46M9q2j28J1jo3P4Qm8P0K7q7J21O2
1043C44o1j6k4p4q7KO2L3j7l7l9k8J5L8M8O1nq9m5Q3J06K6kl4p6k5jo9L7R8N9pm0K0M9k8j54
1080A23n3J16N5M9Rk2j5n9j48J29P6o8j8l4k8K12L1j25j06r6P3N5q9L0R5l4j09k9qP5N5K1
1112A63N6O2kK7M3j03k21K44Q5j18k17J25L0JN5n2o5j6l6J0J24J03J2j2kj4p2j37J24N1j13
1143A35q5J63M9p8j13L0J49L0j10K2R3mm3L9J5q6j32QO8k5l7J7Lm4j5k6N9K6RkK7M4jj3J7
1178A89j9k3J7j7MJ4J0J3L0%o0RJj20O3N5l1km2m4K3J6L3j4n9N8L8K7M0N2j5p6%O4j0p9JM6
1216A92l3j19M8O3K8qm8o4J5Q7Qm6M2O3L7k5j14
1233A26
##PAGE=	F1=33179.224141915568907
##FIRST=	33921.252635810000356,	12655.339635440002894,	0.011681932024657726288
##DATATABLE=	(F2++(Y..Y)), PROFILE
-2861G3K2K8N5j7l1L3j6r9J7L2j3ml5m3O2J05J02K6o2r3k1M1KJJ2p4l9J87Q9o7j33n1rLO5
-2826A48P8K4n0o8j1Rk8qK2k7o2O3J05K7p1L0J03Mq2j00m0O3J12M9m1qQ6P6m7j46m4m9r9J21
-2792A39L8ON2Pr1K7R9k1q0n9m8NJ39Q8m8p2k3j2n7J95J11p4q9K0kp5p2k5j2l9L7P2J8l8k0
-2757I6N0N1k4r1j3J59O0n5nJ08j5j73LR9j0l5k0l5l3M0P2M2j5p5j21M9J05J0n4j9J8n1o7
-2724E1J74L4j13R3Q2o5j14j21O5Q7O4qr3JN3n8p6J5K2l9JK6J2N8R9M5k3ok8j79J41J00j10
-2691A90o7L8j02M8Q7k3J1N3k5j18RR1lPK1k7l7J2p2K4J73M7j2L8k1j22r2q8L2j4J4J08K6
-2658B06K6N9Rq7j27n9O4J63J75O1j17j71L7Oj15q4P7L7J1J3l1q5M1QOJ00J01L7n7q8n0q1
-2626H5k7J14k1q1K3o1K8j0J0P4kq4J1P9J07O6Lk4l1j3lm1q5k1J32mj55J73P4q2j42J1J2j6
-2592I9Q7K9K0M0Q3rj79l8Q9qj3l6j2J12oj48J5j7j9J55L2p1m4k6o3o4N9M5L5L7qr8K8M5l7
-2557A14J9K2m8q4O5L1k9k3N1Q6P3L3j5n7q2q4l8O6J19O9k7l0M6K1o7j48RJ8m8m8O1K4qk3
-2523F8oJ23J46l0j42m5K8kn3k4L6M6P7J34O0j23j37J14k0j64rQJ6mo3J50K5p8l7%M6J2mL6
-2489A84ol5O3L9k1l0n1%k8J5J02M0n9r0k6j9P2N7On0q5N7N5k6mO6l6j37Q1M5l7l8J3M4l1
-2454A30o6N5M4j2l4mnpR6P9p7j45l0J7J15J27R1M7qo5n9k5pk2J4N0j9rN6L2m9n7J2J9l8J
-2418B47m2j12mO9K0j20P1R5j4p2k4O5P4pp0o3n4L6J54J93J02j12j39O4K0r0p1L9R6L7q7j03
-2386A98m8n0M7on1j4L9J27J8n9j3k4J4Q3J5j03r8N7P5j00N0j2k8N6J04n8n4J35P8J1m1q6
-2354B62o8K5K1pKj9p9j2Q8M5jo5j34J1N4Qj2l3l0O7ql8P5L7J04N5j03k26J81K0q0k9n7j4
-2320D0K2O1J2j9K7J8k5n4MJ25P9j4q9j17K3J0kJ49O1jq9p3l8p8N5L8J5J4L0m3n3J69O9j8
-2286C08k7m2r2j10N2J28R7j5j23j27Q8R4j3o5lM1Q1J1o6q2l2O9l6q8j9N9J4J4Q4On0L8J4
-2253B08o5n0K0K6oJ01k7j47K2m3Q6M9m9l6J27O5n0r9k6J9j10J40m3l6kL3J08n6j02N0K8J4
-2221A49J8n6J5J67l8j67m9J1Q6P2O1j5j23PL6%J22J03Ml9o0r9j32KR3k5r0m5N4L2kKkn7J10
-2186A45J28l1j38n4P8J04M5m6n0Q2N1l0q5j18OJ45Jj40m9O7O7J6k3J3K8jj6n1q0k3R2P4k9
-2153A78r0o0NM3P8k4KM1n5l2P4O1J9l4m8k4J1k9q4N9pqJ1m8KQ4N1l1k7K7k1k0J4l2M9l3j7
-2116H5K7m7n7O0J02N0m6o6k6loM4O2QK4J06Q2k1j09j05o1k1K3j3j6k8K5J29M0kQPJ7J11R9
-2081D82o6k03j05N9k2j9J07J15j5j26l0P1k4j48J34O8n8j5q1m7J44L4q9o2N8rk6K4jm5j4
-2050I1J9OK7N1L3L1L9J6m8p8OJ5l5k3N5R9M9o2j10K0nn8p3QJ34L9n1o6k2k2k5J40Q1q4j81
-2015A6J02k4n2P7M4j0m8n6R0J56R1m8j64j03J49Q2k0l4j7p8o5N2Q2K4p4r9K5N8L3j1p5K1
-1983A24Q4J2r2q7Q7l1L8Q5Lk6LL6M8nq7k0K8p3n2J67P6j11j27J00n0l4O4ql8j6J0o3N2J02
-1949A99Jm6o3n0J67J55O6l4j06j18n3m1o7P0K6l1R7J26L7o6j03p2n1J03J74R1o7j45j03o8
-1919B8J04J05P0k1j03o4J8K8K7JL4N4n3j22o8j4N9M1%l5j9J4J3P1L0j16M2P7n0K9O7p7pP7
-1885B40r1j00K2J5M5M4K3l9l3MM9L5m0j19L5k0rJ03P8J7j21o9J7J38Q3j27n2P3j09Pk5k0
-1853E4J45J49Jj10r3l7m0L3R8n5RJ6o9l2K2K5j7N8N0kr1p0J27R7L0m1p0n8J6Q1mp6Pn7mJ67
-1817B59M2r7j59J00Q1q8p7L5l9Q0M6K2rj4mnok3n5j9P4J16M6o9k7J77J24l9j64j54l5L6N1
-1784B06k0m9j7K1L2J9MJ9J1n6n8J39J92R5p5j88j74n7N9o2R5M1j22L6k6PJ11J3p9p3nN2Q6
-1751A77N8o4j38J3J16N8q7r3qk4P3R0Q6M4o2j20o2LJ0k2j8M0R2N7m9j46O2lJ84R4j26j39
-1719I6J20P6J4J3lp7j01p0j5P4k2p9R0J04mq9NJ68P4j22k37K09J19Or5j43j00J01J10lj46
-1688G3O2P7K2L0p9j43j5M0J03M5n4mK2l1j4k3MJ3n7J34Q8K5l0p8n6p9l8P1N6m8q3J40J05
-1655B78L6m0o2p2m8K1L6Q1L3p5j40M8M9oj6L2J8o0m2J8l2O2M6p0m1J37P2oo4j03k2J45N9
-1622B72k0M9J4j21j34k4R6O9no4n2k7l9J01R1Jo7J37J00n3n8j2k6r0r5qR2O1l5l6O4N9mq7
-1588A49j23M4L1pNM2lk6L5PK3L7ol8m6J1Q8N8j2n2p3q1J44K12J17p7j99j63n5N2J14J3PJ38
-1554C66Q6l2j29j70j11O4P5N0Kqk2QJ03Q0l4j63r1J57Nj31m2O6K1Q4L3rP9N3p1j53j16O9
-1522A19k0k2K0L3M7j8j41J28M4p6l8L8m3j6P2J1%MQP3M6q3j63J10N1q2j6J83N0r1j17o5J4
-1489F0QK8L8N2m0r0L6rQ3J67P1J6K2j14k07j1K2k0o9M1R9Q9L8oj6k9J6m0o0l3q3P4P0O4j
-1454B66N8K22M4j54k08k03J00J9K1M3k6p1k8PN1L7M3M0n7j85J58Q4k6n2l6k3qk8K0O6R0O7
-1422C31j1n3l5K3M0j9J6N9K7m2j12j27r3N9J4j2mQ1O8J3j2k0jl7Jrp2J80O7l1k0J6L6m5j73
-1387A03K4J20J2p8j18R2M9o4m2J8j8n5J3K9J9M6N0Nk7n6r4J93J28L0o5j72n5J88Q0o2j05
-1356A88Q0L8r3r5K0J09O3o6j48j0J19K6n7M8J82J12l1j39j73j17O1J2j0Ll8N2J05Nj06n5
-1326H5J18N9l4m8Q0R2j7j16q4J1p3J1K7q0P0J2m8n2J15J17M3l9m6K2J08Q6l3j39j40rol9
-1294E3J0L3P7j8j16L5N6Qj1K1Q8N9p0j27m6k6R0J6n1J8K8n7l8l0M7j4J48Q4Jrn4j8R6L3p3
-1259B43j2mq4o6M6Pm1O5n9L1J24j2q8J5N7k9m0M1J2k2l4l7P3L7m1n3m3OJ03J49Q0o7j74j47
-1225C6JO3Q2K8o5l1N9J9o1j04J8Q0J24L5r5q9J9o3J1R7J36P1l5l2N2k1q6p5p7M0j1J5L1p
-1191A65N7J24k9k09L9Q7l1q3K1J60O3p1o1n2n9j4j2JK4L4qn2PQ8kj49J69P9m5l9K0K6k8j00
-1157A20NJ19J2p0k7Q6O9m5r3q5J23J41lj21j07n8k6J23O5n1r3J21Q4n5jM2j04l9R7R7M2q8
-1125B80j43L9Q2ll0J7J5q0l9O9j3m6k3K0j3r1O2QJ27J46jj49r8M6j6k1j2n5n3O1KK0Q6R1
-1091B85L0r2r4P2O3J42J03j7o7j01j36j32j9L8QK5J2l1M9J17P7o3j72J24Q2m6p2k7M0J10
-1061C08R5n3k18KJ45K8l7n3j2L9PJ9j0r9q6J35R6Rm5r0r1J4o3O3P7K8M7qo1r6k9L0n6P6M2
-1026A53lk6n6l8M3O6j3q8L0L4N0J88J34Jj24j55j7l2p5P8n1k1J67N6o5j21N8J23Kn8j2k0
-994B08m2p4J6J14K6k1k6p9p7j3L0RJ71R3r4j55Q7K8m6o3m4jK6jPL6L0L8J5j6m2KK0r2JN6
-958A27j4k3Kj1m5QO2L7l2L4O2q0R4J20j11j93J37n5r4K2O1l5O4J63J02l5j94j59J0O1N2j2
-926A25JN3J07M5r4j23j0N1J00P5j6r3m0O2J6j09kR1j8p8n7O8P8m5q7k7K7N6j0O0N9%n9n2
-892A54R8K4j38q8J18M8Jp8j27Q8p8J00M3k0L4P5O3k8m8K0k5o6j3L1nn4o1n5J19Q4l5l6J7
-859A62q7JO1K7J4jK3n2q5J17P6J6o6k9N5j06m4R1m3J4N6rq4p9N6O0J63Qj06m1M2ojmr1J01
-823B09N3j2Mp9j49R0N4K6R2%j37j10J27j9j03J2L3J07N5L9M6k2j18r0QJ2n8m0j2R0J34K6
-791B68p8qLj20J18J17m4j09j4M1J08R3j3j23k17K10J46m0j18k6N4O5K7k6n3j8O4N7m7j06
-761B11r5j12R9P2Q4J0p5o0O8J04Pj09j19J08J11LpP4m5j67j46J17L6l9m9m6P6Kk6J51J74
-730D12M0j24r0J8op9j19P7K2M7J10Q4rj15r7k7J1qn2L9j6m7j0Ok6j1K2O7K0o5J34J14p2j76
-696G4J0lQ5M8p2j36J47J29K8j23j28R5k8K4R7Pm2k0l3o9p2N3Q4K5K3N1n6j21lm8J00Q0n0
-663A56j15M2Q7pq8N0Q0J7nm3m1n0l9j4J5P4N4Jj9l6n1M9J61J74q7l02Q1j3O0J16O3oj50j45
-629F9K15M6l7j32J7R7j7n0n2P9O0l7q7q8p6R9J07N4j7j0N1N5L4j3j09j82J10J08m4p3J25
-598C02Q5n4j51q1J09J07L5l9m7Mqj27q0Q3K8jM0L4p3n8J21J22J9j13q1K4m0r1o2M6K4onJ1
-564G7j1Kj2j4R5j9N3J30K7l8j4K2j7p3RJ64P8p7j39q8N0L0n5l1N8lq9n4P1J49Q5n1q3p0j0
-529A52P9m6p5Q3N5j7l1m3m1M6J2n9m9m7P1kp8N2N3J6M5M4p1j10L7R0l0l0K1L1M6k9L5J19
-495C29M8q4j40j14J65M8n9oQ3P7m0j28q6o1O7J73J30K7n7r6j01OJ09k7j42J72Q6j27j06N5
-465B01P0M3o4j01n9K7R8K8p5o7j1l8K1P4K3pJ7M9l6j71J63P8q4p2N6K1m1n5n7k3K3MO3J26
-431B24l4j12J9NO8Pqj0l6P1P3jl5kpk0j9p1qJ54J1j07j33J45J90N7n8j06p7j0N7J35Mr9m
-396B63p4j08J57K5j53K3J81K0j18q2N9K5j00kJ79J5n9j9Ql0p7K8K0J2j8q0n8P5Q1K2p9K4
-364A60O6m8k7kk3P0Ll6j01L8R4K5On2q1l8L8K5q4N5N0mk4q7J02R0n8p7J36J29M5k0n9q2j16
-329A13m4Qn5kM8O4L3K3K7K3rk5K7qp3p0N5J06m4j83J81J3p2JM6rq3o4L7L5j4RN9o0KJ34R
-292B38o4K3L5J0K2L4k8j15j04j6J8k7Q3Q6M4J5j5j8lk4j04L7J16k0j17J20J84K1q7r1j22
-261A31m9K2mm5nQ2k8r4J7L9J92J56l7j55nJ2m8p3p2jJ00M9j03j4lQ8J09o4L9L3rkj29r7N0
-226H2Q3M0J3l7o0k7%J3p6J32J22l7j39JJ25O4J2kmM4o4j42p2J1P5no0jMK2K0ml8j8K4J04
-190B05R8rr2r0M6P3n6j35%K1J39M1q8n3Q7M2m5p2J0R7N9p6j24%O8O1on0l7RN7L5K5m5m0j
-154A54J6J5N5J34L6r0j21n4J0P1N4j02j14K11L0j38q4J6m3P7L5J03M9l6n2q2o4J65R6N7j2
-123C92j43j64l3Q0O5o9OR0j11J9J72N0n9j39q9K2l2J2J8j8n5R4J04k0o6m2n4jR3knJ20N3
-90B88M4k1o0m1l6l9l3J0J05K5r3k3m6PJ14p6j1K10N5p5j04j40J00J73Q0p9j80K8L5r2r7R0
-58A18L5Pl7q7J04J16J19N8j26j58J02J3n7m2k3m1k6K5O1K6j09N6J15n0n3P2L4j3k8l1j4J1
-26A77j3q4k8Q2J2j6pn1L9K03P4j31j85L8K5j0m3o0P8J04J39J02j3r8q0m7n6k6L8O3k6r6k2
6H2J00J31k3q2J89J25q9j75q3JQ2K7n4o0jM8M9Rk2n6j25N7P6o8m6m7J06J49K0j10j05J04j9
39A90j23m7K0%MJ13P9K9n0o7n9LJ46Kr6o8J20J15J1r0ro3q2M8Q1l0m6K7m8o4M9M3L2K8M5N1
75B94L3j6o2q3j11M4N2J6Lq1Q2J2j10j2MK9J04Q3l7j23l9J12M3j6l1q5o3J13O8K2o9p8nkm2
110D9k2N8J3n3P0j4K8J74J9j12kJ1p6J5K7MJ7n0n2P8J9m1kK4m7j6R7P0k9j13L0P9K1m4n8k2
146A50l0q9J46P6p4RJ33l0j68J22J00l7j43j20J62N4J7Mn9j06m3N7R5N2m4m3o4p7OO9OpM9
179A73N4Q3O8L4Nqk2n8o4N0N2m6l8m3p3j6K4k9p1jK1K8N8L8K5n5j28K4J2l8j8M3Q5L7l2kQ6
216B58J18o4j86m0qJ14R5N5N0m1j55P0O8j03j09J6L6L8L0l6r4q4R9N5J5J5l6o1m4L3K4M0J01
249B69N3m9j19n0J03R0j5q4m0J3J0q9m9N8lrj8OmM3k3L1o0N6N2p7Jj9k9J6%K2N0k0L8J5j40
286B9J22N5q3r1J33P1K5ro4m3M3O4p6j29K5m4O0j3k5L3N8N6M2o6j51J60N1mJ4m4j3j0j05M5
320A16J55J05L8j7l1m4p1p9n5O0M8m2k5J32J30j1j15p4LK3m1j07m0N0N1O4Nj02j04Q5O5nR
353A76P8m0j64R8J45L0j47j32P6q5K01M8j50k0O8k0L6Q5N3l7j69o0J79J94L9j53j74p1J3k0
383G7m7J04K8o1n4mJ06P8j1o2J4O6rl4LJM9P6p9k10J37L5k3PJ2k5RQ7N7J1jj1n6j08r6l9M1
420F8J09N1Jrl8o8q6K7L7J0Qj6j0P1L8Ko4q5J07P1J8m2j5N9K5r2j55K7O5J08N0N7K2m6p0l3
456B02J3j8o9Q6J60P1q8j62j15OJ37j4r3k7N0k8J06J20J2m9j09o5J15oj43n7J0K9L1oP0M3
488B12q1o9ql2K8J7L4R7J54P4r3k27J7J24K8k5m7l6loL2j4j9R1j8j72J37P2q1n5K5M2k4p5
522I9k3N2J3l1L2J10K9j30j22R9M1K0M9N0l0p8j8J49J10o6r7m8J3Rk1j8l8r9J1O5nn5k6J55
556B01Q3k7n5o0q1R8J57R6j2n1r4j62j8J21K7r3q1M5k2M6j5n1Q3N1J7L4kq9N3Q2q5j23M1j0
590A04l9N3J23P0KO1M8j26r2L9j15L6O3ro9m0kJ28R3n2j32j23J43K2r5m3J6J07J40L8j09j74
622F6J14J05L2l0j02j24Q6J04ll9M0n8n3K2m1l8M8l9m8J09P4N0l8k1L2r4kR7j07m3mMJ51N0
656C00p2q6M6N8K0jn6j16R3J24%m9m7j9n2j13M0K0PO2L3K6K0k2n3K5P2J3Qj6l3L3K1n9j15
691A12l9J66J96P1r7j59j9J4q4o8M7O6J3j8kqn1r6O1L4l6k1K0K7N2L9n0m0J39k9j08j1LJ0
725A34q5J08L7n0J09N4n7j18j8J27K6q9q4R3J6j23M3M1k2J7J5N2J6j2j4m7p6k3N5M2O0M6q9
758A84p6R9k5n8K3L0j32J73R4j10j74R0L5j8J8N3k0o7l2Q6O2o5r9l3K6J3k3Q2N3M4K5n2n7
791A49n2q5N8L0j0pj1m6O8J07J2p5l6R6K5j12r0J5J94J38o5j62q6L1M8J4J9j0KK8j4p8N3O0
825B08l2o5j0P4Q5M0k7m4J6N8Mr5m9J43Qj54n4mp6L3N6Mj8n3Q1Q2Jm6j8pK5Pk5k8o4mO8l1
863H9m9QM3M8l5qN5M0m7j10N0L2k2l6K3p0J19Q2J1L4R2L8r6j29jPl3r3O7R9j0L2P1l0j46M6
899A71J37l3j54l6J49O6o1j21M8k3n7J16m3m8N7N6j6j41P8J24O1J2o2j26j07K7o5K19J58j12
929B74k52J26k9L9j2m9k2k8M9J46O3k2o1pj7r8o4j7J21R0n0p8J50Qq7k3m9km4j6P1N9kq3J7
964A01M5L4M7P8Q2k9j11l5K9L6l2q5l5O8K8j78J71M6j91P1P3QL0j6o9jK3l0j3J1km9p1J25
998A59R2k3n3m0mR8o0j1J10l6j07k9R1Q7M2J2O1k4j31j13p9j7K3J03P2J0Kn0j13L5J78R1m7
1031C29j35n5j7l4R4km3O9L1r7O7M5m5Qj0m5l5J6J3pk2J1%l3OM4N3M4l8j22n2Q2J04J4j4l
1067B21n2j2K4n8K7O1M0jl4J1M7nj10n8P9N9O3J0n4n8n1j20J76J11p1q4kKJ70Oj28m3o3m9
1101E4N6o3M8N9l3p4j2M0N4J6K5J08O4m0k1J2r9j36J99P5j00j71N5K4LO7j7k5m2q2j2P4P3
1134A79K8L1L1J5n1j22R6N1j31j1J89M6r5j19p9J15L2j02O2J03J0n7NL4n5j11L6O0m0m6mn0
1166E0K3L3n3K1j5k8QJ5P9J3l0K1j8qQk5L7J2%L1M9Jn2L1Lj34K4N9j3lo5m6N4L7M3j4p5N3
1204A26N7K1KKl5m4M7P0j1q1LM6l5q8O2K8jJ3nm3m1O7J8n6RM5M9j0j07
1233A08
##PAGE=	F1=33143.889451730115979
##FIRST=	33921.252635810000356,	12655.339635440002894,	0.014553616754710674286
##DATATABLE=	(F2++(Y..Y)), PROFILE
-2861G0QK9O7j1k7L6k3j10M3L5qj8o0j0mJ05J25L9p6j10QO5J4%Pn8m4J06N3n6p7k3j8MM1N9
-2825A81L2k8n3j4KqK8K3m6r4Q0J03K2n5M4R9kr5j03m0M4J35Q3k4m5M1R4k3j75q7mj00R2P3
-2791A80L7N0k1j33N4Q8l9q5o4k6Q0J20M8p0k0K9k2p0J92J11q0r7pj1o4m4Jpm6oO2oo3j6P1
-2756A26Q7kq2j07J22Q0j2P3J38k9j93n4P0k3k0J7j6l9L4P7L8k7p2j16QQ9k2p5j7L3l7N9J50
-2723B58K6j32j2Q1%m5j05j2J07R8J0j13j4M8q0q0L2M2n4j7LK8P8O8N5L1L5k1j30K9P5r6q7
-2690A06M3q3L0Q7k5JO0j0j08PN4jO4N7j0n6o9q7J2J35N3K3P0j7j48r4l5N0pl8N5L1M1P0J9
-2655B80p5j04l7P0J26J47O9j07j62N7j5j31o2P1M8L1Qm0q6k1N1N3O8Q5O0l1j04r4p0k4N3
-2624A14ln4mk6N8Rk7R1J4q2p7J03J29P1j3n0m3j8j3l6n8N8J18j4j80J22J00m1j57mM8j06
-2592B9Q4O1O2O6R8J8j63j89R3K3rm3j1J36qj31M9k2%R2k3p0K4Kn7m5j9k1M1J8rqJ2Ok8O1
-2556A19L4o1m8R3J3o4n9L2J20R8M0k0n8q4r3n0N4J21P6Nrnom1j11l6L3om0J4O0J3p4j1J43
-2521A92J47k3j38p5J0M2jp2k8N1J02J24J9j63o4J43m8j60L%P4K8j16O7N8k4jNK1j8k4N6Q
-2488A95o1O6L6m5j4o7j3K6M7P5J6o4l1qr7QM0PppQ7Q4k7n4L7k2p1J5%n3m3M6P1j4o9M5O4
-2451A98j3m7k8m3OJ18M7r8q4Pk3J11J12P9O4K6m4q0n7k7l1M3O5k2k9L6K7n0m1L8J2q6l9l1
-2417A16p9L0R3K6j27O6R3j4n3j7L1N0J1k2m0m8M0R2J35J06o0j15M1j5j33o5O9J06L5o8o4
-2386B20l0m9L1j4p6k4Q1J05%j03pL1J3M5Po0n2O5O7j45j4JjO9Q4r3o5J84Q9J0m5p3n9J2L2
-2351B36lrrm6l6N1O0K4n7j42RP7M0j6o7l2J07K1r0MQ5Q4J5j01j43J49L5o2l5l5jJ0M9J5k7
-2316A60qj4l6k8O8J23N8k6p7r6k9pmJ61L4l5r3j04qK5N3jk8J1K8j5J04J12l2q3k0Jl7r1P
-2281G3J30Q1k0j05r5R7P3l4p7l0L3R2K7l1m5n9O9l3j16J9N3j7n3J20K6NR3K3j09j16qJ1l2
-2248D5J16l7o4M7j1N3rn7L9J19K2q8r5j6K5k3P1q1K7qmJ10j6m5O1N6rr9l6J33P8q4j58m5
-2214A7Q3Q0K9L4J4q4p3L5L6J26J11J8l2n0q8j48l1J11m1j02M6K8K6nl6m9j7J14P3m5q9L3
-2182A24J03Q3Op0n9N9K1m1o0n1N4P4m1j37J3L2N0L5kJj4rK3m0p4NO3M4l5q8k8JO3Q9o0%Q8
-2145B22n1j06N9Q2L5j6l6rK4k0j06J7L1p2k5K7K1J07O2m0p6k9j7k0J5j1Q0mK6N0m3r2%P5
-2111A60K7n1n5mL2rp0L5L0K5J21J03or6p5l3k5J7k6l5j4QJ09M0L8M9Jl8J04J08q9k09j0M9
-2077B11m6k7J02J16j5j38p1Q2Jj76K01R0p0n7j05j4J43J3j08k7N6l1k9M4Om5j5M2K6OJ7L0
-2045B12N1M0l7j20j13R5N3NmL7O3K4n8o8M0l0r0m9K2J18L5l7m6k5k3qJ34P3j18j21J47k7
-2013A75j34O3Q3Ln7j04Q4J36Q8j1j23n7J27M0q4m3J1o5n8N6J04N2o5j14j9M5M8Jp5M8J04
-1982B59J7j09j46J16k7LP7LjK7K8K7no8k8J1p2l4J73R2q5j45N3l2j4N1Mj7o3J9J5j08J10
-1949A31K9k9l5m5J19J31O4ln6q6n8l8p5JN5l4RJ05M6l5p3k5K5Q9J29N7p8j40r7l7J54J22
-1917C22M9o5j28p0k4MM2QM5R1l7j39n4J6N6N4qp1o2J3P0Q3Lj23P5P4m6rN8k1K3L4j02r3K1
-1882H9M5O8K8j4m6rJ7O1M2m4j48j4K6q0J59J29Oj47j23P1J80P1j68j34Q9j09O6m2n6J40J50
-1851C03Lr3o4n7j9O6N7n3N2Op9j9K2Jp6RR9Q1n4j64J09J00kn6l2OO9P2m2p3J7r2L2J73L0
-1816C32j12j86J80J12j08j92K9qP7L7M7Nk2j1k1l1j8m4m2O2J23N3o8M1J77R7k8j31j28l4
-1786A88M0L3l4m2k5rJ1K1J8K6J5p3l3J43J51O7n9j45j47p8Pn1R6pp9J28pm9Q1L0l5m2l8k
-1752A00Q2R1m1j12j2j2O1n5o6N8j8k6J01R4M2m6r2n6pjj4%k3O4N3m8r4J02J5J47O3j51j05
-1719I4J48P7J8Oj4o1o9q5l5Lj7K5L4R5%q5K4J51O6j03k23J27J25j3j18j30J7R9J21mj62J6
-1687A27J21N9Mj04j25k0jN9Q0k4L%l2j3k3j2O6m4K3J16N0j8o5n7q5o6M1M8m1PJ56R4Mo2o3
-1652B03m6mK3NK6J9n1j12J0P4L1%kRm7o0L0pRN5n0p3J56O9k9p2q2j1J34N6m7M3L2j21j46
-1617B4Q5O2K7m0q1k9%J2N7O7Rq6P7J30j3o9j3J9p6j29N5L3K6k1J1J05P7oj02j42j0J6k0K
-1583E7L4j2J5Q3K7J3K0j0m0n8J0Q6N6j6l9n0p4J33K15J06p7j94j64n3RJ53O7jR8Q5k9j32
-1551C18j89r4P5O3Q7L6j2m2k7J00Q5m9j83j09J62M2o2o6K9L6M9J5RR8M6q9j68o6N3n4n4M9
-1519H8K9j0K8n1j8J05l4l0J5q3M8O4pLRm5k0R7Lj19L8N4r5O1J64L0r1j17q1J6k0P6J00L2
-1485B39p8p7j3K3J28J36M3M2O3j18k34m6J6K1o7k0R3Q1O3J6k6m8J7l2q8j1o2K9Q0N8PQ4J90
-1452E09K4r6j35k11jK4J8L4k0p7J0M5L5K5K9Jj08pJ69M5l1l8n1j01k0P1K9L5O4L2l6m6k6
-1419A95K2M4k6N4P7kn6j05j11m1L0J9k4kQ8P0K5k0o2p4p2M9LJ2J51N1j5KK8L6m2j87K5J71
-1385C13L6q8j66N1P3o5j05J0J1l0k9J5M4Q3P0Rl0p8o4J75J11K0p4j64l8J44M3n0o3P6N6p8
-1353B18j45P6J04K1p1j19lJ34O7l0NJ47J13k5j33j58j33m2P8M3k2k1O5O6j4r7k2J24O9l0
-1323B65p7QQ0K3q2m4N4o9p1M2p9K0O2j4o7L4J08L4l3j1L3R2Q8k9j56j63lJ7j3kM3J16J9j16
-1289A09p7P3J1pRQ4R0m6j34j9j7L8K0n4K3M0l2j7m3k9L2J55P8j9l8m7K1Q9J3q7K3L3n1q0
-1255A44l5j3j2R4l9p7J44K2p6jK9m3MP2nn1k8lL1J6j8m6m9kQ4J36R2l5j31j27n7R7R5K4n9
-1220A77RO4j0p6j19L8O9J20L4j29r7O6o3L7J41J06lr0j8P6k9j01l9p0m9N4O7J4J1J00J17
-1189D07m5k09q2N3J2j1L5J23O4k1l0o0p1l3k1l0nK2k7n0N5Q4M3r7M8N6l0qO6L7m8r3J1J26
-1155B71M5o1m7L5Ln9k9l6J44J14n3j26m7n2m3J53O9r0p3J58O0j05q0O4o4j4J03R2M4r4j35
-1124A47M4K3J5L4Pl4q3m3J4j2ML2N5%r8Mj9P6J61M0j18j25J8m0j7K8l9k9R2k1J0J42J01k
-1090C67j30j67Q3P4J27J05oo0r5j41j34P6N4j7o0j0J3Q3J53Q0r8k12J43Q4l5l1J8N5R2O5
-1060D76q3k39k2J49L7k0m3k1K3MM0J5r6j28J38J17qq9q4rpj00M3N6KM8L1%p4r4L9n2M1K3
-1026A13j7k0l1k2M4O6Pp3j0L2K4J75J41K3j04j44j5k0p5L5mj2J33P1p9j74J32J15l8q9k7
-995A57K4M0l9NM3n2m4j2p6mP7J9q6J44P6j10j19J42L0l5m3j1K8J2p2o2Q5L7N7J7m5o2L6M1
-961A98r9l3N2Rlrj8l8m4K1M7K6J24O1p4N3P8j05j97M3m5Qj9L1k8P1J63J17j1j59j44K3R6
-928A95J4o0l6K5J03N2q8r3L3L9Q3O4l0r8JJ03L0j32o3J00J1n0l0P0P3m0r6q6M9M8o7K3P0
-895B17K5k3k8N9oj24J2P6L2pp6j01mj0J35N5J7N6M4j1p6n2K0k2p2l0L1J0m3m5L2R4O7n7o3
-860A32Mj04P3N6K4%l6L8j8j27P8P2K1k6pK7j00j8J15l4o2M8L0k3n7k0J22J24k8j08j9L6m7
-827A66KJ5j00J13L6j2Rp8q1L8K8L3P7j9j30m5J11nr6k4O8R4M7M3N7k1j04n8J5qr1m6K3K2
-793G9J23M8k8J7j3j31L0R3l4n0K3L5R4P4k0j20k05K26J28m2j02k8N9R1N3k8o9j6M6Oq1q2
-761A76n5j16J08O5Q0J4r4n4J08Q7l4j17q5K2R6lk0J37k1j66k1R9J0o5o5k6R4Qn9N6J53P5
-729C87m5l2mm3q6r3L2L1K8P4P3J8o3q7o0L5J7k6L9j5o2n5l0M2J2m2O3L4l6J08P7p9j37Ll3
-694D5P2M4n0q3J00J50N7j17j61O1l9J05J12j9p3l3k6m8o6L2Q9N4N0L1p7j42Jm9J01P3p7r8
-662A9P1L5k3m6P7N5pj1l4j2l1o1j9K6J02R9K1n5o1o8L8J75K01n8k99j0j4OJ48R1Qj45j60
-629E8K01K0o7q1R2N3m8l3m3N2O0qo2r5p0J01P6K0l3j9M6O7L6j8p8j00M1Q6j8o3J23J02n0
-596C48j89l8J44O3Km0j3L9Lj09j25J5M8J0J2J7m8RP8O9J1o8k6Om9q8n0N7L3kj3k2k4lON1
-560A14M6q2P2J44K4l6j7Ml1p0K8J71Q1q1j56p9O4L1m3o5QJ1n8j3P3J45R1l2q4j13m9Q5m6
-527A37o2P7M8pJ2l0q5K8L8m1j1m8J6L1n6k7M0J9N6M5p6o0L6N8N1L6K0j3k8n9N7J38K9j33
-493B36j15r4J23O0m0K4J16R2k4q9q3r9l8J76J40N2j6o4r1k4P2k8j52J36R6j29j38O9O8P0
-463C06l4r1n5K5J10M8r4j16lMk1QL1K7M6Q6j1j59L5P7n8j9N4J6n7r0jlk8K2L3J15l9q6M5
-428A23RN1K9L8J1n1K2N6jn2o8j8K9J5o3k9J50K6r8j15J43K04O5q4j47q8j7L8J41K5q2J2m8
-395B26j70J20N0j11kJ75J5j30o9N1Jp8J18J50j1p3k6J6qj04n2P5L3j8p4q1N6J22L4j12mN8
-363A77l3K7J9rK6JJ4q1j9R9K0j1p2n9oQJ0j2M1j0l5k8k1J29P5p3j31J37J46N7rm4o0p8r5
-328A00o0l5J3N3O2M8N5N1K0k5k0J4n4j01n7k0R7j7m4J33K0m9NK6k8p9m9N3K1p2J6Q2o3j2
-294H4J27M1kPk4pM8N3j4j05j08j9K9j9k0J11J00L9j5l0k9k7q5l4J39Pj03J41K15K3j48j57
-262B18j13KNm1k4Q5O9n6j39P1L2J95J50o5j72K6M0n4j06p7M5O3K9j08K2KnJ48k4nK0L4Rj34
-228A42j03L6N2L4J1l1n5n1OM5n4R4J32Qp0m0O8R6M6nm7Jn5j03m3K0N5l9j05M4RrJ5J1okj1
-191I6P3R4jp7j18M1J27m0j63M0j7J07M3q1J8J16J1j05j06K7J17M7j08r4J4L3J07M1k2n7n3
-160A10J5N4N8o3o1J4M7J8N3R6mr0o3mQN7M1j01j38J79K9r8l3k3o1R1j6P3N7k8n0n4p9J69
-126B03J23O3m1j46j31j9O1L7l9M6P6r2k9J51M0n1j06r6k0k0M6M4J0m7RJ25L4k2l3p6j2Q0
-94A68ml8Q0qK0lk3J6J8kj3J9O7l1j33k6k0l3Q3o6Q2K10N5r2j32j70J61J78P9q0j93j5N3p7
-60A30j05R6K7J5po8J6R5J06O0q1r3M2l7o7j2K5Rj1nJ8j8q9J66Q9j01j00J39N9l3o9l5j3m
-26A44j9q7M2N5k3lM6m2l5K13O8j15j35jJ7J7op3K4J27J26Q2k2j01q0l0l0j1N1M7o9r0M7R8
7B32N0r8rJ98R0q9j51o0LN5L9k2n5j4L0O4M5jp2j38O7O3p4r3j9J27J46M3j14q3J32l1j58q0
41B3%K2Q0Q0Qj8m0j3k6lJ27K0q2j13J06J04Kp5M2k7p7OM4j7mK3m5j08N3R7M3kJ4L2K6j5n2
78B35o6j14N2L7l2K6p2L6J3r8P8L1M4Q9N4n0j07j1R2M2k5o4j04n8P8R6M9m9o8m0rrj8N0K7
113A35p8MM5O2J30J8j09l4K0n3j8J1J5J7k4NO4J3l6rjn5KQ6J11j1j48lN1j9n4m6j3k4O4J39
149B57J9j15L4J31l4j11J34J05l5j66j69J93O8nk1o9r4m3L8Q9N4pj7n7p3q7J05pj6P5P0P8
181C24M3J7Rjl9r1q8P6P0n5m4Ol7m0rj7m4l1k3pO6J26R8n7j54M4K2o3o6k1M9L7M1L7Q8J24
217C90n8j98o5j9J21Q4M5N6l8j25P7M4j20j50K8M4N5N4l0p9q1P6R8kJ0j0n9m4J7J5QP4O3j9
251B62q3k2J09Q6l0p9k1Pl6j25L1K3j2Ok0m5M9R4k3km3QO3p4l5j8n8N6J0o9R1O8O2Nj29k7
287G9M8q1Q7J21K7MKo4l8K4N7m4j11l2M7P3j5n9j6O8M8J5l8j14l2P7Q6N1r8k5P1j09J0J91
321C10J20O0op7j27j18m9J8L9J7l3lJ52J23l0j24o6K6J2p7j16j7K5Q0Q1J5q6j17L3M0NM3N5
354B08n3j12J14J34M6j24j80P8q5J26R6p8j22P4L5O7P8K5p3j85L5J34J85N8j42j87q9J0J8
383I1n5Q5J8r3QM8N4L6m1n1Q7L5n4k2L6M4Q0N2j38j32J60j3o1KJ4j7lM6J4J0N7O0l3j47j50
418B7J2L3J23M7j6k5n1p5n8N9J2k0nk2j2Q4P5N0o0j25J18J05K2o9m7N1J2j17q6N2O3J10L3
451C00Rpn0p2m1K7rq1J11J63P7p5j58j51J02J31k8j05k7R0PK1Q0J5k9q4o4Q3j3j39n1L7N4
484A23Rn0O2O4n7r6j7M7Nl0K6Q2J12P1n0j84j8J12Pm8m5k5lL4L4o5LJ72Nj81M9Q1p2l5J7K1
520A60j8o4J2O7J9m8M5J51M5j42j95M8N4O2Q8O6m2j50m0K00J06m0n3o2j8j6m3M1jj19o7Q7
552A33K5j7r4P3J09Ln1o8q0J41J77J11k2j03j39j82J43J00kj06j15N6kM4J2l4N5L5j9K2Pn6
584A56O7Q6o2j35kJ6m1J6J41R2M3O3K1j31j03L1q3j3L4mq2p2L0J50Q5o2j39m1J47L7q4q8o6
617GJ38J60N2j01j81N4J10N0k0j08j47J15Q2j3j0M7m9JJ7p5p4Q7k7o1J08P2M2l5j3J3j06m
649A31J02r7j06N8K3J03N4j8n1k1J3J1K5j5j10Q7J36jl7l6k4l1r7n9N3j0L4P7N4Pn3p5M8Q7
683B62L6K1l3r5k4N0kr4j16J35J97J44m1j42NK4q9q1K5O5J5l4k1l5q4m3N8j0n0L2K6L9L3J2
717A85m2m6J49j5j13J5j5k5M2J24kq7J18P4o7j36n9Q4J8p3n3J14J8j07K9O6J0OOjl2JL7j8
751B05q6k4M9K1N7L0j00k9P5k3k3N2L3j47J09R7j08j53J13N7MLj1m4m1kQ0M7n0r1n4k7OpJ07
786A25Q7M3j4p6m6j3n9qN3lk1j9m6P3P2Om9L5J03K3q8j10qJ45J21l3j38q2K8K0J9L3j0%L8
821B01Kn8MJ8m4n0j6O7R4Q3Qn6k9J6jp0l7J38J7j18o7j8l3k7M5M3Jq3R7J13J5r3l0M6ln0q1
858D4J8J0K1L4q0L0J7p0K0L8N7N1K4o0j04J6K4l4J2Q3n2m6R7J1L5J10P1o7j06nl0o6r7J44
892A50J12%OM4l7j43J2J36k4j37OJ41L6q9j04M4m2J9J18l8q5N5P3k2j66Q2J41Q2K8o8j55j30
924D5N0l7J83J29j29j41J08q1mK0k2m5l9J30J26K3n5o2K6J2r0j14K7J01Q0n0j49J28J8n4r
955A25o7k7jK4J09R7Lj19r8J00M7L7J01J12m3j53m7M8L7j9n5m2K2nj55J64J7j94J55N0k6J0
987B07%n1J4M1pj1l2m7m6m0J09J16k1o0k1k3J32m4q1J09j4p7l2N7J02N4j5M6j4j15j11p8k4
1020B3M9R2O1PK8j2r3j11J81J28lj24j24m1J5Q6om2M4L5q2kJ7m1K4K5K2J0J9j8m4j0O5K4l3
1055A69nL6O0M0p1j67j0L6Q1J4k0Ql4PL6n7J5L9L7nm6qN0M7l1n7J6N0O3Qq1r2Kl8J27J40m9
1092C10j37NN1J16m3j27L0m2j08Nk1N6J9l3n0M6O9L5l4K0J49O2o2o4k9r5l1J61N5p4j18l0
1124I1J3J0O8K1Rm6j36J1l8O7P3M1L2L3k2p8O8M1j18L2J80L8j01j09j02OK0r5J31Q2K0o2l1
1157A49O5j6p2M8N0n3o1Kq0O9N6o4j4lJ3K8p6L5L6n1L7k3ORPM6l5l4N4P0J3k9N4Lj45j5P4
1194A53Kk1q3kM9L7M8j0p5N4O7Ql5n4m1J3N8O3op9PN9j4n0M5j0m0J7L9j4o2K3J5n8j5K4O3
1231A75Lr3
1233H5
##PAGE=	F1=33108.554761544670328
##FIRST=	33921.252635810000356,	12655.339635440002894,	0.010188672691583633423
##DATATABLE=	(F2++(Y..Y)), PROFILE
-2861D5j6O2Q1ll2J6l0q3P0K5qj8o8j4QM4J28M6q3j08M2P7K9mol2j5K0j9n5jQp%J2L6L2j5
-2823A64m2k1qJ4P2L7o0j16O2Q8Rm0O8R1j2r4n7JkJ13Q8k2n5K1R4pj77j54M1n7L6R7O1M3m6
-2788B30j64Q2P7n2q2k9K4O9R6K5r3L2Q7k0q9J53J03p8r5l2l5n7JL2j2o0j2L5l7q9K7N2J00
-2755A89J3n5m8J2O2J9J43J51m5k01r3K4l9KN3nm6L5Q4L5l8p1j02k6Q9k5o9Pj8j1J24J35K9
-2722C14j21j30N6N8Np8n8J03J17J1j19K1M2j03r2M0O1n0m8PM6O3K0N6P9N4j1o6J1Oj12j07
-2690G5N4o2K4Q9m1j7R6Lj11oK7L7J09N8ln4j31j32Q9M1K3N6J08j2j63p4J6L4J6j2k7J3O2
-2657A85P1Np6q2j9P4Q3J09Q7q0j43P2k5j39m7P3N2K1k3n7q5NJ00M4K2O6Q5Jj22j44n4J8N
-2624H2pj9k7J3P3L9n3O8L2p8o9P0J12N5k7n6m2j9l2n9J3J24Q6k8j49N3J10mj43k4P7r3k1
-2591E7N7Q8Q2J06N4j16k39J5O7k0n9j0J63pj12P1pLJ8q4m6Q6K8n1n4K0K0lk1Mpn0j4l2J09
-2556A16N6n0l0P9Nn8l3m6J05R5L5j2m0o8r0n1M1J19P1J7j1n1l1j3o3n2L5L5j2k6P1N3o3q4
-2522D9J50J29l1j27q0j9Q1N7o7j18O2J00R6j7j83P5J09o1q9l0o3J20O2p7j03Q8L4K4J1Rl5
-2491A56k7O1J2o9O5L0p2J3p1m3R3N0M9jo9PJ8q5q2k6%L6O9J27R1l9o9L4Pl4k5m2p2p1P3Q5
-2455A79%o8L0O3k1n8m7p3J02R8jj25J2J5m1Q0R0P7P5M1l1r2r2l4k1N7O1k9l3K6K7l5m7L8
-2421B23Jj18m1JNLR7K6j37N6Q2qk0j5j7J8L2K5pk6K8K4O6J21Jr3On2j62k9N8J02L7m9k7j1
-2385B00m7J7nm9j2O4P6j5j28k2Q9J1pj8k8%J00N5j47j01lJ2Q0O8p8RJ26Q1K6l9o5m6NL5q
-2350B36j3Pj9m2J8P5L8o7j49lQ6O7qq5n5J52M7j25p5J40O2k7q5o1R7M1l4k3k2rnL7L0j2k4
-2315A90m4n2j3R1J15L8l5n8o4m1m0k3J55Pn7m9p0J3O4M4k6q1k5M9R3J52N1j22j63k0N0K6
-2283A55m4m1R1N8k2p8j6R8K5o2p3l7N1Q4Ql1lp6N5k4j09P3O1no0N8K3M4J33K5j45j42qlL
-2248F6N5q2O3J2J7P3n2r7Q5J01j8j14n3j9P3K9k6o0Q4m1o2R6J7rO2P7rj64K3J52J1j20j32
-2215C8jJ05P0j3J6M8n1j31L1M6R9J08M2rl3q5j71lJ26m6p2M1PJ4j6p1o7O3O7K5m3m0P3J18
-2181B85O4k5q3m6L1qm7l2N0O3Mo5p6lk1M3N5J0j2m9rN2j7l2kK3K9l1r8NNO0R5q2RJ27l9j33
-2143A00j0R3N1Jk3JK9j8j23j1P2m0j4NK0J18P1l3q6p7l8n9k0O2R5J5N5R0k1j24q8K9mn2l8
-2108B8M9Q3K3n6p9mj9J32J07Lp4k4j3m2K7k3m6mrP0M2O7O9op4J13J03j18j83Q1K4p9m9R3
-2074B12J15nj24q7O5K4j80K26J20o4r9j23K3J31qj17J9L2o0l8M7Pj6j6P4M6j4k8J5O7M1o8
-2042B17j48M3O8K3J5LJ6J8rn1j9N2n0j14l6O1R3J3jj0m6m4K5J29M6j51k2J53k3j48k6J06
-2010A83J5m9p4P3O2L7J6o7J4J04j1j37l1K6o3m5O0J10O8n1j07n2J4N9J7o0O9J07J9j09j80
-1979A7J05k4oP0RL2M4J3jj7m3j3qq3k4J65J03m4j30Jpk2J6K9K5q2k1Q5r6l5M8j3jk3M3R3
-1943B05P4M0j6p1n9j7n4l8N8rp7J4M1ORM8N5O4O3Pq9j21m8%J52J30L6r8j50n8j5m3N9J1J7
-1908A26J24j1j37n8M1P3O9k2j11m3L5P0O5k8j25P5O5m0m0M8M1M7Pj01p2J5K9Q0L8k9l4QJ9
-1875B24O6M9m1j58p7P0j03J74J69Jj62j67R0J98N4j55j37Ll9P4p2l7Q0J47J1p1j5l0k2K9
-1845A53J0k0Q7j4q7J0L8Qm2q6N7J51j6j58rR6l3p3J9P8J15O4o9q4%j05Q6J60Qj25j38K18
-1813B99J26j26k19n4L4N4PP2K5k2j1k2n0k9k5k3rJ12N6m3J09J54O3j6q7r3k4L9Rm9l1k9l5
-1780A62k0J5M6M8J9r4k9J44J07L4m3r5j13q5k4j3N2l8mJ24K0l4L4J8j0l0p4m1Q7J16ln7Q
-1747B27o7l2n7JQ5pn5M6P8L8k7p0n1oRRK6l3m3L0l7j1R4L9J11L8j48j05J49P9J7oj5k7l1
-1712B48p8o9o4Q4L7l6P2jq4N5J41O0q3j89N1J17l3j29k7N0P1J16Mj61n1J51P7k2j13q6K6
-1681A34j7m3J22Pkk1l2j7mj7Q5Kl8Q9O0mo4p2q7p1qM0j7P9J49Q4j9q1o3k7K1M9J9Jpn0j02
-1644G8j5Q6N0J6j1%m6r7L9L5k7M5k3j02J56N4n8p2m1nJ01N3l7P2M3j18r3R1M8qo9r6k4L0
-1610E5M7K4K9J7p0k8J54K2o6J7N8p6j15J23K1n0o8K7J50J00jj00j47p0Oj9MLk8O7J00N4J4
-1577B54Jj1l6o0J1Q3M1l0l3l1n8J27K00Q6p2j74j52m0m8J63J12NO1P7k0j24j95q4Q2N0J31
-1546C16O9k6p6n1J07Q4o8j86j19J37P5J7l6k4J4J7j4K0J16L9j04j51RK0j03l6Q3J9q6O4K2
-1515A48q8J09ql8j2q8J07L3l2J5K7k2r4M2R6n5l9L1r8J53J38Lr1q9l0jn9O9J24J2r1o5k4
-1482H3N0J08R8K1O9J04j15k47p1J0P9m5r6N0P0Q0K9l2m8N0pj21j4l6j9Q4M4K0Q5J37K1Kn9
-1449C84k11j20K8J0J9k2o7J01M5ljJ7j8j29J38J33J4j8ln0j47mJ11J0LN0lo1m1j8K0M3j1
-1416A99J11O1n5p1o1n5j3K8ko1MQ2O0K5k7q9j21N3J1n0P4J18L6j2J6M4L8m3j78K3J94O8p7
-1383C30j89j9J03m1j10o2K7knmM2R2N8Kj6q6k0J50P8Kp1j36k7O8rl5rR1P4o3j89J40P8k3
-1349B19p1q6lJ37J07Pk9P5R7oj00j06p1q4j9O9mPM6L0k6p9PJ21P9j5p5l9M7M4n1j0O5p5j07
-1314A01L8o3j7J05K4o2p8R9L6l1K2M5M6Q2j9j67j31L2mkj9N4J22M2j05j48P7K0J3qK4J18
-1282B46pj38L6M9pl8p0N9N7j5j9n1n0PJ47P6m1p1l3N3R1oj02Q5P7j8p5q3o2k4R3qj31J41
-1248A68N0p3k9Nn1N5P8j4k7Kk3l4oKk9l4kN6J10R1j2q5r3r3R5J03L3l4L3O5k4p6r7L2N2P2
-1212B66J6j43n7Q3p0O2J80Q8o9j70k7J19j9j09K3K0l1nL4J7L2J01R3n9j45n6j04j1O0L9P7
-1181B35O0K4qn8n5k6m2p4l1J7l2R9L9qO7m0m9K0mj0R7M5o0o5K8J09N8n2o6j3n7n7L2K5J80
-1146C28P6j12j34mm2J2J38M2j27l8J71M8j11j67N6qJ3J04Q8M7q4j10K1m3N1Q8j1p9q0l8k0
-1115G5l1QQ3Q8J9q5k3k4l4J67R1o0j24k7n3m1O5k6K3J15m2k8J87J07l6j59k06Q9N8R2J00
-1084C68J2m2p9j29o7R3O3k7q7n0K3J01J62Q0j21k52K00Q8l3j3L7N6P6M2j04k58mJ40K5j9
-1054B81l0j8J2MN5L2q7j47J27J20l1j21l3N5k7j26J9M5l6L2P7M8n8j27L9l8j1J0j0j4j9j
-1022B2N3N9J4n3k6J3OJ45J33M6p0j25l7k9m1N0L3l4O4Q0p8j88J67Q3p8j00j4Q4P3l3Lj1j17
-989I4m6Nj1P5P4Pj34P1Q0q2n8R7L3j1j3K0M8Mj02j02Q3K4N9K9n6o9M0L2r7k3M7L0J6ok9m3
-953H6nl4JJ03J66P1o8oK5j00j60k7MM0l9j1oL2J51J21Qj19q7O1Q9k1j08o8mP6N2p0l6P0K6
-918B13M6M0m0q1M9J40L3j61j03J05M0j9j1O9P0l4j10j18O1M5r4o2O7N6J9j3K4l4n2O9K0R
-886B43no7n9l7L6J16N6M3P6M5m5j19p7%k9p1m1K0K1l4J5Q6P7L2r1j12K1p2R8M2Rk0o9R2K4
-851B04j22j7O9L0J0mjq4J3J30j9j17J8O6L5K5J3N4M2p6j06J1K2q8J0M2r5J02K5MJ4p5l8J
-817I8J1M1M8l4j10JR8J8o7l3N1O3L7O4O6l5r7j8L7rj08r2N4J9Q0M5OL3j8j20n3O5j8jK8J9
-781A69Q0N3k6j13j20K00Q6m6o5mN6R2O5k7p8j3K1m4r9l0j7j20J00O2N9J6j01l0J21P4n8j47
-749A16n8k1O8%k5J80k2j33P9P5j4p3p3k8J12J7o0l0Q4J01M5J3k4o8p8o8l3K5L9M5M5L2jm7
-715B20m5N6K0l8K1j4p7p7n1Q7L7o5pM9jR7L6r0j04J1m5N5L8j6m9L9J80P9j15j56L2l4J46
-682B19R2n8j02l5J1j0o2oR3P7O9K2q9j60J4k6M7N4r6K1L5l8l8K5N5K5j1ml3OJ0k6m3J2J30
-647A80J18Rr4o1o8J5J70K07l2k82j7%j10J88J07Pj34j60J74J4o5j4Q9Mn0j5p1L0P2J8k9q5
-615A15m7R0M3j5n0l3L3O3K1l1m1%L1L4nl8J03J02m9k09L2J48Jm9j7M3O9J2q2j03l3K6RnJ3
-580A81kL0%JL1rmj1m6p2l9O0M9J9nl4m5OM1L2j0j21Q5J28K0k6j1pm6p9M5J70Q2o7j49q3O2
-543A76K1k7m0l4pk6L0N7J31R3j5p8j37j09J01l7n2M6L6J9Q1%r2l0L4k9M5l0p6N0k2k0J3J0
-509H2L8L7p2l3P1M4Q9P0J7m4q0j05N8J42J8j42o5m9L2N7k2M3J35J08%n4p3j06r0J05J34O3
-477D08J3k5p1m8L9k0j48P2Q7j20j55Q7N8J05J8o1o0J2J17N1j15j50J2K5j7m0OM7P1J07jj41
-445A63k3M9m4MO2L4l7m8Pm6r0K1J1J08m2n3P8RJ9M2Q0M6n9m2K9Mn0j08m3P3M5m9p1J33M2
-410B54p3q2J30K10P6j05j87j01l0J7J40L8n6L5qj57nQ4n3k9J31Jj27k2L4j4L5J39J02l4q6
-379B57m6OPq5j03J02L3k2n8k8m0J48N7j15m0L6k1R1N1Ok4k9P1k2k1N6pm2j01l6K1RK2N4K1
-344B08p5q1pO0J04N9p5j53R0J40O4J5j2l6n1q9q8n0jM3N3N9P6O3J9k7qLp6q0mm3j1K3K9Q0
-308B21K5k2J2J2m7q0k4N7Np7lM3l3O2Q3L1J0j0n6j3O9O6mr3j01k2L1J2n2M0J41P2j1m0m7
-273B57j7n3j09J23L2n8J75K13Kj91j86q0L9j4q6M6J13M6q6j57J13M1J67J31q8j97N6P9m8
-244B63j25n1M8L2J0r8L9J3q9J66J5j7J4N2J0j26j12L7K1N%%j1l1%L2m3L1J28L9j0l1PJ03
-210C21O3j1q0m5n3o0jN2M4o1j39P9L8l4k6K2J9om2K9Q7L0Jk9j6Q8n4j81R6j7K1K6o7R0J23
-175C07k4j50j25N5J24L8j21j5Kl2J20N9lo3r5rP6P6p7p5J7P5L2P1O5n8j15LM9J3M3K6r6j32
-141F1J11L3l5nn4l9P4k3J6M3k0o0pq6J74J42M8p9j54r6J4M4K9kM9O0p2n6J01K6l1p6p7j0
-107D3L7K5K5K0l2m5R8Q2L3j4r2m4O4Mm0K2p2J1J6rP0P5L2oK8M6p4j61m4Qn9J8m9J57K05N8
-71D36j07j51j69J73J62P8o2j76n2O0o4j07J12J2kK5l8o0N9R8O8l2o3k4p3j4K9M3L8kk7j6
-39A54l9k2J50N5j34q3J80N9n2r5k6mk6k9p5P5J2o0P1Q0l5j28K13O8q2r4n7J0M7L4n6m7J43
-6B07J19O9k0r4q0j9j2NO6K4j18r1R9J09Rj77O4J85N0r1j29n0ON2O4mo7l8JQ2R4K4q9j52P8
28A76N4p6j17J9J03J26N2r1qJ30n7j91o9K9M6P4M9m5q6l7N0MK8J04K5p4j29N3Q5jm1Q7Oo8
62B10m6mlL2M4k4j17j5J44N1k9j6J4J3j4k9m6j23P7M3r1L0j4m1J6j6Q4N0M0N9K0l9o8kP5L3
98B98m3r6j20KM2J17N9l8o3o3k1NjN2L3p5%P9L0P6K6q3n5J4l8n0j0L0L6K1J7K5J3j4ok3n6
135A20nQ2J50pj74k9M5j4k1k9l0J9J15J04m9j51O9J21j7q0J12J21rj57k11J67J03on1q5q6
166A17m6L2J02Q5K1k1n6o9j06P8j4l3P7P6O3QJK4J8m4j21j31J39Q3p3n9Q3J6o0o8k8j2MK4
200A10qp3J96J37o0j71M3M5n7p1l2nN1O3J6P1J18n2j91p5l4R8O0L5O1k9p7P6K9r2j09k6J0
233E7O4O4k9n5m8M7J18l7jM6l8l9jkj2M6N3om4RJ11Q0m6o3J6J0p1j10M1j3k7J5j6q1R2J22
269B52qj8m3l6O9n2r1l2K2Q4K8p8j3J31P6Mj06r9k9rJ65J04mkPo9l4JL0j5q1l1P9Q6j8q9m7
306A34P6L5rj7n3q3nJ24O4j15l4J16r2l9K05J25P0Mj11j95j06J5QJ2Jj2K2J68J00o3j22l1
338A92L5rq1m0k1n1J00P9L0n1r5m6NK8N6J9l3KP0R8L8j01j52L3l5K1J32qj25n4J03R4O7Nr7
373B08j51P3O8J72P6j18j73o2k1L2l7O6K3o3K2L2J9no6L2J06k2r3j2L7P9J14L2j79k8J46n7
405B50r5NJ4j0j8j4l7QJ08J34nj67j61M2L6J12K8j5rn9j02MM7j3k5J8Jk5J1J09Q3o0j55J51
439A91J26Rj00q2M5kj37N8L4M9R6J5k3k8m8o0l9L2mq9J23J47O8o3j42j53J82J23m4j20oJ25
471B83Qn0L7J1j8o4o6N2j2j07rL9N0qp5P3P2m0o6lL6pn1mN2O2N7qj27j8R4J0p1r3O7K0OQp3
510F7P5J77Rj86m6R5p8n0K2K3J2k6L5N8J4p8O4J90O2j41k07n5P6Q9R9P0m1j76p3K02Q1MJ2
543C79o7n8m5l6R7J1j30j27R6N6K0o7m4R0J2m4n9o0J62J83J04l9j34j55q4J54P8k5j06j18
573D4L8J7O0L4k8K9On0K3Rk5Q1Q5l5j28m5L3n3pJ71J08O2M9k0j35q5L3o0m7J0jp8n0K0J16
608A81P2n4j25L7J36L4q3r0n2O8J54P5p2j60o6J04P0Mq0j06K9N3JL4M3rM5mj04j03J19j4o3
641G4Q2O6K6l7qjj13J6J18n2j20M6N6M4M1L7k8p9m7%M2K5r1R3J40j8m1k3k6Lo1r4L2%k7J07
677A82Q6Kp5q3M6P8N6M5k4j14j17O4O4n2r1LJ68K09J7j12J6J7r9q7K0O9J6n1m6n1j02kL7k7
711F2n1M0M4P4K7l6o3k8J50j0j08M5m0k9J52J10m0j21J14Q6p3j31p2OK6l5n2J14J2p5L8P8
743B14N4K0k5o7p1OQ5J6p9l6K1nO3J4j03L0L2l8J6R6L1j62O4R3r9j05J08P4L5jp2q5nK8N7
778B04K9k0p6n2Ll2l9R2J21M8n2j04m7M4j7n1L4Jk7rrJ7K6OLQ0Q2K0n0r5l9P6R8Qr1m9nj8
816A10K7M4j3oM0J6m2k6l0n8Kk9J0J18J29L6p4p8j7Ml4l0J03J9o9n1k0mk7rP4J7q8P9J31K6
852B80j25k7P1k9p0n9N2K3Mjr6J17J7p6l6P4O4K3j0o3p9KK1m9Q8J11m0j09O0mj1J14J08k6
886C19q0j6o2r1m1J36J17J9pJ3m2j27k2J21j7j04L5J25Nj20p8N5n2O3J28j5r8K0O3k6j57O8
918A32J37R7M9n9j64j46N1oJ44R8j17m0R5r9o3O3J9m2k3J07R1k0q6n8M7K8q4j21M6Q1P0k6
950B01j35J1L8pRl6n1j2Q5J36J11rj43j87J07L3K1J45J60m6j89p0O3M3nk7n0k2k1j10J16j
982A58j42J44K1m7nK6k3J7N6K7oo9q4lOM4J39j4r4rlJ34l3j00R7Jn3l5K2J16N6n3Mj3q6q1
1018A15p2ON7O8M3JN8K8p7j64R6J57L9r5j51p7M6O0mm5nM1l7o5KK5k2M6Q0K9J5l0n9J7Q8L2
1054B46k0mK6N7L8r5j91M8jJ6J9j5Mk7L1K7o7PL2L9k0o4k9O7J12L6m8l4K3N0Qq7j18O5nQ4
1090B10J61j3j45j0P9O5r6j13R1l3j20n7K8L5k%o2Q8J07K3q9J9J75N1p7r0o3j01P1J38L6n3
1122B53q3r1JL7N1L8L5l2j63L9J7J8M8rkM0J2k5M7K1r2L9J50K6r5r4q0p1OO7N0KK3n3o0J08
1158A78J2l0M8L8o1q2J9o9P0Q0o5n1M1M9L4q7r1N9p4P4l2PK1L7K8p8n4N4O9K9J2P6Jj47j6
1193I9Q1on3p7L9L3K2L8kn0N8O0j0o2j02j4N9K9M7No7RP9K1k3J9l7o4jO4J2o7j7Pn3k4LP6
1231A31Np8
1233E8
##PAGE=	F1=33073.2200713592174
##FIRST=	33921.252635810000356,	12655.339635440002894,	0.0010158319491893053055
##DATATABLE=	(F2++(Y..Y)), PROFILE
-2861D5KN0P9Mm4j7k8j9O3MpNn9n4O3rP7M6p6q8N7Q3M8qk7j2J6j0q0r1Q3L1J1qj4J3K3j1l6
-2822A05k8k1L6J13N8o1j26J4P4ml7R0Q6k4q8J6L5l9O6O7l8m1L6Q0lj50j89L8j6mJ01P3L8
-2789B57n0j54O6O7n2o2L3J9L6Q1K2j15O0J37mr6R5Q5o8q0m4p2o2O1N0k9p7OJ3o3j4L4%P5
-2755A55Ql2M4L3k2qJ92J43o6j96r2j0m5J8N8j5m7L6R2M6m1o9q9n3J17On1J8k6l2R9J31L9
-2722C41j06j61k3Q7K5m6p1P3J19Lj04Q9L7j24j09L5P1k9l4L5K8J2l8N3J04N1mmL2m8j38j26
-2690C0O8m3L7R3o2l5J46Kj25k7J2Q9J25M3Kl6j41j12J03Jo8O0J45oj62m8L6L0N2Op0j6P7
-2657B06P0j8q4o1j9O2M2O3J12l7j09P9k5j37m4Q4M8j6p7q4l5J02Q8Kk7M1J12L6j40j63J3
-2626H4jkj8Qk1MJ12O2p5J8N1o8o8N2Q8K8m0n1l6j1k0l3O3J09L8m7r0J4Q4J1j27j5R4o6n0
-2591H1l1R1Q5J07R2n1k01p2P6m8o2RJ63qr7Q2J6jm6j25%Q9O0l4r5M1R2N2kk6p7j22K3lP3
-2556A31P2l6l6O0J1l3k8n3M2M9J4Mml5p6m8K5J09N3Ok5q3l7Rk0m7K5P1K0m0M5Q0m0j28J36
-2521A93J02m8j09o5m5J15J02m2j44QQ5O7k9q4J19N6n0m6o1j05J07R0k2j18l0P6L5K3J0l6
-2491A54j4M2Nn3O6J9r8N6m3n2R6L9L2j3p5J4M6l3m5j3l0p9Q8J55Q0n4o0O2M3j7n2p2q5r2
-2457A7Q0Q7ko2K2M7l4o1m0K0R4O3m5j55R3J5m9O5Q8P8O0K4l5r8j18j7NO5N3m6l5K6L9kp3
-2422A69rj9j25Q6L0J0m9Q5K0j40M3P1mPlm6k0L9N2J7KK4l4pJ52N4q4l7q4j67P0j8P4M6k7
-2387A78lJ2m3KJ2j6kM6N2k1j00n6J08J9l9n8l1N5J28M5j22r4lm1M4N6mO9M0N2N4k0n7l7l
-2352B22L1poK3j0m8kQ5N0p8j59k6Q1Q3Oq0r5J90P1j44j25J81L8n3n1k3M0M7lj2k0k1k4K2
-2318A83N5K8j4o6p3k2Q7R9K0l9l7l0l8o6k8J26k0o1K8k3qM7L3k3o6q1R4J72J44rj64j50n6
-2285D2J1Q2ko1K9L0j9k8Q6P5l4r1n5%Q6Q7k0j03J1p8L4jl6N4O9J6n5KPO8J55K1j66j26J5
-2250A05%L4J3n9N4m4M5J01o4j27Q2Q0m4j18K7j4J04L7j13JR1p5j10P1M4jL8J00J0j61M1J23
-2218B71l9j30l8%R9O4l7PP6k9j69K9L0M6J00Q1K3k7r2j85Q2J31m3o7J9j0jl5j02K7N8J4j5
-2185A38m0j4Q0J20N4l7p4k1%l2m1j5J23O9l5n6k3m2r6N2O9J0k4o8nO9J7Nk0k9L0j1j10L2
-2151G5J8L6P1r1N6J40l2j35o6Q9O3J6j2JK1k2j27j9J07rj4oK7J15P1j8p7r1m5m1k6L6P3J8
-2117B02O9J29J1j48j67l2l9K8j3O3J09M2m2q7l4l1L1Q8%l7M6j0p3M4pm0jj4J7L6O8P0rq6
-2083A83J20Q4j35j11J33Kj06q2O9J16Rj09p7L5M2j31J83J55l5j26j41M8J21k3j04M1%r1l0
-2054D0K5J0L1m1J17O0l7o7j1O8M3o8r7J19N9QJ1nj3l3l8m4K0O3o0j19l3R3O9PO3J2r1q2Q2
-2019A61J20Mj77O0J52j0j42j05R5K2k1qP5ro6J6MP2P1n5j56QQp2k6O9J09P0m1q8o0k6O2L5
-1985A51m0O9R6L0r0j58M0l1NO5J8N9N6Ll2l8j7J4k0r9k0J41J09Nr4l5Jl3j2N6N5q4q9J28
-1951B09o5j28L3lL4Ok8M1J07P7lo7o4J1j1l2L7J0m3m0j0L7N9O1N5L4qn0r7q6M5J0J14J26
-1917C71L4j07j60m4K7o8M1K6o1J47J8j15q7P2J02Q4l5j28RL8M3L3n5j29N6N2k5m8K8Q1O0
-1886B60oq7m9jj7R4N9k1pJ2NO1O0k5j50j24R4q4J37J95J1j57j87O4J94L2q8p6q5J8K2j16
-1854C8J0J3J35K8o0L5Rl9k6k6M1R1m0q1M8N0J2k9r8k4J88J9j41j19Q4n5k4N0J04J44O2q0
-1822C19j12m2p9J35J25k3j30p2K39J20j45k42r1Q0M0m8Q5N2k0mpm8m7rkk5L2M6j2J53J31
-1791C99L0j5m7n1LL4k3o2j3k2n0m9j3P3Q0K6j13m5J45O9J2l3n3q4r1m2rM2k8%J10N0lJ0j
-1756B36ol8j11rR0J05L0OK3p7r4q7M7R2no0nM6L2pn5m6QL0L2M6j8p5l5k8NP2N9Q3K7j17j38
-1719E8J33Q4J5k4k1J1J0n6r9o0J36J7q3L6j5p7R9J21N6o3j48RQ6n2r7O2M1M5R5Qj40j22J50
-1686B15P6m5j08l3P6j7j28J62L1ql6k6l3J6JO7L1l9N4O3Pp2r6r1l0K8j0jO1J23P0l2q6n8
-1652A32k3L2Q4N1Jk2n9j10l1Q6M7K5LOm6j20K8O4m0L0Mj12J23L1p9n7j5PN5M6J3J20L1j36
-1618A69o1J11M1k8q2r3m2O1N9oqK2j6o7J00L9o9N7Q5q2q8J71L8p8j17m1J94J26J0q7j41j20
-1586E7LJ1ol7KN1R1Q8K7j3j7l5n6J6Q0K2n2l6j4l0J19J68O4o4j48j31k0p1J14J41K1L7O3
-1553D45j5j11j86p1P3M5J77R5m2j12p1J18Q1q5j76j12P9R8Q8Jn7j7on1K5J37K9j18r5P3j2
-1522B27j32oO9Jj09Q3O5n8N6ro5m1l3J04ln3M1L5K2k9j06J38Lq1k4m6J89J12k2r0n8Kqq3
-1488I1M5J22Mp6o5k1N0O8O6NR7J38j01k44r7J5J33j4j02l9L1P5L1l8k0R8J1j39l6qm3O1L0
-1455A28L8O9P2K1R3Rj91k06NMRk8O5J07J5n3l2Jj9r4J74R7oNM7l0j45%J01k2k8M8k9p9l1
-1420A15oJ0L1M5J51J4j21p6J1%kK1k5q4J0O1M1J8l3j03k4O4l2q4R7Q5L0k0J1O0M1l6j39K
-1386A33J84R6m7j84j00J26j2q7o7j8PK0QL7P7J4j3J2p5L7J15L0j8n6r0j7j5p7J2J2J20Q4
-1354B48m5j16R6L1n7p0o2J3J24J31M4m0j1N5J3m9m2j7n2p4j8jM4L6Nl1n6K2J03Q6J1m9l0
-1321B42NJ3k3K3M9q7j13K8n3k5J42O0n7j45M9N4l1L9N7j2O9rj74j8L8k0J3k3J6R0N0q0j34
-1288C3K4N2M7or4J18L7j44J12J12k1j05q3Q3N6qj3m9p0m7J40P6n2j03j6O9R8j8j15J61J09
-1257C83kp4j00q3m5N2K1j12R3P3o4o7k4k8Q9M7KM0Po8q7l2J8oolK7Q7Q0ln0n7p2M5J00N0
-1221B31jL6N4k3o0o1L9L1lk3j31kO5p1Q3K09Q2j05k18l2J41j9j17Q6R7J6l5m0PM1P8O1o2
-1188C54n7Nr1o8mmK5N4N6Om6k9om9q7j1%K4J18M2q2N1Jj00j1L0m7J01M3o0j7M5Q0M6n3q4
-1152A75m6q4K1RR1K05M1j50j54Rj7P9J18jj59MJ65M4q5j68l7N0M1R4Q2N0n9r3j6r7R7J12
-1120C21l3j01p0j9L4np6M2R8L5m7j1pj08R4J37Oq9n0m4q7N6KO3J34n4j01K10J17n8j79j73
-1088C7P5J8L8Q2L6pn1r9k3Q8O5k6p3m9J7R5J32O5j36k66K73Q6m4k1K6M2O3L5j12k64N4J11
-1056B67j0l5j8mJ3J1O6L5p7j39R8R7m8j31L3R1k2j27k8N0n2j2J20P2n2j39M0j1l9J0K3j3
-1024F9m2MO0M5J0l7k1kqJ04J19P3l3j08p6n5KQ2N5n0pP8p1j52J65N1j11j17K4J36O8n1lm1
-990A60j13J7n7J01O9N2jj25nR0l3m6L2L6K0K0M5N6lj13j28O6J7M0M1m6o1J9Kr4J6M2M9M2
-956B07J1m7n2K4j9j2J03J69Q1o2o9l3r2j22l7J8L1m6j8K6k5J26J09J4q3k2J00Q8m6j43r3
-925H6j4K2M0n0L8J05J9l%m7n2R8J73K5j90j22J04N9J0JO3O9k6j20j29O1N1p9j22j2R9O0q
-892B09on3L1Q8k8j0Lm7k3k6L6Q6M4N2R4O6m6j44j12k9m1p3l5JL0j6P5J06O4%j16j67R4k2
-858H5M6J7j1k7r3J69N5j05o9N0M3J4l1k3n7N5J37jj36m3Q9P4R9M6km5j26r0M8J4r9mO1p4
-824F6O1K4L1J6p5l0k0J7M4Qm8p3L4Q9L4l7k4K4K6L4Q3O2n4r9J8O5Qj01j20L9M1M2J9J5L9
-789B58j1r2q4K3pK0Qj3Q1M3l1j07J8J37J9m8jL7M0O8O1k8p8nmq8j02M4Pj22P4P0K8Qj01j
-753A21J21Q4l4j57j19J5N4M4QR2o0o3J25M8k8o1p0n8J38K6m9l8l7J04J20L8m0p9o5m0o7l2
-721D1O8K9J1L6N2Qj3N8J6n1oj3r2q8mN8O5m8j06M8L5Q8Kj06l8M3rLKnk8K0J82Q0j18j23K3
-684A20k8J36N4r7j17j1O2K6n6n4R5Q4P2K0q9j64L8oj9K5o4J07Jr5J0K3lmK3J6m3oN1Jn6L1
-648H3J38J08k3j27j7n0l9J44J92j2k54K7L1j22J31R6j5j23j38J34K1l7J8N1l6j1Nj08JP7
-618A45L6On1k7O9J2m4n5j5K2K7j8m7l3J02P4pk1mP4P9m7j87P7J29n1j10J9J03Q3J0m7o6m1
-584A96kpnL8M3J5q7p5R6L2j3k9l9n6k6N5M9L8K7j9n7NN0Kn8j27O5J03K4j0Omo0j07N9J60
-548B82P5l8j14q8N2J1k9ol4m3jM5L6J19Q9mo3j21j19M1k2m3RJ7N2J45L4p7o1j1k9J06pj20
-514H3J4J2J2J9j4qL5m3o6J02O1J01Q4J3o3j05j38M0J41J2j20m1m2QN3lL6J28J17K0k4n9r6
-481B69q8QR6O1L2J0m5o3J1j0j29NO4j00n9L0OJ48P5k4o5lJ12M1j29j59K7K2k3n1oN5Q6J06
-447C10kj21l4J4m8QQ2O4rj4Kq3j38J2jR4m1pR1Mj8M1J14Q5n5j01j2J1l2r8p9R2P7k7r8P4
-411A57M6m2m7J21K10Q9j18k18j17l5J8J09K9k8O4L8j09j47J07Pl7N6j8j11N9NMJ24J22N0
-381C88n0r1p3k1J1n2r9R1J4k8l2M4n9O9P9q8p0K3j2J27Q4L3n2r5J04M7oJ6l7p4j28lL1OM6
-346A43J00Lj21p2L0P0O3L5o2j30OJ09O6M6L2j2l8r1r7o4J7L3L6N7P6N9J8j6J0Qp1n9Ol0m7
-311A13L0N0L3J6NK0Oo0p7%M2j7n5%m3L1J18N6Kj8l9n9J1P9O2jp2p9k8J9N0l0o6J53J09nn5
-274C01n7J1j6j40L2N2RJ95J76m1k10j67k6P2k6j28J03J19J3j14j15J11K8J32J11r4k17Q3
-246A97J10m1j38k3M8OPo6K9J5j11J38L9pJ3M8J1j05j18L5Ll5J0N7K6j5j2Lm2qR5L7K7rj8
-211B06J00N8k3r3q0o7k3N8Q9L4p4j43Q3P7l1p4J1L5j2o2k6Q7Q5R5K7m2K8q1j64J02k9l9J2
-178A24n4J26J16n3j55n7K0J05K7j19J5Kl8Q9M4Ln0j09qP8Q2p9p7OR6O5J07N3r5j75K6R4K3
-145B32K8K3o9j07J9L7K5No9m2M4J7nMj2p7N1p9J67J52K0j18j53m5K5K5L9K3L3M1n7n5L5J1
-111A68J1n7o9K3N3K2LK9rn0K8J04Q9J1j10p9N6K0m0l2j17M9K0l8J20J21M9j7L0M1r4j70o8
-78I7L1k9o4kJ56J92N4j20j58j33J18J45Q3l2j41q3O4n1r7J18lm0N1kr2%R8P4Pn1p3l0O4J5
-44A66L3M0nl8j7l4j3R3J6j40J3J52L8o0j08j0Lm1k5k2M4k8NR7N7l5j40J52P2m7q5j09Q3K4
-10A31L5k1j00J33J14P1kp7q1j6kK1P6lj56p0R2J03J7j49N7J36J1r1j06m1K7P2P0j2q7o2l4
22E6J00J44M4j08j69J02M1p4j06L8O4Q7N0l2P8J01r0k18l0N4N1O6M0m9j20j11J00L7N5Q3K1
53C05o4j18lN5%MJ12L6n4q4n8kO1P5Nj08r2J56N1m7k9Joj6mk4j21R8N9r9k7M8k8PMO5N6K4
91B38K1j5j3k5kO2K2o3j04n9J4J7J16N4l2o9q1l4J1J7O3L3o2L4Q1qK2L4m6m4Mm3p8j6M2O0
127A51N2kk2J5K2Ql9n9l2J00J64k0j83m0O0K4J0k9m6K1J14P6r3j42R2Q5Ko9P0J36L1j09k02
160A46O2J43J8o9r9q4o4L1J29J22L7l5o3p3j28P3jm7N1P4M7k7j6L9M0l0j13j09J37P0r3p6
192I2J65M6q3j17l7J8M2N8lr1J63J34o2j69J8O7l8p3k5K1N5L9k6L1R6m4j66p8j3L3J5K9O8
225A65j5j9O2L1k2n1o2p4N6N8l3k9j8M7J19p5j6J21j0l3j4k5k3K5K6k2j0M3J10P2o3m4O4K3
259C64q8r6K0m2l7K3j3r9J08J35J5k2m9p1P6j6j09o0O2J05M0q0n8J35P6Pp8r5q1L7J60Q6j4
292C41%lp3k9j8j3Ln3j0J00Q9k1j10n7Q0K3k7nkl5m7N5M9j09l1J25o4o7J85J10O4J0j25k35
326A00L7K9q0k9K0RM8J79O5j08j27J9M7j3l6Kl2k6L3L7M6j1q1q3k5N7L1j2M3N7M8N0kq7j01
361A04Okk0J16N4n7j19M0J14M6qq6n8L4j9J49R1q5j25k1m1J1k9O1L8l2QJ3ll7o2J08Q7p4j22
396H0oJ0J03J39J6j85N5J16q9j15J5J7kk9p9L0L3pJ86K3j66j14PO4R3lpK9m8j26L0L3k6ML9
431A20Rk9q8J32R6o3j55J96J18j3j22j17L9j5o7J42J0K2P1Ll4l6m9m6k7K6Kq9J01J22N0n2
463B57j11r3J97J15n6j30L5J43j9j14J5%k3m8o4K1mm2J3K3M1j0p3Q6O8l5m7mL1Kn3l1K2J5
497A27J9K9n7RQ4L9p1j45J29L9l9m4n5J23J66Qj84j18J19n0q8k4N8M6PN1L5kj08Q8K10P3j27
530C47k04j24P6R4R0P0k1j46p6J17K9N6Q4o0r5p4rJ27Qj26j48P7P7M6l8o1K1ql6l9l0J57J78
563C59Q6n3j41j38j0J27O0l3r6j03J9L9Q1M4l1Mk9p0L4JkQ9Q5rj14q0M1o0j5J92J18O2K1o6
597D12j33n1L8m1n7mpm7J4pJ7M4l0o9P8J14J4r4r0k9L6J38J01l0j27j28kQ2M0k1n3o9rN2N7
632A39M2N0O1l6j24r7J14nn5M6N9Qn5okp3O8R7k6j18L5R4MqQ2j1j28j14M1K9L6o1J10J33m8
667B81o9rk8N2rr2j4J4p8J17J11Mp7q7LN9P9P3%r7j54OJ18op4m4Q3K53O5p7J2rj10q3L1P6
703C20J9n9p5o3r6jL2qk1k4N6R5L8n3r7K4J24k1r9O5o7J9J90P8p3j47R6Q9o9j07m5q1O4J2
737A15r4Q3Jl4N9Q2J03N3o2j32o8j0J06M4n6m6k2m3Q0Ko0O8j4o5M1J29K0j80N6Q0q2m7Q7P8
771B72O4J0j06j43K2N0K3J7K8o6o7L1n0o9P0J48N8p7j24m8J11K2n9j6rj8J8Nl3l1MO4Q7M4
805B32J0pn8o1QP6M9k6k4m3m4L9M3j9j7L2K1l3m1n9m9Q0Km8O3J47N7q1j19n2J6Nk7N1K7j9
841A31l6nQrl6N9L4p3M8J28K3j35%N6n8o0OM6J0j6k6l6J21%q2l2Q2O7j5n3m1l7jJ6o6J55J27
878C00l7j30J3mp6Q6J42K1n8l0p8r9j6J18J21L8j5j9m6j02m6R4j1o0M6J03j3j37m4O3n8Q0
910A46J37J2r7k7L6l0j17L6J16J07P6l4j52j57J6K6J15O6q4L6R4r2r3R3M5m6k6P9N5n6j07
941A73m9N1K5p9j04M8N6P4K0o5r3mM4K3lm5k8R9J55J14k6j51j67lLjK18K04m2k17j00P3N3
974B56J5po5n6j3o9N7jq4O5kk5l1N7Q%O3O5Qr0j14M4K2J1J55lj36lL3R9k7o7Q4Ol7m0j1J26
1012B93N3r0n2k1m5l3m4L0N7M0K0%Q9N6p1j72j0J72P0n9j27o9KL5mm7n5L6J8l4N0P2pn4M0
1047A39K5Ol2m7M7Q6L5%QK0M5K6j15j90R7km6MLlk1M5Mq5ML0L2l7n3K2O5J29O6l5o4k2L1J8
1085B35o9j35R8PL6J71K3j23k5Q0K7j32q3J24l4j22p6M4LM1N2p9N2J51J7j34J9J85L6q8r9
1116B02p7j14J44J28K3m1o4j19nO2K5L3N6qj64M1O3K2Mo1l9M0M6J8L0jp1K4J04J3q3q2m2n
1150A02M5P2j5j05K8k9m3J14J7JM4K4o2j04K2o0R3R7p0q0P8P0L5r1j37M5p5P7l2J2L6L8jq3
1184F3N5qk4K7O6R6kj29J8O9l7p9j7L0LJJ0J2JO0L6l4p1q8K3L6j4K5K2m2QR7N7nom6m2k1L8
1223A88K0p1m6Nl5k3j1P3np3
1233B2
##PAGE=	F1=33037.885381173771748
##FIRST=	33921.252635810000356,	12655.339635440002894,	0.0084792645648121833801
##DATATABLE=	(F2++(Y..Y)), PROFILE
-2861A00K8PN2J0m7l3j5OL8j8%M4m4j02J01j4j5M3n7o1N1Q4P1pn6kM2ko4n6K5M2K6j7l3pJ2
-2824A32j1l2k8l3M6J40Q0m9j26m5P2mn4R6Q6l2q7Q1N4p1K3L3o6jP3N3j1j05j31m6Nj5P4P4
-2790A75M1l1r6pN7l8l6P1MOQ1L1j27L2J71K6q1M0N4n4n1l6j04q0J17M2n6r0M8no7M1K4QN9
-2755A69qp0J39R7p9p9K18J12r1j83n6nk4J8K1l9l1OJ12P7l5p3r1o4J48L0p4J9j2n3P2J33
-2723C04N3r7j60o1O2K4j1n6K1J10j2n9J53L7j37j33K3P0pnN9J9m0r1N7R6K6j0M4O0o8j54
-2691A17r1M1l4O0R7o8l3J67j2j42n1MJ33J18K5J5j1j09r6P8J2j14OJ69Kj45m1M3M9Q7J1r4
-2659A93l4P8O5l3q0m2l4J6J2J2J36K5o3P2j4j31n5R9M0o9j42J2O1O9M7m7o8LJ47O9j58r2
-2627I4O1o0nnJ7l2kJ62P4r7l9P0n3q2L3P9J5o0n3l7JL6K2N1O6j4o3k0qL3J2j12K8R2n2k9
-2591A23p2J4Q3J02J20J9j42j03M0q2l4L5J27j0q4Q3L9nq1q5mK2J10Jj31NJ67J25K6n5j32
-2560B21j81N0J6N0P5k9m7M4L0j1l5m3J6j2l8J0M3Lo1m6K1Q6K3j8m5o6K0j6j2l4LJ03N6l2
-2526A44lP5j2j37R5Q2n6q8n0l9J30J22j2j34n7N4M8%K6R4K5k9m6q7r2M7R9K7q2j25N6M2L8
-2493A55J6k3PJ4j2k4P0Lj18J09rn2O9L2L1k4q7rO9K5r%m7j09J6J57N6o8l2J04Q0pp3r6r8
-2458A16r4R4O8k6m6L3K0n1m3K2O0P6K8p4j76J32J2n5O9J19Q4J9j7n5j02j29L7K4P0N2n7m5
-2426A65L1M6L2q0q6n3K4Q7L6jr1N7J8j23J3O8mJ9K2l4n0J2M9K2L4L9o5q8J93Q2q8p5r3n0
-2392F8Q7p3j5O2j0OM0l3k2K0PPM0M2j8n6o8P7L9k3m3l7L5J09L3q7o1On0n9M8P4R2j5J1Q3
-2356C16J2l7l4k0K4MOK9j8o5j4R4O4p6j63o1O6Q3K3n6j41K15R0j45j11J75J7o2k0k3j4N4
-2324B12L1ok8l1l9mP9Q7J9p4r4m1O0P6Jm0j4nl7p9JQ3m2n8P8lj5RJ4Oj2q6Q8K12J18n7j46
-2287B63n7n8j26P0K6n4k8Nj0P5J37L8q3j04m2L4J11J20nj53o0nK9Kl2J0P1L3n5l8nQ3J59
-2254C51J7j75r8M2J5M7J7k7rr8P8J12n9j15M9M5n6q9O6MJ24L6j69K9R0j04j11K7P8ll8J21
-2222A97L6j19J9P4p5q4P1k7P2O4l7MQ9j5j92K5Pj2R6J24M2m0j04j60J63J30l4p2qk1j4n9
-2190A40r3J11L1m0m8l8JO0J06N3k5l6kl6n2k2j2J61P5m5l4Lo2j49N3P2ll2o8mQ9N3J0m3p6
-2155I8L4J9j13N1L4JQq1J40J18l0j26q7Q1P1L1j0j5Ll0j08jJ14Ok3KM4R6N4ln1q2m1k7k8
-2120A49NM3QP1J58L8j62k24o0O1N8l3L4J05M3l5r4l6jl7J8j8L4J01k2j11N7J6k5nj9j9J3
-2087A11N1O1pq6J11N7j28j8J46jj12j05K2J17K8j10p3J4M8p3J28J89J6j28j69N0J24k8p5
-2058A60L4l1j12J5oRN8r0J61O3o2r0l7N1M5m6m2J29P5K9J4k3n0q4l7l1J5P7n2j07j6R3N3
-2025A65M2J14Mj46j16J52J01m7j96J08J50J2j25j43N0K3J9N3P7l5j36m1O6Q7K6q4j22M1l3
-1996F6k3J0L0R8O2m6p5m1l9M1N3k6L3Q3N5n8j31mm6K2N5K0P2O6Mn7o0J0L9k5j09k6J07J06
-1962B66N8n1o0ok4LO2M9q6j58J38l5j03k7KM4K9l4j4J34P6k0o0p6L0M0j3J8J5j5JK0K4L0
-1928B57L5L6No7r7r3pJ04PN5J08M2q3j43o4P0o2k4O6j24J22M9p2r5P5J24R1m3j19L7K7J7
-1896B34Pp1j27K8M3J2nrN6N3po9l7j8n8J39N7j8K3J3k5L9P9Qj32j51J09o0P3K06M0j28j95
-1863A09J9J68J0J1j1q4Kl7j32K2l9J07N6o7O9M6o1p6k8R4P1o5n7Q0M4%l0r6n0J92M4j12j63
-1830C6K3l5Q5J8P6J54O8p1j35j15kJ52P1n9j26nK36J01j55k37m3O2M8p8M4Q1k0lJ6l1n5q
-1798I3LnmQj4J72J18kl4j9JM3K7n9p0J3pm9n9o1P5J13L8j27p3J48M7J1k7l7p3j00n0k1P3
-1763I2Qm9Q3P7K8Oj3j5o0j49J32O6N5M5N2J9q8j12r5P1Q8j5o6l0J5L0J7m5n1K1N6N0N9ko4
-1728B16m5l3l2J4O0O6L5o9j51P9R5J4n2m1L9M8k0j16j1J41pj04mm3MJ13P1M1m5j12oM3p0
-1695A18k1Q9L1L2O5%j10j48Q7O0o1r0K1J18j0j71J87M6j2l7j7n6K4L0L5L6k0M1P0J6q2j22
-1663A49r7MO0Lk0J1Q2N1l4p7l2k6J4J18Q2J0k3o8j26l1P2K4K1L1L0l7r3JM0m6L2K5r9O7J5
-1628A33n0Lo0PLJ7J04J57J2j73n6J42L5m0p7p3l1N5M9l6l4K3L8j0OL2q7P0J02q2o4K02O1
-1595C78o8j22j69K25J53K1p0j30j48mL1j1l9JJ5Q3J18M6k0l2l5m4J9P9Mp4m9OMR8J26M6m9
-1562C89j21j12%n9L4J45M4L1M0k3r8j53m7L6N7K14J11n1j40r1J25P6r5j62r4PJ00J40L9o6
-1532B76m0j8q6L0J59J6j37k5J16k3j25j4K9k3p8R0Q3j3K9k8j02p9M1P2l5n5P8K0L9K7j33
-1501I1J09M8r2q2MJ87R0l7q8m2K3mr8J2J10K3m5q9j1L4K2M3%J16J62p7k25j21L0J62J6r1
-1469A80p6k4L7J2l7M2J23J0j41m8J3l7J1K5N3N5J2%J45P1j35k01o2j9L1M3R2R0k2r9m8k8
-1437F8j0j4J15P1j2J8R9J0j18qO7o3n1O1m5p2k1KmK2J18J44m7j82m1O7K1LJ4l9p7OK9J9P
-1402A57m5j01R3J6o8k5N4N6L8l2j9O9M7j6p2k1J28J08j0j53j70J30J6o0o4l2QK3J5N0N7m8
-1370A29j6N1l6P2O7k3m0l0l5ol9RJ4j00J13Q7j5l5L5k4p7n8k2K2Q4J30O9k4n9j7PkJ4K9k
-1335B72n6r1r2Q2M7ll1l9K3O9Q6M2pOk2n7KN7J7r7r7J3l4kJ50Q4n3j66l1Q5k2K6O1n5N5o
-1299B16j75Q6M3rK9l5l3M7N0m1j10k2R4O4oj23L2P0j42J72J49l0j49p6P8L4jJ3l3r4o9J11
-1267A40N8m8j10nN4J04j9j12K20J16np7r3o2m3k5L8o8L3R2m0p7l0M2L0k8O1R5j9j08o4Qk0
-1234C8j5%j4K4O5O0ql4l5l3K2P1O6L4L2K7k5l5j2O0J1o8p6r1J4K6n4R1K23Q1j07j70J7P6
-1200B61n2j37J23J48P0l4r9k8L0M4K4m4L1N5n3p7o6q1m4N9O5J1l1lJ8k4n4j5j4K7J24N4j05
-1167A83OJ5j24KN4q2N4L2m8M3N4M9K0o5j08l1M5M0q9J29J99J5j50j67k1M0J18Q7m2j74M4
-1136A28J43M3m8j24j36J01O4P2O5N4k8q4n8j31J43J06n2r9n3mQ9J5q3o0M9L7J2L3J4q4o6
-1105E8J64O4m4m8l9r0ML5P6J47m9j92J95J33o1j93r2O5k0k3N2O6L3k2o3j6O6O0j8n6m2N1
-1073B01R3P9L1j45j79K64P5o5m8qJ7N6M4j01k35J23O8o3o8j2J8K6K7P3K5o9j10O2M4n6j09
-1042E8P0J18Pj11q9N5k7m3J27O8n3j33L9K5j4RJ3k5o1J3N5K5kj7Lnk1N7J09R8jr9j19r5N7
-1007I1R7O2n4n3O1o1p1J35L3j06q2j5J51N8q2k7m5J3J1q5J28M9J9kq0k7O0k1m7KM1M1M4O0
-973B98N6j0j11j46M4K9QM4k0m0jl8j04O4L2O5P1L6o2o5L7j3mR3J54R0n3j24r0q1q8l8J0M2
-939H5rpK2n0O1Q1Kn4N1J29Q7n7j62j06J3j1j4n6J32J27K0n2n3n3k2J42J93J4k08j28R3O4
-907B74L0J0N6P0j6j19j25N4O2m5j04j16J02Q4j2k9o5Q6Q9n6k0J4j4Kj8K7N2J8M4J08R4k9
-875E08j56j44n1m3q4Kk2K7J6R8J07N6j6j00p0M8l3k0k1k1L2k3J04O8r1p2L3M8j1o9l4j5J02
-842A53J38Rj46r0R1Q3J53P1m6j20j66l5P7Rp2m7O1l5RK4N2J9p2n1l2M0M6rl3j2j0P3L9j7
-808A54nJ1OL7P8L9p2r9M7R2L5p1j14pM2J7j3%L6Qn3p2rj5K3op1J21M4l3n1Q9N8o4m1Q4P0
-771B95J4K8M1l0o9J6j1j19j21J14K6j16L5Q1%j0j02L4J04J17J5j36j41l5Q4Q2K1%j21K7J22
-740B45J7l0k2n3j23J69M1m3k8j00P8J59L9n2p8n3j7m8n9N6J4k1K6P9N7K0M4J3m9l3k1r9r0
-707C8N1J7Q5j8j11m2O1P3k3j18R1M3j0k2l6k5NN1J38N9j18p3K8l9R8J1j18l7K3M8M7m7r2
-674C8Q1P7N6J9p6j48O2Qn3j2L9R2k5j00L8j4n0M4N3Qn2p8Q2K3l5O4J23P2p2j31P4l7j05Q1
-640A46J59Mk20R3O0q6Q4O1n6j21r5Q9K7k1J0J2m3O8J5p9k7LL5M2kj0L4j7n9k9L6K0j1kM9
-605A69m8m9J39on9K8N3L3l8r2N2Q6o5j55M4J34P2kj0k6l5j5k7kQ5Q3oj54j33J67L5l4m2l0
-571A52m4j9M4L0N5P8J1o7oM1k9q6j10J3R4M1KK5J4o8j23N6J24O2kn6p7L4J3m2Ml1o7K1L8
-536A25OJ11P9mm2p9r2n6%l3L6J1J0J72O2n4o6n8l8J56J5j24l0L2M4L6l5o0L5j3j18J07R1
-503B26J06Q5Op0j05j39NJ44J5r2o3o0M3O4J7K6R4J07L1qm5p6o4n7K0N0M7L7k1o8j6%j01l6
-469A02K9o0O2rr9J89J18Qo7k0Q9K5j23j41K6Lm0m7K0N5Q4Q9qj03l6on5jJ06R1RJ0jj07j62
-434C0K7K0M9l6J1Q3jm9K8J36J18l9j36o2J4ro5p0P9R1qp9jPk0pJ16K01R7j17k27j40J2N8
-400A11L3j7k7R6P9n4j52J2M8k9j4l3j3M9oK3J56J06J2n1q6j02m4J1l6n6N2k2j7J0Q4k4o3
-367C6R4m3l9M4oO4J06P1m6j57P1J06J8pn7r7j07L4J0k6O6J35j6j47j0L0N6J2Jl5q0m5K4O2
-333A22P2P4J8l7r9q8m1L2K9J9M3N2L1K0QL2K5m9o1qj6m7L7O8jj3K4L1Oo3o5J5J4m4k0K3p7
-296F6O3J23L7k6n6o5l4L8O9M4lm3m9m1kR0Rj21J04J44jp4n6M4J0j26r6O0Q1J87J12r5k02
-263A91j04K9J10k7j56J27J13k6j36k5Q1k0Q7R8q2k13J25J11m6j51K4L3k2L6k1oJq8R7M4O
-232A90J8L4J6p4j15K6np4O0Q1L7j4k1j6l9J2N3j8K1J6QR0K8m4q3o2m8o7J17J22K1p9j25O8
-198A34J15j4r7k5M4j3p3m1Q2J22J46N2n4j6r9j36Q0n5o2K8n8J11R3o6r8k6jP7K3j02j4K7
-166H4J8L2j2%k2q4L5J6P7p1l8l0J01J10J39O0r3j87p9J23L3J7L9k2q3n7K3N7J2o3n1j3R6
-133A67Km0j6p1Q3q7J77J51oj39j13pJqN5L5J7J4n1l2j7oP2m6r3L7N7J9lM9J8l7k3Q9J28L4
-97D10j24j06N9K8m6p0j28R5Ro6J62J46M3m5K7M5r1j63q8M7J1o2k5J38J74M1j33j44p7PJ44
-66B18R8jj06j09O7l1j00J20pq2O2M1o0n2O3P1L6l6o3M1M5qL4K8k3l8Pj9l4J1k8j01J13Q7
-32B44On1j07NLn3jJ4L4MO9N8jm5r4R8P2l7j09m2J29k5l7J9r6P5J02Q3K9n7q1j0J1L8P3l7
3B83j80k8L7O6M8o9K8P5k1q5p1j3P1P8L7l5j05n8mL8J81N3j29j77J39J4p3n5L4K7K7L9O5J28
37C65N7j19k29L2O2L6O0N4k4j08j30K2O6O7N9J5m8r2l4K2KL9J16O0l5r8r0j9O7R7L8r0j37
70H3J18M3m9j6%l0l3J5pr7J04O9p6r5R2J0JqM8N0Oj8n1K4NpN4J5o9o4J3nnR1M6k8p7r6m2K6
110D0L8O2K1m7N7P4k8j5L3j6rJ4o3j01J5L1O7O1k4o2J5O7K6n2o7o3J18J48m1j71l6P0N4K3
144B39k7n9MR5O1q9p1P2K4On7QJ36P4l2j52o7J61N7o7r9p7q2JJ55J52M4m7p7q9j38J11K0o3
178A27LP0L9n2l7L7N2ko0k6O5L3j02p4K00N3j02j43j8K5O0Q2%r8J32J11n9j40l0P4j5p1k1
211A13M2P1L2m8k4N4l3j13q5K8K8RK2Mm9L1L6O0N6k1q2p7mJ6l4OnO2J05p9j3J57J2k2j8m3
247A94l1J4Kp2KQ2J04O6q1l7J15M1r5j05pn1l4L4rj04J03J34L8j6o2r4Q8K1r0o0L6J09M3p5
281B03o6J08N9J0m6p2q9K8J46P5mkk6p4k2k7o3Ol2M3J03P8k1j20n6P8J2l4LL0Mm6j0J6r5p
317I0J07m0n4J40P1L3J2j17k30K08K1j19n6L2k3O1J89K5j55j47Q8O6J8Nj4l4Lj6l3N8J9p0
349A38r9NN5j4j3J10P2M7J0o3r0m2OJ6k1O6J03J9j19o8J26J8k8l7J0kj00J02J00m3o0Nm6j6
383A47m1N5N3j0QPj6n7l7J23O3j03j39J1j6Q8J41Kj47J01P4j03j16L0K5Ol0p9J57O0j65J00
415A92M4j37k8m2P1P2l2j0P5k7j18J9J3k2L6M2J2k1p7N5Q4p2p1J86Q4l5j10j38J7j9Q7J28
447B58j1j2M0kk8l1n3m0j2J6Oo9L7R1K6l7o8m2J97J08o0j20Q5J43o4j80K6j2m6l2n3j4J3L1
481I1J3jL4Kn0Q2N3m2l7j6M3L6m3m9Qoo1N9J7K8Q4P0o2j72J03N7n3p7n7J44J62J0j69j65J49
516A85K1m7n9KK9K8O8Nl1j25J17K01P2j05j86j38L9Q2O7P4J2q7n6J6n9J02J45m3j21j01K6
547A33J26jj09j19L4P4N1j1l2k0n3k5j8pJ34J65O3o0j23j00J3R4M8k6p5q7J7O7R6L6m1j6o4
580A64p4M1j3J4R0Q6J0j02j07M9n8j0J93J17M7j3r6j20j7L7k7m7j1k2j0O5jo6l3jJ3R0Q6j4
614B60j13r8K4L5J21J17Pr0j11r9j1Q0M6ol6k2jJ5N4R7M9o3j21n5O3pm1J7N2Kp8l4K4M3Q8
649B08N7m1j18N2J23qp9J01Mj58q5J00j4k5l1J18J18p7j20J2m2J17M4p9n6J2r7J12J19Po3
680B11p7n7J8J05J04K8o6j32q3J28L3n8n7K6K68R7m9qm3j21o6N4Q4J9o2r6o9p7j4N2%l1l9
713B2K5R2N8k7r7L3J10l3r0O2q3Q5J75L0j03j58O6Q2n6o2Lq9P6L5r0j8k0J1O4Q2J48R4q7j85
747A55k7j7Q0N9l0m4o1r6J06KJ4O9j3n0MJ11qj96R4N6n9LO5O5Q4L5j10j95J1N5j2L4Q4o5j06
782I7O2o4q6N4J54P3q4j23k8J50M9p1m8k0oL4Oo2n0k3J01O8qkL5j1p1m5O3Q5L4j4o9m2M5K8
818B11l4l0J4K0k8m4n0JR2L2l2j1J08O6n2r4o2k5Mj4J9N0Kn5OJ1J1m0J7N7m0J8R3Oj07L4Q
855A62q3k2M0M3kl6k7L5Q4l5r8k0J07P7m9q1L7k2j1km3J89J25n5j59k8J7p0nJ57O6l4m4p7
889A36q9k7J05J26M8l1n1m5p2o0O8j1j5N2Q3j4j17j2L9o0P5J34K8q9o3Ll1n9j0Q4J14J07J
922C47j21j46n8N4R2L5n9Q9J08p1r9J06N2n2l3N6L2p4j16l5M7J8n5l3k6OR6P2pr7j18Q8M0
955A38J3m0l6Q3J60J11l5j42j35q3K6K9J94K07m4k34j31P3O3M4Kq2p9J5m7RK3l6l7K7M7n8
987D5J8M2k9L9R3K8q5j22N3K6J0J61Nj60JO4L5k6NP4ok7m4l9J33M5j08r9k9J2Qj7L8N9K1n
1023B19JJ06O6p5j74q3J68Q3k5q0n8m3K7rn5LlJ6j3M5J06K4j00m7K0j9k9qP0P7M3J7J7K2K9
1058C38%j35j63J41Qp3l7K5Mj3M2j9r1RJ4J4j3M2M5M6Q6N8k2q1p3J1L8m2j23Q6Rj7J66M7q9
1093B38l1O1Pj36m7J27m1j22m3J3jJ20P4r7k0J92K1j63QJ85K4r2r7p1p6J31J19J8l8n7j22
1124H4qO5QK2P3K1j49K9R0J3l6q7m5M5P3L9J6j9o0lN5%p0q3K5O3Q3O0p2j84O0rJ0P7%J7L7
1161B40J3n4j17j0m4J38R4p7r5R9P8L3q5j38K7m7K0j5M0L7K5l4o4J33mj01n0J26J06kq5M6
1193B33M6p0p4L9Pm0k4l3M5O3N2Oo4o0j2Mj0m6LM4JJ2R3P6Pk3l8lj6nkq1p4J6mk2j6M5j9l1
1233B5
##PAGE=	F1=33002.55069098831882
##FIRST=	33921.252635810000356,	12655.339635440002894,	0.004742750898003578186
##DATATABLE=	(F2++(Y..Y)), PROFILE
-2861A51M2j1K2J4l4k8k0qJ4l8J5Q9k5j39J02mr2L6l5l1L1P8R2Mq4j4O5K0k7n0j3N2L0k4m0
-2826A40k1kj1k9k3k9L8J42R1k8j14q8P1Ro6P2Q9l0j03J17O2r8lNj07Q3R5J9l0n7p2p1k9J0
-2792C2J9O2N2Kl9o7K5ol8R7%QQ5L5j10p2J83O1m4QJ5m0j2j7j14p6J13J3q5m9P5l1m8L6J1
-2757H4M5R4jj58J96J59j14j43K19O8j16j69JK1%J9j5l9qq1J55J15l3r0j02n3J68M1j13NQ
-2726A63o1N1J36O4r4j63q0L7K4K9l0m1R8k6PJ84L9j41j43K4M2jK2Q1K1p0j24P1O2j7l8O9
-2694A95Q5o4j39Qj3n1O6R6n2j1J50k9j54o8J5J38R2K4L6J0o3q9K1K9j07m0J70Qj13n3M3Q0
-2662B20J10J7j00m4O1M9l4o1k6m4o2Rl4J42R9j4N1nj20p7J13L0j23j10J39M0J9nq7p0o7K06
-2630B22Q3j77J5P0j01j7K3J9n6J1J96P4j14q5Q6l6j03%Q3K5q2p1k9J7Q4M6L9K6n6o5L2l0
-2598A29j2J9p8P5O7n9lm1q1N8R1J35P6q3j14%j10J8M3P9j0p1P7N7nq2l6k8n9J76M0j14o6
-2565H8J74J82N7p1j61k08N0M2K9N9k9n6L9N6Nm6l0J9j9n5n6N8L7m9m5K5N7j4n1l7P4K5n7
-2532I2l8k1j3R5R2j5l9L5J1j15K4Q5l3o4o0lJ15J17J5j03p2LK8M1O4P5K1k0o9j06p0J7P9
-2499A68N1n0j18LN2K9KmL2nl1OO9j7j25J57J8n4M5M3M9m2j12m2P6O6K4J7o0j28m3J32K4p8
-2465A54J4J41J07jq9j14j06o5J02K8o7QM4j2p1J1O9P1N9mr7j79J33Oo3P5J61R9k0o5q4j01
-2433A44j24J17J7N9N7m9m6L3K9N5n2j02l2N5M5L9lj21J1K7p9m0P0%PO1ln7l0J5J0O9O7n8
-2399A91j81K24Q5r5r3n4N1P0o5j04N6Oj8P4j2n8OJ6J4N1M3qk4o6L2O3J7pk2mN1J9n2m0Pn1
-2363A22r9OJ15J00l3l1R9N2Jk9m3RJ8J8K0l8q9j9J00P5n3j52j04M1P0L6k3j57K09R8j27o2
-2331A30J46jn8rl7o7O6O4pm4l4l2m0Q0J48O9o7j09n3K7M3k6m1J1Mm4o2M2M9m3r1R5K5j5m1
-2296G8j6P6L3j01P9K24R1q5r6Mo4j37n8L7k6j7J4PJ26J37or9r5n5M4J17J57L4j50j17M6N2
-2264B34j4p6l7P0M3o1p6j0R5J56J4j77q5P9L6N0L9qo7j33J03J01m9o5K7j5o2m8O1K9J37L7
-2232C28j94K0Q9j26r8PJ19J8j27Q3N2o7j9L6o6N6O5n6L0P3k3%R8pk04RR%O2J26L4o8j09q3
-2198F7J78J27j6p3l0k2k2p9l7J37Kr6q0qK4RP0O1J5Qop0p0%j6J70P7m2j9J8n4j32K7N1j9
-2163A50l0n6j1J30P1k7p0r2K9M4j03N9M9k7q4O3J25O6l2j13q8Q8P5M7j3m6k4l7o4K8Q8Ol7
-2130A64K4O7O6K3Rrn3l4k5l6j8K3mO5J68M9j67k51K9Q9M5n0J4P9L4l3j02k9L8l6n1o7J32
-2097A53J15m0j38N3M3qj9l1l8qM3N4qr1P2L4r4N3J44J7r3j01l1J11N0j13j07K2J7kO1K22
-2065C42Q2j05k02J3J38k1m7K1n1j16M8qj7O3j32J90N6q4q9k5K2K8k9k1J17J09O9J8m5q9j28
-2034A07L0%o3P7k0q1j0R4O0Q3J25j9j95j16J96P1r1k01J13J47L7j02j52LK2N0R5P5l5j19
-2004A81p9M2N4k4r3lQn9Q1LnP4N2o2q3j5j3J8O4j8m4P1R6k6j08j6l2K0L2J0O7P1J1o8o0L0
-1968A77M3k2j08m2O9J01J06j2q4k5PM2N6J8r0j91R7j2o2KJ3ML0j3PJ02L9m6l2q6LQ3OPJ4
-1933B01ML3N2L4PkNk0j01j14l8N3J08M%P4N3l7j13j15J22l4j38J23o6k3Q4j0n3K8J17Q5m5
-1900B78r3M4Lj3op5j09J1L9O2L4k0j2K1jn6n1lN9J20Qo3L3K3n8j4J09N0j10j56J21l3j2J95
-1866C25Q9q1j92k8J31j3J09N4m4k3q2j17no5N3R4q7O6P3q1j05J7J02M4q7j3Q8J6k6k7o8k8
-1834H9J59N6p7j44o9M0R3RL4J44P8m0j34j88Q9J27Or5j10N4K07P4j43j72pK5O3n9m3J10k1
-1803A55j8L6j2o1pJ1J1J2qn0J60J13l6p4mN6Q9K0r5o3M4Pl9n4q9K8J32N2j27r8J52M1K7k4
-1769B87n0q5j04J3J2N2J9q6J7R5N1J5j6k9q2k8J36M7J3L8N9qj04j04o8R1P8l6p8l1%M8N0
-1736B12n0q5K8Q2O3O1J2l6l2m0n3n2J8M7N9j5j33PJ07J5p6p7N0P3K2j19N0J38k7j06m2q3
-1704A8J44J02OOl5q8j4Pr0O7Q7K0L3M4k7q5j08k5K7n9L1k8J26Oj41J56N0qj7kq2ON8OK2N
-1668B18N3Q3K0r1j37j00J6Q2J9l2l8L5L3l4n0K1k3l9J46R6J6j2p2j49J5L8j6oN9O2j9m1r
-1635A44k8o2N6L7p9K3K3K1J2o5j2%m1J51J82J0j93r8J54K6m6n8m2j3M1K4o1l4J4O3L4k9K8
-1602A82q4QJ17o9n1K08Q8l9j04j93J50J75L0n8j19j62j2L5ok5k7j0R4J29N9k5n2k6k1J9P4
-1571B85mq9p6K6L2O3Q1L9k6r5r9Rl6k8J23O7M2J4n1q9q0j2l7Q9K26J18m5j54j12J16O8j02
-1539B63j46m9k0J7J65P4n5m5qj00K6J74Pj66K5J41rr2m3k3k2J4N5O6K6K3m7j28q2P4K7o5
-1507G7k5J02KJO6j17J00P8q4j03lJ64P1m1q1m5M1J7r6m1J05P4k8j27J3J1k8K9%J25J72m7
-1475C82j88j21K7J56L7q0r0l7pl1MR1J05nj29m0K5k5l8L0O1N5j4n5J37J27m6j66j00j2K7
-1444H0R0Q7N7n8j31k8n2qL8L3P6J7rJ25N6p4j7J9j08n1Q1m6l7j3j0mL5J41J04j08k12P2M3
-1411A88o%J5l1m3j3rjj0n8L8O1m2p0M2qM1N5l9p6P8M6J7kj5L9Q7K1j01j74P5L7l8o5qJ9O
-1374E6OO9L5j07N6P0NO1Rp2o1%J8Qj6M5lj21N3Q3K7J4k0p2p2j3J0oL5J05P8Ql6n7o1%N0O7
-1336B51N6rq4j36j3P4J1k9l8J4K3P3P2L9M8l0j36J8Q4j3r7o8pJ6L0J24Q4m8j62j10J17ko
-1303A46N0p0M5oj05R1M5J4M3n1p9K5N6lr9n5J23N7j6r5k6O6r5J49J47m1j68m3N1lJ1N7mj14
-1269A03rN8pl3m0j8k6J09j4o1K12R5k2q2n6pl3r4L5k1m0J04om6%M3j4j19J48R4n5j35K2K4
-1235A09j8l0k5k7M9M4K8k4k8m1J6M5K4O3O8L4j1l9k0L7Q9kr2q5o1l9Nj1M3K20P6q8q8N1L1
-1200C03q7j65J19J79J23j1j27p7%JrmR8Q4j6o6q7j27j22Q4K6Nj8J3N1K9k4m8l9K2J20O8q9
-1167B09k4kj40O2N3p8m4J3NP4M3L5%p9r3R4O7Kj16J03J59%j10j27m9N8J00N1o6j49O1J06
-1135B18M1j8q4j35R8P5L9L5N5J0p4r3j45J68Q9o4q5l4oJ22L1o4p3n3k8Q8Q9L2o3j55J48R8
-1103B62nl6l0q1l3M7P0J56k5k28Q8J52m7j97J8N9m5k7K9O9M2j2m0k0L1M4om6j9J00R0K8n
-1070C83j44j03K48N8q6q3n0j1N3O4p5j48J53K7j16j12j6M0N0N4P5Kp1o4L6l4n4k8L4J42M1
-1039B65q9j27K7Lk1J04M9n5j09K1O5J9kj4m3p0M0L3%j7J5M0kk8K0J01J12J7r9j46p5N5P0
-1006A59N3m8n7M4l6LR0K0p0n1n9J36O4r3p8%R2k3j02J37K1j0J0k5l0Jl0k7K0M9L7M1O4N3
-972C55j3j03j47J6N4j9K7J6j0oo2p5M2RP3R4O4o5p9L0j4KQ3J38R8m2j60j40o7o2k6M8P0K4
-938A53j6po5j1M2k6kJ15J26P8o1j64j04M9J7k8j9R3J32K1r1j10n1nJ70J99Lk08j29O8N3M2
-906B64J9N2P4kj07j13M5P4op6j18L2Q7k3m2p2R0Q7n6j8K9K7Qj8J3J9j4J7J14J22rj54j60
-873A85o7k9n9K2k1JK8R1J03N4pm4j2Qo6o9o6K8J01j7K4O6p7o5K9M2l7r6k9L1J37J37Pj58
-839A75r4P8N7J78Q1q0j73j83Q7O0qn9p9P8Qk8NN3K9n3o4n7N2O5L5J4k4o7K5K9kJ9J5J1L7
-804B20M4Lq2q7P5J07O4k9r2m4J0ol5k5K1L7j0n5k0l5L0L5qO0K2l5K1Q5k0j49J3J35Q1j4j7
-769C00J5l0m9N5J8j10j77J21M9j01qR0k1l6j03Q3N3J50O4j01j14j08P4J12K8m9j51Q9Q5j6
-739B12j7M0k7j91J80N9m5m1j14R3J54J9n9o8m7j1j7j5L4ll7MN5Q4M5K2J2k7n3m7r5m9P4k3
-705A01Q3J2r1o0K2L8l1j4J01L0l1m1n7n4O0P3Q9K7j12k0L5n5M4j9o4P6lPO1l6j10N7N1K6
-671A95J9n0j12O9J6n4j8P0P6l6q7L1l4NQ9L8k1o2r2J4M8K5Q8R2J3j28o0J42m1j40k1J13J4
-638B01j59J44O8m1P8L1r0j36m8Q8L6l7n7m1N6J11Ml7k9q8LP8M4Jrm9n6L1N2J4j2O1J07n0
-604B69k32J55K8r0M5M8k6j5J5MK8m2r1j2J06L8k4K4J0k3j5m2kJ41J17k0j85j38J56K6m5m6
-572A62k0l6j9K5lP6J38M1p6k8J7n3q5o8k0Q2M8lL7L2o9p9L2M9M1L3J2n3MJ4l8Km5r1O1K8
-536A48l6R6O1j6k7k9o5j20M5m0P5L6n2J34Q0l0n7q1n0J77L4j09n0L5P1N8m6j03K2Rj17M7
-504A00J16J12P6kp1p8j11o0J53K9p3q5q9Q6P3L5L6O5P5K7mm0n3l3q5p4M3O5M9po3l7Kp0m2
-469F5lJ2J11j1q6J24J26K1o8l9N2Rr5j06%k2n2nM8M3O7O6j1r1m4ll1m0J23J04J3K8%j18j54
-434C3N4L9K6l0k0N8ko3J0J40J37j4j35j01%Ql5k9O8P8nl8j2o5m9M3J15J80R5j06k06j47N4
-401H1Q3K7n3j05J15J09nj30o1O1k6m2kJ9J4J9NJ45R9jl4o6j20n5J3m8j0OmN8j6M2J7q9OJ2
-365F4J7O4pk0J13J06j5j54n5J40N2po1j00l2L6j0p2O4J52l3j54L9K6M6l5n8J2j4qm5k1N5
-332H5J03N0l3j00k4oRK2QL3K1k8J9N0N0M4l0p0l7j2l8O6Q9k7n6L4M4Pn8m5K3j7o8K4M1n2
-296A21M5J02K3m7q8o1%M3M8J4oj4k6n6k2J31N1j15QJ67%r2m3O5J8r6j22j1J29J56L6j49j31
-263G8JJ0J48j5j57J19R7o7j37Q5M8r0MR3n5j26J46P2p2j61J22nq0J07J5n0l5n4Q0L2K0K8
-231B01J8J9m3j06K0mp8O1Q7L9j4k2l5l2N7M0p9n3O6O9N7k5o8m3K5K6r1J1J48J3p7r5M8J38
-197B78J0r3n5M0pq7k3P9J14J47N6n3m0j04j03M9q8k7N8n3L7M4o5Ll9rN0L7m8q5Q0P1j1r6
-163F7oJ4j8M6l7K6n7K3k5N5J43J48P2p1j73j91J08M0J1P2K8o4r7k6O3K0l6l8n2J59Jo7l9
-130I9k9P2j01J97J41k6j39o8Lj3m4O5L9Kj7n7Kl2k3J22l1j21J0M2J1J2Q7M6k3m0M8J35M9
-97D18j29j15O7K1n8q7j06J00Jm2J82J42J7p7K4N2q0j43j02N3N4m9n8J31J57J9j36j04k7j20
-67EJ68J15J5q3j33P8qj21J11Lq7M4R1j7p8nP1N7j1k8M5Pj5N2Pm9k8L9pn4o1q3M1R9K2k9k8
-30A45r3K0%o0L2K7N6N1Q2K4o4o9m5R5O6n1j33N8J38m5j42L6n1J0P1R5O3m1p5J7L1N3N4p9
3B76j98MNk2P7OK0K9m3o0qRR7O9j4o2j10J0M7o5J80M9j48p5R6l8p3J6K1J0m2K2J56J29J4j31
39B53k08Q9N3J1N3P3Lr3j38n3Q4N9L6J1k2o3m5LNM7J05P7j1r2r1l5L7R9O7o5j53N4L1k2K0
74A79Km8p0J2Lo4J05O3n0j09R5L5kj3L4M0pn4q9O4J0j7N3K4m9qL6nj8M5L8k0p5r0j5L3M5L5
112A48nl9N1O0k4k3J8jL4M2p3j23M2K8N5O1l3p5J6J00L7o8p8q2J08J14n8j42l1O8O3L7k0o9
146A38k4O8O8k8kL8m0j4l7n5J07J07N8q1j46J21R2n2p8n2p7n9J51J64M9n7r8j09q9J58L2q5
178A68m6O6L9n3n3jL6K8PK7L1mr7o1J80M6j09j37K0RN2R8J0j06R0Q4m2q7q3M9Oo8k2N6Q8M9
214B70l8o9j9j1j0o6j0Q9O3K7n3j15l5J6J19J01pr0o4j4o2L0K5l4M5Q1l3J4J23K6kj5m8l7
248A97J2Lj03n5J13R6O3r1o2J58N5j01j30j7k4k5L8rr6R5J17N8np8j07J03M1n9n3LR7L8p0
281B02o2P3K9J0ol5q6JJ29P5J9j7n7o9j2k0j01k0J9J17O7N0j8j20n8P1J0k3LL6K8l2l9k1q7
316E6N1P2l7k1J07K0k6Pr0n8K08L3r4n5pp7N7J94rj92p3R4O9N0Om9k5K3n2j03O3L1o5q5O8
351I1L6o6K8J19P7N8j6j16j16J5K5K5k0J0J38Q8j07j36J29no5J8N2k0j35J4J00JKJ7m2l8o9
384I2M1O6J6K6J5k2o6k5J03M0j07j41M0QJ3J00j0n2R7J9r8j00M3M0J8k5n6J98R5j69j25N3
416A27n5N6l8lM5l5l7J11jq5pj3LM9L5J6mm0%L1q9M4J49L5l9o3j13k5OJ42J23k5m7Pjj3k3
453B23n6m1jNPl1k0L0k%k0m0J88J03m8q2J28J29j09k48O0j3q0j9k0rJ9M8kj9L3K4k8O0L2o1
489A40l0l5Q0Q5k8n9lj0j07O8N3K3Q5R8m4j93K3P3l5o8p4J32J61K2j38k03J62J00j4p9m0j0
521A35M7Q7l1p1j16J41J66O0q3j56j33RN8M5Q4M4l5l1k2j28Q9J69k0j30j25O5R5j1q5p2K3
552F8L6K1J0J7k0r7J5qj2R5J42M1n8q1o7MO2M0om7p2K5R8R9J2n5k9r1o8L5k1K5Q6Q7J6r6j28
589G8O1m8PJ77J03J9m7r3q0rJ9j6k8j3m8K5J11K5p6j16lP2Q2N4l7j22n2O8K9R5J09K9n6r1
623B28q5q8J5Q9M7K2j5o1m4Q0J06K3p1p9k2Jl1k6RM2K7m5p0K0J12R9K6p3j15P3J39kj40Q2
657B73J8j54NJ05l0q5k6J02R8r1j84P9j04J83Q4o1q5rr0J03J02Ol0l6o1r4J19J31N3l5j02
688A84j12O0O1l9p4M5K51J06l3l7p9j23m0Q1R0J2o8j06n8n2jN9j6n6k1k0N4P9K8o2k0J11k5
721A79q6M2p1J34J31l0j28j23J4N1l7J0M8o5P0N2o8m7mj4nP8J81J35q8k13klM9N4pl6p7q3
755D1O7QO1O9K2k4l6M6n5j65J45J8l6L3M8M6R2O3r9k28l5M1l6J01J25p8j70R7p2n1K9J19Q2
788B68p1j05k1J78O5q4o5k4NL5Lp7n8l0J10L0o3rO4L3p1o8N7J11P2j5p1j4M1Mo1m8j0K5ql7
824I1k1J8Q1N6ql5M2O1J0k6o1p9m2J1L4O0pr2j0J2L1l8k9R1lqL3ok3L1n3n6L2J3L0j1m5J2
862I6O2L0q0r8L7Q5Q4p3m5R9l4k9k8J2K07R7r4j89p1N2j4n5R4J01%n3p2o2k7P5J27L9o1q2
896A30l8l2l0L8l8J8P4P4mp0j1Lo7N8J13K2p8p0j4m7J9j4rJ16J34M1q1j00l2oK6Jo7J29J31
931C19l9r4J01M4n5l3M3K8o6j07k3M7K1pj7p1o8J17J04L1r0j62Q2O8L0m2n8M4J42J03k9j12
963B51r8o9P3N8J10J60n5k41j60O3P1P7Pr0j00M8m0j4O6J1jK6J1p3mO9k4l6P0M6n7j09L4K6
997A06K6J49J1j61PQ4l8k9R6O0l7k2m3o0J34M0j02j00j0L9J4nM2P0J8k7j0J00O2q2j77j14
1029D1J48P8Kk6m5p1L0j5q6N5K4Oj9k0J24O1j20j27N0l8rK6M4Q0O5RQL1J9l7j51p1J33J7q2
1064A34q0N5Rj2L6l0q0K1K5K1J9L4M7N4N4L6j8r1j22JN7k3q2N5%p3J60N5o1l3L6Lj03k6J13
1099A91m8j23K3k3N8J30P5j04j08K20L3j67k8J76K6q2r2o7n2J16J08J6l9n6j09j5M7PJ6Q4
1129B13M6j19K1Q6j4p3q6k2N0R0N2Ol1n4k5Rj1n6n5J03P0J01M4j23k02J06j8M5N8k2J3L0J0
1162B42l7j06q1K5J38O8q2q7R9P3L0o7j26L0j2o7L5O5K3J0n3n4J75J8j08j06J09J03J3l2M8
1193B86J8q9m1P1j4q9m9p6J04J01M0k3r3l2N4k6n5n5pO4M8L1O6O7Ql1k4K4%k2k7r2j02K1K6
1228H2k2k4J9j4K8
1233F9
##PAGE=	F1=32967.216000802873168
##FIRST=	33921.252635810000356,	12655.339635440002894,	0.012161002494394779205
##DATATABLE=	(F2++(Y..Y)), PROFILE
-2861A72M9rNJ7k0k9l7k9%m5L8J26kj61O2J4j22K8k7NJ0N4J07K1r3n6Q1M3Jn2k7O2K8k8l8
-2826A48k5j6j2k7k5k7M3J21Q4qq3r7M8K3n2L1Q7j5j27J12O2j19Jjq5J37O5j6n2k2j5n4p3
-2793A1K9pJ9O3L5Pp0m8N1o2R2K2L2Q3L5p6j42R8Q3J0Ok2l0K6kj10o6P5k1p7O0K5o1l8LqR6
-2756A21J38K1k02J88J97j30j83J97K5j25j61O3M7RK4j6jj4j72K01J33m1j12j15j9J76M3j49
-2728A43k8K8o0L8J32O6q8j46l6LJ5L7rq3P1l2O7J77L8j31j15M0ql2M4R9L5o7j25N5L3m3p9
-2695C9N0R8m5p2P1k8p6L0Q6j9J4J23m6j54m4K6Q8O3N2N9J5l0q2o0L2p2l4J45J0p5o7L2J00
-2662B29J23L0q1n0L1J9k9l4j3m5j31O5j5L9J70K5J7nj06j04J20K4j64K1J51Rl7n2r7pqJ26
-2630B21N5j95R0O2j17k2M6K1p2L2J98O9j18j13R7k5j24m1Q6M5r6m8N3J5N0K2K1%p7n7M5n0
-2598G3pN3k0O3L3q3J2ln8k2N7J34J10l5j18l2j16O9L4K8on8P0O6%o1j2l2o8J81O8p8q1P8
-2564B39J96Q5o5j59j90M6N3mK5l4o0M9Q2J2n5j9L0K0k0r1rM9m4n4K2K7m5p4J00J05qq1n2
-2531G6j9kN6J24Pn5j3J2p7o1J17K2m8p5j3J01R8L7n8n3k7kN5O8O6K8k7j00j18m4K9M6L2l8
-2497A44q6M6N5om7jN3pl6K2O2l5j16J90L3n2L4P2O8o3j43o3O1P4N1L8o7j36p6Q3pp9P6J52
-2463B94J17Jr8j24j02k2R1k0q7J15K1n4q7O8R1P6M7k8j16j70J07Oo3N1J92J19m1j00j06r0
-2433H8l7J11oK3N7k4j9L4j7O9Jp0k0K4PL9Lj29o1N1j3o4K0J6k0J03K5m8n5l9j1J03J00k3
-2399B18j51J00P3r6o5J2N4O2l9r8J0K5p1J03J2p8m9K0K9O6N0Pqn5nP7M6J7lj5MJ2k8m4qm6
-2363A38q9j7R1J02k3o2R1R6N4j7p2j9K9K3Jo3j03OQ7P2j9j28j32nN0L9Rp6J23R0r7j1J19
-2330B87j3n4j2m4j08O4R3j2o1k8J0k5j4J93J19n0j06n5OJ1o4n0M0nn8lN7M5j8j01M5N6j8
-2297A27o0JR9K9j16O2K11P0r3n0M1o2j24q7k2LK4L1J7J36J07m4q2q6p8M1R3J80P8j23j32
-2266A91N9P4j9j10o9O7M9o3j06l3J06J54J8j67j00J17N0M7O6Oj05j28R0P6l7KJ5q9n5mK9
-2235A31M4J44M3j99j2R2j36p9%J54M7j12o1M1k0m6R5M2L3K0p8j2Q2qKJ10lk04k9M4M9K3Q4
-2202B81J0r7j05j5J51J23J4o2m1j5j6q4oJ47j9j38p7L9K0j4J9O3M6K2k5r2q7K7l3J59P2l7
-2170B30j6L0k0q2J1J9l3j8l7k0J72P7q8j20m9PN4p9N0O0l4nR7L8J0l4j12o3R6O8O3qp9o0
-2136A25m4%M2M5on0N7Q5L5j3J1M2j0k8l8m8k8J9j1O0J53L6j67k28J14Q8K6n1JM1K4l1j16
-2103A35j3Q6j7p7q4J58J10n3j42K9P0Mm1n0m7oO2N5j3r1k5J8l7Q2J35M9n6r2n7R9O8r5r7
-2070F7K5n3M2k1K46J51o7k25o7J52j1k1J5n4j12O1%p5P3j15J68L8r6m5K7L0j0o1n7J18J48
-2039B71J00J5o5j22j63J47L3j05j2J9m1nR8P9R8J09m3k25q9K05L6j18j72P2J37N7p6j38l7
-2010F5K1O1J15O7k4q0o9j7oo9qP1m2k1R2Jj9M7N0o5j03k0L6L0O2nr9J9J29oj00nkJ9J5rL7
-1973A68N8K3n7l7L4L0j2r6o4L1R8J47J7j13n6N0Q2M7j5r2j78J0Qj7M9L3k1OqK8Q3%n4J0p3
-1938A19q2J02J8LJ5J9N0P1M6%l2k7l8j02q4RO1J09Mm1L3N8J3q4j73J87Pk27J33nj41J15N9
-1905A95k2j4P8O4l8n6M1k8n8j1o7n8J7J3R3N3j1m6l2Pk7o0P2J20J11k8j35j3N2m2j37J49
-1873A82Q8r4j28J21j3p3J44J40k5j80n9Q7m2J79J19J7l6j07j11l5q8J9J26r9J9Q0r7r1O0
-1844A03Q4K1j02L6P3l3n8J3njR9N3m0j17j00M2P9J3oJ12R1Lj06j67R2P4o2j18l9O3J48M8
-1812B93r6o8qk5O9k4j08J30j6n2M9jp4J2L1J6L0Kn2J08R5o4j22nJ06J30J0j22j9O5Kl0m5
-1779B17r0l8J24O5j13r8J47M5M2k6p7j10l6Q9L2J5np9m8P4O1K4j4m8p4Q4J07K9kK4K8n4j19
-1746A76p9mJ07O3o5r7j0KR2P6p2j34K3J07P2N3K0jj5m2n2p3o1jR1K8j10l0J15J3r0q9K9O6
-1712A08O5j13J15J42l8j04p1o8K00R9m4m2l4p3k3j6q8J31O8LM4M1o2q1m6o4k7Q0N2p9K0K7
-1680A22q0J03M3QK6J3r8m5P2j6KL6P3R6K0r7j36r1%R2L4l3p0j3K2l5%N7k6l2J29Q3J9Op7
-1645B07j82J04K2l6o0K9Q8RJ6or2o8P3K1o1NN2N1Mm1j6ok9J17K03L0j83j48J11J3m6k9j0
-1612A42LK6mp4nLM4N6m5M8m4j21J33l7o0J96J14op8j74P6J84L4n5j15j66j2K5Pnm5LQ6J09
-1578B43N6l3p0JJ0J8O6%r0j20L7M7K0L8M8Po9r8lj3n2Q3R1O2j1r2q4L8Oq7J00K02J19k5j51
-1543B94j32Q8M8j08j14L4K6p8M7J00k6k8K7p7lJ81Rj83K3J43K5m1p3p8N3Q1J3J6L9K3n7j24
-1511A48m0N5j6r2OJ09Rp9O8p9J23R6o5r3l4J06M8l7p3o2P7N7p5q2R5J20l9j68N9kp0QlJ17
-1477A92J69j6j41r3LJ12M5o8r4k4j1n4O8O3O4k0j01j6K7j6p4L4O0O2Ko9L0J69N3j21j45j5
-1445G5L3J30P9J1q5j43Ql6j0M6m5J12P5n1R2R3l0j9l1j50j6R5l7olj9lN0J22N1j49j52J31
-1412B18jo7k0K6KKk9m5k2l5L1Q3mq7L9J0p4O4N9m9n9M0K2L0M1Rk3K7L6m0j12k3M7k9n3O2
-1376G6J4j8l3Q3J4j11J57O8K3J9n1j03q3K9N9K3KM1k0j03M1P1N9K2o4r6m6J7J7k9lO4O9M3
-1342B51K9k3j02r7M2R7J02M4m4j25j25P2M1k1m8mj4L1Q9Q1Q7k2j91RJ00l4q3l7k7Q8N7P8
-1310C01N7m2j36j65J23K6l8K4n6M8J5j8K6L0L8N3o5j16N1O3Qj02p3J32L1l3n9j2M5n9Q2J13
-1278B92n5j65L2Ln9L1J11L3j23O0M7r2k5K0k6n0O1mnJ58N9n1p7J8N0l5j34K6K1j05P1L3n
-1245A15K9M4l9o9R9M7p9j41R3K6kl0l2l2N5L9Ml6lk6J5O9jK9Q7N0l3o4l6P3J21j0p9m4q2
-1210A57q1N7k3m6K02N7o8k2O7J8r2j64N5J95J67K3j28j18m6m3k9N2J31Q9Mm4p2j31j13N7
-1180A11l6k4pJ8R3Q1nq3q0NJ06P8n0j1k6j13Q2L8o4q1KO7L1LM1J5n1QQ0L5m1j10O2J01km5
-1144B28o1m1RM5J6o4o9L5O3L5Kn4j01J03O6mmN8N0n7j08j43J58P8o3p7j9k1J35M2k6l7k0
-1111A54l3l5J03M4m8j05N8R1J4j8ro3o8L8N7J60J3j82r0J52k1j74J20N0o2lN2M1Pk0k1j9
-1079A83j1J7J0l3L6J22O5j5k2j26o0K23L8j00j09q3k8M3R0l9n1J55kj55j14mkP6Q8P4k7q1
-1047A58j5K6q6k7J8MJ32M5o7j11m7J7J3J02L2n3q2JR1M2j9m3n7o3O5mk8l3P9O4Lk7NQ9J11
-1012C35J9j04j38k2KJ0L1l7k0N0J7J9L3nl6k0p0J20Q7o6q5K2P5n9j16J29qj7L6J1m3o3jK2
-978A08K6N6K0PN5O0j5r6j29j1P8l0qN7K1qp6o4K8j8P0R6R0n5r2J7k4lP2J27J10k5j67j76
-944A01o4l0P0P4P1J9l6m1r1m9OJ1R5Q8P7M4o3j49r4O9M6klO8J20J9j18j55j9k7J76J89jj87
-910B14j37L3K8N0K9N3P9J7q9r9L8Q5K9n4j19KQ2l3m8p3L9R1l1jN7N5ok6%pl7k6J03J37J2
-875D47j33j41q0k7qLj8%QQ2J01O1J7J3J2l3r6q4n6P2J05l5n6O2o4n0L5K3n8n9MNJ60J32m
-840C40j66o1O4MJ72P2j05j98n3J12J8m6p1n3J17K4n5l2M4M6k0n0o1PJ03R0M1m1j04n4LRM6
-807A42K5L1L1nl9q3l4R3J05Q4Qo4o8l5l2l7l2j0O0L1m4k5n0L8R7L6K5k1n1P8Q3q4k15J19
-773A57J16O9l8n6ok4j6J06O5r1k04L9P5q2m6R3k9n6pN9n6J63R9l9n3j23l7J33L2n5q9O1K7
-740A87m5J4J03nk05J33P7m5p1j17J60J23ro4n3m3k6%K8M4pm3j0J1P9N9NQPn4r7p7L2N9m6
-705A12M9L0o9n0N%rM6P9J1n6n6n4OM6O2M8kj01K2M4n8rqM3O8k9j4P7k9j22M9J3j5K8k0o3
-668G4N0J0n1j0P5O8k9p0Pl6P0J17K7m8p4r1p1R0Q7J04N4n6j84P7J48n5j57j07N7K8mR3M7
-635B40%Q9J9r5j55j9J40O2m4j04m4R0P3k1j9l1j08JO6N7Km9q7mP0L3qj0J19J57l6k63L1O8
-601B20r3M4N5p4NR1k5l0j5m8m1O8pm5O3K7k1nm2j4J92J45k6j87j59J15K4l6l5ol4l2Kl6J08
-566A48J81O4q5n7j3o5n7pJ6L6K0j6L1L8n7j8K0l4J5N9P4k2m1nj2J5o9j14J14K5p5O1L3m2
-532A61k1J7l9r2O2n7Q0N8p1N1Q5ql7p6o5J66M4p9m6L1R0P7m3j25j1K3o7k5R9J14O6j3o6l1
-498B52n6j41J26N2m7n5k9J7M7M5O1O2L6Qrm3l8nq4j53O3P8L7j0m6l9ln2l3pN8J19%m9Q2J00
-462C44J0p2o1Pjm9o4m2m9J9L8K5J3M4N3j1q9n4M7J4p9Q3J05JM5Rj16j19O1M6K6k0o5ROn3
-426F1rJ25J39J3j01j04l3Qj4J0O2M5j5J4J5q1j12O5J07J46P8q7j62j10K8J02O1m8j49M8J26
-395B28L0j12p4N3l5n1K0JK0O2k7P9R7J4Jk9j16q5%m8K1l4Q7O2m9k6O0l1q8J2N6P6lq9J01
-360A83J30K4j04j67R4R6K1n3q9J9L7j9r8M3J50m3j50N0L5N4n0j49P5L5K5qk8o1M8P4k1o8
-328H5N1nj3J4ML7J1q8j9J06O1M1k0o5p0l1j3J14R6m6j00K7N7J3n1k3K8l9o2O3L1m4L0Q2J7
-293B79n6j07o6L1O5K2k4j1Ok0o5NJ39Q1q5q0J65jj00k4N8Po0n8l3O5J12k9j88J37rj21J77
-260B12J0j25R4O8j02q1J52L4r9j37M5j7M3J15J7j17l1J38l9j55J66L4q6q5j0O9J4L8M4kQ
-229B15k3r1K7Lp7K6R2L5j0ro1k3J05L8r7j13J34Q7pq9p1K3R5P1j08j13J65J6o5o4L0J42L3
-196C16p1n9K5jr8m0R1R0J12M8l9m8r7o5K2j15N3P3k8qm0q3Q6o2mK5P4J6p0N6R4l4j41oJ4
-161H6K0N9m6o4m0O4k9L8J40J30P9m4j42j69k0M1RJ06O5m5j08r7N1L0PorJ38j2p2o6K1L9j20
-127C4K18J23l7j32m6J5j6o6O5L4om4p7M1j2m4J40oj20m8j1NO1J22O6j2l8PJ03N2j21r6P3
-94B27op4q0o1Q0LK3J64J16j8j01K9M7p3j14j01M1Q9k3p9J15J42Jj24m6Nj08J01J17J2p8j50
-62G6R4J5j35O7K8o2L6J32Kj19p0R0P3Qj4K6k7OP3k2p4j4O6Mo5q8m7O7M9k5o0Qn9L1J0qOQ
-24H6P9Q0P9mj12j03pJ09O2p0j12J13J27m2j89k1RrOR5Q9l0n5O7N6N8K3j24k01ON1l5n1N8
9H8K9Nm9J5L8pJ01O2o3q3j00R5O2j04J39L5j48L1N0r3o0O1RRm4J4J43R0j6j08j18P7L8j0L7
44B25P4J8p6j29r9Q3L7J4J6Ql7n0NNL3Q6R1J5p8q0l6j4Q1R1m1j50j1L5L8M9mn6q1m2RMO2L4
82A29k9o9P8L8mnL2L6j8q3p1M4j8j7M4N5pJ1L8J2k0mK4mn7o3nM5M5Ll3l9J2L6KmnkP7Q0o6
123B18j47N6L6L4N7k7o0K6J10L6q7r0p9P2O9p1j12j2M4N6N0qp3n6M3R9N5L3J4p7n8j8q1L7
157H9J22J37pj49L2J00l6l3qo5q9R3J57M8p0j19j11M4J54K9j10p8O7L5m5n5l7j9M0O5O9K3
189B73l1p9n5J29L4j06r4M3j3K6J09L0j00K1N7j3j6r6l1J9n6m4N8J09Q3lq2j17O2O8p5m8J29
222A91J03L7p1j33p8M3Q7R0Jq5n1j0q2N7L5o2qN0L5L7O7L8K4nm0l4J1J7q3j02O6Q0O2q1j26
257H0J80N9j13j51Q4K4m8jk1o6R0Q6O8J4r2j08J02L3l0l8j9Q1K5p3n7M4j0NM0J4p0l8J08Q3
291B85M2l8r2n7KKo6l0Q4J21PJqj15q3P7L6Kj4PL2ml7n6o8J10M0o1LJ02j2j04jm2O5K06O6
328D02o5p1l8j16M1J99l3k14M5P9N0M9j7p6oK6p6j47N7J9o5L2Q3Jj17P5R1P6P9k9j40j57O0
361I7N2K8k5m9J57J40q4j60J28j5j13N3P7k3j32p9Q7L4M8K3l4n0r9K3P2M4N8L1k2o0k9N9K0
394B57r5j27N5L4k2J5JO2M9m2q1o7M5O1L4k2q3K13J31j33k22m7J01O9k7p4j4J7o5R6K7l4m1
427G1m0M8L3K4K1J9Krl2j08J24J02j4j8j0j10k7RJ59J32l0q1k0Mkk3n5m2Lj0OK1j7n7l8Q7
463A22Lj14J63J03j7j9J52J10j35k98P9Nq8l5K4L5J0Mk4j6M2M1j9K7Qr7J6n8J22J20j6o7k0
496A63k1r2O7M6JP8J23kj75j24P8Lk4n7O6J55M3q4j63N4J73K1r2o8m8P3J05o7j23n3J28J16
528C00M2o3j24j16LK3M5R0N0jrj3q7NJ36lj26j31J03N1k9o5k0L9Pm5JP5mj09O1ol7N6J11J8
564B28m7j7n2k6M0L8J3j7n3L0J26R2k4o8l7j08o9K3j6L5Q3Q6Rr8j43P9m2M3J48P4j8p4l5k3
598A80l5k0j4rj0m6L4J34O2m5q7k4L4M7K1l8p0J8N0J3O0Q2L2k7o7o7p1p0O4J10Q2j8j09q0
632A16R6Q6qm6j5pm9p8j6K0L6O4oo5j7J14J09J3j00j08P7J42J5j65J9L1j10O6R9l5j10l8P4
665B04P7q8j50J04p2Q5J03m0r5l9p2Q9O8lK4L3l4j13NJ48P0j3p5j03m0O6j7r1J29K11Q6l5
697D22o7j03j11qJ04Q8oq3j01k5k6J9N2l0p4pK8k7L8R1mr7Q3Np8J5k8J49P7q9j45O1po4RL2
733I3L5n8O2O9l9l4Ol5q4N0J89J66o5k11j2J7L6M1Qk6p6n0K0J7Q0P7N7j5o3k3j07k0J18j8
767B05j9M5L7L3Q9Q2q7k48q4J7MJ57J28r6k50J39q0%K9N8P3m8p2m6K01P4r1o7k6J1K9kp8p2
801D5lR9k1j02K5L5O3o3m5M5J20P7j9l6K5K9k8r9p4k7O5L4k7k6J5N6O9J7k9j6L8Q3L4p0j20
836A69p3K9N1O3j3j13n4PN1k3m8J17J9m1k8L3N5j2r1K0L3k3Oj2l8N4N7k4j17L2L2J3O8q2K2
871A39J12m5m6n0Q7K08M7j46j98p9N7L4j8l4J24M9n7q4j7j4M1J14J1r6j08PL2K5J5l7j6Q0
903A37Q1Lm9k2k3q1M2P4ln7k8J2l9L5L1m1j8J49P2k9l0Qm0q0k8qO1J28kq4P9K9n3k5M3M4l5
940B53q1j7M1K7K4k0r2p7P2J09N5p8j72O4J03N4m7r6oJ02R0po6o0m4R9P9N9R7o6k30j37oQ7
974A13R7Pp6j14N8k8QQ4M7L2Pm0q5L8Q5j9q0j2N2k1r7L3L2K8J23J7j36NR3r4l1J80M0q9k4
1009B33l3p6J31M1q4p7J0M4J3MM8Q6K5m7l5P7N1r0j77j07J20N9K2K4l4q0L7j8j33Q7O7K4j8
1042A94r7Q5R1j12j14R0J4Qk7m2J08Q6k8k0M4J9p6j29L9P8J6q8j06J03Jl4L3k7q5M7O7M1K
1075A81%M4O1M6K0k1j03j60J5N4ok3J8j9p6J44N4m6l7Nnn3k8R4n3p2N4k1P1J17O4r8j80K18
1109B59N1j44r3J58M3n7q6o8m7J08R2J3l9n2q2l3J8M0NP7O0p2K9M8n7j02rJ3nR4O5Nl4m7l4
1144A17j9j8rN7P2K2Q6K6j59j21R0l9P5M9l9oK4J7j5p7q1L2R5L0p8o1Q2N5K8l8j16N4L4j16
1178E3O0O9kkm6n0J68L8r2r5L5R3M6MK3qq3mQ1k4j30o6oP0R9L0m1j18J6R0n5r1m0J2N6Q4N9
1215B33L9L1ml5j6L4J8j6l7r2j04qM8j6k3J5PK8
1233A02
##PAGE=	F1=32931.88131061742024
##FIRST=	33921.252635810000356,	12655.339635440002894,	0.021706709638237953186
##DATATABLE=	(F2++(Y..Y)), PROFILE
-2861A55M5PMJ8j5l8n5l8%m2O6J49K3j65j0L2j03L4m0K3OJ9J10M1p5j12P5N9J7n5k5P3K0k8
-2827A75l1k1k5j3k8l3lM3Q0N6J4l2p7JK8k4pQ3J1j29N3O4j24L3K6K1P1Om2o6pL2k3p2kJ2
-2791E0l9O5N5M2m7p2P9l2J1M4M7P4L7m0r2l3J4O1L1m3k4M7Kj05p2M5j9L0M7l3q6l4M8%L4
-2756I2J63L7k00J64K04j34j97J57qr6j47R6O0mL1K7L9m0j68J69J18n3j21j21K1J73L3j68
-2728A27n5L9n6K7J18N6o7p0J7Olj2j9o3Lk8R6J45L0j07m7N4m5j04O5J12N2l7j02JJ4k4j0
-2695A13j3K5m0K3P8l3j07kO6J6L7R3n4j41j6K7L2N3J06O9Kk3p7j37J2pjJ02Ol8o9MJ01J21
-2661C28N6m4n0oj8k4okm4j27J16qo0K19M9k7j8r1j32J21K4j74J23J39k9q9p7n7M8L7Q5Kk04
-2628F0J10M0j14qN1K3p0M8J78O2j12j18R8k0j44p6P0O0q5P2Q2K4Qm7l0j2o8n3J9l1Q4M8j1
-2595A38L8J2j03JL0l1m4J7J23J15oj15m8o6O9K1k5jm4N9P1Ql5%j7l0J44P8m3p4l3J48J02
-2562D59l6j25j24N1L7n2k5l7o0O7J01J8n9j5M4P5K0r1n2L2m3p4j2kn9L3J26R2m7r3n5k5J6
-2529H5K2J54L2o1l5j0n3r1J23O3m5p8l1P2P4M9nk1m5k7O2O1N8L0m7j28j20j9O0M0j1o4n2
-2496D2J10O6k3r0m0O4kk7L3N6n0q2J95M0m6L7J01P8q1j69p0L4M6P6O2o6j39r0L0l0k7J05
-2464A43J28J06lr4j21q2%O2o0L3J41j7j02r6R2J02Q2M6l7j27j63P1K0l7k7J96J34m3j13j09
-2434A25n1J9Q8l3m2M9J5L2L8p8P8O3l6k7j0j1L7J1j09j43P0N9l8q8M1k8J15M0j4o6r5K6O9
-2401A06J19K2j16m0N4q3K0J4J3O0oq2OM0j03J06L1o9m8kJ7N5N2K9Mm4j6O6M5K4J8nqJ8j8
-2366B79p4l7l5o4kK9R7Lo2N4J31J12Kj04o0K8K1k1q7o7O3M8L8Mr4j32o6L6M0L7JM6N8o3L0
-2331A89J00k0n6k0k8q7KJ06j6p5j8P0K3j01J51J55k8q5m2krj00p2O2k4o4N9M5P7J1q3K0M0
-2298A80l4k5M4N3j4j24M5J80N5r0k3O2m9r4m5ql2j5M4M9J38N6p0m6q9q7L5L7J78J14q0j24
-2266B21N2R2rj16p7O4N6n5j06p8Q9J59K8j41j04J08M9M2R3J5j11j02N1L7k5O6Kj62j2L5j9
-2235A42L6J44N4j95m5J01j32o2JJ67O4j05j11q%RJ61P0j5l2r0l8Q1KK3J20nj92p6P9O9lN4
-2202B68pj18r8KJ07J22N5l5m7kNp1j7J51k2j42l2K6Lj2RN2L4Jm1r4q1O2n9R9O0l4j1M0K5
-2167A98j9Rj0m0Ok3k9J97Q3j37k09M4k2M8m0J4O5j2R7P6m8j5l2j30QP2L2Q0J6q9r9m4M8L2
-2133A27nk4n4R7R1J4m0mR0L5k8n9o2k0K9j1O3J13lj60j23J29O9Pl5p%J7k7j30K7J25jr4r3
-2098E3J53R7n4j22MQ1Po6o9m9K8Q0N9j4o7n5l0k2N2J18Q6j2q9p7R8Q3o7p7K4m3J5o7K14K07
-2064D79k5k32j68J48qMK3m2j04P1J5j44P0p5J28J6r0M4M8N3j4r0n0O8J48J00Qp5j38j22J87
-2033B33O4q8j24QJ9NR6R0Q3Q4n4k33o9J92Mj23j22K4J14O3m3j00o7NM9J22N4j4m1m7n7p0
-2001E7j8R4L7n5j1O1J3j9K2N3m9r5p2J03O3N3Lp7m2Q7nj06J5L3K6Rk0qJ6L6k5j0K1J3Rp5
-1965A37p8j2J00J77L5j46j01J08J06L4l9q8j39n0K8mQ4N9l2l0k3L7P1k3l1L5o2j14M4J2R
-1934A04K6L2N2O4N1Nm0m7m6o9m2j3Q1J17%o9kN7N2n9k25K62M8k30N1M8j53R2J12on5K5L4
-1901B57k3j4M2m5j28k3l6L4J5m6R4N8J2l8p3K5M0j0N4J17J06l3j68j17R9L9j08QQ5q9o5Q7
-1869A56ml6L7J59J8j56p0N0q5K04J84Q1l2j16j13o2j14J7J44r8m9O6j11j1M5O3Mj14R4M5
-1839A96r2o7J01L5JM5M4qr3j21L9M9J3k9N4J00M8o7j11P1J1j21m8O1j0N5L4k1jj6p5N1J7
-1806A45j27J35oq8O4Nr6N6N1QL2K2k7M5N5p6j23n3J36J54mj31P6O2l5l3l6p7p2P8P1q2n7
-1773G2J16M6M4l5j02j34J23J03M4k2n1n4m7J1N1K9j4p5k0J35P0QlJ3k3j02j11l9O5J13M4
-1742B55q9j24K5J1J43Q4r8j53kJ14Q2L8K6K8pm2k9n5q7j10J10M4q5QR9jj05l0RqR3r3J55
-1709B06J50l6j03r3n8K14R7p4q0l3n5k8ooP7L0j8O6M7r0j03J1k5J0Q3M0q0j07L4j7M2L0M1
-1676A66Q1K3j05j12O2l0qP0Q5J02J4j03j14o4l9Q7M3k1p0n8L3nK2L3l9L0J08N3J8K4q0j76
-1644C0J55K9l7o3j03J01M1O8Kj20k3M0l5n2OP7N5mKrk8k3J00K18N2j67j75M6%k7jKJ8J4k9
-1609A60o9J7NJ0N2o5R4J1j49K3Oq1J75J34J2n3j33M2J73L4n6j17j68LNL1Mk9L1O0O8K9m8
-1576B11p5M5L7K1N7J1q2j54K0M5j8J1O5M4m3r6m8Pl7L9J13P6k7j27l0J09%p8O4J55J18Kj34
-1543C01j44L9J4j17rQ5O1l8j40J3RJ5P9m8m3J90K4j47k4R1O0K0q6j34J55J20j5m3K0J7n9
-1512B66r1MM0m6j10%J08L8j19qk3J59R8l9o6m4K2Ql6o5p6J52Q5m9o6O6J12p0j93J16nq8k3
-1479E7j0Q2J58J0r2o1j8M2L7n2q6LKj3N1K1L1j3n2j0J9lo8qN5O6L5j7o6J33J30p2j82l8M2
-1444A13J54O9l5r8j36M1j2mM9q5J19J29n8K6J05Oj8p2j83M5R4l1RJ6j3nN0Q7Mj59o5J32j9
-1411B55j14p7L8N3M0k9n7k8kO8N5o9q7J03j2j14J02N5o9k0M2Nj6K1L3k7l9K7K0n0p1J6l6
-1378A6O5O8Kl8r0O8mj1J62P5L5l0j04j08q2L3P8L6MJ7l4m3O0N8O1%r4r0j9K0J9m2rK1K9O6
-1342A95R2L4q5j23m2P7J12Q4Jj02j57K2P1nm7k6k1l4P0J03J17%j94m0J03m3o1rl9J57P9K8
-1310C17J1l6r2j46N0N3n4j1j5P5O2J4l8j2M9N5p1j34J10O0qj12o8J23on3k3K3L7m9QO1o8
-1277A12p5J03l0k7m4J06O6j20J16N0j39m5M7k3k8J5mJ5J01J8p7m1J10P0n0j59M0N2n9n3K8
-1246G5K0O5N1n7k5N0j8n9k8J3J9K4j8k0l7M5L5rl5K3ORP0pk0Q0O6k5p0p9Q0J43j4m9Lj09
-1210A98q6J03n9j06J77K1o8J3P0K7n7j29n2J99J94N3j11j40r1p9j5R4J30P8nk4l3j15j31
-1181E6O4m7o3J3K3J12J04J0q4r3n1N2P6%L7k2o5M8J8n5o4J8O8mn8N4N5lL5O2np6r9K7M8Q
-1145A99K8jm5n0k0j2k8LNL0K9J5l1m0R5L6n5m5P2Q7l0r6j20R6Q9m4r4j6j8J22M3J9J3K9j0
-1110B55j20K3N4k7m6J7M1J3KK2m9j05J6M5J62N5j07j42K6Lo4J18L5p1J5Q2J5m1l4Lrn7rK8
-1076A49PJ01R6J3m8j1r5n3J89K0j01j18q6Qj4J07JK0J44k5j77o4J3o7Q3J16P3m6q1OJ3n7
-1044A16j4k8M9Q7Rm7n4n1l0J5J08K7n2o3MQ4M7l4n3m9l7L9l7NL0M0N0Pj9%Q0J00Qj01r9j1
-1008A26l9n7J9j3J4P9O4Jk7n2mK8o7J17J13l5o9QM1q7j28J00l2K0N7J3o7r2J15K4j5O0Rm4
-974A80L9Q2j9r8j05j9Q5l0l9R2M6j2r9n3L5m1N6O9J06l5r3Rk7l2M9J26J25%j46j68o6L6R7
-941A50J01O4po0p2j16k7pR4J15O5Qj8p1j22q0O0O4L6K8O1R5J3j29j76On4J60J67Lj53j49
-909D9Jj5N2M5O2Q6L0p1q5L6R1N3m1j14NP9l7m9o2o1J06QK9R4N8l4l2j5k3m0o6O2J35L2r3
-874B75q4p7o7J8k1Njj9J01R4O1M3M5J2p2j14o4j9O9Q9n3j26O4m7l9O1mq2M6lm9J71J20j8
-840C15j58j2N2n2J37M8j25j68J19O5k4r2r7J05R9Lr2p5L8O3J3k7o6k5J38J23N5m3j20j23
-810G4m9M0N8K2N1K1n1o3l7M6O6Q2Q4L0m5p9p1n5k2Jm4N6O2m2l5m7L4J41O5Jo6q3J32R3j22
-775B48k07J68P2M1o2p6kj0J7J44J00q4k27j2Q4o6o7Q9j6m5M2N0j04N7J25M3J7j12j48J08
-745A67L6k3j6Pl7o1N9J34Pj93P9R0k9p7m3J40Q9l0o3m4m0m3qM9N8%m4k3j1N4O2JJL7l8j48
-709I9l4R3L9n3JK5n5m2L6QmL1M6rp7o0j3N6K8L1J6k2q8N3O4l5l0K1M9L7m7oR3l1j30O4j8
-672A36o7N7Ok4J4j6n4nQ3P3om6k5k9J07J32K2o7q0q8r9J04J28J15K0j22k33K08J25p1j60
-641A38j13j2P0R2L6kK6R5K0p7j67RJ95R6l7j12m6N5K9n1k5l2r0M2M0L4qp9j12R4N4pm2k6
-607H7J64J96pk46q3R1p1L0O5r3lJ35l2p1ql9n0O7m6j3R1J9m4mk2m5K28J59k4j74j97N6L5
-574A51qqJ5l7n9k1oR8J89P7r2q5m0o2j4N5M7kj8k6J0K7k5M1Qr6mP0J18J0q4o0L0M7q5j25
-538C6J53K5q4Rpq0k0N8k5jN6o3N5O5o8l4P6J4pn7p8J22M3m0j9K8R5Q9l0j21n0K7Jl5QJ00
-502B41N9k4n9L0J1j37l7Q0JJ3Ok4j1L4Q5P6Oj7j4n2l3J4o9j22P1N3Ol0j6j1j2n2l9J3N5J19
-466B14J5j2P2O5j7q5p9m0j0Lj1l3J6L1Mql0L1N8j4r6k0R8K5r8J8R7j9O7K3r9q7M6M2K8op6
-429A13o9J9j7nP6J20L4n3q0n2mkK1M7Ql3O7M6n0q3QP7R7M9o6j06o9k0J17J00m3j60j9J28
-395A96M6j05n1N6l4o3k7lQ2Q4l0m2P9N2N2J5q9r3n4n2L6l3J30N4p2r1R8L0p2n7N5P9Pj19
-361F4O0J34O2l1j35j12J58O4m4p5L8L6l0j14M0J36l9j36K1O9P7l5j05kL4M4J5j5k8m2J2j4
-329A07j2P9mk5RPM7K1q5r6J26O4J7j5l1q4r1M7J41Q6n4j27pO9K2m4pL9l8k0P7Jp1J2Q0K3
-293B63l9o6m4K6N5k5o8j7J5l5k1P2Q4Q9n0j24J18mr0j5K3j4k5QoqP4o4qJ63l4j94J12M5o2
-258A34O8K8j26PJ66M4n5r1r7rQ1Q0k9j60J30J34n5j60J32M1j06j10J6N0lO2O0k7k3j8o4M6
-226A46Oq0j1R7K2mJ5q7j0J40L3r5n3J36N7q3j39J0L7J02R8j03j99J37K9m6l5J5J28M8l8m4
-194B29NMr5q9R9O3O1L2j2m5q2k4Pj25J21Q4Pjp1j16N4p0J1JJ15O6m9L0J09m4j64k4J4N5O7
-159B23m4r1k0L2l4L1J01R2P7j4q8j22r2N%J21Q5k1r0p8j4j7N2K8L3J10k0o3q1O2Jj29K18
-126B53J02m0j27m5K9qo4N6J6j1n2r8P1K3n6J12K5r5k1L7J9j7O8P4nl5k6M2M5r7l1O3n0r4
-92F3n9K1O1L0N0J17P4m8j03M2K7p8p5m8l1J05J7p4P2J22nq6J1J8j03P7J11%q7j57J13L4j26
-59H5j6N9k9P0J54mj64j31J22P6J2j9Km3N8P6n7r1KQ5J0p4p8LK8Ml7q0L9j5M0L0J9lk1P7R4
-22B83P2k6j41j30J0J18N6q0n3J24R8k5j57j29N1K2m3M9J01k8oJ25P0N3j1j57j62n6J42K8
7A98j03o7K7lj7Q7N1l9P2O1r2r1p1J55O4j18J02J7j17Q4J8j23k9O0nJ0pK8O0K3k2m3k5M3J8
42B06j9J1M3J9n1j03q3L6OkK6M1j5n9J3jJ2P1J07M2o0p7l7n6N6J06k3j30l7P3P3M5k0o1n7
77I5m8K0J9pj3j6jN0K5pJ4M9L8l8q7J8l7k1M6n6O8L0oK5L2j1m0OK0k5m6lN5L8k2m4k4k0j6
116F0K4J5l2lJ14J14m7j63M6M7J2O0j0l9L9J11K7j06r9n8M5K8q8q1N5j6lO4jn7pLQ5J02N2
151B93Nq3r4k9m2k5J04J65M4j07m1O6l5L5M7n1r5K4J27L8q8j23j3J10J23J2j35q4P5J7m6n1
183A43k7m6k1R8J02L0m0n8m8O8J9j03l2M6l7nJ18O2p2n6J2K3N3o9j02K1K0Kn8O2J25M1p4j45
217E2J13P3r0n3J27J22M3p6j35m6N8L6M4No8m6j0r2P0N4r0o0QR1N7J4M6N0J4j9k4J0K9n6j05
252A46qM9N4m8j77J50M0j30N3J46Qr5o5o2qQ4M6O7L9r4j09P8koj8j9P1Rq8n3N1k1l2O4O2m0
288A42p5P1R4N3n6j18m6K1L3J3RP7R6m3n2Lr3j07R4P7J6m8m8J5M3k0q4qJ07K0q7lJ16j2j41
323E9K8QN4K15J00n3r2n6j27J7J98l9k30J27R2K2J7m7q0J8J4q1j01pk6K1J09P2m5j56J12M2
355A85P2J01l1j39j56O1P0K3l2j00J55J69n5j43J20k0j47O0Q8j7j16j31N2N0P2K9k1n0q4J5
385H0L2N3R8N0j4m6l7Nkp5r7M8M7j9k5N7Q6qr7p0k1M5Q1M8k7j40J96J55p7j54l5N1L9j2q9
420A26r1P3l7pO1J1o6l2O0mJ7K9L5M0Oo4r5J13N7m9J7J4j26kj0J79J51l0j08l8P%l1n3m1l
456A09k7RP8J0p9k5J04Nj08oJ07L8M9J53R1j28k78K0L7o7o3L1O3J8l9m8J5N3N3k1j5oj04J06
490A35k4M5J22qp4m4m5o1Q5J6l2O3J49O2j16j81n9N1L7j1pJ26O7j4j08j12K24N3q9p5q7J05
522A93J15r4j77N5P4O5K8m0r6j04K1j3Q8O3K2J6POm2j2P6kj16r1J11L4m5n9PM1J0m3m4P0J
557A25j05R8Jo0K6P8qj9N2m8o7K1M0K3Ok6L5J42P7o2q1m1j15p9J0%M4Q4Q3j0j01r1M2m4J00
592A30J07K9n8q4O2J3o8o0qj6K3N6rO3R3Km6k2rnrpNK1L3%K8M7J7ml7m6n0q8j2J83J27k6j42
631B33r5R0N4l3LM1Lq0j33j4L2M7Q0No3l6R9J17J3j13j01O7J35L8j52o2L3m0R3P9l5j12m9
664A44M7N7p6r4J03n6oJ04j5q3o3n4O6K6k1R7R4j4j26p3J54P5kn7q4r4J5Lk9J75J56M3n5r0
698B67j06q1K3J14P5l5j06p8K3pL0M0l0o3lO7j0p1J28O4j05o4M8o1j1L3J34K8j26l3J38J1
730B33l9%k8k6o9J7Q6qj5J3l6m3j6J03J79k2j81n4L2L6L5J4k0o1k0j3L0R1Q8O8k7q4p5j39
764D9J31Q5m5pM5L4L3Q2Q2q6k54q1L4N6J29J05j11k39J07q7L7L3J8M3k8k8r6K10P8q3n2l4
796A60RJ7oo1o1L4O1q0PK7r7P4l9J1J5J05N2j2L8N1Ro1j39j11N1Q1N6j7n4KL7O6M3j4o0lJ45
833C36P0q4j46p6M3N5N8rj11j05oP6Pj1J02J4q3n1J06O5n6q5M6K2l3j2j2k5P1M6n8j33J13
866A34L7k4L8p2N4J08m6n9n1J58J89j6j95j53%j9L5J4r8J16R7n9j18L9j2K2R5k3j15oL4K5
898A29L0Qk4l1M7R5J1m9k8l7j01L3M0j0KMJ9k6K2M9m3j05J00R3L4M3L7o1j72OJ05l2LJ4p3
933A32M7J2m5qN1O7Om6pJ9J4L8j9r7q8L4J03O9n6j60K6J34Q1m9j27n1M2P5K6j3k3k8J06Q4
967C49K2M6o1j90q4k4N3O2jl4r7K9J1L2O8O1M7j6q0o3R6Q5l4j07q3M4J0r2N8M2MR7L7r5rQ4
1003B67j21j2K24J6j52m0j2q6J28M3p1o6K3N6K2J5N8J01L2o5o7M6L9r5j75n8R0L0L5N9l0p8
1035A56M6j7j34P2R9M5j1j19k3J03q3k4R9N2J2p0j25J41R0p5n6N7L1j08j8O8RNr5p4J32j4
1067A71p9K5j1p8O0J07N4k9l5L5N8N2K2l1j19j71N2J9L1J9k5m1j1J30O8l0l9j9n3l6l8P6n2
1100H2j4O2j7O9R2M5p7j79J46O8j01j54J13P3k3p9m8k2M2O6Qk9l7m7j3M3M8l9K3O3lN1oj08
1134I8n4R6Op9M0P9J0l1l7l1k3nM5R5N8l3L1Pj69mN0o0R8M7m7l3J3L4J2n1o6J2N4Jo8l0N8
1171A23J7L0kj16J03P4j14M3O0l2j6k4l6J23M8p0p9k4R3Q8Qj9k9n5K3P4k5j50m8N7J5P0K8
1204B38m4j34P7R6q1j15k5K5N7J14Q4K3j5l0m1k1L0L5Ll1p9r2m4O1mqK1RO
1233A15
##PAGE=	F1=32896.546620431974588
##FIRST=	33921.252635810000356,	12655.339635440002894,	0.019909029826521873474
##DATATABLE=	(F2++(Y..Y)), PROFILE
-2861A01L4K6J3J6j6m9o4k1Ql6R1J55M8j51j01M5o9O0m9QJ1oJ08N7m6j18J0O4K5n4j6P8J4
-2828A76k8k7j3k1j2l5jL2J0K3K5N3K2n8m6J8nl7R3L6j03k1O9o6K1L6N7K9l9n1o2j9O9Po4
-2793F8m4K6l4M1N5N7k2m8R0%m2K2L5O1M9nk6m2j28N8P6m3k2M3%r3q6M3N6N9or3r8M5R2%p4
-2756G0J42L6j66J60J75j23j94J01k1k3q7M5O0m0M6J02N5p3j36J22P6n9j02j00K8J55J3j63
-2728I9j5J6m7j2R1M5j1K3L4J7mn7o7m1j6m6R6J01J2o6L8N7o3j28N2J02O0Oo8n3k1KM9J6k6
-2693A75n4L7N8m2j38M6K8J2M2O7n4j20nK4nP7J53P4k4m7p1j42jM7j0N5mj0o2l2Q6J05Q3O
-2659C54m5m1n1k2J8Km6o3J41k7j12K44N9o9m8p1j54J16L0j30J65J04p6j26n5J0M3O6Q2m3
-2629B55k05R5J0r5K1L2J6n2O4J48N6r7j09R3k4j63K0m3K6K3J41R4M0j6j10j23k2l7LL5M8
-2598A24M1%l6K7J6r2m0M7j1n4M3R5Q8Nj08m3KM2Ro4jl3L8P4J6qJ2MjJ10P3j9o1r6L8R8Mo0
-2560B79k5N9jj04q3k8o0P6J14K4n7j6O0J32O3p4o7Rm4q6o7n0k9R3J32P3p8q8n4m1M2%J80
-2527B84O2o6m1l4n9p1R3Q0m3o7l1K7M5N7M6J2n8l4P7N4M1J7p3j52j11OQ8O0j6q0o8J23P7
-2494B45j7r2j02M5Jj3N0N8o1l4J84L8l5M8J14P4r3j78p4OKR7Q6n8j37j04j1j3N2P5Q8P6q
-2461C09p8r9m7j3J1o9J88J34m5j38j09Q3J03Q8N7k5j29j72N5L9j7p6J35J33l7j03q5%K9O8
-2431A90m2j11PO5R0M0j26P5J14j2m2l9%L7J2n9j05n1J25mj24OK3N0N2L7p0j32O4NJ21O7q1
-2398A82j31lk9Q2j0o4N9K5m9K6M5j01Q8L8l9j7j4j9J9N5N7K0l8qM7RJ1L6K0NL4j8j18o5k1
-2363A14k4J4k0Q0L2l4J7J39J54K2j34j11J8J0m0r5L9R5J4j8ln8j12n1K9N0L5J0j8J2l5N8
-2331A89R0k7o4k6Rm1n2Q0j5p3j6J15O3r8K1J62pm2k4pk0j12p2L6m0J2J5L3J30L6n3K0kn7
-2297A63QP0K2o5j28L9J40M4q6j5P6l3o1KJ9n3o7N5R0J23nq0j2r8p4L1l7J42J37k9j01L2J00
-2264C49J4r1o4O1O2m4j06j12N9J63L6j11r5P8L3M1J11K3r1p2J2j4j8J09j8k18P0N0o7J0J41
-2233C01O5j85o0J14j16o2J3J54O2j03q5Rm0L1J99P7n3p9r5l8O5RO2J20j1j69r8P4N6k4N9
-2202B52kj30j07KL0J29J08jn8RM0m4n6J45kj13j3kj7j7J1N0Nl3m7o4j9O4k8o6L8pK4K2N5
-2167A58L7J7l3l8L4j3l7K04R2j46j97K0n6N1%m4N6L4J53M4j12Kk6j58Q7M5m1R3N9o6j13l6
-2135G0M4On0n7K1R0P6J6l7n1J15O9l2p9p0OM0nQ1N7o1j51OJ03M0mnj5l8J5k1j25R1J38Kj13
-2099A72j09J37P9m0q7pO9lq8q3j7M5Q1O5pl7k1l9o7K7M8J07K9r0r4J13Q7l8n6K0k5Po3J29
-2065B44K39Qk23k15P8k0K6M1k0q6Q8L9r2l0o2P4rj5R7M4O5nr9m9N4J08P4Po3j22o2J56R4
-2032C64n1j65r4R3K4Q5P9M8O1m7k18p5J67k0j11q1PQ4N8qn3p4k6K0J19L4j0pk1p2q8R3O6
-1999A81J3l2l0mM3nkN3k7o3o9J15R6M5%o0o4K0j4j22L2P0L4Ok3m5n2N7J5MnOM1n2p9n2J04
-1962A35J93M3j76j36J75R7Qn2p0q8j8J1m4R7Q6l1o3n3L3N5j9RK7n6q7l1l7N3L0M1M5K5L2
-1929B34K2k0m4l4j8k7q5J22J23j0q6k3N0P9l5k30K95Q4k14n0R3j42Q5J50lr4k4KLK8N1l8
-1897B44j53qK9J2Kp5K4N8M3j1q5O1R3OK7Q7R1j9j57k10J43J15o7p1K9q0k4L6j2M4J0R4K7
-1864C03j23n8L2j05J45K36J32j6j11j17q2j39L8J51r1r4K8j01O5rM7rr8J54K7p3RL9J6mJ7
-1833B09L7J9p6j46O0K0j0k2l0J15Q3m4o2O5m0j49J04M1l6j4K6K3J0j8q6j6N7j12J33Jr5R2
-1801A39J5o4M4N2kK1L9oj6jn3m9n7L0J55k4r3J85L7r5n8k2o3n1K0N9m1LO7M0K8n2j18J0J29
-1766B08J04N2o1j04j8l2k2K9K8j0j00K9J44L0j8%Np1j17M2k8J8J05K2j01j17L5J4J75P7j12
-1735B06j07l8P7R3K5K5L9j5l5J1k1q0r7MK2m4P8P7j6j18m7L9pP8n9J37J56k7j02j10p5K14
-1703B83R0q7r7j9k5qK2J7K7j9l6R2M8r8j46M7J0L9Q4L5n9j08m4RpJ6Q5J20K7j05j47J1j7
-1670D0K8N8O4J02jj06o2l4p4N5M4Mk4j2nMlk2l8J05Q2K3K4L5q0j20J45L8m3o4j09rP4J01
-1636B20J3j16LK5q1l3oO7M6j1M7Qn0k5R8K13N9j53j76JkK1J0j8K5Qm1n9J6J6lK9q9J50O0
-1601B72j15j15J8k2J04J30lm1p5L9J49L7n4j21j56K0j1N4pqO1M4K0j7p1n6Q5N2K9N1K0p2
-1569B41j59k2L3k9J8O9O7k0q4r1K7K2J7P8O1m1r8M7P5j3o3K9J06J12K9j06j41j9l5q6J23
-1538A47P6R0Mj02j04m7mR7k9p1K00M6q6l4j9O1Q0p3j91K28J54k7r1k3ln2l5N1L6n9j04l7
-1506G9O9P2q7j25N9J51R0j1l3l2k9m3n1l6L0J13P8l1m4M7O8j05j85J59oj02k3nlJ43K9n2
-1474A84l1k0l5J0k9n8L5nK0K9k2L1L0qk7kJ3l8m5J7O7O9L7m6K0J52k1j88r2M4J49N7o6r0
-1440A41j14O5J3J4N6q2N4J66l8j9R9K5j8r9k02J10Q6l4RL9OkL7M4k8j36j6J22j2j11j14k
-1408E9R4O6j6m8j6K4O2J4j20n4J11j7j28J24O8q6k7P2K6n0p6M3Rn6j2P2qp2m5K7J15P5om9
-1374A75j01l7j3R6J39Q7M7o8j41r2l2%O6M3lj6l6L9P2M6M2l4j05n6oJ1J0l8J9Om2N3J32Q5
-1340C48n4j10n4RP4J00K9p5j53k5R6J6k7l8l7l8%Q5J30K8j48r5Q2l8n1K0k8J90R5j3l9k6
-1308B53l7j03n9P3m7m2M2J20J01J5p7o7L2M7o9j26J58M8l7j18l0R0m6o2KN5L8n6m9K2n1J23
-1276A43P0j4Pp3k4P8j06J44N1j49p5M8j0jKj2MN8j3r4P5J26N8p2j73P3P3lk6n0p6J12O4p3
-1242A42nJ3q0M4J9o7kN1jQl5K1K7j8k8L1L9K8O2j5o5M0P4Nm9j12N7J50k2j8M6j23p2J26r0
-1207A81j30J65j2r9PO5N8Kq9r8J45J86O9q6j40j18q2O2N6J14O3m4k1J1q9j65R7k9m8RK9R5
-1175A64J01L4m3p2q0q7M8N7Q8Kl3J5mn7n7L1Q0qj05L8R3K5M1M7l6r9r1NJ3L2R1L9n9j02n2
-1140E9qNLj3K1K8K7lJ2P0j2j04o3J07R6Jn9r1RJ16j0j09n7M0P1K8O0N7O1Oj53q0P5J1rj2
-1104A80j0%K8M6m5j39nL2J62R2l2j05r0j1J9P6J4o9L6J02j2r5l9L7Jr8j6L6P4J39M4n3p1
-1071B28L3o0q5J47Rq4j07k4N2p4Q0L6N5J21m4j82k9K3o5N9J32P0m2n5j4l1j1j8p7J14M8m6
-1039A59k2K2rl3m7Q6L2n8m9J8N5L6l8l6j6l8j4j3P9M0ljRlj1P6Q5rp7n1l1o9k8N6Qn1Q1R5
-1001B30k1p5j03O2N5p7J22J27j4n3j0J5j05j30O2n4Q8N4qr1J2J35Oo3N1Rr1L5J13k8j13r0
-969E0NO5l3m2J10O2j3j14j7K5n7M4lJ06op4J8lm9m2J30J43L3j07j29m6L8J22J15M4m0q4r2
-936A59j24L5l6J26J49O2m3r0q7q2l8j0O0Q4P5O2O4Nj22j74pn6J38J35Rj10j45J8J4m5K5Q2
-904A33R1L1o2p2L6Q5O5l6r5K8P8l8m0m4j31R2L6O1J24M4o2l8k9l1k8p5kJ10N2m2k6o5j00
-871E0Om7N7k7K4J16O7L9N2N1mj02j13k5MM0P0n1j77R5j7p4J05j7j08J29j6j06J73R7k7j30
-839A34L3M2q7P8J4j38M6R6Pn5r4L1J11P7l5j36j20N6N0L2Nn6l4J49J30N7l5j15j48m1N0L0
-807A34k0O1J4o6PL1L3L1M7O4K4l8q0q1o6oL5n4M6Q0m6o0l6K9J56P6j6r3j31J80J08j19j39
-774A05J38K8jq5o1M3kK8J52J08q3k18lO1o1p0P9J0k5L9N3o2p9R9J14O9q7j72J0M2K9J8l6
-741A80r6m3R0J11J0j44K2Q9J3l6jR9O0l2n7m8m1l9j9K7N2J1l3l0j8K5N2J3jN0j9j53K1J02
-707B17K2m9k4Po0o3R9L9k4j1Nk7p9m1L3P1J9lpl0p7R1Q9ol7MJ5Pm9K7J01m4j31R6l6j18J04
-670A30K3%j5o2o8KQ2Q8L0k1n1l1J10J32J8p6p8p9r2J10J46J20lj66k22K44Q9q2j51r4L6O3
-638A32J03ko1K4R0K6n0j62M7K26J22k4j10n8K1mp6m3l6m8Q1K7Kl1r5l1J01K3n6n3p0J68K17
-605D00K6k00j38Q2l4J5O4p7n3J58k1r2ql3n6Q4o5O2R5J6o6l7lq5K39J62j8j53j82l0K8K6
-573A06L3L4n0r3kN0L8J62Q0r1j01m9m7K0J00N7l7m6k2j9JL1P7j4j29ON8J36M1r9j50P7Q6
-540B44q8j09J44K8o0k8m9j1M8k0o7P2L8n5K7M8n8r8N6N0K6m8n2K6K3J9K1K0Q2Q8j0r8o5K9
-506A73N4k2p9M2N3k9m4Q7P0q5j67K5P0O6K0l2m7qQ9R3j0l8j6o3l6K3m6l2N8J7j9n0J4K1k0
-471A32o1l9J3M0J20K7J8P6M0m5r7q6o0m4L5N2L7M8Pm0m4p1M8P1k8j10N8J04J5j15k3Q0k9
-438A29R4M1p7q0J6L8J7Qm3r6l1L1L6K9O2L5j4n2m4pkLK5k2m4J03N8Nm0j9L3M1J3m9n2l4p0
-401D1J40J18m9j56l5J11M1j11lO4ml5m9qO1P6Mq8m9R6J05N0m2n4o5r3k7J8J21L3p4j17R9
-368A19P6n4q4K6Q0J9j03jJ05R7M6p3j82R2R5m1o8L9L1m6j20P1J13k5j00mR9Q3k9q8n1PM9
-335A78K7kK5k6p6m3K0P2Kk1J4J6N3K9p0j24Q1P0j5lK2p5j13O6J26P1m9j20o8P2M1l6mN4j2
-300A82K4Q2k2j20l7J00L9OJ7lNpq9r9k2K1m6O9Q0L3Q3k0j28L7j3o3k1k7k7nO2K3m3O8o0P1
-264A50J50k1j59m7Q2J5M9j5j37O4J63O8mo7j05m5L6M5o3j32K18J25o3j75J04N0j11j05J2
-235H2L5j2Q0O6n6o3j9j5O3kq6k3R3%lM5r6J2J49L1r8j8J56K0j48j17Q8KP2J08p5j78J9M3
-201A55k3rJR9N4pk0j4Op4j38Q2L9J0J9J9l3o0J1Nj07J26J00M6J7p4j52nk1qk5J36J06l0j
-166B30J20l7j75o7L8R0O4l6p4k3Kl8J0M2M2O9K5j3p5j02m2k9J05R4Qn0j1j9q8%N0N9Q6j1
-132B44n0q3Q7k6j10J78Q2l6j19n6L7Ol6L7j7j2m2m3K2O0m1K5N9n5J8Q8L4o0k6O4jl7n5l1
-98A05M6l6N5K7r7p5L9j8P6N7L7N4K6o4p6N8mr4nL1p0kO8m0KR0Kk5N7K0j03P2J06j7j03j45
-62E4J24M5r9r5P5OJ29J62k5j89j01P5N9%m1j9k3J11N3r0r9J9R3J5q2p5K6jk3j2l5mJ5N3N2
-27A53M1%m8M2J00O7m0j54j22J2R6M5q6J6J17O2rr5j23k9O2k5l8R3l3P4J57P1M0l9j60j10
4A37j08J82O3r1q5k9k6J8Q5O4n9kO4r3q0k0J69N9j22P8%q0R8oj24rN1k4J0M0L8k3o1%M3M1
40A98K9ml5k0qJ1k0o1m8j1rJ0pP7Lp3K1k1LN4J29P3l9q8n7o4L7J05j2r2K3P0N4K0m1o1k4l4
78H8L6J9l5jrj6J3Jj2M2P5M0o6o4N6o5L6O1q6pN2j6rK9ln4kN3Km2lN8K2l9l6J5K5j8m2l1n7
119A0N1R7J26k4j61RN4jP0J2k5M8J08J8j16j06l0M6Rr4j8N7l7q5L7kJ0O3OqQ9O5J0p0r5n9
155F4l2M8O3J01N4n0n3lo6J22R5l1q8k4P8J5j07n2R2R7Q1j7j55o3Q6j1o1m8Jj7p1N2J22M3
189B65l4l7l1K0Jj11K3M0o6k5J29R2l1q7o3M5J01m1j00K8P0K2o0p3J29P5o8j22J20M8j04j8
221A37R7J13M6p1j13KO3oqRm4n1k6j00R5O5j16l2jJ7P8k4L8P1L9J3nRK7l3r3n5PL0j1q1Po
259H7lK11J37l0j39j13j05M2P1QN9P0q2j34N3n0J3OPO7nj02QR0L9m4o4O3np6J1Q5M6n4r0o4
295A3L7N5P2L3O4O7o6q3J3m8m6N0Q5J1q5r4j6R6pr8L4Q0J0q1m3J29Nj07O7NnK25J19o3j10
330C18n0j07j1J82k9k40J79J15pm0q0n4M5Mn5m7n4k9J04J05M5r6j69J35j3O3J19k7j25j28
360E3M7P5J0l8j06J11J69k1j02J02k8j57N8Q6j0r8j21pL7Q0M4Kl5k8K2m5K0J45O7ol1m1m2
393B12k8n3n8L6L8j3J8Q8O0m6j27q9J9O0R8N7m0j71J22J57j8o7kJj1Pn3p3J2m3p3J02K8o7
427H3%K9m4K7L5L4O9K7p4j02Q7K5o6M1J1j47P1o5K00J70k7j22l8kj7m3m8m0j3l1K9J03L6o5
461A33j9J05J8p5j08K4J02R5J34P6r4k29p5P4m8q1J5Q2L3o0p7O5P1O0k5n6kj1R4k7k5J02m
494B67p8p4p2K9O3l0o9M6J72J34m1j44j23l3P8L5k9N8Q4M8n6k11J65P9o2n8j23J19J16r8j54
525C8R4J4J7L4mp5r7J7lJ09J9l0K9QK0jJ4M3j9j10n3J21N5l7o2kK0J0jl3lk2r9J26J0o7kM9
563A27l6M0R7m9j00kM5K1J5PM5J43N7r3r5m7j06rJk9PR2P6l5q9Mj7qJ01N7k2q8n8J28J5q4
599A11m4K9m5O0J25j9o9Q4M9kll5n8k9M6M6nJ1qPJ5rJ5lk5k9q0p7K45J50l7j54j01O5L0n0
635B06M9Q0J7r4j78k0L5P7O8j2n9m1Q1J23J8j15r7N5J24N8j15j17J9K6Q8N0l5j01n0L1M6o9
667A48q3J14l7p7R4J3n8o6m0M7J0l4J30J17oj34q3J46P0nn1o3o8o7JR2J57R8j5q4r7q0l7M0
701I2J03M9p0j28J1K7qK8K9j3l7LP6Jj06J27J31o7j89kk5j9P8R7pr7R4J17J5j7jn5o1o5j01
736A0R5K1J1K1j5Nj1m8J69K8j38j09L7M1L8J7k1k7Qm4N2J03R2M9n7j03j02o6J85N2o3ML8L7
770C09M4P4O4r4k48l8P1N5Q4P2j16j88P3o9K6K1QJ4j6J5j26J68Q1n4k1m5j2Qj0l2j8M9J2j36
804B5J22J8j02KK0Qj0O2NL1J17N6j9r2j55mM8L9N7Kp5k1M7O3O3pj02n6J80P7j05j53n0N7M9
839A97M5lr6j13J8N6L3K1Q3oj20j5J21L8p0n9K4J0j5j6j9k1P1M2o3j36J26M8k6J9m6M1R6l1
873B34o4k3J99J48p9k24o9L1l3%J4p5P8J17o2j60R2k2K1P6n5p3P3K1J5K2kol3jJ16K4n2k5
907B23m5j23L2M4M3K9k8jj7K6M6o1r8J7J02J03R9M9q2k37O5J87l5j35n0o7K2Rl4NN6P9L8m
941B57Pj3k6L7mq7j11J1R7P9k5j25m1J43J02l7j36p5k5O8N2L4J2j8R2O9j6K2k7j23o2j1L3
974A53j6k3J8o3K4M0L0L3N2M9l3r4%J33O9o3j30j16L0K3r1J03M3l9R1P1n7l1N7j25L1K31q
1007C92k09p6K0r5J26L7o5o7L1P4L6L2O9J11L4q4r7J7K5r8j64L5N5kL8P4l7o8N4rq1M8Q6M5
1041B87pj08j12Q1m1N4J10Q0J3j00j73J53P4j18q3P4M8j25J01O5n5j8j01%J42k3j23j0J7m6
1071E6M7J30N7n8n8K2L9O3L8m0j39j24N3j3R2K4p1o1M3J44J02nm0l5j04o5l8O6m7LP3j0O0
1104B04N9K3m7j26M7P5m7r8k2R3jq0QLm2NPRml6N5Q1K2p4n7N5Q2O7m5j10L5P8Jr5q3Q6J5k6
1142A17k8k8j8J9P9J11N5o5n2j5j43J02Rp7J08M8m5n8%N4L8l3o7mM4No6j5M5m7L2L3j15J68
1176A91Q8j05K2M5n7l6rj3P9M3n4o5o1J19J12j4o5m0j3L2N0j8j44QP4m1L2M2l6j34J30Q1j02
1209A41j18KlP3J34R8J6n1o3n5l7J9M7K4j4n6p3n8N8J2J4K1kk6
1233A03
##PAGE=	F1=32861.211930246521661
##FIRST=	33921.252635810000356,	12655.339635440002894,	0.01081874500960111618
##DATATABLE=	(F2++(Y..Y)), PROFILE
-2861B7J6M0K1J5j4n2m1L5rk9Q6J48O6j24j84M5OP1n1m2K1j6J02O4k1r8o3N6L3l9j8Q2J0l0
-2827A13l0popm0N3M3j9l1M2J07L9o6o7oj7n0J28M7q3m2N7j9j1L0N4mn6l9l9m9R8K5n7p1J1
-2791C1JL0L3M8m%J02K5p1l4RM7O2L0L8j3j82l4J28k7k7K4Ko4p6N9R9L8o9j45%N5J10j5j34
-2756G6P8J3j01J65J23j04j77L0pN6o0KN8q6R2J63M2j04r3P3J8n8n0n3j1J19rr0M2j6l7n3
-2724D1J9N5P9O5L5L0Mq2j35k2J7n9M3N6j3mJ03M6o9r7L3O9N4M2k8p4p0KQ1N5j5o3QK4n8j41
-2688C1J29K0l6J6M3n0r4nJ6j9J12J80Q4n0r3p0o5M4K6n9Qj7%n4m8P9O5R6N3l3p0p8k4L8K
-2653A77n5K9J51n3j47K56O1j05q5m5j42Q8L8m6J52M8j26j11L3LJQ7R0o4k01Q3qk3J3l2jk4
-2621D2R3J21M4q7q9Q4k7j34Q8j4m5P7J35R7N4k8j44j80o6j1J03Q3L5k1o9p9N2L5o1q3L9K
-2589D6k1R9N9K4%r2k5M5J5Jp7Jj9rP6K1K2L4J7J0P8N9pm5r5p6M4L7K9Q1O2m9j52j36K4k6
-2553E5JJ18L7m7k2Q1J82J03m6p4j6m0q2j00r6nQ2J31N4r4o1m6p8P2j0J99R3p1n0n0q2n6O4
-2520A46Q0l3m6j2j3J0O1Q8L5o3j4R5M2J3mj00j67r7L4J05P9J8n3j05M5Q6No6j01l9nj1P6
-2487H9P0o7J2J70L2k4N7J06N5r4j67p8k3m0J20J01m3j32j19K5M2K7L8M5L7j2m8n6j1k0n8
-2456C4N1J78J23n1j53j29M4R7R7P7jj24j87O6M5j7o5N0J11l8q6l6L1K7N4k4m7l7mR7L9j33
-2424H9N3J36Kn5o2L7L9%Oo7j62J58K4j16l0N3j7P2Q3o8j53N3k8R9J09l3j13o7K1N5Ol8l9
-2391D7j1%N0L0q5P6L2mOl2n3qP1Q2M2m0MM4m5k6M9N3K7M9k9j57o8j0K4K2m2N5N3lOJ20J68
-2354D97L5j56j62jln3n8J41R2ro4l7k5p7k8N3Q2L0l4q0l2j4P3Q5l5q0k4N2mo1L5j1o0j6J38
-2319A89Q3q3q4J33J3J9j5k1k9j04m4j6pK1k2O2J44M6j2K0m8q2K6Q9Qj04j32L9J08L6q3j4
-2287A36Q0k2l3M7M8n9r7O2J16Q9o1p3Oj04m5K5m7J8J50K2o2LR2M1m8l7O1O2m0j14j37M5J53
-2254B77L8q6q4O0J8M4J19K7o1m6j7o8j6J24m0k46J63M0j08k0J36P5j68m2J20r8p0K7J24M1
-2224B63j01k1M3p2j0K18Q1p3j13r3j4L9K1R4J03j7j31q8L4J8l8J01Rj43q3O7j8K4J47K5q2
-2193A90PQ0rr7J24L5p4j7l7l1k9pN9j6o0l6oJ3P6Op7l0N5K0l7K7O3K3m8k6N8j1l5K00J03
-2158D56j22j61m5r4Q5K8p6NQ4J55Jj48M6k4j67J50L4j27Q5J09k8j03m4K9k3l6J6J4K8N1M1
-2127B19k1j08J00Q5l6q9o6M9K9J0J11Lj22j44J00O5J5jK7k7o6J5j9p6J41J33mj34j20J02
-2097A71O0j7m4kL8k1j06n8K9PP7P0PqKn3p6M9m8R2N6r5p8J31P6j5m2J0mK0n3M6K42K7k05
-2062B85j87k1n4K2O2Mm4J05O5k9o2r3k2k6J12R2L4O3Mr2n2L5O4M9K4l2r3m9J27J17rj71k08
-2029B0J53M8P5M6kM8j9j84j20J40k9r1o2PP0N5J8j8o1l6NQ7Jj6K4Mn5k3O6L4J4J1m2j07Q6
-1994A47J5k1M5j2k1l8J11J20M3j6n7p1l2k5j23L6R8L4mk3o4j19J04L8pm0K2P3l4p5p6J09
-1962A37J97M4j91q1J75N5l6n7m0l4J1rq9R3J16j5q8q3J3L4J1L9Nn6n6j4OL1j6J6M5k7l2M4
-1928A48K4j1KNj7q2P7J07k8r5k4M2R9j1j69K48J12j83j65J35j18Q5J75qj26n4k4L7O0O0k3
-1897B78j23L5K8l0j9o6n9L5O6J5p1R8J12%kM5O9Mj25k30J44J55m0q7qn4l1j4l7J11N5K5m
-1864B75q7l3L1o8J9K48J51Kr6j18r4j49P6J40q3r2Jk0K5p4K7k3L3J46L7j4ln3l4kJ3M3M2
-1831B66n9j64P4J4n6Pn8J22R2n6n3P6o1o7J10K0l2j6J1Oppl3o7K6o0J06No2J06K6m6K7M5
-1797B35nJ1M5jp5o2Pjn3o6J37m8K6K29Rj57j01Nn8j1L3K6mK5K9K6op6q6J17J12J01N4r5j55
-1762A67K4j7k1J1K3Pq4J1J23km6mkj00J8J05o4k9R1or5m6j2J3J65N8r3l6o6J3J06K0J8K3
-1728B73l9j1O4Qp4r5m2k8J6J15O9j6j03j23N0M5P1l7Q7J52j2r8j18j12K03P5q8q8J1J2K2
-1697A89M1K0j4p1l4J10L4r1j46J6L2O3Q1L5k8p7q1k6LJ5Q6J27L0j03j47k2M1M3NJ0R7k1j05
-1664A12K0k2p0mM2L4L3J9k8k9j4n5M8Q6L3mM1L9p1o4J21L6n2o5q3p3N5J08K9r9KL3m2ol0
-1629H0j5K6j8P7K9n6k8R9J80M1j42j46oJ0P6Qo2K2Qm1n7kK8RRj08J88R2p4j28p5N4Q2Q6n2
-1594A94n3qM4J27M7m4j20j10J9k0O2k5j2J01M5k8q1r6J3P6N4M4M4J8o1j36n6QK7M2M3O4r
-1561B13o8o5J9M8L1K8J2o2l3O7L7k5m8%O1J00N2o7j23p1q6J06Q1N5J15L6n8r4q2p9M0j2n7
-1528G1J77O2k7j5q7qJ22l7k21K29J80k3j13p0m1m1L8R1N0m7q6p1k5R1l8q2K3J07P3J4kj1
-1496B83k9o1o1PO6P6N4k7l5L0J9j28j39J67j0j10J7J0j18J12L7k7kQn0p9NK5K2m6M4J2o7
-1463ER4O3Pm0k7K8mm5l2M6Q3P3rm4J13K5j56j49J4J09M1p2n1m9M9L2L7O7n4o6J72rk4R0K7
-1428C44k2j07j99J63O8m2mN6L1J2K3jm8r5LJ07Lq5r8n3Q9P9Jk9NM1M0l4j36k5Q3nj26J22
-1394A61R3p7o3R0O1m2j41k6N5k9n7J09J3p6m9O7J27Q6mn3r6r7%J00R3R4O4q7j64p5LpM2M6
-1360A61j3m0pQ6O2L6J8o5r0nmj0j2k2N4Rp4j0J42J20k2r2n1k2K8R2L5n2j32n9J10M1Ql2q0
-1325A08l5KKJ15N4q5q9L5j3p1M1J1J65J01m0p2pK0o0j37L3j9l0P3J62J20Or2j04j6K9o1r9
-1292D7J71L4o5j12K6M6q1l9jP1L8o9j1M3K6J00O2PLr3j00N5r0J44M7j33r9K9J6K5Lk3j6L1
-1258I2k6l4J09J03M4q8j70R6Q3O2K9o6j65O8P7q9j9Jp5J25J3r2k6L6J2M5k3oJ2k6k1J7O9
-1225A67O7N4l0r8k8O9M3j2j17L0J36l7J2P6j22m6J23j04j25J63j1j15q3Q1R7M0n7p3N9J39
-1195B98O9o0j22j19j5O7K0R9N4r2m8M5o0o9M6l3l3%L4P3Q5P1K0n3j05r5k2O9Q1J4p%k7p4
-1161A11m1L4Q9J4j02l5J09L6M0M2m9j07r2J1oO4J28N3p1r8K2lo0o4lJ7K9M0K3M0L7o4j19
-1128B5Q8L4M4K5j0o3n8J24K9j02j15P3L4OQ7Q3O5J0j56j56J22M9j2m6m1lN2N2n5j39Lj6J60
-1095A93J15K5o4j02m0K2K1qn6P2J09m4j47k0P7jq2K3m3J24J46%j05n2R3m3j47Q3Rm7p8M5
-1063G8N0p1M6N6O0Q5o1j71pK8m5L8J27O8j4j5n1j08K6j9n9J21J5q5J0R5L4k9r7M7L7p0l4
-1030H5K7K0J6k8KRl7p1N3R9M2k9n8LJ5l4Q2O5k6k6j3o4r0M8P4Pr0M9J10l3r1qO5J4j19J21
-994A89J26ol9k4jj11j10M0k4P3L7k6j01J10J21kr1K7J5j18O1J28l9j21p7L5J7m9MQ9O7jq0
-961A19J7rp4M9p0M7K5l7L6M2Kn3m9J65O5p3r4l1M6J39J12J3p4r7r7p6P1p5J20J83P1p3j43
-928A97j04l6J9Rp4J17J24O3L0kr9j59m5j1J02R4Ro9j14N2N7m5o4O3R0J1p2n2L6N8O1l1n7
-895A58N6O7l3j5k7j08J7L0Q5J34K7p8m7m5l0j6n6l1N1P2M%n3q6JkK2o6J10J20K9jM6M0k9
-860C46j14q0J8Kk0N2k2j09R1Mj56J36oj00J31k4j14J29O5l2q3N9L7r0Rk4n2J57L5o0o4kR0
-827B09J06N8p2j72p6L4k4L2N2l3m0J40J16M6k0r6j40j3N4J4p8M4K0j9Q3L5J3J4J7K6mn1p0
-794B05n5n7j0M8n3O6Q4m6r0n1M1J41P1k5q7j69J90J20o5p5P4j1m6j14L4Q6j7J1J30Q8p8j60
-762A80L0L0o4p1O8L4j8J7N8j3q1RJ22R7n7j60n0M3N8J4n8j19qP6N0Qn3l8O5P6J3J3O0M3j3
-727C61m8o7n1k1pj3J3J5qk3k9mL3L0J2M7qj08N6R1Rm0j6Jp4j38J72O7m2n7l9l0k0j0nQ3J3
-690A45l2j9k9k6R9J05J0o3l6k3j2k9P5R4o8j18J27m2j34J24L9J9k2p6k3pj8R3O8No6m8Q4
-657A96J15J4p8p0o6o0J21J43J17j4j79j71J95N5q5j29p7O8P8J00k2j06j2P0L6j8j36P9K25
-628C89J30rr8o3lk4q8o4l7NJ02K0k6n6j08M8J07or9Lkl2K06N4j42j35O1QMM7m2j24J62jr1
-593I6J8Pl8L0p0Q7J12L7p1q2lr8K20J54j3j25j10k2m7J1O7L9p2j14N7L8JJ16P3p7q9k7l1
-560G4K0J16M6o5n8pl6l9R8P3m2j31N0L0J20O9o9j63M5R7q1q5R3L9ll8m9P5O5m8q2K7Rl6J5
-525A29J7l5m4m8J01L0o7mj2l3Q4L0pM9P5Po2l0M2N9j8j13o2M2k1j3J14J08j9j33q6P5O9J4
-491B38k1l7m7N2J02j3m7j5p3m0K4k6L9M6ok2n4K4L1k7o3j0nK5J19L2L7Q4K9n6r9p3l0m0n5
-456B3J02R8O6j4q4p8r7R5P0m2j22J06J03Mj25m0O0j4J20N2o0r5k0M4j2J1J4o7q1L7Q0K9j0
-423A53KLk4k0pj0j8Kl9J9N8L3P5J2k8j0rj8m3j2j2j06J82J04o4j33j0P3J6j27P5N3L9J5m0
-388A84m0%N5N3l4j37RJ41P0J2J3m9j40j34Q9Q6Pn0o6K4R4l9q7PP7K8o7k2K3J29J10k0j70
-355A56j0R7m0o2L3J7o2n8R6P5j3n3J2R3N9m5r5q1j4M3L0RP7J0j10p8M2K5kkL2L1M8K2n9j28
-319I5J9P6l6K3P0o3r7M2R4N8k7r3j20N8P0k9j3O9K2M9Q7k7j52j31J32N5N2Q6L1j1p4j44j02
-286F9k1L0j0Q0P2LP7Nj17m8l0k2k9k8O0j8k9L0k7J01l3J7J33K0r5j09N3O6L2m9j34P3J50
-253B72R2L9n3j13p5KK4q0k3K04J05o6j90Q2O6j02j01QL1j4Q3N9q1j01JM9N5k3r6NP4k4j6
-220I3P2p3L1J40M5j05l6J69j1j86k1R2l0L1J03l4j33p6M3KOj0O2N2J3Jl0Ml7j23JK1k4J9
-186G1L7j0j4J8Pp0N7J20P9K7p3j78J2J8n3m1J21J34j1m1J27j2j55j02N5R8N2k0m3j7j3m7
-154A33l2j1j1O5Q6N4n1j10o6rN5Q0K2kM3j5j12r3N8O4P2J8m2r0R8l5p8J25O1k2r7o4K8K1
-120A43PRo5j1k9lJR5j5q2P7nN1J26M3r0r4M4Km8q1k3Q6L3N0k3j20J9K5n6R0Q0J4nj5p0k4
-83A36P1l2j08P7O9n5j35P9Mn8K3K3M6Q8K0j07P3J01l5j21j07J16M5n7p3%L8J91J63m7j89
-52B39p6L6M2j9p4l6K7J24J7j16r3L1R3K1q3j00L0j3l0L6J0l1MO4P5O2J2p1k1J02P3m7j58
-19A30o7K3M0K1j00P6J04K7jl7r3r8P5mo5O0l2J47J59O0K1n2j29p6j13J50O6p2o7l5m7mP8
13A45Q5m7j14N9p0j6k3J74N5j20N8k1n2R3k3j05QM0m8K2R3L0q5j13L9P1R8M9j3p0p1n5OJ8
47I7j8k4k5M4K1p5P1J2q4L1m3N2k4J54J07j4j00j03k8L1P7nn1O4O0J7j5n9n0J6k5N2K4k8M6
82B05j6p2k2k1j9O9R1L5q7k7O0p1Q1P1j05o6Q4nn0j3om7K3Q0J8n2rN3Om5k2N2P1pq5r5lM4
120I8M4J15lj37m7N0%Q7L0j8M7J02J5j17j07rN4Qp6J8M9n6q1m5OP6Q1J3o0K4P3K3n3p0l8n9
156C7M6J00L5J9kk0m1j53K16J23qo9m3K8j9j12P2J13O4L8m8j68k3R2m1q1n1K9J1o4k6J26N3
189B33j9j6j0Lrj23M5L1j04L2R7J02Kq4j11K9J14k9q4N8J06M3n7j29P4Q6p4j07J27J1j05M8
221A80N8Q0M4n8p2M6N8l9m6J5k0o4o2j04J42N9j41M9K4j37R6k9j5Q1O8M8K4J0Rk1p2p3l2p
255I9J2NjQJ12J98J13o8j68j35j08N0M8l0N0J06o3j83O7m1l0J5N5O0j2q1P4J15P3n5j46kK8
288A65n4k9M2J5j0jp5pO1J01L8L5L5n9p9K2PoJ6O6Jj12j02j6R4nq8L8L9J4k8o1Q6J8p1R7%
325A87m9K22J11r1j17j3o3l3J38j4k30K08J33l1j02j18lP1K1j0l9q8pJ36J03Nj43j40J34n9
355A19M7J26k1j04j08M8P1rm3p3M9J51J2n7P3m4j49P2P7mq6j15Lj8P7P6K5k1OK2q7k3J90P2
389C54rk4m1p0n0l4j9L2J4k2O4J05L9n8j26j18K3Q1J25O5n8j69K4J28K5K0L7l3o8K3Rm6n7
422A66q4m9R4J9l5J9j4q2O8L2J4Q3M5p6j18O5Po2L5mp2J06j15J65J80j8j14j7l0n8n1m2m3
455A4L2N4J6J9M0l8k5J02M5k8o4p1P0J01J00O5m3j77j69J11l6q6j2R0M9n9r0J08R9O3l4q1
487A65NM1Q1m7p9P9Kq2j06MP6Jr0J5k3J18J96K9j03j16p7N4O4k2lP6Q4j4j93pR8qk2j29P0
522A37J10p4o9N9l6j9O2L6o2r9j7L2J00j9q6N5j0J9L7N6M1m2j10k7J28Q9j6n8j3j2j2L5qm4
556A63o1p4J12K0n1k5J6o7J27J11n7j16k5M4J4J3L8N7J34M3j11j13n7p2O6J1n4o8R4O6n8m0
588H0M7l1K9P4No8p0PP5J2q4K4N8m4O4J61j2j60kQ1M4K4m7r6l2Q9N7m3j7j4Lol7L3K9lj7o5
626A48r1K64J50m8j48r8L6J9n9O2J05L6r5k03k4K6J15M4m8n8l5O7J23K4j14r6N2J14P0p2j19
657A47oN9O5J2l7q0l6K6M5n8j14J25j0j11N9L8l0n7j5N7M4%L3Q5rj25l1J25N8j5n9n1k5l7
691G2oJ06J36M6o7j04p2j7j9K8P2J1j02l0N6l6l3J6L0J1j6J4O0kj08J39J88j2j83j38J2ML7
724I3N0k7j0J26R0NlRn7o1l6q4p4K7L9L8K4M3jj39J14O9r7j13K8J6M0J6k8L1K9p6P2J15Q0
759C48J4r4j19j07Q0J58K2p4J4K7M4O4O4L5j04k32PR4L6L6M1j09j30P1l2j3k1J1QrM9j08O6
792A37Q5mJ9m6m8Jj3j6K8N5l4j41J70J1q8kL7j2k5Jn8J30J54M1n3j16j13P3K6j1N3L5p6o4
826A36Q3Q3P6j3j46j18J83N5j29j46lP5M3K5np6o0M8K7L6L0O2k7j33K9Q3J0m5m1k0QJ6j1l4
860A01k9O1M7l7j04M9N9oK0j7RP9kn5J8J97R4j29k22mL0mj2k5m8O9J03o0j75J09l4M8N6p9
894A07rQ4RQJ1j0J9l6n1J45L9n0j5n2j42L1O8R0L2o6k9nL8K5r3o9j2J02J63J26M2j00k76J21
928B45K51rj91j54q8K7L4k2jM0N7N3L8K4m3q2K2J9o3j13K7N1P8J5p3q1P4J06j1j14q4RL4K4
962I9N7M3mO1L7n4L4L5o5o7mK0p8o2N9j4M9M1J2rK0M3l6p8O9J51M3r4j42j20J8J7o9J35K7
997A74r1J23R7l6m8K2j09P9K09k7k21j26N0p1Q0J6m1MpM3L5N1Q0J17K8j03j19nJ3r9p9R4J2
1030A45k5L2O7n4n7O1NoN2L8Pj4q3j10J6NR1J18R8Qj12j78J37M3j48r2R1O4j31J82O3j01n3
1063A59r7Q1J41k1j39q3M8k0L4J45N2p6o8PQP1O0m5j55m5J3K3J22Jj05p1N7J53J40L3m1n2
1095C30j37j01k9P1m1k4Q4%N0K7Mj3o3j3N6ml9l8M5j3j05O6K2m2k7J2K7j5p2J30J07nj01p3
1129G6N2J23P2n5q8L0N8%q7j36K1J3k6k1j7%K4R7J15N8o4j22n3j8R7k0q1R3N1l2p3j1P1N6
1163B03k7q2oP7K7p6j4M6q7J5L6n1J80P2r9QK7o9o4j2J2O2K8m7o3p0J65J03m9r7m5L2L0Qq
1198A65j13P1O8q9kP6l2j04J45N5j18p4J5n1Q5J37R4J3o7r3p7n9K0N4L1Mk8m7m4M3L1L5J0
1231A54k2o0
1233G2
##PAGE=	F1=32825.877240061076009
##FIRST=	33921.252635810000356,	12655.339635440002894,	0.0070844548754394054413
##DATATABLE=	(F2++(Y..Y)), PROFILE
-2861E6J6l4KL0J6j1%kk9k1O2J27P3r1j53k0R1N8n4r1J0j0Q7N9qp6o8J1M2mm6R1Ll7k6k0J3
-2824D6%k9Q4M3l8m6J05J36K4r5o5k3o4JJ42L5p7m9M0Jj0K7J8m3m9rj5p9J18L4n6o5lK2J4
-2789G5JK1J5N8J06L5q6r9k1L4P3O2Q9J6j76j26J71ll6jJ1k9o2P5J07Lj26j16P2M2J01m1j55
-2756I0J6k0LJ35O6p9j40o2O2P0n4k2N8q2J44J65Nj22m7L2m4o1K1rn7O0PM7L6m1l4n7p7J12
-2722A21J31O4K5L8K0q8j97j1O6p6j5K0l3O8J21K6p0n0K4L0M3O8Pp1r5k5Q1R0J6o0k1j4q2
-2689A51q2J70K3p8k7J8m0o8mNj5J23J95J02p6j46p1K0R7Qj13l5k8j1m5kQ9J5O4Q0j8r3j00
-2656A08k7N4lo0J22J41p2j82K53O0j24j20no4J8L9L2J14k1j62M5L3o5n2J09R3o5j57P0K4
-2626A36L6k3j00l1M3Q9R4K1r3o9Q3j7n8Q3J4k6N3J06R3O0m0j56j56o0m1J43J17J2q8j50r
-2595F6Q5Pn2n2k8j3O1J18M1m4k3o9k0O2Jmo7J9pn1M6K1O3N9J9NM5L7lk7n5q2p3QJ36J60N6
-2558D45r4j85j53J04%q8P2O0k8k7J07K11J36j5q1m1l1o3j04j13m8M8J21L5r0ql4j09P5j0
-2528I2K04J16p3o8n9j04m4L0P2j6k1J9k7k7N8J11M4n5K8J00K1j2k6j21j70n0L3J05Q3N9j4
-2497B88j22p5Q7L6k7p3n3Lj1RQ1p0N1J57K2j3N9P8K6q5j39q1n4n9J39J01k5j21j02R8N2n
-2465A72j4n%nj0JK1Ll5K9J22J10l2j46j42k5Q5J04R8K5j13j87R5L5l8n0M1R4m5r8kM3L6M8
-2431B15NKk8o2K8L1r7J4J27J4n5q3Q5M1k6P4l9j91J00M2r8l8O1o8J05J04n8j47K3qNJ48K1
-2398B47p8p0rM7M4Qk7n6l4J2ko2P0J6K9J7n3q0M1N3P7O3m2J2O1p8q4M9Q5M5N0n0j77k6j2
-2363H6O2K7m4L5O0J7OR4J57L4j66j98k3j6n4M6J57O5k3q6p9Jl0QQ0J10K6r0j40n9jP4P9m3
-2329A72r6j0Q5K0m9Qj1n8RJ45Q0p9j27P3M2P8k5n5l9q2j5qK7m7N6Q5P2L4L7J7r0j07K6J04
-2295B72J3j20j40M0Q5L2p6rO9k1mQ3O8n7j00O9J16M7j01n7Qj01j6K0J3r5Q3P3mj4N0N1ok
-2261B69O3N5n0j29j43M5J29L6o7p6O2J7N0J12K9l7k9l8j12j3J13n9k09K01J4j33m1J21Q3
-2232B63j39RJ11p7p4L0Q4Rr0O7O0r0r5K16Q3o9j26q6K0J5L4R6P4j6q4n9nl2l8J50Rj57k2
-2199G1R8J3l9J08K8j18j7J16L3j23Q3Q2l9l4p6k9k9o6P0j5o3j0N2QR1M5m5j7L4k0n8LM3J5
-2165A95o0pP1j3j9J96J11q8j39r8j11J30M8p1m1Q3J09m7j58Q8k9j23J77L8j37PJ31Qq0n2
-2135A19J2m2M7N3k6k5M4O5k8j49P5P8l9q2l8P6JL3J41l0j56r7O8L8jJ6M7l7q3J2k4LJ61J27
-2101C59j5j44j17M6L7R%J3Mm9q3L6j1n8Q3P5J8J4J4o1n6N6r4L8O0j02J3J14N7Km1j4J6M8
-2067B67l9k9K15L0j74j35k4Qn4l5K3K8J00Q1K9o1j27p5L2J00Q1K7M9Op8n6NK1M6N6jp5n0
-2034A91J07J30K3j60k43J33P4P1Qo1M4K6j36j90J09j6m8j4j6K7O0J9ol4k1K0M3m2k7M8K9
-2003A48rpJ1NM1O4k9j67O9L1l6K7lK3jR6J31M6l4o4p0o3l7r2L0J03K0k8j7o9q0J08J9l9p5
-1968E2P5Q2k9p2q4J31J86M0j87j1J58Nq9n9%J0K2l0j25P6J49J5r6j05k3J3N2M8jm9m8J9M2
-1935A67L0m9l4N3k5q6%O3K9L5ORl6JN5n2r1qL6J20J2j31J95J31j40k81J72q4P3J88j5j46
-1903A97n8m1O8P7O1k1q5Q5K9p1m4n0n6pM0K2l3J17R2k4k1RM3K2q7k03J30J57k0p2j1k6m9
-1870A70n5p1J41J16Pn0n4%K9m5j8J82J28J0q4j16r3j30J17J09q0o0J9J4j5j09l3j0J54J45
-1840C18N7J1m4j40j09QK5N8O4l4j57M4K5r7L4NJ14R5p8j20R2m7nQ1Nj5Nlk6l4J8N2m5o1l1
-1805F5P9J8k3R5K4m6J8M0mQM2j0j25j20R2Nm6r7Q7m2J52K06j5j92j51O0n1k2P9L5J4J7J0
-1772B02J3m3r2J3R9Q7R6N1j20j91O7p%NJ8L2o0l7Q5k1p2j9nr2J65Q5q6m0P3l9p1Jj4NJ01
-1737A89L8l3J7q8n1J22K3Jj4o5M9J10J9q5j00m8m7L8J17P0No8j16l1P9P7k6K9J42Lr1j09
-1705A56j28J51N2q1o0N0M4M7N1J9m1j11j0J06J4p4r8l4K8O8P0L5Jn0r4o8L9K8N6J11L7r7
-1673B17j49nO1M4k7n1R5m0q2Q9l0o0OM0M0N5L5m9p6lk8O7P4k5m1P0L9n0j5R0K4n5o5o6p2
-1638E7j0R6M8p4k8O5L6Nn6p3j2k9P7N2l5k2Q1J19Jj31p1J5J6J14Rj04%J2l2o1l2L9K9Jr6
-1603FJ80J02k6r8j21N4J04M5j01j02N8M5J11O4k5j08o3J8l2N7k4n4J42O6p3j49l1L7RN3N2
-1572A96L3Nm7q9n0l0R7N0K9M6j0n5n4K3P7M6mm4r4J5O9Rk9l5k2K1P9P1k0r2j02j8J31L7M5
-1537B84J30M9j9p2j07j26k2J0j2J22O4K3Qr8q8J21Mj93J37J96kj10r1q5m8J11J19Q0j4o9
-1507C02r8j23O4Ql8OO7N5L1J7Qrm8o0K8P8N3L1l5m6J1j7j34p8J51j3r4P4K0j16n7L5j9K8
-1473H2O7J7n1n0%K6k9k3J7J5N4M7J4k8l4K8K0l8l8KO3R0K1o1M5N6j04j58k9K2K6m9L9jPL9
-1437A04N5P8j4j35O8J5PR0J0k3q4r9J07M4m3k7N0N0L7K0l5o8n4J1R0J1o1p1o2N6P8J7kL1
-1403B51N3Pq0j12pK8J9r7P5J22m6r1P8R8j0j07p2mj6p3J28J6r2j9P0J33J02Nm8q0q6j5M4
-1370A74L8Q9Q1q9j74p0K7jK7M4j5m4L1Q3L6K0%p9m1M3rl7m5mP2J2p3n2J14J36Mp5m9l5J9
-1335A58P8K4l6j05r3J13O5N0j1j21o5N5m3L2O5k3m4K3J3p5J3M9J07R2n0p5K3O4l1j48q1K0
-1303D3J0Q4J85J19pq9j16o6Mm9q3J58K5p8q2O3Pj01J1l3P4K6p8P9N4J5Q2P4K4j8j06j18K1
-1270A34q1J19M2j00r5nM4M1J0l1l6K1k1J2P0Q6M8q7j32P4Q0J25R4n2j79k1O2r3p3K8K7P3
-1238A84no2k3k7OQ5ok3j0m0lj8Q9J14M6n0j04r7L1P9K6j02K7J00o0N2Q4j14j4J01r9r0J49
-1205B26J4q5p0J8O7K7l4l8OP1O0l4r2r1K4O3PP4M9j10r7N4j2O0Lp1l0rK2M9O6J16P5m3j23
-1170B12r3J6O2K4j3J2Om6j06J5K4O9M8p1r6O8K6L8N3l9j03q0N8l7P2J40M6p2l4P0k8j25n5
-1137F1K9l7rM7M8N4Oj01J3R9qk5L4L6l8r4J09O5q7j36L4J4%J05Q0M5%j37j78J76O3l9q2n2
-1103I5J2P1L6o9p9K0o7J29J21N7l1q1m7j4l4l0l5J32J00o8j58M4O5ooJ8j13Q2J37j6j13M0
-1071A92J12n2j57o5K8Pm0O0L6n5O3O1M3L6p6j45ML3j6QR9O4L0K8p1j73J8j3N6L7k3p5L8J35
-1037B27O9k9j38K0L9q8j7K2j0ljL2K3j6m9L1R2M2l8r6j4K7o3J05K9m2N4Or2j12R1Q1J1r3
-1003A00J5J09l5p1P6P5k2j68R0J14rk7k7j1j08o6L8LOK2k9n8J13R7J2q4j1J7j18J09J15m2
-971B25j00l5J4l6m7L8L9O1K6j0L5l8r3N3Ll1l4l1L4Q1O3j5j39O4Q3n6o6nN3J44R1k3r8r4
-937A56q7NQ0p6N0K06Q1q5j63j07oP5N5o8k8J54N9lpp0j32p8M5P3N0pl4q2P2R2l8q9L5Q3j5
-902A96r9j2K9kM3j8KO6M6k4K7j4r1k7LR4J18J7p2o4o3j4j1k8Jk3Q3L5j6m6k8K7J5k0o7J65
-866B28J17qm4L2K5m8r0k1L5j8r9K0K9k4R8J0j85R8J3j18J25k0o1N9J6l7l9P2M5o8l7k6O6
-833A45J14k4j26k8J00R6J04M6r5j87n1L9o5kR2j8n6J17R0K6po7j14MO3K1j06oL8M4J11K5
-801C23OJ5%j3m9p8n2Kl3k1L6l5Q6P8l6r0j00M0J18N0k5n7r8P2J31K5l4lm1p6j03J48Q0m3
-767B23j9Q2N1n9o4N4Po9p9N3M9j6j2N7K8n2m2Q5J07l0j35n8M4N3qn4r7k5O2k3J6N0q6K4J38
-732B55M0J2L2M0K0l7r4o8jJ5l1l7MK1om8m3J3M0M4M1j4m4Q4P6kl1RJ1q8j76J69Q7m7q9p6
-696H1PK9m2k4J05Mo1k8j2J7R5J09J4r8q2m7j5J1J19P6j01p6J32m6j36J30O4L7j2o7k4j6p2
-663G1M6J00L4o8p4L9Q6Pp5n3m3J4J04J15J04j1j61j45J36L1p7r8m4O0R0R6l4j18n9L9M9J1
-631A72q5O9J94J20Kp5n5rk6q7p5l3N2J00Rm1p0j29J13J16k7j32O8M3j35Q5O8q8j05O5M2o
-599A40J9oj16P9K0o7O3M3l2k1p7O3J33O8o9j21Ko9J63J40mr3m5np0k4P1K8r6q0P2Qk0P0O0
-564B27n1n2Ok9QJ02J9q2n3J6k2p0J18M2o9q8R3%P2R0qr3j7N2p4o2OQ1O8l6l1J03P5n9r8j8
-528A66j5j4RMLl0o1R6J7r3L4K2nN4Kn2NN0J4j4M8O1K5l2j12j39PJ3K3Q3J19M5r0j00L0L4
-492B07j1jkn0j4R8mm2j4q3l4K0k1P8L2j0ll8kK1k3k8J3l4K0J11L4M2Q7L2n2q9o1j9l3q8O9
-455A08J30Q0k3j12r9n1Q8N1m3j01Q7J03Kj22m0L8L6J28N2n4j17o1P0l8k2P5l8r2K8J13M2
-424B18n8m8OPMj0k2k5j7l4Q0Nl4J50O0k9m5m3k9n1Jjl4J48O8p7q8QL5k3r7J28J2P7P6k4q4
-387B10o8L1J02K8j21j35J24P2O4Q0j8j63j58O4M0j2ok8k4P4l5p5PP1K9k8ro5J51J50J0j65
-355A97p3Q5l8n1K5kn1N9Q9L9j1j8L2P4K0p9j14r3mJ8K2J7J11M5j17p6R2l1o0K1O2M5L0Kn0
-320B17j05n3P6m3O7R3n6q4K0O0N1Lo4j22N0P6l5k4P5M6O1R1k2j60k04J36N5P5J15N0j8j17
-288C10j65p6j1L3QO9N6j2Q1K9j03j16m6L6rK6O3j9q8m9P4J07lm8M6N8j6p3lN9J2p0j07M3
-254I6J21J06O2m5j16j00j1L2o5N1J64P3o5j91O5Q3q0r6RL4j2O7M6r8j08P9N9K5n6j07P0M0
-222A32m9l0R0l6L6J35P6j06j13J58l2j95R0O7m9lQ6Nr3j03K6K0Qj8K4N2J9Om6LRp3o6j7J7
-187C0J8lM5K5nJ1l3o2J36R7K8p2j56Q5Mr2l0O5J48Lq0J24K6j00q8J9P2L8jrMqo6q4j5j6M7
-150A05J31P5m9j25p7N6L8J7kL3Q2j4j23j30L6N5P1N2m0j11R5k8m1P3M2kn4n6ML6M2j9j19
-117E3ll5J5L6J11Lj16J7M7O8J39M3j04j23K7Lo5o2J22Q1J6op3j23O4K7p5Q3R6ml8l9p8L9
-83A46Q5m6j21J07Q8l4j20l1L2l1k6NO0J06K3j14O6R9n3j33n0Q7L8kk3p0M0K44J62o2j78p3
-51B21K0N0l3j02n0N6J02j3j23q0L5Q2K8o6q6j7kJ8J2L0j2k9N3R7Q1K4q0r7R5R0m3j61j5M4
-17A29J8kr4O9R2Jrlo5j06M4Jm2M3k0J69J44M2Lm5p7o8j13J04M4n2m4l0n9l2P9J12j1j45l9
17C8jM4p8J78N4j13L7m6l0P8l8o9K5L4p8P5J25jj18K6j2l8J57R5J0r6j49r4M9K2jk1k6Q0K8
52A46r8M2J7o5J9k4P0q9J48J30J0j00j45%L1P0Om4Q0M5k7n3o9j1N2k4N9L3pQ4k5j23n0l1j6
[truncated: 19,350,749 more chars]
