# Supplementary material for: Salinirifamycins A–E: Rifamycin S Derivatives from the Brazilian Marine Actinomycete Salinispora arenicola
Source: J Nat Prod. 2026 Jan 1;89(1):304–12. doi: 10.1021/acs.jnatprod.5c01381 (PMC12836363; doi:10.1021/acs.jnatprod.5c01381)
Supplement: Supplementary file 1 [file np5c01381_si_001.zip › Salinirifamycin B (2)/gHSQCAD_01.jcamp]

##TITLE=	gHSQCAD_01
##JCAMPDX=	6.0	$$ NMR Plug-in 1.14 of MestReNova 12.0.0-20080
##DATATYPE=	NDNMRSPECTRUM
##DATACLASS=	NTUPLES
##NUMDIM=	2
##ORIGIN=	Varian
##OWNER=	
##.OBSERVEFREQUENCY=	599.5679166999999552
##.OBSERVENUCLEUS=	^1H
##.SOLVENTNAME=	dmso
##.PULSESEQUENCE=	gHSQCAD
##LONGDATE=	2018/06/20 17:24:00.000
##.ACQUISITIONMODE=	SIMULTANEOUS
##$ORIGINALFORMAT=	Varian
##$PARAMETERFILE=	(datafile, ASCII, c:/Users/aliso/Dropbox/BRA213/Artigo_rifamicina/Rifamicin%20JNP/Artigo%20JNP_2025/Resubmiss%C3%A3o_JNP/Salinirifamycin%20B/gHSQCAD_01.fid/fid, 0)
$$ 
##$PARAMETERFILE=	(header, BASE64, c:/Users/aliso/Dropbox/BRA213/Artigo_rifamicina/Rifamicin%20JNP/Artigo%20JNP_2025/Resubmiss%C3%A3o_JNP/Salinirifamycin%20B/gHSQCAD_01.fid/fid, 0)
AAABkAAAAAEAABU6AAAABAAAVOgAAFUEAAAAyQAAAAE=
##$PARAMETERFILE=	(log, ASCII, c:/Users/aliso/Dropbox/BRA213/Artigo_rifamicina/Rifamicin%20JNP/Artigo%20JNP_2025/Resubmiss%C3%A3o_JNP/Salinirifamycin%20B/gHSQCAD_01.fid/log, 0)
$$ Wed Jun 20 10:54:08 2018: Experiment started
$$ Wed Jun 20 10:55:27 2018: BS 1 completed
$$ Wed Jun 20 10:56:25 2018: BS 1 completed
$$ Wed Jun 20 10:57:23 2018: BS 1 completed
$$ Wed Jun 20 10:58:22 2018: BS 1 completed
$$ Wed Jun 20 10:59:20 2018: BS 1 completed
$$ Wed Jun 20 11:00:18 2018: BS 1 completed
$$ Wed Jun 20 11:01:16 2018: BS 1 completed
$$ Wed Jun 20 11:02:15 2018: BS 1 completed
$$ Wed Jun 20 11:03:13 2018: BS 1 completed
$$ Wed Jun 20 11:04:11 2018: BS 1 completed
$$ Wed Jun 20 11:05:09 2018: BS 1 completed
$$ Wed Jun 20 11:06:07 2018: BS 1 completed
$$ Wed Jun 20 11:07:06 2018: BS 1 completed
$$ Wed Jun 20 11:08:04 2018: BS 1 completed
$$ Wed Jun 20 11:09:02 2018: BS 1 completed
$$ Wed Jun 20 11:10:00 2018: BS 1 completed
$$ Wed Jun 20 11:10:59 2018: BS 1 completed
$$ Wed Jun 20 11:11:57 2018: BS 1 completed
$$ Wed Jun 20 11:12:55 2018: BS 1 completed
$$ Wed Jun 20 11:13:53 2018: BS 1 completed
$$ Wed Jun 20 11:14:52 2018: BS 1 completed
$$ Wed Jun 20 11:15:50 2018: BS 1 completed
$$ Wed Jun 20 11:16:48 2018: BS 1 completed
$$ Wed Jun 20 11:17:46 2018: BS 1 completed
$$ Wed Jun 20 11:18:45 2018: BS 1 completed
$$ Wed Jun 20 11:19:43 2018: BS 1 completed
$$ Wed Jun 20 11:20:41 2018: BS 1 completed
$$ Wed Jun 20 11:21:39 2018: BS 1 completed
$$ Wed Jun 20 11:22:37 2018: BS 1 completed
$$ Wed Jun 20 11:23:36 2018: BS 1 completed
$$ Wed Jun 20 11:24:34 2018: BS 1 completed
$$ Wed Jun 20 11:25:32 2018: BS 1 completed
$$ Wed Jun 20 11:26:30 2018: BS 1 completed
$$ Wed Jun 20 11:27:29 2018: BS 1 completed
$$ Wed Jun 20 11:28:27 2018: BS 1 completed
$$ Wed Jun 20 11:29:25 2018: BS 1 completed
$$ Wed Jun 20 11:30:23 2018: BS 1 completed
$$ Wed Jun 20 11:31:22 2018: BS 1 completed
$$ Wed Jun 20 11:32:20 2018: BS 1 completed
$$ Wed Jun 20 11:33:18 2018: BS 1 completed
$$ Wed Jun 20 11:34:16 2018: BS 1 completed
$$ Wed Jun 20 11:35:15 2018: BS 1 completed
$$ Wed Jun 20 11:36:13 2018: BS 1 completed
$$ Wed Jun 20 11:37:11 2018: BS 1 completed
$$ Wed Jun 20 11:38:09 2018: BS 1 completed
$$ Wed Jun 20 11:39:08 2018: BS 1 completed
$$ Wed Jun 20 11:40:06 2018: BS 1 completed
$$ Wed Jun 20 11:41:04 2018: BS 1 completed
$$ Wed Jun 20 11:42:03 2018: BS 1 completed
$$ Wed Jun 20 11:43:01 2018: BS 1 completed
$$ Wed Jun 20 11:43:59 2018: BS 1 completed
$$ Wed Jun 20 11:44:57 2018: BS 1 completed
$$ Wed Jun 20 11:45:56 2018: BS 1 completed
$$ Wed Jun 20 11:46:54 2018: BS 1 completed
$$ Wed Jun 20 11:47:52 2018: BS 1 completed
$$ Wed Jun 20 11:48:50 2018: BS 1 completed
$$ Wed Jun 20 11:49:49 2018: BS 1 completed
$$ Wed Jun 20 11:50:47 2018: BS 1 completed
$$ Wed Jun 20 11:51:45 2018: BS 1 completed
$$ Wed Jun 20 11:52:43 2018: BS 1 completed
$$ Wed Jun 20 11:53:42 2018: BS 1 completed
$$ Wed Jun 20 11:54:40 2018: BS 1 completed
$$ Wed Jun 20 11:55:38 2018: BS 1 completed
$$ Wed Jun 20 11:56:36 2018: BS 1 completed
$$ Wed Jun 20 11:57:35 2018: BS 1 completed
$$ Wed Jun 20 11:58:33 2018: BS 1 completed
$$ Wed Jun 20 11:59:31 2018: BS 1 completed
$$ Wed Jun 20 12:00:30 2018: BS 1 completed
$$ Wed Jun 20 12:01:28 2018: BS 1 completed
$$ Wed Jun 20 12:02:26 2018: BS 1 completed
$$ Wed Jun 20 12:03:24 2018: BS 1 completed
$$ Wed Jun 20 12:04:23 2018: BS 1 completed
$$ Wed Jun 20 12:05:21 2018: BS 1 completed
$$ Wed Jun 20 12:06:19 2018: BS 1 completed
$$ Wed Jun 20 12:07:18 2018: BS 1 completed
$$ Wed Jun 20 12:08:16 2018: BS 1 completed
$$ Wed Jun 20 12:09:14 2018: BS 1 completed
$$ Wed Jun 20 12:10:12 2018: BS 1 completed
$$ Wed Jun 20 12:11:11 2018: BS 1 completed
$$ Wed Jun 20 12:12:09 2018: BS 1 completed
$$ Wed Jun 20 12:13:07 2018: BS 1 completed
$$ Wed Jun 20 12:14:05 2018: BS 1 completed
$$ Wed Jun 20 12:15:04 2018: BS 1 completed
$$ Wed Jun 20 12:16:02 2018: BS 1 completed
$$ Wed Jun 20 12:17:00 2018: BS 1 completed
$$ Wed Jun 20 12:17:59 2018: BS 1 completed
$$ Wed Jun 20 12:18:57 2018: BS 1 completed
$$ Wed Jun 20 12:19:55 2018: BS 1 completed
$$ Wed Jun 20 12:20:53 2018: BS 1 completed
$$ Wed Jun 20 12:21:52 2018: BS 1 completed
$$ Wed Jun 20 12:22:50 2018: BS 1 completed
$$ Wed Jun 20 12:23:48 2018: BS 1 completed
$$ Wed Jun 20 12:24:47 2018: BS 1 completed
$$ Wed Jun 20 12:25:45 2018: BS 1 completed
$$ Wed Jun 20 12:26:43 2018: BS 1 completed
$$ Wed Jun 20 12:27:42 2018: BS 1 completed
$$ Wed Jun 20 12:28:40 2018: BS 1 completed
$$ Wed Jun 20 12:29:38 2018: BS 1 completed
$$ Wed Jun 20 12:30:36 2018: BS 1 completed
$$ Wed Jun 20 12:31:35 2018: BS 1 completed
$$ Wed Jun 20 12:32:33 2018: BS 1 completed
$$ Wed Jun 20 12:33:31 2018: BS 1 completed
$$ Wed Jun 20 12:34:30 2018: BS 1 completed
$$ Wed Jun 20 12:35:28 2018: BS 1 completed
$$ Wed Jun 20 12:36:26 2018: BS 1 completed
$$ Wed Jun 20 12:37:25 2018: BS 1 completed
$$ Wed Jun 20 12:38:23 2018: BS 1 completed
$$ Wed Jun 20 12:39:21 2018: BS 1 completed
$$ Wed Jun 20 12:40:19 2018: BS 1 completed
$$ Wed Jun 20 12:41:18 2018: BS 1 completed
$$ Wed Jun 20 12:42:16 2018: BS 1 completed
$$ Wed Jun 20 12:43:14 2018: BS 1 completed
$$ Wed Jun 20 12:44:13 2018: BS 1 completed
$$ Wed Jun 20 12:45:11 2018: BS 1 completed
$$ Wed Jun 20 12:46:09 2018: BS 1 completed
$$ Wed Jun 20 12:47:08 2018: BS 1 completed
$$ Wed Jun 20 12:48:06 2018: BS 1 completed
$$ Wed Jun 20 12:49:04 2018: BS 1 completed
$$ Wed Jun 20 12:50:03 2018: BS 1 completed
$$ Wed Jun 20 12:51:01 2018: BS 1 completed
$$ Wed Jun 20 12:51:59 2018: BS 1 completed
$$ Wed Jun 20 12:52:58 2018: BS 1 completed
$$ Wed Jun 20 12:53:56 2018: BS 1 completed
$$ Wed Jun 20 12:54:54 2018: BS 1 completed
$$ Wed Jun 20 12:55:52 2018: BS 1 completed
$$ Wed Jun 20 12:56:51 2018: BS 1 completed
$$ Wed Jun 20 12:57:49 2018: BS 1 completed
$$ Wed Jun 20 12:58:47 2018: BS 1 completed
$$ Wed Jun 20 12:59:46 2018: BS 1 completed
$$ Wed Jun 20 13:00:44 2018: BS 1 completed
$$ Wed Jun 20 13:01:42 2018: BS 1 completed
$$ Wed Jun 20 13:02:41 2018: BS 1 completed
$$ Wed Jun 20 13:03:39 2018: BS 1 completed
$$ Wed Jun 20 13:04:37 2018: BS 1 completed
$$ Wed Jun 20 13:05:36 2018: BS 1 completed
$$ Wed Jun 20 13:06:34 2018: BS 1 completed
$$ Wed Jun 20 13:07:32 2018: BS 1 completed
$$ Wed Jun 20 13:08:31 2018: BS 1 completed
$$ Wed Jun 20 13:09:29 2018: BS 1 completed
$$ Wed Jun 20 13:10:27 2018: BS 1 completed
$$ Wed Jun 20 13:11:26 2018: BS 1 completed
$$ Wed Jun 20 13:12:24 2018: BS 1 completed
$$ Wed Jun 20 13:13:22 2018: BS 1 completed
$$ Wed Jun 20 13:14:21 2018: BS 1 completed
$$ Wed Jun 20 13:15:19 2018: BS 1 completed
$$ Wed Jun 20 13:16:17 2018: BS 1 completed
$$ Wed Jun 20 13:17:16 2018: BS 1 completed
$$ Wed Jun 20 13:18:14 2018: BS 1 completed
$$ Wed Jun 20 13:19:12 2018: BS 1 completed
$$ Wed Jun 20 13:20:11 2018: BS 1 completed
$$ Wed Jun 20 13:21:09 2018: BS 1 completed
$$ Wed Jun 20 13:22:07 2018: BS 1 completed
$$ Wed Jun 20 13:23:06 2018: BS 1 completed
$$ Wed Jun 20 13:24:04 2018: BS 1 completed
$$ Wed Jun 20 13:25:02 2018: BS 1 completed
$$ Wed Jun 20 13:26:01 2018: BS 1 completed
$$ Wed Jun 20 13:26:59 2018: BS 1 completed
$$ Wed Jun 20 13:27:57 2018: BS 1 completed
$$ Wed Jun 20 13:28:56 2018: BS 1 completed
$$ Wed Jun 20 13:29:54 2018: BS 1 completed
$$ Wed Jun 20 13:30:52 2018: BS 1 completed
$$ Wed Jun 20 13:31:51 2018: BS 1 completed
$$ Wed Jun 20 13:32:49 2018: BS 1 completed
$$ Wed Jun 20 13:33:48 2018: BS 1 completed
$$ Wed Jun 20 13:34:46 2018: BS 1 completed
$$ Wed Jun 20 13:35:44 2018: BS 1 completed
$$ Wed Jun 20 13:36:43 2018: BS 1 completed
$$ Wed Jun 20 13:37:41 2018: BS 1 completed
$$ Wed Jun 20 13:38:39 2018: BS 1 completed
$$ Wed Jun 20 13:39:38 2018: BS 1 completed
$$ Wed Jun 20 13:40:36 2018: BS 1 completed
$$ Wed Jun 20 13:41:34 2018: BS 1 completed
$$ Wed Jun 20 13:42:33 2018: BS 1 completed
$$ Wed Jun 20 13:43:31 2018: BS 1 completed
$$ Wed Jun 20 13:44:29 2018: BS 1 completed
$$ Wed Jun 20 13:45:28 2018: BS 1 completed
$$ Wed Jun 20 13:46:26 2018: BS 1 completed
$$ Wed Jun 20 13:47:24 2018: BS 1 completed
$$ Wed Jun 20 13:48:23 2018: BS 1 completed
$$ Wed Jun 20 13:49:21 2018: BS 1 completed
$$ Wed Jun 20 13:50:20 2018: BS 1 completed
$$ Wed Jun 20 13:51:18 2018: BS 1 completed
$$ Wed Jun 20 13:52:16 2018: BS 1 completed
$$ Wed Jun 20 13:53:15 2018: BS 1 completed
$$ Wed Jun 20 13:54:13 2018: BS 1 completed
$$ Wed Jun 20 13:55:11 2018: BS 1 completed
$$ Wed Jun 20 13:56:10 2018: BS 1 completed
$$ Wed Jun 20 13:57:08 2018: BS 1 completed
$$ Wed Jun 20 13:58:07 2018: BS 1 completed
$$ Wed Jun 20 13:59:05 2018: BS 1 completed
$$ Wed Jun 20 14:00:03 2018: BS 1 completed
$$ Wed Jun 20 14:01:02 2018: BS 1 completed
$$ Wed Jun 20 14:02:00 2018: BS 1 completed
$$ Wed Jun 20 14:02:58 2018: BS 1 completed
$$ Wed Jun 20 14:03:57 2018: BS 1 completed
$$ Wed Jun 20 14:04:55 2018: BS 1 completed
$$ Wed Jun 20 14:05:54 2018: BS 1 completed
$$ Wed Jun 20 14:06:52 2018: BS 1 completed
$$ Wed Jun 20 14:07:50 2018: BS 1 completed
$$ Wed Jun 20 14:08:49 2018: BS 1 completed
$$ Wed Jun 20 14:09:47 2018: BS 1 completed
$$ Wed Jun 20 14:10:45 2018: BS 1 completed
$$ Wed Jun 20 14:11:44 2018: BS 1 completed
$$ Wed Jun 20 14:12:42 2018: BS 1 completed
$$ Wed Jun 20 14:13:41 2018: BS 1 completed
$$ Wed Jun 20 14:14:39 2018: BS 1 completed
$$ Wed Jun 20 14:15:37 2018: BS 1 completed
$$ Wed Jun 20 14:16:36 2018: BS 1 completed
$$ Wed Jun 20 14:17:34 2018: BS 1 completed
$$ Wed Jun 20 14:18:32 2018: BS 1 completed
$$ Wed Jun 20 14:19:31 2018: BS 1 completed
$$ Wed Jun 20 14:20:29 2018: BS 1 completed
$$ Wed Jun 20 14:21:28 2018: BS 1 completed
$$ Wed Jun 20 14:22:26 2018: BS 1 completed
$$ Wed Jun 20 14:23:24 2018: BS 1 completed
$$ Wed Jun 20 14:24:23 2018: BS 1 completed
$$ Wed Jun 20 14:25:21 2018: BS 1 completed
$$ Wed Jun 20 14:26:20 2018: BS 1 completed
$$ Wed Jun 20 14:27:18 2018: BS 1 completed
$$ Wed Jun 20 14:28:16 2018: BS 1 completed
$$ Wed Jun 20 14:29:15 2018: BS 1 completed
$$ Wed Jun 20 14:30:13 2018: BS 1 completed
$$ Wed Jun 20 14:31:12 2018: BS 1 completed
$$ Wed Jun 20 14:32:10 2018: BS 1 completed
$$ Wed Jun 20 14:33:08 2018: BS 1 completed
$$ Wed Jun 20 14:34:07 2018: BS 1 completed
$$ Wed Jun 20 14:35:05 2018: BS 1 completed
$$ Wed Jun 20 14:36:04 2018: BS 1 completed
$$ Wed Jun 20 14:37:02 2018: BS 1 completed
$$ Wed Jun 20 14:38:00 2018: BS 1 completed
$$ Wed Jun 20 14:38:59 2018: BS 1 completed
$$ Wed Jun 20 14:39:57 2018: BS 1 completed
$$ Wed Jun 20 14:40:56 2018: BS 1 completed
$$ Wed Jun 20 14:41:54 2018: BS 1 completed
$$ Wed Jun 20 14:42:52 2018: BS 1 completed
$$ Wed Jun 20 14:43:51 2018: BS 1 completed
$$ Wed Jun 20 14:44:49 2018: BS 1 completed
$$ Wed Jun 20 14:45:48 2018: BS 1 completed
$$ Wed Jun 20 14:46:46 2018: BS 1 completed
$$ Wed Jun 20 14:47:44 2018: BS 1 completed
$$ Wed Jun 20 14:48:43 2018: BS 1 completed
$$ Wed Jun 20 14:49:41 2018: BS 1 completed
$$ Wed Jun 20 14:50:40 2018: BS 1 completed
$$ Wed Jun 20 14:51:38 2018: BS 1 completed
$$ Wed Jun 20 14:52:36 2018: BS 1 completed
$$ Wed Jun 20 14:53:35 2018: BS 1 completed
$$ Wed Jun 20 14:54:33 2018: BS 1 completed
$$ Wed Jun 20 14:55:32 2018: BS 1 completed
$$ Wed Jun 20 14:56:30 2018: BS 1 completed
$$ Wed Jun 20 14:57:29 2018: BS 1 completed
$$ Wed Jun 20 14:58:27 2018: BS 1 completed
$$ Wed Jun 20 14:59:25 2018: BS 1 completed
$$ Wed Jun 20 15:00:24 2018: BS 1 completed
$$ Wed Jun 20 15:01:22 2018: BS 1 completed
$$ Wed Jun 20 15:02:21 2018: BS 1 completed
$$ Wed Jun 20 15:03:19 2018: BS 1 completed
$$ Wed Jun 20 15:04:18 2018: BS 1 completed
$$ Wed Jun 20 15:05:16 2018: BS 1 completed
$$ Wed Jun 20 15:06:14 2018: BS 1 completed
$$ Wed Jun 20 15:07:13 2018: BS 1 completed
$$ Wed Jun 20 15:08:11 2018: BS 1 completed
$$ Wed Jun 20 15:09:10 2018: BS 1 completed
$$ Wed Jun 20 15:10:08 2018: BS 1 completed
$$ Wed Jun 20 15:11:07 2018: BS 1 completed
$$ Wed Jun 20 15:12:05 2018: BS 1 completed
$$ Wed Jun 20 15:13:03 2018: BS 1 completed
$$ Wed Jun 20 15:14:02 2018: BS 1 completed
$$ Wed Jun 20 15:15:00 2018: BS 1 completed
$$ Wed Jun 20 15:15:59 2018: BS 1 completed
$$ Wed Jun 20 15:16:57 2018: BS 1 completed
$$ Wed Jun 20 15:17:56 2018: BS 1 completed
$$ Wed Jun 20 15:18:54 2018: BS 1 completed
$$ Wed Jun 20 15:19:52 2018: BS 1 completed
$$ Wed Jun 20 15:20:51 2018: BS 1 completed
$$ Wed Jun 20 15:21:49 2018: BS 1 completed
$$ Wed Jun 20 15:22:48 2018: BS 1 completed
$$ Wed Jun 20 15:23:46 2018: BS 1 completed
$$ Wed Jun 20 15:24:45 2018: BS 1 completed
$$ Wed Jun 20 15:25:43 2018: BS 1 completed
$$ Wed Jun 20 15:26:41 2018: BS 1 completed
$$ Wed Jun 20 15:27:40 2018: BS 1 completed
$$ Wed Jun 20 15:28:38 2018: BS 1 completed
$$ Wed Jun 20 15:29:37 2018: BS 1 completed
$$ Wed Jun 20 15:30:35 2018: BS 1 completed
$$ Wed Jun 20 15:31:34 2018: BS 1 completed
$$ Wed Jun 20 15:32:32 2018: BS 1 completed
$$ Wed Jun 20 15:33:31 2018: BS 1 completed
$$ Wed Jun 20 15:34:29 2018: BS 1 completed
$$ Wed Jun 20 15:35:28 2018: BS 1 completed
$$ Wed Jun 20 15:36:26 2018: BS 1 completed
$$ Wed Jun 20 15:37:24 2018: BS 1 completed
$$ Wed Jun 20 15:38:23 2018: BS 1 completed
$$ Wed Jun 20 15:39:21 2018: BS 1 completed
$$ Wed Jun 20 15:40:20 2018: BS 1 completed
$$ Wed Jun 20 15:41:18 2018: BS 1 completed
$$ Wed Jun 20 15:42:17 2018: BS 1 completed
$$ Wed Jun 20 15:43:15 2018: BS 1 completed
$$ Wed Jun 20 15:44:14 2018: BS 1 completed
$$ Wed Jun 20 15:45:12 2018: BS 1 completed
$$ Wed Jun 20 15:46:11 2018: BS 1 completed
$$ Wed Jun 20 15:47:09 2018: BS 1 completed
$$ Wed Jun 20 15:48:07 2018: BS 1 completed
$$ Wed Jun 20 15:49:06 2018: BS 1 completed
$$ Wed Jun 20 15:50:04 2018: BS 1 completed
$$ Wed Jun 20 15:51:03 2018: BS 1 completed
$$ Wed Jun 20 15:52:01 2018: BS 1 completed
$$ Wed Jun 20 15:53:00 2018: BS 1 completed
$$ Wed Jun 20 15:53:58 2018: BS 1 completed
$$ Wed Jun 20 15:54:57 2018: BS 1 completed
$$ Wed Jun 20 15:55:55 2018: BS 1 completed
$$ Wed Jun 20 15:56:54 2018: BS 1 completed
$$ Wed Jun 20 15:57:52 2018: BS 1 completed
$$ Wed Jun 20 15:58:51 2018: BS 1 completed
$$ Wed Jun 20 15:59:49 2018: BS 1 completed
$$ Wed Jun 20 16:00:47 2018: BS 1 completed
$$ Wed Jun 20 16:01:46 2018: BS 1 completed
$$ Wed Jun 20 16:02:44 2018: BS 1 completed
$$ Wed Jun 20 16:03:43 2018: BS 1 completed
$$ Wed Jun 20 16:04:41 2018: BS 1 completed
$$ Wed Jun 20 16:05:40 2018: BS 1 completed
$$ Wed Jun 20 16:06:38 2018: BS 1 completed
$$ Wed Jun 20 16:07:37 2018: BS 1 completed
$$ Wed Jun 20 16:08:35 2018: BS 1 completed
$$ Wed Jun 20 16:09:34 2018: BS 1 completed
$$ Wed Jun 20 16:10:32 2018: BS 1 completed
$$ Wed Jun 20 16:11:31 2018: BS 1 completed
$$ Wed Jun 20 16:12:29 2018: BS 1 completed
$$ Wed Jun 20 16:13:28 2018: BS 1 completed
$$ Wed Jun 20 16:14:26 2018: BS 1 completed
$$ Wed Jun 20 16:15:25 2018: BS 1 completed
$$ Wed Jun 20 16:16:23 2018: BS 1 completed
$$ Wed Jun 20 16:17:22 2018: BS 1 completed
$$ Wed Jun 20 16:18:20 2018: BS 1 completed
$$ Wed Jun 20 16:19:19 2018: BS 1 completed
$$ Wed Jun 20 16:20:17 2018: BS 1 completed
$$ Wed Jun 20 16:21:16 2018: BS 1 completed
$$ Wed Jun 20 16:22:14 2018: BS 1 completed
$$ Wed Jun 20 16:23:13 2018: BS 1 completed
$$ Wed Jun 20 16:24:11 2018: BS 1 completed
$$ Wed Jun 20 16:25:09 2018: BS 1 completed
$$ Wed Jun 20 16:26:08 2018: BS 1 completed
$$ Wed Jun 20 16:27:06 2018: BS 1 completed
$$ Wed Jun 20 16:28:05 2018: BS 1 completed
$$ Wed Jun 20 16:29:03 2018: BS 1 completed
$$ Wed Jun 20 16:30:02 2018: BS 1 completed
$$ Wed Jun 20 16:31:00 2018: BS 1 completed
$$ Wed Jun 20 16:31:59 2018: BS 1 completed
$$ Wed Jun 20 16:32:57 2018: BS 1 completed
$$ Wed Jun 20 16:33:56 2018: BS 1 completed
$$ Wed Jun 20 16:34:54 2018: BS 1 completed
$$ Wed Jun 20 16:35:53 2018: BS 1 completed
$$ Wed Jun 20 16:36:51 2018: BS 1 completed
$$ Wed Jun 20 16:37:50 2018: BS 1 completed
$$ Wed Jun 20 16:38:48 2018: BS 1 completed
$$ Wed Jun 20 16:39:47 2018: BS 1 completed
$$ Wed Jun 20 16:40:45 2018: BS 1 completed
$$ Wed Jun 20 16:41:44 2018: BS 1 completed
$$ Wed Jun 20 16:42:42 2018: BS 1 completed
$$ Wed Jun 20 16:43:41 2018: BS 1 completed
$$ Wed Jun 20 16:44:39 2018: BS 1 completed
$$ Wed Jun 20 16:45:38 2018: BS 1 completed
$$ Wed Jun 20 16:46:36 2018: BS 1 completed
$$ Wed Jun 20 16:47:35 2018: BS 1 completed
$$ Wed Jun 20 16:48:33 2018: BS 1 completed
$$ Wed Jun 20 16:49:32 2018: BS 1 completed
$$ Wed Jun 20 16:50:31 2018: BS 1 completed
$$ Wed Jun 20 16:51:29 2018: BS 1 completed
$$ Wed Jun 20 16:52:28 2018: BS 1 completed
$$ Wed Jun 20 16:53:26 2018: BS 1 completed
$$ Wed Jun 20 16:54:25 2018: BS 1 completed
$$ Wed Jun 20 16:55:23 2018: BS 1 completed
$$ Wed Jun 20 16:56:22 2018: BS 1 completed
$$ Wed Jun 20 16:57:20 2018: BS 1 completed
$$ Wed Jun 20 16:58:19 2018: BS 1 completed
$$ Wed Jun 20 16:59:17 2018: BS 1 completed
$$ Wed Jun 20 17:00:16 2018: BS 1 completed
$$ Wed Jun 20 17:01:14 2018: BS 1 completed
$$ Wed Jun 20 17:02:13 2018: BS 1 completed
$$ Wed Jun 20 17:03:11 2018: BS 1 completed
$$ Wed Jun 20 17:04:10 2018: BS 1 completed
$$ Wed Jun 20 17:05:08 2018: BS 1 completed
$$ Wed Jun 20 17:06:07 2018: BS 1 completed
$$ Wed Jun 20 17:07:05 2018: BS 1 completed
$$ Wed Jun 20 17:08:04 2018: BS 1 completed
$$ Wed Jun 20 17:09:02 2018: BS 1 completed
$$ Wed Jun 20 17:10:01 2018: BS 1 completed
$$ Wed Jun 20 17:10:59 2018: BS 1 completed
$$ Wed Jun 20 17:11:58 2018: BS 1 completed
$$ Wed Jun 20 17:12:56 2018: BS 1 completed
$$ Wed Jun 20 17:13:55 2018: BS 1 completed
$$ Wed Jun 20 17:14:54 2018: BS 1 completed
$$ Wed Jun 20 17:15:52 2018: BS 1 completed
$$ Wed Jun 20 17:16:51 2018: BS 1 completed
$$ Wed Jun 20 17:17:49 2018: BS 1 completed
$$ Wed Jun 20 17:18:48 2018: BS 1 completed
$$ Wed Jun 20 17:19:46 2018: BS 1 completed
$$ Wed Jun 20 17:20:45 2018: BS 1 completed
$$ Wed Jun 20 17:21:43 2018: BS 1 completed
$$ Wed Jun 20 17:22:42 2018: BS 1 completed
$$ Wed Jun 20 17:23:40 2018: BS 1 completed
$$ Wed Jun 20 17:24:00 2018: Acquisition complete
$$ 
##$PARAMETERFILE=	(procpar, ASCII, c:/Users/aliso/Dropbox/BRA213/Artigo_rifamicina/Rifamicin%20JNP/Artigo%20JNP_2025/Resubmiss%C3%A3o_JNP/Salinirifamycin%20B/gHSQCAD_01.fid/procpar, 0)
$$ dseq 2 2 8 0 0 2 1 0 1 64
$$ 1 "W40_One_NMR_W023"
$$ 0 
$$ d1 3 1 14 14 14 2 1 8194 1 64
$$ 1 1 
$$ 0 
$$ adir2tmplt 2 2 8 0 0 2 1 0 1 64
$$ 1 ""
$$ 0 
$$ CSwp 7 1 32767 0 0 3 1 0 1 64
$$ 1 0 
$$ 0 
$$ CSprofile 2 2 8 0 0 2 1 256 1 64
$$ 3 ""
$$ ""
$$ ""
$$ 0 
$$ CSdomain 7 1 32767 0 0 2 1 0 1 64
$$ 1 1 
$$ 0 
$$ CS_inf 4 2 4 0 0 3 1 0 1 64
$$ 1 "y"
$$ 0 
$$ Array 7 1 32767 0 0 2 1 0 1 64
$$ 1 0 
$$ 0 
$$ Archive1 2 2 8 0 0 2 1 0 1 64
$$ 1 ""
$$ 0 
$$ ACQtime 7 1 100000000 0 1 2 1 256 1 64
$$ 1 23390.746679 
$$ 0 
$$ Archive2 2 2 8 0 0 2 1 0 1 64
$$ 1 ""
$$ 0 
$$ CS_cln 4 2 4 0 0 3 1 0 1 64
$$ 1 "y"
$$ 0 
$$ CS_dpars 4 2 4 0 0 3 1 0 1 64
$$ 1 "y"
$$ 0 
$$ CSdensity 1 1 100 5 0 2 1 0 1 64
$$ 1 100 
$$ 0 
$$ CS_se 4 2 4 0 0 3 1 0 1 64
$$ 1 "n"
$$ 0 
$$ CSdnoise 4 2 4 0 0 3 1 0 1 64
$$ 1 "y"
$$ 0 
$$ CSlines 7 1 32767 0 0 2 1 0 1 64
$$ 1 4 
$$ 0 
$$ CSinp 2 2 8 0 0 2 1 0 1 64
$$ 1 ""
$$ 0 
$$ CSniIndex 7 1 32767 0 0 2 1 256 1 64
$$ 1 0 
$$ 0 
$$ CSni2Index 7 1 32767 0 0 2 1 256 1 64
$$ 1 0 
$$ 0 
$$ CSpars 2 2 8 0 0 2 1 256 1 64
$$ 1 ""
$$ 0 
$$ CSsp 7 1 32767 0 0 3 1 0 1 64
$$ 1 0 
$$ 0 
$$ CSseed 1 1 9.99999984307e+17 -9.99999984307e+17 0 2 1 0 1 64
$$ 1 169 
$$ 0 
$$ CSreconmethod 2 2 8 0 0 3 1 0 1 64
$$ 1 "CLEAN"
$$ 0 
$$ CSprosize 7 1 32767 0 0 2 1 256 1 64
$$ 3 0 0 0 
$$ 0 
$$ CSshowpro 4 2 4 0 0 2 1 0 1 64
$$ 1 "y"
$$ 0 
$$ CSshape 2 2 8 0 0 2 1 0 1 64
$$ 1 "gexp"
$$ 0 
$$ CSshowsch 4 2 4 0 0 2 1 0 1 64
$$ 1 "y"
$$ 0 
$$ CStype 4 2 4 0 0 2 1 0 1 64
$$ 1 "a"
$$ 0 
$$ CSthr 1 1 100 1 0.1 3 1 0 1 64
$$ 1 2 
$$ 0 
$$ Qmult 1 1 9.99999984307e+17 -9.99999984307e+17 0 2 1 0 1 64
$$ 1 0.5 
$$ 0 
$$ H1reffrq 1 1 9.99999984307e+17 -9.99999984307e+17 0 2 1 0 1 64
$$ 1 599.564319331 
$$ 0 
$$ EDratio 1 1 9.99999984307e+17 -9.99999984307e+17 0 2 1 0 1 64
$$ 1 3.97741 
$$ 0 
$$ CSwt 4 2 4 0 0 2 1 0 1 64
$$ 1 "n"
$$ 0 
$$ Gmap 2 2 8 0 0 2 1 1 1 64
$$ 1 "lk"
$$ 0 
$$ Gmapname 2 2 8 0 0 2 1 1 1 64
$$ 1 ""
$$ 0 
$$ PFGflg 4 2 4 0 0 2 1 0 1 64
$$ 1 "y"
$$ 0 
$$ MinSW 2 2 8 0 0 3 1 0 1 64
$$ 1 "off"
$$ 4 "off" "auto" "manual" "skip" 
$$ IPrunid 2 2 8 0 0 2 1 0 1 64
$$ 1 ""
$$ 0 
$$ Qins 1 1 9.99999984307e+17 -9.99999984307e+17 0 2 1 0 1 64
$$ 1 80 
$$ 0 
$$ Qgain 1 1 9.99999984307e+17 -9.99999984307e+17 0 2 1 0 1 64
$$ 1 30 
$$ 0 
$$ Qinsref 1 1 9.99999984307e+17 -9.99999984307e+17 0 2 1 0 1 64
$$ 1 7.4912e-05 
$$ 0 
$$ acqdim 7 1 32767 0 0 2 1 0 1 64
$$ 1 2 
$$ 0 
$$ accord 4 2 4 0 0 2 1 0 1 64
$$ 1 "y"
$$ 0 
$$ REQexp 2 2 8 0 0 4 1 256 1 64
$$ 1 "wet1D PRESAT PROTON"
$$ 0 
$$ acqcycles 1 1 9.99999984307e+17 -9.99999984307e+17 0 2 1 0 1 64
$$ 1 400 
$$ 0 
$$ actionid 2 2 8 0 0 4 1 0 1 64
$$ 1 "null"
$$ 0 
$$ acqstatus 7 1 32767 0 0 2 1 256 1 64
$$ 2 101 0 
$$ 0 
$$ cf 7 1 32767 0 1 3 1 1 0 64
$$ 1 1 
$$ 0 
$$ arraydim 7 1 32768 1 1 2 1 5 1 64
$$ 1 400 
$$ 0 
$$ ap 2 2 1023 0 0 4 1 6 1 64
$$ 1 "1:SAMPLE:date,solvent,sample;1:ACQUISITION:sw:1,at:3,np:0,fb:0,ss(ss):0,d1:3,nt:0;1:2D ACQUISITION:sw1:1,ni,d2(d2):6,phase;1:PRESATURATION:satmode,wet;1:TRANSMITTER:tn,sfrq:3,tof:1,tpwr:0,pw:3;1:DECOUPLER:dn,dof:1,dm,decwave,dmf,dpwr,pwxlvl,pwx:3;1:HSQC:j1xh:1,nullflg,mult;2:FLAGS:hs,sspul,PFGflg,hsglvl;1:ADIABATIC:pwx180ad,pwx180adR,pwx180:1,pwxlvl180,pwx180ref,pwx180r:1,pwxlvl180r;2:SPECIAL:temp:1,gain:0,spin:0;2:GRADIENTS:gzlvlE,gtE:6,EDratio:3,gstab:6;2:F2 PROCESSING:lb(lb):2,sb(sb):3,sbs(sb):3,gf(gf):3,gfs(gf):3,awc(awc):3,lsfid(lsfid):0,phfid(phfid):1,proc(proc<>'ft'),fn;2:F1 PROCESSING:lb1(lb1):2,sb1(sb1):3,sbs1(sb1):3,gf1(gf1):3,gfs1(gf1):3,awc1(awc1):3,proc1(proc1<>'ft'),fn1:0;2:DISPLAY:sp:1,wp:1,sp1:1,wp1:1,rfl:1,rfp:1,rfl1:1,rfp1:1;2:PLOT:wc:1,sc:1,wc2:1,sc2:1,vs:0,th:0,aig*,dcg*,dmg*;"
$$ 0 
$$ alfa 6 1 8190 0 0.4 2 1 2 1 64
$$ 1 10 
$$ 0 
$$ aig 2 2 2 0 0 4 1 1 1 64
$$ 1 "ai"
$$ 2 "nm" "ai" 
$$ adirtmplt 2 2 8 0 0 2 1 0 1 64
$$ 1 "$userdir$/data/2018"
$$ 0 
$$ alock 2 2 8 0 0 2 1 0 1 64
$$ 1 "n"
$$ 5 "a" "n" "s" "u" "y" 
$$ archivedir 2 2 8 0 0 2 1 0 1 64
$$ 1 "/home/LMQPN/vnmrsys/data/2018"
$$ 0 
$$ apptype 2 2 8 0 0 2 1 1 1 64
$$ 1 "hetero2D"
$$ 0 
$$ array 2 2 256 0 0 2 1 1 1 64
$$ 1 "phase"
$$ 0 
$$ awc1 1 1 1 -1 0.001 3 1 1 0 64
$$ 1 0 
$$ 0 
$$ avwdir 2 2 8 0 0 3 1 0 1 64
$$ 1 ""
$$ 0 
$$ arrayelemts 1 1 9.99999984307e+17 -9.99999984307e+17 0 2 1 0 1 64
$$ 1 2 
$$ 0 
$$ at 1 1 14 14 14 2 1 8203 1 64
$$ 1 0.1499784 
$$ 0 
$$ awc 1 1 1 -1 0.001 3 1 1 0 64
$$ 1 0 
$$ 0 
$$ bipflg 2 2 8 0 0 2 1 8 1 64
$$ 1 "nn"
$$ 0 
$$ axisf 4 2 4 0 0 4 1 0 1 64
$$ 1 "s"
$$ 4 "m" "n" "s" "u" 
$$ axis 4 2 4 0 0 4 1 0 1 64
$$ 1 "pd"
$$ 11 "c" "d" "1" "2" "3" "h" "k" "m" "n" "p" "u" 
$$ c13wet 4 2 4 0 0 2 1 0 1 64
$$ 1 "n"
$$ 0 
$$ bs 7 1 32767 0 1 2 1 0 1 64
$$ 1 32 
$$ 0 
$$ celem 1 1 9.99999984307e+17 -9.99999984307e+17 0 2 1 0 1 64
$$ 1 400 
$$ 0 
$$ cr 1 1 1000000000 -1000000000 0 4 1 1 1 64
$$ 1 1984.64888815 
$$ 0 
$$ concentration 1 1 9.99e+17 0 0 2 1 8 1 64
$$ 1 0 
$$ 0 
$$ composit 4 2 4 0 0 2 1 0 1 64
$$ 1 "n"
$$ 0 
$$ comment 2 2 8 0 0 3 1 0 1 64
$$ 1 ""
$$ 0 
$$ compshape 2 2 8 0 0 2 1 0 1 64
$$ 1 "hard"
$$ 0 
$$ cp 2 2 1 0 0 2 1 0 1 64
$$ 1 "y"
$$ 2 "y" "n" 
$$ console 2 2 8 0 0 2 1 0 1 64
$$ 1 "vnmrs"
$$ 0 
$$ cppauseflg 4 2 4 0 0 4 1 0 1 64
$$ 1 "n"
$$ 0 
$$ customflag 4 2 4 0 0 4 1 0 1 64
$$ 1 "n"
$$ 0 
$$ crf 1 1 9.99999984307e+17 -9.99999984307e+17 0 4 1 0 1 64
$$ 1 0 
$$ 0 
$$ cr1 1 1 1000000000 -1000000000 0 4 1 3 1 64
$$ 1 11.3943544175 
$$ 0 
$$ ct 7 1 1000000000 0 1 2 1 6 1 64
$$ 1 48 
$$ 0 
$$ cutoff 1 1 9.99999984307e+17 -9.99999984307e+17 0 4 1 0 0 64
$$ 1 200 
$$ 0 
$$ dn2ref 2 2 8 0 0 4 1 1 1 64
$$ 1 ""
$$ 0 
$$ dg1 2 2 1023 0 0 4 1 6 1 64
$$ 1 "1:DISPLAY:sp:1,wp:1,vs:0;1:REFERENCE:rfl:1,rfp:1,cr:1,delta:1;1:PHASE:lp:1,rp:1,rp1(ni):1,lp1(ni):1;2:CHART:sc:0,wc:0,hzmm:2,vp:0,axis,pltmod,,th:0,,ho:2,vo:2,,trace:2;3(ni):2D:sp1:1,wp1:1,sc2:0,wc2:0,rfl1:1,rfp1:1;3:FLAGS:aig*,dcg*,dmg*;3:FID:sf:3,wf:3,vf:0;4:INTEGRAL:intmod,is:2,ins:3,io:0,,lvl:3,tlt:3;"
$$ 0 
$$ delta 1 1 5000000 0 0 4 1 1 1 64
$$ 1 300 
$$ 0 
$$ dcg 2 2 3 0 0 4 1 1 1 64
$$ 1 ""
$$ 2 "dc" "cdc" 
$$ dataid 2 2 8 0 0 2 1 0 1 64
$$ 1 ""
$$ 0 
$$ d2 3 1 14 14 14 2 1 8194 1 64
$$ 1 0 
$$ 0 
$$ dataProcessed 1 1 9.99999984307e+17 -9.99999984307e+17 0 3 1 0 1 64
$$ 1 0 
$$ 0 
$$ datname 2 2 8 0 0 3 1 0 1 64
$$ 1 ""
$$ 0 
$$ date 2 2 9 0 0 2 1 1 1 64
$$ 1 "Jun 20 2018"
$$ 0 
$$ dbwwet 1 1 9.99999984307e+17 -9.99999984307e+17 0 2 1 0 1 64
$$ 1 5000 
$$ 0 
$$ dec2wave 2 2 8 0 0 2 1 0 1 64
$$ 1 "g"
$$ 0 
$$ ddrpm 2 2 8 0 0 2 1 0 1 64
$$ 1 "r"
$$ 0 
$$ dcrmv 4 2 9.99999984307e+17 -9.99999984307e+17 0 4 1 0 1 64
$$ 1 "n"
$$ 2 "y" "n" 
$$ ddrtc 6 1 1000 0 0.4 2 1 0 1 64
$$ 1 35.2 
$$ 0 
$$ decwave 2 2 8 0 0 2 1 0 1 64
$$ 1 "W40_One_NMR_W023"
$$ 0 
$$ dec3wave 2 2 8 0 0 2 1 0 1 64
$$ 1 "g"
$$ 0 
$$ decwavewet 2 2 8 0 0 2 1 0 1 64
$$ 1 "w"
$$ 0 
$$ density 1 1 9.99999984307e+17 -9.99999984307e+17 0 2 1 0 1 64
$$ 1 1 
$$ 0 
$$ deltaf 1 1 100 0 0 4 1 0 1 64
$$ 1 0 
$$ 0 
$$ delta1 1 1 5000000 0 0 4 1 3 1 64
$$ 1 0 
$$ 0 
$$ dfrq2 1 1 1000000000 0 0 2 1 9 1 64
$$ 1 0 
$$ 0 
$$ dfrq 5 1 1000000000 -1000000000 0 2 1 8 1 64
$$ 1 150.7741365 
$$ 0 
$$ dg 2 2 1023 0 0 4 1 6 1 64
$$ 1 "1:ACQUISITION:sw:1,at:3,np:0,bs(bs):0,ss(ss):0,d1:3,d2(d2):3,nt:0,ct:0;1:2D ACQUISITION:sw1:1,ni,phase:0;1:PRESATURATION:satmode,wet;1:Details in dgss:;2:TRANSMITTER:tn,sfrq:3,tof:1,tpwr:0,pw:3;2:DECOUPLER:dn,dof:1,pwxlvl:0,pwx:3,dm,decwave,dmf:0,dpwr:0;3:HSQC:j1xh:1,nullflg,mult;3:GRADIENTS:gzlvlE,gtE:6,EDratio:3,gstab:6,hsglvl,hsgt:6;3:SPECIAL:temp:1,spin,gain,sspul,pw90:3;4:ADIABATIC:pwx180ad,pwx180adR,pwx180:1,pwxlvl180,pwx180ref,pwx180r:1,pwxlvl180;4:PROCESSING:cf(nf):0,lb(lb):2,sb(sb):3,sbs(sb):3,gf(gf):3,gfs(gf):3,awc(awc):3,proc(proc<>'ft'),fn:0,math(math<>'f');4:2D PROCESSING:lb1(lb1):2,sb1(sb1):3,sbs1(sb1):3,gf1(gf1):3,gfs1(gf1):3,awc1(awc1):3,proc1(proc1<>'ft'),fn1:0,pmode;4:SAMPLE:date,solvent,sample;"
$$ 0 
$$ dm 4 2 4 0 0 2 1 0 1 64
$$ 1 "nny"
$$ 4 "a" "n" "s" "y" 
$$ dhp 1 1 9 9 9 2 1 8192 0 64
$$ 1 40 
$$ 0 
$$ dgs 2 2 1023 0 0 4 1 6 1 64
$$ 5 "1:AXIAL SHIMS:z1:0,z2:0,z3:0,z4:0,z5:0,z6:0,z7:0;"
$$ "2:NON AXIAL SHIMS:x1:0,y1:0,xz:0,yz:0,xy:0,x2y2:0,x3:0,y3:0,xz2:0,yz2:0,zxy:0,zx2y2:0,z3x:0,z3y:0;"
$$ "3:NON AXIAL SHIMS:z2x2y2:0,z2xy:0,zx3:0,zy3:0,z4x:0,z4y:0;"
$$ "4:AUTOMATION:method,wshim,load,,spin:0,gain:0,alock,loc:0;"
$$ "4:SPECIAL:temp;"
$$ 0 
$$ dglp 2 2 8 0 0 4 1 7 1 64
$$ 1 "1(lpfilt):LP:lpalg,lpopt,lpfilt:0,lpnupts:0,strtlp:0,lpext:0,strtext:0;2(lpfilt1):LP 1:lpalg1,lpopt1,lpfilt1:0,lpnupts1:0,strtlp1:0,lpext1:0,strtext1:0;3(lpfilt2):LP 2:lpalg2,lpopt2,lpfilt2:0,lpnupts2:0,strtlp2:0,lpext2:0,strtext2:0;4:LP OUTPUT:lpprint(lpfilt):0,lptrace(lpfilt):0,lpprint1(lpfilt1):0,lptrace1(lpfilt1):0,lpprint2(lpfilt2):0,lptrace2(lpfilt2):0;"
$$ 0 
$$ dg2 2 2 8 0 0 4 1 4 1 64
$$ 6 "1:1st DECOUPLING:dfrq:3,dn,dpwr:0,dof:1,dm,dmm,dmf:0,dseq,dres:1,homo;"
$$ "2(numrfch>2):2nd DECOUPLING:dfrq2:3,dn2,dpwr2:0,dof2:1,dm2,dmm2,dmf2:0,dseq2,dres2:1,homo2;"
$$ "2(numrfch>3):3rd DECOUPLING:dfrq3:3,dn3,dpwr3:0,dof3:1,dseq3,dres3:1,homo3;"
$$ "3(ni2):3D ACQUISITION:d3:3,sw2:1,ni2:0,phase2:0;"
$$ "3(ni2):3D DISPLAY:rp2:1,lp2:1;"
$$ "4(ni2):3D PROCESSING:lb2:3,sb2:3,sbs2(sb2):3,gf2:3,gfs2(gf2):3,awc2:3,wtfile2,proc2,fn2:0;"
$$ 0 
$$ dgssm 2 2 8 0 0 4 1 6 1 64
$$ 1 "1:WET:wet,gzlvlw,gtw:6,gswet:6,dz:6;1:C13 WET:c13wet,dofwet:1,dpwrwet,dmfwet;2:WETshapes:wetshape1,wetshape2,wetshape3,wetshape4;3:WETpowers:wetpwr1,wetpwr2,wetpwr3,wetpwr4;3:WETpulses:pwwet1:3,pwwet2:3,pwwet3:3,pwwet4:3;4:PRESAT:satmode,satpwr,satdly:3,satfrq:1;"
$$ 0 
$$ dgss 2 2 8 0 0 4 1 6 1 64
$$ 1 "1:WET:wet,wetshape,wetpwr,pwwet:3,composit,compshape,gzlvlw,gtw:6,gswet:6,dz:6;2:C13 WET:c13wet,dofwet:1,dpwrwet,dmfwet,decwavewet;4:PRESAT:satmode,satpwr,satdly:3,satfrq:1;"
$$ 0 
$$ displaymode 4 2 9.99999984307e+17 -9.99999984307e+17 0 4 1 0 1 64
$$ 1 "r"
$$ 0 
$$ disCmd 2 2 8 0 0 4 1 0 1 64
$$ 1 ""
$$ 0 
$$ dlp 7 1 10 10 10 2 1 8194 0 64
$$ 1 10 
$$ 0 
$$ dmg1 2 2 8 0 0 4 1 0 1 64
$$ 1 "ph1"
$$ 4 "" "av1" "ph1" "pwr1" 
$$ dmfwet 7 1 32767 0 0 2 1 0 1 64
$$ 1 5517 
$$ 0 
$$ dmf 7 1 11 11 11 2 1 8194 1 64
$$ 1 35088 
$$ 0 
$$ dm2 4 2 4 0 0 2 1 0 1 64
$$ 1 "n"
$$ 4 "a" "n" "s" "y" 
$$ dmf2 7 1 2000000 1 0 2 1 2 1 64
$$ 1 32258 
$$ 0 
$$ dmg 2 2 2 0 0 4 1 3 1 64
$$ 1 "ph"
$$ 0 
$$ dmmwet 2 2 8 0 0 2 1 0 1 64
$$ 1 "w"
$$ 0 
$$ dmm2 4 2 4 0 0 2 1 0 1 64
$$ 1 "c"
$$ 9 "c" "f" "g" "m" "p" "r" "u" "w" "x" 
$$ dmm 4 2 4 0 0 2 1 0 1 64
$$ 1 "ccp"
$$ 9 "c" "f" "g" "m" "p" "r" "u" "w" "x" 
$$ dn 2 2 4 0 0 2 1 8 1 64
$$ 1 "C13"
$$ 0 
$$ dn2 2 2 8 0 0 2 1 8 1 64
$$ 1 ""
$$ 0 
$$ dopwCal 2 2 8 0 0 2 1 256 1 64
$$ 3 "n"
$$ "4.0"
$$ "1.0"
$$ 0 
$$ dnbipshp 2 2 8 0 0 2 1 0 1 64
$$ 1 "hard"
$$ 0 
$$ dn4ref 2 2 8 0 0 4 1 1 1 64
$$ 1 ""
$$ 0 
$$ dn3ref 2 2 8 0 0 4 1 1 1 64
$$ 1 ""
$$ 0 
$$ dn2shapes 2 2 8 0 0 2 1 256 1 64
$$ 3 ""
$$ ""
$$ ""
$$ 0 
$$ dn3shapes 2 2 8 0 0 2 1 256 1 64
$$ 3 ""
$$ ""
$$ ""
$$ 0 
$$ dnbippwr 1 1 9 9 9 2 1 8192 1 64
$$ 1 61 
$$ 0 
$$ dnbippw 6 1 1000000 0 0.025 2 1 0 1 64
$$ 1 30.2 
$$ 0 
$$ dof 5 1 8 8 8 2 1 8202 1 64
$$ 1 -719.5 
$$ 0 
$$ dnshapes 2 2 8 0 0 2 1 256 1 64
$$ 3 ""
$$ ""
$$ ""
$$ 0 
$$ dnref 2 2 8 0 0 4 1 1 1 64
$$ 1 "Me4Si, 1% in CDCl3"
$$ 0 
$$ dod 3 1 14 14 14 2 1 8194 1 64
$$ 1 0.00999999977648 
$$ 0 
$$ dofwet 5 1 1000000000 -1000000000 0 2 1 0 1 64
$$ 1 0 
$$ 0 
$$ dof2 5 1 16 16 16 2 1 8202 1 64
$$ 1 0 
$$ 0 
$$ dpwrwet 1 1 9.99999984307e+17 -9.99999984307e+17 0 2 1 0 1 64
$$ 1 39 
$$ 0 
$$ dpatwet 2 2 8 0 0 2 1 0 1 64
$$ 1 "waltz16"
$$ 0 
$$ dotflag 2 2 8 0 0 4 1 0 1 64
$$ 1 "n"
$$ 2 "n" "y" 
$$ doscout 7 1 10 -10 1 2 1 0 0 64
$$ 1 0 
$$ 0 
$$ dp 2 2 1 0 0 2 1 0 1 64
$$ 1 "y"
$$ 2 "y" "n" 
$$ dpwr 1 1 9 9 9 2 1 8194 1 64
$$ 1 38 
$$ 0 
$$ dpf_wc2 1 1 9.99999984307e+17 -9.99999984307e+17 0 4 1 0 1 64
$$ 1 300 
$$ 0 
$$ dpwr2 1 1 18 18 18 2 1 8194 1 64
$$ 1 1 
$$ 0 
$$ dres2 7 1 360 1 0 2 1 0 1 64
$$ 1 1 
$$ 0 
$$ dreffrq2 1 1 9.99999984307e+17 -9.99999984307e+17 0 2 1 0 1 64
$$ 1 0 
$$ 0 
$$ dreffrq 1 1 9.99999984307e+17 -9.99999984307e+17 0 2 1 0 1 64
$$ 1 150.760568009 
$$ 0 
$$ dres 7 1 360 1 0 2 1 0 1 64
$$ 1 9 
$$ 0 
$$ dsSelect 7 1 32767 0 0 4 1 0 1 64
$$ 1 1 
$$ 0 
$$ dreswet 1 1 9.99999984307e+17 -9.99999984307e+17 0 2 1 0 1 64
$$ 1 90 
$$ 0 
$$ prgd2 3 1 14 14 14 2 1 8192 1 64
$$ 1 0.0002 
$$ 0 
$$ lpfilt 7 1 32767 1 1 3 1 0 1 64
$$ 1 32 
$$ 0 
$$ hdpwr 7 1 49 -16 1 2 1 2 1 64
$$ 1 1 
$$ 0 
$$ ftproc 1 1 9.99999984307e+17 -9.99999984307e+17 0 3 1 256 1 64
$$ 2 1 0 
$$ 0 
$$ fdffile 2 2 8 0 0 3 1 0 1 64
$$ 1 ""
$$ 0 
$$ execprocess 2 2 8 0 0 4 1 0 1 64
$$ 1 ""
$$ 0 
$$ dutyc 1 1 9.99999984307e+17 -9.99999984307e+17 0 2 1 0 1 64
$$ 1 0.1 
$$ 0 
$$ dss_sc 1 1 9.99999984307e+17 -9.99999984307e+17 0 4 1 0 1 64
$$ 1 0 
$$ 0 
$$ dseqwet 2 2 8 0 0 2 1 0 1 64
$$ 1 "waltz16"
$$ 0 
$$ dseq2 2 2 8 0 0 2 1 0 1 64
$$ 1 ""
$$ 0 
$$ dss_wc 1 1 9.99999984307e+17 -9.99999984307e+17 0 4 1 0 1 64
$$ 1 245.80133291 
$$ 0 
$$ dss_sc2 1 1 9.99999984307e+17 -9.99999984307e+17 0 4 1 0 1 64
$$ 1 0 
$$ 0 
$$ dss_wc2 1 1 9.99999984307e+17 -9.99999984307e+17 0 4 1 0 1 64
$$ 1 134.006822058 
$$ 0 
$$ emailaddr 2 2 8 0 0 4 1 0 1 64
$$ 1 ""
$$ 0 
$$ eOptions 2 2 8 0 0 4 1 264 1 64
$$ 1 ""
$$ 0 
$$ dz 3 1 14 14 14 2 1 8192 1 64
$$ 1 1e-05 
$$ 0 
$$ emessage 4 2 4 0 0 2 1 0 1 64
$$ 1 "n"
$$ 0 
$$ emailwhen 2 2 8 0 0 2 1 0 1 64
$$ 1 ""
$$ 0 
$$ f2SW 2 2 8 0 0 2 1 1 1 64
$$ 1 ""
$$ 0 
$$ exppath 2 2 8 0 0 2 1 0 1 64
$$ 1 "/home/LMQPN/vnmrsys/exp2/acqfil"
$$ 0 
$$ explist 2 2 8 0 0 2 1 256 1 64
$$ 1 "gHSQCAD_001"
$$ 0 
$$ explabel 2 2 8 0 0 2 1 0 1 64
$$ 1 "gHSQCAD"
$$ 0 
$$ f1coef 2 2 8 0 0 3 1 1 1 64
$$ 1 "1 0 1 0 0 -1 0 1"
$$ 0 
$$ f1SW 2 2 8 0 0 2 1 1 1 64
$$ 1 "setsw1(dn,190,-10)"
$$ 0 
$$ fb 7 1 6 6 6 2 1 8203 1 64
$$ 1 4000 
$$ 0 
$$ fadflg 4 2 4 0 0 2 1 0 1 64
$$ 1 "n"
$$ 0 
$$ faculty 2 2 8 0 0 2 1 0 1 64
$$ 1 ""
$$ 0 
$$ fdfdir 2 2 8 0 0 3 1 0 1 64
$$ 1 ""
$$ 0 
$$ filtfile 2 2 8 0 0 2 1 0 1 64
$$ 1 ""
$$ 0 
$$ filename 2 2 8 0 0 2 1 1 1 64
$$ 1 "gHSQCAD_01"
$$ 0 
$$ fidid 2 2 8 0 0 2 1 0 1 64
$$ 1 ""
$$ 0 
$$ file 2 2 6 0 0 2 1 3 1 64
$$ 1 "/home/LMQPN/vnmrsys/data/2018/Allison_BRA213A6P2_1219_20180620_01/gHSQCAD_01.fid"
$$ 0 
$$ filter 7 1 1000000000 0 1 2 1 2 1 64
$$ 1 54.0999984741 
$$ 0 
$$ fn1 7 1 524288 64 -2 3 1 1 1 64
$$ 1 2048 
$$ 0 
$$ findfrqflg 4 2 4 0 0 2 1 0 1 64
$$ 1 "n"
$$ 0 
$$ fn 7 1 524288 64 -2 3 1 1 1 64
$$ 1 4096 
$$ 0 
$$ fpmult 1 1 1000000000 0 0 3 1 0 0 64
$$ 1 1 
$$ 0 
$$ fpmult1 1 1 1000000000 0 0 3 2 0 0 64
$$ 1 0.5 
$$ 0 
$$ gt8 3 1 14 14 14 2 1 8192 1 64
$$ 1 0.001 
$$ 0 
$$ gt1 3 1 14 14 14 2 1 8192 1 64
$$ 1 0.001 
$$ 0 
$$ go_id 2 2 8 0 0 2 1 7 1 64
$$ 1 "exp2.LMQPN.nmr600_1529502846_070659"
$$ 0 
$$ gf1 1 1 100000 0 0 3 1 1 1 64
$$ 1 0.006113108925 
$$ 0 
$$ gain 1 1 60 0 2 2 1 0 1 64
$$ 1 48 
$$ 0 
$$ fzoom 7 1 32767 0 0 4 1 0 1 64
$$ 1 0 
$$ 0 
$$ gf 1 1 100000 0 0 3 1 1 1 64
$$ 1 0.0522289152 
$$ 0 
$$ gfs1 1 1 1000 -1000 0.001 3 1 1 0 64
$$ 1 0 
$$ 0 
$$ gfs 1 1 1000 -1000 0.001 3 1 1 0 64
$$ 1 0 
$$ 0 
$$ go_Options 2 2 8 0 0 2 1 7 1 64
$$ 2 "au"
$$ "wait"
$$ 0 
$$ gswet 3 1 14 14 14 2 1 8192 1 64
$$ 1 0.002 
$$ 0 
$$ gstab2 3 1 14 14 14 2 1 8192 1 64
$$ 1 0.0005 
$$ 0 
$$ gstab 3 1 14 14 14 2 1 8192 1 64
$$ 1 0.0005 
$$ 0 
$$ gt0 3 1 14 14 14 2 1 8192 1 64
$$ 1 0.0016 
$$ 0 
$$ gt4 3 1 14 14 14 2 1 8192 1 64
$$ 1 0.001 
$$ 0 
$$ gt2 3 1 14 14 14 2 1 8192 1 64
$$ 1 0.001 
$$ 0 
$$ gt3 3 1 14 14 14 2 1 8192 1 64
$$ 1 0.001 
$$ 0 
$$ gt6 3 1 14 14 14 2 1 8192 1 64
$$ 1 0.001 
$$ 0 
$$ gt5 3 1 14 14 14 2 1 8192 1 64
$$ 1 0.001 
$$ 0 
$$ gt7 3 1 14 14 14 2 1 8192 1 64
$$ 1 0.001 
$$ 0 
$$ gzlvl4 1 1 1000000 -1000000 1 2 1 0 1 64
$$ 1 1636 
$$ 0 
$$ gzlvl0 1 1 1000000 -1000000 1 2 1 0 1 64
$$ 1 4090 
$$ 0 
$$ gtw 3 1 14 14 14 2 1 8192 1 64
$$ 1 0.002 
$$ 0 
$$ gtD 3 1 14 14 14 2 1 8192 1 64
$$ 1 0 
$$ 0 
$$ gt9 3 1 14 14 14 2 1 8192 1 64
$$ 1 0.001 
$$ 0 
$$ gtE 3 1 14 14 14 2 1 8192 1 64
$$ 1 0.002 
$$ 0 
$$ gxppars 2 2 8 0 0 2 1 0 1 64
$$ 1 ""
$$ 0 
$$ gzlvl2 1 1 1000000 -1000000 1 2 1 0 1 64
$$ 1 818 
$$ 0 
$$ gzlvl1 1 1 1000000 -1000000 1 2 1 0 1 64
$$ 1 409 
$$ 0 
$$ gzlvl3 1 1 1000000 -1000000 1 2 1 0 1 64
$$ 1 1227 
$$ 0 
$$ gzlvlD 1 1 1000000 -1000000 1 2 1 0 1 64
$$ 1 0 
$$ 0 
$$ gzlvl8 1 1 1000000 -1000000 1 2 1 0 1 64
$$ 1 3272 
$$ 0 
$$ gzlvl6 1 1 1000000 -1000000 1 2 1 0 1 64
$$ 1 2454 
$$ 0 
$$ gzlvl5 1 1 1000000 -1000000 1 2 1 0 1 64
$$ 1 2045 
$$ 0 
$$ gzlvl7 1 1 1000000 -1000000 1 2 1 0 1 64
$$ 1 2863 
$$ 0 
$$ gzlvl9 1 1 1000000 -1000000 1 2 1 0 1 64
$$ 1 3681 
$$ 0 
$$ hdfrqw 1 1 9.99999984307e+17 -9.99999984307e+17 0 2 1 256 0 64
$$ 1 10 
$$ 0 
$$ gzlvlw 1 1 9.99999984307e+17 -9.99999984307e+17 0 2 1 0 1 64
$$ 1 10245 
$$ 0 
$$ gzlvlE 1 1 1000000 -1000000 1 2 1 0 1 64
$$ 1 4098 
$$ 0 
$$ hdfrqc 5 1 1000000000 -1000000000 0 2 1 256 0 64
$$ 1 0 
$$ 0 
$$ hdof 5 1 7 7 7 2 1 8194 1 64
$$ 1 0 
$$ 0 
$$ hdmf 1 1 9.99999984307e+17 -9.99999984307e+17 0 2 1 0 1 64
$$ 1 600 
$$ 0 
$$ hdpsmode 4 2 4 0 0 2 1 0 1 64
$$ 1 "n"
$$ 0 
$$ jemult 7 1 32767 0 0 2 1 0 1 64
$$ 1 1 
$$ 0 
$$ il 2 2 1 0 0 2 1 0 1 64
$$ 1 "n"
$$ 2 "y" "n" 
$$ homo2 4 2 4 0 0 2 1 0 1 64
$$ 1 "n"
$$ 2 "n" "y" 
$$ hdseq 2 2 8 0 0 2 1 0 1 64
$$ 1 ""
$$ 0 
$$ hdres 1 1 9.99999984307e+17 -9.99999984307e+17 0 2 1 0 1 64
$$ 1 9 
$$ 0 
$$ hdpwrf 1 1 4095 0 0 2 1 0 1 64
$$ 1 4095 
$$ 0 
$$ ho 1 1 500 -500 0 4 1 1 1 64
$$ 1 -50.2678565979 
$$ 0 
$$ hdwave 2 2 8 0 0 2 1 0 1 64
$$ 1 "SEDUCE1"
$$ 0 
$$ homo 2 2 8 0 0 2 1 8 1 64
$$ 1 "n"
$$ 2 "n" "y" 
$$ hsgt 3 1 14 14 14 2 1 8192 1 64
$$ 1 0.002 
$$ 0 
$$ hsglvl 1 1 1000000 -1000000 1 2 1 0 1 64
$$ 1 4908 
$$ 0 
$$ hs 4 2 4 0 0 2 1 0 1 64
$$ 1 "nn"
$$ 2 "n" "y" 
$$ hzmm 1 1 1000000000 -1000000000 0 4 1 11 1 64
$$ 1 219.12183918 
$$ 0 
$$ hst 3 1 0.02 0 2.5e-08 2 1 2 1 64
$$ 1 0.00800000037998 
$$ 0 
$$ ident 2 2 8 0 0 3 1 0 1 64
$$ 1 ""
$$ 0 
$$ investigator 2 2 8 0 0 4 1 0 1 64
$$ 1 ""
$$ 0 
$$ ins2ref 1 1 9.99999984307e+17 -9.99999984307e+17 0 4 1 0 1 64
$$ 1 1 
$$ 0 
$$ ins 3 1 8190 0 1e-07 4 1 3 1 64
$$ 1 100 
$$ 0 
$$ in 4 2 1 0 0 2 1 0 1 64
$$ 1 "n"
$$ 3 "n" "w" "y" 
$$ ins2 1 1 9.99999984307e+17 -9.99999984307e+17 0 4 1 0 1 64
$$ 1 1 
$$ 0 
$$ intmod 2 2 8 0 0 4 1 0 1 64
$$ 1 "off"
$$ 3 "off" "partial" "full" 
$$ insref 1 1 9.99999984307e+17 -9.99999984307e+17 0 4 1 0 0 64
$$ 1 1 
$$ 0 
$$ intstd 2 2 8 0 0 2 1 0 1 64
$$ 1 ""
$$ 0 
$$ iswt 1 1 9.99999984307e+17 -9.99999984307e+17 0 2 1 0 1 64
$$ 1 0 
$$ 0 
$$ io 1 1 500 -500 0.1 4 1 1 1 64
$$ 1 10 
$$ 0 
$$ invgcal 1 1 1000000 -1000000 1 2 1 0 1 64
$$ 1 409 
$$ 0 
$$ is 1 1 1000000000 1e-06 0 4 1 3 1 64
$$ 1 1023.72858758 
$$ 0 
$$ j1min 1 1 9.99999984307e+17 -9.99999984307e+17 0 2 1 0 1 64
$$ 1 130 
$$ 0 
$$ j1max 1 1 9.99999984307e+17 -9.99999984307e+17 0 2 1 0 1 64
$$ 1 165 
$$ 0 
$$ j1xh 1 1 9.99999984307e+17 -9.99999984307e+17 0 2 1 0 1 64
$$ 1 146 
$$ 0 
$$ load 2 2 4 0 0 2 1 3 1 64
$$ 1 "n"
$$ 2 "y" "n" 
$$ lb 1 1 100000 -100000 0 3 1 1 0 64
$$ 1 1.5 
$$ 0 
$$ jnxh 1 1 9.99999984307e+17 -9.99999984307e+17 0 2 1 0 1 64
$$ 1 8 
$$ 0 
$$ jnmax 1 1 9.99999984307e+17 -9.99999984307e+17 0 2 1 0 1 64
$$ 1 8 
$$ 0 
$$ jfilter 4 2 4 0 0 2 1 0 1 64
$$ 1 "y"
$$ 0 
$$ jnmin 1 1 9.99999984307e+17 -9.99999984307e+17 0 2 1 0 1 64
$$ 1 5 
$$ 0 
$$ jscaleU 7 1 32767 0 0 2 1 0 1 64
$$ 1 0 
$$ 0 
$$ jscaleD 7 1 32767 0 0 2 1 0 1 64
$$ 1 0 
$$ 0 
$$ layout 2 2 8 0 0 4 1 0 1 64
$$ 1 "gHSQCAD"
$$ 0 
$$ lifrq 1 1 1000000000 -1000000000 0 4 1 0 1 64
$$ 59 16963.7225579 16860.8853115 12679.9430658 12610.2791246 11252.3851607 11180.5096658 10242.8109024 10155.4545318 10109.0119044 10018.3382032 9788.33661971 9735.25933122 9735.25933122 9621.36431632 9258.66951162 9164.67847991 9163.57270307 9058.52390292 9057.41812608 8957.89821015 8534.38567905 8448.13508524 8447.0293084 8343.0862851 8203.7584028 8136.30601534 8043.42076048 7941.68929087 7915.15064662 7814.52495385 7802.36140857 7706.15882318 7678.51440209 7525.91719767 7524.81142082 7320.24270475 7320.24270475 7291.49250682 7291.49250682 7222.93434252 7222.93434252 7052.6447086 7050.43315491 6992.93275904 6991.8269822 6830.38356303 6829.27778619 6783.9409356 6783.9409356 6475.42919623 6475.42919623 6253.16805066 6250.95649697 6097.25351571 6096.14773887 5755.56847103 5458.1145001 5355.27725364 0 
$$ 0 
$$ lcpeak_ 7 1 32767 0 0 2 1 32768 1 64
$$ 1 0 
$$ 0 
$$ lb1 1 1 100000 -100000 0 3 1 1 0 64
$$ 1 0.318309992552 
$$ 0 
$$ liamp 1 1 1000000000 0 0 4 1 0 0 64
$$ 59 -0.387207355408 0.543389216065 -1.2574480325 0.0638865232468 -0.54973077774 0.0503660440445 -0.35247695446 0.580910086632 0.037416934967 0.11615729332 0.0247150659561 0.0235435962677 0 0.670405983925 0.100332975388 0.588562458754 0.00050938129425 1.4213501513 0.00458335876465 0.824016809464 0.363547325134 0.68124628067 0.000657558441162 1.23852229118 0.195513725281 0.135161399841 0.173701763153 0.636059761047 0.0283174514771 0.736463546753 0.00960206985474 0.649852275848 0.0286431312561 1.90156364441 0.00740623474121 22.5059652328 0 0.245943069458 0 0.633495330811 0 3.73263549805 0.00402069091797 0.11937713623 0.00107192993164 5.0704574585 0.00422286987305 0.136631011963 0 12.2947311401 0 6.13641357422 0.0149726867676 2.6863861084 0.0072021484375 7.83758926392 0.583351135254 1.95561981201 0.478294372559 
$$ 0 
$$ llfrq 1 1 1000000000 -1000000000 0 4 1 0 0 64
$$ 1 7444.74106941 
$$ 0 
$$ llamp 1 1 1000000000 0 0 4 1 0 0 64
$$ 1 0.000511424790602 
$$ 0 
$$ lllabel 2 2 8 0 0 3 1 0 1 64
$$ 1 ""
$$ 0 
$$ longlist 2 2 8 0 0 2 1 0 1 64
$$ 1 ""
$$ 0 
$$ lockfreq_ 5 1 160 0 1e-07 2 1 9 1 64
$$ 1 92.037 
$$ 0 
$$ locdir 2 2 8 0 0 2 1 0 1 64
$$ 1 ""
$$ 0 
$$ loc_ 7 1 12 12 12 2 1 8201 0 64
$$ 1 0 
$$ 0 
$$ lockphase_ 1 1 360 0 1 2 1 65552 1 64
$$ 1 128 
$$ 0 
$$ lockgain_ 1 1 48 0 1 2 1 65552 1 64
$$ 1 21 
$$ 0 
$$ lockpower_ 1 1 68 0 1 2 1 65552 1 64
$$ 1 32 
$$ 0 
$$ lpalg 2 2 8 0 0 3 1 0 1 64
$$ 1 "lpfft"
$$ 0 
$$ lp 1 1 3600 -3600 0.1 4 1 3 1 64
$$ 1 0 
$$ 0 
$$ lot 2 2 8 0 0 2 1 0 1 64
$$ 1 ""
$$ 0 
$$ lp1 1 1 3600 -3600 0.1 4 1 3 1 64
$$ 1 0 
$$ 0 
$$ lpext 7 1 1000000 0 1 3 1 0 1 64
$$ 1 1 
$$ 0 
$$ lpalg1 2 2 8 0 0 3 1 0 1 64
$$ 1 "lpfft"
$$ 0 
$$ lpext1 7 1 1000000 0 1 3 1 0 1 64
$$ 1 200 
$$ 0 
$$ phfid1 1 1 3600 -3600 0.1 3 1 0 0 64
$$ 1 0 
$$ 0 
$$ n3 2 2 6 0 0 4 1 3 1 64
$$ 1 "n"
$$ 0 
$$ lvl 1 1 1000000000 -1000000000 0 4 1 1 1 64
$$ 1 0 
$$ 0 
$$ lpprint1 7 1 63 0 1 3 1 0 1 64
$$ 1 0 
$$ 0 
$$ lpopt 2 2 8 0 0 3 1 0 1 64
$$ 1 "b"
$$ 0 
$$ lpnupts 7 1 1000000 1 1 3 1 0 1 64
$$ 1 64 
$$ 0 
$$ lpfilt1 7 1 32767 1 1 3 1 0 1 64
$$ 1 4 
$$ 0 
$$ lpnupts1 7 1 1000000 1 1 3 1 0 1 64
$$ 1 200 
$$ 0 
$$ lpprint 7 1 63 0 1 3 1 0 1 64
$$ 1 0 
$$ 0 
$$ lpopt1 2 2 8 0 0 3 1 0 1 64
$$ 1 "f"
$$ 0 
$$ lsfrq 1 1 9.99999984307e+17 -9.99999984307e+17 0 3 1 0 0 64
$$ 1 0 
$$ 0 
$$ lptrace1 7 1 32767 0 1 3 1 0 1 64
$$ 1 0 
$$ 0 
$$ lptrace 7 1 32767 0 1 3 1 0 1 64
$$ 1 0 
$$ 0 
$$ lsfid 7 1 64000 -64000 1 3 1 0 0 64
$$ 1 0 
$$ 0 
$$ lsfrq1 1 1 9.99999984307e+17 -9.99999984307e+17 0 3 1 0 0 64
$$ 1 0 
$$ 0 
$$ mixN 3 1 14 14 14 2 1 8192 1 64
$$ 1 0.5 
$$ 0 
$$ method 2 2 6 0 0 2 1 3 1 64
$$ 1 "z1z2"
$$ 0 
$$ mass 1 1 9.99999984307e+17 0 0 2 1 8 1 64
$$ 1 0 
$$ 0 
$$ macro 2 2 6 0 0 4 1 3 1 64
$$ 1 ""
$$ 0 
$$ math 2 2 1 0 0 3 1 3 1 64
$$ 1 "f"
$$ 3 "d" "f" "i" 
$$ mfslp 4 2 4 0 0 2 1 0 1 64
$$ 1 "n"
$$ 0 
$$ mult 1 1 9.99999984307e+17 -9.99999984307e+17 0 2 1 0 1 64
$$ 1 2 
$$ 0 
$$ modules 2 2 8 0 0 2 1 1 1 64
$$ 1 "presat wet gradient quant par2D Dch_adiabatic"
$$ 0 
$$ molecularmass 1 1 9.99999984307e+17 0 0 2 1 8 1 64
$$ 1 0 
$$ 0 
$$ n1 2 2 6 0 0 4 1 3 1 64
$$ 1 ""
$$ 0 
$$ n2 2 2 6 0 0 4 1 3 1 64
$$ 1 "n"
$$ 0 
$$ oscoef 7 1 49999 3 2 2 1 1 0 64
$$ 1 31 
$$ 0 
$$ notebook 2 2 8 0 0 2 1 0 1 64
$$ 1 ""
$$ 0 
$$ newmodules 2 2 8 0 0 2 1 1 1 64
$$ 1 ""
$$ 0 
$$ nameprefix 2 2 8 0 0 2 1 9 1 64
$$ 1 "Allison_BRA213A6P2_1219"
$$ 0 
$$ name 2 2 8 0 0 3 1 0 1 64
$$ 1 ""
$$ 0 
$$ ni 7 1 32767 0 0 2 1 0 1 64
$$ 1 200 
$$ 0 
$$ nullflg 4 2 4 0 0 2 1 0 1 64
$$ 1 "y"
$$ 0 
$$ nt 7 1 1000000000 1 1 2 1 2 1 64
$$ 1 48 
$$ 0 
$$ np 7 1 524288 32 2 2 1 11 1 64
$$ 1 5434 
$$ 0 
$$ null 3 1 14 14 14 2 1 8192 1 64
$$ 1 0 
$$ 0 
$$ obsSW 2 2 8 0 0 2 1 1 1 64
$$ 1 "setsw(21.1,-9.1)"
$$ 0 
$$ numvch 7 1 32767 0 0 2 1 256 1 64
$$ 4 4 2 1 0 
$$ 0 
$$ operator_ 2 2 128 0 0 2 1 32772 1 64
$$ 1 "LMQPN"
$$ 0 
$$ paramChanged 1 1 9.99999984307e+17 -9.99999984307e+17 0 2 1 0 1 64
$$ 1 0 
$$ 0 
$$ oversamp 7 1 68 0 1 2 1 9 1 64
$$ 1 1 
$$ 0 
$$ osfilt 2 2 8 0 0 2 1 0 1 64
$$ 1 ""
$$ 5 "a" "A" "b" "B" "" 
$$ osfb 1 1 100000 0 0 2 1 1 0 64
$$ 1 0 
$$ 0 
$$ oslsfrq 1 1 9.99999984307e+17 -9.99999984307e+17 0 2 1 1 0 64
$$ 1 0 
$$ 0 
$$ pad 3 1 14 14 14 2 1 8194 1 64
$$ 1 0.5 
$$ 0 
$$ p1 6 1 13 13 13 2 1 8194 1 64
$$ 1 0 
$$ 0 
$$ page 2 2 8 0 0 2 1 0 1 64
$$ 1 ""
$$ 0 
$$ parversion 1 1 9.99999984307e+17 -9.99999984307e+17 0 2 1 4 1 64
$$ 1 5.1 
$$ 0 
$$ parstyle_ 2 2 8 0 0 4 1 0 1 64
$$ 1 "ppa"
$$ 0 
$$ parlabel 2 2 8 0 0 2 1 5 1 64
$$ 1 "gHSQCAD"
$$ 0 
$$ parver 2 2 8 0 0 2 1 0 1 64
$$ 1 "VnmrJ VERSION 4.2 REVISION A"
$$ 0 
$$ phfid 1 1 3600 -3600 0.1 3 1 0 0 64
$$ 1 0 
$$ 0 
$$ phase 7 1 8 0 1 2 1 0 1 64
$$ 2 1 2 
$$ 0 
$$ pltmod 2 2 8 0 0 4 1 0 1 64
$$ 1 "fixed"
$$ 5 "off" "fixed" "full" "variable" "user" 
$$ pipeistIter 2 2 8 0 0 3 1 0 1 64
$$ 1 "1024"
$$ 0 
$$ pipeQ1 2 2 8 0 0 3 1 0 1 64
$$ 2 "0"
$$ "0"
$$ 0 
$$ pipeGLB 2 2 8 0 0 3 1 0 1 64
$$ 2 "4"
$$ "4"
$$ 0 
$$ pipeELB 2 2 8 0 0 3 1 0 1 64
$$ 2 "0"
$$ "0"
$$ 0 
$$ pipeGOFF 2 2 8 0 0 3 1 0 1 64
$$ 2 "0"
$$ "0"
$$ 0 
$$ pipeQ3 2 2 8 0 0 3 1 0 1 64
$$ 2 "0"
$$ "0"
$$ 0 
$$ pipeQ2 2 2 8 0 0 3 1 0 1 64
$$ 2 "0"
$$ "0"
$$ 0 
$$ pipeistCMult 2 2 8 0 0 3 1 0 1 64
$$ 1 "0.3"
$$ 0 
$$ pkpick_ 2 2 8 0 0 4 1 0 1 64
$$ 1 ""
$$ 0 
$$ pipeistTMult 2 2 8 0 0 3 1 0 1 64
$$ 1 "0.7"
$$ 0 
$$ pipeistMaxRes 2 2 8 0 0 3 1 0 1 64
$$ 1 "1"
$$ 0 
$$ plotoption 2 2 8 0 0 4 1 0 1 64
$$ 7 "plarray"
$$ "axis"
$$ "comments"
$$ "params"
$$ "logo"
$$ "header"
$$ "miniplot"
$$ 0 
$$ plocklist 2 2 8 0 0 2 1 1 1 64
$$ 1 ""
$$ 0 
$$ plt2Darg 2 2 8 0 0 4 1 272 1 64
$$ 8 "both"
$$ "20"
$$ "1.3"
$$ "f1"
$$ "f2"
$$ ""
$$ ""
$$ ""
$$ 0 
$$ pplvl_cf 1 1 9.99999984307e+17 -9.99999984307e+17 0 2 1 0 1 64
$$ 1 1 
$$ 0 
$$ position1 2 2 8 0 0 3 1 0 1 64
$$ 1 ""
$$ 0 
$$ pmode 2 2 8 0 0 3 1 0 1 64
$$ 1 "full"
$$ 0 
$$ pltopt 4 2 4 0 0 2 1 0 1 64
$$ 1 "y"
$$ 0 
$$ pp 6 1 13 13 13 2 1 8192 1 64
$$ 1 15 
$$ 0 
$$ position2 2 2 8 0 0 3 1 0 1 64
$$ 1 ""
$$ 0 
$$ pplvl 1 1 63 -16 1 2 1 0 1 64
$$ 1 55 
$$ 0 
$$ presatinit 4 2 4 0 0 2 1 0 1 64
$$ 1 "n"
$$ 0 
$$ preacq 6 1 13 13 13 2 1 8192 0 64
$$ 1 0 
$$ 0 
$$ prcopt 4 2 4 0 0 2 1 0 1 64
$$ 1 "y"
$$ 0 
$$ presatgh2 1 1 9.99999984307e+17 -9.99999984307e+17 0 2 1 0 1 64
$$ 1 41.0074601419 
$$ 0 
$$ prgcycle 7 1 32767 0 0 2 1 8 1 64
$$ 1 2 
$$ 0 
$$ prescan 2 2 8 0 0 3 1 256 1 64
$$ 11 "Not done"
$$ "Not done"
$$ "off"
$$ "off"
$$ "off"
$$ "off"
$$ "off"
$$ "on"
$$ "on"
$$ ""
$$ ""
$$ 0 
$$ prgd1 3 1 14 14 14 2 1 8192 1 64
$$ 1 0.0002 
$$ 0 
$$ th 1 1 1000000000 0 0 4 1 1 1 64
$$ 1 3 
$$ 0 
$$ sb 1 1 1000 -1000 0 3 1 0 0 64
$$ 1 0 
$$ 0 
$$ pwxlvlS6 1 1 9 9 9 2 1 8192 1 64
$$ 1 60 
$$ 0 
$$ pwwet3 6 1 1000000 0 0.025 2 1 0 1 64
$$ 1 1000 
$$ 0 
$$ proc1 2 2 10 0 0 3 2 1 1 64
$$ 1 "lp"
$$ 0 
$$ priority 7 1 32768 0 1 2 1 0 1 64
$$ 1 5 
$$ 0 
$$ prggt 3 1 14 14 14 2 1 8192 1 64
$$ 1 0.001 
$$ 0 
$$ prggstab 3 1 14 14 14 2 1 8192 1 64
$$ 1 0.0005 
$$ 0 
$$ prgflg 4 2 4 0 0 2 1 8 1 64
$$ 1 "n"
$$ 0 
$$ prgpw 6 1 13 13 13 2 1 8192 1 64
$$ 1 8.3 
$$ 0 
$$ prggzlvl 1 1 1000000 -1000000 1 2 1 0 1 64
$$ 1 15983 
$$ 0 
$$ probetype_ 2 2 8 0 0 2 1 0 1 64
$$ 1 "liquids"
$$ 0 
$$ probe_ 2 2 8 0 0 2 1 8 1 64
$$ 1 "One_NMR_W023"
$$ 0 
$$ probestyle_ 2 2 8 0 0 2 1 0 1 64
$$ 1 "db"
$$ 0 
$$ proc 2 2 10 0 0 3 1 1 1 64
$$ 1 "ft"
$$ 0 
$$ pslabel 2 2 8 0 0 2 1 11 1 64
$$ 1 "gHSQCAD"
$$ 0 
$$ protocols 2 2 8 0 0 3 1 0 1 64
$$ 1 ""
$$ 0 
$$ procdim 7 1 32767 0 0 3 1 0 1 64
$$ 1 2 
$$ 0 
$$ proccmd 2 2 8 0 0 3 1 7 1 64
$$ 1 "wft2d('noop','noop','noop','noop','noop','noop','1','0','1','0','0','-1','0','1')"
$$ 0 
$$ processid 1 1 9.99999984307e+17 -9.99999984307e+17 0 2 1 0 1 64
$$ 1 0 
$$ 0 
$$ psatsolv 2 2 8 0 0 2 1 0 1 64
$$ 1 ""
$$ 0 
$$ pw90 6 1 13 13 13 2 1 8194 1 64
$$ 1 8.3 
$$ 0 
$$ pstof 5 1 1000000000 -1000000000 0 2 1 264 1 64
$$ 1 599.5 
$$ 0 
$$ psppm 2 2 8 0 0 2 1 1 1 64
$$ 1 "6.00p"
$$ 0 
$$ pw 6 1 13 13 13 2 1 8194 1 64
$$ 1 8.3 
$$ 0 
$$ pwwet1 6 1 1000000 0 0.025 2 1 0 1 64
$$ 1 1000 
$$ 0 
$$ pwwet 6 1 1000000 0 0.025 2 1 0 1 64
$$ 1 1000 
$$ 0 
$$ pwwet2 6 1 1000000 0 0.025 2 1 0 1 64
$$ 1 1000 
$$ 0 
$$ pwx180ref 2 2 8 0 0 2 1 0 1 64
$$ 1 "One_NMR_W023_ref200"
$$ 0 
$$ pwx180ad 2 2 8 0 0 2 1 0 1 64
$$ 1 "One_NMR_W023_ad300"
$$ 0 
$$ pwx 6 1 13 13 13 2 1 8192 1 64
$$ 1 8.6 
$$ 0 
$$ pwwet4 6 1 1000000 0 0.025 2 1 0 1 64
$$ 1 1000 
$$ 0 
$$ pwx180 6 1 1000000 0 0.025 2 1 0 1 64
$$ 1 400 
$$ 0 
$$ pwx180r 6 1 1000000 0 0.025 2 1 0 1 64
$$ 1 1998.8 
$$ 0 
$$ pwx180adR 2 2 8 0 0 2 1 0 1 64
$$ 1 "One_NMR_W023_ad300R"
$$ 0 
$$ pwxS6 6 1 13 13 13 2 1 8192 1 64
$$ 1 25 
$$ 0 
$$ pwx2lvl 1 1 63 -16 1 2 1 0 1 64
$$ 1 55 
$$ 0 
$$ pwx2 6 1 13 13 13 2 1 8192 1 64
$$ 1 15 
$$ 0 
$$ pwx2lvl_cf 1 1 9.99999984307e+17 -9.99999984307e+17 0 2 1 0 1 64
$$ 1 1 
$$ 0 
$$ pwxlvl180 1 1 9 9 9 2 1 8192 1 64
$$ 1 52 
$$ 0 
$$ pwxlvl 1 1 9 9 9 2 1 8192 1 64
$$ 1 58 
$$ 0 
$$ pwxlvl180r 1 1 9 9 9 2 1 8192 1 64
$$ 1 44 
$$ 0 
$$ researchgroup 2 2 8 0 0 2 1 0 1 64
$$ 1 ""
$$ 0 
$$ ref_pw90 6 1 13 13 13 2 1 8192 1 64
$$ 1 5.475 
$$ 0 
$$ r4 1 1 1e+18 -1e+18 0 4 1 1 1 64
$$ 1 0 
$$ 0 
$$ r2 1 1 1e+18 -1e+18 0 4 1 1 1 64
$$ 1 0 
$$ 0 
$$ r1 1 1 1e+18 -1e+18 0 4 1 1 1 64
$$ 1 0 
$$ 0 
$$ pwxlvl_cf 1 1 9.99999984307e+17 -9.99999984307e+17 0 2 1 0 1 64
$$ 1 0.974 
$$ 0 
$$ r3 1 1 1e+18 -1e+18 0 4 1 1 1 64
$$ 1 0 
$$ 0 
$$ r7 1 1 1e+18 -1e+18 0 4 1 1 1 64
$$ 1 0 
$$ 0 
$$ r5 1 1 1e+18 -1e+18 0 4 1 1 1 64
$$ 1 0 
$$ 0 
$$ r6 1 1 1e+18 -1e+18 0 4 1 1 1 64
$$ 1 0 
$$ 0 
$$ ref 5 1 1000000000 -1000000000 0 3 4 0 1 64
$$ 1 0 
$$ 0 
$$ ref1 5 1 1000000000 -1000000000 0 3 1 0 1 64
$$ 1 0 
$$ 0 
$$ refpos 1 1 9.99999984307e+17 -9.99999984307e+17 0 4 1 0 1 64
$$ 1 0 
$$ 0 
$$ reffrq 1 1 9.99999984307e+17 -9.99999984307e+17 0 4 1 0 1 64
$$ 1 599.564319331 
$$ 0 
$$ ref_pwr 1 1 9.99999984307e+17 -9.99999984307e+17 0 2 1 0 1 64
$$ 1 60 
$$ 0 
$$ reffrq1 1 1 9.99999984307e+17 -9.99999984307e+17 0 4 1 0 1 64
$$ 1 150.760568009 
$$ 0 
$$ refsource1 2 2 8 0 0 4 1 0 1 64
$$ 1 "dfrq"
$$ 0 
$$ refpos1 5 1 1000000000 -1000000000 0 3 1 0 1 64
$$ 1 0 
$$ 0 
$$ refstd_ 2 2 8 0 0 2 1 65808 1 64
$$ 1 ""
$$ 0 
$$ sa 7 1 10000000 0 0 3 1 1 0 64
$$ 1 1024 
$$ 0 
$$ rof1 6 1 13 13 13 2 1 8194 1 64
$$ 1 10 
$$ 0 
$$ rfl 1 1 1000000000 -1000000000 0 4 1 1 1 64
$$ 1 5460.60239356 
$$ 0 
$$ rfband 4 2 4 0 0 2 1 0 1 64
$$ 1 "ccc"
$$ 3 "c" "h" "l" 
$$ retentiontime_ 2 2 8 0 0 2 1 0 1 64
$$ 1 ""
$$ 0 
$$ rfchnuclei 2 2 8 0 0 2 1 256 1 64
$$ 1 ""
$$ 0 
$$ rfp 1 1 1000000000 -1000000000 0 4 1 1 1 64
$$ 1 0 
$$ 0 
$$ rfl1 1 1 1000000000 -1000000000 0 4 1 1 1 64
$$ 1 1508.77975309 
$$ 0 
$$ rfp1 1 1 1000000000 -1000000000 0 4 1 1 1 64
$$ 1 0 
$$ 0 
$$ rp 1 1 3600 -3600 0.1 4 1 3 1 64
$$ 1 -46.2503796589 
$$ 0 
$$ rof2 6 1 13 13 13 2 1 8194 1 64
$$ 1 25.2 
$$ 0 
$$ rp1 1 1 3600 -3600 0.1 4 1 3 1 64
$$ 1 0 
$$ 0 
$$ sampwt 1 1 9.99999984307e+17 -9.99999984307e+17 0 2 1 0 1 64
$$ 1 0 
$$ 0 
$$ samplevolume 1 1 9.99999984307e+17 0 0 2 1 8 1 64
$$ 1 600 
$$ 0 
$$ samplename 2 2 8 0 0 2 1 9 1 64
$$ 1 "Allison_BRA213A6P2_1219"
$$ 0 
$$ sample 2 2 8 0 0 2 1 1 1 64
$$ 1 "Allison_BRA213A6P2_1219_20180620_01"
$$ 0 
$$ sampleowner 2 2 8 0 0 2 1 0 1 64
$$ 1 ""
$$ 0 
$$ sampling 2 2 8 0 0 2 1 0 1 64
$$ 1 ""
$$ 0 
$$ satmode 4 2 4 0 0 2 1 0 1 64
$$ 1 "y"
$$ 0 
$$ satdly 3 1 14 14 14 2 1 8192 1 64
$$ 1 1 
$$ 0 
$$ sas 7 1 10000000 0 0 3 1 1 0 64
$$ 1 0 
$$ 0 
$$ satfrq 5 1 1000000000 -1000000000 0 2 1 0 1 64
$$ 1 -1014.83565444 
$$ 0 
$$ saveglobal_ 2 2 8 0 0 3 1 0 1 64
$$ 21 "probe"
$$ "lcpeak"
$$ "loc"
$$ "lockpower"
$$ "lockgain"
$$ "lockphase"
$$ "lockfreq"
$$ "z0"
$$ "lkof"
$$ "vloc"
$$ "vrack"
$$ "vzone"
$$ "vproto"
$$ "pkpick"
$$ "parstyle"
$$ "operator"
$$ "studyid"
$$ "systemname"
$$ "probetype"
$$ "refstd"
$$ "probestyle"
$$ 0 
$$ satpwr 1 1 30 -16 0.5 2 1 0 1 64
$$ 1 0.5 
$$ 0 
$$ saveshapes 2 2 8 0 0 2 1 256 1 64
$$ 1 ""
$$ 0 
$$ ss 7 1 32767 -32768 0 2 1 0 1 64
$$ 1 32 
$$ 0 
$$ sf 1 1 8190 0 1e-07 4 1 3 1 64
$$ 1 0 
$$ 0 
$$ scoutinfo 2 2 8 0 0 2 1 256 1 64
$$ 1 ""
$$ 0 
$$ sbs1 1 1 1000 -1000 0 3 1 1 0 64
$$ 1 0 
$$ 0 
$$ sbbiflg 4 2 4 0 0 2 1 0 1 64
$$ 1 "n"
$$ 0 
$$ sb1 1 1 1000 -1000 0 3 1 1 0 64
$$ 1 0 
$$ 0 
$$ sbs 1 1 1000 -1000 0 3 1 1 0 64
$$ 1 0 
$$ 0 
$$ sc2 1 1 3 3 3 4 1 8195 1 64
$$ 1 4.73699421965 
$$ 0 
$$ sc 1 1 1 1 1 4 1 8195 1 64
$$ 1 0 
$$ 0 
$$ scans 2 2 8 0 0 3 1 0 1 64
$$ 1 ""
$$ 0 
$$ selfrqc 5 1 1000000000 -1000000000 0 2 1 256 1 64
$$ 1 0 
$$ 0 
$$ segstab 3 1 14 14 14 2 1 8192 1 64
$$ 1 0.0005 
$$ 0 
$$ sdirtmplt 2 2 8 0 0 2 1 0 1 64
$$ 1 "$samplename$_%DATE%_"
$$ 0 
$$ segt5 3 1 14 14 14 2 1 8192 1 64
$$ 1 0.0005 
$$ 0 
$$ selfrqw 1 1 9.99999984307e+17 -9.99999984307e+17 0 2 1 256 1 64
$$ 1 10 
$$ 0 
$$ selfrqppm 1 1 9.99999984307e+17 -9.99999984307e+17 0 2 1 256 0 64
$$ 1 0 
$$ 0 
$$ seqfil 2 2 8 0 0 2 1 11 1 64
$$ 1 "gHSQCAD"
$$ 0 
$$ solvent 2 2 6 0 0 2 1 11 1 64
$$ 1 "dmso"
$$ 0 
$$ slpname 2 2 8 0 0 2 1 256 1 64
$$ 1 ""
$$ 0 
$$ sfrq 1 1 1000000000 0 0 2 1 11 1 64
$$ 1 599.5679167 
$$ 0 
$$ sf1 1 1 9.99999984307e+17 -9.99999984307e+17 0 4 1 0 1 64
$$ 1 0 
$$ 0 
$$ shims 2 2 8 0 0 2 1 0 1 64
$$ 1 ""
$$ 0 
$$ sn 1 1 1e+18 -1e+18 0 3 1 1 1 64
$$ 1 0 
$$ 0 
$$ slpsat 4 2 4 0 0 2 1 0 1 64
$$ 1 "n"
$$ 0 
$$ spin 1 1 39 0 1 2 1 0 1 64
$$ 1 0 
$$ 0 
$$ sp1 1 1 1000000000 -1000000000 0 4 1 3 1 64
$$ 1 -1479.33195814 
$$ 0 
$$ sp 1 1 1000000000 -1000000000 0 4 1 3 1 64
$$ 1 -5451.75671874 
$$ 0 
$$ spdialog 2 2 8 0 0 2 1 0 1 64
$$ 1 "PRESATsolvent"
$$ 0 
$$ srate 7 1 32767 0 1 2 1 1 1 64
$$ 1 25 
$$ 0 
$$ sreffrq 1 1 9.99999984307e+17 -9.99999984307e+17 0 2 1 0 1 64
$$ 1 599.564319331 
$$ 0 
$$ svfopt 4 2 4 0 0 2 1 0 1 64
$$ 1 "y"
$$ 0 
$$ strtlp 7 1 1000000 1 1 3 1 0 1 64
$$ 1 2 
$$ 0 
$$ ssorder 7 1 20 1 1 3 1 0 0 64
$$ 1 7 
$$ 0 
$$ sslsfrq 1 1 9.99999984307e+17 -9.99999984307e+17 0 3 1 0 0 64
$$ 1 0 
$$ 0 
$$ ssfilter 1 1 50000 10 0.1 3 1 0 0 64
$$ 1 50 
$$ 0 
$$ ssntaps 7 1 2500 0 1 3 1 0 1 64
$$ 1 20 
$$ 0 
$$ strtext 7 1 1000000 1 1 3 1 0 1 64
$$ 1 1 
$$ 0 
$$ sspul 4 2 4 0 0 2 1 0 1 64
$$ 1 "y"
$$ 0 
$$ strtext1 7 1 1000000 1 1 3 1 0 1 64
$$ 1 201 
$$ 0 
$$ study 2 2 8 0 0 3 1 0 1 64
$$ 1 ""
$$ 0 
$$ strtpar 2 2 8 0 0 2 1 0 1 64
$$ 1 "PRESAT_01"
$$ 0 
$$ strtlp1 7 1 1000000 1 1 3 1 0 1 64
$$ 1 200 
$$ 0 
$$ studyowner 2 2 8 0 0 2 1 0 1 64
$$ 1 "LMQPN"
$$ 0 
$$ studyid_ 2 2 8 0 0 2 1 0 1 64
$$ 1 "tmpstudy"
$$ 0 
$$ studystatus 2 2 8 0 0 2 1 0 1 64
$$ 1 ""
$$ 0 
$$ t2 3 1 14 14 14 2 1 8192 1 64
$$ 1 0 
$$ 0 
$$ systemname_ 2 2 8 0 0 2 1 0 1 64
$$ 1 "nmr600-vnmrs600"
$$ 0 
$$ sw 1 1 5 5 5 2 4 8203 1 64
$$ 1 18115.942029 
$$ 0 
$$ svftmplt 2 2 8 0 0 2 1 0 1 64
$$ 1 "$pslabel$_"
$$ 0 
$$ sw1 1 1 5000000 1 -1.25e-08 2 1 0 1 64
$$ 1 30154.5420279 
$$ 0 
$$ t1 3 1 14 14 14 2 1 8192 1 64
$$ 1 0 
$$ 0 
$$ tempFTS 1 1 200 -150 0.1 2 1 1 1 64
$$ 1 25 
$$ 0 
$$ tauC 3 1 8190 -8190 1.25e-08 2 1 0 1 64
$$ 1 0 
$$ 0 
$$ t3 3 1 14 14 14 2 1 8192 1 64
$$ 1 0 
$$ 0 
$$ temp 1 1 200 -150 0.1 2 1 8 1 64
$$ 1 26 
$$ 0 
$$ text_string 2 2 8 0 0 4 1 256 1 64
$$ 1 "Allison_BRA213A6P2_1219"
$$ 0 
$$ wetfrqw 1 1 9.99999984307e+17 -9.99999984307e+17 0 2 1 256 1 64
$$ 1 100 
$$ 0 
$$ vch6 2 2 8 0 0 2 1 8 1 64
$$ 1 ""
$$ 0 
$$ tnbippwr 1 1 17 17 17 2 1 8192 1 64
$$ 1 56.5 
$$ 0 
$$ time_saved 2 2 8 0 0 4 1 0 1 64
$$ 1 "20180620T172401"
$$ 0 
$$ time_plotted 2 2 8 0 0 3 1 0 1 64
$$ 1 ""
$$ 0 
$$ time_complete 2 2 8 0 0 4 1 0 1 64
$$ 1 "20180620T172400"
$$ 0 
$$ th2d 1 1 1 1e-18 0 4 1 17 1 64
$$ 1 0.8 
$$ 0 
$$ time_exp 2 2 8 0 0 2 1 0 1 64
$$ 1 ""
$$ 0 
$$ time_processed 2 2 8 0 0 3 1 0 1 64
$$ 1 "20180620T172401"
$$ 0 
$$ time_run 2 2 8 0 0 2 1 0 1 64
$$ 1 "20180620T105408"
$$ 0 
$$ tin 2 2 1 0 0 2 1 2 1 64
$$ 1 "n"
$$ 3 "n" "w" "y" 
$$ time_submitted_local 2 2 8 0 0 2 1 0 1 64
$$ 1 "20180620T105406X10AMWedJun"
$$ 0 
$$ time_submitted 2 2 8 0 0 2 1 0 1 64
$$ 1 "20180620T105406"
$$ 0 
$$ time_svfdate 2 2 8 0 0 2 1 0 1 64
$$ 1 "20180620T105406"
$$ 0 
$$ tn 2 2 4 0 0 2 1 8 1 64
$$ 1 "H1"
$$ 0 
$$ tlt 1 1 1000000000 -1000000000 0 4 1 1 1 64
$$ 1 0 
$$ 0 
$$ tnbippw 6 1 1000000 0 0.025 2 1 0 1 64
$$ 1 60 
$$ 0 
$$ trace 2 2 2 0 0 4 1 3 1 64
$$ 1 "f2"
$$ 2 "f1" "f2" 
$$ tof 5 1 7 7 7 2 1 8202 1 64
$$ 1 599.5 
$$ 0 
$$ tnref 2 2 8 0 0 4 1 1 1 64
$$ 1 "Me4Si, 1% in CDCl3"
$$ 0 
$$ tnbipshp 2 2 8 0 0 2 1 0 1 64
$$ 1 "bip60us"
$$ 0 
$$ tnshapes 2 2 8 0 0 2 1 256 1 64
$$ 3 ""
$$ ""
$$ ""
$$ 0 
$$ tpwr 1 1 17 17 17 2 1 8194 1 64
$$ 1 57.5 
$$ 0 
$$ tofh2o 5 1 1000000000 -1000000000 0 2 1 0 1 64
$$ 1 599.5 
$$ 0 
$$ tpwr_cf 1 1 9.99999984307e+17 -9.99999984307e+17 0 2 1 0 1 64
$$ 1 1.0363 
$$ 0 
$$ vch2 2 2 8 0 0 2 1 8 1 64
$$ 1 "dn"
$$ 0 
$$ userplotter 2 2 8 0 0 4 1 0 1 64
$$ 1 "printer"
$$ 0 
$$ tunemethod 2 2 8 0 0 2 1 0 1 64
$$ 1 "n"
$$ 0 
$$ vch1 2 2 8 0 0 2 1 8 1 64
$$ 1 "tn"
$$ 0 
$$ vch4 2 2 8 0 0 2 1 8 1 64
$$ 1 "dn"
$$ 0 
$$ vch3 2 2 8 0 0 2 1 8 1 64
$$ 1 "z"
$$ 0 
$$ vch5 2 2 8 0 0 2 1 8 1 64
$$ 1 ""
$$ 0 
$$ vsproj 1 1 1000000000 1e-06 0 4 1 3 1 64
$$ 1 306.671670483 
$$ 0 
$$ vp 7 1 500 -500 0.1 4 1 3 1 64
$$ 1 0 
$$ 0 
$$ vjdialogarg 2 2 8 0 0 4 1 256 1 64
$$ 1 ""
$$ 0 
$$ vf 1 1 1000000000 0 0 4 1 3 1 64
$$ 1 174.310211182 
$$ 0 
$$ vchannelmap 2 2 8 0 0 2 1 256 1 64
$$ 4 "0"
$$ "1"
$$ "z"
$$ "1"
$$ 0 
$$ vjdialog 2 2 8 0 0 4 1 256 1 64
$$ 1 ""
$$ 0 
$$ vo 1 1 500 -500 0 4 1 1 1 64
$$ 1 0 
$$ 0 
$$ vloc_ 2 2 8 0 0 2 1 8 1 64
$$ 1 "0"
$$ 0 
$$ volume 1 1 9.99999984307e+17 -9.99999984307e+17 0 2 1 0 1 64
$$ 1 0 
$$ 0 
$$ vrack_ 7 1 5 1 0 2 1 0 1 64
$$ 1 1 
$$ 0 
$$ vpfi 1 1 500 -500 0 4 1 0 1 64
$$ 1 0 
$$ 0 
$$ vpf 1 1 500 -500 0 4 1 0 1 64
$$ 1 0 
$$ 0 
$$ vproto_ 2 2 8 0 0 2 1 0 1 64
$$ 1 ""
$$ 0 
$$ vs2d 1 1 1000000000 1e-06 0 4 1 3 1 64
$$ 1 1226.68668193 
$$ 0 
$$ vs 1 1 1000000000 1e-06 0 4 1 3 1 64
$$ 1 115.786948807 
$$ 0 
$$ wdone 2 2 8 0 0 3 1 0 1 64
$$ 1 ""
$$ 0 
$$ vzone_ 7 1 15 1 0 2 1 0 1 64
$$ 1 1 
$$ 0 
$$ vtwait 3 1 14 14 14 2 1 8194 1 64
$$ 1 300 
$$ 0 
$$ vtc 1 1 255 0 1 2 1 2 1 64
$$ 1 20 
$$ 0 
$$ wc 1 1 2 2 2 4 1 8203 1 64
$$ 1 258.478947368 
$$ 0 
$$ wbs 2 2 6 0 0 3 1 3 1 64
$$ 1 ""
$$ 0 
$$ wc2 1 1 4 4 4 4 1 8195 1 64
$$ 1 139.526011561 
$$ 0 
$$ wet_cf 1 1 9.99999984307e+17 -9.99999984307e+17 0 2 1 0 1 64
$$ 1 1 
$$ 0 
$$ werr 2 2 6 0 0 3 1 3 1 64
$$ 1 ""
$$ 0 
$$ wds 2 2 8 0 0 3 1 0 1 64
$$ 1 ""
$$ 0 
$$ wet 4 2 4 0 0 2 1 0 1 64
$$ 1 "n"
$$ 0 
$$ wetfrq 5 1 1000000000 -1000000000 0 2 1 256 0 64
$$ 1 0 
$$ 0 
$$ wetfly 4 2 4 0 0 2 1 0 1 64
$$ 1 "n"
$$ 0 
$$ wetfrqs 2 2 8 0 0 2 1 256 1 64
$$ 1 "seduce"
$$ 0 
$$ x4 7 1 19 19 19 2 1 8192 1 64
$$ 1 0 
$$ 0 
$$ whatemail 2 2 8 0 0 2 1 0 1 64
$$ 1 "message"
$$ 0 
$$ wetshape 2 2 8 0 0 2 1 0 1 64
$$ 1 "wetshp"
$$ 0 
$$ wetpwr2 1 1 9.99999984307e+17 -9.99999984307e+17 0 2 1 0 1 64
$$ 1 0 
$$ 0 
$$ wetpwr 1 1 9.99999984307e+17 -9.99999984307e+17 0 2 1 0 1 64
$$ 1 0 
$$ 0 
$$ wetpeaks 7 1 10 0 1 2 1 0 0 64
$$ 1 1 
$$ 0 
$$ wetpwr1 1 1 9.99999984307e+17 -9.99999984307e+17 0 2 1 0 1 64
$$ 1 0 
$$ 0 
$$ wetpwr4 1 1 9.99999984307e+17 -9.99999984307e+17 0 2 1 0 1 64
$$ 1 0 
$$ 0 
$$ wetpwr3 1 1 9.99999984307e+17 -9.99999984307e+17 0 2 1 0 1 64
$$ 1 0 
$$ 0 
$$ wetset 2 2 8 0 0 4 1 0 1 64
$$ 1 "set1"
$$ 0 
$$ wetshape4 2 2 8 0 0 2 1 0 1 64
$$ 1 "wetshp"
$$ 0 
$$ wetshape2 2 2 8 0 0 2 1 0 1 64
$$ 1 "wetshp"
$$ 0 
$$ wetshape1 2 2 8 0 0 2 1 0 1 64
$$ 1 "wetshp"
$$ 0 
$$ wetshape3 2 2 8 0 0 2 1 0 1 64
$$ 1 "wetshp"
$$ 0 
$$ wf 1 1 8190 0 1e-07 4 1 3 1 64
$$ 1 0.1499784 
$$ 0 
$$ wexp 2 2 6 0 0 3 1 3 1 64
$$ 1 "procsave"
$$ 0 
$$ wf1 1 1 9.99999984307e+17 -9.99999984307e+17 0 4 1 0 1 64
$$ 1 0.0339584 
$$ 0 
$$ wstart 2 2 8 0 0 3 1 0 1 64
$$ 1 ""
$$ 0 
$$ wp1 1 1 100000 0 0 4 1 3 1 64
$$ 1 30125.094233 
$$ 0 
$$ wnt 2 2 6 0 0 3 1 3 1 64
$$ 1 ""
$$ 0 
$$ whenemail 2 2 8 0 0 2 1 0 1 64
$$ 1 "never"
$$ 0 
$$ wp 1 1 5000000 0 0 4 1 11 1 64
$$ 1 18107.0963542 
$$ 0 
$$ wrtp 2 2 8 0 0 3 1 0 1 64
$$ 1 ""
$$ 0 
$$ wqinit 2 2 8 0 0 4 1 0 1 64
$$ 1 ""
$$ 0 
$$ wshim 4 2 4 0 0 2 1 1 1 64
$$ 1 "n"
$$ 15 "e" "f" "g" "n" "s" "0" "1" "2" "3" "4" "5" "6" "7" "8" "9" 
$$ x1 7 1 19 19 19 2 1 8192 1 64
$$ 1 3790 
$$ 0 
$$ wtfile1 2 2 15 0 0 3 2 1 1 64
$$ 1 ""
$$ 0 
$$ wtfile 2 2 15 0 0 3 1 1 1 64
$$ 1 ""
$$ 0 
$$ wtune 4 2 4 0 0 2 1 0 1 64
$$ 1 "n"
$$ 11 "s" "t" "e" "i" "n" "o" "v" "1" "2" "3" "4" 
$$ x2y2 7 1 19 19 19 2 1 8192 1 64
$$ 1 -2051 
$$ 0 
$$ x3 7 1 19 19 19 2 1 8192 1 64
$$ 1 5358 
$$ 0 
$$ z3x2y2 7 1 19 19 19 2 1 8192 1 64
$$ 1 0 
$$ 0 
$$ z2x2y2 7 1 19 19 19 2 1 8192 1 64
$$ 1 -946 
$$ 0 
$$ y4 7 1 19 19 19 2 1 8192 1 64
$$ 1 0 
$$ 0 
$$ xz2 7 1 19 19 19 2 1 8192 1 64
$$ 1 -6547 
$$ 0 
$$ xy 7 1 19 19 19 2 1 8192 1 64
$$ 1 737 
$$ 0 
$$ xdiag 1 1 1e+18 0 0 4 1 17 1 64
$$ 1 0 
$$ 0 
$$ xz 7 1 19 19 19 2 1 8192 1 64
$$ 1 2493 
$$ 0 
$$ y3 7 1 19 19 19 2 1 8192 1 64
$$ 1 1431 
$$ 0 
$$ y1 7 1 19 19 19 2 1 8192 1 64
$$ 1 874 
$$ 0 
$$ z1 7 1 19 19 19 2 1 8192 1 64
$$ 1 -5172 
$$ 0 
$$ yz2 7 1 19 19 19 2 1 8192 1 64
$$ 1 9719 
$$ 0 
$$ yz 7 1 19 19 19 2 1 8192 1 64
$$ 1 -3686 
$$ 0 
$$ z0_ 1 1 19 19 19 2 1 73744 1 64
$$ 1 -5517 
$$ 0 
$$ z2 7 1 19 19 19 2 1 8192 1 64
$$ 1 -288 
$$ 0 
$$ z1c 7 1 19 19 19 2 1 8192 1 64
$$ 1 -1044 
$$ 0 
$$ z2c 7 1 19 19 19 2 1 8192 1 64
$$ 1 196 
$$ 0 
$$ z3 7 1 19 19 19 2 1 8192 1 64
$$ 1 -1085 
$$ 0 
$$ z2xy 7 1 19 19 19 2 1 8192 1 64
$$ 1 -5134 
$$ 0 
$$ z2x3 7 1 19 19 19 2 1 8192 1 64
$$ 1 0 
$$ 0 
$$ z2y3 7 1 19 19 19 2 1 8192 1 64
$$ 1 0 
$$ 0 
$$ z3x 7 1 19 19 19 2 1 8192 1 64
$$ 1 -1067 
$$ 0 
$$ z3c 7 1 19 19 19 2 1 8192 1 64
$$ 1 0 
$$ 0 
$$ z5x 7 1 19 19 19 2 1 8192 1 64
$$ 1 0 
$$ 0 
$$ z4x2y2 7 1 19 19 19 2 1 8192 1 64
$$ 1 0 
$$ 0 
$$ z3y3 7 1 19 19 19 2 1 8192 1 64
$$ 1 0 
$$ 0 
$$ z3xy 7 1 19 19 19 2 1 8192 1 64
$$ 1 0 
$$ 0 
$$ z3x3 7 1 19 19 19 2 1 8192 1 64
$$ 1 0 
$$ 0 
$$ z3y 7 1 19 19 19 2 1 8192 1 64
$$ 1 4156 
$$ 0 
$$ z4c 7 1 19 19 19 2 1 8192 1 64
$$ 1 0 
$$ 0 
$$ z4 7 1 19 19 19 2 1 8192 1 64
$$ 1 -3440 
$$ 0 
$$ z4x 7 1 19 19 19 2 1 8192 1 64
$$ 1 2515 
$$ 0 
$$ z4y 7 1 19 19 19 2 1 8192 1 64
$$ 1 3210 
$$ 0 
$$ z4xy 7 1 19 19 19 2 1 8192 1 64
$$ 1 0 
$$ 0 
$$ z5 7 1 19 19 19 2 1 8192 1 64
$$ 1 -2149 
$$ 0 
$$ z8 7 1 19 19 19 2 1 8192 1 64
$$ 1 0 
$$ 0 
$$ z6 7 1 19 19 19 2 1 8192 1 64
$$ 1 -2403 
$$ 0 
$$ z5y 7 1 19 19 19 2 1 8192 1 64
$$ 1 0 
$$ 0 
$$ z7 7 1 19 19 19 2 1 8192 1 64
$$ 1 -5918 
$$ 0 
$$ zx2y2 7 1 19 19 19 2 1 8192 1 64
$$ 1 -716 
$$ 0 
$$ zoom 7 1 32767 0 0 4 1 0 1 64
$$ 1 0 
$$ 0 
$$ zxy 7 1 19 19 19 2 1 8192 1 64
$$ 1 -3186 
$$ 0 
$$ zx3 7 1 19 19 19 2 1 8192 1 64
$$ 1 851 
$$ 0 
$$ zy3 7 1 19 19 19 2 1 8192 1 64
$$ 1 1099 
$$ 0 
$$ 
##$PARAMETERFILE=	(text, ASCII, c:/Users/aliso/Dropbox/BRA213/Artigo_rifamicina/Rifamicin%20JNP/Artigo%20JNP_2025/Resubmiss%C3%A3o_JNP/Salinirifamycin%20B/gHSQCAD_01.fid/text, 0)
$$ Allison_BRA213A6P2_1219
$$ 
##.ACQUISITIONSCHEME=	ECHO-ANTIECHO
##NTUPLES=	NDNMRSPECTRUM
##VARNAME=	FREQUENCY1,	FREQUENCY2,	SPECTRUM
##SYMBOL=	F1,	F2,	Y
##.NUCLEUS=	13C,	1H
##VARTYPE=	INDEPENDENT,	INDEPENDENT,	DEPENDENT
##VARFORM=	AFFN,	AFFN,	ASDF
##VARDIM=	2048,	4096,	8388608
##UNITS=	HZ,	HZ,	ARBITRARY UNITS
##FIRST=	28645.762274810000235,	12655.339635440002894,	-0.0013042078353464603424
##LAST=	-1494.055855615439441,	-5456.1795561505759906,	-0.0033426899462938308716
##MIN=	-1494.055855615439441,	-5456.1795561505759906,	-0.35023188591003417969
##MAX=	28645.762274810000235,	12655.339635440002894,	1.6693220138549804688
##FACTOR=	-14.723897474560546428,	-4.4228374094238285252,	2.0866525173187255876e-05
##PAGE=	F1=28645.762274810000235
##FIRST=	28645.762274810000235,	12655.339635440002894,	-0.0013042078353464603424
##DATATABLE=	(F2++(Y..Y)), PROFILE
-2861f2J84Jj49j37q3j3J0J05l1j89MJ94N4j61j05R0J71J46k0o8K69L47J02k48k40j14k52
-2834a95j75K4R2J02K86R0k87k26j9K1pj1l1K6L8MK03L67q7k75o8k6J04%j16M4P5J8j52m9
-2804b30J88J1mO3Q5J53L5l8O8J32O4K6j64m36j53J46k5p2K6pP7J52pp5R3K8j37M9J94M3n3
-2773B32K1j1m6n4M7J00j54k14R8K21k5k57j77J49K63J01l3j03j05k20k44j12j72r8J88J58
-2747d47Q6O4J08J17J68J60R4J2k7J92J46j67l06j22N1J02j6j64J01J90j69o08k98L66M33
-2722F6J22j3jj7j49l3j47k06L13L08j30l0J9q7j6M2J8j73k51o5L27L23m8J4M6m5k22j24K43
-2693H4K69J76o2j99q6n0j22l6Ok40j09K26ON6K82J60Q2k27l88O5K93O7j34j73Q3K60J14r5
-2665C08k72j64K5k6K3q1j93n5J10L28K32j11k91j3L26l8l68o3K48jn4K00k5k81p8K5r4J50
-2637b33K50R6L1p2j7K00Q0l03j77K21Kk78L6J95O6j10q5j29j71l7Q5Q4K05J92j10k72j55
-2610d06J00L49K87J7o7j93k65k8K66J67M7P9Q3M6q2j43k0j84l91j85O1P4O3K5N5K7Q6J74
-2582D2J89J63j51k80m5J09J57o3l3j13j56J51L51J59j52l03m6J67q4m20j61K46K47Qj45j30
-2556b93J03K20n1R7K18j45l71k87N8L83K74Q5Kj28k3J21j03j70R6P0L2L8j00k17j4J09j76
-2529a72l09J5K03K17J83J7n9J20J87j22j98K55K13l74k51L33K43q6r1q5j97k66l6J66kk65
-2503c61j88J16J26J35O0n3m8Nq6q4K15K30N4K8j70k01j24NJ27J76J09K4j42n9J06l6l1R4
-2475B7R3nj10n6r3O8K94J55P7J7k51k11J41K05l8n9j43k74l01p4M85M21j20k52o8k9P4J35
-2447A08j16N2K21j79k52o4N5l7j77R4K37J19R5O5R5J10q6k45l71l03J10J76L5K6jO5K48J81
-2419B61P1%j80l26k32M1J88oK3K33J11j10j56j74r1J06K11K71O1j56j37J97Q8k34q4K7J64
-2392A67N9j32m7j16j11K14K65j83k54J85K40k5l7N4J89J33k03l84j63J27K23j00k98q7Q6
-2367a98n0r0J36K45j21k47J22L05J20k63j59K31K48j33k65NK95K95k37k02K04M1k55j81j3
-2342a67j0QO4L4NM0L48L17k76n00n1J92l9j69M4jk21q3K21L41R2n4k54k96P5L38J59mJ11
-2313B64J19J85K77j14m26l06j17j57o6K22J33P0P4j14j80j21O8J12J13J83R4j6j17j13J56
-2288B23P3j77k60N2L09K23O3k15l67k52r4J43J14J43K18N5j19n3J55J13m07l35J87J37O0
-2263a1J31J04L7%k4L1K9J13K9l67m36mL05K92Q5j45j51J33M44Q6m39m54P9K34P4J88J15k93
-2235A85m48l15J21L11K76L04R2k74l65k12J59J59k8r4j4j02l41k0M12N05J39j12q2k9j6j3
-2209A98N7K81M55J3m43k47j23k82j90p5J56M67N3j80j69m2K30L00Q1j67q8k2n3j55l82j47
-2183d74L46K79kq0j14J40L02k01m18k24J84M28J38k49j26R7o0j22oj3j3k2R2Q4j78k3R1L07
-2155A63L13m8M3K10M0k47k74J22K11l46l02K97K81O8L6K9j32j59j22j70n0R8L22R0j08J8
-2129C83j78j39j2jK01K07l8j89j45j73j57N8J93M8j41o1L2Rp9mr1j98M0K27Q2N1K78j13k77
-2100a87J43L09J13l1k48k84J05J71m6J56L29J35k09j96M1k5k60l06j57L5K48L33J32j44k25
-2075f8j0N7N2J64J89q6k35j55j1J22J57R9o2j69k2MN8R1n7p5o3mJ17k0n1K4Q7j97j17K95
-2045A14J31j17m5L1O9N7q4k48J8J03kl2r1l7r7j20m4P8J66ln6J75L14j25n14k61K21M74L44
-2016D19j28j92j60k59K5J99N2K2J84K74nk38J2l2m51j74M06L72j36k59m3N0qq7j40J5K13
-1989f9R2j27n7J51R9L9r5m11k38K29K04J7j06l5K37J89O8j3m8rp9j96o3J86K98J81jk20j85
-1960C8j9K69K98p5l82k85K7k5j53K25L00j07j62J11J88r4m29j55J38Q7P6k4j40N7J77O6J14
-1933A21K47J6k80j47J63K23R5p9j74m21k78J46K70K57J62Lq2q1n0j74j21Q6J2q1L6Q1J50
-1906A00K2O2P9j53J0P1j44k37j4K08O2j73k50j24K95L65k6j46J51K17l9j25j69j06j70k2
-1880b56J48k3J8J22q4k39P9K37J03m3kJ19J93K8l29n22m0M89L22L3l7K9m0k77k05J40R0M0
-1852I3J13lo0j18j73q7J62j8k4K31J35j22n7J5k19j67L71L25N5j22l98k9L52K13j12j96k5
-1825A35P6o8k21j98J34J29N1N6J79J81j12q7p0j88Q5L44J8j27j1j68n9L29K16j59k71k99
-1799a05j33p8j95j57K00L54J85J86Q4j32j30Oq1j14m1j4J6q0J66L79K02q0o2P6p5j18M4o9
-1771B34k60M0K14k6q5N2M0%J10J39k11n40j30J89J80J37m3j3q6m31k37K76L82L60L00j41
-1745D50m73k63P9J44m0l6J29N8j29j21p6k9J61K31nr2K62L65J17j93k89j95j75n6l2K6o4
-1718b46k17k11O0K81M0LK14K24J97J35k49l32l5m0j29J00L43K84j0k89j57Q8L6l2NQ1l0k11
-1690i7j44R8J41OJ9l7r9O9J47l3n0m3P8Q1L5Pj08l70k42J92K89M7K2R7q6k26p3J86J64J37
-1660B07K11j13j57K36K62n7k51l50j75K2O7M2o4j3J14L0J29M5m66l20K66K26m5J01J7j34
-1634a70n3O5J17J86J51j56k81L1J29K0j48N0K38J59o7j3J29r5j54N0K14J79k9k00j66M1o1
-1607A66j64k59k8L40J47k49l3K30k30k36P5K37J67o2m8J58Q8K37K59l06l99r8l2J58K84J3
-1581D15l62j92K07J37k29l7J30k08k08N4K16P5k31r4r7m0K30J66L6J26L7J40L97J40k17l19
-1555B72l11r8K6K3QM4M6k5L5J37M5k60j74J91R9K3j9j72n1J11O6J76J91P7j19k54l23k08
-1527d44R0K11J24P1l5M9J00j37m22o5L90K75P5k13n30k25q0q1M35N17J63qq9q4J8L1J73K98
-1499F07N6j0m3l02l48k46l8K05J89J89J24l2k92k66n2kjq9M9J35J67K55J22j35j17n2k63
-1472a90l17p5K81L47l7k77qK37Pl20p0J09RQ2L44K35J46Q5k69k19j11j58Q0J42M8N9L9J74
-1444C73n5l12k68j97J55K25Q9J99J74M6j37k39o8R1K10J28n3Mj14j33j67j75J08P6k37l06
-1418e83PK88K17J56P5k0J74J15j18j82k57Q5M61J67j25k85k01l7M0p2nJ48M5pN0M5M0N6j82
-1389I5m61j21J61K78J69j03j9L29Q9m33l11j54j00K14M32L07p6l05k09R7J87J56J76j52j84
-1364F2nq8K8K51m6j86J47J47O5L7j40l43j82LL7K02J97J3r5L3J20j07k59M9L67L7j43j84
-1336A7j28J06P5j2l6kJ97J70kr0j90j15J45K31K40Mm45l91q4J23J91q3j81M6K12J07K3K1
-1308A49K3L8Jr5MN9L3n9k25k23N3J41p5j18r5M8K12R7Q7J78P6j79l34m3K53J31j5K6l7j24
-1278a3R9N2k43k72J14L26K5mR3o4j33j60p8j28j55J47K57j05l41k86P8J99J25K84L12K52
-1252C81M2k14k57k28j51P7K42K67N9M7J85J95n4m42m04l8L76M29N2l11m02k36J64K37m2j33
-1226a59j05K3J47N7J95L24O8m04n04Q4K89N6j4J46J50mq1l8J45J58j93l66k9K18P7j47j1
-1199H2K9R0K27J37j50k32q6p9j95k06K9K12k9q8P4Jk02r4L22L89k9j67R3K52K01r2l57l45
-1171b13R1K46j6J9J41m5j73J14R4l28j91M3O8J70J21k3P7J32j96n01j80L12Q0k34n0K16J22
-1144a04j69Q1K60K18J63l8j13o7j40k39j24n8j38n9J10J60L88L77j14k41p7J70pk13j05p6
-1118a55L7J43j1Jn5k06j26J35J15R7K07k23l10K05K05n0jpj08j39K2Kj60l3J84L27N6k40
-1090h8j83q6K06N54J64k75r9N8n7q6J0j8L5j13k60j83j02Q6J14L4J12j24k36J92L40J12K7
-1063A34J38j41l62j36J69K06n8j32m7j33kJ80J55K36R9o2j68p1p0j11p8r5q8J24J64MP9J35
-1035F9j8R6K54R7l03l15Q5K59K5r7Q8r0j70Q1q1MJ00j51j44J58J49q3j28j05P7K94L63m1
-1007D73j90mk40l43k22qL51L14oj62k29K01M78J16jj72l56j03J48O8L8O7O0j09l13k08J47
-980b05P4k42j82l1L23M32j0k09j37j16M5M7M5R1J90M96K45l50n12j18J71K26J24k06j41K81
-954C31K17j32m0J6k99k36Nm8j08L8J65J92M2j53k20J9J99j6j49j30j74N1K91J46%n7J83L2
-926A65l59j49J09K9l5N4j85k99Q4J34p6j10o8J53L90L24K05Q4j86j50J4k2j77j46J09J28
-900B0P1j90l52p1J38Q2N7O3q9M9K20j17l52k8Q5P2K12K07j31j00K86J49j10j97k86PL54K49
-872B98o7k12j5O3M7j32k42Q1J99M5j08k83j91J99K09J05J34j88k29K0KM3R0L7K72J39j11
-845B05j54k58p9K0Q6L58L49j48n27k11K05K42Jk6j45k37J37J69m3KK65K80k49n37J39M07
-819B51k34l77%J00K9j81j86L14M46R5j26m7J83J44l54l75p7PJ57L18J96j35j12j64l8J02
-793f4Q6Q6j64o5J11O1K40K80j06j13J23l5j48j81j99j2j8r4J24Q2o1m7j01J66L23R2pk95
-765F4l24K38L38P6m8k61k16K70K78k45k70L8j00j53L30K42j61l4J39J84J1l83k34L47M74
-740F00j06m31r2J49o5j29J57L33o2k87j47k20l3L26J84j07j70J02K84p7k26J63K11k6j3K1
-714C39p9l7o7j58k39k92J22O42L75k51l38J62L20n5lJ56o8k35n5m7k20p1j4MJ69Q9k0J03
-686B32J06J29K91qk71l0j03m51k84R2J00J88L64K2m15k13K1K1J56K44J44q3j95L7%l28j79
-659d13J22J04K68L22j63l62l09j47n1J31J85Q6J36K9J40K66Q3j57k74j38m8O9J56J40K33
-634D08Q7j27j50k0O7q9k78N6K36n4m8k02k09K08J80J4K05J45j98k73j08N0R8J57J08j14j74
-607b5M8N9j54p9P2k9Jl7r9J8J06r0J13K70k2j13O1L02J53m4q9j70r6k07k79K00K57P2M6p7
-577A68k68m2K09J18k29n60j41N39N04J46j06k77k24KK58N5j42PQ5p7O8J08k51j74R6K15Q5
-550A72j72m5P3J02l8M4k9j41J14K85n7m53m03j44J33M30J60r1m2mL5J06J14j1j43q6j42p
-522b40L77J31qq2m54K0N09R5k12j14p9R6j03j11J43K48K26q7k24k42j80r6J8M02J65l12p5
-495a89Q3j13J30J39k1LN2l1j21o2l3j57J01J73K09R4j98n3K62K34o2j63j84m6K18M9l99k87
-467c72K17K73R4Q4mLJ40k49l00J87O9o1J15k26l18J40K23n7p2npJ91L82j9m57k69J53K91
-439A46p7K8L03Kj0r0M5J72N9k28k66J37J0j83j27P5J59J59J95K11K6m36m00j70J03K39J5
-412I7j55r0Pj40L4K01J39J65L8O4J38P0m9m41j40L82J30O6J49q1l64m33k22m2J23m9j10K24
-384b89J95nr6p6k4L5P2P1k15n2L72J77k82k76j16j19K46M73M0m61l35J9L49L63J21M8j64
-357G1k94j51J32l3k92n1J61M9n9J23P3J01K25n7j84K49L38K4k15j06L3j83j98j0J80J00L7
-330F3k2j71q4O0J38J44j44r5O9N0J9oj24j08j00k42P5M78K59j93l34j43J41K4j46O3P3j47
-302d03O8M49N17j16l10l7j02j34J13J93K27K89k5j77k15l32k72J42L25J2k35q7J78J13j06
-277G5j6J23J55k7l40l96j6L43L19J62J15Jk30P7J93r5j64J1K37J59p6l47m42m6M26J76k67
-250A10j05J61k6r3K66J25j47k56k59M8J43P7M4l5K3P2k48k00O1Q0L8KN6K11L8j11J78J10
-222C63k18j03j45j98K7K45L28j8j21K01J56k30j79J67Q0j24j42q2o3k42k68O0M50L67r5j15
-196A01J56j95l31J49K16qj28L1K39l8k13J17K06%j80k33j45KO5O3O7J0m0R8K16K1j0P6p3
-167B39j06J06J37m4p8%n6nJ02O9j4l45n46J54M71o9k56K9K46J17J6qR2o0k01j55o5K71L35
-138C76l5l1J89L8j52l20j31O5j12j8J15K7l0K7J95K10j86m12p6P1N4J46m1j20P9P0R5j4o4
-109A5J43Q9j27m8m0j22l2k0J20M15K45k19k48r1j36j09O7Q9r1j20R8J56j16j57J10L9j41
-82b31n4L5j47j0J33J47Q0j04k96k07K78K10l9N2Q9O1l6j4k6q9p2j89j83L85O22J70j08j27
-54C30j76k55l43m0L32J1j0K02K10l2l87m7J52k43k53J63J36j82n9K68L51M5k58j63j4k07
-28d69j9J87j9J83J91j39k77l26M4K85K79K19L7o3l0M9r0j31n4p8M5K27J48q9k00l10o7J74
0b93J89J33k14k08L03M19p6k34J6K44M9lp4m7K9j60q4K47J37k46o8k8j84j75K4J59k0m9J74
28d0J83k15n41j58M89L12j5J2L0j64j23J54R7k26k50j32j04J92M45J81NP9M0n9j67j08nJ59
56G1L26L28j48m02m3O1L1O3R4J30j06k58k10j31k67k24J65K70J03l7K19K60M4j48k43m0J01
83Ij09Q7P3k16J7L52J70j66j05Q7J27j1L9j32l65k49J84K94m4k59OJ98k4o5J5k09j97K01M05
112A13Kl94m0K11J26P8J86J82o9k36k26k0Kl9M9j7j03K9J04J75Q3j92p5L36J57j50k0K9j03
141A78n3p0j07K5J99Q5j57k20q0l4o3J44J54o8r2Oq7k12k03R3L75L58J42o3M8J08j3j01n5
170B37k34k9J99n7j74P9J79j18k57J04L46K7m1j27l55LQ3j32k53QL59K3k70j37m2K03K23J79
198B6J35M2j25l21k20k8K41L38n7l39j45J69K63K92L2l52l25k5J74L5j18r2J27L97J06l41
224a11P9N23K75j39l06l06j99J13J26j18J0L01Q1j67k30k29M9n8j76J14J45K22M00N7j99q4
250A73OK10J17k02k92k30k5J94J31m3J04J87L4o2K4k14n23o9L86J01m9n2j04M5P2Q8pkL4o9
280c7J4J10Jl2o3j09N0M8P4J63J8j91j74O9K48j54j49K18J0k59o6J41Mj09j20J12K60K33J04
309D14j48j95n6nOj37k15J22J24q3N0P5NJ61K97J55Q5J43l18m37n9n1j9OQ8L13K63j71l92
338B1j36J86J26LM4j15j44j34p1J50L4p9L0P3O3K18K14n0j88j11p5k40l20K30M31k9l59j53
366c81K63K26m7j76m1Q6K08%l42j15L78L63j30l66l16p9J53J71K91K71k16k97L8l3k01m5J63
393a74J22n1PR1l3J28L24j56m50j28L01K28r8j35j7l6q9K8J14J22r9k36r3J60P2j19P7J87
421D7J65nj57j02r3r3R0K24Q8j81m15K4M62K84L3k5l2k5j68k94k53p0J33J92oJ27J88p5p2
450iJ60R2j34j10n4j52j37M3M41M74J0k66k61k06JJ59O8j22j92j50j59J12L95K15PK8l9j69
478D5Q3N8j50RJ85N2j54j71j5K1kJ13J93R7L1n9k36o7Q7l1j16k48j44J3J83M5n6J54OJ7K65
509B08M8k22j13O0P6M4J89O4l54j43K92K57Q4Qk08m27k36k1n0K55L04P8n5N0J21Nl21k94o
538c07P7J81R2P2j19k37LK44Q6k21j97j19o6L09L38J4l93k74K15K14J60J32k55l36J03K09
564g5J05j61l50j24L58M28l0m65k04J93J64j7m0K06J66o6j53mO9j46K05M16R5m2j74j03Rj99
592F1o0K17J86j23j68m8j59n3O6l4o6K08K04j86j50J08K8L9N4N7k5j3L18J96k68k40j54j46
620a51K7K44j5j40N2Q0Q5O0j55l58j12O8J00K24Q8j87r4Op3j91j38N2l4M9K52K42L43J72j57
649C39l4M3J39pm63k37l5q0P0J93K03k25m46j43J02K86J38NL6L2M1LO6K35J47j83m11r5K01
678h0J80J75j18l47j1L36K66j43l11j69j9J71K41N9k4J19j2l09k82LL17K81J1j05q6m1K00
705C02J1k19r9j63l3K22j57k47K44K89J5nj4j16j07P7K79j35m42j1J90R3J2Jq1m3J23j57l02
734d73L2J52m4l1L09L75N0J16J92j36j39J20j3k45j59j30j16p2j13k57k32NK60L49J57J9J32
761A08J21q2k27m2J98n9l50j89J44K58m1l33%L13R0k05P8K97J02K0J0k09m60k68K97M84Q3
788A38j46m4P4J00j21k44j11p9J31K16J58J8k78k26J50J07JJ37K19J7j56j50lR8P5ll2J57
816B03J75k75j95J11J90P7k85k81q0O0K17Q1N0L9m9o5k53k39K22J92j33j82r1j0J94J69R3
843f5K53O0j00L0j00p3Ok82j61L39M17O4k90l46J5J91K6j97j35L08L47K05J41k57l80j1n9
870e4k74q2K8J10K51J34n2rN2R4R3m6l74m57Q4M99K08k70j89%J5L3L8J30O6j86k12K66L10
899B06p0j85j22Jn2q7K89L33r8j03K66K42j80l65k65k60n0J91K31J32nPj4j50o9J85J49J5
927A72K38J19l45k79n0J36N6j43P3M2j99J35J65n5j16m3N1Q9K2j79j09L05L63Q6k68k82k60
954b76j52K71M11m7l86j9L34m4m93l53R3K95O5j02J06J99L16R6m22l65K03J73j00Q5K52n2
980H8m06k56nK8K04J77MJ8L1j01J3qo0J0J58K92O8l46k55l1rO1J38R6J48J99Q7j80k2L6k42
1011f5N2L28Pk72m1K12O7j26j17k5j21k57j81J71L46J80J10J85j33m40j91L8O7N8L01K93k19
1038B27m00l5K14J36K18K03q4l34l92k19J06L72J88q0k2q8j3pj05k00j23J56K58n2j48J36
1064h8L31L20j36n48l32J02J82P5J02q2k85n8K39L7j28K69K16P8K18J76J26k13l90j59rm3
1090@p1K8LK11J68l80l56l3K75L64pk41p9P1J03J45%l9k6j49k41j3L29J18p0J66M6Q3J83j5
1120E73k46l22j26K05L96L38j52l55k35j38J59J53k11m48r0K10K23L13K22l03l45j33j65k45
1144g22j10K23L44L37L71O8k27k49l8m6j67J41J96k88j42L55K81m9n4K16J66j33r9r0l74k49
1170c39K24J68j35j12R7k5k36KK76J69M0j83k96L1J40j2J05J29j03o4j7p9P9O6j44k0J17m2
1198a64j5K01J09j47k02k6J34K39J70j81j97R4l9k15R4L10N5j55j23j21p3M0R2j01q0R7PN
1226a92O4L03L48j23l69j41k
1233a12
##PAGE=	F1=28616.314479860877327
##FIRST=	28645.762274810000235,	12655.339635440002894,	0.0023733112029731273651
##DATATABLE=	(F2++(Y..Y)), PROFILE
-2861B0J46q1k03j17p6k9L8J23m6j90M0K21Mk03r9R5K01K07j0j16K59L75J48k40k80j49k63
-2834b25j81K2J03J47L25P1l27k51k0L2Kk6nL9K%K20L77o1k51p3l3J49N2j02L1K9m5k26j03
-2804c28K07K6NR8J03J83P4n3QR4Q5P1j24m45k52J09L3j5J0r4L7J67Pk5J50O9j54k3J57Q7
-2774B67o0l7m4n2k6J23J00j78j73J33J97m3k19j24J78L06J18l5j38j70k39k31j41j84q3J53
-2748f02J32J29P6Q9R4J23J46R1J5k6J56J91r7l57j86O9J10m1j23J42K28r4n75l35K85L51
-2722iJ06J2L2N9j03r0k05j62L50K63j47kM0p7l7K2L9j54k76q5L01L05K3R5Lj57k91j66K03
-2693a08K76K58O5j85j41j3q8r1k5j88l1K13mO2K53J74R9k33l80L5K59N7j43j49J45K70N2
-2666D39j66k99j44P7j4l7j14j68rJ10K72K27l7k06k3K56l5l70j29J74j0l8K25N3k28j00P0
-2639b24j1O0R6Q5J05m3q2J64J36l11k01K13J3k33O1J53L5o3po9r1J4M4K7J94J51j77k98j62
-2610d21J08L96K94qj12j87j57j5J33J31J21P7k2l9j02q7M3j66l57j57J9L7J15jl8J6J20K26
-2582c3K40J83j92l37m6J88K13q2o8j50j46J72L25J99j28l10j2J71j05m28j54K87K84Rj41
-2557f1j23Q0J60j18J09L00j54l73k17M2L03K47P4k1j32L2K36m8k17J1ML8K2j50k10O2J38
-2530C4k48l29N3K61K57J16o9j4J81J48j76k20K74K56l17k32K95K46q3j21q4j53k06lJ38r0
-2504h6l45j59K02J43J16P2m1o4j5r1p5K01J83R0J02k15k82j14lR6J86J46R0r4n2P9j08q1
-2476a19R1Q8Ro9o1j23Q7L26J67P0n7k88j68J56K11m4p6j06k21k66p3M15L10j68j45j1j13
-2449a78M3K33m4K4K27j42k79j04O9m2j80O2K41K23J44k3K7J55m8k28l63l51L7J24L9K8J8
-2422b88J32K57J21M8M0j47l31k55M5K25J0kK03J55o7k40k40n2J49K41L24O1k08j61J64J03
-2396B87j61o8k4J20P0q9o9j71j35K12K91j08k08J59K22j8J3R2P4Rj97l31j23J23K06o7k29
-2369a20p4N7l2p7J18J93j89k49J42L15J50k35k11J87K62j48l03k7L12L28j85j81J67N3k34
-2344A9j76OK5K8O6M0lk9K88L14k52m93m2K21m3j84O6Q9j38j38R3K61O2l4k09k26J01K81J39
-2315A32N4J00N2J69L04n6l55l42k35j50K9K14N8N3J31j36k95j44J08J08J02K08J47L9j06
-2290A89j25J58J06j60k82M2K82J76M8j55k96k37r7J16P4J28J77k4j44M3K47O7m40l14K25
-2265a96J82M2P9O7J13O4n4j7j5J12L3l84l70Q2K87K26N2j37j56R4M26J10m28m93M8K67J51
-2238A85K51R1l28m24l36O7L20K91K67L4k78l40j86K72K77j3j51o2j27l76r2L20M67J79p0
-2213B38o8J4RMQ9K77M47J8m46k58j17k61j35m8J46M67J1k25j95o8J92K55O8j08k4pl9j09
-2185A27l39j54K60K25M3k6j04R2K85k08m67k41K11M91J56k56j17M9q6j27J1J5l9q4L8M8j68
-2158c65O4J43K73K81o9O4K44P3j92k51J13J38m32k91L60L60P9l4Nr1j13p4j34n4O8K48L7
-2131D50j21nj99j86m1O8K73K28n3j97j35j51j44K0J40R9k2l2l6p9p2M1j15k69l6K54K00J20
-2103@K37j90k73K28L68O5q6k17l15k1J86N6J71L07J40j75j67j3o7k80l52j58R7K83L22P3
-2077B19k11j98P7O0nJ73K53r5k63j19M3J27J28O6n8j72j3K9O5J20J6o3j52j18O5ll8Q8J79
-2048B00j82j24L14J53o7mj9k9J8j39k91M4O4p8%J5pj38j67m8J55K50Oq2J46K84j50n19k89
-2019f84J64M85M11q8j94j40k76J6K22N7lJ85L15L8j64M2j57n77j71M28M04j13k92l8Q8jl8
-1992h1j20l2K08J17j66j39J68J96M7j25m21k43K50K22L0j27j01J77K19J33K4m0Jj03l00j07
-1966c13K61L81J82j05k11j20o3K39L34m8m24l38M7L6j44J86K65j31j70J80K59j07m10r1J43
-1941a62P2N8n0j99j3J97R5P4K33K8l34j43K73K32J4p2r7l49k36J38K46K14J25n0j24r9j8
-1914E3j30q6J11k6j25Q2J58J32n0RN6j60K0J00p3j88p0J44N9j14j87j04L05L90n4j61J90
-1887B81K50m2j78k60j80j42M7J86j4j7Q3j06k07J09K11M4m9O6R0O1L7k04m87j31L68K42L8
-1860I6M6J16K4l00k76J33J55O9J02k0r9j38j37k8J84m4j4K36J21j60r5j8k05j18L83L44O8
-1833D25j59l49M7L38J91j65k69k9J19p8k54k03J05J17O8L8K07K69q5j14o1j55O7L02j9j49
-1807B04L9k8j7K50J77j32k51k86j40r7k21j81K28M28J56J03P4n5p9k7j32j49l3K8Pj04J82
-1780e6M04K19r7n5R5j28j33J07m7k44OJ01j48q5J86J46K9J11J08k68n78j45J83J78J32n3
-1754c2j1m3l37j54J77K22K75K62p3l39k07P8J59l6p5J18O0j33j12o8n9J27K08pm2L03L31
-1727E92O8j47k81k51j54jmM5m2j78k53m9K49R9L3J89K28K09O1l01k51N7k8j59J09L96L28
-1700E64K4l26k45O4M1l2l4M7J1j62j21O0J04k6j2lq1K7J76P1l5j43k8O5J14K5j46l47j54
-1671e02K02J98j4M4J58j02k36k2K10J77J24J49j38j37K56K76n0k61l86k07N7J34O4j23l6
-1646a65J71N7O9k6n18l24L16K99j1N7j1j29oR2P9J37K05k0k63r1R9Q1j40L5K04R9p6PJ16
-1617C43j49j86J44L04J72m2j95j84N1k7j90k98l2L36J33k43rK59j58k56k5K38J78j05q5J37
-1591A11J03K70K39l07l41p4n9J50K45L5k60k01Q9Q6k00k6J11j88j64Q6K18Kl00m7k3pK51
-1564b01J95L6J45Q1J00L11Q9k51l16k37j9N3l1j05o3O0J32J37P1n2k42j17K21J14M0l7k26
-1537a12o7J09Q3J61Q9m4j13j47k42j33J34J64O3O8l7oN1j49l91j1M63K81j2k27m85k29q7
-1510h26K1M96M49J33j5j49j62lJ39L13K85m0KL0l18m05k54qJ79J56K24R9r2k69k18k5K2K2
-1482b14n6O9O8Q3K11J11j11j16l5j77k12p8J77K45l0j63R4K14n5l13l8O8l3M4K93K55J61
-1455D62P4j73j54j71k14P3J21M9M7L8K38ql24l17k56J11J97N3J85K00J10o9j93q0Q6K55J29
-1428D69m4J3j11j19j71k51nM3j84k46Q0L32J49M5QN0K84J11j28j42k47O0M29J24j46l13j96
-1401a06M4P8j19l9K19J13n6r8m3Q0J00j73m73j82J72L88K81q9n1L42J23l53k81k31j67K01
-1375c20M27K89m2k52j75P3J14J33K02k01k55Rl2O4J65j78j84K48J61NN3q7l04j33pl9J37
-1348a29K81J26j19j8J10q8k71j2K79mj06j31j27Q9P6jj7J9K15J66j2o0j50r7J39K20K24J2
-1320F14m25m01o8J81K08o9j32K0J16N8nrJN0j2j06N8J33M3m5k17k36Q2J66p0j47j39L9K18
-1291i4J26R2J54P5k10m11p7L20J90k2K4j4j30R1L9k91k88J27K99L2O6J30o3j43j71j47j79
-1264d75j49J48K72m7l17k83J24K51J34K39K95K82O8k34l28k81r0J40K10K30ko6J20K37J2
-1239D90l99m36p2M38M91O0l32m03k43J45K63nq6l9J1O8pJ97L85Q9n07o32O1L75J15k1J24
-1212A30J69M7l8k5J37J71j33l79q4K21P3j75k1J6L2K29K19j08k87j48j20k09j78J4K14M7
-1186a86m9Q9Qk15r8K27K64N1RJ65K08O8j63k75k72L1J38p9M4K68P5j66O8J01l43k87j6P3
-1158b62K35J92k4O1J50j60m70j82K70P8k40q2K27J80j56N0K29K15J80q9j89Jl0j99j17q7
-1132b19j82p2N2N9M01M54j01j96m4J21m4k06j42n7P8R8rM9o6k32o6J92N6qJ42k60l14K33
-1104b83K06k3O8Jj29j24P7nk41k1K14K56J4k02j41m0K73O40J77l74j60Q1n1j41l8K2J01j10
-1076D7l32k33m9J85J59m1J9j36j92K30L76J34oP4j67l02q3J72K16p4j97p8j30K1J79J68L01
-1049B61J08p8j32p1j11j44p8j12j66P0J76J5Q0J80M4R5K15P3k80k74Q3K52Q0m6M8k04k21
-1022a37P2l2J06J40j49j14J30R7m7j14j74L4L11L97jj84o4k55l32k59J2M38L04r6k18k28
-996c63K36N31J17o6j75k88k6J37n4J0J82J27j41l51k18Q7J6k23j90k3L87N07%k45j36r5Q5
-969a72O5K4L6J33M99K88l76n62j45J48K49K23j32k19J54J63j14J1J9l36j96P6l6j44J9J57
-943a68K17N1j81k15P4K38m2j68j51j71O2K73J51J8o6J95O0l66j55R6j3k5P9j91k76R9J34
-916d41m7p7o8P6L21L56K33O3k24j23R5l9k83j39J91J31K9k23k90k6Q3QP1J21r6K4K33n9l32
-887d32q2O5P0J96K07j05l6K78N9j51j68k74qL81L50J2k57j05N5N4j99k78J18K45N7j14k55
-860c17j05K12J91J01R5k45k16P1Q8J26R0m9J77J29j30j91k61n0N7P8L41L42j47n17k06J48
-834a88J85J8L9q2k10J22J86m3j00K21L09k38m85K32M15l23m12QR1qk30k06L18M67J60j08
-808A38p7J83J62l27l57j27pJ98K96J94j12j78k19pJ12K5J8j16K8J61O7J89J72k05r1K42L5
-781C97j79k19j48O9Qj13Q0P0j1k9j15J76L00K6j9k11k29K45K44l3p1k07j63L28L23j86k73
-754F0p7j89j61L43K29j29P3K30J49j00m13k18L62M68j49m42p8Q8j15p3J92L44k6k89j76k35
-728c32k5L23J91j38j75J87L12j04j94K16K28l9q3l3p4k5r2k37k79l06J00O98M63j72k99R5
-702B06K38o5J7J44r3k27n5q2k45l5Q9J00J82L4k3J46R2R3K70J2k59m8r6l82k03M9J3J77L81
-673D30Km86k17P1J5J48K86J81j20k25M7m7l54j02J67P1J85K27j66l22k99j10m8R5K30J32
-647b09J22N1J43K16O4r4k25j96j38J9J71J58K63J32p1j13n5qj32l04M0K74J7k4k28k04K06
-620a25J47l1K09J93k00k60o5R1J21J61J44r6k45rP7j03r2L2lK3k6p6J0M9r3J36K34m1j04
-591E8J04L30J02j52j27r6o4j96k57K20K70M8Qo8k17j5J94J31k31n81j60M95N19J52j23k71
-565G3k45k4L00N3k31K0J46r3K1R4j84r7O8J67O6j70m5M1L6l3J44J5j29J61K83q4m96m31j17
-536f91J69M33J55q5%lLR3J13m1j96j55j71Q0M87J33p7j40m59P0N77J43k53k21j32J21j4l3
-508i4J62K22J54j16j80j82j54j50n6L90J93k94q5M2j61J87K43k2o8M4Mp8n9p4j71N0J55K22
-480A24N4k47l6K99K34j61k56j33O9K58P2l64k79J95K37J24R4pM6J23l06l23J80R6n0O2k50
-453a45l23J22K43m3r9M2O9J61L67Q6l88l38N7K37n7Q4L20QM9p3l8J52Q4k74l07J41K6k25
-425f2j16J78K22J96K36J57k8m28m12j79R0K19K5j63j02j6j70K7K43J85J99P9M9P6P1N0m07
-398B19k28L37J71Q8J28j16m24m73j80J0J12l4o2K48K24k6j23j20j27L7J11O2j56KL73K08
-372B61k35l14k26j99K24N27R0m58l24O4L77L32Q8L2j74l48j39K05j5l00m3J70N4j11Q2N8
-346c22R2K59Qj73K28L16rk10r9M6j58k57q5J44Q3Q6L1j78o8P6J24J24j53j39K8J05R3Rj40
-317a39p5m9k34L3M48K60j67l00j38J27J9j53RL7j83K9M70N86l5k78r9j61j74Q4K41L05L42
-290H05j7k20k42l35k59J79L72Ol30j43K31J56j53p1Q0J81K3l02l79l5L20K76J30R7M2j31
-264B81O7J65p7j77MK62J43j27l69m06k0M53J91l08j18J59m4n9L18J48j02j91k68l5O5P3J12
-237A40RM7J00k67k75L3R6Nk4Q3K20O2n2J36L6k19q0j09j72oK14K80j1n6J72Q5k53j44K19
-208B69J08j33j32o8r5k48k26J04M56K68j46n6J66k01k76K08J87q7j44K0K07q0k36J63K56
-183B84jj83k03j34lM2M5J30P7m9R0J66p8l2J16l1p8J41J77p4j04K7Ll2J3j3m5l32n59J44
-153d96N00p8k75pK46K14J43L4J6j61k26j40%L26L08j04r7J68O9j00k63o1Q8j72o0J45M2o8
-125iPK07K01k59m40l1R0M6J61o0j58R8J42J36l1r6J29J03q0pn0j37m5j0J19L69K37j14j82
-96C36j21j76j46K2M9j23j29J16K08r8k37O4R8o8o6j8j46L8J63J18L6j06k61k69K22K60n4
-69b88l4J15J34Qpn2o8Pj14j90L12N62J61p6q7j54k73m08j74K19O0N7K62K82K1l57q0J36j71
-40a97k17R7R0j63m9K26L25P8k55j72K3j92o9J49j0J63J74j32k29k89K4K34K20K21J16KoJ
-12A63j28j25m9j17NJ89J13o1j88l22j1K37J62L6k40j10L53L80q7k57K1L36J32N4m7j08n8
14B73k43j69K06K00j80%O6j40k52o9J29k1n3J27J48j62m67j19M72K84m1l4J9j87j30K02J43
41Bj56k42j85j39K09M96K27m9o7m0k5q0l0j8J08L24L63j31m29l6P6lN2J15J15j18k53j99q3
70a96j89k23Q7K33J49l1J61K71J14j35k78j16L6j11J39J26k13KL63J94j37j60k8J28P8O4j48
97A80l45k17J41K19n4k26M9K47k4q7Oj90j45J93L16j9l18k0J68J08O1J23J88K8k13k52NJ2
125f6j06M0Nr8lM1J95J98j05r1K69J59q2k2j4j24n3m5j07l9J16J01p1k13j13n8p4J36J39o4
155a49r0K9l0j61j93kK99L68K18k7K3J18j0p8J3k21q8J44o0j98N4K56p2k82P1L18O8m9k04
184F5l74K8Q3j12k37j1L29N7j91j29j34J37L04K71Q5mj02l04j84L1K56K67j29l49j91R8K91
211a49L81R6l33l25pJ79M1j13j46R2M46J05l90L4N08L14j01l35l31j97P8J47LM9K04Rj75k03
239a19k00N6jj27J43J35J70L50J1k36r9L9K27N1k11k11j88lK48J66p8P1J80M4m7Pk41n02o2
268d27L32N6kM4m2j4l9M9K7L9M6q1l8J07Q8k0j46r3J22N9O6J50J4k01k02L0J83j78j18K70
298H1Q4k23q0J44J4j38j38J08J66J58J67o7j97o9j0n1j85k37R9J41q1N4R2lK20L85J89J00
326G23J49l09m60r6m7l6k9J38L87K43j50l12j53J17J00m3J6m6n3j32j84P7Q6kPjOJ50K36L2
356D14j61j19n4k09l03J83L68k8l62j50K31J82k0j30K1R8J64j7l19j00L08K80j04k56k14m6
382c43J04N9K38L16k00l16K6o7j58J2J12J09lJ2J18K2J30K61j60m09j51K74K36q5j32nn7j33
410a90NJ33J56q7k91j62J71J17p6O2J79K03M1j33j57j29j5J13J52L0j87l75M7M71K53k0j2
437B99M0J8j48k96k97j54N8J83LJ81K81n4j24J40J50r4j25k9j18j36L4L96L87m8k94k36o6
464d9J00J16m8j88k10j59j67J09M10K76M3J1m2j24J31M1k21L1K64R9j07j28o8r5p4J20K09
491B80P0O3Qj63m3J2j15j61k60j43K3K20L9r5J67M8K0K15l1k35k3R2K1O5K25O6l46q2L61K57
521E55N1l1k70m70k40nK9K99K70O9m4N1J17j5l41k64NK3J22J17J25j63l07M2K85L6j59q5j20
550c18j04K54K63m8l94k76J59J89K19K82j75l72J04K58R1k49l51r7K97M26L1m46j94J89J86
575g6j1j47J25J84Nq6NN6j48J93L70O8rj19j14j3k19q4J90J24j27o0R3j22j53J3K5o1J48J80
605B30j63j55O8M5Q3P7P0j9m8K84K00k51k33j60j74J5K09nq7R6P6J1L1j35l65j06J03J21J73
634iL3j71n7j6p0j25j40Lp9K7K49K88L59J30j57K3R9J33j8m69k85r9j23O8K63K63j93m27j34
663f34R5L06J71K2K1j0J3j2R5K75J63j66m41j39J69J58J80j21l28J1L19K27j79l56j96L1K04
690a22K60J20MQ5m8l38l17J2L54L12Jj72j09k1J95k1k25l8r7JK53j71l23K14L08No6n9q9q3
720a75R5L09r3m11o8J33J02O3L7o6m9O3j81k62O5J48k8k3L02L81L9P6J74q2j53R8N3k44j66
749A37r9r7j18j85k49j91oJ90K90K13P4J44J14j07j77K0J43j24l48j31J40K19m5l11M3L61
775a00J05k78K7L40J33l8n7j73l95k53K39M04L2j22J5J06J67m8k51j37o4J28J54L6l8k28j89
802d85J62R4K2J68J87j8j95k08J5J98J06l3k1K24K04l20k62J16K80J42l20l00n7N3K21M5q
829A0J1l3lj69j71J95J29j38j75j27k0K00J35O7K23j5j26J17n7j10l5k90j31L70M55J06k82
856A36l81J3K32P9j60j73K15K65J70J90k21l75J8mk80j80m0R0K01Q0k1J07J15L7P3J8k99l97
884d92N9M42K12k32k07n4j3K6M0J62J37j63k65K25L53m5k25j44L4l6j36J88K63p6k3L59K78
911F67k86m38j87j66p0Q8K52K17jl3J5r0n3J46P6m2K16J36l21k49J1J90O7j85M3K8k53J16
939a06K13Qn7j1M8Q8nk04j45K78L79O7l27l00j96j17K19L14l5l04J0L60o0n44l24J69L32J9
967b31j82O1K26L37M6m53l19K90K13j38L5K86J1m25k98o5%J78J68J4K0L5r3j7k1J0O0J47L09
996B04P8l70k70o7n5Q7J99J32J04R7L4j55K5J07k34j7K84rk28O1L00Q6j43j17q6j74k20j08
1024d55J66K60P7L9J96o1l85j40J09P3k4K30K86j71l05LJ88J33J99K03n4m03m59j63J63L60
1050F5J22j01Pp3k7l3j22k00j04J78K48m7j51P3K85L30j65n54k46J58K16P0Q3j21l07l2K11
1077b37Pr2L14J96O1K18J27Q9j68l09j00K7Jj12l5L2J94R9m93m05N5L43L86M7k45j63L0J21
1105a2J73J8m4j13k55k06J22L78Q4r4J77Q7J22K32k3l69l86o5K67L59K83j31l10k14j31J29
1131G8J11j94l71k6K08J34K83K78l33m09j70j91j90l2K27L27L55L50O4j61k19k4p0k35J22
1156h8K02l01j57K92K63O4M8K67J80j63j39j31l88k98J62K07r4j30J02Mk37m5K47K14J10j69
1182B2l53n1J11j4O4J27n1l7j5l9J00O8r6jM2j08rK03R3j21j40RN5J64K24r0j71O3o4j70J33
1213e2K53K1j09j13j76j10P0J37j13j11J02N8M2L1K49L44j05l47j28J4
1233d3
##PAGE=	F1=28586.866684911758057
##FIRST=	28645.762274810000235,	12655.339635440002894,	0.0057887458242475986481
##DATATABLE=	(F2++(Y..Y)), PROFILE
-2861A13R1j68k49r6o4l7N9J36l6j72N0K18l8k21r2P4K18K70jj60K44L88J93k10l02j85k67
-2834b44j74K8J21J78L28L7l34k45j1M8J5n7lL5n3nK36L64k0j88o2n3J71Q3q4M2nj14l04j57
-2804d27K24N3MJ10J25K24J01q4m9O7J08J00p8m17l34O4J01M5k5j73J2J65J3K3K04J04j65
-2777I5r9J14J44o5j08p5n0J0J83Q6j88j17J53J67n7j85p9J99L39J26m3j74k22k24k02j50
-2751d22j64o4Q4R0J67Q5M5N6R4J29P0Lk8J18K30Ml67k57N9J04m4p4J64K50Km77l40J74K37
-2722g2R1L9N4J11p4j42k24q2L67J94j73MN5o7n1nN0j14k75r5K60K67R6J67l1k39l36k09J32
-2693c02K52L25K07j35j71rr4j39k8j06N1J82k0N5K06J94J22k08l41j4K00L9j70j46J94K84
-2667D28Rk12l14j29J19Np4j30j32L0R2J77J99N9j00n0J71j2l39j74J01j2j9K09J01j46r7
-2640b40R0N3k9l7Q3J67j0j31J25J79k92k09J92M2j82O2Q9rl4O5Qj2L9j2j3J98J07k29k93
-2611b33j52R1L84K80k2j37j56m1KJP6J71P0j17r9r4k1Q5j64l04j02j0j1J43l7j26QJ40K43
-2582a32K60K13j69l62o9K42K45j07j20j87j13J86K72K28r6k91L8J91r3m00j58K90K99J0j37
-2557D0j14L4P8j68J16L70j36l50j36J2J99K12N6l7j11Q0L18K0k31p4o3M5J1j92k00J30J60
-2530F9l15l56Q9L35K98M6j49L6K40R5k42k46K79K89k25k00K12K32l8j26j12j35j47K7R9j69
-2504a14l76j14K68J71J06N3o6p2kp3n6J92J45J07J53k53l60j29l1P4K08J88J59m0n3L7j68
-2477d6j11P2O4L3qo7j54J03L37J59N5j32l04j12J58K03l4q4r1j69j84k7L41J74k34n3M3j89
-2449b57k0K96N3J7K29r8k92j29R5m8j62M4K13K83J86j13o4J86Rj80l18l76n2M6M5M8N0J84
-2421a25K28M5L9R5j10l19k70L2K42K7k2J59J84k6k94k62nJ67K42L55O0k53j70J44J16r0o8
-2394A21r5N5Q6oo9k19j42J97K95j8j53J13J85qO1J15o4j20j57k35o3J37J82o6j86n4L7k3
-2366i4o3R1J16k59k45J67L27J81j83k45J40K60j66l38n6L25L45j19j49J36P0k15j82J2O4
-2341h0N5N0L1%q1K09K87k36m84k2K70k4j77P4J56m3j82m0J63J9j7j38j35J23K13J10J03R0
-2313B94qJ26K90Qk69l71l20j26J09J94j0L0J75j45l89j58J42R0R5K34J85R1q5j20J57J26
-2287C45j53l00L2K60J22K0p9j95k08r9R9L0P8J23q2j65J21L01Qm43k67K65K27K3J0L3J75
-2260B81J08p4m5n4R5L2l64k79J54K44J58K5j29j55M2L77J54l82n30kK94K15K83O6l42l81
-2234b09l26L2L17K78K13j4k51k88j55L67L78j7k12j15j49l72j40K20M07J96n2o8N4M9M7J41
-2208C31K59L84j0m20k40j12k28o1k9J07M44k1k52k22j02J57K10N4m8L3J8j2o0k65j41J44
-2182h2J54R0J9j01K3K45j94m74k28K37N22J53k44r4Lr3j20K1L5o1j32j2J8j47J16J75K55
-2155H4K44r7P7K57P5j46k18R7N1m75k25M11L92P8p5j7n2o4m2r3l1L2J34l5j19kj96k34o4
-2126b53J47L15K02o6j66r9j26j39qR2J41Q9qr7j49n7R6j19l39j27K68L16J63J71k45k52K91
-2099D1M04K0j29j86l37j29K08J67J63K51J41j32j31n2r4l05m06j58J53L09L11K3k91j81J89
-2074a51P7p3J77L06j05k69n3J14J03O1K4n0j55RM0M2J33R0m7k11k08K2K3l4J32K43j64j25
-2046d9L25J83j1K1q2j29j4j54l00N8Pj57K4J12M3j59k11o3K11L13J7p8J19K31j66m92l04
-2019g05Q8M56M58l4j74j14k79%K18N9rJ78L31P5q8O1k60o55j83M10M18q3k91jJ11m2po6n5
-1990a83J86J27j96j92K15K96M0j49m05k35K39K10L8j49j69J19K35J94N4m5K0j09m03j75L15
-1965a22M63J89j82j82n8j06K10L54l4m56l55P9Q2j42J46K39j22j72J99K90r3l48l7J17N3
-1940A2O1o3k50q4K16J19J1J94M8l64j40L45K07o6m6rk50j67J40K23J45M2j08j35q8K3q5p3
-1912a42J11m3j47J13J97Q8j02k4K5j56L7J07j5j14j02O9N5n2j10o1L14L99r7j75K23K56n5
-1885E99k24l42k59r8J45K34qp0K9j11j46J33J77po8R9L6q0M8n1m02k04K25J46L6J35K12Q5
-1857B69l38l70J26K29R9J00j9j31j44p3L2J69r0j7K22J01j76j06k9j85p7L70L58P6k13l04
-1831a21J21L41J88k09l50m0J48r3k73j93O5J09J05J9J82L17l6j28m1r4M2K32m9j59P8J16
-1805B77M8J56J19j12k24k51j41j10k06j90K16M66J09JN5K1j8l1j49j92m6Q6L3j07J70L76
-1779C56K08r1j7J06j86j52J50k7k02j1J1k32r4K62K18O8Q8N1k93n60j34J82J65J14p5l2k1
-1752a48k39n1R8O1J86K23Qj96j57O7J61l4r7J11N2j40j00p2j04P9J83RK2L13K66K5q3k39
-1724B04k76j40L0M3R1k0j48k65j37J98J40N6J47K15K08j5l29j60J46pj81J08M22L38K9l48
-1698C49k90N9M6m8p5J5L2j09p1M5Q3n6p5J3l8qJ76J52k8k37j29O0J88M9j71l09o3K11J03
-1669a26o7O6K04j08k15K3J99J80J29R9j42j17K41K64m8k60l98k39P1J79O8j71l1K34P8Pq9
-1642C1n40l18L39L44J2J3l0j12M0J22L8O8K47J12k36j96P2J21j10N4J61J1q4L7J00j81k13
-1615i8J85L53J67l6j64j87M5kk04l31l9L39J37k21J0K75q4k65j12K42J85j66j46J15J19K65
-1589C82J97k71k54n7r5J34J99O0j38j89k9L3j42PP0j80j17J22K23p2l56j4K9J4K62K21N1
-1562I0J67J33O5K09K2k76k91j49O3P7r9k24j60Q7K90K28rj66k21n7K46J50N1p2k60o4R8Q1
-1534IJ23j1j27r9n8j57o3J64J41K1N2m6p3j8j59l22O5N24K69j24k44m06k11q8J01N31L82
-1507A76J02n1k13k24j7K49M40K60j32J3J00l06m30k40J9J40J20K46O8j48k41j64OP9P2m1
-1481a17L4k1mJ61R1q9j00jp1q8p2N5J09k7m8J67J84r1k55NJ5q4kK31K55J54O6o1q7k32k66
-1450a89N7J06P0M3K2K63K6l03l22k94N1J52PJ59K00J65J4j16r0N8K98J46m5nj22j04j48k95
-1422a96j04J5j09j79J23L26O3o2o2J13L90J06j49j18k08Q2M01O4j74l18j90R5J15j41p8K58
-1396F3J92q0k45j28J29J41j56m57k42J62M73L75o6q0L23J46k35k14k96k39J83M09K65Kk17
-1371B08j84L9O0J22K14k49l27J7M5J43Q6l06j81L31J65m6O1n3k46n8k4j36P4L67K24j44o0
-1344A42R3p1k66p7J67l6m6p4j26N9P0MkN0K32J57k1j0r5q8J10J76J72J7l77l85k8K44K00
-1315A91o3o8K3L7om4m2m5M3mp6J16J87L7m0k09k45J19J95n8j72j93J7K20J68J01Q9N5j92
-1286A41m42j12L75K50l7J0J7j16O1K2l07k83J31K55L6J26J62o3j50j75k09k32j47J49K97
-1261b41M7k67k89J47K85J10J59K53K99J13k32l85l12k3J93J69J82p0j72M2K67Q3l45m48r9
-1236e34M70N22Q8l03l82k54J01K79M7j8K3k4k5p3J88M33J09n66p03K1M13J66k0R5J84J05
-1210C42K1lJ18J67q4l89j40K14M1k21j4M4kK16K77m5k97k12j89k11j21%J83R4%J20K0k28
-1182b99j03J42J38J27J65K14J50o5k23j89j78rL7j51M8L66J59j62L3J20l27l39m4Q4K72K34
-1156B00l9L4J51j15m01j81J82O0k19r8K42K41j37JJ81K02J83j45k53P4Q1j44r6j06k19p5
-1130c96jl6M05M93r6j38qO5o9j93j97m2J32O6j6P3q9k45J8K67lj30N4k81k79K65J99J0J40
-1101c2Rj43j09J14l3l32qK58J87qj44j08jL18O74J77m43k13R8k2j84j07L1J42r0l73k62N
-1073e99K64K01q7o0j46j39K64L82J16o6j5j67j87k1J39K08o7k28r0j15M5J74J67L39R2j13
-1047B91p8l8j56j93p3j15k30J4J89L7P2J98R3J00J75N3k26k06O4K19J36L1J5l18k68N3J6
-1020a45J87J56j42p5J10O1Qj10k51j2K90L94N2j66j45k54k95k73N0N00K73j56k42k29K48
-995a66N47R5j43j71j82N5R9j66JK85J65j76l51j89M0k7j93j96k0M13N50K3k66j37o8J30P3
-968B5qj5P2M60L06l82n77j53J21K65K86r5k89N3J33q3N6J3l76j57J34l9j78KJ41K28O0j71
-940a68j88J15K70m6j66j55j56N0K27J56N2o0J86P7l49j54O7n6k8R1j52k10R9J22km4p7oK40
-911b65L72K43J3k87q6J89m7l62j15K68J23l6k55k13K2K6n5Q0J58r1MK32jl12j50M4Q4J98
-883b19K13q0J3K43l6j88j47k49rL99M14O8k74j72L5P7k09k88J40K47L2j25k13KK26J60P8
-856A38L8k59j53J33J62J82O4j30O7R0j42j98k53j9Q2O9L23L35j51n06j82J01J30N5R7m7j91
-829a65P8J78k7j65J88L16k22m00L01L74l98m03M3J03l9k70k21K71M41K16r2j11J76J87k69
-804I0l27j77k1K34K66J86o7k03k51LR1n2p0p2J37K29Q7J40M2l05n5L64J04k18k48p5J38Q
-776b2j31N0O6K5k7j22J79K48m4j9j21j33K38J42j22p7j46j14L63L52j03k50k05k85j64L37
-750h5K05r2J69L05J15j84l88j87L20M28j65m15m4L1j72m1J92L47M0k66j87k33l1K97J99j57
-724Aj89K43L30j07j33K54K08o7j54r2p3k7j13k72k69k96N6O95N28p5k53K1J48n8L3J03j21
-697C21k18n0r4k45J0J93J93J77j5rJ75O2L6K35M9k38p6r6l28j41J7o0J71L86nn22k20R8K5
-668a69J70L04J89j42k29N0q4l41k0J90OP7J38j32k60k85q3n8O5K85J70P7M9J59J85N2l2j75
-640A56k38k16n2J44J66K96J67k5n4n4o7j79l28QK79P6J1k15j65K13J14r1J92K41j85k53n5
-613a14J12J42J63J78p4l04o6J10j9r5k1LL8Ol6j9k7q8J40J74o2q7J60L63N8k81k01l7j6j52
-583e2k18K08K53K4pk4j49NJ77J52k26n78j60M39N11J40j50k42k37m2L18L6l07K3J75j05j
-556c7Q2j12j6M1R0L0j51m7jk7k1K27O6r3J92K56r6n08m47r6J84M19J58o9N1om2R6J16o3k28
-525e2k35k17J70N85J30j44j97m43R9N91J91k59k94j52J41N2J5J60J93Q7j21r8j15j61k22
-500b96j22L50K06k53r0J2j77K45L20m5j27N1L6m7o8j12j64J4J19J94rk73jL27K15k42l09
-473b46n7J75K66Q0l17k57J60J82J43J20NP7Q8l42l16J55J09m3jk47k81R5K28k7j02R3J46
-446a14J26L17J70k88l75n5J51l4J50L25K7R9p9j32J23J27k87l44J23M5k30r1K46K68K28K55
-420G51R7o4l98m29j92R0K08K9j72j00k3j84K0K65K21K20J20L3jP3J46l73l16K80K08J03J03
-393G15j32m63n11j39Q4J02k5rK59K38n1j41j42k08K4J31L7j03O1L88K45j82l40k99k49J86
-367e24N55J27m48l12J04L78K68L8Nj74l80j29K59K0k72k9J69N8j48M0M4R4K83O4j63J82K65
-340C74m1j87q7M1j19k77j48Q8N7J33R3j69n9Q4J00R1j61j65nJ66J55lj75l0M2k04k8L88K56
-311B10j21k40j25R9K3j34n3k3k13lM63O09L4k33j32j98k12L7K67L67L77rk59k59l22k47J83
-284a14L82J6l81j80K77K12j77j41J4K00J07k15l64j04K65K31J10J12J16m9J1J22m0j87k3
-259B00K75J53j45l75l45J3M38J87l08r5J43j02n2L37J66l8j01k57j34l2O1J71N4P1J30k55
-233A60l23j0P8l7l8J03K04Q5L3J13k7j91l7q2j62m4J76K29j6j3J18Jk41q3K49J43j17j24
-205A47o7j29k54j74J57M42J60j80kJ68j69j99K40J35j75j70RJ79j21k48K05L06J0j99j89
-180a18j06J0J6L9J99J37o2O4J05j47l1J49no2J66K08j11j58L6Q5k1o9j12o4k94n63J20N24
-152f5p2k63l9K07K80K63P0o6k51k27j07O2L71K81j81j75J53J06o4k14J0J18k15j04J75O0
-126A13j07j6K11J81l05m27JQ5L4J67p0j87J17K06J60l6j18P5R3j4M7m0j27o8j3J31L18K07
-98F18j9j21j49j88j75l5J0j43j25J29K37p8l09J3J78L4q7q3j52P2J87J00Lj28k42l17J66
-71f04L08n7j13J35K05N6jq0n5O3l7j69K19M61J57m6q1j35k57m10k72P1R2J25K98L33Q7k91
-43Bj03R2r8j36N2L3j55m4J71K74J06k43j95L4j62p8J32rJ16J44j20j73k24J5J47J34K20J85
-15A17O9L1m7j55r5l3j75n5J63R1l1j63l17L9K73J04p0k35%L81L34q5k55L7M16K07Q8m1j66
13D27j27k96k13J80K33j30N4J39j00l09j67R5Jo1P0J22r9l78r5M19K61m8r3j0j84j09K23J60
41c5q4k14j95j49K02N05K55j11k14j04M2K7M0k9N8K95L69j18m31l5P4j7N4J24Q3j32k45j70
69a55l2j15k14RJ85J85j9R3K75J71j36k99j73j5r6J80J59j98QL65K06j06j96j38J09J61P9
96B93j64k85j55Q8J10q3j77R8K88k0r9Kj59r2J64K10l6k46jJ28O5K4O2K02J41j79k74K1J5
125e9j60L8L2r6l1nK20L08k2j34J55J46jj5m9j23o0m3j17j01O2J34J6j76j23r3q3J30J25o0
155a85j00L1K2r3j73r8K14L58K67J5QJ08j0m1P8k00j45Q3l9j98J1K91k1k78L9K70J05m5k64
184A0l90L8Q5q0k10l8K77J04p7r2k18L6L44L39L5k5n5k77j57P7K55J79j96l53k31K0K91M42
212A33J72k70l07j0J65O2q5j70Q3M75P2m27nM71L18r1l65l38j63O2J75R7M0Q3m2j52j61j59
240c37N8N4o9J79J19R5K82l4k85j14J02K81nk35j31j30K0K93J88j10L2J49M4j9kk77m66m4
268c62K76L4M3J12J5n3j23J6L3K4L7m3m3Q9J43j1k14p1K01O8L6J08mj82j95NJ22k06j17K95
298C3J71j77r4J27Mj44j24R8O7P6K24Qk03p2%r5k27k57P0J37o6P0R8j5K80M51J95R3J45k69
328F04m38j20l6m7q4J58M44K23j26k30j53M2N5q9LM0K8j21k53K4J39P2l3j04p7P6K57J25r1
357B88j00o0k03k59J55K73n6l48j26J85J33K6p8O4J11J18m5l00r2K30K02o6j41r3LN1m7J78
385CL38j86l29Kj05r8O8M6J03N9K7J36O3J14J82j64l49j49K43K27p2j14J4p4j65k2J31J75
413A04p5l27k05J72J41l3M8J76K47O6j31j83j37M6J09P5k2j78l02P1M26J87o3K9J24N3j34
440B84l01l54k33lJ95M7K27L30l9j51J22J81p2j42Mo3j19ML11K80r7k84j73Q2J76O5j38k44
468a05k37j72j67R3M09L45Q2rm6q1J64Nk93M5L29J26n6n4r6j91j39J18K10K0Q0Q4p3j7m9j71
498A54k07k76j40L2K41K5j49J55J00K9J42j05k19R8J45m4N2K42P0l09j2M19K50Oq7l40m83
525b11j95J9R0L36K40N5k7N9J05o9l59k05K9k6N7J38J71k09l75N9K90l4r3M4r6j12J96J72
553D9j02l60k58J00J48K40L97q2l72J14K98O7l36l41n7K38M01Q6m00j66J76J82pk39L6J78
579a0P4rJK7j51J61L01M4L1n1j00j9k40j21J72Q1j17O2K35q3k83q1O6n2P9J61j01j43K4Q3
609D1J31P8O1k1o9K44J89k26k30j75j79J8J82J9n3J17Q2m6Kj25l67q3J50J53J20l9j70l0l5
638b61l3l3j49o7j23J8K58L24L42O7j60N7J15J19mm48l32j58j45P9L25L24j38l79j14O7K93
665a56J82K0Mm0j0l4J26L20J81j34m57k01J18J15J69j04k91K2K88J69k01l54j91Q2K18K54
691I5J78M7N2p9l50l28K3L54L02j6k13j07K1J85p5k36J8l8J4K48j67l53J83L04j5j17p2l7
719a79n9Q9L02n0l39j13O3J14J24N1q6p3L9j50k23P2J38kj4K59L52M5M4J43k5j55O5J14k37
748C09j84o2n7j45k55k38j32pJ10K28K56R6J31J28q9j03P6P0j89l19o9J22J54n5k60R9L91
775FJ10l52l3L76J77r9j50j49l04k05J85K97l2r6Q4J29K06K1k46j60m6J26J01o6p9j80j60
802e39J77J00M1J59J12n0j90k22K9K72J28o6j9K83K33l34l09J07L57J92l66l04nO9K12j4q7
829c4oNO4j02j25J52O9j27j37j45m7J87J21O6J86j03j78J69k2j30l9k64j05L68M68J37k54
856A74l91pK58J30j25j96J17J66J14K25j51l37L8M0k90k70p9Q2J30NPK12J69k2L6Q1j75l01
884c60J8L63J94k12k24p6j4QK5J91K08j25k83J92L64m8k68j49P5nj72Q1J70p7M7M40L16l65
912C14n03j36p1n3J8K57K63qn2N8j2l0P4l1r2J95J27k99j84R8K45P5k24q%k83J09K48N7kR
943A59L9J01j1k13j77K21L54L8l72l05j11m8J72J93l7k06N8L73q6n73k79K43L42m7k44M1K53
970a22L23l7m69k54L65K43j68nL11P6m03l24j25j0J54J39NOL8o5k3k6P1R6J13L02R8l51k70
999c12j00r8Q4K24J58O1qj6j10N6J20k32m6K62j5j55J65L36P9j48r9j28k23j72j5J48J55m5
1027g4n4J94J4l11p7J59O0r7J81K90j12k05L1J48J21J61J79mm00m73j12J84L06M9j07K1p3
1054al5n2j27j81p6J99K17n2j48KK33L34j79n23j59K01K56P9N5j65l09NJ54l7k9L55J41J5
1082A73K10Q9N4j22k27n4P6P4j29p5O6J55K1n87m66J01L92M21J14k31k30j8J01J82N1l7k01
1109i7l64j62K56M13O0r3J78J22J44K58l0m79m27K8L33K93J92j13k50j84j22Q5O0j62k79K8
1135c12K09N4K27L17l41m63k00j78j07K9K00L07L59K82L4p8j51J2q5l08Q0J95k80j64J98K35
1161G1J96J47K76J76j69j70j64m02l59R8K67j8j41O8J9k02o8K14K45J68j41l85j31P6j1J9
1187c21J16j1k8j5K8J29N6m1J5m8j68KJ93P3r1p7L5k7P9K67J0j34L2q8j32J66K04po7r3k18
1218a61j62P6J72j04j25J02J17R3qJ59L09o3k90j13L2
1233C4
##PAGE=	F1=28557.418889962635149
##FIRST=	28645.762274810000235,	12655.339635440002894,	0.0074859671294689178467
##DATATABLE=	(F2++(Y..Y)), PROFILE
-2861B03K9k42k80p5m5l7O3J38lj39L5J91p1k17q5L2K22L26Nj91K25L84K31j68l05k14k65
-2834b53j58M3J47J97K92pl13k11J1O8K5r8k5J2j15lK52L26K6r6m5p9J71Q9o1O8j9j75l69
-2805c00j97K33Q4j9R0J55K71J09j24r1N8J31J10k9l57l87J6J67R5p5k37NJ49J5O6K39J24
-2778C01j70j66P8K10o5j78r9m7L9K16N9j78o2J56J44n3j56o3J98L57J30n2k04k46j79j69
-2752a99j42j17m1JM3J88Q4j7QQ1J13L8k1l5P7K60J22l32l20K6Q7k8k2J61K47J05l30l09N2
-2723b20J08P4O0O1J35o8j77k02J9L66J16k00j5O2n4o4m0M7n7k42q9K08K14J53K19n5k81l54
-2695b76k48M8K01L72L43n2j62l3j41j75j9j4J26J45l7K8J51K18J49j54k76p7J22J3k05j63
-2669a16K29L05j2k33l16j17J46K6q1j21q9N9N0N3J50J62J6r2P8K6k81j88L7rJJ60J16m8p3
-2640a62Q1Q0j09j33R3K19K6j57Q9K05k49j99J61P6j32M0J6o1k1J17Q6N0L7n9k8K11O2k58
-2612H1k54j30M4L19K46k1j36j04P1K2j11PJ83N6j88j33n8N3J12j73k40m0k9o2J57o8k00j2
-2584f08J34K29K55K53r0l52j11K60K47j36j75k16o0J87K05K41n9k51R1K19m9l44j71K57K91
-2559B47Pj32r7k2j8k05J18M25r1l05o3l1Q9J82L7m5o9J14L57R3k12j47j20N0Jk31j90J77
-2531h1J70l67l75J21M05L26j4k06Q5K94L7l07k73K66L02j17j58R2K01M9r7j59j42r7M2N0
-2505D7k28l55n2L05K02J03Qj18p1L9m2k8J92J21J07J77k81m25j65q0O3K37K30K22J4o1j7
-2478A44k06j13M7K2O3O0p3j82J18L27J28K8j94k94m4J45J78rr2j04j26o5O5K78L2l12OQ9
-2450h4k45j04L15J61M0K27n7k93j40J22m8j22M6J55K94K10j94j63K00P7j07k49l74j44m8
-2425e25O0R4R1K06J58l7M2J58p0k95k70%K37M4l9J15J96Pl12k40M5J63K11L54N7k83j58J37
-2397A46J26k8q6j73k2R5R9m5k50j30J76K77Q0r0M7J33jJ01J22k05k40r1j13QJ64J54r0j76
-2369a2l6L1j9m5O3K2l21k34J91L34K09j11k56Q9K38j91l60o6L30L45n0j08J17Q8k01k00N
-2342a48J03P9J8%J6j04J27K46k28m76OL33J8j57O9J94M2k14j51O9l4on2l8J37J48P9J37Q6
-2313B99n5N7K39O6j85l90l55q4J62J60o5jK04j41m52j53J74O7Q8K49K02J27o0j00J57J36
-2287C46j48l08K1K38O2j4Mp7j78j06R2j0PO8j12j74J65L14n3m18k05K99K68No2QK14J26q4
-2258B88n0p2O4K3l15j76J98J84R4Jj23j43j0L04K10l06n57o3L03K57K82M0l34l29k77K8K99
-2231a80K38J53m7j97k18j23M32M48l8k60j64j64l30j62J15L25J91n2q1Q8R6J05K03K38K78
-2206H94o9l73j97j10j84K0k5M5M10l7k57k40j46J20J72M8PQ1N0J3j5j71j06K4P3J22N0j01
-2178I8n5J86j63m46j93K66N28J33k24o7l2q0r9K0M6p9j67n1Kj15J30J90K49K05j33Q4K49
-2151D82M2j19j75P7l6m67j12M44L74O6q5l2k4k8l3n2J9%Lj14j06K1j75k72o6K30L13J30p4
-2122B31j03m5j05j41k4O5J73J70J3j35j95m8J50r9l97k19K68M11J82Q6k76k22L24M18j0j59
-2096C13j59l46k08K28K70J43J73J27q7r1o9r7l29m61j57J95L22L05j9l81j77L15J11j39J69
-2071d9L44j06k57K8J86N1l3k3k7j15L8L1j3J28J55k7k37k64mO2l3J44K73j48j19L18K13M5
-2043E61K6j48k13k4j28k75N5o3k27L7J84R8j54k48q9K36L50L4m4R4J59j69m37k95OL88M76
-2016A90L4j26q8k77k4J91O2NJ65L15R3k3P0l16o74k13L50M10m9k54N3J10j18RJ2m7J57J18
-1988A35k16k12K82L83J8j59l55k17J95J69M0j67k24O7K33K41O4o6M5r0m83k55L41N33K02
-1963E04k22j43j4j42J84L57l5m77l34J23J08j42J13K19q5j71J67K83m9k46mN4L5Q5o6k88
-1937a86j45K34J46n7J41O2l81j41L69J53j31kP6j37q2J51K04O7o9j64j16o0O7m9q4R2l0j43
-1909b15J16J91K4j23l4j5j39O5R3K0k8j06lM8Rl4mL23L89j41j85K37K31o7k54m10l36m6K59
-1880a35K85qj29k3r7o6J39J34m0q7R4m2k13O2J11k79k48Q1M7L0K25L11J30l97m78J18L05
-1853a70J28J05kj49j29KQ2J20j46l1J90Q4j69r3k3j58m7L31L60P7k71k70J79L53K05k32m16
-1826i0m6J66j13k78j76J5J00J57LJ07L20L2j26j6k0J4J42o6j52R3K43J31N9N3r7j98k02j39
-1798h4j08j55j86J68M61M7r7L6Q6M2nj33k34p7J49R0q8J28K98J70p0M0J15k38j75J70nj34
-1770B11nn0k69j05K64K38J04N7k0k86m88r7J88J41Q2j03p2k5j50O0M2q0J05J93Q7o9j18N2
-1742a13J57l3j03J07L7j44q3q2j60K5J47L9R9K96J78j4j4j76k62j33L4R8J52Jj25k52j99
-1715e23J37J68P1Q9J89J98q2l35p5K18K2j91R6M12L15J4l50k91O8N4p1j13j0K9o3j1M9R2
-1687A06p4j55PJ7l2J52K01k9l08k09N7K41P8j65k63J1K11K1j05Q4K26r4j63N5J53J73J46
-1660C42P3j21j01J94K31n2k52l92k63O6J92N6k02LK91R0m5j34n34l05L35L53K0k5l0q5P3
-1633b22J50RjK60K11k10k72N4J40n5J04J10q7q9O4P9j86k26J76L55J62j0j08j81J8Mk06l50
-1605c07m4L51J55j86K5K79j8k64j84K39J90k29k24R6J41K25J41k05j56n8j28J12J58Q9j6
-1580A82j62j29j6o5N3J8j80p6J61K28j37l98%N3K8K63K33O9J96J87L7J03m8k89k43n5J44
-1553A57Q9j77l39k32J27M24L00q7k77k07kK64J92N2j18k65m2Q1O5P3r1j64p6Oq9j2J78J47
-1525b3MJ6o2j38j01j63k28J45N68K48k40k59l06j73r2J48N31L33P5j13k75k57j3L42N26K28
-1499G21k10QJ56k59m14j98M0Q6Q5K54L2j95k05j11M0J56J38m5m4j18q1J11O4p0p2M0L5M1
-1471a5n1o1l8l9M4K02J54r3j61N3m6j37m2J70K38J22N9N6k5k84l09K7R0J11N0nK50M8k62
-1442A06k84l06oJ04m4J16J76K04J02k3r2NL30J73n1m1j40q8j11l06j81Lj9j07J26K61l2j46
-1414b71j24J62M79J03j75j14j44J45L78%k07l06j87J19J50j35j26K56K68p5l69j98J72J84
-1390a5j26m18k94J33N13M39l0j04K79J54j06j23l37k95J66L77K32M8k02k34kM0J27K08k88
-1365A42l88J0J29K49L5m10j78L87J59q4N1m8j76M1m6k42J9M40K95j61q2P3o2k39j37M3n6
-1338b36L0j7j26K0O2KMQ7K41J36l3N1k9q7O8J14R6K1l12l44K6L00J66p3%M6j8p1q5p1j02
-1307a34K2K4j4J75K12J7m9k07k46J59K22l8j87k47j0K13K14J13kK1j38m27j39M13L00n9j2
-1280A96N3q3J7Jk99k61J27K07L8J66J92n4j59j82k53k77j49J55L30J53k00k94J54K98M8N4
-1254b2J92K98J67k12m16l18L9K24J25J31j28k53l4K77J49k87m40j15M59N14J31k30l35k60
-1230c44M0K74J02O0Q1p4j18j27J67M55J27n75p07k9L95K06j3O7J96J62Q2K4Q6J49n0l97j89
-1203E0J96j0k69J4R9rJ86L04K6k70k66k69j97m9j3J26J09N3J69L9k42j06Q2L1J88K68K38
-1176D78Q5j84k66j12q2k6m2k21K8M16K00j62K3J57k84l54l6J05K81K42o2j0J28o5l04j78
-1150b45O6L5j69r0K58K92j19n2J16J75J70j99k91J42J75q5o5j15k42o0l4j13L87M89r6p6
-1124B54J9J1p3j78k61l5J88N4k6O1j22k31J21L45o2k54m6k81k10K97J83L8K05K4j43r4J35
-1097h1p7m22lL03J34rp0q6K2L25O52J67m64k40J07J4k18j87J2J62n8l83k64N3L09K30r9j09
-1069b80j51q7K87L57O0j41j08j44l7L9P3J82l3k25q0q3P1J62J53L43M7j65j9L4j86k57o6
-1042b54j08k70l5K00P2O4J89J18R8J38M0j58j26L5J73J84J14qm10k98L0N1K33J51j34l5J03
-1015A57N0O8j17l22n5K34L52J12j32k28k36k35k67R4N24K33j76k35k40K32N32N6k25j57m6
-990b7J37L8k58J2L58J65k11l17j31J4m3j47j96k8L94N56N9k65j38m0J62O1m9n3J5L81K99
-963G48l62n47j40R3K66L02r8l33qJ30m1Q9km07j25J63n2j95rJ20K16O2j28j39J33K90l1j47
-935a52j45j36K2J65J67R5m3J64P7l14j39K7j01m2Q9q2j10Q8J05N1j7r3q2J63L70K29n5l62
-907f1n0K85m2m09q5L24J06j04k80j30O9k1j06Q0J74p3j5K17N0k90k18K4J05K19K26o1L6J84
-879A54j15k14j35k19lL98M37R9k57k09mJ16j54k74J37J99k5j40j51J20K37J20L6k6k35n0
-853a58J95K22K06J9j98n0K5j33j74k32OR4N2L03L34j55m96j53P1R2J08J41m9j92J7J54J1
-826F0j79J69K95k06k96L35K83m48l41J05J28o5k92k26J78L65K59p1j41J56K08j91k86k20
-802d21l2K60K29J70nj84k51rM7j33j70m8K39L08J32J01r1l99j3M76J63k53k62NJ82j9j42
-775a20M0P4M1m1j24J75J69j06pm1m6K21M6j82n9q5q2L61L53oj99l24l73j53L16J73n4K34
-747B01L50Q8k31l17j42K41L60j52l61Jj6k26l0J60L39J24k20j76k16n5K46K03j63k09K71
-722G0L44q4o0K68J57j02k16j44p6m5j32k63k08k59nO33N64K1j99m5O3m6L1L7j46j96l5q2
-694a55k19N1K70K66J59m7J8J86J6l4J98J06k09j08j00l02j05Jj02J69L77nn28k28J01N8K26
-667F0K96J63j48k09M3j11k84O6J83q4m3O7o6j85k62o7q5M7L47K01RJ8J81J76M8J8j27k59
-639gk75j31Q6J59L18J81RK3j4j01k22l45l9K49J15N7j66j02K28Q5j60J54K77j58k53o8J21
-612B1J56J50K00n0l37j15J55R1r1r0lN1N0J1o5j05p3J29R1q4o3K14L93K6m05k93KM5p9j68
-582b36J59K03KPM4p5J5J62J74k13n51j42L79M84J13j79k00k04n1L06Ql52K1J63j16kQ1l8
-554c8N6Rkj7j20n2m3o6%K72J08l1K10K09r6m93m55q1J87L89J64m5J08j5r7J09J29p7k43l19
-524c40k64K58O58J15j98k36m13R8N45K31k21l14j35J48P8K4J40J73L9j02On0k02l00j73K86
-498a49J94j89p9qj65K94L59q0j59P3M9l5q1j37j37pO8J24q5k67N2L43J84k97l16M0K51K35
-470G5O7k63k16J24J10J48J52K2R0M7l43k80J16J08m7p1k19k05O7J90j0q9J35K13R8K40K20
-443D79j74l77j68M9nK18L20N7J39j07k30Q9J75k69l68Q6O3j98n0K71K87K47K47L6p1l39m41
-416c4k17R5J96K8j73q1pj75J2K63K31K21J56K0p9P5K24l40l84K14K26J04Q0j21m82n47j03
-389e98J66J01j4M1K58K35p5j49j38k62j1J33Rn4J13M04K81j31l41l20k62J39N46J36m35k99
-363e27J37L56J86k2l1j60l84j16K85O1k19j6J58O3j62KK8J10K98J00j56J21K00p1j56p3K7
-336C9p2k61j94K4K5J72J57j48n4Q0P1N0j60j69k0K26J94n2k27K1J54j60r3L13K52o7j65j07
-308a71O1L5r1j12r3k38l0M26N87Q1j75j30k07k40j7K64L93L85Mk81k62k89k35J43L48L8l79
-281a85j88L05K67j72k09o5K09K04r7l51k08J87J93J05J67K22lr4P1J3j93p2K70J85j29l61
-255G1k63N3L87J61k74m3J15j87o8L31J77L2ok30k42j29M3K17R8R5J52k18l36o4L4p9m4J14
-227a03J67J07J29J05o9j40J7o7j72q2J46J95l0pM2q0j91j0K53J78q3j27p8j58k53j17K09
-200b19M08N4j92L6J64j00j11K44P1k56k02MJ58j61k46K37L54L1k29j92o6L7j1M7K64J72q3
-173B13K7M9j72j4J63Kn7J81K29j45k25L1J78K0j41k19p0k34n53Q4N32m8k17n9J31L01L63
-146C50J05j49l26k08n2J17M00K51k65k57J49J53m3j85P5J60k34j43J94P3j49m5J99J62l06
-121B6l77J1N9K0J62p0j94J39K48J62k7j25j2O0O1J03mq7j06l3J47K66J58N5o9j67j71j89
-93D6r5k5j53j12J34K48n4l56m0K60J35j19j53j57Q9K04J01j3j63k39l56J12L49m2j74J50
-67d23K66J04Mj10n6Q3L0j22J29L42J57k8j10j26k12l44l08q8J00J80L03L55J54j93j19K3
-41il5k1L8k7j60m1J15K01J14k34k28K9j14m9J33j2O4J10j05j26j55J6M7L9K17K33J20P5q9
-12A46j66m1nk41j20J47P5rj32k91Q3K84K1j71k07R9L89K85p0k24O9M66K55R0n9k02j67l20
15a6k09J75K34j01Q6J87o5l44k58O1N3o1QR6m1k85q2L36K42l5j53m8j58o2K22J40l0j69j60
44d37j28J71M69K55j68l41j47J30J44Q8l7K2K52L40j13m06l8N5nP2J09L1j43k29j31J5n7k01
72d28n2J34J98j2L2K74K04j54l04j95l8o2K05J65j66K8L54K02q1k10k30Q1K25Q1j72j98p4
99a93L3qj27j25J46L19j9j04Nj24m5J27J14n0j91J3R5Kl0J8K26K45j42k89L4J3j96M5N5j03
129b56n6k7K44M04M7j96J0J13Q3Mp0j02p6p2j37j42N2J85Q2j21j07j28q1J27J00n9j18J1O9
158b17j7j48j78J35L26K77N7J2Q4j2KJ24j71j86K4%j75n2K78L0k44PK08J32k9l00l94M4R4
187b89m3j75o8K09J53N1l2k83q6L36L76jk6Rk39j45R9K35Q6k56l45k55n3K65M69K48j66k75
215b01l9J27Q5l4j58J00M80J7m46l8M18K93j02l88l23j04O1J99J52j2l5o3j10j17j16O0J05
242a89%K13R6LK03p7l32j24J89L57m6k70o2o6M4L17J93j35nJ06K9J2jl06m18k8K23M8P5J32
272A81O2o1j70oQm3PL7KO8J60qk56m4K69O6rM7k5j36j58mP8k29j48K89K55j30j05R2k8j28
304f7q7Q7k1MK57N9k10o3K8j22k63k74M1J26l5R4Q8k5L32M89J75O5J27k08l76j26j4n9j53
333a31J44M82K12j06j56j34k9oj24J2J30Q4j16k74RJ97J36q7k32j76LK75K14J0n6r2k26j87
361b24J58J61j06l16q5J28Q0Q0l4Q0J23Q1p7k87q7J56J37k9l8L8O3Jj31J19L32j79l36l3j45
390c70k9J16k1J06J26M5J38Q7Q9R2j65k75j23K15K06n9q8L8q4j82n0J15J78p4l49k17J72J52
418b11lL9J85K94O5j57j86j21Q0Q2Ro2j58k06R2L37J00r2Q5K12Q2j23l09m13l00m4K24J23
446c76K61L23l6j47J12J76q2j53M9Or7m2J97J71j19k35p6K16K11Oj96k81k65j82j58O3L90
473b64M11J23k7n7n0J80l5l51N3L69J27qM1r7k54j90J06J98m6P9J59J6Or1j88k40k97j42L3
502d36K42Mk01J12J48M2P3j54j78K15K03j09J6K39Q2k50N1M51K45l6j47m04m71j15M9J18L59
529A48K15L2pQ4R1j46l79j34O8n5kJ43J93k49m21N8K55j07k7J64n4r3J47Q1j41l02k26N1J08
558e05K21M47Jl34J33L21L6m02l22nJ91L56J30l29j30J50J56j0l06m5J57J39O3k1j4j46J22
585E4K21J8O9J8o0j0k62j75J65O8q9J79L56m7m23k09Q6m0J3J56qj23j3J34J73O2L5k5p3J96
615D46J58j97k26j91j64K7J64N9m0J12R5p8j5j25l65n0K00J91P9j18j74j6n8K1O8j66j46j53
643f62K5K77L47K98pj68N8R0R6L2l99l67k03j46R4L71L81p3l11q8K4K55J72Mj1n3k9o2J50
672I5L63J98r3m57k71N7N6J36o6k36K3K43J05k03l09j53J23K09K28K25R5J9r9l42l12L8L19
699iK57l3k24r1P8J73j39k48N8MPK13j45l31J54K77m4j55m9L2m5N8K67rk40j42oJ28J80M5
729B1j47j12N5p1j88N9J25K8lJ82K90O7L1J02L4j45K1J55k28k08k8Mj51l10k26o5LL1J72K83
759b19Q6R5J54k4j9J18j5k43k61j4Q9P2p2j87J60M03J01m18r6M00K30j57k54j35j98j27J44
786c87J75j02p2J49J39K11P7k25j73k1J25N7j44j06j41j35J94J24N7J12J0p4j39j91L0L14
812a36J46r4k7L22K55l16l34Q0M04K23m09k94O2J04J97q7j77k1O3J33o2j18R1K7r5o8j39q5
840c55J61J21Q5J54j90k52J77lj23nk08q4L38M55J53k12l72m3K66J68r9k10K6O8N1K43n8k68
868a6M8O6l03l50r0R4N6p5K7K87K04q2j5J38k1j83l2K73J57k08k26o2Oj7MK10K59r3k70J75
898c9L49p4l08j38J18L6j88k4O9q7J03M94L46m08n51j14J6mj5K41K68j5m6J02O5rk4j54j25
927a16J83R6k81r8J94K88Q3k49p0m1k88J14K63Q7M6L0L2J19jk04k06J31K97Ql97l02j8N5J42
956a03O8n7j10J12L64j16n75k20L04L32j24k82M3K77K78j43m72j79M20K62j84l4L14J35l36
981b6l29j76KJ37R2k6k0M1j9nk3J21J09N1K65J34k90k55j22j25N6K06J67K3j03n6n1O5Q1k39
1011c15l5K68Jo2K51L16M4j44p5j46k64j18Q4J22M5j72j54J83Q2k21rJ79L0j44J52K98n1j15
1039C0M5J00J03J13J42N2l28m30p9J69K20k2r4J9r0l8n4j19j48m1K12J74o3j41p3J69L26j72
1067a8m55q2K28L09J04K0k10k92M2P1q5N3L85N3m4K00O3J8q3j53k6J21J59j16q7R5J05n3o42
1096c20n18J08M14M55J81j99k70p2M9J74R4k4k79m54j12L68M29N4o6J68J46J45K50m0n57m43
1122c19J39L96K05P4r6j80j47j12K9Rj13j92N4K13MJ56L32l20m98k13j32j2O3J44K81L51J88
1149C04j9Nn6N7r7l65K5J78k28j61Q6K01L21K31K43J61j55j88j87m10m18L7L32Q4j41%J4j43
1177b89o1J89K62K10j10l90j98M1mk6R5J3l8j3J16J62L7J3K4j43k18J3J80N9o0k4N3j00rK87
1207G1R9r3Lj09j02J93J76k6l6o2k44k20M9J87o6j18R0J67J50m3M7K53kk06r9N1
1233A10
##PAGE=	F1=28527.971095013515878
##FIRST=	28645.762274810000235,	12655.339635440002894,	0.0075343442149460315704
##DATATABLE=	(F2++(Y..Y)), PROFILE
-2861B77k7k90k92n4k1l1M8J25M2r4KJ48r7k00p8j8K11L67J0k03K07L59K56j22k91k29k60
-2834b55j38O3J80K06K32o1k75j52M2Q6L4j40o7k7j75RK71K70O7Lk7j08J59P5m4J04j1k15
-2806A06m02k18K31J06o6M3J90L13R6j66j11P0J51J06J8k74m08k8K23J25j41k79J4J29K0R8
-2780e4K45J21j67k14N8K77n5k35j16m4M8K13K5j52j4J40J34k1j31q4J66L55J32n4k21k35
-2754A17j14j43j24n0j5p3LJ86P1q8m4Q1R7Nn0n5L9K77K41k64l57k1O1PK3J31K21K00j55k53
-2724d6o4j8N2P2N8J33q5j90j44J20L47M9k19n3O2l8q2q4L4J0j85o7J55J50J86K41o5k87l46
-2695c04k73l4J31L94M52N5j07p2k15k04j5O5J89J11n3j1R5K43J76q0k00j44L7j7k39j87K50
-2668D3L30j2k33l05j06J49M9n4q9m1P7j0q9Q3K59J26j41j4O4k00j71j0nJ2R3J05N2l4M2O6
-2638C6j80j85J19K62O5j59O0K12j87j72J20J07r7Mm9j08k4J46J50P7J4q1rK21J4k57j85j02
-2610a88k6K10J96pj02m1J65M2j87o5J50L5k33j44%J35J28j80j74J1m5j05J68p9k60n3R7J90
-2582c62K41K99K4l15j64K45K22j70k26k22LJ73J36K38k3j94J30K47J5k73j87K01K62nj27
-2557A68o4o9j24k32J15M63k0k48j2q5nJ61K3m2j2J28L49J62j65j98j59M7j3k62j88J94J66
-2530G8l95l76J49M51L28n7k30J37L39j3l63k97K34K90j3j15m1J57J61l0k11j66o3L4j0k59
-2504b81k84J6L12K28J03n0j82n7R2j1QK02J09R7J77k96m65k18j42O1K64K61K78O4p5q0k20
-2477h9q5K2k7Q8J23q1j99J33L03P8rk33k57K6J17J38K5r9j52r8P8J91K32r1l87K3J21k72
-2449c81k00K88K71Q8K23k4k89j47J46l7n8O7P6K57K11k56k51J93J42k2j65l50k25j43R0J62
-2423c34J35J87N8j12N4K18k8k59k59m7K10O1n1P8J99K7k98j84R1J45J53L18N3k89j31J39
-2397A34J36K2j22k46r9Q8K01jk58j00J51K44J80k6k8O9jJ27J16l25l38j6J5P6J94J29j28
-2370A94j94k7L9j2k1L9p4l68k17K04L32K30l3k44M1J89k21l60n1L34L24J2o0J13J02j95k26
-2343a50j2J34R6k9m2M1r6N7K01k22m71L7M06O4j31N3K02J03k36k17%r4pL7N3J40R3N6J58
-2314B24Q8r1l0J61J09j19l89l36k7J82J15j04l7K13j26m77j28K14M5P2K45J94J39l6o8J61
-2288A94J41j35l02PK09kn0Q8L7j58j22R3m1o9K7j04j76J73K90j02l72j40L17K99rj25oK28
-2260A90J16q5l4n9K7Lk45q5K09J19M1k4j17j15n0K18K65k13n66j30K94K66K50J6l09k74j91
-2233d83O1K65J73R6o0j32j35q8M62M74p0k86j96j67k56j61OK24J72o5j02J11J47J66K61K17
-2207F34J56j49l19j38j11j32R6m3k2L71l6k35k46j94P6J45N2N7J19Q0L1J4p1n4p8mJ32O2
-2179A93r8j27J14j22l95j50K97N18R9k06m5m7m3p0NM6r6j92o8Lp6J16J88K51J63j71Q7K27
-2151D01k9j14j28N7j06m05K9M52L15M4o5l8j1j9n0j4Q6j6j17j89q8M9j46k87l6L05K70K2
-2123A72q1k3J9q7j52k4O4J98K09K8j41k13n2J92o1m33k97K53M75J76kk88j89L25M11k0j70
-2096B89j42l43k53K37L49J22Q9J00n2n0o1p3l44n07j56K16L25L00n2m73j84M39J59j97J49
-2071a13L66r7k29J05K45j7j41o8J3n3O7kq7J04K02jk37k83j0J16k8J22K63j37j07K97K29
-2044E19R0J5k04k64ro9k23L6j38k73M0K13J45j27k67j25K26L60O2J3O7P2j59l56k58o6K86
-2017c94M61J12n0o7k72n4J45P1L3J44K71P9K1Q0l15o31k58K51L80qj94J08Q1k10J5R9j4J30
-1989A4R6k22k03L54M40j1j49k77j87J22J09L5j79k59K5K11K63N4j03P2m4n21l35L41N81K15
-1963D42k24j02Kj71J65L45n0m86k83J75J17j39R5K02l5j67R5K43K0j15Nm4J8J28n9l10j88
-1936c21K49J76j07Q8N9l97j53L51Q2j70M9J45k9QJ71J92nj88k05q0k6J04k6j13O5J3j16R1
-1908i3J38m5j18k8n7j04J07N6K5N7q1o1M0N7L4N8L25L63j76j88K25J78p4k61m57m04PL71
-1880a06L29j1j76o5o3J9J16Q0m5r1N5j38l25P8K63j33k54m5m5K1L11M02J45m70n86J05L71
-1853b58J55J18K7j43r6P2J06N0j95n4J48P5j41o6qj25l0K71L49P1l25k45K07L62K35k24m45
-1826a09l9J76j34k74j59m2Q9K15rlK83J07j06jN4rM5o8j31Q3L34K20k3j2r0j79j49j30q7
-1797a48p5j72Q5M14j8j70K4J31R1M3r0k71j16K09J64m9O8J82J09m2J03J21k76j99J65K4m3
-1770B64K0p8k61j16J98J96J28K9q3k57l76l3J96J12M2j35j22n3p9J62J2j88M2J74J51K3r6
-1743a28M5J55l4r9J03K3j38n9r4k15l0J02P0J79K58P9m7M3j02k11j27J5J50K10J9j10k19
-1716a62k35P1J88Q0K5J57J80j35l23pK67N2j86P3L64K66rl30k57Q4O4r3j36k7Ol3M0O2J32
-1687A78o6k34k1P4m5J12K14l5l46k56M7K55J16j20k11N0K00l9j19R1K19n7p8P1P5J54J68
-1660C97P1p5r1J24J88n9k47l72k74M5J72K5k05O4L31R1p6j59n05k88L07L32J1n2pm8P8J72
-1632e0Oo1K39K55j92l14M6J46J8J70O2j73r4Q1N4j67k14J29L10J56L3l9j67l0j4j98l55m2
-1604d05L72J79j46M0K76L2k57k38K20J95k81l08Q6J68J65Q2j20o9p8j53Q9J30J19Q7j24k00
-1578a39n7J4J03l1j85m7K01K33j95m23mN6M0K56K16Q2K30K31J7Rj11k83j77M2K08Q4k56m35
-1550c21k71J73N21L45j46l75k03M2K73K29M0j66k35kN3M0K4j42j50m2L9m7J0J74J81Pm2q2
-1522g3j89j82j63j26K09N98K29l42k71j98j22r9J51M99L07N4j91l27k49QL99N59J93k71j7
-1497C86J92j80l52j29N0J5N7K49ok27j65o0P3K33K07o4j45k02j38O4L8n5l7P5J21J58j1j50
-1469cj75o8R4K04J27o5m8R2j09j81o6J30K03O3N4J63K9l17l37j9O7J64P1l7K11N9k16k24
-1441a34k87m3O6r5N8J33K32J78P2r1o5L42K03n2q0j64p3o9k90k31RQ3l3Q5J42j27j96j62
-1413e89J91N40J03k05j24o3K29L62n8k41k84j82J22J86j10j83K11L30m4m51k49J98K28p8
-1389a61l64l30Q6M99M64K0j20K17J46J1l1l42l16J56L32J89Q5k07l15m1N9J51J84l13m29
-1364c70j4K00L64K0m68j80M11J53j11J9p2j03J49o3l43k6M85L30j63p6N1n9j92j80p4o4J06
-1337b70L4j25k0N7noJ23K38J00n4J06M3q6K6M8J5K4k36k89Q4L38J03r6N5P8m6j23j16r2j53
-1307b45kO4P1K19K03j3p3k12k31J97K39j6j87k85l9J96K52J29r7k7o6l71j48M27L30q1l9
-1280A95Q8l0l5k6k72k33J16J68M3J86K17l2j67j97k78l02j55J68L58K50j26k90J52K90m2
-1255D6o4J25K80K12j79m13k98Q6K26Q2Q4j67k93r7K70J97k37m14j15M09M64J80j32k68k49
-1230b65k4K41J41J37J33j25j91j61J34M43J39n38o48q1L33K32JL8K07K08J33M9M7J16k9l99
-1204B71k26J69o7l07O2J68KJ49K97Q6k16l02l37j70K4k5N5R3J08K29O3k56j05O1l9K14L05
-1177C06K36K3k81k87n5jk3q9k77j5M13J96j59M0K14k22l41jJ38K66K17r0o9Q4j5j96j67n7
-1149b12J0r5n4K68L15r9j02M2J33J38k37k98K04K37l8l5j14k45k2m2j66L46M39r6j6L0l6
-1122B55n5j63l22l3K36O6l6J5j62j90K31M14j20l66j37k63j18L25J55N3K54M9j25p4J39j22
-1096i4m99k0L39J09RQp1K2K87N76J50m30k28J09M2k45k66k2J65k2l63k40R0L10K37p4j17
-1069b38j53m7K98L05k7k13j91j03J28Q6k1J39K4j90m6l3R7J45J26L09k1k32L4J38j88l23
-1043a97o1r3k80p3K05J15O8J60J07Q5J05L3r0n3QJ27K17J80k4m59l00OP2K36J24j22jJ06
-1015B01O5J20j35l72q9J54K79J69q4k91k06j65k41J32N06J92j50k05k65J94M88Rk96j34J00
-990b4K10l1l17L6L90J28k42k64n9J1k6q5j86n0L31N26J04k42j34j3J72K1r5p3l3K72K72l13
-962B86m73j09O7K47K61j31l38k4J56J0J03k1m20j06J57o8j84nR2J78M9o4p8J31K96mj19j29
-934b40j13j6J03J83J43j8J34N4k66j08j7j42o6P7JKP1Q9J05%j08j41J02L49J89j32m32j7
-906b14L71k4m27o1L45Q7j57k90n2J14n3j44P0J72m9l5J86R6k66k71J1J25K51K42m7K6J06
-879A12j65k11j33j96%L79M21J04k09k15n9J68m5k39J00J07j04j50p3K39K37P3j8q8j79P1
-853g3K47K63K05l5k50j64n1r7j20k03K2R1K7K78L35j48m86j31N6Q5J75J61r5k12m5J27O8
-826C0j40J64K47j93j93L29J57m66k31J89J52q9k94k18N4K55K83l9j59J19K14j05k43k47l8
-801d62K69J91J43O0j17k23l5rk06k70n4L14L96J93P8k06m75K9N59K09k74k64P7K00o9j42
-775h8N4Q8L7o8j18J60P7j53J3J9K0J98l0k09j9l2p8L16L23R4j23m13m34j28K82J44k2K60
-747A70L56O9k40k19q5J47K75j18k89N1m8k67l9J06L15K08j52j43j87r5J68J96j54k26K75
-722G4L59l8QK54Q9j38k58j80q0p8j53k14j07j95p4N22N61J00j40q3rm4Km8j53j59qm8j72
-693d10P3L00L05J37n1N3J74l8j11J69J82j70j37j09l00j03Mj06J70L52mn09k50Q0J17L12
-667A30K66J11j41j72K3j26j87J50J48j89j60K0K1j03k28o4j25M2M12K25o5m3J98J87M7N2
-641D29q3k59l11k04J3J39L16J69L2J06N4j01k52l48r7J84J32J12q8k7K47N8k28R6K93j25
-615B57k57r2J31J56J15K00k7l38j45K06K09q7j67j4O7R4N2j17j69m6J11lj06l9K53M09Qm99
-587A62l85K2J18J6j16P6J16j2M5J18oK2J55J88j97n02j14L24M47P4k00j51j60n0K62k4l54
-560a26J5J13j30J3R3L3J15l1r9o4q4o4p1o7K7K68J32M8K21J50q7m58m58o9J80L47J67k0J65
-531B59k5j59J27J49q1k49l92k99L39O97Q9k30k53l70O2M45K58j41k73q7J34O3mJ07J65J9
-505C50o3J16Jk65l73k04K06J57j12n2j6j31L28L57j16j54R9L2m1q6j45r8j2PJ9j63k24J17
-477d66L46J48l21k75J43K81J69L8k08j59R5L1J38J79L2Q5J1l05k20P4R1n9j46j82j07M9J46
-450c92Kp2J64K60P9J52K27o7l48k62m8L1K80L01R7J68j52l21M9K20k29l75L9P4j33PK53K78
-422B82K50K10k0m7k49m38k54Q7J77K0j61m3L5j41NK32K07J98J84J3j45P9K72l09m20J48K14
-395C86Q1O7q2m78n78p8K38J14NQ6K46K21j01j46j08k90o6J19rnJ50M05L07q6l10k85k46Q8
-367c55M99J10m18k80J56L17J07q2p2j39l55r3K83R9j56j1J33O7j50l1J1J38L08J15j54N7
-341A04J34r0j28n5Qk4k21k19l9j1J98K16j17n8O7M4Rj49j43j6K77K00j33k91P0K67j14j50
-313c64K43K47j0r1q6J8M9l0j57j63k57n7L62N27J10j07r5j89k49o6K25L75L68K5k80k49k39
-286a40k22N8K70O8l21j67L09L08j36k62j41K00K94L2l40l26J01J61J18K58L50Jk38J9P7k00
-260A31j37K42K29q1l23j70R7L11J12k18K2P7k79r6L10J87R4P7j97l43k14L1K41J36J17J60
-234E16j64l18j19k7j12m2J12J18J24K18J07q5p8P0o6k00j12J36J92m9m1m7j41j12O6K31K04
-207C81m5j47j00j70k41o8K52L59l4j87N6J52lk3K20J1l13k30RJ43j96k34K57L93N8k63k14
-180a77k2P1l8O5L17J74j15j5J3j50RJ50ro0J85K43j65k86K3K66P5k01l23o9j61n22M1N21
-152a60qj42o3K4K73M37J36k24l87j72K2J68M07K17l55l38J62K12l3j75J24K10k20j75J94
-127A34P0j89q4J67J54k53l03mK2MJ44n6j71J59K61J45nj18j14OJ28J56N6k1j51p6J57K13
-99D31J00J02k7j71j30j82j46o0j52r2J32K43k7l71q5L24K12j62k17j62R3K15J19j1j96k53
-73d73l87N8L81ok04J59L09J45Pj40p6O7P6o1O6K30J59k1j70j34j48k20k73k25Q3K09K76L42
-45B9K14q3j24o2RJ06N9q2j76l6O7J15Q9k37k57K1n0QJ41j3K4Q8r1j03r9K6m8m8K15K50J48
-14A00J13j21j57K8L2k98j81J38O1nr9k43J19K73o7k55j72J72L76K45m8j68J14M76K62O1r2
12F64k07j75l25j64J93K08r3R5K16l9l60l33L4J34m4n1O5oj98p3K34K21pj97q7j20NK08Q7
41a15qj15q7q3J27L90K28k08m27j68K24K54J07m8J2K05K82j21l54m3K0L3J04P2l8j51k07q5
69b00N1k2j86q6R3J77j8j2K70K05j84k91j79k3qK10J45j21N2L27J85o8k07k86M5K64P3j71
97C5r1J1k0j14j78q5J92L34k6j05J5r4rR7M6n9j63K4P3o7r4jK58L17j14k91M7Qk09O4O7j25
129b57p6k7K64M72R9k63j45N8J53L3p1o6j01j29j62j49R3K43J16o7p0j45o3J20O4o4j43j8
157c01J11N5j26k32P4K73K46R3L6N7j7L8J44j33k01k5M4j35j28K17P9j83k3J39J48j0l13l77
185d50N7J17oj39r8J35J90J71M0l17k14K84L86k1j1Q0j97j48R3J99kl04l26k52j12K18M62
212a65L13m1k28r1O3J02L0j12J35M58m6m43o1L56K52j23l96k86l2O8K03J64q2j27n7o3q2p8
240c69O1J53P7K38O3r3J19j10l69j20K81M35o8l06j4mO6L17J75j46l2N9kL4J4l16l64k1J81
269f1R2R4R4Q8l6j70j8m0j50l9J43R2N4J42j3k70j3L11N0o3j7l8p0j03LO0k42k00K47L18q7
300A58j14M9p4r8l6P8q3n1K57P4k16m1P4j31k95k85K0J18J2J19O3l3L72M93J37K2R0j39k82
329B58j14J3o6k31J05M98K11r0r8r7r1p4j37M4K09J00j27k50M0K61J83j52l67k85n6K91K83
356B61J22Rj44k71r5J92N1j68k66l2O0K3J29oO4J33O6j09k79p2R7P8lM3J65J28l9j85O6L03
386C21j84l36p1j86L8J54p6J16J86O2J19R5O3jj68j90p2J93J75m6o3O1q0j81p3R3J65r0l68
415c44k01J85J54QL6K09L39L9k10j74q8Q0M2l6q7j35j04J08K31J2j08J39K93J06j10l16m69
442d01l44o1K59K20K83K63m3j17J14J28j26j50J06P9p6j06P5P6j09j47M4L15K00n8k24k98
468i8k81j83j45K0L52M63J67l6q0m0J83o8l78N8L79J02L2J43p7k81k24Q3J75j16O2K20R1K1
496E44j08j64k54l13j55J7K16j1k37M2J78O3K3j65j21L01K46j65l5K24J04j77R2M53K46o2
522G82j94m55m40j6P4J10L61J94JJ3J26Q1k32l99o2J17o0m5J24J84k71m35M6J92j64L2K50
549h6rn6J12Rj60k35j90K4Q1J69M18N4k63J61L21Nm38k93N2J63K94J62k45r2J13J14k0l43
577a78j03J35J95J14o2n4j25Q5J38oR1P6kJ3k87k40J67Q8m4K76M37j8n54l46Q2k8l7J67R7
606G7r5m0J87K01L5Mk8o3J43J05j69k20j97j29K9J51J10m3Q5J10q4j0j27l61j6K42K32N4j84
635aj72j7r3P3J58j86k22j64N1L00L52K40q0j85L0L3O6P4l28l76k29j32J09L96M25nk41o3
663a87k1J98J47j8k1n0m0r3J62L95K11n0m46l33oj1Q5j4j64J6J94M2j87k27r2J46J77J90K54
692B57J37j0j08l18k73O4K62J86m7k08o3J34J60k03k56P5K4j1J59j05k64J34K27q2j75KJ05
719a97m6PK17K7j32j53o2J40K22J8k40j61J01M2j54L3J15N3NQ5K01J06L9O1R1j25l7J67k18
748B05k35KP3j30l44k12KK2l6J25K97N1L3J88P6O4J34j03k72j80K9M2k0r2r9K15L95Q1m67
777a56j53M08K86k04l56j25q8l1J21N4j69n7J96J35J84J17j85j68QJ24J9j99j25j11j14K06
803c83J66O8L7r8p8n1j27J5L23J65j15m9L35K66k74l33L6M17K35m38k73J23J46J85j54k69
829a25m2J28K02m4j57J3Nm2K5j09j21J28J29J19J26k64l32J40Nq9N6j35o3K91M18J52j59l29
857g4q9K56J89r7k17n0j2nK41M8j74M8P3l20m14q0J24lj43L5L23K13j37p7J78J43n8p8J81
886B4J04k14k04j8L5l7j3K17K72q3k36J73L18j10l39j16J56P7j81j15k0r3J43N10L53m09n68
913c74j16Q5O0j6K03K38j1j7J33J19%j28k68j34J83N0k68qK79L12R2k52j34q8k71J28K55R4
941A46R0N8L5J38J5j82k36K0K16j1l99k96P1J80J36m4r1l0J55L30j41n45j57L43L08j94k96
968c81N9K93K11k56m63j02M49K65j82n2K89J78k33l08k11L3J29L6p6n5M9L9K6j2J58R7m2K03
996A41J85j89k25j27j29RJ46J56j0j78p6J7N5ok49PL00M4L5L03K49j5j40n0j43k90o8J77R9
1025B8n7k90k43J58J35j16N8J63lj56J39K93Nl9M3N1P7O7J02J03k06l41o5J17J20p6o4jj22
1054a20l1l8j00j09nK12J30p3j32j41R0K95j46l55k1K40L74J51k2k50k59O4k6j29J43L93m9
1081H6j01J90M8k5n9q4j7J43K37p7p4J23N4j15o48n43R0M08M74K32j54k79j28k3J57J38j2
1108D1l32n09o1M41M23O8k0J50J60J24K02n0n95m33K50M46J08n4q3j04j09j04l1l2n0j28M2
1135b40K20pQ6L20k76m98k07n8P8O4O7K42L36R4q3P2M3R7j09l92k8J56j56j48k5J60M18K84
1163E10J85J41j23j97j99m04m65j0L86J92j28r0j6p4k6J82K70K32q3l74k46RPo8P0J9o0oK09
1192a57J93J7O5K7k36k56K2J72N7k9J2O1j53q7K73J59o2k1j19p9K14J75l2k4k7k45k72j0J76
1221a86pq9O0J95K07o9o6J88P1j10q7O7
1233A74
##PAGE=	F1=28498.52330006439297
##FIRST=	28645.762274810000235,	12655.339635440002894,	0.0068095833994448184967
##DATATABLE=	(F2++(Y..Y)), PROFILE
-2861C29o8l06k84l6Ok2J7J00R2n0l8R8j18j80p2o8J89L87J7j89J91L12K64q2k65k24k53j18
-2833c71Q2K18K12J58j18k32q2P7J00M2j72j19p5k29L2K97K05R3Q7j7j30J43M7l0J38J3k22
-2806A47l97k18K14J14j28k0K23L37O1k03j04R7J68R3O1j81l95o2K59J27k11k97L1J10L3J19
-2780b2K17R3j58k31N2L37l2k73j22m2L4J73j2j19K2J12J38M1j08j43J03L33J33n0k17j88
-2754G1l8j36j00K4J1j20j8J64M7j59r4Q6P8k4p6q4LK86L36j77l60o8L1N9N6P5J74K76J9j86
-2724A56j56j24K3P4N7J09j18j78o5J99L11Ok21r7N9k2j08j30J1P8j16l6J06Q3J93K36o5k65
-2696@l16k81j01N6L84N23J70j4j06k97k26k8J11K33R0o5n6N3K59J94Nj25k06m2n0k65k03
-2669c03K61L56Lk18k83r7J32P0Jl6J0Q5q3k32RL36K16j90r5Q8j11j24l4oJ2J9Q2J36Qj6J3
-2638Ik38j96J57K99J07j38M3J97j15j33O9J22p8l8r7j35l5J52J86O5k2o8L9K22l1k32r9o7
-2610e5j10P6J39J7m5K6K28O0k19j32P7Ok51j38P1K20J40j77j12M0o3j35J85o4l04j19L1J39
-2582d69K28L48J46k62k15K03J71k03k59k01O4J41P9K22Nj29J51K63Q6k01k02J41K17k5j27
-2557A72j6r3k27k57J06M86O8j85Lj39p1J57K0k7M6J19L03K17j01k24j79L3l0k82j94J76J45
-2530B6l92l50J75M56K92q0k13J89L70m4l97l18J85K51P2p3j62J05K75O2k46j91n1jq0k59
-2504c99j76Q3K88K37J04j11k34k9J43J0M6K17J09Q0J55k91m75k74k06O5K83K76L19J07r3
-2479B34j48k13l4Lp3J04J66q8k05J52K75J6n0k38j96Q3P4Q6N9j07k21q7K17L27K12j76m43
-2452b71JJ40k69k93K24L60J52K17kk83j62J64j0K7J01j0J84J89k94l18J67J89O2q1l04k83
-2426d03k26J31K48J75J27n6j67O9K68J1k17k36j01J68P3n9N7J94L5k60j13J27J22Q4K49M7
-2400C47k71r3J44J47O1j67l04j67N8K77N7k43o1J25K05K76L5j01krJ36J02m05m03M7J26J30
-2373D7K17J14j61k30l2N8kQK5j62l88j96J95L21K44L8k16mJ19k55l37oL36K87O3j2J20J10
-2345C01j95k54l3J49J04p9q6P5o5NJ62k16m64O7M75J01j11K5J85J35k43k29l6j52k1J15J25
-2318a60J31N7M6J68R5j21j22P4J29p5l69k68L6J72O6j27p2J98j02m62q2K58L2M1K17J58J26
-2291D4j7k6J70J47j07k76j1J70o8q5J57J29j51j50J00n6j35J2o2j71J44K44j34l11q3L17
-2265b09L11k0j74kK18Q4q3kj5nk5j69k3J90O3Kn3j12o4o7J30L04j21n55j92K60K47J95lk76
-2235a66k20p8J27K18R2M6n8o8n0m9M58M56j07k84k04j52j62j47j05J09J44p1j24J23J93K17
-2209A38L00J97M2k32k68p9j13p4J59q2q4L37j9j93k33k39K2J27O9R9J48J05L3K4J3J0j41
-2182F6p1J16N7q7j81M0q2l30j09L24N00N5k02k8l9J4l8k6L4j15k06n9K0l3Q5J72K53J23k06
-2153D7R0J92j28j30p8M4j45k99J68M35K29J4k6l2j3l9r3J3J59rk04k42p8P3j18k71K9L64
-2125d8J91j07q8N8Q1p3j60j3Q8K16K05L6j13k07p4K09qm40l52K28N04J53q0k83j65K95L90
-2098D43qj66j35l28k67K26L94J09J8N8k9j1l7k6l39n31j60K13L20K95p8n53j98N44K14k41
-2072b73J18L72q0j96J67K85r0k46j05O6K7Q7n5j63O6K21L0k13k70%J75j3P5K17j30q8K59
-2045B43K26J16j0k40k72K9Rj59Lk06k83L8J94J68p8k59j69J78L50J04Q0L0k0j41k55j88j23
-2018f35J62M16J95M5n5k66q2R3Q3O5J20K03L0L7R5k51n37l11J26L33L3j14J41K4k95J7J78
-1991a50L2J11O7k12j70M15M56m4j16j74j51L0M4K6j84k73nJ73K55J9j46R7K3n07l97L13O01
-1964A33K28j93p4j1j88J53L20p5m84k15K31J16j29R2J86J3j58%J77J02L0j0j66KJ85m5l11
-1937i1k07K56K08j24M9L3m19j80K97J5j83R8J87N8R3J95J86n6k90k29l5%J25j5j50M3Q3p2
-1909a25L7N2j10r1j8r7m9J59L%J29l2r6L0Q6Q6J14L16L20j89j82J83J04p2k42m78m55N4M64
-1880i9L55j5j99q0j7Q9O6J5k4p2ok36m08R4L92J5k25j40j20J2L86M73J27n46o76Q3M15J81
-1852a60J33O5j09m9J18R4k2k19p4J03P3j02m2Oq5j8J98L19N5l57k29J99L57K67j85m25j3
-1825a02J78j53k65j45r6P6K68j9j25K14J80p8kJ14k0m3n2j02M8L80L05q5o8q7j72j01j07
-1798e9m9J9j54j6L28p3k05K5J52J23J00l8k98j51K57K45M%M9L7j7J61J23k94k25J40O1O0
-1770C05O2q0k23j26P9J04J34J7j27k13k43M3K10Q3Kj64j72r7l3K43Kk56NJ61J86P0q5N5J62
-1741A04l8r6R4J4j13k8j01k59p7M6R0K45K09j6p3Q0k5j28j25j5J90K42L0r7j73k48NK03Q8
-1712B8l2J20J60j69k98L4K85P8j68M7K82K02l0k88j99R4P4j03j44l0l1k3O6P6K00l0k97n9
-1684a55J20m8O1J98m5l46k67K7K27J54k8j57M7J75p1j13Q7J85KL1P0k1J17J82R1pq9M3J46
-1655F16o7k45l44k65J2J20k0j80J46L51P7q2j62m61k70K65K89ro8L8qN5J83L0r7J79K35j87
-1627A31l22M8J48R5K39K3k29r9Q1K8j30j78O6K30J48Q6L0j49r0n6j90l42k7L97J96j12N9
-1600H1K71O8k50k78J83J99l13l81Q2K01J08K9l1j2j16j64P3J17J46J54q5k32q3P9J42o8j87
-1573b67l2K37K36k47m34j6M9N6K41J65Q2K60K60No3j53k62r7J33K49N9l25n01k75K19N71
-1547A50L70j78m55k15P6K71K51J6k05j70M5J2J1j2j56r9%M9l2JJ55K34K1j18j11k14k46j59
-1519g08l4K48O09K25m14k76r8o4j14J13M39L03M2k71l59k02M3M08N33J59l09o0K04p9k54
-1494H4l6N1p4L3K38m2k40j20j7J00K95K59r4k41k52j67K5J7m1lR0J74K50M2j97k81j12R9
-1466a60J74J07j8O5J13j72k12o3J24J57k0M7K51P4l26l44p9L0K20J05o4J61O0j83j62k41
-1440c56m9N0j39qQ4K44K35J51q8j40L26K30m4j09j85o3k8k59k54L2J91M0Nj6k10k02j69J98
-1412e33N60J01k26j43K2L13L47r6k73k61j73J18K19p6k42J29L68Om79k79J99K70j4l03l46
-1387g92K9M29M55P9j26J44J23R2M9l08k93J56K76J36J05k28m08p3J17J85J51l15m49n4K45
-1362b75M63M4m74j85M06J51j25l1j24l5K48p1m23o3M95L26j51m4L7n9j30k02j63o1J67P5
-1336b04j21n4O1j5l4J47K22N2q7J41J12p4pj2n4L1j60k29J34L46K1j29R0J04n3j47j28j03
-1308a50j82j9J12J55K38J61m8j06k21j96K28K36Nj69l00o4J70K74J43j76q1Mk85j36M13L37
-1282C43r8o3J16L5q6n5k34k12R8J49N7J83K38Lj71k20k80l05j59J86L70L15n8k69J49K69
-1256C01j44j78O2K45K32j42l73k55J15J99M1M3j81k86j35K45K22k02l73r8L26L80K22k9j90
-1231D7k16q0J83J53J99J76j65k31j65R2L96J40m67n41j25K40K48J5J0K14K37J66P0MP3j8
-1205F55l86k50J36j17l20J22K29K5J12K59J24j53l12l76j32Q2l7j8O1J60K93Q3k68r9Q1o6
-1179a12K01K71K13l1l47k87k0N4rj06l08p1L58J64j51Q3K86j52l18M7J76K32J69j15j42K8
-1153A13L6q6j51j64j3rNK69L01q1j34l4P3R3k50k66K54K61j3j5j06k28L5k5j95K82L54q9
-1125B17L6K1p4k3j50l64l2K68J01l7o1k06j27L30M59j70m49k06k27j7L43J16N1K84P8r4m7
-1098B0J37j57n52o3L57J13L9Q0o0kK03M62J30l47j71J06N1k67l30n8J53J4l22j90J10K68
-1072b76K20j7q2j51l1K95K34j32k72k44m9K79J13j32Q7R4j27RK8J21J24Q6K42j02l00O9K56
-1045C42j54l76n8p4k60r7J95J62Q8J19O4N2P7L4l7Kj1R3K30K11l6m57k72j1P7K02Q3j06J9
-1016A01J16J00J54j60l92j11O4J90K14k8l22j66r5k01J51M51J59q6j60k98J35M28l8l47j04
-991b45K37K63r5l37O6L80O3k66k08J0L0J9j0j67q5K35M71J53k05j20J1J52m3j40p4o7J47
-964A75K33k39l63o5M0K05J70j80k96OJ99N8R8l9m05j01J15q0j39J9O0J15J7Nj4J10K92K6
-936B2r6j09r7n5N6K07J86J2J00J1k17n9n7j80q9N7Q2J02N1P6J49J0j13j73O1L10J27k00m77
-907c03J0M33Mm20n4L24O5j80k75RJ54o3j70M9J55k7n9J43J36k33k94NJ35K82K59l9rJ3j79
-878a29j70j38j89mL40L76Q8j43j92j22K21J00j93L3j7j83j54J7L49K25J8p5j38j07J84K79
-852B76K81J85q7k81k60j18l2m8j73L1P4pK40L40j24m71j26N0J14K52J52j77k44r7J07J38
-826eo3J74J77j85j04K85J6m51q5K76J62j14k72j98p6J30K87Kj56O2J98k8j99k53l6K57J47
-799e2J08J16j6j69o5o3k61l58q9L49M79K66P1k87n19O1O02K34k74k53J28J90j31j28Q7J09
-773A35J0r8j04J36j2j79L3N0N8J74p6k05L3Qj03K30K65J87l0m59m54r0K41J23NK43L20N8
-745D99k16j17k1O0J78p3k06R8o1k88n9L7K72K77o6q9j53j47P0J73j34k32K66L78K2N4K13
-718G35J9j68k77j88q2j16j74j46K2j11j43L80N21J47q0q4o3o4n9j37j36r6K5nj16P3K73L03
-690B53J19k3R3J43r7j86J54K71j26j59j16l16j28K0p2J73L08om73k88M2J97M10K24M5j23
-664C39j25oj33o6K28Q9k87k60jJ14k5j85p0j72N1M70K42j35j21K01K09M4O6m1k40l26k56
-637c96n4J14K83J28M4J79J37p1k58l37j56R4J26J76JM6K64L1k88K9K85r4k61j09J48J42N2
-610B55J77pl08j52K54L15q7k44k0Q8J26P5j62k06mR4r3j27k6K65M02Mn45m51K8J96J23o5
-582i5l7jj9R8J75M7L8J61J88j89m37p8K82M01L2k02j05j17m5J93n6l12J2L7j52L4J14J05
-554G2J53p5j91j03m6q1q0k6N8K17J30J34K30Q8p3m12m57n8J68K93J61JK16l2k21J40J75q0
-526C01k46m45l14M08P01N6k37k42l22JL07K65l0j77k5J02Rn9P2J74K6j4K16L3l40m30k11
-499d21J21R8l3j0j8q3L41L21j42j14J17j8n4p3j41n4ln7j02k31j51J88L37J12l16j97K37
-472c46K61Q1%j56q9P0m5J17J95K8N8j4k32j39L4O8q0k22j45oM8J13Qn9J72K80P2O4J96J4
-442C46k96l24j20P3L26K68J38J90k03l97NK50j73l62nP3n2P8K06K43K36J48o8Lj33m17k97
-415b64N9J40J2j34J0R7q4lJ72J48J50K04J5j86Q2K84k78m15Q6J66L2O2j7m52n92o8K84J42
-387c48L5J23K35J95j27j32o1k97j33R7j0N2J61L80L13n0k47k08k10L7M17N5l89k54J57K71
-361F2M8j33j20j11k98n6K62J24r8k0R8O8j19n8j1J73L19J15j55%Q1r5j08l4nJ1j73k26q8
-332e47m6K04K63p9o9M6K1k2j26q9QL08J67k35l53J13L60p6j88J92K42L8k4p0k8O9L5j84k19
-303b89k71q8K75M46J26l3l3j55k37r9J59L15L35N0k59k18j73k11o7J55J06k21j15K86L22
-278A06p6k81k02J72L55J44l25m29J8J37J43L70M79l1l96k8J39k10k11J98K72rk65p6J41K24
-252C59M6j55Q1L1l55j22K83J99J43J32j65m30k71L0K44J64J32J52j05k79j69q7j28l4R7O6
-226a41J36K79J12p8j7J11p7k36j32J49K25o7j05j35j74j6J31J91K13j8j81j29j57k19l3K75
-200i3L01r6j61N6J36J03N1J75l0l32k49K5J32k25k14K60M21Q9k93k46J0R7o4R4L50J48j56
-173B89n8Kr0L0J05l0o4J79K51j65l19K5L36J23k48m14o6q3m71jM92M4m6n7j02K01M80J61
-145E04k84m33j31J11K16L97J75m41m09J82K83k5j81J55K60j80j96J68M7k21j22J18J59j58
-121fk20m0k2rJ16k9j18J79K39J14K8r9k12o3J76J96J32O4j96j37J51J58M1J26Jj58p2j58
-93A82j79q9j42o5J24K26%l56j15L61K48k12k68j64Q5K21J50Qk18k75m16ML97N1j94J61L27
-66a48J72Qj66j11J9R5MM1J50J60k7k45j64p9n5j73l15M2K05K20L01K55K7j22j51L0K27J07
-38C07j22k03k6L2K3L0k49k69K2K1P5J47j0J0Q5p5j08o6L8j23j11K11K35J47J37j41j28J03
-10hO6l28k28J27M0k0o6j73J47K47j46l12j45K10L50K17j7r9J58M42K29J2j31j76j57l24r8
16a83K27J67j03Q9K34j8l64l89J9K37j0j02K8%j22o4J27J91K9k17j16q1P9J94J4k4o1Nk2P9
46a57K82J81k19m64j71L06L44R4o0K5J64K03j38k84m5k6R1J49J5j16j53j76m4P3j0j71q6O6
74c27J21m2l4K66J76k20k61j29K8O1J95J06p2P1K83J61o8j91l04PK71N7j55K2Q9o3j92k28
102c72o5K27L34n0j02L0p5J0Q4K2o6j61L5O6j28j52NK86L40r9k78N8Kj95R6O6j62r2j0K72
132g4N06J31l15k86k0J97O8n7k2j29k07j85j11J74K98J12k7k5j32k9J10J5p4j66n0J46J18
159c4j12k56L2K04J80J20Q2L6k7N5J34q9j85o0Q3q6k05J21J19j05m3P2J52%l03l38Q6J57K5
188a85j06j24O1K07K62J17l21l32J99L77j8J0J40j52j66O0J52p1l40k98k19j51J60M32L54
213D8Q4j74j58j6J07R5m2J77M09j06m15p5K94K13j41l80k32L7P0J78J39j46j78k7k8o8m6O3
241c18K00J53K48J8j80M2j32l84r8L57M90p1l36J1N2Q9K89J40j46m6J8m5L6M4k96l13k6J52
269e2J61R5NQ7J4j31j9r9k68r3K50K10N9J00k8k54J6L19J7j16o9l8Om1K4O7k39k62J75L47
299B43n5j18Lj20o3J8P6j09q6K15M9k19mJ36j24l23k91J2J24P4J36K5l9L91M59Q9k4M2p5j78
329B64q3M3p1l01N0M95K17q2n9m9j38j38j22R5K66P4j64j92J19L30K07k19m98l91r2L04L25
356A90K23P9k04l26QK48m2k26k02K8j3m0J58kK3J45P7j36k71m2O0K4LR7K78J85o6k05K5K53
386C29j98l30j08k20R5J80j11J31K30P3P9Q7M3q8j75r8kJ79J39l8m5P6o1j61q1O8J37j22l88
415c80j60K16J50j0L8K49L74jk77j57m9N3nn3j04j15j5J22J38n2j20J74L51J28q9l19n12l61
443g86n6K92L21K93J70o1o8J24M6k00j29J71J43o5j72m3Qp1l5J73L76J45j25k31k93k79j73
470e25j28l2K97M93K11l1j17n4J75q0l63O5L58N7O2K33m9k77k39N3J48j78L0K58J39K8j02
497D32j05k39l22j76k2J62j7k43m1J83R0Oj33o3L32K61k04q8K04J35r9J04M25K54o3k22m86
524F5l98Q2R1O7L39J77m0L0J82P6l09m08jJ70m2p4Q5J42k75m05L4J19j90P5K81K5rR6l6j57
554b08j77j59K3P7J01L14O3j69J99K95k7m40k56J11J52K26J79j57o5P6O6l8l50j34J24K40
580F6J38j18q4q4N8O2k9R3J11O4L8l13l04J72J42J1L39M70Lo55m74O0j7o4J88K00o6n3K29
609A83K08Pk2k5m4Q3L8j48k07j86q6J7J36J68n5M2J22o3K2j19l55PK69K67M7k21j58k8j40
638b41J02K17k06k78j52Q5L18L41J79j35k08k0l8L1J09k42l57k36j07J21L98M48N4j80m8o1
664a06J37J14l6k0l9m7j19J59M08K19j1m28l78n8p5K0M3q2QJ41pj52j28j9J47J25J47K65J64
693C92l2j03k87k19J01K01J02o0j74l3J80J44k53k52P1K1l5J00m5j65J18J61j24j75O4J71
719a31o4n7J62O4l4j43j00J46K44k7l49k15J67J67j25OJ13O5Rj7J00J51O8K8J41j01j01J49
747C16k12k62K2J44q9l46j95O2M6q4R2K95Nm5K15J92J33J20j85k71p9N3j1j12j12rK59L68
775C10N3m92j99M02L37k37m35j15J3P0J17n5k22n6K13J23J32J41j25j41M1J18k1k38j38r0
801d94r8K10K13P6m7j84o3N8m1j6L01J86j28q6L19K62k15l11j5L96K36m41k46J52J87J79j99
828A91l52p6J87K69m2k34p6KK8J26n9j45R7J38J51J04l11m08P2J1l3J30o0m3K38L63J39j01
856C06k69j38K33J86j24k25j02o1m2K22J54o1L8O0l36m63n6J64l4j87L2L19J95j82j45J93
882c23K94O0j11R7M4k24j51M3O0m8j6K15K37j07j95J86K80j45l56r5J84J22j56j87q1q2J65
909b90M81L31l70n43j33J29J23kJ46J89J0K4J40J36nk15l55j17J94jk54P0L35L12J00k32j87
936A6j34k31J45K23P8J27R9N6J49L0j53k63j06J24j2l76k89J45L10J51j22j34K0J70K71j45
962A49m82j02L50K79k38k90P5K93J33l56m35k9M48K47j66o2K38K02j08k69k27Q0J32k6j35
987b99r1O3J01N7JJ83O5j57J20K51o2j80j13j09m4N5J22m0k21p1Q6K9j18k60O8L47J11J20
1015A4L15J49r1j37l2j26k98k4K50Q7j39l85l11J23J69oJ19J17l1j31J32K68N0J6K7PM8L1
1043B11P0J39o1k21p4M7J7j08k0l1j65j9lp4p3K4J95R3p1j18j99lK36j04k33J7K40M48K13
1072C73o2k77k15O2j29j54K22L71j45j40J89L7q1n4k0k0J30K91k2m2J49J6j61o08n28O5L81
1099c72M64K56j01k62j83r7J38J78pl54n15j4M66L93R5L9J25J66Q7J21o2n89m05L44M78J6
1125D05j72p1l6p6r8q6n4K1r8j4K26K7K7K83k11m64j75L0J47L8k1J84L13K9j40J12J27J14
1153C67j27l81o2J29p6j28j15J18M65K98J21J27q5k01j99l81m81m2M18K89j07j89o5j2K6J97
1179i6K80K31p0l45k70j8J8r9M5J3q4NK87K16MJ11K6l14k82K7J71P3mK9O0j77j47K23J80m9
1209D4l9j13o4K28K02k3l1Mk21l08q8J37O2m9J3J96K56q2j60J26J45j6p8Q1
1233B22
##PAGE=	F1=28469.0755051152737
##FIRST=	28645.762274810000235,	12655.339635440002894,	0.0060382359661161899567
##DATATABLE=	(F2++(Y..Y)), PROFILE
-2861C58r2k87k62k2L1j2j9O7J36j6p6N2j36j65o9j08J57L83L3j48J74K49K50n2k31k02k41
-2834b48j04R7K53K18Q8j71j96j3J09J08N1j86j69j27k70N8L31J48R9J37k3j39J31J9k1J59
-2808C39M7j94l51k03J79J06j91q1K49L32Ok30p7J31J81Q1R8r2l56p9K73J01k78k90N0R7N5
-2781i7J27J59M2j40k21O0L79Kk87j14m3KJ06n0r0M4Q1J52J24q3k27J4K94J31l8j92j09L3
-2753E9j49p5R1L6j28j4J30J7k21j39Q9N2m5r0j17k8K83L93r1l23j08MJ19P5JJ14L23J70j22
-2724C06k20j95qP1O3P4j59j45J7K35K65rk00j32N9j2j38j74j3J33n4pO6K8J78K09n6k24k77
-2695c19k70j42j6L45N45K72J07j19l65k41o4J16K55Q3p0r7L2K60J97Q6n9k55j06q2k75k01
-2669c83K64L82K5j98k52r1R6Q9P5K8O2Q9j56l57o5L83K77k29j62Q9l0n3l4j4nm8N7J98M4
-2640H1q5o6k82j76K02L33J50r6L1J67m5r3J3J12p6q0j18j35m0J39J88J9o1k1J06K13p4j91
-2612A15pl1j93n9Q3M5K4Q2K59P2k10j85k4l0k46j21J41L00J50j57n6M3q4j48K14k2l38k07
-2584e90n1Q6K31L96K45k10k54J45J05k33k63j53J10R4M2J93J9o2J53K63J48j41k09R4J66
-2559C24n5j30M1q6l13k87R1M94J62j23j7j88j01J67L0kR6R0K35K48l6k25j82Qm8k85k05J25
-2531a72J08l60k95J99M13K17q7j58K38L88n1m03l31J24J89J26l0k46N0L60J67k46k08o2o3
-2506a33j46k32n4J38K41K25R5j55k57J0J77J3P9K33J16O0J18k65m47l22k61P6K86K68L40
-2481B03J48j09k20j99K7pj08J10J86r8j98J76K51m1q5k10j23J18J6K5R1j11k96r3L25M50
-2455B28K15k09m66n1J49k42l70J35M15K16K14Qk86j87J74L7J26J41r2R4J48l07l53J21K08
-2430F6J29nk42l12k87J79L39K03L7j66j88Q2K96M8j73k05j54J17Q1o4N2J85L2k08m9J46J07
-2403D6K2J62L8k34n8J47J64R0k14l36k20LL13J19k11k4R7J71L59R1j60p1k7J29Q5m31m28
-2376c78Q3J99J61K25J13j76k70m9Q3J6L9J5k31l77j73J62L01K50Q8j78m4L4k87k93N8L38
-2350b91K45R8L1J31J12k01k73n5J46J02j15j16J06k3k5J34k00m53R1N21J17j05rJ49J38k33
-2324B2j84l9k05m3J72J68J13L9N3J76J01j55k07kJ27n4l26j70R5J44K4j35j08J65p7m12k0
-2297g38L03K5pJ69J04Q6mK4J81J56n5k33k8J19j37j19K04J83j61j82J10n5j76K7Pj66Q6J93
-2269h4j40k50l9K99L01l6k01K0J93L7q4L4N7k2n6j03jJ47L0j8q4j13J3n1M8L09m7n25k42
-2240f08K07K01J34j6k38j75M9K12J62jJ2m8j6K7lM26M02j45k56j83j18o1j32k14j3J21o0
-2213c34j38J24K27K47L07J76m0k96k31l1j19j0K01j35j27L14Lj39k02k71l8J16R6J28J67
-2188eJ23J9J3P1P2j61j15P7M0o8k07l1m9k57q0L44M75Kk12k0kQ3j0p2J0j39k10k5N5QM7J44
-2156h0K48Q9k34R6J53k43j62k8M5j46j68K81L94J33j9J9j6k3q3j57K2K27K1k42k70p4P7r6
-2128b36k20J22M00R1k37j01J26J32n7j61QJ28K26J64L6n5j80j18J95N1m16l76J95N01J27
-2103C45j35k71j56K40L60K3j49j37l06k60J93M00J13k7J2k0K0qL4l05n27j69J88L05K89r8
-2077d6o09k13O16K65k70Q6L64o5j68K10L04j51l31j39J31J12R0j17k21J9K08O3j68k36J4
-2052b52K29J7J6J46j26o3K12J97J20m3k50k37Q3Q5r7l7k56k53M0J29J58j3k18k17R7L26J59
-2025d8J44k2j08j15j44r3j59K7L48K76J47n2k57r9M2R7R3R2J24n2K4J25j37m11l63pK72P9
-1997a77k8J40o0l55K3K32P2J02M7j89j21M48M28o9o2o0j13o5j8J5j82k67k4J28K15l6j84
-1970a60J17J02m44m31K66N91K37j42o3n4j91J52K86j05m73j40K79J14j08J02J68M7j47r3
-1946i0R5J79J67m2k96rK48k5k92k01K51K37r8L0j1m52k20K18l6j66J36J92J09J66K21J87
-1920D98q1l59k29NQJ28j4j80L4J68k1l3n0j59n2j6j33K1K19n8m8J76K8j04K0R2J23J59K85
-1891D27K64j77j61J12J4o2j96m67m79R1N18L59j8j89o6L3J31j2n4J8k9p1l21m54J03M87J51
-1864d8j68k02j74NM42N16P5o10p30N2M27K03J48J09m5RJ23M4q4k05p8O3P1o1l2Pl9nJ23K68
-1834B04L5l63k12J58L30K88j24l56K5J72j64k52j32j38O1L05k4k41J29K43n0k7J54k0j07
-1809a06j9o7pL78L72j20j10r2j74o0p0NJ08j33j20K18j15j93L8J45J35J54Ql14j73K92L17
-1782B97O1n9p7l4%K04J25k96k49J00J03J60J13o5j72j40o3j4J20J9j39j66j10J21K22P1k9
-1755A03j89k14j43j0K89Jk80pJ50J88O9q1Q7J83m5j03P1J7o8Rj01k79j08k0Q4K88J57r2r2
-1726a36R8M6l0j24m4K13K33K9q1j20k42n9K13J02p5Q8J36j84k69N3K73Q9j37K3J81J33m2
-1699C67k30j32R1P9r5j31k2o8l3N9Q4K80K7l29r5J48m5J0J56n9l13k41JJ57J91J04j01LJ35
-1670bp7q9P3J30P3J52O4j26O1J74J25P1r4l4J14o8k46l11k39k9M4p1j29K39L49N4o9j46m11
-1641d18k52K18K40l5p6R9K9PJ83P9j13Q9J61j96l04O3J51J63K88Kk47j04O9Oq9j23PJ38J38
-1612A73J36Q9j27j55j17j85l14LM21J91r1Q0K74Q9k43l08J32K00l19m35Q3K38P0mL9Qj62
-1585b34j59O8J20J64J76n4k22r2J15J58q2j81l3K66K35k93m36k6M9Q0K15Q0O6K77K67jr9
-1558D24j70k27j2K13K61J7l76n28k50K55N80L79j83n16k44J05K62K48j5k28p8R0m3j8l0j38
-1532b22k5M5M8l6l2J22K91L5k04j48k09k80j49L7K54O01K40m41k74k1qj31M3L59L10L6l39
-1505i8l60j25Q2L66M56J30l21j13J95K5j32P5M3j75RK23p1k28p4J5J15L26K79j28l03k52
-1479d1j67nQk3J6P8J85L07J01j96l40j63O4J24Q8L8J58J08k31k27k8J54J12j20L3L13J10
-1452D56l05l28j51k2K66J50p1J17N4j81j22j78k2O3j66p4M1K48K60K00q1k09K86K39j9j16
-1426C35k03n6Nk20k58O7K95J11r6j92k71j67j45J81N39R3k36j58R6L74L31j07l01k44j54
-1401c81J21K45m4k97K6L79O5m52k92J73L06N9k45l39l2L14M19J48j28O6Q7J28J03k37k23
-1376c1J67K10P4J00k55m93r1K00K24J13k90m46j02K56N21R8m29j91L81J57j30q8j85J0L24
-1351A04p0m72r2M66K90j30PL6n6o4j99k11m7K00R9j09p2P5k5p9J50J98Jj36J46J69m4k5n8
-1322E2r8M5r0j73J61L20o8j59J00J14m7j37j17j02j81j9J58K15K24R5q1j37k31j40K47K11
-1296A62J9j36k87p9J36K72J52k22j30N3j89j03L77L18j04q1J32R9j26q3j93k02P3J55Q1J63
-1270B57K48M6j62k45k65k81j61K03L58L32jk30J48K40k33k68J4J95K17j07l04j93J24J48
-1246H0MOj74k32j40K04K18j84l23o4K30K78K44N4j12j60j16J06J29K36K06j83k29j37M5L19
-1220C05J26l81m08j52J40K53K5j9K16K43J76Q9m0K5ql56k57J04j49l07J84K68M9Q2K01J33
-1194E42r6k94l73r0J14n3p6K7K06L46R6k79q6J32n2J51J83J76p4l84k63lP9Jr8l08j28K68
-1166c36J15j31J40L64q7k98Q8K09J86J13j32k18k8Q9J1j26k42l1P4P6K61K46o8j46j01ML8
-1139G0k33j94K89K52j4j4r5j96J04Pk03K02K49o9Q1rj05J4j38l78k5K79J51k5j47k53o0M03
-1111e7M71k07m91k39j80P6L46P2L6K92J02n3j5J36j69n77j29L52J44P0J33m8m4Q3L30J13
-1085E47k29p5J01L6k85l70q4J34L9k65j23J12J90J86O1j2j45m4K76J57k38l10k61J2L97J15
-1059g8k44L1J66m8Q2R1J37J03L6J50j84l54P9L63q7l99n4n2k15j10J67K03J25P8nJN2M3q
-1030F9K9j6Q4K21J97n0m05k20j7P2J42L7q6K5J22J42J66j86l77j21j7J06K37K4l17j21l5
-1003b95j56J49L65J41Jj06l31O5L60p5l72o7L36K84j40l14R5L34j0k79j66N7O4Q2P1j43j28
-976a78J26M03J96j63r7L5J07j18j78n9q7K5J87j50k31j5J1J33M8k30k06P1K51R5P0n0l57
-949c61j11M4q2o0O7K7L3l4O3M1P9K78N0q6r0q9r1L6K34K18M1P1m7j73mq4k10j08L8J46J73
-918IK7O7J76J6r6j78M2K55M9k43m81L0M62L4l97o8K61M4j66k34N0J88n1j86J9J22j4q8R6
-889b55J68j86k76QJ28K96K73k8o7q5j59r1j41k02j8K89L13N5p0j48j82K68K53j49o1j47k42
-862d56j47J10M36J99m0j31j72l0K64K83K77J56j27k90l25j59N8K7j47L0M9m9J87L45p8m45
-836a75j43M7J77L29J15k79k76j27R8K02L8J91R8j80m3K16j20m06P7L50J45j37k33j68j89
-811c93J4K75N4j35j0J55K7j57k34l1K25J01O2J53J03j00q8j00k95m20j41L41N45L36P7l23
-785D1n27Q2N94K36k53k31J52J56j88j03J32J25l4j24p7J14q3j85M2M4P1J55r1j79Q7K7j51
-758a68J22J86K65P0m55m28m4J94J16K9J86K49N3j69l6M1lQ0l2j19J44n5k86q5l9K06L20L4
-730C76j9j20k03l6J29j07k19K52L99Q3P2J54m2j89k71j65p7j49j92p7J60j5k05K27M50J54
-704C70j9n0j01j11j48k14q8j5N8L4o1N0J94K61J14L4J31J00j54k52J56L63q2j71j20l35j72
-677b28M2j0J75K51qm26l45pK86N01J79j8r7p7l7j32O0K87J7l62l27LJ97L7j36q1k14P0N09
-648A09K48j85k01J85K27L5O5mk09l25k74r6R2K21O7M1K32K13j8k37l10k10nJ03K42R1J01
-621A98K67Ol29m1K53o8k59j10J77J14l1J33Ok53j38K91L94r6l10j6J15J34P6j90k10N1R3
-594B57j63j50l0K41L67Qn33m74L1K71K30k4j66j36j7J47J97Q2P0J84J68j93l67m1K55L55
-568E69mj80o9q7l9J09q3k36J4m8j78M9J38J75J78j23k66j27j3j02o6M7R0J34J04K12K40L0
-540D68n9l66m51m2J53K26J42J4K54l1k72J41K00p7k41m67l04M57O73K5k14k08k74p2J51K53
-514G9R3m2L3M9o3j23M0J96N7L1K92M7m12m62j98M6K6L3L5j6k9L37K58j49m8J13r3o1l8j30
-484i9j7K0j13k21k78o0K55L18P6k87r9L06J99j2l2j09j9M7j11R3J97J0J0k7j33m8NM2j02
-455a89k95j20Q6O8J05Mo1J61K75O9rJ33N8k34l42j53J20L49K18J74K06k54m48m1K58j10l24
-428b96l7N7K6J52J52J95K08P1j07O4ol70l40J0Q4Kq9O9J65j2j2R2N5Q2K15K9j93Q3K61k42
-398C68l73L0Q1l9O6O5l99n82p3K94J79P3J51K29J68j53j13rk90j98P3J3J15J48L21K97k9
-371D13j58j10j73j1L15j1l44k20J36K23K3j68j69q7k19jK33J31n7m3N5O4q0q2l7K08L32J10
-343B73j57m4N5q2j00ppK3j35k21j15p6J89K91l7q4K1Om3r1j1M7L08R9l40l98J47M20n5k01
-313c25J69K34P3K9o2p1Q5R7j93k56k78j27J78L60J33M7M0j17k06j09P7K26K99P8k26j73r8
-286a16k06k18K4J45r5m4K40L05%k61k35J25L71K19k99m93n0J17J76M76N85q3n38o6J85k22
-260D2k80J44L02P3j90OJ83J39l1j00J19j8m00j32K61K16J72J56j41m93k95M4K28J76J38J27
-234D46n3k30k08j30j22k3P3J9J35L03J17n3K8J29r0k73j41J85K86p6j78k05j81P7J76J44
-208A55K00j2k25j53j23j88k3K74K46j24j23M7J15J96J00J19m1l09k49M6J20k43j95K49M32
-183B91J24l07k80J9R9q6J27L64J00j96r5RrM1L8n5o3J67K51j41l08M5L77J50k89m80o2j5
-155a84m05l3M52J02N3m2k32R8M92J77l28m60r3K04K62L74J31n14m65K02L56j1j92J67L00
-130D11j26k05J12Lk31j50O2J76m4j46r3o3j8Q2J0m2J98J89P4O7p1k88j38J95K16K11J59k31
-102C19k09J21R9oJ35J5j34oj19j89j12j23l3J15K03J8l19j27L68K41k60l00j63O6K25J89
-76A4L3k21k99m42n5L98J27j42J56L12J83Qj88j55m8R0N9N7J14J59m2l19k10k1J22k7l43j4
-48f94J66J47K40K73J16j16k29L2L18J73j45k30j4J1n9n4k71k53L9R0J32J42jK8J04o0j31
-21b46n9M6j65j45K00J95J19J39j45q4J66R3l27k55J06J3n0l3q6J66K11k01l36j35K08L19
4b86K05J5k8J90L65J72m0j66j17j26l26l4K67J20j25Q0K55ol65m23K1L43L9j41j3j7o4n2K9
33b28J48O3k06j28n4J43J90o0p6j2J00L6L9J64J25j96m51j63L60M08N5q0N3J39J12j60k02
60A19m4p4J60K01m8j94j49j42j4Q1j8j56n5N4M0p9l6K62J24k56k17n6J06J38J65N7k9O8K29
89B37J40p7j69k88k9K44L9j24J33J53r6k35k71o8K49L14r0r6N3p4RR6M0p3j76N5P2j66j92
118c90L3K98L05r9k50O5nj52J40N4k10j03J4K61M99J45l37l94j10K10R7l2K0j56k85j98l5
145f15K77L37P5j6K1q5J8R4m1q3j78p8J72J63j06k55MJ28R5J36J46K4m2M5R6m0j40q1J09l6
175A44k71QJ45j4m9J8J42rk81k78J36K15M7q3j40pJ98L13J86k98m26R8L59OK7J79j13j90O
204F8J00j14l62k60j57j70J00L91L64J80j19k22r8J00J52L9K08L37j55l66q0K44J88j41l39
229a12j66Q8N9J19Q7j84j76J4k1p4k3O8K41K24K36l3k48j9j35l76o5M03N04o4l48J5J03J13
257B30K38R3j35n1j2r4K0Q4k47k69m7J38K38Q3j18O1P5o7j1j55l68j42L35L29Q9N0n2k17L9
286A17K91k7j58r9j9P7J4N2R5k19l16Q1L36l7j20l5j52k7O3Q2r7j02J33rk19M3K11j06l47
315d94k91J4J50J44J46k4m6L80L88M4n8j1k7q1l9P2p1l48lM73K21q4m0Kj65j86p9J53K95J1
345D46k29j17K37M01K09k84o10m84r8L20L34K92J42k62l75J04L13j07k69j24Q8q7j09J58k0
370a31k9J62J12j58k58QM6k6j5J21L65K28p8j95nJ92k16l17j38k41J35J96j23J44K54P4K0
397A27O6L6j61j85oQ1J71R9l8m1Q1k8j20p5M6R8j63m09j06K62J40n7M2L01L93m3l39j41j5
426A6Rm9m9j16j06M8J37R0q2j32J75L74J53n8l14n36l51l1L13M03K95O8p8j4J37n7k90r4K39
455A00J85o7k31j41l1j5Q1L02L96O3j91k30k73k52j50j13q3K28M94K56j3j66q9J61o8l05Q0
482g2L12MP8K95k4k55k40K6J22k22rK63J58K8p6k4j98l15k02q2Q3j1k11j22J67J23K4p1j6
511d67L01K38k23j30J84J72k8R0L74K68m2k24m95l54J65R5kK97J59q7M4K43P1l60l97M8K14
538A54j0q7K8P7k60l35L5N3j77R8K47L8L5R6m6j39j43j36M6J01L5J54K9o8K44K46o0m09k14
567c68J64J54J54J81p5m4M3K5o1l32j41J25K75J34j76r7k7M1Lm8P3J17J20N5l31l54J80K15
595EP1L60M49J7p08n72K9qo8K11K84l6n5K50J93j2l7j9k1K2l6j32j90j57m2j4J16K21o7oJ26
626A74k5Q3r1l45J2K71K90O1k18j30m7j95R8K32k21l05j18J17L15L12J32j62k28p9j05oJ26
653e2j50l07k30q3J32L80M46R5j37n1q5Q6P8l9j0l1n3j34J49L97K20J5m07l97r2j25m5R5%
682c35jR3l5j06l1N4J26N9J04K61J72m3q5k56j61J43J48K0p6j32nK05J28k76k32N0%n5N5K8
712a83n6J03Q5j61j62J23K20r4j28J16R7M4j16j15J39K42q0m55k64K37K81j02j5J21O0Mj05
739a64JJ97J10RJ82p6j67J07k09k86L1K04l2l17j73J08P1j10P4K81m2j27K20L03J80P9k54
766B00k39L3O1o8j92j29P2K84L31K2m93k26L80L76k50m79r8R3J62J28j39k55o9J93J05P0J56
793B9m7r6P3J02o6k70j49p3q6J97K55Q0j17k26l1J66N1n9K54K05j37j34K80K44j53k72o1L53
821C12K34m08k25J39K07J85k14m11j27K29L31m4l29j71J3J01K18mj47Q0J43J68Q5l31m63o
847d35K0L9J97Jk4J91K99J17m3j97j82K00J59j78k38j24p3n5J86K50N8K4L1l50m91l3K06l5
875d80k00K2K83J57k15k09J78M07J66j24K8j6k27p6J05P3m9LK03J62j67j59K02K42j64l60
901b15q3J97J68j14k35j06m7J67M12K78k96m72j54J44J63J4P8J34M8O5J17J14k4k64l96p8
927c85K08m8k32J22L51K87J08j95k21j63j73J59J67M5J51J50R7J50L7j21k88k28L2Pl30k82
953e95J97M23J81j62j72L6J47J92j17l90o8L18K53k44k64Q2K71N3m21l84L5M14K10j45o9J69
979e0K10J9k24k23J32J40q3j91j20Q2J57P7J0J98K4k81K8L19P5j20q2o9r2n1P0o7k33l8J49
1008b34nk31k66J32L96J91J79K83M0j69j37k9j04k82PK97R1j92m48l50P7J78J03J70N1m7p6
1035c75J23K18Q4N5Jk6J7RN3J55P9r2r8l4p1j16K9o6k08kM4n2m3L9J55P1m9r9k35j05J48n5
1067d46j06L7K28N19K88r4k81j70L0k24j53K77L17k19j48J98K6j51p3M6k9Q0L06M1%J78jj91
1095B85n37m72N2L41M23K45n3k27k27j60J29K06j1l44m69K6M39L37J31J02R8J65M4K0p6n46
1121g9l63M04M89n5k64o1J9n5r6j28n3R1j06j03K29R6j1K24j38l96j16J18J85oj06J03K82
1148A04J2j72J18J79J01j54l31p2J04mj05j68P9M50K72P2J25m8k06j90l37m62n3M22L60q5
1174A1k78j25K5Q0K34K98K14p7l13k76l9K8j15L2Nj06J7L32K23LJ50K4l64k94K7J76J00J2
1202DL0N7j73j80J47J55n8n0r0n3K32K46Jn0K4j77l18j73P5J22om9J78K90p9k24Q0K05O3o7
1232A62R1
1233B53
##PAGE=	F1=28439.627710166150791
##FIRST=	28645.762274810000235,	12655.339635440002894,	0.0054413271136581897736
##DATATABLE=	(F2++(Y..Y)), PROFILE
-2861C67r8k46k29j5N3%n1L8J64kj06J8j52j60p0j32J20L59O0q7J58J73K16l6j96j64k24r2
-2833c34R9K75K29L5k15j72M2J31J07O6j74k08j73l02Q1L71J10Q7J44m7j33J26%j4J65P9j33
-2806B42k73j82J25Q6k37j25K63K89o0k42m1J61J91P8J23k0k97p9K69N2l31k58O4Q6Q5J22
-2780I1P8k1j15j85P1L94M3k73r5m1m0K5r0p0N3N4J69K16n4l21q4K43J25k3j49j0Q7j74n0
-2751a46J37N4r3J6R4j3k67j73Q0K0n8q8j46n2K73L98k5k52j30j6J81Q0q2M4L46K78p4k51
-2723A35k29l5P2Q1L6j98r9Q2K24K07Jj53j40O3j0j71k06l6J65j7J2L9oJ55J66m2j77k36k43
-2694e60j53p8K82N19L44K31r9l99k47j15Q3K52Q8p4j18L8K36J76J56j0k85j49j12k65j72
-2669d31K63L98M9j77k21q7M9J05J55R3J13R8k18m54j30L95L07k48k12N7L3L2j4l0l8r8M0
-2642a71K31O5j50j53l11j39K48L65J91m6K7J25J3n9m5P7r1j14j14j03l3J18J59m8r1M6J77
-2615A74J94j10j48P7Pk62j73L5O8R2J21K57P2j71k18j36o8k20j00J97L65J57j19j0K7j06
-2589Bj39K49L7l60l05j37M4K54M37L02j72k75Q2L4k52k38q7J32L9K9J57J7lJ41K47J90r6
-2562C29k03O8J15q9j38R7m7l73l24O7M91K52o6o8k28r8J84N7L7J22M9J62K54J3k10j72k2
-2535B59o1k71k17N3N8l05k12K19L27J06q5p5K79L90l0l77l34N8J13J48J5k74oL94K65k02
-2509B35k02r5j45k02j82N8J72J77J89P8j78k37N2J90mJ02K42J24L7P6k18l81l50k94Q7K71
-2483c98K39L36J88j13k94j90Q0rj27J08J84j12j85K05K40q2j00j53m8J19n1l8J11j03l53
-2458e46j13L76N33K37j84m50j11J48k00m24L9M25K65K15Qk99k27J78J06K26J75j57QR8k99
-2433B7l53N8J94J71N4j68l12l19K23M16K17o5k50j72Q9K95Q3j29j75j94O7Q0o7N8J75K4j56
-2406a29j0J44J11j6P3K8j89l6J44J86J13k52l42k51p3L03J76j71kP1J44M25J40j95j31n1
-2380B10J11O8m00m14Q3K23J66K15J25j62k99p7J08M3O1Mk74l33j48J03K80K50J11j42p9n5
-2354b22l15k34J32L38K04J21O6J35J06k02k81p2J26R8j27j21J27J4l9J23j70m34J02N29J01
-2329A05j10m6J06J20k02r9j9k45o8J98J80Q8M0P6J86J01j97k74n2J10m9k62p2J41J15%j32
-2302b61j43J16n1l39M6L41K2o9J09M1K4OQ0J92J69J6j70m4N9k07j49K19J95j85k14J22l8
-2275a13j85P1Q7j68J3J50j17j99j4K69K68o1k03O2J59j7r2O4J44j8q4n7k0R0K9j2j15j21
-2247a90J06Lj9K67nm83k77J44J40P8k0j99j37J66L01J02r1j2l2J5Q7N0L80L22j78k10j37
-2220A71o6K9j25l16j28J10k3j38J14K42K54K79J47q0l21k07j0j23N6K19j92j44L01K6q9j55
-2194a69k82r9J09J28J39J74J36lj2R2J14j36j31K4J4m4k05q9k4j83o6L48M44n5k36j2N5J57
-2166A88Qj29l1j66k03L6R9M1J5J07K33O3k50J02J15l55k00K3O1j13l3L50L34M3n2N6Ql0j39
-2137A81k32J1K74O6k26k65q2O1q5j42K33M10j3l53j23J69J69l6j43L1J69K29J00K7J8j40
-2111C08j76J49J04l60l68J60M74J08j62k54j67J70L23O3j20j45k82k38J39L70J29l8k5j9
-2087A43L6RR6k40m90j82J45K83K77j06o33k23O47K99k83N9L43o1j54K34L11j86l85j66J88
-2062c9J88P7j72k43l2J63R6j12j89J8K66O1l7O6j18l6J60J47J00q3k33j71J43J46m8p7k80
-2035b39j88N1L0J16O6j44k64j1K97K22J87q5j84q6l2J3j78j03K75L46K39o1k41r8KJ10J10
-2008A50O4M5j56j2J70Rk78m05j29K07J27N3J01j60l83L4K53R1J03M0j49o7M44L61q3QM8p2
-1980D14j48o6Kj71k51l4Q4J49j03k08J31J79l40m30K07N55K40q2p8j18j78J60K48j35m50
-1955d23p5L18J18q0J19J46O1j27j69KK32K80q1m13j4L07jk55j73K28K58l1L5o6m89k70J27
-1928d36n8j23J55J62J15K17K49J92q4l83k07L3lJ12j6j90M2K51K4j04j44j83j5l3j63J01
-1902d89K76j16j07J92Q6q6J0Q1J47J86K30J92j37j25K1q2m7j31m22m66J16N24L34j6j48k3
-1876@Q0J32j06j19O5L2j21l75m70J03N46K61r7k30k07JM72N22lo44p33J1M05K18J60J55N0
-1849A08O8Q1m4j24j45n5L3O1l3m1j1RJ8N6J98J2l35j89R7K80K82n3k56O5J59j69k32j14j58
-1820d32M8L20k8l31M4K86k9p2J67nj38K4l1p1L32M11j31j38r8j83k8j6O5J79j12k10J01j39
-1792b15j41N8J13J31J93L1l19j75L13L69J13r6j72r6PK31J27k85k74N7J44K41J62m5j26j59
-1766A87j97j32R1L5j26j17MJ86K34P7m0k04k43j82kK94%k66jJ35J56L4p8J42K17n4j32L1
-1738D9L3lM9r5k68j20r3M8K99J14j44j02R6J12O6j26o1K24J77J2o3o1k19j21K11J26r0N8
-1710A08J09j85k36N3K35Q3r7QP7O6m1j64o8O8P4o8r7lr0n7J9P9L58R0l28j19J57l6l4R9p7
-1679a7k61j85k4N7K20K61m3p0Q8o2o0M9O5J44K70O2k22j6J35J60J47j03r4J00o1k42k78k02
-1651a82p0m3j22n7L32L28K2m3j19l57k35J73J99o0q0J62O1n5J71J38j10j6N2k13k67Q6J58
-1624a47K06L05%k22j11N1on7o4k9N5J28J72J31j01k11j91j86k74M7M36J58r1J01K90J03k43
-1597B50l27P6J96l03m63Q5K77O6k0Q0pk06j36P7J34J63J51l2j75q4J16J44p6j60m6K86K28
-1570B94l35m31k2O6J09J77k7K9K77K49jr7j54j85O9K75K46l6m01n15k05K71N56L81j66n59
-1544a35k87J29K51K21m9k30K6J27j13m6k9r6N0R1M9m8p8Q2L35M1k92j91j78k76j31Q3K30
-1517d64N77K69m19k67K4M1j46m2K68L14L3l83l28k8J09K81L44J09l07j60J73J12pJ90L2k82
-1491D3k0K08q7j96k9L5J20L16K60j63l13j93j41k4J7kJ2L4J60L24J54j55l47k04OO2P0Q5
-1463C2K18P7k86k24L3K20P4k26J0L44J38k55k88k26q5K92J98m8R6M0k20j20j10L5J03j72
-1437c50j25J3K40K51K16o9k57K24K25J9r8k15n3L3j79k51J03L87J80k02l57l07r7r7J41M73
-1411a52Q3k27j65J46L99L09r3l23k33j20J37K59k3l40p6L61J25l80k92J23L32J31j95l14
-1387e28q7J75L71K18j28j6L9J24J30j44j20J87J44LO9k77n51r3K91K56Q1k41m22j48K33N25
-1361I1J62l42j92L47J67j27j34k44K3L62o1m82j18M03K30j06O4N8m6pj75k08k4J98J07r2
-1335a46o8J01l3j37J27J68m3j91J15K08Nk8q9j12P1l0j33J60K60j48j74R4R6l8q8q6r6j48
-1307c83PJ91K31J79J6j08j54k28p1K47J66K5r3k49q4J00K46J51k25j73P3r8n7L25K80j00
-1281B14q7J33J51j51j06j54k03M4J84J13J31K43R2j38k65k34k37j58K16L13K98L8j73J48
-1257D12K11k88l19j5J41J65q3k16j25J19Q4k9k7j55j48j12J58J84j84k66j6J39J72K45J01
-1232A48m8q7j27K1P6K39K20j76j83q3JK20R5l00k72j54N3K52K1n0K12K25J66J06p7k4Nl07
-1204A72k46P8j58k64K35K74O5O7J34J13o1k52l26m5J14p4j10RK42L76R7k87o9K00j0P7O5
-1177D16J36j09l94k18QP4mp8k75j69J61O6j00K00M30l6k89J07K27J34O2j37k87p4J49Q9r8
-1150ik86m5J38J50K41J58o1j37j50o7j9j85r2L12K20l6l5q8j54J70M4j97J18J42l2J16n5
-1123A61j31M3j29l56qK71K05%k23l02oM38M48k24m86k36j26J50L28L0J9K76J11j4K3J45j55
-1096B52n72k08L26J94R0J61l2r9n6K03J01r7M8R4%k94l80r8J12N0k01m7R4R2J46J45Q1j32
-1068b7q3K41Q1l32l24k41P4M69R3l43j9K27L9J63J46J42Q1j9M4k51l82O2M33Ml83m3k9j56
-1040c33j12J22K26J74M7q5o6L4N8mK3nJ01J95J40p0l18j52j3O7P5po1J6J16J77J56k03l34
-1011c6j20p3M2K36O0k78p6Pj19J25K68J36R4m6l54mK93r6l69l2L80K66j59k53J16K67p1k78
-983g4j48P2J00J51J48j22j71K8L37K22j31o6N8N1j85k02l3r6p8J43o1r8L0k1M2q9k63q2J60
-954c78K97J10K3n0k75j29m7p2M8J36on8r5R7P9M5K57N8r2p0r2j22M7K61K31O8N1j12j42N3
-924A21r9k29j19K6J88K05lN8J80K3n0j54M1J83l5k46m37M4M54N7l67j00J67K1j15j66P1K10
-896g1k2j95j7P8j7j16M9J94j24k17K2R9K85K76qj33j83j15J9j40k33l6K36K43J5pr3k26L01
-867a36L84j17j67k60k61j30J94M90J59r5j79j83L4K94K56K51J25j49k76l47j61J60Q6j28
-843a56K3J9r5J22L45j1m04j78M2K62L99N3l80k93j27R4K46J39K10J9j72j0J31k29l40K28
-817f3L91R8j52j80j30k68o9K53J09j01r2Q6N2j17j94k4J75N7OJ70K14k7r5j12l06m49j91
-790i59L00N83L85Q9l13m97Q8N40K12k15k05J52J10k25p1J74J28q6j38l7J02j22j72L0NN8
-764h4J43p5j44J28K6k08RJ04L20J66m03l60JJ44J22N0J00J58N6j16J2R1l5j4ol2J93l3k64
-735D9j10j18J16L31J43N7r0k52j40P1q0j86K39M17J38N9R0q4k06k41j11o1j70k06k3K90Q0
-708Bk54Q6L58J21L8J1j24j83k57k63j1P7Q1N2j3J4P7J88J20J16J67M9k07k99J72M45m2j76
-680C45j16l47k20O2O3J71J91jl73m14o2L64N66J37o3o2l6o4j24J69L20n2m00l52K5K55P8
-653F0r2r4k39R6N20K38k05k66J50K28J9N5K5j74l12k55r8Q1J40oK6K52K67M4j89k69k49r8
-625c45P0L01J65J28K56j9l48j00K02n0k48q8K16P3j24P9J1j82j09L11M30j12l56%J43J15
-599D19N6j91j82J12J16k00j74n8J80L03J6m69m41L8L39L25Pk99k74mJ77J69R9J23K20J29
-573E36k16l03nK43L13k7j31m3p9l6K1j02j46K0j16k03M8J58K41J95j67l22j33J2j22l3J35
-546b62J21M0N7K74K47j6m6l25m40k1J35J50J11J6K73j9l05J21K18p1k34m55k69M74O22Qj66
-519B38j55k31j39LK20K05J02P8j7j33j80J5K25J00O4L35M7m66m66j65j0m8P1P3j2K5L19J81
-491B79j34K4P9j80m8K1j21KN5j48l16k99L4L09K87L8k46kL41J10q7m7o3L7J8j65P6J88j6
-462B6n5l7k4M7rK0j20l54j09J52J09J24j0q1J36K45O7n9N6N9j74l12j42J65L45J53J97K16
-434F31k94m75q6K45m3k64n0K7P9K23J09J49J69rj37J22J11l02l66n5J5pl4J28K26N8k2jo2
-405H5MK20N7j69Q1K14k01l03j9l0j25P5J54l21n39r1K65K19J12J67K35J44j74r2L2k74k48
-378e22N0N3J85J15K34K56j8o1j4j50n6K10p0k74j76R0J76L7j82k18p0j33O9K05J24m2p9J1
-350b50N5m7j04o9K34L50J09j55o9N8m8j03K4NOj20k11j18r4J53K99Nr8jln3m8P8R2K72Km26
-318b75m11J75M34m9j87J74K21R3O8o6j12R5J45j83k73k79j74Q0K86J41J27J11r0j65r7JJ29
-291h1K72R9j91j17k4k09l75r9J78L5L5J79K58P8k02k36O8L35K44k56m99r9R8K04N53O47j32
-264G63o39r2K07k38l31Q8L14J53j09O8K15P1j09o6J28o5m04j20K51K39J79J49j25n24k88
-239b85P1K00J69J31Q7j8j84k27j44r4j3M3j8J21K86J20j6M3J24r7l01j45K34L62o7k35k50
-212a03j64J44J98J03J62l2k70j66p0j54m0K49K00j17p5L3R5K59J16O0j9k42k31O6J05k52
-186a45j79K21M26J59k91l04qO6j01J63L59M7k30j21K8O8L7m0p3n2J52K42r8k47Q6L85J46
-159F96l21n14o0L3l32n3M14J58J38k8l49j3M73J79l51m69o5K90L07L47Q7n60n01K09M17J7
-133A49j97J62L17p1k06L0n4k10j49J1J95O1r8j55r6k0M9N4M8K14J18L0J05l7l28k05J80K14
-105A11K79K51k45k80O5L7l4J37J4j07N7p0j76j27r6NJ09J78K1k77j19L54J97k95l13j61M3
-78d42K28K26N4k03l14m66j20L81K20n6J44K66J74Pk00k02j15O8R2J07J25J52o0l74k66J7
-52e57K82J34l08p6R7O8J77K65J71j12k79K0L67K36j47k45LJj28j49k92k05P5J41J67J19J2
-25a63P1J39l9j56o9M4j77j48J79J37P2J18j38k6K06J01k88k64O7j7q5KRJ76J69k22l30j46
2g78J73K90K08M8L0J94K60J11p4j88m6r7l42J0L01P6j50Q0K85kl74m28M0M33R1j65n2m7k7
31a40l5m9R3Q9j68j23m7J84K00j16j53K7J77P7J5O2P4j44l96j54L80M41jj10Q6J32K3j81j19
60A24l9j13K24K56j06k60j38j08kP4l5j42lN8n3j21k2K56O1k80j66K1J93K14J26J0lM2J71
89B39J27q9j43k48o5J87J9p9K34K00j15k48l01q9K55K76j47q7Q6r1j2J30R1q0j94Q8Q9j71
117a38k02P1K80K17j06k12O3pq9J91L8k56j11L6K25M48J45l17m53k02J89J18j0N2j72l48j92
144g42O6L76L50J1l8N9oP4P6r7r0j70r8J81J95j06k43j5N0PJ48K17K7o5NL7J1p6q8J17J0l12
176a29j03J58P5l5j6J20m3k56k03K06K83N7p1j47o2J64L24K44k59m96JL42M4L4J90q1k15n9
204F7N0j25l72k19p1j71M8L49L41K32p1k73j64Q8J95J11K20K45j88l03p7K09J87j14k70r9
230a75J10K5L2K4j85j25N4m8r8mP5K75K76K01q5k84n4j22l44k6M08M64n2l42OJ51J44J73M1
259E15j17n0l1j40j1J29j76k40p9J36L08O3k48J7J30Lkj95m22j74L77M26J44Nq0j71N0K34
287D01p1j82j03J2J32N4Q2J31j83l52j6K89l0j23o0j58OQ9R6n2j06K1q7k09R1K90q4l66k81
316g69K3J91K15J47p5o0L32K88J1o8n6nqJ1J01o4l58m1M36K10r7l6M6j71k07j7K08K93p6l17
346H7m0L77M68J91l40o92n54p5L44L15L18J81l11m05J83L65j41k84l8J44j56j87J27n3p0J89
372e7J57j76k38P8N6p5n8J20M20K50p7j63k4J30k29l00j54k47J60K08j17J46K56O4n3L6M3
399A56k10j98Q1J68J65N5n1m9P6J0o2m8K7M6k03m20m9L13J19j30M6L54L94p3l75j27Rm2q3
428a01l2j29j12P7J54J02o8j49J30L59J81j2k98n37l17OL14M50K89j4q4L0J45j62l78m9K98
455I3J99q3k72k05m8L8J82M15L90k6k55k31k43k06j15r8j24J53M64K97J7k21j36J44l7k10
481a18J04K51m5Q4L16j5k29k28J0J04k39n2K32J49K5l9N9j34k85k24j60j5Nj43j80J39J62
508d66O7LPK17J83k27j54J71K06K8O0L13K82pk05m83l10K25Q4q6K41J41j37N3K97O4l74l52
536a59Q3K39J9r0l1Kk32k33N0J1j26J01J53K3O7J10k4j16j39j27Q8J50rk7m3K9K88J78r4l55
566b14j72K06J62Q6J68pk9K5jq4k96j30J33K96J10k25r1L8L5m0o0M0R0J51N8l36l71J89K93
595B4J23L36L82K9p06o26njn4K30L39pn0K46J58j8l9j3Jl5j01j24j70j15pn9Q8K61p3n2J21
626H3K5J63l8l30pK50K97R1j75q9p0k48N6K01k25k97p3J34K83K72J02j52k37j34j50l8J15
653a91o0k33k18o4J43L50M14J16j16p4q9N3M7k3J0l7o5j28J37L62K11K5l86l88j07j52r7J35
681d25P0rN2l9n5M9J13Q9j4O6K46J66m2n6k30j12J79J15n0j00r4J7K07J14k63j94K1l2o7L7
711b41J09M1Q5Pj89j39J66K42j26j98Q6J29R2p5j11J18K13j28n41k97K94L63q2k7J38M0j1
738d2j65q2K32J56OK15n5k25N1k08l05K8K42L4k60j48J38R3j14O9K58p8k02J98L83K05J9l07
766A36j81J44N8j18k56j42J33K95K90j1m71k34L46L97k43m79p3J45K32J50j92k64r3J42Q6
791b03J1J69M2l8R6P5j25l01j56n3q0J63K81P8j53k11RK54J38j05J85K18j47j88K28K14r7
818C04k23r0L00K38l35k16P5K02J97j94m41j88K48L83l5m23k61L1J61K79M6j24Q5J41J58O5
844C83l22m90p5M4J14K41L6rJ56K38R2J1j26k13J65J14k55k55j17n0m5J44L24J72J0j2l57
871h2m98j9K38j0j83J0K30J03k31k61J33M69K54j12k4o7k17J1J54O5m2M0J94O2k52j39K08
898C4K05j59l49q9J96K15n8k59r7MJ54L13K02j97l60j70J27J72K1NQ6R7R3O6N9m8k63l80k9
927d09K13q2j98J48L24K42J09j49k31j63r7J65R1JJ58J99J53J45L5r3l05l33m8L9k65k71K23
954c99M98K11j59j95K2Q4J03n3k78o5K45K34k05k18O8K26k0m37l07R0L50J50j27p7R5K11J25
981A72j84k06J82J51j32k35j36J06J98Q0NK10j3l98o2L77K02m7l5j9j28j52Pr3k10J7J98l7
1009a82l22k63J86M32K65K03K21n5k36j42m2q7k45L0L09J13k08m76l63K1J61J98K11j8m7m
1035c40J01J51J11P8k9m5r%N3J52J85K6j25j08j43j05P7r7k42J9R3l9k7L9R3O3oo8k45k05
1065e92L8j3J1M6K04N76L65j08k62j26k7l03j29K99K37k55j24K14J3k33j10J11l1%K79J00
1091A80M8K10Ok10m56l83O0L02L54K01k0j83k61j95J36K19l0l03l78N8L70K60J64J57P2J63
1117E41Kq2r0m77l17M23M79r3l16n4N2n1r9j48l0J51j47k07K26J82k7J56o9l06l6J97J86n1
1145ej75lK42N0j70R7J92N4j92k53n1Q6M7q5j78N2L73K08N3J42k2k14j76k76m03m6L99L98
1173A44o8l44j84L1J20K82L27J87j04k86k69n7L7j12L8Lj19J9L32K12J6J81K6l80k89K3J85
1200d9J26J8K2N2j46j81O3R2r1n7n0m1K23K89L9p6L2j21k98k46oJ58K4j08J46L10o4k48N1
1229a37K46J18n8R9
1233B68
##PAGE=	F1=28410.179915217031521
##FIRST=	28645.762274810000235,	12655.339635440002894,	0.0049371514469385147095
##DATATABLE=	(F2++(Y..Y)), PROFILE
-2861C61r3j93j94j4O9J3o5J8J73j2j25%j66j61p7j40Q1L23R9j6J39R6J67l6j66j18j98q1
-2833c16Q7K78K39J0k42j65P8J35R6Q8j35k27k09l24R0M14J01O3J07q6j13J25jjJ50J03m7
-2806B98j79j68N5O1k51j39K61K10j32k38mJ78J94R0J38K6k32o1K48ol58k07O8P1J15J09j4
-2779A33q2p9j40P6L76Q6k36o6l1p8n2j32p0N9L9J79K97j9m01j72J88J08j1r3Q8J19k00k6
-2751a40J57O3k7O7P3l7k96j98N9j8o7o7j64o5K56L52Qj59j31k5K33P4j63k5L46L40n1k57
-2723A38k27m7Q6J09Jk27n0J16J66J40K9q3j14P2j9k00k21n3J66j5J4K9j3J31J23k7j34k02
-2695c12k07j34j25K03M52L71L36m2l88k43j69K9K29R3p6j18P1J87J28K08K1k95j70j34k38
-2670c23j18K57L98P2j60j96q8MJ22K24J47J63J15k55n13j81L71L10k41k45qP1J17K1n0q2
-2644f8j31L6K35O8j96k26l25r9K84L90K26OK6Q1N2m2j02K6j15j41r3m3qJ00J11j15j10J14
-2616e9K38J72j39j18J43M9l06k51jQ6J42J37K25O0j17k29k40j02j80q0K31M04J58o8L0jj21
-2589F3j14K87J03l75l96k13J9K96M67L06j56k80K7l4k56j84j5J25j7L8J19%M1J22K21K10
-2563D04o6j80O6P0j24j52J43J7m00l68L2M76L28j4j39k59p3K02J03Q2J22LJ03K34L6j85j57
-2536C04m8o8k40k21k8Kk36j11K31K11k5q4K0L09L73J3l20l18pL2J46O7k42n9L62L39j15j68
-2508A19j46k36k34j20J38J77J09J36N1j75j79R1J78l1J08K38J29J3L5j51k86l51l00R8K40
-2483c49J89L09K31j01l65j99J12j0j32J04J69j31j69K35K42r4q8p4J1Q7j22r6J19q0l70j42
-2457g14L56N60K68j09l94j63J43j58m50m9L87K87K24Ml28k75J84J87L15J95j98n7N0k72l27
-2432c34j4J48J83R7q8k88l26K53M62K14j56k91j22Q8K63J14q7j49k15K6P2p2O8J63J5j12
-2406h8nJ23J33j7%J7j49l3J33K14J31k74l21k61j59K51K20j33jM3J30M68J80k04j73p4Q9
-2379B40N6l23l65M6J94J50J90J47j23l08j03J29P0O7j6k90k61j24K8K63K50J06j14j11j37
-2354c39l32j74J97L38J76J38Q6J24R4j97k73q3R4R8j02r8J30L4m2J26j26m03R6M89N6j22
-2328a5q1O2R7j51LQk69q7J93J58O4N3J11K02R1k51l17o8R1m9j88NJ66J04Jj23j78O0l2k54
-2298e94J06L62J8j39N3k0m7J7J34J96J81J04r7n1nk72j73J99J60k11k36J31mj64J36J60j81
-2271b37o4J29p1j69pK34K16r8j82J22J29p1j13Q1K30Rj00l7p1L4O0J9j44j34K05Q8o8J79
-2243A69qm36k95Q3P7L6j0j60j11K54L72M9j67k2j7J9J26J08L32K30k05j58p2mJ00j31m06
-2216b47k25J20M1j21R1K34K37K19J04p3k97j96j9j19J21K13k42j33K95M2n1j05k65j50J01
-2191d25J55J29J70J46k4m0P7J22q1j17k9j7k3j79j29qj10o4L35M02j14k64kJ27K25J5j94
-2164H3q7j96j79J15J44O5pO4K08M8k56J07Q1m46k30P5R2n6Q0L67K65l0q4P9L4k7j87l06k1
-2135b05K91J13j66k27r7K3q3m9L43L98j05m40j53J81J90oj05N4J95K22L0QR1r4k39P8J46
-2108C94k78l36J26M36J05j58k40j94Q9K85J05q4j54k58k13P4L12J53j5m4k1L4LJ45j45m22
-2082c01k02R5K52K60j02o18k25O33L11k82M4L10p7j57K46L15j85m04j87K26K38M9k04k22
-2058a87p7Q5J26m5j42LK72J15p0kj05rJ06Q7N9j25j97q7J97J83k2j08k76r5O9q4N2J52m0
-2029a65l09j31K69K85J98j54k38o0O5J18j86k14K11L95L07p7k16p4k3J19J13M1k4k67o0K29
-2003A52J57j61m29k23J47J73J23K8k67l77N2K37P7J11N4r6j8M01K64p7Q4J36l4k05r5qj56
-1976E0k30l7M5O5j72k10J40K42k12l95J46M95K41k6j15j94j53J78K09j58m14k6L40J32m8
-1951a07J32J23N5r8k18r5K50L55j17n00j2L55K4k03j31J85K67O6N8j19n16l23L3m7o1J56
-1925d88J05P6K38K77J99p4l62j67M5l0Q1j1j73O5L16N5j63k10j82J3p1j88J77L24j62j65
-1899d75J76J30m6%O0J65J95J48J09p6p3q2j76l1n4l47m12J32M81K81j0q3M0J12R4k00j78
-1872a20J04R9j39l90m57Q8N67L45k7k36k17%M71M87r0o37o84l2L51K21J68K04J65J21pj58
-1846A97j39m3%J6L6k8p0m7N7N1OJ16rk73j56L2K11K44Rj46R3J33j63k02q4j51L8L10l3l83
-1816c78k8L04j8j30J56J8j32P6jj33K55M15j23j53j07j93LN2J17K20q8k70rj41o7P8O1J13
-1788a03K12K7l15j59L21L95J55j02k27j40QK41J31k66k98J9J78K88J94k7j00j81k98k20N5
-1763b12N0q9p2R0K25K40J06k6k06k56k02lK60j0k22J5J08J02k2p1K14K63o7j80l0N8P6Q3
-1735B22q2k26j11j68j8K78Q5j65j05Q1J66J44j34n5K24Q6k1m5Lj80j81J96J53p6L5P9j78
-1708Gk04M4J82N9m9Rj7Pl6r5j6K8N4k4m7K3r0q2m2O2M13J40l00j21J51k5o1L7j03k04j10
-1677d10l8n4K34M23J6j52M1m0l5J9kK02L74P2k96j09O4J84K04j15j26J05m1k28k42j63j07
-1650b20j29j63K6M13K95j6j4q7l09k18J41J74p9q8K16Q4j10J51J87r9j17o2k35k20J17J68
-1624a94K11K82J8j63j17L9nm7j7l5jJ22J92J50o8k53k66j92k26J03M35R4j14J21L18J14k50
-1597B51l35K5J86k74m63Q2L13J03j7P7m6k32r9R9J49J39R2k0j03o3Q2R8n0j25o3K92K16l71
-1569e7m17KJ02J36J28j39k4K54K11Kn7j10j45J40L19K05r0l97m67j53K60N11L82j33n86l38
-1543d61J54K39J71p8k09J26J45j92p3j3m3J11J29O6n8j22L9L56L3l73k36j28k30j03J06J86
-1517d58N34L04l53k55L5P7j55j20J73L03K7m00k64P3J16J69K18R2k68j86J45J70R9K94K3
-1492C93l80n5J92q8j50J2M3J14K67K00j91k63q5r6l2M6K2k2l4J09L06J88q8l03k22n4kM2
-1464a31J17K40K3l32k10J09L10N4l25k7L45J59j80k29k94j54K93K45RJ07J7k98j62n0J08
-1439b56J63j53j50NK20K08K01m7k74J52J83O3o3k20m9O0j37k42J26M56K42k85m88l16j3l7
-1413f51Q4L72O6j93j59J65L78K82n9l39k29o8J71K58k0l62j61L20J79k78k88N9L42J90j53
-1388i4k75j31L4L23K90j31r9j6R0J31m3%K06Q3p1J9k87n70q0L70K71O0j71l80j84J85M70
-1361@K20k30j86L10J77j15j56k86JL50m6m54j42L16J60r0J19J02k4L1j40j57OJ67R5o5m3
-1334h0J35l9j99Q0J41o8k45N1K22O5j9j12r4J11K1j13J23J76j98j64P4N4l3j0l9r3q9N6K05
-1305h1J96J08n9j23j50k08%K29J06K6m9j95q0P0K02J37j92j97O2l4oK65K30q6q0J20J81j61
-1277B31j22j14k12J6K27J44R8K20J28r5k72j92j82j46K18K42K17N9j09J47J90k93l23k1Q6
-1252A42Q6p5j26o0J05J9n7n6j37n6n9J17J27j94k07L9O8Q0K22J07lj0j15n7JK08K16j47j00
-1223G8pl7J13M5k39j51j27lK42kq5K00J90J42J24j08o5K3k44k18O7j41k03K65K46O9O5P3
-1195C12O7n3j94k40lQ9j01j17J6K65L76Q3k88n1K62M8mm9R9j40l80j58K2M8l0o1k13j85O1
-1166e19K9o1K48M73qk97R7K24Q4K7j27l44r5K13J42p1k98o0J72K12K18N1o3j10j78j29p4
-1139b44j10K6L26J83o8p3q9j15K22P2j82M0N2J7J43j09j53N5j23l01K1K49K50L7k76l48K0
-1112d78M29L98k20m39k00p0J95K88kJ2K38R6J5O7J67j20n40k85K86K49R5J58j3j54j94J00
-1086G8R9K8J76Q5m8k88l63r9Q3M5j31K4O0pJ11K26J80j14j41J93J2m01l17j91J32M89N4m12
-1058d37o0K67J21K45J82J31O5p4o0k93l77K1M45R7l21j8nr5j08O5K24K28L5j60j42K3P8k2
-1030E5j0K0J38J57N3r7k15q4%P0J6m2l0jQ9J92J31k06k72j13r2J1K08P1k11l5K4r8Q5J75
-1000a1J38J75J7l54o1K39j01l42qL57K07j45j62J24J93j00k60j58M9J27K13K09j06k10m0
-975a0K86K23j18l5Q1Mk25k05nj01j55J09J1J8O4n6n9k13k69N6K55L27R9l9l6j69j50j43n4
-946e09J72K25l5j50j57J03R5J6K33M7j14m8j04j46Q5K82K24Q8M2j75j26J00r6k39j19K6K06
-919g4J97m1M2J64L9K4j10M8J01j09k05l47N1M08O6l37j39N5pl6p7Q0K19J4j98n5K2l8j36
-890c79J2K10m7j24M4N1K42K68K2j94k76n9J44j30k76n3J89J79k6L8l8k42L12M68r9k74l31
-863c69k32j04K57N03J12j41k15j72P5K69J97K12R9j54k44l24j17K59J15j19J1j0j39M8L39
-838A56P2l48k23L0L55M52k2m61k83r9Q8K58K22K22m6j58kM5k99k68L47L88K9j53j16r5k97
-811b06j09K29J58o3j74lM5q1j36k0J17J6n4J66L00L3q0r7k99m39k17K40N85M03R6k64m35
-784b89Q4M46J62j71j74J33O9k36m1K00J15j39j35J7J08j24j47no0L1J36m7j08J48Rk55q5
-757c58L0L52K44l18k58L6R0J41O4LO5O5o4J7J26l9j00jN2K47Kk27j36j97NL16K49J32o6k88
-727A84k23Mn9j35K29M25J76K7L4j07k22j92l1l7j70k13PL94J67k91k6K60N6Q6Q4j40k70l65
-699c48k72Q5J61Q7M5K3k3n5R3J39K09K00kk54l24J99N06j3j77j08l38k59P2J32J55J42K5
-672A00l15m87j22M17N86J00q0j8oq2j09K48L24j09l94l35N8K80R5o2j06k37J22M96K09j94
-646C79k95R9K03lM3M6j47k90k03n8Q6N8p7%K40K86J02j23k20k69j72L7L47K09J24K30m3l41
-618B48j43J44m2k24m8K56K8k11K7J2j16p1L11M19j34l70K5J65P0K4j64j32J76J65k02k00
-592A3j10Q9K17K1l62l57N6L94L97K5m16l96J7J75R3J02J90K64P1k57k49K5K42K77k7n9k9
-565D06r4l9n8j17o5L4j48k16K7J67K97K10k01l56j21K9j39QK18J50m1%L08K50n3l4k93m22
-537b93PJ14P1P3MK71Ll18Q4K24o4k24m10k21M60N54J1r6r4j93j84j16J67K86K30R8q0j84
-509A80k19%K52J40P5L47M2m92m41j18l8j17P0R5qP4K91J04j01Q7J0k56oR6j22JR6j52l68
-480d78k91J10L41K45mk05P3L35K0j26l3k0O7k7k05P0J80m4j30n4Q0J38oPj24l92j14J87J63
-451b37J65l3j16J02J99O2q2k0K4j25k45r3K04L15P7K02K17l19m76j25K16K2j85m2j4R5K73
-424F1R9J18J27q2j60J60K02k22l63j19n9j3K6J75K60J16l0r7j89p8K19J00j18P4J57j52k19
-397go6j53k13Q8K39k20m61j16K04K49J39J72K52J30j84p5N3k57k73L1R8K60P2J27J98j5L1
-370C03N7j49j00J17j01j78j26K0J31Q8j72k64o8n3J46J88J05n2j25k2M0k9j30j04K47L68
-344A37J20j45p4Q9Kj14N6L1l7j35k03r8r8J03K86M5j05j5on5nJ64J29K02j10m78l80J95M09
-315i0n6j48K01K01J01R1q1j52R5J72j60k69k71k26qK31J52K07J65q1j25o8n7M8K62J07j62
-288G9n9M2k23n16j92K06J45J06J11J87J47j10k05QK55K16j95m40j24P4K17N83O52j60o79
-263A25j07J99k53l55L7L06K20l5J02K37K9j78n7J06j01l68q8K56K63J69J18j13n20k61J04
-238a65J63J46J12L6oj50k22j23n1mJ3m6R5K33J24K6K5R4r0l14j48K83M38l2k56k63j43J71
-210e4J99P4J07p8l04j63qj22p9K02J73q5k0K5P3K82R9PK8j41j96Q0Q0k50j68J77M02J95k40
-181B95l09p2oj05J99L38Jk47j31M3J20K1j12p9k8J35K19m4j40J45L60J13l47n10n8N6k68
-154d11n8L85K06J95j6m39j16M31J62l52m57n3L58L50L22N4n71n15J90M52O0j86J47L03l4
-129D07k00o8j15j48j11j9K05J28q5k17j21j3K5R7J35K30L8j5J37ll27k57J42J93L21L24k30
-102D53l34j0k8l9J37jq5J09j8j46j33o5M7J10J56Mk45r4L32J32l13l04j54J8K29K53O4j67
-74i2l17m90j88L54L17N4J28J91J50Nk06k40j67M0J00J72J69J43p5l99l22K7M03K78k24j33
-48c22RJJ23K32J84j08k95NL67K79j31k39K8mj75k37l06j29J23J68J69P9K3J28J84j1j66q3
-20a04L1j63j31J43P6J7P5j19L6K12R0k18k58J0m4j11L7R9J75J28k11k94j78J17K67K24Q0
6a4O3J62J45O9p7j94J8q4l71K5L19M0j69R7L26j1l90m07P5M86J31j75p7p4j0j5r9L0R9j09
36a91j02o5J90K29j44k37N2K24R1J4rL9p0l18j48L66M43o0j51J13J40n4j96m4l0j37K75L06
64E26j49l05j18q1j0N5n5j26N9P1j37j56KK43kk82j16Q4K69K77R2k8jj2J20J28r5j15j96j01
94a59J04%k5L19K33j27k37l15j19K47K22k14p5J32j24n4J78J59q8j96J37J11j43j80J07K31
120A24R0j16j66N0nj3K41K6k90j17M9J67L54J33k52m59k82J45J20%O8j68l80j64J72M44L32
147A03o5q9Q1R8J30N3j40q7j41j13J71K16j05k33l9j6o5J54K88M1r2n8l3N4kq3J09M4l18j90
177c27J52J57jk8Q8r9k35j22K83L53N8o9j51j01J12L06K87k16n43q1L30Q9L0J73n9k35j25
204B6J1j08l66j79K5j56J1L14K90K28l7k97j99Q0K22J64K02J41k08k38o5J90K09n6j76l8R4
231H4k9p1l8j49l8Q3j09j31J4Q7K95L02J46j30k82n8r6k97QL71L75m7l13qK02J82J03rr5n1
261C01m0j75m4J69r9k30j16J44L58M6l56l8J66N6Mk07m19j80L69M79K17k4j06j26M1J59j02
288B47j82q5M7J59P6J06J62j39l57r9K21l2j28o9j32L2R6J15Qj03j02j65j93J35L61o2l77
315d60k63L4K40K77J40j22q5K48J68km4q2j2K7O2J28m2l28n3L86J76j22m1P3j59j97N7K49
343B53K63j72m12K4N16N25J58l80p40n93k7L76K80K96J86l47m11K33L92j44k69N0J93k21k65
368b36P0q9q4K27J99j95k10J62Q3j20j18J01M43K49o9j23l4P9k29k76j55k37J73K18j02J28
394a45K41M3j29KO2k30k09J59K45J57Op5o8O1M9MmQj5k26m10NL48Q1k21N0L99L73p9l65j15
425BK1q6j05j1j49j32P0J76J76k2j74N0L06K12M7k69n15k66M7K91M51K78n7p3N7J42k49m44
453b26lL34J81j08k84k33n3P1K48N01L76j02l12k44k12j44p6q3j41Q0M05L30N2k75j82J26
479B6Pr6J38J85q2Q0K95k8k12k04J5R7k31r1J70J15K4%J28o0k31k30k41j21K3m7k03J12K07
508d55J20O3JJ00J09k21j59J65K31O0K9K57K86K9j74m51k65K63N9j69J78J19j83N6L32N0l44
535H6k69J09K34L4r2p8o4j97j21Q3nm6Q8J9j6Q0J30K2r7j67j30J41K19k2j96j34J09L24R9
564A43j30k89j35K32J67K7J39M7j0K3nj00k49j16J40L00P7k52p1J01L4o9n8%L9J45M2l19l45
593d92K01L57J57K71K77M3o48o29l1Kk8K37L61K2m3K13J13rl5j0J5q0j44j17j54o8J2j10N6
622b61K80p1r2J12P4K49L9l10m7K10K88J30j01m5r1k90j1J31k12k59k5J23K20K21R2j06k23
649B5j73j66o2Q2J8j48k07n3J57L15L55J15j16j11o6M0K1J2L8o7q6r6J31L06J90J7l64l52
677b45j06j55j24J62J17j9J6k0lJ01J49M4q2K9K29J50k6k0k11p8J99R6r9j32p2L5J86J08k13
706A6j39po6o7N2J89J09O0o6k06j10J81K45j58k55P1J58J12k6r5P6J67j61n91l09L28M01o8
734a59l1J63Rl4j89j42K47J99K0K39m2k70Jk08l15J0K53J00j82j24J49J11r9P2K25r6k56J50
762a99M15K11m7l44j07K43N3j54l00j56J69K95K55m3m32k23L00L95k14m35l8J65K70J79k12
787D6k52j23P0P2l2J84J37J6J08L3j97l35j57k2p9J11K82O8j46j38M8L06K12j49J05K14j63
814B19k35J73J80n6j75r6K52K58k26k21l3J70K07j48m37k47K45M22om95l38M4J98K96P6p6
840d9J15J31J20L8k93m82j16Q5J80K50L6%J40J83P1N9o3k25J30N7l39k73q5%j5J00L71K67
868C93%o3l57m80j7K47K7j41MJ71M8k30k94O0M77L23p5o0j05j90R4J79L8l4Q7J93l8l42j34
897b19J92J67j33l24j14J82K65Kk59o4O0J30K04J16q8k21j80Q4J50J3o1M8J45R8kj0o5k09
925i3l12J6K00j01j46J45K61J84J03j08k14j25qJ61Mn0J43K35K18J37K6p4l10m08j13P7j88
952c40k52K22N25K27j23j92j0j2J5M4j61r6J41K19j21j60L7J57p9l97k03J30K63P2j20q9L4
979b69K11J95j61j83K20J58j71k60j33J32K22O2j2K13l4m86j40M12K98L2K6L2j44k36n6j13
1005a85j62Q6K28o1l73k45K18M43L16J90J43j15k78j54p3q4j83M4K88J47j86m67l58m5J20
1030g46K65K44p0l6O4O9P9J36R3o1m9k5LO8J29K44J14j44j64j95q5J16j21k56M3J36m2k4K4
1059a91QO6N5k3k24k87q4RJ08M9J73O03M37r9k23q7r9l61q6K87J40k51p0K33kl18j61J74k3
1088b47r1K20J43R7K46L4k22l88k82R2K74K72J30j2j41k78j97J61K16o0k45k55Q4K74J68J87
1114A80J98N1J57k9j68j04l93k76M01M50r4l22m8O1o3j10j47J2J91k05l03K13K65k1Q6j5k10
1141b43N6K59J60q8k17j26J88J36j28N5J68j8k37j63oP8P2p4j44L6K46J20O9J74rk24j63k05
1169b28l12k1L57M01n9l81k26NJ31L32L63J58j46k69k56p2M5q9O4J6j25NK82J84M2K06L0l60
1197G7k64J9J86J44J3J1M8j03j47j2Lj42o0Kk6J95L17Q2r6K8o4k51k93r2J54L7j55J19L16
1226D6m3k35M2K61J45m8J02
1233B70
##PAGE=	F1=28380.732120267908613
##FIRST=	28645.762274810000235,	12655.339635440002894,	0.0044268216006457805634
##DATATABLE=	(F2++(Y..Y)), PROFILE
-2861C45q3j44j60j8P5L2n2J0J62m4j38nj68j65q9j34M4K81J45N5J18K5J08m9j45p1j61o6
-2833b92O2K54K48J2k49j70R0J19P7J19p9k22k28l41Q1M52J24L4L9j31r0J25J8K2J20J16M8
-2806C58q7j69k1L4k28j19K41J06j97k18K4J68J94J20J39M0j71l0K20o1l54j36N7M5J35Q9
-2780A79r9j26l8r4O1L27J25j83k7rj02j12j74r2O6M2J74L53K1m50k32J35P8ql3J72J25k14
-2752a35jJ51N6N7J32P1m8l12k13L0n9p8l3j63o3K38K60No0j11k4K66N9k28q9L31L59n3k47
-2723I8j93l5J16J40k8k41rJ12P2P0O2Mn4Q2l9k20k15o3J34n1KL4QJ18Q5j4r6j84j69r1j52
-2692g17J17L55L49M02M5l30k27k10k2J91Q6q1r0J22J14N8K35L8k87j71j52j94m9K44L79R0
-2666B95j44j82r7k9J41K72J82K06J45k60n30k15L19K91k09k62r7Q5J93O1p4j25j47M4K13
-2641G6N4k15k69l24o9L06M06K47N1K6M2P0m3j51l0j43j66o4L2L7R3N8j64j10J62K77J53j64
-2613A78j13J87R8l21k90j9R2J70J28J73L2o4k22l20j20j29o5K36M08J48j3O4k7j22p5L19
-2587C33J58l81m61k65RL48M81K64j62k71j9q8k43j12M7R5o5O0Q5l0O5J06J90K16l9j43P8
-2560B56L2j53j67J70R1l95m10j3M46L85L3k16k84m3K16J61J30R5l9P1J94K9j61j37o3o6k01
-2533c9k14r8n3j65kK33Q4j57r0J09L20L36P0k35k81o0m5J28J29j57j08K68L75Mj11k07l21
-2506b87k35n4J67J55M6P7J6j50r6J17J51n8R2K19J28j1Mp1j72l26k77J06J95J28K63K75o8
-2479C34m28k33J12j4j25J01J50j52j58K61K57p7m5J4M5K9j87j44J13l6l37j73K67N22L01
-2454C97ml06j90J31j24m53j15L13K76K39kl67l23J97K71L80J94k11r2J3k33k82q6Q1J65J28
-2428cj0k47l14K56M64J95k12k81n0P9K04J41m7j31k12kN6q1P0J47J0p9l3Q7J71K1m3Pj23
-2399D0n7J18K50J45k79k80k52k40J70K43j06k3J6J27M89K06j88j92q8P0N0k18k88k1J19J19
-2373g0J59J72o8k93j22J46R5M8n6k81j68j02n2K58K55Q0r9j42k02l39j23K42L34J69J53Q9
-2347H3R2Q1j80k55q8N9J11m2n5J14L1m0J37o7l64P1M00oj30j11K1Q7q5R4K4k74r2J56J07
-2318a21M2P9J49K23P4l13l39m4Q3m9j16M1J69J23L4j15k14Lj9j73J49L56Rk03J1o4j16L4
-2290c07J80J86J93J96k4n0o3l29j86J49Q8k33k39J41L6j16K08K09k09j34J34j1j65j6K02
-2265a60J58j46j40J93J06j18j43Q1K98N5r8l8j40j5J18P4j63j57K92J97r7M8n4l95k94L6
-2239e02K3J4J5j20r8K94M14J3k18k2n%J42J69K90J35k25j13lO1J44j49m73k89J51J24r2N4
-2211b66J99K05J38M8l1k21j93n6j06J81J88k74j00K91N0l5o0k24j78Q9J66R8J56J57l4n6
-2185A32L0R0j1p9p3m7j6j39j49Ll7o9L04L48j71k88J6K02K80J2k61j59k25j37K05J86P4j6
-2157EK4J78L8k56J05N5n00k41J27J32QJ57L40J95q3j13Q3N6qk06l65o9K71J43p8j64j14k4
-2129c04r1M3M34L71j68m91j94J68J99L2n1P2J97K02l3j8J50n0k95oJ71j80k85R5L98J21j29
-2102C58k25k36PK43J38m1j56k40j89J1K40J72L1l5k3J4l2J73l0l31k24M3K15K40q3n69k16
-2075g45N77K96k66M5K66j17j76K55L25j48l84k06K35K48J3k02j60j15j2J47L2j02l8K44J69
-2050A81p5m0q1QN6K6Qj68j53mK39J94j8j26k45NR2j93j6K39Q1l46k50K46L33J73k22k61m2
-2021c59J41K03j90k94J65M24L36r7j80k7l1J21J03K7p9l66j05K93K82p8m32k76J00K12J74
-1996F7o5l66l46P5J91K7J17R2l1K1L19J56n4J56J94%k25j07j7j34k12m0J9k3k35j88J45K81
-1968a83q0l29Q5M25K41J5j68k73j17K02J73j73l64QL44J55j7J32J00L5o2k34j93K27L88j40
-1942A97n47jL85M4j44q0J24K62J74R4j58n23l65n7rRJ45L5kK25L03K05o3l08j11M4o5M4P
-1913a36j30R2L49O5j98k32j57K9j23k10K33L54j89k11J34J52LpM2J90J81M0J9%j3j81k58
-1886a62k1K1k44l18J44L94K03mnJ05J25L0k77k24J16J61j19l60m24N6N55M03L1k29k06LM38
-1859A92M12j73n84n87p4K74K09J71K56K90J61j31k81j29Q7Q6J0j0n0j13r2R6R8k3K7k5j82
-1832h5j13k3J36J76M4n5R7R5j46j57l6j17L1K82l8m00p6K98k4j86J30L9r3J31K1j82J57L84
-1804B90j03j58j11j97L5J25J51K26o0k92r3j29J3Q4%Q5K11Kl06j30L16L95J84p6k37j67M
-1777F2K45J36k44l15rK00K88J97j9r1k02l51k58J7N5m6k6J45K35K35J52J6j94k56j99nJ96
-1750c6l1j61K8O9L9p7n8K91L13q2k48j06Q7J58J08o9j60q3k38j04K32P4j55j05O0K05J87
-1723A38j46k4K23k3o6l1O7j22k33J56J80l3J8M0j66j73L7J27K1MK8q9m5l5l5K8k6J7K8J3
-1693a22N2o2r3j10L5M30J62k55j04J37pp1k0j39j57k8l3j59K30N68P4k22Kj9k7j1o1K35M52
-1664F77J02l41k10l2J89K30j26j24J23qj95k07j32j37j96j88J09M68K55n3J0n7k68k00J24
-1639a87J72r6j03K49J04j48J28K10r0j96j56k52j69J52J78J74K19M9q5j17M5Qo4Lj8j9J27
-1612A18J95J48l0k75l32j99j70J63M09Qj51J33L53J28k63l33pJ67k42m41P3L39J77pL3r6
-1586a02k26n0J27J56R2J3j2j9l6J8K9j4p8p8K87K00l96l94M7J49J54O7k40q1K08J62J0Rm5
-1557d3j09J93L42J48j35l67l94j06K21M53L83r1n95l84J76K28J05r7j70K07J40k75r6RPJ48
-1531a02J63J01n5j58%L48J2m37k81o8j51o3J14J37M72L33k56k38J4R9j51j80Q4K71J1l91
-1505c72j77J63R7N0J00P9k11j77J19J86J76L72J9m57r8J75p5r6M1M3J03J90J08k11j61N6
-1479D2m3k8Q8M6q5j13N5K60J95j8k21k06r8n8LJ25K28m4l70j88J85M06N8m05p9L20J75r4
-1451A36j59l40k17K64K87J00J45j3m03k42pJ80K29j07j41J0J85J40J68j1k55P9J15J01k0
-1426B24k24m2R4r1k34J26M90K93l25n67l04O9J8J5K50M9j38j43J50L21K50j5l49k28%K15
-1400i6K39l0l57k15K63K23j69k85pL36K28j23k27j57q8K87L56j37j83p6M4J22M6J10K21L5
-1374C60j45l9k78n50n9M22K65M7q7l24j97J23L63K54j11j69K71J80r1j41l06n5K90k9l97
-1349d03j64K20R1q6J59J73J0L9j03p0M2J13P4l8KJ69m1k55J4J22o6k84l6K05J26pj32n0J65
-1320a1O4j18N7Q1k10j16N1j4l5R0Rj01j6J21J94J15K3j14j22j22j63N8J93M4K1j2j36o9N1
-1291a87J49J13j35k00K6qL5K08J76o4n9R8J81j58j32p7k14lK70J66O6J79J49l7k61j41j27
-1264A3j26K07J52J09O1m5J41J79k44k83rM4qq4n0rR2l5p7q3j28J9LQ8O3k09j49R5K6J1J79
-1233e7Q0J7N9q6j16q0J51J92j03OP5o3J2k0k11n5p0j9K21m5j26J86J45J13J42j29r8M6j74
-1204gj75P3j00j34K70J91N5P6K5Op3j34j30L7M7j28j03N3K79L39N6k83l9L03J10p0j34P1
-1176D81j69l57q6M9J2p8n6j34j71j4J1k3K76M84ol19O1J99M4J1j05l80r2K77J74m9k94q1
-1148c35J74K57J93n4p2p4j81j75j19k5J46L29J59r3j21j01q5K49Q2j65k0j0P2J61j60j75
-1122a43M7j17k23N9K21K76P7k96l86J0L83L32j96l65j44j7K11K30k0K6J82N2L4J12J98p3
-1096D70m90l43K44K99Q1J25Pk04l09L5J09J31K88P1r5k62l27r8M6L1o1Q3J4r3R2K93K70q3
-1068C24k06J29m5m44k96j19J81M64Pm42q5K77J85L19J94J06N7j23j51l04l40l6L93J71k19
-1043cK4J9m2r6MJ96K70M6k17k11J7J04n5o2N3J86J14m3j29j19k6J9Q0k1o5Oj8L8J77J00j91
-1012A55k03j02p5J4J56O0j28%J7j02L5R8J43K32Q0l24r6K02q7l02kK67J14j00n5J17J29q8
-984A55k24j94pJ36K58K50j03k36o9K56J94j29j0J03j7k19j85J2j02k03Q3O0R9Q1r1j53l04
-957e59k49J87L41L36O3j10j0n0j69k31l3K96L24n6k31k12Q3R1jK04J5j44k0j19j66J40K93
-930A3J99J00M4k28j25J29q0k37j09L6K07J58q6J4J33O6J16n5N4J7j62j23k23N2L30N4l11
-903a7j75n3m0N3K6Q6K16M4j98r0m2p4j42j1K18L9j3O8qJ72K46O4k39l58rK64j12l22o3J57
-873c13J30n9O2J0k31L00M95r8l66l49j55p1K86M78O5j72k36j45Q8J88J20J67Q0j45j97k60
-847c28l8L36J13j19ml7j74k5L26J57k80k63J3M37M83j03n04k41n1P0K34K76K22r1j32rl2
-820B36l32j98M18L39n0j31m9o0k82j02K10J94l2k50j00Qm8o9k1O1j8j13J47L47P1m4n7k83
-792b08l93k01J81N50L78R1j93l48P0L26R5j31j44J09M4k15k1J98Q4j86j13Q1J34q8j17o0
-766g7j35lJ26j7q3J43j3k76j42k4L60K97k16j41N5L2J60P3r0j4Q6k2j4J40k4j73j7J29L06
-737D26M2j81j58k75j18K77L42J97m9l01k77o0m5p6K18M15J95j0jj14k41j32O4j0j53k08J5
-710b18M65K32l14j01J73k7J19J50j54l52m56k37J86K24O8J2M6m9j76oJ59L01K30m7k96l23
-684c91K31N38Jj75r9l10k77O8J81J30J14Q1k49n57j85M27N53P0o7L5J2r1q6K91L01j47l49
-657E0k82R6K72Q9n3j18k04J41M35J64j54k79M2J49k5L5N5j32k66j28J6J06rj26l5K00K69
-630C08J41n0j67k68k20RL73K17R3J95o1l16j63Q5m0j91OK87j9k73j1J2o5l7K92L67j57l49
-602bN3J74J0j2j13p2K35K33j71k28j83j8J22K1k35k36Q7M30M42L1n04m82M2J41k0R4K61L02
-574D02Kl10k14N4K46K48oL0k3j25m8j19j35j3N1j25k08j3J60L37K28k20l72r5L9j50M7K75
-546e7J75q8n5L14K40q2k4k69l95L9R2kL0j7K46L2l09L3K16n4k10l41j67M12M79L7j3l6j59
-517F7j95j94J04L18L17R6j27k00k37j4K71J68O3L30M0m83l91o1l8j75L0R4mJ15K55L5n4J21
-489B51q1l08O7J82j35k2J40j22l67k59J58L45J90n5j76J13K93m7j18NK0P2r3k39Q1J79o0
-462A4k10q6J65K24J4Kj12l98j31J87K20K13o4j59P1J45M8p9p7l4r2j51k3K30K63lJ87K04
-434E68l29m54j53J83Q6r5j6o3O8K98J22J14Q7j38j77J70K50j41l24j66j25j4Q4K00K59J50
-408D44l6j86l09j59K18J53n0O0J06r4j40j10k71k89J04L11j03l56j43J29K58J44J64K74J32
-383B51j79o4M7k40k70J1J37L32L4J6J31j3J04Q7j72j38M4r4n9p2o8Q5J65j40l05p9J0K14
-355b25J83Q3q3j71m0K6l5j58j38K40L81J42j22n9J40O2j29Q5O5r7j76k04o2q6M7K55Q1r5
-327i0j7nn6L0K29J48J02k17m82l06K08L52o7q7K40J75R9J03j08j91Q1J76j30k47k54k73q0
-300f67J98J67K77J97r5r5l2q0mK68R8j44JQ9k51o19k40K26K19J59M6J02J95kj46m5J42J49
-272A13j12l26j25L7K08N59O05j58o55j15J68k67l52%K80K70K0J03K48J8k27p4O5j20l06m1
-246a84K73K84J43P4r6m82k26J33J25J08Q1k2j6j34j90o6kLj5o6N6J63J32O5k3M9o6l10j56
-217c65L21M99L1k28k52j34J47J87O7M0j41l22j38M9r6j31J43J62l2L3K9N2K65N7m2R1j9j48
-189A25P7M3k37j63J22L62K29j53k91j65j11r7K36L05l0k41j25M8J30oj58p4OJ21J78QkK12
-161C49L11N8l62m69n5N0k21n3L73K39K13pm91j93L72J27l35m21n2L97L84L03L9n40n07J39
-135c52M51J11j54J27K55k2j91j69j65n0l4j7K01J35j09k72j36OJ1J30K09K43l9n7J52K9k91
-108Bk79R2J58L29L69j86l57r1r0k6J36l1p5J49L1j12j31l2Q8J21J39l0k35o0L13O4l12k74
-80c30j40jK27K66N6j20l08n11k55L22M11J73J06J01J18%k11k61j88J4Q4K33K29J29q3l88
-54c27l69J3M71L79j19j73q2m4Q6J79J55j06k73lL26K87j05k03O3oj98l02l11l8J75J64J38
-27b23K8K9J79K26K8j47q8Rj33j02R0K1l2J6r4R6J87O1j27k46o5n9j13P0J67J63Q9j69k38
1c77k21N3K54K42J09P2R1L7O3m1j83N4r6m05J3L19J3j82J38L69l4m13l52J18M87J46j71q4
29A9q3rLj19l2R5m0p0j07J56K66j34l13O1K36P7L7l7K5J2k37j48L25M23j12k00J25J58j14
58B63j98J4j7j42L04L42j71l22q9o4l7K7o9j07J16Q5j95j71L0K19n2k61p2J17L20L21O3n1
86B03k1q6Q5J43r1q4j43j37Kj8L2L85K49j30k18l10j46K27J58k85n5J87j65j09K26K26r5j73
114a43K00J30r0j26J31J52n4j20j20K5PO3K81K2l01j19N0R1K24J13j51m19l36R3J07j1O7j46
142c80l71j17K65M62K82j41j60R1K09J80K8j67o8r4j23J37K29r4k33p5o6j10J58L47O6j17
168A38j32j05Q6O4o8Q9O6k85k40J32K21M7k1N1j70k20m3L52M09N2p4j53j28O1K73L18j83n73
196c6j45L23J34J5J39m6k47j81j4o7l47j45J17j30qK90K20J72k1k91j94Q6K38J89J55L3k20
223A9j80m7J80K45K9n9OM9j00j74r2q7O8R3j93j63L7J02K97K96P6j58k38l3o3k47K7L02K52
252B44n6k72j7K63K27L8n0p5n7m7j88o7J99l4k41j53J58L79M0m22q7J73Q0Nj95l57j57L12
280c57M81K94l0j27r3J1Q2j11j58n5P4J56P9J20J74r5l26j47J46l7j37o2p6N0Q3J31P1r9k13
309a71k24j69J62M14m8l75k34M0K86L21J28j59j23J35M4PJ3q4m6K2J06J60mk63l8L30J15j57
337A88n2Q2j34j57J31K66K08k59m96O8O31N63J19m03p50o00L8M16K43K36J52l70l95K51L84
362C60j26k22J32K26k73l38Jj15n8K72K22k23j78K52J22j57j87P2M39K27n9q8l9N0k08k44
388a40j44k11J78K31r0Q7K12J4j97l2R0k16k12K21L01J35m4j06q7L8P3O9N6j5q2k23l64M9
416d09L49J7l15N7M26L33n8l01r7K2j16j16Lj74j61L7K01K93L9k03n2K25K42J16k26m71k05
443e44Q1K44M04K62n0m1O1J23l00m70L2L35J31j31k61k30n9P1K69N57L66j48l61k72j86p8
469a95l6o5j29J6L22L54Q7l19k17J11N0J9J79J22j06P2K36o2k08j70M5J03k01j23Q4O5K7L2
497I3J68J6j54k13l10k27L7O0j83J00K55J64Q7l2k0K9k09j48J67K34P0J0K17K74M7j39m00
524gk14K80L0k44J18R3k21N7L36K9k72j52J29J97K4r7r9j08j65j4J23LM4O6j27p0P4J54P6
553D3q9k19j41J94K96jl24k22J65L45J4j66k26j07K40J67k1R9Q8K1L8Rj03j97j07J31K82M9
581B58k53m0J52K9q3m4l4l1J02Rk76k71K16L95J65J71J54O2n43n85m7%KK32L55M6m2J61O9
610C29J1l4j7K1j04j55j08j46k9J2j55K7K77o6j22J00J19L20J28k82j03J60K65J72rj1j07
637D93l08r2M1j77j97RQ2J28J69R4l4j80j86j54p5L4P9o5k01n5J78K82K74R7j30j49k0M7n
666b1O5O7j22j18l7J40K33J55pl41k94r6j38j17J76J36l9j6J7M7J20J61Kj40mK12J35jJ7j93
696ao3J91Q4j25j72o7M7J54J15j29p3l1r3n6R7K60J41K8j38k08q0J67K31j75k97P3J79J05
724A64K7p6J8J05j69n94k96L34L88o2k6J91k5o3j77j77K37K35M7K53l7k97l3k01l19j8K35
751c36J58r6j04J42J21p1Q0J86r8k78Q3L95K04j07l63l3L20N7j67l26j78J77K94K35p5l87
777a67j99K47L71j67l55LJ57K74K07k01k27j50pO4m9K05K22N9J03k3k77l70j50K3p6M8K54
804a81M8r6k3P7L19K66j79J6J87j88k69J31J48l1j39p9K18K96q5k37j68J12K07r2l98k90K26
831b04M48M4n31l95M8K01K59Q3j0J65J17N7Nk56m43j18J41K26K19N%J40J43N5R8j3k17J03
859C70mm15k85l7O4K7O1L86L35kj18l51m37k7K27N8q3QJ21kk09l08l0M36L76j8q1j28j49J59
889e6J80kl7J32K04j12m09j40J43J20q5k91j54J59L14O3k40k2J04R7J05L7J7p5j84K3J07p
917ij14J8J80Q0p4p3o5j12k05M6J62j02q2J23J76J21Q4p7j75m8R0J46q4j02J04K46K80J33
945F67J4o3l01m42j62J11j10k21J97M99K21p0j58m0j27o4J59n2j56J2K10nr1qP1j20l05q0
973d14J56J62j6j29j04lK17K21j60j62K40J55j97k68j12J60K29L2m6K11l3n29j96M05L48J14
999B81R8P4j41k91j11j23r4J54K34p3l77k08K27M16L31J48P1j32k86j72j24r4j02N4K37J88
1025A85j28m28l46j21N6K97K70r0k0J14K7J9J64J01r0m0k8J4R3R5K45J66j42j93k34o7J40
1052E9j35k44P3J65o3l4mr0O6J27L5j67l37k05JJ74N7J37N95M91o7j72n0j72l95l6K46L9k11
1081a17jK50j4l92k16K23kj70J41J72J44K81P5k32l51j92J36K65J96M7l1j11k78j69K02K03
1107E9r7j84j22J08J70P3J96K21L1J50m8k26j16l06k43L46M06o2k83m5M9q8j27j28O2K06k61
1134b59l70J90L28lJ9J7j20J49L01J14j01k29k56J16K50n2PJ18j02k82q0M9Q5P3p6q0L5R3
1162f6K2J12K18qk32j58j36j99J5L04L77n9l83k44m3J11L64M00J31j92k59k42q6N2m9J12M5
1189i3j28l4J89J43P6K25L5l09k16J9J75J40jNM5n5q5n6r2k02o1N5oJ49L16J23j02J5j3j87
1219G0l06j76J12K9j76J07L10j8j95M7K49J46l8J01
1233B62
##PAGE=	F1=28351.284325318789342
##FIRST=	28645.762274810000235,	12655.339635440002894,	0.0039104414172470569611
##DATATABLE=	(F2++(Y..Y)), PROFILE
-2861C26p7j10j34k4P6N7j4J7J32r1j50jj55j60j04j23J4K42J90J12R5l1M7p1j33l0j13m2
-2833b55K6K04K45L8k34j78P9Q5N4J55j5k00k30l52N3M79J72J0m3j76o5J15N4N8Q2J21J38
-2806D20j3j87j01J0j72p0K10qk46j83L7J30J89J65J26K7j25LJ93r8l16n6L4JJ39O2j65j41
-2778a35J3o2K0K53J53j23J9K3j02j45k14j31P6O1J57L75O1m57k52R1L4j6K2K24J10k05K6
-2751a24J21L4J36K01R5m8l19k19Kr6r5Oj40m5K20J41l3K8p4j3K70M3k72j42L10L47p3k29
-2723C2j39PJ59J64n4k38J5P0l7LR1R4K9Q9o4k25j91o9P4j16j9N5N0J20N3jo5j83j38l1j56
-2692f21L4K44K85M15J46k37k01k18m8J45N7r3l8J84K2k6K40M3k65j61j58j42J9K21L38J05
-2666B90j26j83j14m1J65K90J93K43J84k33n08k34K48K56j53k66j92P9K52R4r4j57j49N7J75
-2641G6K4k01k71l09n7L09M08K50Q6K4J4P2o4j85p8j68j93m5J10R7J02J6j78r8J80K90J39
-2614C50j88j38K09J51l05k94k3R1J71R9J07pk3k05l63j18p2n2K12L75J23L6R1m2j06k3L32
-2587C88J95l71m89k91J2L96M75J90j84k52n3j31k10l2Q8M9r9Q5N8o4O8R7J64K18jr9R2jj72
-2558A26j80J75J61l64m42o7M01M18P6k84l08k1K19K24J72M7o6P1J42oj40j17n7n8j64j93
-2532b35j46r6r8R7K22l1k66j05J75L05K79J27j31k20r5j07J07J98l7j53J27L71J32m3k65
-2507A12l87k00MJ41J08JK5j6j16j1J20J20p2N8J81J21l1rJ4n7k81k32J09J41O5K04L18j3
-2479D17m75k89P8k7j15J04J37j74j51K78K74l5K3R5N5m1k38j74R3K5k52k00J23M29L23J09
-2453C92j97j89J14j10m33j55K16K38K56mm12l57K20L46M08J73k00r9lj86k32j46PJ25J47
-2428h1O4k02k89K25M16J65k17k24L1N9J29J63qj17j92j6L3r4N6J26J3o0q2M2K18R1m8lj17
-2399H1j04J03K89J54k66k32k30l01Q3K42r2o4j3J35M85K14j52j86q6O3M8j04k00j02J7Q2
-2373a36J31J87j4k57j22J58J12Mj17k57o7q2j24K66K70M9j00j76k44l32r3K56L29J85J70
-2348dP6M1O7j52k29q9K9J40M3mP8Pl6J54nl19K7K74o9j21j33j1R5qJ48J3k60p9R6L6K9J08
-2316e8J82K45N2l74l41J2R7m5n9K6J55J79R5j11k51m9j3j10J67L24rk49oq7j64O1K08J58
-2288C5J99K77M0l9j11l68j83P5mk42k18J49P6n6K75K28k56j87J62M9j83l9J79J03j91q9K66
-2261e3R4j55j78O7L33J11p5n0k06m8J89J46j69j90L52L09j05j08j37l63k80J4j3J0N6p7j00
-2234f26K78M20Jk36j2Ll8J40K28K55M9k42q3N6J16J64j72n10l14J99K15n7JJ35J64N8j9L2
-2206B05j10j89j11q0K33J49k81n7K84N1l9l3j63j79P1J54M8J36J70k2n3l3J8N4k2j01p3k9
-2178bj02j47J2L2o7K57K80k19k97M2K67L14Ll22k41k49p6K93K17P3j5nJ51K6k60R3L8n06
-2150d10k25J79J73N7J91K86J35j18j40O7P1L0j86l93j29K12J43J5q3j27o9j04J14M95L39
-2125E23j95n06k37J38K00P3J0Q3J70J69p8n3J84j1l32q8J79p7k27O9L69J52q5k10k81p2J96
-2098F3J57Rj48k27j66l9J67J77Q5kj8k0r3J74Q9k27k44mJ74K19m8m91k02M88K59k35N7K12
-2070A66j72k06K68L45q3l33k19K08K15k4j62p2j42j16J58J14o9j01J79K11m8l6m5QRk4l9
-2043a0k13j11O3K61J89k9j32j96R7J08k75p3L21K07l77l53K29L55J13k73k52l5J83K59j93
-2018a37l39J47M25L27j20j33L9k5J16Q7K1j16m37j36L53L63m1m14k82O9K38K03j58m45k97
-1993f92R5J26n4J18J48M2M5K13N0j4K14K15K8k07j06k4j04j97m6Jj04k81j50J51K97L7k45
-1966d44L1L49K44L8k26l44p7K28J38j77k98K9L31J85NJ13P8J2k0k26k85J67L86j47n50J5
-1940d45L93N9q8k8N2K44K77J26j75m95l87j35M1Q1J30l3j06J76L23K09o1k34m9L7r8J1L7
-1913a38o8J13L42N4j98k12j14L7j77k29K54L55j91k38P7J48N2j1L8K26J50q6o9P7M8k68l23
-1886c51j5Q7j28j90J57K78J06JO5J59J17m4l21k57R3K09o2k91l80QN19M39O9k18j76J3L72
-1859B59L04k34m90m60j06J86J81J67L07M12J83k70l93j00K21J91J4p6r8j55j39J23J48k8
-1835A47o0l2p5o2n2O6Q5M4lP0M5j15r5K7o6L0K43m3l85j01K74m2k29R9N1l5J85L6k11N0L24
-1804A70p9j53j12j86O9J92J61J96k5k74j42j05P4P0o2N6J94l2k94r8K97L72K01k5k13j80
-1778G2PK46J42k20l21k0K03K39J62k2r1k18l51k41j5L8pK2J79K17K13K02P9j68k45j73jJ11
-1750C9o1r3L0J8j6j14m0L60L58r9l24j90J15K29J17o1p7m6k94j96J73Q2j23j02L8K24J85
-1723A32j59K9K29j24j16k8J29m2k75R0J96K8J0oj58j41M2P6k1O2O5j35r9m9J7O7q0l8P8P4
-1693a47P6pq0j63NL99J43k08p0J22J7o2o5j81j30M8rk40K09O72J28k60k3j0l9m0j08K41N02
-1664G20J47l54l04j37J70K18j34r3J53L4j41j72j19j55k36j93J81M92K13q7K4l5k35j78J23
-1639i8J84j11j28K60J19j56J06J98r2k40k11k56j18J90J78R7J28Q3nj06P5L3j08j3J2nJ47
-1612A63J89J33J0k82l81k01j06K20L58q7j92J38L84J44k81l21j3J40k17m02N3L53K69Rn1
-1587B9j36j81KJ54J45K6o0lN9j2n8n6K5k6q3K71J86m07l57J06J93J52jl13j32J49J09K0R0
-1558a09K4p5K28L44Q4j66l17l07p3J54L88L82m7n77m13J90K15L5j09j15K56J11l50j15L1
-1533c31M5J58J88J55m1j78l1L14j7m76l21j0n1j1J19R5L94L40j47k16k6J05j29k11NK15j3
-1506g6l68q0K33N5n7LO6j40j28J01J62K14M11K0m98j45J58n4m7N4M0R5J00Kk18l4K04Pj5
-1477F5J42O1j67j85J3K00J73L9j21j55j11j02m5J12J91j16m00j62K44M92Q6m57j42K74J83
-1452A12rq6l57k64K15L15K13K00m6n11l42J2K36K85l9j00K2J33N6J31M4k00J7K8J21J3k28
-1425b9k8J42m1k32R8M82L29l10n82k81J28N5n8J25L5o7j20J06K43K17K4l54k23P9K60J99
-1399A97m4l25k33K00K51p0k86o2L13K41r8j77j66j75K68M12j43k65j36JJ09J11J91K30jk12
-1373A31r2k47n01l8M37K36M3mk54j81O2K23K58mj46K26J72n4q8l02j34J94j9l21j81J30L5
-1346d19r8J79K63N8J4p6L3P9N6M8j0N4J94m3k93n9J13l5k99j29J58J74jj53QK29J01j43l1
-1317b8qj75l3K8r4m3J96M5j26N3J92J63ln4j38j12o8r9R4J43j1J5J1q4n2N0J01P8o9j82k5
-1286b35k6N4J59J28l9k4P4J53j50j35m4j99qL02J70M2J24J49K3k27q5p7j02J83N4lN1RJ28
-1257D49J78j52k11J4K2r4j13kK6Q1o8q6j05j36N6O0P8Lk18r2J39J1l0J26L4J7J06m8j46j52
-1227b53P4J53n2J15J49p6o7r2k18J1J5KJ85j07j69J71J06Q3J58j40j17O8j11j19J00m2o7
-1200b40K50J22K3R2mo1j18q1j6P2J0j52p5J13K80K72K2k71l9L13J65j03j72N3k00l28j3R0
-1172Dk2j42o8n2j30n2J0PK81M60l0l45RJ59K0J5p8l95o5L31J85l6k85j10J48K78J75j39q6
-1143D7l7j62j99j52N4K50L29J56r6j64j24p1K45P1j51n8l8J27J64k00j91K2j10j40J02J97
-1117a29K74J09k82m11l4L12K68j59k84q3L2K04J55j7O3J14j6M1J55K33k8m31l66K04L34N2
-1091C10P1K2k38l88RJ32K07L64M9j29k14k82j07JJ1J0J22l7j52R2L40L39l9k63N7r6m63k67
-1063e39l7K18M01l5m24r4K52K23L76J82P3N9j62k18k86k79r7K80K09r0Q7L9j0p6m5J42K92
-1036D41P9k46k63K3J29r4j24Q8K33P2j27j57m8J1L6R9l3p5M6l2l3J34P2j58j38r3k8M5Q6
-1007e5L3m0L2j3j33j5M3J45K56J43k64j08J90n8k59k2J23Ml1N0R7Q5l4j75k42q6J22K83K68
-978C39j09k51o0K47J37j61OJ21mj60j44J7j10k22O4P8J37P9j18k25l50k05K90M04L23Oj80
-951e1K1O6j79l02j7M08M25p1k96k49M5P4mJ72l4j74J6j31j83J98K91J61J04N1k62j33J33
-924G9n6k23r1N3J96J07j36k9R4J03K13kN2o2j87rq6M5K34J9k92j94j36p6J29J30R8K04N7
-895B34j96j18j08j18j31j4K18J23R7Q9o8Q5K13J16k62m27K1L60r1l59o3J40J03p3O5M4j93
-868c13K67M67j09m35l15m1l6K78M17K9j85k40j05P1O8L5J27P0j27j45j69N7L78Q2j24k2n9
-841g9j93q6L06K32k09k81nM90M85j73n09j70OL7J81K96K05j11r3j8r5l32j41M31K53j21q1
-814B25J6k9k29n8J97K11j9l09j94m8j8ok5K1m3j65J21L47Q3Rjk66l20j34J38M81L13O7j18
-785B47k50N4J97J7j04j15R0M7j69j8J66L6k18p9J50J80k7q9j21k06k9J07qp5J18k7k57j56
-757e39n1L45L21j16k8N5l0J73P3j68o2J15J2o6J34jk28n3J93L68Q2j35j77l50k39K25M10
-730B63K41l5k89k93j10m1k1J98L83J98l9pj12k63o4J58J2j28j88QM99K69l24j34J05j12J33
-703C07J94j67m18n07j62K79K50K5m3O3n3k69r5J72L77K60q3l35k96K63N36Jj74r5k66k72
-677e08N4K03R5J15J71j77o11k52L89M70M4k8R3K0r0n9L04K57j64k78k03J32K34O4o6j27j47
-650f5J48L42J07r4k15j0P1m4L7N3j30k42m9J05J40m6j48o9J44K23J52J3j17k47k40j0L75
-623A84J90M1J60o9k77j62L5m4j51N9L02n7l03k5J3l7j6K57K85j72k97Q3J65n3m1n0j6K82
-595B86L08j22k58k64j21L2J3j08r8J23M46M56L1n48n25P0P7j46Q1L17L18o9l62j94P7K49
-569F9K27L3J22j7j64o0j57j61pP4m4j72o1J38L53K44k21l73o2M5j53P1K96J98r5j00K94K15
-541E32j07j4k47l60O9O9o0om4K00O0k80k8K00l9j92k60j17L37M04Q1P2J1j23j72k27L5L00
-513I4L47Q0j44j81k36l0K72J76L4K93M8m36l22lj6k18m4P0KJ42K11j6lJ21j82l20J62K64
-485A65j57o0J82o1l13k07J68L18J24j16j64J09K25p4n9O3N5M8j78k71J05J94n7k83j40K20
-459a64L04M7Pq0l72j54J57K65K52j00j98M8R2K8n7j08r4p2n3M9K37J97p7J55J69l25m13j61
-431d21J57J46oK3j11KK89J74J40N4j76j86J49K50p0k49j82j70rJ32K03K17J54l7k57m16k29
-404d29K13K16K0M1P2k9p7j53l66l41J21L67J4k36j61N3K42J18J43K93J49j51o1J5k26k42
-378c95j6J58L98J5q4O5pJ51P5k10j74kn0P2k0j65L6K56r5l33j02M6K62J83O4j24k08l5J8
-349b21o5j88j67K13L80J71q3k8J98J24j47J02J03j56k33k15k5n8mK11J16o8kmn9N0K60J38
-321C43j2l06m34j97K13K75o9j5K80J49R2J03j41k29N2J55r7k09k26l08j33J81J84L32K05
-296A88j27q0Ko9j8K82P0j34N5J14k88o73k35K39K50J83j0J6K18J06p1q4J5O0j2j70j09j2
-268b94J73M91N18j26n81j16J22k71l31k6K47K97M6P8K47L8k51j12J6j14k31OK96K98J05K9
-242E54o7m10j99J47R1N9M3q4m6j30j34J7M3Ql9q3J1R1J50R8r1kk4k90j74L38N43J17j56k26
-212A55j55Q0J68Q1k6k11l19r6R0p7j82Q1J69K6P8M5L6K21Jq7J52J06r6N3lk15j61O0L08K60
-182E42m1k47k71k36p5K72K65m3k12j03L6R7l8j74n3M6J04J18M7J46K76K46nl61l97m8K2k02
-154b89m4L73K56J94%m97k37L03P6k99l63n9M03M05K89M3m62m81N5M08J63j03J07J79l7j79
-128B04k60j96P7P2K0J80Q1j66l18j41L5J1J48K60K54j04r8J49N0k24k71N0J14L00L82j17
-102D92l42j58j47nJ33p2q2J78P4q3j26nJ24J41J27p4k49k6L05J0l00k28j10j1K24K62L3p4
-74A1k87n34l13K95M93K80Q5J0Q6rk20k62j72jN1K70K85J12q6l46l97k0M86M20j7j95j56o3
-46a94P1J15R1j02k22MK57K55p6j40J12pj97l34l10N0K17J32Q6k8K5K11K55P5q9p5j5r7p6
-17fK3k1o7m8o5J47J36K4k8k40j50n6q4R9J99J39N7j07j69k61oK45K53J36N7j0m5R7K8j62
12A15N3j34m31j2L01pj83J96M02p7m30k67J64M28J28j54o6o8k1J5j10q2P9K9l5j70Q8L03r1
41c7l68N4K14M5P9k2L1Q4j66j52K67L88j50k51J21J80j51j87M9nj25L06L59j73l12n1n6q0
69a09np4q4J57R5k17j55N3J85q5k17l6J15L32L41M5n9n8j66O7J67p3m9r5j73j07l9Q5M29K53
99E23j33j98k89j56K00Q8l46l2K51k03j73K62K76r6j20K67J38k4n6J42N3j87j15q2pK9J31
126A43K94K9k78j21M4RO8R0l4l48l52N1Q2m3N0j07l26n4L27M24K03k05k32Q8L13K17%j72l5
155A25l3j35Q2K36o6k48j27r6j20J59L88R5j30j98j73J01J14n1O8P5k18k44J00K63J01j0J2
182G0k38k09K6L98M36M2q3j58j41K1K45L43j67o00j89L16J70%R7l8k53k22j9j0l15j23J90
209d11r5j2K76J47P7k6k57j50J15K47J86Q7p1k29j39k5J69K79J34O8L5j7j75k60j30k0J67
236c0Q3k78j87O7J18K82K53lj60j56J5l4k07L1K18J16q2k28j1L33K76j5p8o3p0n5j78o9K14
265A02Nk69j86J73L72N0m31j22J51P1%j63k53j11K22M31L62j4j37q1m1J8r1j16k3Q5J24O6
293A94J21J59o2k61j48Q6m4j43m2kO0N4J34J20r1k90k52j42J68M40m3l59j94L9L16L40J13
320B71j86j70Mo3M0R4o8j01j8J43J97N3j79lK78L3k01o4P3j04r8J95K57J36l21n50R0P01N79
349A018P8m10p26n73J11M59K16J54Q4l88l61K37L45r7j54K01K39l09l93o5j22PL21K14k65
374a79j49L35J72j83k52M1M11J92n3o9m1M5j58k03j22j77J79K48q9K1J73j5k49o1J22j67k01
401d29K59L24J01r6j36r8J3P4J21J22m1j53j87k76Q2L01p7l94O9M33K75j0j88p1J6j27j19
428b12Nj98j92j2K25M22R7k33j53J31K70J86j70m09j42J01J77L18K41kPN0R1l11m48N0K95
455A84N4j43k02k06p5L3K45N80L72j60l98l09j69j9nm2q7l1K27L65J16l47k29R7Q0J15K23
482B69O6j17O1J56j09k16j26R6J19j55j46j5J1L4N2J71Q1o0j71l53l19M0J62j26J11L05J82
509CO1q4j16l5k03j25J72K14N4J0K02K42L6j08l28j52K86ml02O2P2k47M8L12Pj73j3J46J34
538A71j1j11r2j16j40O7J60J9J22M6k52j27N6J76J30j01k82j55K42L70M3l95k87J97L45o9
564Fk01j75r2K31J60n8N5J21O9O4L4q9j44j09R5K43L3k26rJ84J7q6j6n5j03K6l4k09j54K35
594a87L96J45N0K5Q6m05n01n3rK8K16L31O5n1J00L3L5m1l6J6j04j27r4j49qmj82J0K52o1j44
625c68R0J50L63K10k48j58J08K33K10Q1Oj20k99j68m6j15j23J9J0K1J21R8M9j04j73j22p8
652c53j3J18Mk03o6K04K57J80O6j45j76N0O1l4J24R7k04j54M4J64J55J04m5l10k23q5j11p5
680e69J81J25p1n0O6R2J12J47k6j79l9K03J26K7M9j71o1J46O9j30k11q3N8J23J33k2mm5j12
709a16l4J60L15J38j3k03k00n0J31K08j76l18Q7J90Q0P6o3n5M2j51n49k59L11L29o1j8K18
736A9n3r2j39j90K03K61Q4K56m1l05m3j83l16n4J94K00j4r3J19J25l6Q5J43q8k63J3L27J90
764C09j47l66L0L69P5j53l40k14J60L00K36j09l48j67J90L31j07k51M5J27K47K29j68j99j68
789h9p0O1l9K35K82Q0Q1q5l58m01j29Q3o8j6K00J8j7J13Q8K96L00j93p4J36k21k82J10J28
817A69k2j26m8K03L51P2k54l04L9J87m2l36l00K02M61J11n27m31L9J74J74O2O7K26R9j8l3
844A95k21l81p9K01K45J54n0j1J51J20M5J28K0j88Q4o1m68k83J5J28P8L2L68L68Lj73l39l73
872b92m1J77O9k1K6Q2l8j72l00j23L62M09N1r2j36r8J94J60m8n5J62K25j40m25j47O2O0l4
900a23k50j99J31L53J20k05J3J21O0L4j9J06N4j92m3O3k9j52qJ90M2j35j09l8J0q1N2R7q7
929b24j0Q8Q6O0N1o0j20N7J91J28j64j51M4K24L29J39Mo2k74m36j94J30l7j80J57M24J89j5
957C74r5n4k37j30K68L8k34j26K01J28j3n4k5j45j76N3J64N8j01j53j20oK29K07j79j49K39
984c8J37k18k58p6J87K27mr2K05j2n19k24L51L41J91J79J04j27l11j49j21j6K09K16p5l35
1010b28j55K14L55L00R2J6j02k59j97j91j13qO2J61K27m0l61l41k03k5K89K92p1pJ31j4j7
1037a93J95J07j13k4j3K9J21N4J95J82j12j96k68n8J47j41k06J12J78r9n2m1j94N6J94J07
1063c3q0l41l13l9K06P3J01N48N22j8j16j8k25m13QJ90n1j49O6K59j6m42k66K50K7k16O5J82
1091b39J87L10J19k40l51j37J77K78J43l4p4r8k63j20K52J86j33j32MJ29P8j3J88K24J2J38
1117E91n5k52j23k27k15K69L52ok12m2K3j18j48j00J10J97k98l95J60L56K0m0K5n2K27L24
1143C71O8q6k08l81K5L60M8l3N6j76l19k4J01J05N7q8oM6o1p1J73K62j1k34j64q0q3N6K53
1172d4L36o5l56k30r9O3L68M22J14k31k51k29j02O2LJ70Q8j33r9P0R7J09K35L7k37j46K8J47
1200A27J12k0MM4j0%n9j78k58o3J02J9Q8K77J56r3KK5j17k88k45L6Qj63J15K95Lj37N8K15
1230E5J26k9R7
1233B49
##PAGE=	F1=28321.836530369666434
##FIRST=	28645.762274810000235,	12655.339635440002894,	0.0034858777653425931931
##DATATABLE=	(F2++(Y..Y)), PROFILE
-2861C06p8r9j13k9P4Q5M6L1Q7j40j62Mj26j40j16j12pK08K24J47O9o5rr5j32Jn4oj2J29K26
-2830A42P7j98j80N0L9L4J88M1j67k20l54J3M88K32pj17k06n1Q8J05J04M6J20K13L2k19j74
-2803A19j3r8nJ75j10k72j38L4O5J82K19J02rj00L3J70j10k47K5Jo2J22L2k01j22P1n3m3J65
-2774f8J68o8O4O3p8j47k47j81Q9R4J31L63R7m22k28N9k2l2O7K35P5j70N7P5%J92K64J39l4
-2745E35l21k21j5j22j22L9r4rK04J6r5R0k7KK43K7k89j79K87L23j01k13p1P7K08J68q0k22
-2717C8J8Mj42n4J10J73J16R1q6k13j55p6mj96l7Q9J02J31L2J0l8k00j19L9j40l3J36J85L78
-2688A59K44j29j66j89l2J02Jj13K9K43p3j15K25M0k34j44j54q9P3J83K76J18r9k00j39l1
-2662b14J96K81J79K69K27j80m54k38J65K14q6k55k75O4K89J11j06j67j41O6J28j2j60k28
-2638c27k83o7K92L94K34J07K2%O4r3k04j08j85k27m6J78J63J30pj56p4J64K77J30k17j90
-2612b9K14K09k71k71j6Q4J51N7L8n0lj87l68r0j2m0J64L05Q5P1J12m4o9L4L23K05l40m73
-2584b11k94K3M25M45J09k07k31p8j63j64M5J04lj16J02M2r4N2R5J50K30N6n2Q9l2j75j85
-2557c8J57K11l14m55j24L38M25J18l31l35k1K12K81J99j3p3J02Q8n6j27r4k6m9j46j61j59
-2531c91j19m0J74J94j14l35j24K09K60K06J72k1j38j05j50R2K69R0j91l3L31K40K6l13m22
-2506b33j34M9O6M4k1ml9q5N2R9R3o3QJ27J11m0jR3M3k22j78J02Q7RJ43L54N5m99l57J8n0
-2475c73j07J13J33j91j48K81K85J8J05J59M1j05k62j88O1R4j25k16m9K96L28K08q7j59Q9
-2450B01j15m00j68J18J81K72jm51l70K52L99M00J34j75q3Lj34j89j87n5P2J61J25j61k62
-2425d33J62L22J31j65j33R9L4N3J77L1j06j59j7Oj13K0J01K1m9j36lK62J76j8pj34j67R6
-2397E1L29J57k42j88k02l30OK20r1j13m2J47M63K02j09j60o2P2M9kj09j80r7N2J10J83K4
-2370A38k09r9J66J19o0j94k26K7o4j77K86K94K9j12k14k61l14r0K39L21K22J91N0k3N9j20
-2344b2k06r0J2J87J32L7K9k2l4J70N1k75l0J31j12r0j42l2J23O6J50k7k31n3K6m2K7J38J97
-2315F8K62L2m19l32Q8J36l6l4l0J33K65J74j10k90r3j2p4J58K70l3k72Nq2j79R7K11J09J97
-2287B09L36Q4k2j42l83j61pj03k27j76J54J06ML25K14l12k24K05R7k19o9J66O8k22m1L25
-2261a5R3j80k12M8L32J65l3o3k48o4K55K24j58k32L69M08r5k66k39l43k57J8k6J9J10k9j18
-2234e37K07L92J8k15ONq3J25K78K27k8k53p5R1J52J67j87n14l00K59K96k7o7M5J22lq4R5
-2206A12J5j79j73m1K72J10k65j6K68N1n6k7r6j49M5J13rJ13J83J2k1j00q2J03L9j08r3o7
-2178d6p8j27K1R4n1K03K02k53k87P3L10L25nl72l27k62kL69K37O3pj3J35Nk79P1K8m66j80
-2149f19K28K07P9J83K27R0j40j65M0P5P9j21l82j89J20J00R5Kj31j00j15J50N16L14j82m89
-2123a28k80J04K02J08O6Q3J19J25j05r1J88K2l45j50J72J7j71N2L48J90l6j92l20j44J42
-2098b4J58O7j27k16j44o8J04J59J33N0po1j70J51J98j26k59m2J36K01jl97j89L79K12j89
-2072g2P4J50k35k31K85L69kk62k21J46J42n2r1K0j62k09J59J98m0j77Q5K32MJ2Oj3m1n2p5
-2043e3k51q2J01K66J76m7j27j39J65J10l20j02L91L15l96m27K14L42K9k97k14m1J89K81j97
-2018a14l45J51M02K82j38q1J16j0J06P3J9j39m68j43L99L86m8l78k46N6K45K09k32m90k44
-1993f32J09N4j48J08K12J15N7R6l7L5K51K01M6j55r8k8o4j86o0j3j67l08j03J62K93J28j58
-1966b90j4K74K50M5k82l97l8K52J04j71k18M7L04K17J6P0N9pK2k04l64Q7L58j36n19L4L79
-1939a22O5m0J5j9K21L57J44j71m29l78j99R0J44J20q5k20R4L35K11p4j59J4L1j15j6P7kJ19
-1911HK95K6j66j57n9M7k16k46K30L25j74k42J6J24R1j0N6K73J06k16j47J45R6l36l61j3J35
-1884c70j3m0J75J50lJJ18J86R0j10l23k76L5K33K7j94l30n2M62M59Q8k05j30K4K82J79k67
-1857A96l72l22j22J01J33J57L57N15J86m01m74o1L38K95K2j56j59j87j74J31J94j3j35l3
-1833A6L6qn3J4j1NjJ5qp3j5R5j1L2K06m7l50j04K36o6k45P1M3L0K32N1k22n3K43n4j44j03
-1801b43j57J00K43J42J41J5k21j53p5J05L3j16K7J68n9k79p4K63L35K11L5j70j84J7K53J49
-1775E06j93l12j1J86J44Q9l4q7k20l05j79m2nK0P7K00J80J70K40J54j32k23j32RK5r4l1J2
-1747A2l8m8j22k0M11L86j18l94k69J33K85J05o6Qkl32k76J13J04p6r7J5K16J41j69J00K42
-1720B44j93j64m0J86N8k99%J95R4Rn9j57j06O1M2o0J23J16j56j61q5N5J10j21j06J13J27
-1693a74Q8O4l1j86k4L23P9j68k9J13M7l4r8k25j22J04L0k88J75P21J73k55l0j7p2o6j38K23
-1665A83N22K00l40l78k27J30J66j39l9J84Q4o8j39j30j59k44j75K31M77J73j12K6k2k09j50
-1640a55J37K01j33j60K49J34j30Q8J49j09k45k17k46o7K26J65pK5J09N9p9J32O2j71o6L5
-1614a4L5J82J84J11M7k79m11j89l5K69K81j71k20J30M05J55k99k97OJ06k06l55K5L51L64
-1589A75K1j57j59r7N1J66J16m5j13J4J20Mj37j38N7K2p5K49J76l95l08J66K17J26p1l48j64
-1562e27Q8O2L0J67Q6m3K46L26K4j81k55k19n8O5L16L76kn25m15J91J94l4j07n4K67O2m06
-1535c26j26M5O7J46K04K20j8j86n2K63m6m86l50L7N2N0J31O8L05L14m5j86p3J04r5k13o0
-1508b56J43m8l37J0K74Jj33o7M9o2m4R6J07K11M08K2m96j86J34k7j2M6M0R8J5r8k15R5L23
-1479I1M8RJ92O4k56k30MJ35J23P0k2p4r4j31r4Q3J40j85m17j39K79N52J32m77k10K14J86
-1452gN7j8l39k85J51L29L26K59p8n97m36QK62L20L8l1L1O2k9J06J14j12k7p0J16J8k34kK02
-1423A34J7k32L9M31L47k40n36k59J50O4j22J6K9J1j01M5J62J89N0l53k10J59K88J46n3k67
-1397i6k20J37K61Kk86r5K75K27p1j29j60k22K64M56j48l37j88k7J00J43K31K28k2k67j25
-1372f9k01m37k6M15J89L8P1j72j35J4P7K28P6j22J71J48jok78k20P7j6k41j91O2nj24J82
-1344d96L64J12m0o5J28J15J0K7J3J02K00m7l06j24J11K2k82k13Q7J90nj76O9K97J34j80j28
-1317h1p9r5P6Rj76n1K94N7j70J06K56J14j30j11j28r3Jj9J01Q3m8J0J7n0l2P3O9L6j2j45
-1287a18q1q6M4J21R1j3K4N8J03j44j42j2j58PL10J51K9O2J25P5j76k2l7p5J44l7r7L6M7J13
-1257C42J82m0j25L8K7j58j56J0M0P7p5q1j17j62M6R6Q7l8k15l8J64J2m8P4j2JJ25rj44k00
-1227b97j0J04qK10K04p7j14j63k51N2J17N0J33j81k08J61Q0O0J66j43j24Q2o4n4J48K5j0
-1200a12K12N1k4J04j3j27j76n0Q7J07j3j64m4J82K71J83j0k52n3K88K09r5j60M5k30l01N3
-1173c2J40m9k08r6J6p1m8K3K1K63M06p4l64m4J17J6L2n1l89l0L66J83l4k85j47J02K80J66
-1145B09j87r9j0j28j99j72J14L26L21J77o4j92j50p5K13L9j43p2l2J66J52k24j97j1j00o6
-1119d04J40J80K46J24k46m17r7K35K20j22k18l2P5J85P5JJ21M0r9M4J93K61Ll68l53J73L46
-1092C06J8RK6k54m19J2J64K59L97J3j41j47k39j35n2kP6J37q3j80J08L63L82J9k98k0j46
-1065A73m64k35M6K40L16o1l62q4J92K25M08J58M0P1j92k58k44k07j54J25K07N1J60N1Jm4
-1039A59p3P0K86J25k45k86M0J51j34j81J17K66L8j80j73j1K0M5J21k2p4Q5l6j15O8N5j10
-1012Fq4q7L3Q4R%M9O0n5j86o1J5J35K51J99j82r4J95j3k23p3m8j02M7J43O7O5M9j20k88j73
-981c82Q9K91K67j24k58k6K55O0k04J2J29M8n3q7Jj24k21N0O6J31O5j34k59l49j50L55M37
-954a15K92o1k44N2J65j83l49rM93N16q0l41k66MN5PJ33r3j93O0j36j96K43K77J19J02N8k76
-926C4j45J14l0j98o9P3J78O1j89q4N7J48K95L8L6j28j78J17M5L3J29l5k77j89j82j11J76
-899b81K21J23J85M7j90j36j71j64r8LK11J98J86J02j17qJ73J70k60m78K4M16o8l83n7J36
-873b16R8o3N8O3j39K18L99j26m74k40Q9mK35L33Qj78k28n9L1p3m5J03O8j09r0o9J41L80L4
-844A45j29m1p8j92j27K77K84j40k68j7N01M61k25m76q4N7j0J14K87J72j08m0k1j42l10j03
-818b13L92J43j67oP7nj54MJ96K03k6l47k74j12NM6k7Mn5k04R4L03P4P0N6k55k31k1J19L89
-788G8K20K1n5j56M1P4n9r5r1Q6Q1j06l7J08k4k33l2K14K35M4o6j75k53m3P4l2q7Q1j8j98
-758d03j30n4L15L16l6O5L8r1J67O2k19p8J54M1j19J15J8k63r8K36M22J16r1j91m17l44J64
-731c05M44K61k3k50k71j36m6J6J64L24J89m4J5j05k84LK36J9j03j56JN00K75l21j34O5j86
-704A48J23K08j80m51n10n4L53K32m1j05P5l4l18j66J73M24K91j08l70k43K90N00j2j73j02
-679e0k18k44L5J98N2J49K91j02o44l18L05L50K0K3J57K2q9k5K97K04j64k00j15J59J75L0
-653B98r3j35p7J39K30M5k5j13m5j8n5M5M2j39k22K1J89J73m6j34r7Q8J61J34N5p4k14k40
-625a07j7L55J33j8J33o2k33j47jm9j12J01K94q0k94j5J8l4j4K12J93j76k17J05J42j08n5
-598e3J0K5L11L73p2k89l37k03m1%%L1J57M39M45L1n45n18R3jk57O6L40L01j35m03j83R5K50
-569g0K10Q2K05nj98p3j74k00m6R9Q7j04j06J04L40K52k06l64k9N2j49P3K82K16o5j25K56
-542C44J72j36jk23l18R0N1r5k9p4J39Q0k39q3J73k0j65j78p7K47L34J31J44M3q2j20k21l1
-514a44K35L21O1j26j33k23n4K52J64mK49O8l58k40N0J7k46j39L1J0J51J58m9M6Q8k73k89
-487c77K66L33j77j07K12K3k14j45J42K62M9j82j73O6J44m9L7J25Q0Qk72l07J32K28k9l41
-461b66k17K48L75Q7J9k9l17j77J05K87K63j36k21M3M6lk2j06j41n9L2R9K22J27j33J07J12
-434C45l13l58j46J53J98P1O3j50q6K46K39J90L2j94j90J05K04j8j48j60j84%J67J84J42J29
-408E21l4l03m96k89K01K80Q5J7O4L7l7j92m24l63J42M03J17j19j68lJ98O0J06L01J83j00
-382A87o5l6k12k02n3J52M54K4j59QQJ70L0k53k02k7J7K02K5k59j1L40l8l50j31N4K78J78
-354A29N1j58k31mJ9j11k16j88J70L57K00l1J5K54J77j68J01J40j97k87k40%j9m0J62J47k3
-327IK7jo6M9K48R7j24l60l44o9K06J96n8O3L15J26Q1R4j74k65NJ17o4j61j84l23j67J70J96
-298c61L66J93j62q2K4k6jK87K9j27J01J14l27o70j83K43K41J77n4o2K14K04Qj08j04l0R3
-271cOp6p2J12L96M18p5m79j17P8k64l04m5K16L01M2L1K40Q1k45j65k7q3j63M4L19L03N9r
-242E19j9l12j91J41O1O%j43q9j36n4J11P7J2n7j01l7L5J81J21j61m6K9k59k03L31N69K18
-214F03n9k03k10j8J51J12p9k75k96m4J06o6k18K6J88P8J10P2K4J67n4j29J96K19n4Rn4j87
-186A15j57jK44K84Q1j83l69l59m0L07K22m5j66o7J2K3o9j50k4Q1Q3M1O9K77L25J78o1l41
-158C10l04l4k4k11l9L83K53J47J0m61k47K30J6k49k81o9L76M06K75O8l44m40n3L27K02m1
-132B06Q8Q9o9j63l31k00K13J88Q1J54k4k47l51j36P4K2J45K86K59j49j35J22O0j45k28K6
-106a65P1K39L65l5k86j97j89J1J19j24j00K01J11p1j20J0J49J66J21j20k82%L13k7k82j72
-80b94n9oK18K45%l3k67n57l57K81N56L61P0o4N9k6k37k39j22mQK73L19R2q7k84m02o0M57
-51a59M00N6j88k01n9P4M4Rr5j52K3J84J88n4n3J71pj76l31l05J14K40P9K5p8J0K15K62J30
-22C66km1l2n8o2n4n0q0j05l9J84P2rO5k46k36l2k2J16J86J04L4l8r1k86n0K34K51J57K8j22
8A42r6J61J18j36Rj88m37l2K75k3j72K63M06j40m31j51K02L14P9j27k8k7l8J7p8j14N8R2l
37h5k45oL30k9l93L0J70MJ35K2N0J37j15j57K10L43j71k94J03K00j68j65O2Mr4K83L56j60
65C57k82ln9j30l8p0n6J77R6k01j09P1J40r9j56rQ1L01L38L8n5j02k35O5J94m6qn2k05k14
95b71o4J27M49K42j36j87k53j42J71K4l92mL14k30k33K77K98r1m0L27J28L7J9J38m3k90j01
122G4o0m0O8J79K70M6k24j18L6o7r2O2P8k68l29L7N9r4K1o1k54J6L50L36J05k51k87Q1L92
151F5K35l1j58J0K8j49J1K42k0k76j91j07j01J60M04J29j24k40k28R4J37l0N0P8j27k07O3
178b83K80J43mk2k86j97Q0M08M21L0q9j72j43MK38L67j69o30k22L03J93pO0l3k53k45pN7k72
207d50j18K31n6jK66Q5l6n2k04p4J68K56J60J1j60k45j15oJ47K92K45J97N0q9k39l11j56L3
235a71K40O3l52j94J01J34K48J81q4j35m2P9k4j89K2J39mj23j91J0M09L21m9r2o2r0o7j48
263g0m2K15Rl10k13J84L45P3l82j30J06L2qj20j33n2J17L43M07J7j34r1j10k4m0o7jP6P0M3
293A10J11J18m8j69r5M9n0j44j1P4O1J4J17J44p5l18k43j14J48M34m4l28j44L2L20L28R6k00
321A73k24j23j38Q7J82l6j68q0J66K46J24r2M0K35n8k47p6N0p6l5K41K25N4l51n52R1P14N66
349I38M3m04o79n10J81M95K06P0om02l22K03K85p0p8K49K29l28m17j10j06R9L64J71l23j31
375c53M03K24j91l03J4L70J51n6p2m0O3q0j49r7j40J79K66j05o2J31m4k74p9J52r0j72K68
402h6L10N0j43j54r4j4M8J49J89p2k21j23j46J04K00j98m45R2M19K07N6m1l7Nj18j21kk15
430d01k17n9K41N30J29k55k30M1K92K49j05l34q4J01R7K11K13O8O5L0N2k82l79M8K11l6j36
457F0j16j72j08l4J85N76L93j44m20l48j60K3J5j5k0n9J30L65J34l56k16Q8R3J78K58K3j25
484B28N2P3j56k31p4J62J37j05j56j10m2M0N8J40J30M0j06l61l87K9K42m2J45L48J67j4j45
511F2j64p4k03j00J79J71J6K7K12J90rq6k33p4K87l5l41J3N2k54L1K61j0o0J24J62N5o5j34
540@n5q8j26J14J76L0J75L3l35j71L4J97J72j32l44j64K78M31R3m07l13K08L19j42k32j44
566c93r1K10J48q2J0J57J34Q9O1n7r4j20K8J81L7j77J7J92nq5K5n2j68p1p8j22j2K59L61R6
596C98p6r1J12k52l92n5k6M6J96K96P9p1M1J3N6o0p0Kp8o5p2j62rl2j82J2K13o4j64Q5J66
627b06L65K67k10j99O4J98K37J56kj31k64k22j05l0m8kq4q3Q1R2J28kj37q6p2m9J36N0k08
656c66q6K35K42Q2K9j50j74J36P2p3J81J18l00j90J41K04Q0L6r0k71j48q1q0qJ84Q9j21q5
684c94J19J30Q3J18l5j97p7J98J31M8P0j38o6O7L9j15k41j12O9R9J67R0O1n6j19lK28L42J10
713F16n5k65j84k5Q3J86j59l16J07J86M6J17o0j35j9j05m61k04K61K36o4pK40o7j17q6j90
740d41J55K81J22K42n5k95k7j54l05r2J36K21N4r2Q2J23%Q5R6o9k15m2K29J74j61l53P4L86
768A59J12j14l49k71J24L25K57j46l26j36J35K82l7j39Q3Q2J95K41j22j76j76j07O3lK70L04
794E30P3M9j46m28m22r5J55n0o4J28k4P1K39Q1K47L15j89j58O3k58k69J14J22k2j39k0K05
821A08M15K31k62m13l7J45j6k59k73J84M63J87m87m49K0J25N5K2J40K82P9r0o6j99l06qK55
848a54K30O8j17l0J66J12M1J46L6j43P7j07m89k65O1J81J35J5L17L64J7k23l27k92n0J05M9
875g7L6N1N5n7j21k76k02K75M24J16r2j33m9K00J24q8r4J67K50j12l75j36m5j8J3k09k36J01
903e08L73J66j55K9R9K6Jm3J69J46k07j02L8m5j74m0J69lj75j06K2J33L2L2J5o0N9M7QPOo1
935a02n7J75K88J10k25j97l3J77L57J57jo9k29l97k11J31K3j29J05L18J32K7j1m2l23j78L48
962A44J00l12k54J90K54P0r1j18j55l1J77J56l6j73j82j34K1K47J63k11j47K15J08k38k36
987d73l2K11K21l5j38J91K3m57k19K49K76K53K66J23j10l01j67r9O2K38J74o9k57r0J83K65
1013B88K30L6j4l8j99k29k66j30R1O8O9K57O7k77l46k89j13K42L10j7%J12m7j8K27J10j36
1040a2%K1M4J44J2J10J69n6j75l03o3J36j40j45J60J76j43p4q1k92K4K47J84L1k95l96j10
1067h27K05J01O9M74N23L8p0J4k47m19L4J32j16q3J17K55mm53l00K45N5k16RJ77K22L28J54
1094D17k43l86j30K00L05J28r8j35r8k40o6L07J73j64r6J06J48J2q0J67K10qJ16n7k49j23
1120A16j56j93J84K96N8j26l9nj41j72p4J44J69l04l70J25L46L8r1J4rK78L28L6m1j63m83
1147b35q2M37J50n3Jk21l39rJ33J38L5j12N9O7j89j46K29L02j3k24j81m7K1R3K10K91p3l07
1175f5j86j44mL36M19J06k48k35k19j17P2N7K28J39j46j86n4N2J37K35K9j56n8M5J05O3m2
1202A63PM4K6R5j8k36l03o4J35M6J8K02J74o8rM9n0k45k95n3j6j22J41K74K1p6O6J65R6k3
1232A44Q8
1233B32
##PAGE=	F1=28292.388735420547164
##FIRST=	28645.762274810000235,	12655.339635440002894,	0.0032769099343568086624
##DATATABLE=	(F2++(Y..Y)), PROFILE
-2861B89q9j12r8k7P3J14J12M6L4j78j76Kq0j01j21j08j7J82K36J56M1p5n5j18j31K0J1M0
-2833a30m4L6J90J17j44j71J2j1K1K13P5j36k00l44k9M77K82j3j67k13n0M0J57J59K1J19K64
-2806E31M6k55k33l9k4O0J45j80k72r0J9j9J73K75O9n8r5N0J52r3j61J01l2j42Q2Nk08o8J32
-2777a29o7j22P9J68k7J00J05l8j20k64k33R9J32J07L26J24l53j71M2q2n2J01K03K9j16Q7
-2751g2K6m5K17L11J98j5l21k20j2j29j61O0l2M5J92r9j65J18J9J7J87J3k73k02K70L00j28
-2724I9k03NJ67K48J44j08j96Jp5k21r4J14K30J86Q6r5j85j15q8q8k70m2J28J50J45J8K1j3
-2696e1k29j14J09j01p9M4P1L01L15k7j28j24K8O9p7j38J01K86j61j91J92L1k00j23j34m4
-2670c74R7J29K00J32o1k29j69%K30K47J50K81K63j11l77k29P9J65j9k31l25N4K98J08j09
-2645A99j46j29O5Q2m7r8j50k51r8K58L67K00J17J6%N9j22k03j15j95k70p6K26K31J71qj06
-2618b3m4J21K48J22k58k63K14K68k27k37nP7J20Pk5q8lj77l42l5M8l0J03K10L5R4J23l5j7
-2589a9R0K90J91k85m16k81L3M21L94M0k16k08j01j87j12J07R8m7j19J03L7j10K1R5J52K62
-2563B33J36j2N9o3j61j80J26K31k56m44j77K60M06J56l49l62m5J95L19K03p5n7J55M4j10
-2538B32j18o6K6m7j54j24j39j16QK22J49j54l49j40K08J88J16K02Q1m3r3j68Q8L32J97k26
-2512A12j77K66L06P7l38m21m8P7m2k6j6Jm5o8P3N2P8k7m8N8J06l2K9J54J17j63j29Q2L9k9
-2482A8Q7L74J28m95m20n4q1j05J22J40j98j42K68K74P0J82J97J5j43k55j86K1J61J8k16k17
-2456d37J47L11K76J1j10N4j36l58j62L4J25K80Mm75l52K86M23L58Q5j46o1L1p9j60k02r2
-2430c45J7J72J70j34k36P3J95R9o1k6J36J0j5J85P2r1j20j5k3j38l4P2L5m2j81l9K93K58
-2402B87L6qj65k33R9L67J52k16j59j75l21m6J82r4j56p3J58M28J69o9j19j9R9N3P2k5k39
-2375a5k04L3J00J54L2j57n5J70J16j29k74j99J02m9k02L07L24L6j29k59k56k87j12J95L14
-2350d44K69K18J6q7N4r0j92r6J1K43K08N4k3m4k7J74R1k37q8mj24l3j37m1J66J22R9r3j96
-2321b31j7m1j13L6J64J91K65K2m39l18J70J98l1m2j14J11L65K59j09l26j29j8o5J25K02n8
-2295E7k64L6n1j54J42J82M4J86L64J00nj55l70j18q1j89j91j18J56J16N0L52J77l70k44K47
-2269a01J27k60j02J61O5k29pL56R9j95k35K9K96K10K3o7k52o3K99K92j32k80L36M77o8l99
-2243C80l41l32k30M7k1L5J74K3j53R1L39O5j57L3Kj29J06L15J97r5k57q8R5J64J64j86m83
-2216b42k54L18L55pj52o8Q7l1j31J40J29j65k23OK98P7k27RK41N7p5m2l4r6RM8o5R6J93O3
-2186C14L5j55j90J30R3r9j05j29p5r3L2J45j4J50J16k70k55J01L24L14rm01m06k63P7M25
-2160b08K46M6MJ0J37l5l16L3K7l86j13K70K24O8J48J82O3j58j85PO7J36j9l34k40NK0J44
-2132a57P5j20j06j26J43N02L06j35m45l14P4K10J31R9P4N4P2j17j31J67M6l26j87J59R1j23
-2106h4M0L35K23Pj68l43k06P9J47J33r2k08j21p0N8J18J60J05J1j00k44J07K82l6k67p0J04
-2079a00J88N5l01j86K64J67j27Q8Q0k85k43L02L89P5j81k10O5M0p1kR5j78k78J53K81j3k49
-2052a82k5K24P1R9O4n5r5n9q7k78p1J08K57J66o2j22q2K03Q8l25r6M39L95m02m66J96K92
-2025A95o2k90j53n8J62K70j96l18J68L57K15j48k8J91J0R3O5J5j52m53j22M24L52r0l32j78
-1999f3N7K28J92k72m93j93J13j1k38Q5K72J80O0j6r7Q7K63J61N2q2q9k6j4j75q2l0k08l15
-1971f54n5J77K83J83p7n4K03K58L8l22m29jK68P1j60j27P0K66K46J6NL9j4N9j79m24NL22
-1943A3j15m63N1L48O0j0M7p8K03M05J37j51l27l35k42J17J92J21j12l25j2L30K13r8r6P1
-1917e6L4j14l2J16N4J05K17j1j07q2lO7k25k56J56K61j43k25l8R1J14mR6L28N6l37k06J93
-1889D9J24l81l70rJ59Q7J14K00K6j09pJ44J80M6j53k81k84m9K38J31q4k77j20L91M66R3j93
-1862A31p3M3J75M9k68k48j97j20L3P0J36L98N89J74n02n13j5M19L76K9k36k22j98j89J19
-1837d0K23J9j91l1J35M4l0rj02o5m4n4n7j9P7J57K8L7J81m5l09r4J92r0k30N3J4Q4K73O8
-1807A75k18j47J59l1j35q5j10J26K65R8P4N7j44j34m3J03k2j59JJ43o7k56o9K14K93K17R0
-1780C95j31j86M1K67J55j60k79J2J49J9j8m9o7k00k30r2o2p1K8J43K20J33J05K49K26q8j95
-1753C14p7K4n0j22J5k3r6m7r8%M33L89j37m47l31J41L17P4q8Q0M2l43l29O0J35k3r3pJ77
-1724a10O2j70J79K64k20k01o8K34J68k96j03J68J53J7j16j64o7R4K7q3J83J71j60k33j47
-1699d18Q3J60j37j78J24J59Q5J42N1j69m4K10k1j44J3J13P9Lj16k64j27J35P1l00J34P11
-1673C55K05k09j7m0j23q6j50J88N19K44l11m13k85P7Q3j39K7K11J32J9j09j63j54k20j41
-1648e00K56M25J35j27K2j9j87j13J60K10j65j95K22J49p4P5P4j36k15j87k17j8K57J36j19
-1623a51p4J18R7l8K11R2k39j50L4Q5K29J89R2P3k74m22j58M4L01J87k27k21J15M01J59l16
-1597A57k64M3O8k08l09qL33M44L0k69j59J3R1J57O7j07j29M0J54Qk01k03P4N7n5K24J74l56
-1569a34k46K09K06Q0j35l45j69L7K9M0K20J27pK53K92k5j81j95j40o1l6K38L59M8m36l83
-1543c55J74J59r3r6QK43lm35j25N3P1J21K11K83Pj82o5K05o5m67l63O5J38J16J54O1K07K54
-1515B81L4j46j08R5m8j96j10O8q9l10Q0K86m9j72j09K3J2O5J04L6J78L61K1m49k12J04lj
-1487b54J8M8J13m5j74j99J95L87P1M1K32M7l33k30L1P8N5P1N5J9m9j44j34N1Q6k46m23j19
-1459g52K81N79J87m66k72J48J77R6L7k84k76Q5L23M17L06j01o38n00j3K52L25J15M9K9j8
-1434H6j03J00J93pm7j61P7j1k43L4K74P8k35l8L39L46j23m43k46J27M5j70o1L7Q0r3k0J03
-1406h2J69N5l46j88K30K94Q1m9j89j84P6K51M2k81j00K24J92l7q2j44k33K66M82j44l87k28
-1380c12l8J00J45K26K14l1l03j34j43l76l0L63J32K5J27p6o2j4n2J72J17j07J03J14O4Q9
-1354C13k40k93l9k4j72j89K5k8j59J69M65J70j12p4K00J40j4K2K9J31J81n7k88j74J14R3
-1328A89k33k71%J70k4k00J20L60J63k18k18j19J8J92nk49n1L67M2k28J32L01N9k43j32r3
-1302a71p0P1O7Q1K1o3PKl3j0J17O6qK1r9j29j79KR2O8J4Q2N9M5j51j56J6q9M1K92J10K6J
-1269A43Q2J06j15M6nn0R1j11j54K7O8R8J87O4n0N9N7j88k10j0L6P7n4o2j18j96rJ04J13n7
-1239c1j95J0J65J5n3L3m2k2J16K3j13k16q9N5K5K69K28o7j20k23l00P8K21J10O7k55k38J61
-1211c88P4M1J63j41j17Q1m1J4K12R4L3J64j0q0J06rj85k40m1J64J38pj55k1K43K52Q7l4k29
-1182A68p9K36K42m7j07M1k54k78J02J90o7k64j30N8roM2J5K31L34j30l69q2Q5L6N4l4l67
-1154c89KL71J72l8l02j89N0K68J68j92j12Mq6j77j77J46L67L05K15kj90j75q9J59j1j42o4
-1127a08lJ82J22k29j86m1q8j5J66J74J96J16j98m03j63J70J96r4j86mJ16J64jK8J89l3j78
-1100a11M9K20K73J6l08l09J50L34rm6J6k52m06L1K03K96L84l6j30o6k09j88j08%J37J31j20
-1073e8j78J30L62M00Q9l05r4j99m59k02J22K48K24o5k61n8J03J85M13J32K0Q7k14k70j89
-1048c7j38j97m4J62J84K36N1pjp2rK52J74k16k76O8J63j67k23J35K77J4j91j72rLM2J38K
-1019A42o6J21k9j96mM9m9m7q4R0J11o4k6J34Q9j01k51r5LJ13K24K42r2o4K15M0j97j51k17
-990a60j80J24K09L4O5J43o8l22k51M4K90K57j42k68J5K68j9k44QJ28J23R1k2l3j50k05L6
-963b29K9R3M2j32k51l07r4L78M39K48j27k92P4K31j80l68j1N46N82q6l66k60k9M6K6Q6j52
-936f4j97J09j31k05K65K54Q3R5O0k68j54P6j0j62m5Q7J58L6k36j47K5J92L48N5Pj73j39K36
-908A55J49J6L0r8k63j60j78j41J79K86J64J63J5j84j42k23k01m9L9K00K53K42J01j47q8J28
-882B46K20k34n11%M25m9l89n0J34J15k5N2P0q4J63L11j39m85j47K09K1J65K46Pj58k03j4
-855a04k1k11j06R8P3r3l9J8J91L39j0j28o4r0j71j44K40L06q4k16j7M65M13k50m17qR0o2
-827bN3K59J29q7K4rj77k81q4L12K9j80Q6J31J6p6O7K00J75n4l62l32j72J9Q0k3J8n7k27P3
-797d52K27N2J33J00k53j43J18J28K86J12m0j9p2L4k8j26j00p6J01J39l6p3K9q4k31J9K64
-770IK88J03m9k01k67l9K5r7j17M6K3j05q1l7K76K85J5J27Rj48J40M1k42o8J97P2j52R1K9
-741A73k74j46K51M55J40n2j96m66m22J03M36K53j1j87k16j36o0K9J10K44J72j9O1r9l00O7
-715i0K85Nq8j15OM74K57l07j11N0k39R0J92j91m47m60P0M03J76j25j63Q8Ml26k08J56M39
-688a75L19j20l99j73L09M38l0j72j23j78k01K2J71OK08M25k7o51l82J90K14mP6K23K3r5J0
-661i6K86J52j56j34l4J76J03%j23j43j2J15J14j3M1J1n6j02n8N6K5j49k05O6K45J96j3q6
-633B06j12M7J00Q6O9l8j77k29j5L15O0p2J25m3j90j25k3n6p6J24K66q2k51J2K5n4k9J64J06
-604A33j63j22J22J09j41o1N3M4L21M15l6l20l91k47q5j7P6J31J77M10M17L8m96m69J06p6
-578g2l30N7L16K41j88m18j71J06K39K01J30K68J7k16q5j76k52j17J24K47j1j32O5K92K46
-553C81j81l49kO5j39N4K39K27j3j30K10J15j69J4j86k76R7L8j01l5j00O5Q8j91j24J44%j32
-525c91j06m9J58K70J76J92N6l2m8j93q6J39K51M6p6p0k09q3K10J37l9K06R8k55j51R2M8k62
-497B9k38j3K1J38Q9o2Q9L2l34k19L58L82j87j50K24J15r3p9R2J84l0k47j99nO8K5J51J72
-469C13R1l5l59l48J49K75K5l80l07K51M41J27L6L3k41j94L9K80K35j66k18N4J0l9J2p5j57
-442a48m6R0J09J83O2j62N5K8k97k91j02J71K37J25J01j73j77J76K95K53K0j98j86M9J27Q
-416C09l6r9j69J1J87J49N0Q3k8l22n45l37J80L36J37rQ3J01k1k26m38l53J68M19J90k5j58
-389c63k9J30k3N4K93K28l0p3r3j98j63j02J23M98O1k03l6L4J67k9k86k24l8R1L14N9l38n9
-361b35M08J8l52j57M0K55J57M5j76k27M8L2j64k37j97J16L09K19K5O8K99K12j93Q0J73k04
-335C62l26k76JK3n1J12J73L9O7Mq0K8J92K9k18l74k20N5J84J23k9J41L39J11O8P4j97k97
-307E7n5O6l3j03j31l14j85J57J99L75J68j88r5L3L2L1K72j8j14J35R5l59o19r9K40K01J45
-280a07q3j24J90K79Q1j18k05j02J94J77l3j34L5K99L28j9l78j19M9k45k89o4J94K89Ok3K31
-253C09J39k18k22n3l4j11O2L38K97J1l5N0k01k05J14L9m9m3j95j39j40L9K03R2J7o8j21q4
-225b08OK26J32k18p3Q6k23k40L04N81L19L7j96k94j25J41J50j10l21k58OR2n7k30j3K12J16
-198a58J24J00K4J20r5j70K17L03l0n5j02j54j48n5J74L00J94j08m36m61OL40J77m5j13k1
-172g2j9p2r5r7QJ05N4m8P0L79L51J15j02k99j98j8p3k44m5L88K35Q7K7l91k31J60m5j87j84
-143d41p3L24L81K54J09j99l89j71K20K20J6P1Lj01j41l73j78L36K88J54J29j53l41l71j20
-118e46J21L7J22K90K60j77j71P9N9o8j58K8L2J59L26M6j96j94k14J0Q6j78j23K26J42q0j21
-91b03J1J57J88J16j55l20J6L27m3k69j11J2J6K09K20l6jk50n82l80K84N92M10O2j08M4n3
-64A53k63j95m9%l3K41L17P2r1k19l83r3L98L30Q9j53k08l8Q5k4p8q1q1N3J26J03m6M3K35
-35B10lj38k99l06J39K35K2l0j18j4J89K49J83J00J0l1k1o1j34o5p6j45j9K05Rk7J41k64l14
-6c73PO4J17J26O2K2L3j6k83p7K15K28J72Kk27j16K37K08j14o6k49m11k7K49l5j51L24L69
21B90k21m06j1K24J61Qr3K5K8n5Rl1j19M0J46J7l22j11L36L9l91qJ17k7J93P9O8J66q5j60
51i4J63K96j77l22Q5K09j67j36N3On7K42L34j37k41M8o6j80o6n7k6J74Q5j55l8Q1Q9r9q9J7
81b25K8K35L12L8m3j43k83P8K10j3L8j1k26l09r6J50M49K17j44j84k07j03J47k9m11K3L67
108a35k40k79K65K90p4N2L69R9P6P9J29j17l47q2n7o8J20K02K10O3j44j10L3j20k37L1J58
135A66j96k72O0N0j51j5j9j75Q3L37K16%k73l09P4M31K34o7j31N8Q1j67o1K42M0l07k58j02
163d31o6J57L99J63q9k43k67O5J34j3M0P7k4j41K8K70J61j5m7k98j76J17L73L61K0r0j97j38
191A30J9K57L93j82o67k55K81K04kM0k9k50k51K1J25k20j31K33j7J5K59M4j43r3j45J8K38
218a08K73J19o1k26k68j09OJ04K72L47L14N6j46k77l18j73N2K78L8l96j89J37J53J99Q3j59
244Aq2Q6J47m0j98NQ7q6j74j71M8M79L57o2r4p3j16q4j02J3K03k0l55k34J88L06J07k89j08
273b61N5k4j4p9l0RJ6K32M24N6j19j20j88l9L0j7NM7RJ4R4N6n6o5QL9n5j33K7J33N4k9P3J38
307B90m8k89k01q9J06L99m8k88q7K3K96K87P4k05k75k26j69J41K59mk35j49J79L02J99k1Q1
334C02K06j40k88q6J9o0J5K69J79l4l42m96P9O66N25J5l92o18m18K44N16K14Kj02m17k85J62
361b65K21n5rK71J96l27m01j25p1J97L90R9l95j29M49K74j75l32qL20J14o7r7m0R8K2q4p1
389@j08J76K80j33j49Q7o9k70q1J75Pj29K46K58j0j79j51o8m2j2J52K47j01k85l9J3J18N5
417a2l36m57J28L87J41J29J11kor6j21j4k18k27r4K45N85J27k66k64k6L00K95l5k51l7Q1J6
445H3J02J80J32J20J4J5k25k75K9R3j30j05j6j40j55j16J09N50M22j11m26l75j58M3J8J5O0
472b47o9M5L55J41l49j78Q6Q4K04K80j2j36M5J0j92k43j6K26J49o0j53j83q9M3N1Q4J59J34
500A69l0l32m24OK93M9J92L80J18j28j96j57q3k12p6J81J14l6N2K38J23q3o9j17K1K89o3l63
528a44k9M1k47KJ93j2M7K36J73j9j24j65jk8j19J24J65J7J89L3l60j93K0K18J93j75l92j65
556e22L05M65J32l73k94K08K67k02k53j37j03J84J36r3k9J95K13J03P9j1m2j40o3J01O0j18
582F8L2J82l8p9P0k2k13j73j15k6J33K84K99K7j93j85J36j02k72n5n4N3J78K59Q5r8oRO9r0
612A63j12j9l5K3m4j82l1o2j53L6J69p9j84Q3J68L22K84j70k13L6J62K48K03l2j41k14k42
639a6j24P9J5n4j83j66N1O6J89J14q5n6o4o7J37P2k14j11K62K41rj0j37j31K28P4j26K22J27
668C24l95k19K39K54J8m1j42k21p5q8n6P2J89L8j85j21J69J58M3P6k0j90j16J94J45N7P3q9
696I1p0l3j3q7k47j47P9R4K03J91J14o6j17L5K84L38P1r4l21j66mL5J69j28k93J29J69RJ46
725C71p0k13o8m0l42j39J88J26o6LK55o2j29l4j83J01K97J56K09p8k74Qj13k87j23P2K20R7
753a18j02L7J19L2P6M8n1j40o8J24J58j46l25R8L72J64n8l62l49P9L71K97j87l25j15Q8K34
780d9M1l7J08L8J26K38p4j64j72j16O5N5L03K81M2J2j95m74m23n2K28j7q9N1p2J46L29N9J85
809C73L12j70k27k5k89k36J38J37k6j79oK13M78L71k50m72j00Q2k4j81k08J79M56K61m23m52
835b68oO6p3k3J98L16N5j45q5j89k33Q0K90J87k6j81n6J80J12M1J52M0q7P7j37m75k31Q8K21
864a12J95J1K39L26L6k67l18j98m5K0%Q0Q2L3o3o4k37k52J91M16J66q4j23pJ76Q5j19j46J44
893A65K67l4k52r6j59j15M6j71k57P1L64J96r5K5M1oPl2K04J87k32j42M7m7j87q3J21m5j84
922c96o0J10K34J08op1k3J14Jm9l7m4p0KK87L65J00k60k41j13J12L63J83Jp6j72l36k17J16
951g5O7p4N0J96O2M5Q0jl69k06L78J27l71l56J74L62J48j10j97j52J05K76J36j12k23k08j36
978c84P0K61J06k40j55J70O8k58k12J3K30K20n2j72J65N5l50j82J13J57K95L56J33r7k71j64
1004a25o1J35K37J10o0j58k2J45J55J36pk3M4j17k64l39j34J87O8k7K72J83j84l64l71j99
1030g83J67L22O2lO2o5J3K55J06j54K5P1O0J54k8QJ44K0j39l42q2J13j39o7K15J65j86r7j19
1059b42l77k7K74K60J53k07m47k00J77J35N0L85M95Q7m0M5k34m18L7Q9j56k9J42K39K3m20
1085b06l11K07P6j70j6J58K44L32J73k39m41j71J93L37J52j35j99j10k14k0L57J70j81p7J73
1110H2J66k7j22J42J83l1Q0o2k25j12r7j68J04K41J14m4l5k6j46j94n9J56J31k73l05Q9L05
1137a33M4j35qPK94L17L2K4j01n50j98M59K37m9l1k28l35l8J36J75J9j41R7R3k71j97K68L26
1165A13mk02k06l9R9J19J79K52p8k47j20j66p3K73L82J03k39k05k03j31P9J05K71J87j66k80
1191a97j60J4J46K24J0q0M1O9N1Po2QM4N2J87N8k61l25o5J49P1n5J05J75l5j0O2Mj92l19j35
1222d19l3o2J72K51L6k1O3J07O3j8P6
1233B15
##PAGE=	F1=28262.940940471424256
##FIRST=	28645.762274810000235,	12655.339635440002894,	0.0032601086422801017761
##DATATABLE=	(F2++(Y..Y)), PROFILE
-2861B74j07j39r0j5P9J36J69N2j9j96j91qk5m7j13j07k0J59K20J41J7o7q9j33j23K9P4R6
-2833d3o6o1J36J47p8j46k8n7K0K24P8j20j77l18n7M46L03j3j81j94o2k5K02K12J1J25K87
-2806E65L6k81k74p0K6J13J29k06k51m5lj08J64L23L2j08j06M9J37n3o9J58n8k24K7k1j86
-2779c04J2J92r9k02PJ53qJ21J39Ro9k60k77R8J66R4K79J36k67r2L7j39o3J28J32k9n3J13
-2751d6j6r2K06L38K59Nl22k11J4j21k06O2M1J14J84j89k30J09N8K7J08Mk28k06K54K89j43
-2724F2j98Q4K63K60R0j37j66l0j51k57j10J04K52K19P8q4j42q1j08j65l20k9J69J81J49Q
-2698e9L4Qk64j20J75m5r5k4m0K00L50M7r5l8J30N2j67j64J60L06k28k41J47J3j66r9r7j2
-2670c32Q4O4J21J46j4k62k03M3K62K00J14K81K83m1k88k11nJ10L7j97l26N6K85Q0r8r5j14
-2643b0M7M2p0l0n2k14j47K12L29J56J20J0J1O5j40j89j00j96l22j32K52K92K19Pm5j6P0K13
-2615C72J05l14l41K17L23j87k05OP2Q8l9p4j11j7j82k96L6J03k0M2J06j6J00J26k3M2J41
-2588E4K35J60k06l31k60L7L80L19%j96j84j27k11o1J50Q1p4j17Q3M5j07j8R0J68L17K31J4
-2561D72Jr3j33j58Q5K20j97m08k20J73L65J88l37l87q6J69L29J79j31k1K20J6j52j10l2Q9
-2535D1n6j95q8q9r1N1K37R2j50l08j42J76R6K2K07J65M8n7j65R1L79K63k53k77J90L13J02
-2508F02l39l86M6Q8j59r1J5M0k7o9M3j4P2L0r9j6J07kP5J92J58j11r9M9Lm7M4L72J88m59
-2478B06m58j18j16j15J27J51j90j24K38K40J01K36K08qj47k16j66k5K08J53k00l49NK76K99
-2453B16Q6n2Pj65l11j44k0Q0K76J0m76l06L13M17K97L1j24m6P4k6j47j89r6k9J79J94j22
-2426g3k17k8N6P8P3P7J35j1o0J83J17o9q2j3n5j66j02M3N1l3k01o3L03L18R9ok01k89J18
-2397a8L97J39j96j55j55k72o6J35q9j85j09J68L88J14m0o9L4J40O0J12M8k69k87K5R8R6O
-2370E0j10LJ71J06j81l42j84J45l5j98L19L53P6j45l07k34k55j53J36L09L16K44j7j36N4
-2345a5p3j96j07K3L00K51M0o7m4j6J66J08k08j38j06r9M4j14l9K09J48Pj74j62J8r2j64N6
-2317d44J83J59K49K7m27l02K46K70l3q7k01R6M58L33j01l54j62k7p8P6J34p5k34P6Jq5J87
-2290a15J20l5J73L59Q5Pj53l30n7j32k46j40n3J49J01P2L58J32m16k55K77J37k93j34J62
-2265b27R4k02%L49J05k00k44J8K38K39Q4n4k14m8L07L38r8l24K54N05k9m85m19l23k03Q7
-2239d52mN2K40P6k03n1K74J36o8O5lj67Q7L35J57j50k53j14O5J54J65j58m30j92L67L83m
-2212C07k44j96O2j7j53J62K06j46k52N5L07O2j74RK03P6q3o8J2l6l6l4j07Q9J96J20J09j90
-2184B39k82J35J28q2j08k04r5n1M1J82M5J05L1k67k08J20L05K84pm08m63k50J48M55K46K8
-2158F7J7O6J58r4l74j4K8k83l4L01K22K8J03J63N2j76k04j9N2J87J02k57k73j16q7J57J27
-2131a01r9q5j33R7M58L20o4l84l33N7K25J37J00N7j2J5j23j65J23O5k82j89J41J41q6L4L20
-2104B34K42L4j32l41k62J1J32K03m6j99r7n1L0O0J61J51L1j25l03N0L34L7k69q9Q5J81J12
-2077A74k19j96J52J39n2R0J1l10k33L14L92J31j03j83j9p3p6Q4J32j94l11J42L58K1l05j33
-2051b67J88J37K08J25j15j55m9p1k88p6Q9K39J64o9j22l1K07M0k95n9M60M38l92m68J67K12
-2025B17j43k50q1q3J10K38j87k65J85K90J41j43K0K56L0P7O4Pj60l98p5M24K71j52k80r4
-1999A9O8J82J56k72m50j45J01n9l03N1L12K30N8j08j23J31K50J05M4lq0j8M8j61j11n6k29
-1972c63l01j7J99K76K06j6r0J38K63K5l41m35L0K76L3j47l0J02K21K66J0p5J7j1Q6j59m57
-1945b94n7K91q8l99O3L05M4kO3j12J99M16J00j23k01k57k65J14K16J34j12m04j30L08K17
-1920B6j30n2J17N0r2m1J42R1O9J24m7l5qN1J05j99k56M2J67j10j95p1O1J20QJ53L80Nm33
-1891D2k41K19J20m04l47JJ60J60K52K30p7k02k0J40J43j2j66k05k83j39K30K33K5k26j85
-1866e52L08M65Q8j76j0O4O5o9k42j40j03r8j2nJ04M22O28J55n59n00L4M49M16L2l02k70j87
-1839Ej82Q3K33N9k23l4K11R0J1pj67j52j18j21r3M8J73J94L5M3J76l6k70q1J52j08j88M7
-1811b20l7J17L06R1k05k27Q2j0j23o0n0J39K55M1PR7o3r6j0P9r1j86k2J22m5k25q3J48K53
-1782a6K23J23j14j86P7K88J59j18k22M6R3j17j41o4k2j56j42nq3j50K4K14K50Q7J9K19K82
-1755E68m3j60j9M2j04j36M1p7j43j6m5J8M26L59j59m67l66J38L26K5j29J29Q3l25l46K0J64
-1728a96K9q4l3J10l9j57K52K90k01k23j06K64K81k64k03J16J94L2j71j77k5J36K9q5K37K22
-1702B28j58l15k27J02K22j25k44J05J64O6K16J60j15n2P9j41j37N0J21J06M1j22k91j32J38
-1677b61R9k80R3O49K19j31J3p5j81j00j45J49M97K64k79m05k92K1j5j35R0K32J73J06q0k15
-1651A1j44j69r5K52L41J00j31J7k0j65o9J86J97k06k22J86J62lO8rj65j67j34j72L2K78R0
-1624D9k18j49J02J02J7L01J17k98k49jJ24K84K11P9Q3k75m14j10J29L18Q4k42j85R6L65J46
-1598D66l24k24Q4L0k18k70m1L03M95L6l65j41J32J11J23Qj44j04O8J59Jk37k38P3O8l0K02
-1571B3J86k92j77K22J55J8j85l08j45RJ1M6K40J37L4K56K48o0j73j43p8p6j39J54L33J02
-1545C98l12l18J38J09j38q0O5J89p2m32j08N4O5R1K08L32K9j73p1J51o9m23l56P2J92J76
-1519b83J89P0J12J61P7r3j18Q6Kj73j46Oj28k90J17K72q1j72j33j3P3J83J21l1J27K78J4
-1492B27l63k16O9J0j2k8O3J44p0k11j71K39L79P5Q2K51J0l82j81R4L2j6M8R9J01Rj38j54
-1464a0K6L6k97m18j04K60N70K34m30l15Q6J55R8P8j99k41K9K99M65L26j07o18n15m5K08L01
-1438a28J79J26J1j03j56J17K70J00l8k35Pp6k51P8L47J32k32j22K18L24K4l20k51O3Lj96
-1412a09r5N8J28r9p5P8J61M0l33j57K78K73J5k7j01j39J8K19N3k62q0J66J44Pl7j25k18K63
-1384D4M89j27m08k48l6J09J25J84J89l3l17j15q6l32n1K92P8%J59K8L0j9j40J00J11j09K5
-1357e8P4J38J79j98l38j34m1j24j72K2l8j98J51N53K20j81j00K33J50j0L9L5J35J33p4k45
-1331A51j98J13J63j60k93r0J16n6k22J56M08J85k43k86j26J43K96j8k98m2M07Lk92J26L21
-1306B64J0l15j21m1n4J32J48M2l7n6Ol1l2J5J81Q8m8K5n1j66k89o6P0N7M1J48Q3oj78j81
-1276c62L6LQ7K49N8L3n2K6J09n3J19K2l0K5j64j64K8P8R1J87J31kO9J10j85k66n5J6Q2j2
-1246B14k8j05k30r1Q2J49n6j58N0J40Nn7J1m5m6Q1M8n7k03j49J3M2K84K17n0q9k60l49R4
-1217e43L15J64ol16k50J70R0K6J41j33j02O3m7P8K84J61O4J13n3j39R3Jk30k99n3K08J67
-1190c3K6j20j1K81K23jm5k00j17J69K68L0l6L8k64k58J30K23p8k98j60O6M3O1O3mJ93K53
-1162D42j88l52r3P2P4P4k9l33J3L38J62m2l34k34OK47J84j61j18Km5j39j68J46L75K79K54
-1135D32Q6j58j87j08R3p1j47m4M0J71P5k16j60n3p4PJ76J74J37Q4j54l71k13J33J97q6j96
-1108d33kJ54J50o4N5K50r5k39O0K36K62J2k51k46J26L01j7q2ok35l57N0K39L27L37r8r7J7
-1080C54j97k62j56K2J86J06j42j50J46L38L96J64k80j61k56m55j69J92K40J37m4j32j8pJ02
-1055d6L90J23J9J00k29k60j30q6k27j97R3K90K99L9l0N3m0q2J94K13j68k32J05J62j93k42
-1029h2J42K63mj59j47l3l4K2J46K6n6J50j5k61p0N8J6k3q4J25J11j28l0K11J20j38l13j18
-1001c05LQ1J82K68j4l1K40R6j80k43l54k13J86K39RQ1K20l0l37l04jK92K49j58k91L6K79
-974@q3k65%J11K10K44M2q3j83j82K1j9L4K1j10k06k38m8L65M16J98j79l25Q3K59j75l61k0
-946d73N65O15r6l74k35m0N2N1L0k04j82J53j16k08K61K26O1Q6N5k42j57K5Oj18k0R1J36L6
-918a6k67k10%K27L61M5l1j92q0L28K16nn2j60k48j07j28j57J33L12K18J45l5j75j37k59k24
-891d98QQ8J91K88K54Q3j51j45Q6K59j90n24m6L91l5l80n3J26J45M3N8O8m3J12K28j43m77
-864b57o0L00L3Q7J69K4j32j68K6p6l22j40J12P9p9NP7J93K65l7j17q7r7j32j42J94K95m1
-836b8j31jL85L47k45l49M1R5j08J9K25Q0n2R2J9k03k55p7K08p3j63J85J74L4j1J12K09J32
-808F61r6l56l64k20K0R6oN9m8k31N6J34L4J88J22k60p1K58J52J91Qj11j2pL5r8j73j19o9
-779b27J27K16K8j18n5j40k11P1K94L21J36m0j89k43j6l8j95j58K1R5Nk9j1K36K39L3J51k0
-751B83j94R0J4k41m2K37J09j52P1L3k57j88K27M55J50j4j86m93m62M6L87K17Jj03j39j15
-725b66p8J4M0J49J52L2J21r6l00J22K97l3q9o9L1M29K24k82q0N3k66L5J56j95m10l69J97
-698d81M31R4k16k06R9N0k98k23J28M19L40j21m11r4L16L61m8j69j59j54j51J9J35m0K80N49
-672D50L8o30m34O5Q6k4J20K83K3j10M2K78J13j46r6K6J75L5j7j43j46L0P6J1n8R5J36l9j68
-643G1n6O2Qj51j90P9K60J97M1j6j07L1N1J9N9rj46k18qK65j5j09J35j4j56j04l3n9m8J26
-613c5K25o1j86M5K8q7n4J19L7j36k1J33P7j52n7O2M0L15M22k5l46m15k46r7l3J16J84J73
-585B5L66L80N6m09l87J09j37l48N3K45J40k24m00j53J09K21J93J68L01N2k12r2j72l11k02
-560f29J48M07R5j28K9K15K16j52l30J6Q4j22J9J81K27L8j15J69M8k05L3j34k37Q3L3p8k5
-533a14j22j2Q1j41j43J15K0r5m9l0Q3K15K02K05N2K6L0j57j26L6J52M2oqj96j18J51J01n6
-504A38J69J32j37o4J18O7k68l21n2L3R8Po2J28k8l54j24M23M05j78j80K11J96L4j6L0R2j02
-476C95l01k33q9J0J34K60J87Q5o3m19l98J44L27R7l97l99K43M98J62N4J00j56k08k7K41J69
-450D16j87j84Q0j6q1L5k0j35k8J13P6J16J2j58Np2k85k13l3K10K56J54J29j75k49Q6L22L14
-422D88K1j94j76oL6J3O9j4j28K2J91J04l7K7k0l15n60l76J47L77J75l2J19J60k5k50m09l14
-394i07J94M17K22L4j30k3M7j21pK68K79N1q3j41j84j40j59Q2N28J22k17o7O3J51q3k98k34
-367c36m5J50L92Q1l91j00M49O8l41j75J4J99J12M0j67j95J16N4k10k48j91N9K38K17P9J21
-341a0L31K24k22M0K04j71l40l20l2O2l4O8J92J05J12J4r4j1R8n4k79l49q3J58J42O3J6K10
-313D0L53J10N1M3k05l18j21J2om1o9k82j90J34J88L55J39j89j06K8Q9N8K26o0r0J58O2l74
-285en33oK30J45J00j01j68J57L28J38j25k80j41K82L19K1j87m6K15K71K6l03j24M3k14k97
-259b55q9J81K62m7p2K23K00j78k72o6K7q4O1L49K86l4m9J33r0k35P2K2j01q3k37j83j37J35
-231b61K75R2K4p4j41j26PK75J32k46p3J35j87k77K63N84L99J06k14l86k20J36J89j16l41
-206d5k10M4N0n1k10l5K35J34J18J26L2R6j10k08K09L50l3j28j41j19j29r6J04L02K82l3m54
-179H0n24N1L73J32n6o2K4m5j65j13k6L4J09J4j36O0M37L51O4j23k37r1Jj22k87o4L76K05
-151B60L3M8k99j98R2r7j14q0o9K56L32K18J58m0l35k80J03K12N6N1o2j12j10l86j34M27L46
-124B76K17J18k74m34l81q9J67N1Q6K79K54j91k02K7M9op3N2%P5K79J13r0j46k19j7L1k28
-96b76j37K55J66j06j28oJ46K01J08j73l46J9L42m7k66n2R8N4J98J91o4K1k42o08l81L05O00
-69a28M22O6j16M0q7k91j37L2Lo7J80K80N1j03j65l42j12L29K26Q3q8j75j5R3q1j51o1k5Q5
-40b54R9J4n1J32K96Nq9k46l19J16K05k5o7j43m7J42K23K24J92O7mJ8p3k06p6n4j62rK06l7
-10G7j9J91k92l75N1J60J00K8J4K2R9N7k53q6J80J82J82j0l01j14L00K79r8j59l03l49J1K32
17a94m0j22L65K85l12l51J40K28ro8n8P8R1o8pK0r9L4J89K8l96k12L20R5l69n6O8l4K44J25
47h5P4J72o9j56J32K50j73l27P1K05j53j04K8jk7J93L03j14j99R9p5k20q6m1OJ55O0r3M3Q5
77d7L7r2k6M7k7J47K70M2l2j68l02R1K12K0Q6L3k33l81j37J55M28J77j55j84j59m2J32o5m02
106e75M5M00k31l02K32K56m9J41L83N5Q2J12J24j51l55o4p6q5J81K02J16P5n3r8M1j37l46
133g7mJ91j50j90J22O4k03n3Nj04J41K95Q7j00k69k86P2M23K09j06r9J02J11j82j22K36J03
160B16l27l17r1k9J51L78J94k2k03k88J7J07KL6P7P5o3jK40J46n0n9k68j40J36K97K56J3q2
189D01k31j29O3L00M22j96p08k91K44K05K1M1k5k51k38O0J88j64j61J94J8L2K50L2k27j44
215b94r3J11L15L00P2j19k66k90j20RL7K11M26M10O0j73k77k81j86K9K77J9m05j73J71J71
241e9J41k8k23j2K18K01q5k32qP2j16k23j71R3N35L75n5q5r9j44j02n0Q7J85p3l93k52J85
269c18K66J41j70n9J2p8j3n4L4O0o5J21M07R3r5j63k65k5J07K0mPm8j0P5j3q8L7J42N3o2j06
301f1O7J68L3p0PJ02mk10j36p2M9L45n0k44k9J9K46K18M6k02l15k88j51J88L06J7k91k07J84
330c35L56K67K2J09J98j96l20r9no5L6K81J31j19k99l82O2N62M60pl81n53l02K96N12K31l6
357D24j85m30k56J30J66n7M1K66J42l06l42j05l0K78L93J0m72j50M68L21j39l31k3K64Q7q1
383H3j36m4J38J38pn1q9J70K84j65k24M3q8k37o6J89J09p4J91J77p1j99j20k1p1r9J24K94
411A78j24l37M8J79J28j15m74m26J77L46Q4J94K43K4j8o8j17k4k00k20j08K28N73R0k57k50
437b46o1K97L12L4j67lM6n7J3J38J66J58J3rj54j54km7k12n1Q5j20k09j91L5N12M45p9m14
466G8l78j57L7NM3J35o2j7L37J37l28j26R1O1J94K85m1j57M2k0k05k44M3K71J48k8j36k21
494b13j26L8L3J4J77K10M2k74m28k1L12J28K37L94M1k55k24r6o7k29o0J78N6r7P1K68N4j70
522gn5J6J27K90q4l73o3M0k28m1J22MJ33L02J74p0j71k01N8N0j13J01J23k4J65M0l28j86K4
551a75K44J91k27m19j53L22M71J42l11k35K02J99k48k60j54j25J62J32r4n8K38K94R7P7M6
576C58Rj54j72J3R9o2L7J59p6p4J15L0k32k62j39O3K57L09K20n0k88k47J53L0j56n9r1N2J61
605CK26Q3j24l5J5P4j21j57m6J5J17j0k01o4q9j00Q1J29j09k06Q3J58K41K55j33j93K6J26
633D4K43K20p7j55j59k30r1K00N9j28k73k12L3J8K21K27k5m2n8o6J21P5k17j40K85K51q8m2
661fj01m6L18N7j92K41J22m78k30L23L03k0j23j92j67j2j00m4J48J98j7k56j54K12J73lL5
688a1J3j60j53J88J62M4N9k9n9j45q2m5k21j80Q7J06K35K65J47q2j09Q2L15L00L4j22l66j51
716A22J1nJ60q8k53J49J39k1J60r0k81j02L4k05p9J02J4o3J8K61l8j25Oj77N5L15J81J53j12
745B41k45N2o9k62j43J4J98J14j17j2J13N9N9kl8n4n3L2J43j07k78J00L37K23Ll87m43L6M39
774d7L47k30l49j05N1J97J20M7J19%N2K19l3j68j61r9O5J27L27K12qj7k25m85m02mK89L0q4
803b15j8j21J89L65K8J28K92j42k78j12l12j85J77J66k8k33k1K19N25M75k12m69j36Oo3j15
829i0j20J88M44L23l46m49l4J6j86o0K33L15K4j75q1j87j70J66K97J23j13k29q1J86J15M0
855A49J44L7k8Q6j51m31j89R0K48K60J8J39K61O0l02l14j01k1o1o9J07J07Qn8qj87k62J23
883c45L80J93p0j07K1J30M7j36k01R5K67P2o6j6k64k19N8j39k56M1L17K09k7Km2l5M2J2K11
912A74J78k64j57R2l2j97j37N4p1j64K2K15K95J31n3j40K3J46m7q5p0r2q1M7L68M19J01k69
940D06k82j87M7L50K12J1q3j10k64k15Q8R7k0nQ1j0L8J60O3l69k16L47J24l94m22J56M38K18
968B59j11k53j40K11L38J05j61k48k19j23J27K66N2k52j71J10K1k78j90N1K41K24m8j85J28
993b46P2k17j16l8JL09M44J41r8k29j45rJ94K05L4n2n3M1J01M2L7l1k0J22k6k99l94j12K67
1022g5O0j21K73K97q9l91m40k71P8L23J48j7mo5O8K70R5j70N0J32P0J49o3q5J18J03r8l79
1050c4j09Q3j41J4K74J52k19j17j56m36r4K76L22K69q9m63k95J27J72M7K99M42J14k9P2j91
1076B90m14K0P0j69%J40K10O5l44k95J42Q1q9j0J25K49L20J75k24m97k47J54L64K04j44k53
1102g7j21j92NL96J83j84o6K05J74m4j34J20J50o0L3p9j90r2m5j38L8J92J52J8l5l1j25k09
1130a56o4J44R3k08k13N8K41L3j73l0NK70K93O0J04l7n74l10M16K92j9l4j92l09j06J05K11
1157a00J7j70R8J21k97k23K78L34J6j67k32n3J44J28J61K22p6j91m1j56j28J84L11J01k00
1182H1j54j80j43Q0J36K90K21j88l64k32j6J36K00k1j9J41R4om3p8KM5P2K63J49k51l22o5
1210a72J44R1j19KJ59lkP0M2j37l19j92l3%J91K27N3K1M5N0L4j5O4
1233B01
##PAGE=	F1=28233.493145522304985
##FIRST=	28645.762274810000235,	12655.339635440002894,	0.0031023458577692508698
##DATATABLE=	(F2++(Y..Y)), PROFILE
-2861B60j25j72q5J1R5J43J98M6o7j86k00l1K9J6r2j08j5J31J81J08om7j08j38j02L2J29J52
-2833D9p1j51P0J64j1j05o4r0L2K17M6j24j57k71o2L97K81j4j57j48q4j00K32K56J6J37K86
-2806E74J6k88k91j15M4J43J32j84k16j0k7j86J56L55nj50j26L1J24%J0J89o9k93l5m1j42
-2779d04J04K43j37k64m1J25j6J17J60N5qk29l06P9J85J02K36J33j83j2L9j81n6J52L8r6k
-2752a67J31m4j31J64L44L14K0l22j97O1r9k52M8J16J94J79k47k82P1P8K6K2Lj57j96K40K91
-2725B08j45j95J62L49K32J3j64j37p0k08k44r7Q1K32K08P3n0r2n6j37k22l36JK04J87J36
-2699f7kN0K1k96j31K30K6q1o7j29R6L43P8p3N6K47N3k49j84J98K92k62k56R3j4j36o8m6N
-2670b73L5mM7J63L7k91k32Q6K83J50Q2K68K79J9j95j85q4M6P1j52k77P8K54L4p8k0j02J6
-2642E5J2p7L4M7j81k04J61K86J11J20NL1Q6j41j66p2j92l76k02K57L45K65K3PQK8J82P3l86
-2613A39m10K31L69j56j84RP6O0p6j04j15l8j99k44J13J47j1j2J5n6R7J16j4R9J79J64J19
-2586C14j09k33k39L4L03K25nj42j55j60k36k5J76O7q1j16M5O5q4o0P4J95L85L24K5p5j22
-2559C90r4j22M5J82j43l53k45Q7L08K09k97m03j35J39L02J29j75L1K85Rj74j03QJ52q1k61
-2533c10o0k5m6R2K22K9j07k20j25J26po7J96K17J21j2j41R3L98K82k69l17J19K58R7l15l26
-2506i7J34R0k66j40O2J13J5q9l2r1P2R7j37r0J19N0J29K05J66p1r6Jj7m3J7L42K26l93m57
-2477a81j59j47j35J22J58j66q7J96J78J04K53J98j9j12j48j37p0K24K53j67m25j13K23K84
-2453A27J33%m6j93k62j24m1O0K58J3m52k40L23L85K34j8j22m6J19K7j44j53o9o0J80J95j26
-2426d2k02j24p3O9K17J55R5k5p6J75J62l3n4j8q7j97j67J8O3k0j92p1K86L45J55kk29l22
-2398a94J46M17J21j91j81j37j94n5Q9o8j92j49J70L49M8k9k3R1J90P0J23J03k65l41K5R8
-2372B1J2m8p1O3J70R4j99l81j88J52k2j68L10L72J47j49l56k02k20k03P6L04L52K64m2j58
-2346g0N6p8k17j29M6L46K52lr1j4JJ42R9j88j64j61l9J25p5k4K36J40j04k55j38M3j18j84
-2318e66Q3J91J07K12M4l81k85L04L38m8j54k74R2N19L84q0l66j95m0j02K3Q0q2j86J09O6
-2292b07K0K22L2j18J60L23M5Oj40k70J9j51k64q3NJ33N8O5L46R8m39k61K84J32l07j58J62
-2265b88J52j42k5L01J04j99k36J7J73K54J36k3j40k5K80L46n8l58J36M86K1n12m60l05j77
-2240e42J22J5O6L00J25k59j98K08K20M0J04rj97P1L36J05j94k37j47J2J25J80j05l63j34
-2215c56L91L81j7l36l25M7L5j39J54K36j28k54R9L00O7j15j5J59J07o9r5L7J9r0j21j26R6
-2188e8J86J72J87k03l39J29J36o9j02k76j33rM9K01J20P4m7k44j54J21K56K37Kl93m85k25
-2162h67K00M58K40J1L2J54J96j71m44o7K8j77M2L16K02k8O5J74N1j99k15l4L3K24K20j62
-2136B82k90k23k00J36J48o8m3j36K2L97L51K2l12l33N4K44J24P0L2o8m2j28j95P3P9k18j62
-2109c84J26J59n8L3K94K36M7q5l12l05n8J17K78Lj88p4k5J8jJ39J78M8j29l33j2L50Q8k63
-2081a13j00P9J80J61j60k24N4J36L0P8n1k99j97L10L67J52l7j35r0j76p3J49J21k10l06J31
-2055b23M23O7l33k24J29J88L20J79j82k21k9k7k78r0N3K18J68o6j33QJ89l1k45kM52M43l64
-2028C89m37J26J13j99j88j2j07M8J97j63j99J87K09P4j22O0L00M9O0O8j3j67l13rM05J62
-2002E18k19k29qQ0J09J06k31l66j04P4q4l31J2L25K57N4j69j18J59K16M7K2O4p0%J20j40
-1975I4j46r4k34k73RK27K79K04J9j19P2K58J3l33m19N7K76rj37O6J41J74K74Kj59j4jJ00
-1947C27j48m57q2K74o0l40O9K57J9j9O4j13K11L97L6r9o6j54k67P7K13J57q9m47k43K67K20
-1920Dj55k9J50P8n7m9J47J00K1L1p1L9M5R8J61j37k46r4N1q3j60p9M7J13K4K13M17l7m94
-1891D8k49K19Q4m08k96K4J39J99L59K61j51k70l3J13P9p7j57j08k74k15K20L19J16j73k41
-1866d72K17M52Q6j53N0Q2l2j62k03o3m9o0k8q3N6M24O30J36n62m40Q7M27M02K8l40k91j57
-1839a8j58L0K21J02k35m5K55J25O0J6k00k39k01j67j01J23K60J92KM9J93j6k43p0J18j16
-1813f3j26M8j02J22L32J23j89k91K2Rj13k9J5J37K16k1m6J27On1K3M5j57k03m3J07Oj83j14
-1784c93P1K19K30J21j27j85J23L13J61o9j39Q0K5k41k57p6M2q9o1O3j08k29J3K87K88N1q2
-1757C1J50L14nj21L8N8j28j33M3j39j77M2K4L4L91L00j83m54l68J27L17l4j87J49J21k76
-1731f6l27j0J83P6p2n9K0j45j29L11L10j49k27j47K75L80k04k82M6K12N5k19j94J8J79M7
-1705a18o5K77K56j54m02l12J15K89q2k96N4J38L8K73K81l0m5n2k63j37P9J30J21O9j19l01
-1679b56j24J16J00k37O2N47K15l6N4j12k39j06j24J17M60K45k57l51k43k6j10j26J41K44
-1655d6J98J84n5k74j33j04m5K22K34O7j25J6j9j40k1K08J59k51k33J48J69O7O7q2j84j18
-1629i1q0j15Q0K83L6k87j90O2P8P8L86J36l35l44p1J41L37K48P3P2k82l91m7K15L17j3k11
-1602H5j14P5L00J12l18j83J15ok27k43o9K68N12M8m32j16K35J11O5m9j48m2R5J33j1k39k36
-1575b79N2N3pJ84K10k08j10J96O9m6k14k49r4PRM4K20J13Q3K61J98q0j63j07l1j03k28O9
-1547a51L00J61j64k30Q8M9j71o0J11J18j41l93p4N5N7O2J92L60M3j62p2J05n6l60l30N7K05
-1520d01K25K24R0K9M6Q2k7r4Q3M5j60j68l0j58k76J18K36q3j42j48n6J13K90J44p8P3J75
-1493A52nk52j95L1J0m5q3Q6J86n9k03j35K20K95O2J26K48m2l90q6J76jp7J0J06J53O5j15
-1465B38j46J9nl39m08q7K22N31K64l80l31L5J21O6J01r1j86j2K57M58L17r4n36m75q0J42
-1439c99K53K18J85j9j79j85J52L32J94pk79q6j68k53J26M05J72k24j95Q2K86J78j89k72l3
-1414I5n2j95q5Q9J45j21j07R5J61Ql10j23K99K29m5J2j2j00l9J64M5k22m2J06Q9O3Qj09j89
-1385a43K48M69r6l91k43k7J21R5J21J55l4l06p6l9l09q9K16L5l5J67J35J29mj78K5N7j32
-1358a29n7M2K10K45j58l44j94o4j02j39N1m4k30J32O15K60k34j34K23J43J7Q0L7J08O3j00
-1332B97j84j99J02K19p3k80j69L8r7k36J73M32K00k46l22j02K59L67l2l20k2M10n3l48R3
-1307i3L14j9l38p9Pm7J73K14Jq4l5%p6l9M5K53J31p7%qj90l99j47M7N7P0K17J32m1k22k23
-1276d56M8J01J40J89MN0q9l6Q1KJ94N1k1n1j94j34M4Q7J01J78J42OO7J73j54l17j10j3Q7
-1247A70M4J7q2k49j76M0J78l8j12P9R4k5o6Qk2o9L3O5J3j64j85j3M5K49J71k7k5k70l84J06
-1217e95L83K00p6l52k38J89J19J0J00j21q3K6p6J31L55K22Q5O6p6j94O2J1k62l41p8K22J88
-1190a23Q0o3j3K86J89o9l9j70j57R9K87J20K8L4k53k37J32K25q6l01j78M2P4J40Q7l2J57
-1163B59J72k35l08q1Q1J22Q7l3k95nK67J54l6l71k76k5K28K08j03j20j3j1r4j44J25L55K42
-1136A50K76J78r8j81j19K5j32j57j8Q1J37J6j91j18m3n7LJ67J77P6L8j25l26k32J27K17j03
-1109b32k48k1J90J48j11P2K88j34k68Q0K36K26Jj96j84R2K53Jq6l9k09k87N5K69L59K69j66
-1082C58n1R1k06l43j84O4K16O8j44j07J45K97L76K35k33k14l16m57j33K54K21O7%PK9j27
-1056h7j7L46J42M1J03k42k37p7n4k44l12J7L59L36J6n6J11J7j39J20K34j11j59J44J46k12
-1030A85k35J41K27j8r8r7o7q3j6J41M5n1J65Nk96j18P5Q4rq8J26P7j76j0K81J52j57l54j31
-1001c00MM4J36K71L6nK56J50j70l33m30j91K22K29mJ06K64k0l30l23l3L06K50j71l32K2K77
-974f9j14k53qQ0K83L83R8j42k18j55Mp0k5J0p2j36j62j7L33L73J49k11l40P3K49j70l31k8
-946d86N51O08j13l70j91k9P7P3k9k41j57J83r3k04K31K01O0P6M4k06j49k7J4o6MQ1J11O2
-918A5k75k65k0K42L33J3p4j86j0L79K40k6j11k09k27l7l9j59M4K96K73J35r2j66j20k72k34
-891e52O2J44J87L03K26N1j30j71M7K79j33n13j02L23k5l60p4J02J80J34Q3O4k3O7J69j37
-865B01m55%L42L4J5J19N3j12j31O1j23l90j47J39Q5o8M2J02J42J76l5r6j08r8q2j29J40K55
-837f8j4k1L2K70K71k10k87M3P0j31J9J95L6rJ57N8k24k33p6J01j55j23K72K04M9L3J30K16
-809F05Q7j43l34l70k51PR3K7J22l2k18M2M2L0K32J16k72k6L67J85J12p4j82k9L7M5j34j96
-781a12j42p1J55K95Q1j62j29j83j78J16K97L28J33l7j38j84K2j03l14k02J2J90J13LJ4K01
-755EJ88J9J43m0k22K7j7k23j5K63J55j12N9L7k16k19J63M13J48K6j59m88m62nL03J58J4j1
-727f8n1q0r9k5m0M7J35J02J79r1k78J65K69r1j03k4P3L73J86k42n3O4k73l3J11j86l54k54
-699f41L11M45Ol02k31J09Q9k52k13R5L74L48j09m04j6L14K82o2j63k04j50j05L1J00q0L45
-673h3O39Q3n83m61m7j6l7J50L35K4j39O4K81R1j42r1N5J55k3j2j35j50L9K7o2q3J30K40%
-644B49k01n2N1nj42j71O6K28J68R9O4q2M2K2n3L2J5j30k15JK14p8j22J59K1j33r4l2n4l1
-614a64J10J82j9j12O5K3j23p9P9mr9P0J47N7j41n9L3J8K97L93m1l64m06k02p7m7J20J90J45
-585hL08L45Q4k97k87R6j70l12N8J36Qk45l43j23J02J94J88J87L03R7j84r6j72l68k73J66
-559f06N37K00r2MJ16J61j26l09K2J10r4k1J24K10O6q9J41j6k40N7o7k07M6L7l2nj41q4O2
-530b36r1j37R0L5n8qj6L4J71K01J77L4R1R7j24j48n5N1M6O6L7j83j51Q0O7n2J42J63j8J7
-500C22J26O6k65l74p5M4L2r4m8J63p6l23k3M49M03j46j93J74K49J42L8k4Jj58l33k67j66
-473c56k1K53L43J60O0o3m36m50J06L71J76l91m78K31N44J88P4J62p8k15q5J76P1j92j23J15
-447A42l5j29M1M6p8jJ02KK9k0j17l5j84k70j28N4K57K48J56J47j52k84j0L04L59L3j84j64
-419A29m8n1KJ50P8p1K7J80O0j01k3j5k84n47m03R9L99K02m6J63K06m1k58l43k59K15L98K08
-391B6N3q6Rl8k18p1K28L31J28r2j68j69j38k16M1N45J92k06q8Q6J31j12k87k32n6J84M28
-364B05Q8m10j31M59J06l18j79j3J20M2L2j31j29J88P7k39k42j71OJ52J90J18J71L46K17k56
-338B98j0K33j02l27l67j00R3J1L1J99J65J53L0j04o1j5j39l05k88M8K25Q3J7O5K70L58J21
-311E82K7Kj91l20j87l7J9K0pk34j82R9J63L07J14j59j05J8J29O1J52r1n3J69K8l69m33P4
-283d04K14Q8N1j05j93J28L53J67j35l32j46L47M21Q3k15j18J56K51N3k68j32O4j78l33j25
-258c08J76K25j07j03K24K47j35l13o1Q4q1M3L54K74p3n1K20Lk72L0J1j50j17k64k13j21K22
-231b56L18P6L2p1j59j59L0L21J20k39m2J71j57l06K18N75M43J28k55m64k81J36K17r7l32
-206c3j60O1j3m3j65l7K50J33R5J39N2J01j00k36J80L53o2k03j62q4j01j22L8K90L35L4m19
-179A21n40Q7M00R2q1k6O1o0k34j22M5M7R0l7k06M6M53L29K5j26j60OJ9j61l29r4L41J71n
-150A52P1k02j59K9j33l6K1n6J86K61J65K06J14k81l66qJ82O7K5r1q6o8l73p8M70L48K52J30
-122G42l61n19l78m4K08N7M3K65K39k00k24k5L8L6J0Q8k6NK34J55J3o0k05p0m4k67j32K91
-94a31J86j44j41l4J17J95R0j72l45J7L43m3k69mJ84J01J88J62p9L5k41o31l61L38N82L99
-68C42Q2q9M2j24l11p1R8lq6J06K14K5j28j30k86j05K60J09N2Mj09jQ9j19j99l7JJ08J11n4
-38b09p1J99L40J7l3j85l45M9J57m9p9j57q5Q9J88K47K53J20N0O1r2k62q5k5j56j1J91n8J4
-9G3K17l23m12Q9K43O8r5l3L5J55J26j97q6J29J17J89Ml33j03L31L16r0k52l37k59Q2K28l5
18a53q5L77J59m10k65K88K08j67j32j9J19J40p1k4O5o0M4K28K6m60k94K84J26l37j09L6j2
45d98K77J44N9J63n7j43J16K06j64l04P0J83j35p1nj8j5J49K69r1j64J38p8k46r5k1L7J23
73a71K6l2J15Q2pq3K2Q5o3N2K20M5k8j73k92R9J94M4J34Q3k20m28j83J41L92J27j70j84j12
102b85L1J26p9l62N8L97k04k94J84K06j9K09L69JN3J15J29j37l17n4j16q7K44J82MP0L4q0
130C78N8j13l98m4J67j33r9K10J08k38q9Mn8J83K45l0j82k41k19P6L67J63j46p2J34J15j91
157d5j57K20J57l28l55q3nJ40L48K25O9j21k91m3O3J0L8Q3J57Qk3J99R5j10n7j94r1J40J87
186B36J23J2o7k72j16J26L56M50j99p42l36J97K03N7N9k2k50k16J06K44j09k04J20M1M7K39
212H3M8k75j99n8J88L89L30K9j53k77l10j39Jn1J14M71M75P1j61k36k05k01l6K43J4l78j55
239c78J97J89Q2j39k75O6L32K34j55k82pR7r4k58j91J37N64L71k7p0j38j69j19jJ67J65j35
266A63m17k64J72K33J67n1J0j0j12lm9M5Q8j14K4L63J20o6k12l26J0J75L6k2l2q9k7O1p7j38
296c42J24K83P8p2o2J12J67Jj04p2M3N2r5o7o0rK82m5k07K6K5J79J29J3j97l36k99r1K19L09
326a6J7l27k39J83M00L13L2J23K09k15l34j13k7q6J7K83R3j94k31k23M6M19L76k4l74m94j72
353e58L37M76K47l9k40m39k34J19J32p6O4K37P7k72k44n7NL18L72p9n43j91M59L61q5l01l3
380a87K07P3r0j84n4J77K50P6m0q1J55K73j91k72Nj01j83l2J93J99k0J09Q1j20j96n9L8j01
408g5k03P1L24j35l72J23L25J38k81n92l59K35L04M4K42L25L4l4m0j05k3j62j95j03J89M93
434A68K8k26j92n7K75L00R4r0J8Oj10m4Q9J48J72L4j2q5l8m0j89k71K2J70j15k57k43j6M69
463HM47n9l83l52j51Pk3O4J89m3m9L15J24l01p1J04L3J57K72o7j86M2qj94k28R5K83J27j2
492A40j02k18j52K0J1n3J85K66R3k02m01m3L03J77K68L81n0l67k18Ll9k48n1J70Qj56O7K89
520H1nk55l7J59K37K89j02l72r0M7k04r5N8M2J82L11J65q7j93k31J05J32j08O1N2r0J11N4
548B17k55j55N1K77J69k77m26j26L34M48J14k45j47K00J19k73k58j88j52J53J38q8p4K80L63
573A99O9N5J02O2j56k81p0J42j7L2J35j14p0J52R7k24l27j46J32L37L30J41j23l50k78J62
599iJ32n6o7j31M2J49J95P4j41m6K3P3j42j97p4N8J98K5k10r8j07l4J40R8j47k30Q0J39J37
628a26J86r8j43K9R2K21K10j23j72j13j91j6L19Q6k09l39k17K4m8K21L21L4m4n8n6R6O8k14
656b60j71K96K68j45o7m2P2L96K4k64K33J01n33k23L83L41l2k00k41j10L9j14m3K05K09o2
682F0l24j73K42J71n0mO1j11j81J71J75PK9M0l4k44j59Pj60k07R0J35K50K98J59j06r3J34
710A83L13K33Nj36l93j37J8l3J56m9k00J65J03m4J62j14l29j25J10o9l5Qq0n2L8K59%j02L1
739a14j72K3L39J92P6j59k15R3l1k31j42k9J58J05j30n9J08Q1L2m6l9K9jk5J27n4k14R0K89
768H1K75N5m24n46NN23M00k74l91j10K9J78J97J06J09k4j4J83oj83j49o7O1K04L37J04o4l2
796E63k29m60l53L8L28Q4n4o7j62J92L42lQ5K57j15l04j83l22j26K18K01j9k90o6K11N47N30
823H43j50m04j40o5j25o9k9K03M31L65k70m42n8j5k59p6K38K73k0j75m9j84j20K32K74M9j80
850G8k52j01J77J17L7J24L0K8R8j49l67j52O4K68L33K9K6J81Q8l26l12j1K2j24j44J19J19
877@k6n4M1j28k28P6L16J88m7q9L3P7J1j42k45L5K35J83J56J00l40l16M9j15k33RK33K05M0
906B4k7j30n9R1P5K00J28k99j44J64pk09j96j6p7j21J24L23L08R8r6j75P3J53j01j04r3j26
934b19q6O8M05M38J16k54l22k45kL25K38K6q3n2j95k04N6J16K4n3j4p0QK16J34l23k11K61
962I8R5l74m44J40M82K69r9k83j22K71L58P0j82k48k09r1J78K56J5k39j87M0k7k96j73P6K40
989c86K33k6j67Q1O1p7k6j83j70K92N24J48j12j85j16M7K36J47m5m4M3Q9N8n9m8l5j9J76N9
1018D96l24m20n9L25L8k04K62L96Jm17m85l21qL10K17l5p0m7J30K67P3j81P5J90P6J28r1j51
1046A71J01J80n9m08j33N1j45Q5L28J41k34j35j88m65j62K53L62L62L6m43l79O5K02O2K35
1071a17L71J11l8R2j31m08qQ1j62kJ16J75J13k34k53O3O7OJ6Q0K34K92J59j96n31l34R1L74
1099B7K66j29k84j22j78MM20K10j66n9K10J63n0j19J10J17r2k7j10j54o0jj02rJ50J69M5l7
1127A92k1p3k13r0J09O5j19j13L3J70Qk07m4oK08K58J20J85K1n56m05L13L09L0oj23k66j97
1155d18M4K38L4j95O4J47k70k27K56L27M6j25k50p9J54J20J51K05o8j47L3j13j60Q9K12R4
1181A62j39q3j44j53O9J45K76K32k01m19k60l8J03J65n8K4K26J12n4p3r1j5M8R3L12K33k15
1208B57k93o0J22J07j72r0J33K0J1Q1O6r2k98k09j2M2J85K02P7N0J4lJ3j1N2
1233A92
##PAGE=	F1=28204.045350573182077
##FIRST=	28645.762274810000235,	12655.339635440002894,	0.0022743206936866044998
##DATATABLE=	(F2++(Y..Y)), PROFILE
-2861B48j42j96q1N0J20J32J87K4j04j48j95o3O8P4n5j07pR6J21P0k6k4j18j29o3L4J68K05
-2833A39o4k22KJ65N1n5r1j07N6J93j7j53j41k03l6L33K14k4j05q1j05j73K42K82L2J53K66
-2806E51jk64k88j70K5J50J56j25j76Om6k42J51L66l8j78j46JJ10N2O0J90n8l30r3n4q5J90
-2778b86K80j69k95n8Q6n2Q7J63R1N8j73l17L6J87J29K08J15j15N1M3k01k4J80o4j70K0J34
-2751e6n1j55J04L31L54L0l18j76J17p3k92K4J87K80J73k74l12J1P8J7o2J1o9j72K22L03j36
-2724I6j89K38M05J61p9j80j10j10k39j86n5N0J69J52P7J0m3m3j71k52l16L8K29J69R9j4O6
-2697b8L0l23j39K71J06m5q5j86J0K96O6o7J34L54P2l02j95K06K47k62k32L4n5j07k8J9Nm1
-2669b45o4oJ76Q6l09k49J17K87J06O0K45K50N9j08j51j58k7Q0r8j85J19K11k4m8O6r2l0n
-2641F3o3Q4J29j58k59J11K44P4J22LN7J20j25j42m1j87m22k72K50L89L00K8K7K5J2J62K0
-2614E51m67m57K58M04j37j78MQ6M3j04j10r4n9k29j98J83J75rm7m5p4R0R6j5J44K00Q2P9
-2586A72mj40k20K4K01J19K0n7j23j94k67pJ87O9o6j27mR6m4j00M6K22M52L94K0j52j42n0
-2558C25p9J1J30r5k88k50J5K43K15k35m01j78J06K38N5k03Q9L44K2j78r2N2J98j20l39m2
-2532d57M1PJ31J87l1l9j02q5O7j08j34J72K33J55L8j05Q6L84K55k70k90O0J55O5k73k52K03
-2505I3Q8l41j68J17K04P8j18j34j68O7J57j56j53J41J20J79J91J50m4j22n7j8k3MK88K33
-2479F08l04m08j65j69j65J03J55j26k9J48R3P6K30J75qm9o3j02j11K04L02j21m39j97J60
-2454b02K38J54M3j01k11k14j10k9O8K27Qm05j70L12L40J84n8j41p1J60P8j46j01j8p8J71
-2428g2J72j38j88j99j69P2L44J95K4k9o3J63K06J7l9l3j20k28k15LP0mj60o9K47L38J90J
-2400C16k38l24J80M22J01k04k35j25r4k2N3k5j78j95J65L17k4l2J4J39K38Q5J13J42k31l64
-2374fK6R4q8j19m4J17J63Q9j73l82k11J23pj19K75L69K37j37l98j69j84k48K7K99L70K68
-2348A72n1j43N4j08k56j56P1L70K11o1q9M2K2J06P0j74j63j58M1J94k0jK35R9k08l18j31
-2321c50M8j16j69J16J87M2J59O6l11k63L39L87p5k29l14R5N29M03m0l60k30n4j25k1M5o9
-2295c10j33J22J33J48K38p5j92J49K68j3qj26j97R8j33k40l4M6J07j2L1L27R0m32k68K65
-2269a51J23k93j71J56K24n9q0K11R8j95k14K5J18K57J72J6m3OK18L15k4l70KM28P3m78m51
-2242h7k70j56J37K3P5L51J66l17l28J50L01J56J45j4k18N7L17M1k23k06j75n6R1K09l0l02
-2216a63r7L87L48l6m16m42M2J13r3J22K18j13k30J27K76R5n4n8J09J51k7j10L7N4j51k04
-2190a15j13J16J63K10K54j96l50J21J16p0q9l31j76K7N1K03K02N7j09k07j02J02J82J78J0
-2165A34l51m67j89K22M37K30%N2K60K45k53n15j21J8q8J03L13J72q1M6K05N2k23k18l6J8
-2139c5K43L12p2k88k99k95R0J40l9J2j36o6L34L89J09k32l16O0K66R4J7Nj11r5j39k14K3
-2112b43Q7j42j10J17J48m0L4K51K02M6k4k55l35j21J13L47M9j76n8mJ4n1J05J83N9j11l30
-2085b45p3L35J21k50j08Q7J81J96j28k70k6J59J14M9r7k48j41K88L07J34J0o9j32k53o6J79
-2059E4O3k26k67J26M68J23l26k85N7K16M12K22k46k87j2L7k43j03J3J95J73n9j55L7J59j15
-2033C1j89N6M17M18l18l83P1J3k20j17M4j23pJ57j22j27J62J13K9q5Q4L26O4M0O9m2j74k11
-2005b4O2L73M9k76j82O8Q5J6M6j58k52p0L3q5l11k4L05K56M6j92r0J69J66lj3J08n5L1J91
-1976B69j11j78j44k31k36K4K59K96J81L6j47MK35Ql01l84Q3K70n1j34J50J82J26K70%k37
-1950B39n6QJ01j45m20o6K75l3k91O7K10j3n6M8q2K45L52m7q4O2m1k55J1J85J80m7m47l35
-1922d35K08K23j64k1J70J09j8o3J25Q6l0m5p9J02P0J33K28n2k19k30p6o8j30o2N7R9M2K62
-1894B22M30o8n14k32J98K1l98k25O0J03K06M25K82j91l05l8P3Jj45j36j4k58k55K17L77J84
-1868B0j22k80J25M23R0j21J01R5j09k22j61k7l4rj9j59nL98O01J25n16l41J41L59L36J8l38
-1841C69k81j18j24l1J89J39k30o9K63J53J05M9j99l10k70j80p5K04L28J46p1M8K32J3k26
-1816E4o9R3j11n8N3j75J01L50J62j75l37j2K3j06JP5J23J56p3p9J43M8j5N6K1k10k15o3J01
-1787a38P6j29j52j1J92K34Q0j68j82J75L38J60j3m0J07n0l32l46q4J15qLR6j37k94NL50L34
-1759A81K6j91N4L16K2p8R0P0j24j14K2j99j90J14R6N0L32K14k05m10l41J12K98r6k52J43
-1733f0J54j99k76l7J85J15n2q5q3k39q7L48L15q6k15j80K69M51j24l26l2K07Q5k51k11N7
-1707c57K14P3k6K96K64j55m79l82J25L50j7l29k4Q5QL11L91P0k5j62l64j37J03J36J12Q2
-1681A63j16k92r3P8O8j85M6M26J92N9R9j40k85j08q9R9M10J82k54k60j43n1j86j13J72K47
-1655g4K07K38l1l31j27l4KJ67J20L6j09K4j1j10K6K17R9k89k22J10J65J20P0j24j84q6m7
-1628a78n3J27K73k1l16j95RL4J33M49J50l44m16j64J30L77K90P1M1k90l54K1K91L03q9j41
-1602A38j6N8K05O2k96j47J25l4k30k26r0K35M99O7m58r1L01Q6pr4j12M0J10Q6k2k04j99J5
-1574a99J1MJ71K44j09n9J33m0r9k19j79k4L1J5L2J63N8J38K73J44q6j57q8jj30k96rK71K19
-1545B12j4j31L7k0j90m0J46M1k01l25k2N8N5M0J62L58N0j49p0P1k9k87k88K6J71K56K52J10
-1517B79l6p6N5M9l3R0P0j67j79l2j72k64Q8J87n2r5j64j04J27L70J69r4K9O8l2j32j51j1
-1489b13nq9j38J12K35k0j55r5J40J52L7J69K23r9l51L5K59k5j17k6P7J62J05p6j05L2l6l75
-1461a87l93o9J84M67K69l22l17KP6RJ12K2j24l4J99L97K81n7m06l90j12O6J94K28K14n2k34
-1434B3j87J93L65K60M5k90j88k71k45J69M38J86k10k41m9K34L18o8l07j44j08j70l3J22J27
-1409c1j55j12J50J65k9k79r2K89J75r1O0O7p3r7Q9L0j58KM4M1J25N3r9j58K12M23n3l32k12
-1380d6k0J30O8N3J16l6k72k7j1l07j36J48J1p8J57K37K21K7j69m4l6j80j28K6K70K76j25
-1353A25l10k12q9j04q8R8n2k52J21O40K85k55j64J79J15N6J41L8N6j9j31j21j80P7K45J1
-1327B10k32k24n0j40k40J73M29K03k20l21n7L44L93m7l08LL74j13l84M4K86k0l09k3L8n4
-1301b45J91K61l1j14rj3j27m5Q1L20J84r7m1K4k01m92k29K4O1R8K86K02m9k84k78M8J92J84
-1273i9J24l3P0j12r3L2M5K67Q5k4j34k08p3P4J00J31J60R4k8N3K34j10l54j60m4Q6J08O8
-1245B59n4k45k38rJ94j7o6R3L6p6q5K2J9q9k1Q0Q8j07j97k1L8J72R7lO2k52l97J16M15K10
-1215B4j27l53k02K09J53j0M3j08o1k5j24J67M14K77J01K5q5k36J7J1k77l59j03K14J97J41
-1189g7J0k3K55J49j06j9j39j94M1L01J99O7K5k17k11J11J93r7k74j77oP9K16J13n5J27R7
-1162C88k61k42m9J02J72R1m2k58n6J65J53j3m01l09l9K13K35l6j16l6J0m9j06R7L17J93K68
-1135C91K57k3j56j14l5j90j69PJ15Q2m4j58o9j1l7j8J42J74K7j1j14k75k16J50K42j44l29
-1108e26n4K24J57j38P1K94j49k56J03K19J73nj39j44M1J98M8n8p4j79k12L9K84L94J96k29
-1082B78jJ45k34m13j81J21K22K2j29n6J23K42L43K91j74k48l70m65r4L08J97K2N8J39P6k45
-1056b3j58K90J94Q1Q7k52k09l2m5k54l77m5L85L41j5p6J67Q4j72M1K32n2o9J78J13k21k01
-1029hJ33J75l2k4k8r3j35o9J26N2n4J64K6k96j40R6J47Kr4R2Nk01L2L40J83j51l64j34LO
-999b41R2K52M8jK53J93j57m00m34j17K24J86JJ34K59m1l07l06m2L35K67j83l95l5K64j05
-973b56k01j1L7L24M88J38k01k47j26j4j14p1J9k2o3r7kK96L24J01k21l36M3K06j66k79k8
-946d79N09N59j40l57j38QJ15Q7q6k61j26J90p0j94J84J86Q0O8K8j64j33p2K0j1L0N7P8J08
-918G6k56l03m5K36K72l5j15j57N5L84K26m5j44k34j98L8P4j43p7K38L20J37j46j57r5k64
-892c58k32J05J98J90L01J72Rq8j68J2K80p3m79j55K41k0l33j17N6K12K36J31O1k9L6J39j20
-865B07m32K2L33K1l3J04Q5j06r8Q8j53m07j30J66Q4n5P7R3N4Q5ko5j24r2l3j16P7J96NR9
-835e0P1J40J94j52k43qJ7j23N7J75QL7K13R8k40k15p2Ok11p4L30K18O3N3J21K18M9j84l03
-806A93l55k63k0P6P5J92j1j88K7l7N1K60Q5k85j3M22K10O0j24k40o3O4O3j38j92j61q7J74
-778b25L61J22j92j80k06j41J52K72L01R7l9n5j00O7j63m28k39J8K91J96LK7J78J40j4J08
-752C51m4k26l6m5j99lK69K08l8O0M4j50k37O1L28J34P1j13m50m23m9J94Q5K2Q6L6m5j21p7
-723c07j18m7J15J76K27q3k35J95K05j54j27J8J22L11J59j87m1P0k66j02P2j67k93j38L97
-698a98M58o6l71k35J07J06k04j82P0L14L36q6l69N1L01K15o9j56k49j60p0N6P6j16L84O73
-672F16J06n13m56j27p8l9J68L74K6j78P0K87Q7j46j15N0J17o7K1r3j52Qk2j00q5J47L05N5
-644B66j99n8K5j4j16j45L6J56J09J43J34l7P3J2j17ML8j31k24OJ68j17j09J92N1j22r5k5
-616i6l9k1Q4J48L7m7N9Jj47r1M6k4n6J39J68O2j14p7l5j3K72L36p6l70l66j28l4n5R4J53
-586a90R5K48L13J21j75j86P4j77k30P2Rj40k50k56q0Q4J62J84J83K75J46j35r7j81m13l11
-560h55J77O12K86k3mMQ5j09k84J7J45n9n3Q3J70N2n7J30o8k62Q5Rj91j1M9K7J4j62j44M1
-530b96m2j11P0M3k3J9%J5J37J68J13OJ59J44j05j50j15l2N0J22N7j67j73PM1k5J19J85R1
-501C07Q6J17M4k54l87p7M8n5k04l0K02r5k52O8M33L81r7j88J15K63K14Q3n5p6j89l37k91
-474b26k22k1L58L79R5K2k9m01n02L2L92K51l65n30K23N76K05R1K11j6k17j28R4m1j79m3J48
-447A57n1j79K5J09PL2O8j00p2k8m9n8k88k56l7J49K93K12J37J56j06k76j00K40L78N5j72
-420B46j50p5j17j3J96J55j5K6J57K2j26n7j5k39n08m18M0L97K26m5K01K33o1k47k52j99K22
-393d16L62J56L4l2O0j15k99j33J87L73J86r5j67j54j61k61J6N49K54j79j03R4J11j11k49
-368i3k20p4J88M22Q1l92j51M38J31k86j68k8L6m9J8p0l8K52R5k45k18j39l7O2J40J33K07
-341eL49J94k85o0K63j1k95m10j95J11P6NJ90K05J83N3j06j11j30k11k95k08J60K51Rj6J10
-314a79L11L59J42qm3j51k98k40p4L8P1M6j79j65N9J24K37R7r6q2J0J41L0N8j03pJ69Jl41
-285g3l39J22J89M2J3r9j97J11L59J69j64l67j19L86M74J52k06j68J18K64N9k74j43J06j42
-260B73l92j70J73J80j60j05K34K74j07l35m7J25r7J5L54K67r9m5K97O5l03JNj95j42k73k26
-233d33q9K92L25M6M1o2j64j82O3L51R8j93J4J89j36l17J75N53M38R6l09n01k96J31K31o1
-207C00k98j11N7r0l2j03k4K55J17N7J39P9J31o6k47J38L17j18k67j58n0o8j31k0K61L49Q8
-180E05l35n12J05M19N8j22qQ1o1k64j19J01M1M5r2k44M2M32K91kj18p6Q6L1j85l57j27K77
-152a08J40j7Q6j17j19k6j50M2J08l9J24J79R9K44K43k30m21r4J34M7qq1j6j7l40k0M65K88
-124C96K51J64l98n87l66J8K36N0OK58K14k13k35o0L2N7P5J19m9m3K03J66R4M7j73j44j32
-97a4k84j02L32J99j83j55o7P5J71N5j59l07J4L23l7k68K9K51J50J79J32p8M6k44o47l25L76
-70e38N41L52J06m0M3j55l09pJ32k3r1L9J32rj65j18k17p3J99qJ6J24k4pO9j35k15j4qJ16
-40b87J58q8r7K31L54L1K4j25l80m9J03m6o3j66j25M3J60K43K67J58J27J10j10k95r9Nj29
-13d5k6J61n2P0K18l47m19J08K96K4k18p6N8K03J86j26q3O2M3J97M7l21r2L17L16r2l26l46
14b63j50J70K34j5m0L55Mm97j60M09J72k90j68K1J38J64o3l4R6j4P3K65J6n09l51K34J29l06
42c80j59K6L2K88J28K3J49l7j23J06J65j52k55Q2J42j18m0l7m5k5J16K47p0j44J64p7k54q9
70c37kO3Q9j5J0J66P6l7q1M6J37o9l2J69M3l0j62k57R2J57N6J77J39j86m48k31J11L50P0j82
100a18j77p5J02J32p3k95N6L55j67k53J34J50J0K43L30n0nQ7J47p7k47n2j69p9K97J52j07
127B51M6J02n9Q2n1l86q6R3j42j7L09J73k49j20k4m3K10J98j15k38j91j12Q3K66J00j84n3
154a57J47Q9j87j56J94J88l05l64q3nJ26L17K52J74pk78j10J0J2M0R8K17N5l8J53J6j86m0
182A72r0l0J31N9j9J7m8l13j02J97M07M69j79p58l84J42K00J03Q7j8k50j85J51K86n9k50K0
209b44M6N8K30Q3k86k50m1K40M44L61oj65k59l19j60j7j47rM78N06R1j11j60j01k22j29J87
236I8K8l26j43K13K11K7k41l11J36M13K41k40l32J5J53l1k71k23J65N60L50J5n3j88j89j26
262d9L4K36J47j89m18k71J54K08J78M7Q6lj16J7o8MR3j33m7L00J36m0k57l61N7K19K8l8n8
291a04j07l1N8j23k00J83M07R7q6nJ57J35m0j28j46k6J11L2on5n8K28l1j83O9M4J02L2k3j87
321A16l35k63mK25K65ol39k36J79M21L28J3J25K37j92l31j30l5j29l9K80P4k51j50m1L3K57
348G2K83l6l73m47m0L68M09K49j2k58m34k16J34J23j12N8J96J1k27j25PK1L07L28j51n92k47
375g04M21L90j9k45m0J51P4q7k27p3J97L48J53l7q5J32K44j99k82k4j07j19J4J87K66K4Rj1
403C51j47j71K4J05j36l12KL37j28l84J70M31J44m16o69k66K92K67K8K65L45J5n6j3p9rj08
430a18j56q6J29L59l8j76j01k2K37K58J38k7K8k9j34o1L1P6J57P4J2k9N1p7l15l00J04K33
458B18j19k92k60l2M25M17n8l35k91j39m1o4P0K14j5n1K92J06k77k4J23QJ11K40r0k20M7M0
486Cj60j98J33K54Q5rn4j74j65j0j5j03J93K98J14j36l49n3K75J90K69L40j40m40j72J19j0
513H5k67n1J58j9k06L5K90m3l17j2K98L35K80j12l65j06N8j83j57J2R3J90K62J45o2j81k52
540i2J31K00r8J4l2j68M5O4j63j07J00L17J33l21m14q8L45M02N1j95m9K06M4k81k47k36j77
567f16J61J57p8p8L13M05K3J6J49J16j43l72j38J86QK3J15j44p0J75J68j91l60j39J68L64
593B18L40P9j83l74k77J58K00K5p9j68K7J39J61N9j42m3K6P0j41k21j04Q0K49N6k00j21j16
620b82L3K01P9j83k52P0J12L1R3p2p0M0N7J87J83j58j91q6j38Q6M22R7k81l71j84J9j20J96
648d82L80Q5n5o6m6O7N7k05k02K93K89j81q0L3K04M53j8l31K00O5n53j96M07L60j6k64k82
675h4o0P6j22m8K33K24r3l74j74K62J46r5l6J09m8j95J40J73m7j1J05Pl13k30O6o7k24Q6J68
704d26K40K89J49j35p1J88K80J43j5j33l92j22J4n0J51j8j43J77O9n8J53j30l57j37J74N3
730a07j5q7j48k7O5K51M5o1M1j69J5L65J88j9k15j89J19nj96j19m8J05P7j36r5J05R6%q7n1
760c02R1Q1m1J08Qj39P6K36L08Q4m73o37qO11M46l11m42j27J9J78K66J41Q1l0o6J33Rk04j40
789d4l6N2K79L30l0j15k7k04l99k83O7L34J34pq9j86J57K67k7O3K10r5l06k31l13o9K50K33
817h5Jl33j35J86N36N28p5k89j07j18j92m8M5K17M09L83j97m33p7j8k80o4K11J92p5j53J4
844D3j68q9K65K27j9k20k48j11J54J12L1R1K4P4J11j35k98j28J1K84M12M0q8J02J15l34l08
871e0O6P6j60k04J17J11p3n4P7o3j56M9K22J56j8o8L2K5k2j41k66k5J74K68L81K41l74l92
899g1K7j01j94k5J17J84J04n2k00p8J35J43J81N6l22j13K46J7k31k51p1o0o5K23M15K78J6
926C08j24j64J29J35j60j17j06j37q1O2L87M25J42k24l62k80k1K97K53M2p5oj36j85L1J22
952A55N7r3p6j09l7K36J99k48j90J36N1l11m23J30M99L00q9k91r9K84L37L9j81k31j77m0K12
979D0K29Mj98k01l2p0l08j60Q5K25K38J0j19L1J7M8Q1k94l37K48N83J59j36j44q7R6K58P6
1007C42j17l6J20J16J9j36j02k5l7J94J25l33m02K6L56kk74K46M72P8m28n04l38p6K80K50
1033a86n5j18j4J83K39M3j84R7K36P2R5j08j81J00K37k9m18j44K5j51J35L69J34k28j50k16
1059b17m61k15K15L71M15J53l95m40%K18R7K04K86P5o2J00p3l95l1J19j46l2Q2J36J61j09
1085E6j89j3L9R1M2K0J98K55J31j58n27m06K3L63L13j00k85j07j69k2M29K45j31m4J95J28
1111C77o0q2J17Q9j24r3j55j22j9L7o4l8J22J63L4m8MNk02j34N9N4k0k3J8J03k9k34m7j7J20
1142b09K12K01K59O2n03m67J74K87Q6M8l7k19k93l5K52O4k08JJ71k05k17K10L06Q2q1k51r9
1169d09J32R5J47J97n8j22R1m9j60%J01P6o5Lr6j62M4J32K28K17k00m27k45n4N2J19r3N1K85
1198a70J14r1p4r5m5N6J16L34K87j67k41m7R2J12k07j56J06K7K6R7Q2n9k62j84K2N3J46J78
1226E0J06O8k5m7joM6
1233A91
##PAGE=	F1=28174.597555624062807
##FIRST=	28645.762274810000235,	12655.339635440002894,	0.00049578101607039570808
##DATATABLE=	(F2++(Y..Y)), PROFILE
-2861B36j50k02p5R7J50R9J35j1j28q6j71r7Q1J15j0r6%N0N7L6m2j0j19j09pL9J87K46m6k72
-2831a03n4J56R9lj08j06Q4J55r8k01j27j18J6K61J05m5l9%j19k29K31K82N2J66K33Jk11k67
-2803A3k29k1J42J94m6j44Mo0k68J50L52o3j90j58l2R5R0P0J62k1l24j39n6k8K55K97j78k86
-2775d19n1M1j09L2J47J14J20r8l12k7J67J71J97Q8p4Q8M5j96L3K15j58k47%J20m0j56M3L02
-2747C6L79L2l05j45J66n5l18%K49L61J66k74l22n8N6mj28L0L1j40J93L17j17j77L07M20M9
-2720G49j69j79q3j47k42r1J1J0O5P0R6Q6jm1k01k53k67O8K40J34M3l0Q3K5l37j39K99J84
-2692a7Pq6k07m5K22J8p8J82M28J04l13j91J82J74k32j71k5j09q2K3R1pj29j04l0J82J21l06
-2664c98k50J28K70O6N5K20J97P6l0j14k23j07O5m1o7J70J66q0j5J46q7q6qk6J15J76j44l06
-2636a32P1K06N0J29RQ3J60r8j22j9j81m51l21K39M21L20J0ML3K8J56n3n49m74K97M30j28
-2609A18j84qR8L5j17r5n5p5k67j60K35J78j6o1o1n9Q6O6k4J72J96kM1R6o1k05J3Q9J1O0M9
-2578I3q7k29k99j0J89R7l6j52n4J33Qj34NK41M97M18Ok05j48rl8j4P8n1k22k37l0J82K02
-2549A94j63l78k03P1J47l1k19J47L91M8j68q0R6K16j68m08l3R3N5J68J45p6L5K2k6Rj90j71
-2521d77J49K08J41P8o1O2L35J99k53k09K2K2J9k23j78K48Q8l73j76J69K96J57j45k41k32
-2496c75M8J96j54k02J69K01K14J56J20k8j71j18jP%K15K09k01l12j35j80k02O8J39p3M8R9
-2469b63lK3J73J48K6K7K3o2j44J48K93o5l99k48R7J77J56P2j51k16j66j04OJ03J86nl47j08
-2441f23K75K94J59q5j81j12J84J23j39m5M0q2J47J28j54j68k40k22Q7M31J93o2k1k5J50K45
-2415B97P5l5n7j56k56k35JO9J6j14o2J90L04J98kk20k93K10M15Q1k37l05j13J5J8L0M0j47
-2387b73k48J55K94r1m6L7J68K77J08R4J62j79l58K7P7j94j90k4J53J52R4j00l47k54O7J1
-2361d28n7K15L38L29j09m27j40j47k73oK92L62K53m2r1M9j66l05j88R3L67J43j16o0J14M0
-2335D0O3K8j58j31j05J23K36M1K7K00L8k80l54j44L2r0j20J46J70k0R5Q3k31k31L54M04j08
-2308A08k91l17R6M79L89K0l35k69o6j31m6L1l9q4J09J93K75K31j89k47J47K06q0l5j14j23
-2282h2J65q2j78lO1P3r7k6L09J16l93k80K24J17k44j69J42K91L0j59R6Q5j91j85L6Q5K58
-2255aJ83N3N7M0J39K45Ll57j21L37J23l94l92k14j38J22J0Q1L86J94l65m24J04L63K63J84
-2229D81j5k31M2K80k8k32j60j92j22O1K48N4k58r5L51K96n4m73n31M8J98l1P8J62j03j83
-2203d09J34K40J36Kj07O3J98L8j04J8N8k15k67p0J44J31K27K98j79l14J23O6r1p2l53k13
-2177e18N4M8J90K81N2j55j61n9O4R2J10J2k90m03j46K11L95K20mP8L70K91l22n70j72pl2
-2150c71J38K94J38j14N3K41M6k44k11k0J0K42L60lk70l35l48L4J05j7O3j34j45K73M25J86
-2124C96j51k80O8K82N7m2k1j42j43j56k19k2R4o5m6J17J11l0L6J86J44L7M8j75l48j68J22
-2097c10M03Q2j68n2lJ2p7P8J72O1p5l02j30K98J40k30j12J05J81K11j25l28q5K01J89J1j17
-2070C0j66p3K42K18P9L6Qj34k92o2J67k5k40k05J27M92J83k84l14j4K18M66K49k96l48lJ08
-2043A67j87j06j8J69J72n4j84N8J33j98j44R9L59L78k53l17Jp2k04n3P6j19l9J28o6o1J08
-2016b27NPl3R4L31Q0J4O1q1j75j12J30L38m7l13j41J21Q0q8j1o9j28m4j8o5k46m9K60K23
-1987a03L6j82m6J56J09l9n9J25k9P2K57p7k03j98k28j97L6K91L18J48L7j64p3J92Rk48l35
-1960c95J08K63r1j35K14K13Q0K55Mk99j09QR4j42l53j3K92j0k49N9J67m7j08K0k4K91K93
-1933C86j36p7J68O3k32p2J32J95Mm01l91J32K19j44j8J75J37J0q6P6N8p3r6o6J48O2J54K94
-1905F21L8j78l40j95p4j07k4R0Q8N9K85M13q4m97j94J62n8l78j43J01O2J89M46K87k01k99
-1879F9l0L5p8k17j18N8k33k49K29M03K24p4k96L6L78J00p9J32R8j55k46j32l0m8M7J2k23
-1852c87q2L45N52J26m32k21J96K62K27Pk97k41q0r3r1J50J64k17j06K39J74J41Q1j73l53
-1827a09l12j53j3K83L66O4j76M5K82M8k18p7P5r4NN2k44O0L57K06j64l59k3K9j06K7J24R9
-1799G4R5j08r2J41N8%R0K3k43k29q1J00J52o5j86q7J71K27Nk30j68K23L61J58M1O9J20j27
-1771D92l77l88q8J75P7M4R1j70l33OL96L74J2k92n2K92L5l6J33P7r6q4j7k48j81J86J63N9
-1743B50K57J18k24l43k95J00K75j49l16J15J87j05k02o5J66J45k6j09j80l09l7L59K96l3
-1719a25j92j96K49M84l7l28j03J86J22k64k27Q9K36J01K5K86K40j63n29m18J31L93N6l41
-1695c25j18J2j3L27M71J66Rk36m31j25J25J29P9P3j16k68l8L6Kj28M5L06J54J33J48j51l13
-1668d7j06m5R4L48P8k72j49pn0k28r6J81K43J95K65pl76j28L2L8R9QRq9M2Rp5O4K08K8l04
-1637c8j90P2J44J48P4j25j64q1m4RJ68K46p3l03j66m5j7J69M81J58l22m54k62R3L95L24O7
-1610B64lk88l05Q6L51K76j36m6R3M3R1Jk54j17J06n3k18k20j03K09M65R7m39p9L19M1q3j17
-1582a9m7J28J05K7k3j36j33l3n4mJ59K83rk5M0j52j29k03j07N2P2K1J0P6j4J93K88R5q7j54
-1552B20q2J3j52l36o4K49K71J14l6qq2j99j9J66l0k44k38M1O7O5K5J17L28N5j31o7M5Kk12
-1523a22k34k0J02K62K62J23p6j86OJ29N7J07P0k01j74kj68k47L8J32Nm7j82j50J14M10J97
-1496B05p7Kk8o5k1r3n1l4j30j81J36K77L8q2n5J6k5QK06J84j50k71J62L16m2j30n0K2J24
-1467B11J25k7l8O7n9m04l76m8J55L92K45k66k70j4K6n9J16J24o7l9J32K95K30mk52k79j37
-1440b21lJ35K09K13p7k62j70K30L60K92J08k64k87l68k22K04M32J68j91k52j59J79M24K9
-1416E07l45k51j58j22M5J52P6j96q8K27J68o5k36p0K53J25j18J06J29o2j57MK1p7M0j6KJ86
-1388H0R9r7j31J61L48lk40j58j8J33M9kP4m0k19J8ol15j85R6Pj16J36L19K97O6j21j02j62
-1359c2k43j71L1L05K71r8k43j91j15j20k8J54o6k58J16O20K92k35j78J14P2R0K14M4j1j00
-1333B34j62o6j54L5K39P9j63k44j32j80k32J61L95J96j65k83oL85L70o0k64K3L06j63l91
-1308b42j1K47J1k40L0M0p2J89K84l8j25Rl5j73m2J19L71K30j05q8M3k04n51k92lO2J26L45
-1280a15K86k9l55l41L7K57K09O7m5R4j21j39k8P4L32J26m0k19k15%J14J25J80J35jr6K9K81
-1252F02o8l72j91p5Q3J68J16k8k12k58m8J88kl3R0k5j35j11M6O3j09o9R6J57m3j84j3K6O6
-1223b75OK3J56k10l86J22M08J98j50l17j46K24J78l6k0r4m4q1j80J82M52L22J17j0q5k61
-1197I3l8jk76l46j14J96J93J89Q5l5J95J09j13J3j08k19mL09K53O8J1j56j75O9J27j09k23
-1170gj56o6N9K78J44o1J00L0k57j58j5J21K11Q8m4k27j34M4J59L2m09l29m0K05K56K5j10
-1143b61o1J9j0n4P5K73J35K24L02N2j15r0q1k38j77K2J34K4r6j24k1L5j5m3J05J60lm6j19
-1114Fk26j69J89K57k02m17q6K50J68j45N0K67j35k08J20J87J11Pp9j37l2J45J18Jj06j50
-1088b16j48LK82M24J33k77M3J71k69m53j42J83K01l1r7jQ3J74L00L23j16k66m08m74n4L55
-1062b77J75LJ21K48J16l51l00K36K72J32N0k62j79kn1k64l92p9L71L10m5q0K11J46j82k8
-1036a01K03MK8J97O6k19j46J26J14n1M5N1r9j82j30J09N0o8J44M5k62j37J15K06J3j05K8
-1009D4q7k07Q8L85K10j23l35j30lk5N4K14K2k4K19K22j35m29l64oJ91J15K4J63K09r4k80
-982h2k56k5L77K97j90m80j26K38n1j16nj4L23N43J62k50k65r2l0j46r3M9L1qn4JK65K78N5
-953C36k12l18%J41j64k08j1M44M72j75l39q2O5J56Q9j32k61j02J66n3j80J32J86J15O5J7
-927A47j24j14j03K7M5N7K3L9J59k09l21p9K02J91q3j48j12J08L42J86n8j57k32j55J10J91
-901f8j13k13J47L50J48j86j50o3k36k27J29K44K01K90J05l4l6j42j8K61j6m24j89J58j4l08
-875d04j79rK33L37J95O1n6J8J40j01m12OK80om8J26J08j21p5J06j61l73r6J79P3l7J10O6
-847d0n0J1N4k9j31q0Pj14OJ33K0K10J12RJ25q0k22j09n3q2J21J70KQ3K53J28k50j94n5o5
-817a10k44l4L49K13P5N6R1K13K5k11k70l21k61n9N1J32K58J1j47J1r4R6K72L2k89l1M11K17
-789D42L8j40k78r8P8Q6j16j65j72j14J73M02J53j98k00k09j03J71K24K44L6m3M2j0J14k01
-763A56n14k63L2L79K39l7K4J69J05n6O1l0k05q2o4j79j7K53K60N9P0N8o8k45o3K07J10J22
-735D81n0l86l52q6P9MK6J76J12j7j43j31j79j26R4K39K56p2j72K06J18k11j44N1J62K47J51
-708C33j17m5N9k47j66N2j39k46m1M47M77j02m13k25R0R1j68j39O2K53L04n6l04J00K82J66
-682C08p1j49k84j72n0Q6O4j47L83O40J03m22m10j61j02k6J80L99K5k22N9K87R1j54j56J7
-656A16O1r1P6j7j49n8o6r8o6J48L21J12j64p2k5j7p6j08NN8K8J57J83J8J12J4j60qO0j50
-626A44k44OJ36j28p5K22O9j19j06j4j1j4N7J29R7lJ9m0j50q1K0l0k0J80K00R8p6j20j36m4
-596c4K48K63j16l61l06l8J9n8M8Q7L5J92K85J60n7r4M3j61j25R1j11k77k40j51k9N3J28J81
-568c25J59K21J90p0r4k06m37l01J77O15L42O9Mj04jj02k58OJ83j3o1O2J01qk9J35r8k62J17
-539A2Q4j91q2O9Q5J9j90j88L2Pp3N5M3PL8J8K2J15J10K1k2K20J68j03j35j33q7N1J44N2j39
-508B9j81o2K8J8R9J90J79J41R5Qk36l58n8M0j53l17qK43p8j49J36L83L39m1j70M3K35K40
-480F35J18n6j27j86l10l01k43KM24L64Kk3M0l16n46p4L82L10l26n45K21N90K13J06K44K1
-454F19k17j49Rj48j46M2J69o9k29j3J60J05O7J9k09j74j9M3o4l70k36N5K34L03J48J07J61
-427A98m4k27j74J34L69R1j55j41r0j55k2K08J97L1J4J24nj11o6k1j87m51m21j9L74K52k7
-400c24K24K35p9k17j48j48K07L07P9qK9J12j72l56j80J51L98K13r2j36j40j99k84J6N37K95
-374C20j45j18P9R2q0j93k01r6J68L82O5l42j59L93J42k50j44k3l6j46oOP0K98R9k28j75j01
-346c29o9j6P6J17K23L41J67l04r4K90Q1k51m45l01J16J52j3J61K17J95Q0r5j50k27k61k60
-320e99j23K43K43p1m2J39L31L59J64n4q8q4k49k71r1M9J03P6j25j39K1P7J53Q7ql5J3J23
-292B02l2l7r8M0J60j2k92k70J27J56J4pq2j81J12L53J42k17l97p3M01M81K26j53j87R3K88
-265G57N1l08j54J56j14m60k15J62J26j92p5K56K72r8l38k8J37j25j4L53K68j13l3L52Q9l18
-239C94%Mk36j61k60k17m4L38K95PM6m5j50j93Q8L56O9j18R1J85j20l07J42N09L80J8l60m79
-211B32k66J18K27j7k43o7L3j64k1l7lK50R0J2J28J11J72k0k35R5K46j87l08j31j6l6j25o9
-183b31K18L29J28k17m52R6M24L2j66rP6m8k50j04J30J4k0j44k38N7L87K48k0j08MJ42L6j97
-155A17l60j53J92J17pQ2n6q0p3j47J16J69k3P9R8K6K66L36j85m38j52Q0Jm5l6Q9M1k97L2
-126b11M16J83K11K15l84o39l43R4K46L2j7K62J81k38k33o9M1O3J10J28p2o2J89J46J36J54
-100E39j28k24k17k76m5L66K02k10j62r4K9J26Mj43k35J8K78k7k51M4K80J91J68J02o4N8k46
-73H3o49k79M10M86K87J28J6L5j67k74M6J27o0p9qM8n4k12j21j41j8J46j17pK64O8l7L4j27
-44a72k01Mn0J03K27q0j22K24L32M2Q0p4m18j56N5j4k7j74j66J7J44K12K28J80K16J60j17
-17D53l01j19K7r1n2J18k1J34K01l52l94J02L05k1l23j09Q8K37K38n2q7j4k4K07J15k70r2
9i7K62K84r9l71l30m3K55K43K3J0L03j58n62n1M88J21l57j67N7J31J57m0l3J08K8J18L01J
37E82n42l79J82J05k84j96L7Q7K73Q0l1J43lj01R6J25j38j85J02Q0j07po0q0n9J01K45m7j37
66a18J71p2k46p0J8Q1N5n5K5J83P1n0q8M5J98l6r6J24L5m0j37k11P0J05N5K12J98j38m43k76
96d30P2L06J9j89j61n2J61J44m9k10M0K71j26j80R2R6L0K42K75q9p8L8J75J2j59n7k28o2L30
125B33J20j98LJ43l6J01M1l11j28j7j63M6L92K49k35j48p6n3K25J68j62k65j23K2Q8J33K5
152G4k13m3J37M0j67j17J55J91k61l42r6l1J10K90K73K78J21k55j76m4J0L8J23K53P0n0J14
179D82p6k67j4L1L5J08o8j46K8k9l48q7K61M37M73j38p43m26Q6J99J47J21j8k43j49J90L13
206A59k4k90r2L3O6K25J25k68k89m1K63M71L83k8j55k19l15j77l8k38j35M49N02J18l4n9J0
233D02k41k39J25N8k65j38K20K31j7l23l30J85M50K22l20l68N9K25N1k59k60J71N22L17O7
258E45m0k43j99j20N1K76J35k25l92k68J30J95J69J07J54L2q3M3j08p2P7j29q8K27J41k2k89
285Dl62J05K31%m6o2r8j9P0j48k64K07M90J00j05O0J99P9q7j34k02r1J61J45L4n1q3J91j2
314C12j78R7P6K7o4n8j69l11j94Q8K00J83n0l21j98J74M11L01k1J25K74j35l09j50l6j80j27
341b33K78Q3k86o7J33K4R7J93m4l74m13Q1L88L17K27L7k37m13j94J71J36j56K5J52m2j78m
368b99P0J0K46K69j92o10l08L62M04M8j70m4R4R1o6k57j00J92M14K17m3r7J02K01j87k48l9
395F0j08n6O3J73K98N0r6q1j43j28J22J64j73m10p3L33j02l71J84M78J47m97o93j62L35K38
421d48L8K63K98l0q5Rl3K0m9j09o6M8K00r0j13LL6J90J87J59J5K8m4j24m4l3m3J18J29O0Q
452D98R8j12m10k94J87K69j26l05k41j2L81L56p4k73k02j15j02j14N9K05J7k5K70Q4k61OJ43
479i3oO5J99j11k51N7J17j15j59J50J84K7j5Pr6j67n0m3j30K09L12R9q7k84m9K37J67K39K67
508F80k15m58q9K33Ok81n7J43j9k40k8K70n3l44K0M15M08K60j15l44j14P0j73k21j4J48J56
535D4J68J15Jj35k54J30K39q5k8j13k40j0O8q0n6J63L63R4l57l91m0L55L41l5j69M0K18j5
563C31k71k32k91j94J88J83o7p4L28M12l2l2J81J66j10m32j80K18J2J5J07j61p5J78K32j43
589B57l60j23J68L34L41M1k20l63k46J43K33Q1q5j97PJ28J20L9j20l2J5O9j10k25j31P4K55
616I3Q0j65j24j20Q7K50P4k10k64N0Q1n8mn4J1N2J9J44J51j70k12q0q2J92M91R7l24l65j30
645d90J5j85J55L97J24o3q3m6M0N2j95k32K76L08j93q0J12L28M81o0l79J50J8n37j56L94L54
672E05K2l05l13k2R9j17n5K30K38j02l98j46K68J00j39o1J47K0j92R4J51j12n7J63N7l42k78
699e45J29M3k31P1J96K03K42J22j63m3K42K22L9k9j17l56j01Jo6J41Jq9J86M5o7J38j33l60
727b79j44K18J49k2j75j83RR8K39Q9oM3j63K5L91J75j23k80j68J24Jj62p1m2M8L7j28j16J06
756c10J09l6j21p7J22J74j5Q7O7n9N9J89L14Q3n27p04KO91M77l38m89j50J8J91L24J53M0j7
784B57r6P4J3k21j40j5L4L48L06j71j50%j56l11k00P5L05J70M3q5j86R3J59l5O3J54r1k84
812d7k49k91k0K67K50L2l48k12J48M91M67lj47m3j39k44m9Q1K16L78L79j32m20q9Nk46k5J58
840A68Q1j39j17R8j31p0K60J64o8k28k20j10J16R6K0N4K1J05J20j12k35j31o1L05M87M8j92
867C29L7J41l22k97J23J30j66k33J03Q3j25o4R7Nn9L2J07J01J6m2K3j5n4j45k53p2Q5L10N71
896D46L90l63m36Lr2j52o3j2J51J53o3k32q7J56K01J63j1l30p1L11K8k63k85r9k8rL03M76
924A85K13r6j27j01J83R9k22j30j11j20o6L1L16L83J75j88m00k91rK74K52N9o1K1q8j53J3
951D1J22P0j19j02j25q8K21K41j59j56JKk18l63J32M99L05r3k84p3K54K86J7j62k10j30K5
978f6K29J89K0j36k12r8j04l11j46P5J93K33N0m4j6n7J45J92l55m73J78O14J72j64j09o2J30
1005F7K56Mj71k3J73J20j7j80j16j2q1J66J67l16l38J34L60o0l29K28N17J40m15m92l20j16
1031f54K30K39p3j38K8K15J89Qj80J19K59N4N4j13j68J12K68rl98j35Oj55J59L83J32k04j65
1058F3k37m26k38J75L44M18K42l23m70o0K18J43K08K02Pr0Q8l1l75l3J77j30q2M9J02J95J5
1085A51j14p0KJ43N4n3J40K13J02j14m80m38l0L29L26p2k55p1j63o1M20K83q4j5J71O6q5l1
1113B64J39P2j50j61k04r7K8O6k9n4J07J43rp1L5R8j74j88MO1P7M4J1N0o9k52m0k3K0J59K86
1144A43L17Q4m24m91K9K36J38J16M4j84l73j16K49J05k11p2J89j18k02J49K79J14m2k25j02
1169c68R1N6J45J91m8j22J26K3j34o6pM8PR4l8j71MR8J51J79j76l83j95o7j0O9j16O9L07R1
1199a52j11m3r3q4O7J49L28K95j17j73l1O3J09k24j88Q1J9L6J22J00m0k17j28O1K7P4J55J39
1227B24Q1o3q0j1JM6
1233A98
##PAGE=	F1=28145.149760674939898
##FIRST=	28645.762274810000235,	12655.339635440002894,	-0.0018628753023222088814
##DATATABLE=	(F2++(Y..Y)), PROFILE
-2861B24j48j86o5J46J86M3M7n6j36j1j24j29O4J28L9p3MnKJ8n8j0j13q1N9M6J86K70k6k95
-2831e4r0J43J30M2j14r1J09J09j80k58j14k1Q2J84l0p7K8Q2j15k62K03K57O7J66J94K9j35
-2804B84k32k83p6J28K39L2j28j6o8k62J48L17q0j90j56n5Q1J06L7J12L8k74j64m8K2K87K97
-2777I6j63k37k6oj79m1J17J29J72j7k95j03J28K15K02N4n9R5M0j65J08K56k26l28o3Q9j4
-2750b21j32pK66L90L1k81j09J96n6l27j3L00M29J58k61l14j20J2l3j64N7J34j05J49L25r7
-2724B07j58L67L88q9k43j53n7j75k22K3Q9l6o7k4J39J67L0m7k19k27k07Q0K37R3k5m6R4Q
-2696g3l35j27L10K54O3q0j93o4J37n0j00J87M54J44k76j69J29Q2j81q7p5j74o0Q2J64k8k11
-2669b77j17k1J78J35k79k30J18K27L6O1J95J32P1L4p3k79j90L4J6N6K19J24j24J7K07r2j45
-2642C3kL4J27J80j43l31M4J71M0J42K6J11J93o9j14j2j77m50l36K32M43L19l6o3L2P6J59
-2615F29j38o23m57L47M46j20j94k6J08K9j20n6pr2l01j32K63J56l8n6k8j0Q8L2l8J81J68
-2588A1q6J0J76nj86Nj8q7J03J56m9k61l26l2J88J50%j88r2J73N8j59m2K47M98L85j0k16j32
-2559B71K0ql4M0oj68k08m0J31J77r3l33k04L2M1j14k24J97M25Q1j58p1J33K00k14m47k6J21
-2531d79Q7J99J06j01J01J29M0l9k42j68J34J49P1J01j1J7K52J33k13r5Kj09k9j75j19K69
-2505A0J00l65j67K06L73K39j53l29k79J3K03j34k32J97K77K24J08R0j9k31j72L2L7jJ35J61
-2479C23r6j82p4j84k44K4J12j3J34N5j00m1R6J31P6R5R5k4j63O6K34ql22k73L9J15J49R2
-2451A12j84k09j25j04N2J57J45k9k89o9K18K59J63r7k34j63J87J64j19PQ8q3J06P1j63j41
-2425b80k43k25J06M66J54j47lL1J41K74J34l9q6j98k78k19J6N9L3o7n6J26K57J77j1j75k34
-2398b87K32L93O5k84l84r1J18N4K2J18j10l02J37K82j40o5M4J71L03J36P6J65j22l26K1M4
-2372B70k88k47rJ67J39J13Nk89l09lL5J0J38K79L99o9m34j19j08k70k1K79L31K17j5j0L5
-2345B26k44l58k18J08L41O5j53rJ86M9J8j1j39o9j6J87K41R9N5J34k7l05l58j74nm8m7J70
-2317c02J43o6L1Q1j56j86L51L85j37l23k86Q7L72L44R7k93l10p3j14m6L8Lm5P1K37L83J91
-2290D77k91k76J54J48j44o8j08o4K14nr0%N0L5j88r4K99J73l29k97J68J27j64j50J16L32
-2264B5J04k44k4O5j85j55M2P9K60J71P4J37P6O0J50J9l10k14K31J64k80k94j39j21P2l0Q9
-2237a78M05K04l93m74O8L93L44K20j3k36J9K29q8k17j05j91j72M2K90J30k40j31K85K37o0
-2212C68n00n79O4K73K8L0R0r5j24J19J92J83M9j47K5K39J17p6j2K8k74l03mJ76R3K25L11
-2185D96j64k38J37lj37n5l35k29P0L8J69L44N6j81j14l1J2lL3Nk15k99j02J73L39K07JJ12
-2157H6M62L30l63n97k18n2j6J44K62J13j13Q2K64K5k56j93J0J6K23L55L2k43l26l46j5N2
-2131b82qR7j29k02K22M42K46p0k34P2K85K3q7m0j68j89j73k07n9R6QK1J25N8l0L4J06O7K6
-2102E0J28p8l39j94J40M38R6j65o6l0Oo8P5J56N3l3k58j82K45J57k03j12J26J76K05j46l88
-2075b11j23K48K45k7j09o6mJ81J04KM3Q7r8k93o3J17j23k48j31J34M88K41k16l12p0J94M76
-2048D66K55l22l95j1J76j19r2l3J44J53n6k14P7J20k66j19J14K88L38j74k50p8j26j58j3
-2023b95Q3q6l9J12mlK7j10OK5Q9L24R7j9L5j18j68k7J82L09j10l23j08J49N9j86o0K0j1l3
-1993a83p7k6j46n3K01J61J9j46jJ24N2n8j11J17J3J22L05m2k11k48k33j59N0L19L38J08L3
-1966B68j71j56J29J7j83k80J32K58j20j39K51K28L6K31J2l37j69oQ3j33k63O2L13J5k07M8
-1940h1J28p7j66j5M4L42K26k15p4K46J41k10j58O4J99N8l14m05M2K07r6j0J72J46K0j21J0
-1913A03K8r8j19m1J77K9J59L47J12j27m05k92r3r6K4J43Q2P0K76L70q7m48j48J22j38l53
-1887d03o4J44K4J58M26K71j87k56MPj50k87j15R4k04j94K57L99K35k7k89m3L17J15l3J41
-1861C40Q7j70k43j19o4p4J03N8k71j67K69M92J39l26r9K49J53R7kk23j77n9p5j34J12J73
-1835F9k04j52J92J91J66J03j35l66l21r4P9L55L76m3k92L4L33Q5k13q9O1o8N5M2l03NL52
-1808B18K49j53l52j9K0j12M2J58Q1M5j20q9J22L5qJ20N5k51k50r9J03K18Pk04j48J52K03
-1781B3r2k93j42K60L78J56Q9J71J15j96l69l75r5K08J49O0O0k01l44J8M17L99Jl72j46K54
-1755A33L2LJ68P9n5n2o8k74j52K50K12N8J73K6k31k71k40Q9K57j88l63P6K17kj21r6J29J66
-1727d5Mj25k57l48J1L45K49oj65j90K22M76M2k92j53J60J59k56k35J08K42J23Q0K44J83j78
-1701C98n35m04J33M06J24l37k19o7j4L25N04K43N2k70m52r6J50J04K0M7j26k38L9jq3p6O0
-1674c13J97J08J79J95j38l21j00jJ01K74n5l08l7J43k3k30p9J69K35J69K61J7m03j37Q9O1
-1648E3K5q5j7o9P0M1l7Q7J79l7k88j39K9J04J47P9q4j26j07p3O6J98K08j13k60j12q3o0J76
-1619b28M74J63k76m53l43M2L82L38N2m9k67k43J39L86K40j49N5J94K6k9n9j93r4O1o1j91
-1593h3k19j12J94M20J35l83p8K86k0j45j17L4K03P7l1j1m1n3q5j31l2J41L17Q2j2o7k45j34
-1565a10j66m2J25J15J9k3k1r2K41L04M8q5j52q3J4j67l41q5K45L04J95L5l4j26j96JJ76q7
-1537A2k71j44J07Q3Q9J3O0K76O1j02o0J8K8j46j75p0PK45K49J24r0k71m7K06J62J31M0k59
-1509B76j55N5j48k18j9P8P7j3k02j84P7M09K19k9nj01r5O7l5q9o9j57k02J52L06R5lj9j25
-1480e7k00j8K33J37j82j61K66L33o0j18n6m6N0J23L1M1J14p1m24l58k4J42L09J97k11j98
-1454b08j4k3j21J18K01k6l3O1J77J80N6j06j70j53n3Q8J69J89q5k63j41K52L18K88J74k11
-1428F64l65m42j83K21L86J17j68k25k35J27M88R6l77l42j91o3J33J71Mk35m2L07J63r1j85
-1403b67o0K01R4j27J40J72o3k17q5K5J3O2p1k5K38J41j02j08J03K49M2j24q6k2J23M2l6L5
-1375B87m2j50M4k5l23k25O2K3j38J10L71L46J08n5j47l02l09j75N7L08K34p3j58j44j35j44
-1349e95M1K01q7k47J17N54K78j76j69N0J6J08K88O0p8j65j88l0j30k0J99J21q1k31j93k16
-1323e73k12J45L37J78q8k17L7L78L05o4j97L4K10j95l65n6K05P0j50O5J2r3J73K86j8j19
-1297H8J5o6k06k5J53L93K56j05j25M9k01n67l25l2N9J46L91L70J3m24m02J9K84K06K8k7J16
-1270H1j20j69q3R1L82J70o6k98k20O5J55J62K39J09j21j81KL01m0l65j98j00P3K21J54rj56
-1243G9k28o5J63mk1O5p5j89j35P2R7j29j07J15K14K1j57LJ5m9q7N0K42j53l52J19L67J72
-1215D3j40k48p8K25J82o4p9q1l2j33k34J72M64L57J33m2q4k66r7k6k58k97j01J81J74K09
-1189a20J44m3J19P1r1N2p6k32l0L05K71L2pp6j31J7M1j21j57j21j28K2L17J83m5P6l0k21
-1161B1o4PJ21K27Q5l5k01k31p8J71R9l84l32l6J98K68O6j02q5J8K3PP3K30P3J51L04J08o5
-1132F37n1j10k72j82L0J36k4j26r5J5Q2Nn8O7J30j2n6j27j89j04K28K53k66m90j09K66J74
-1105b48j40J5K11r1j38J26J40N3M4j6j65j24R8K03P9j29j27j03m3K61M42Q6l01P3J70l03
-1079G3m49o9K41J53q7n9N7L4J01K45L25p4k64m24m76j5L92J60J2J80L18J41m32m25J93L70
-1053B21J76pk64j56K0o3k82l70q2L27K53o4o7K34J87j71q3J59N2J19J92J4k03p3J18N1p5
-1026A63R1J28p6k16j94R7M8r5J07O1k02j18J28K58K5j20n2j81j93J42M12K27p4k74j17j0
-1000c5m9K6J65l4p6J55K28j00m09k31J16J25K9O4J90J29j71k60j83J5M24L31j98n72k34K08
-974c47L5j1Qo3K78N48J72k82k70n3l9j64q9J00P7J5m1lK49K39J3j90k88n4O5j58j23K6L64
-945A4L56k17l18k2J32J86P9j61k45r3J15n1j67Q8K03J59O7J6q8r8j19M0J01Q1j8oK07j38
-917A03l16j29J43J09j20j67o1J41K64J31o4j54k04r7J72K94p4l45L5L58J66k10j47k6j95
-892c93k22J31K75K14K77M7p1J7j04m3K22L1l51j96R1pk89k50q3K36M22K64O6r4J3J55q3l98
-864a23l3J96m5k7J75J16j57o6J15j49k95n6J64M9j3J49L4j41l8J18J1j27o7L2j32o7P8M1
-836b58K96J42j05P2kk26k41j29j5J93J73K4J28K71J40k48j60k7j07k58j4L26J88Q5N0N2K00
-809E50J8k20k40k78k45j02K3J86L07L1r5j0j25J57K69l3k82p2L37K03M4j27k94j23Q9J08
-783G6p6j24j69j51J47M10J78j72j86j93p6J73J58J67l0m7J30O9J53k08n51k68M6M33K39j15
-757A3MJ72Q8r0J2kj60j02o9j71n5K13L07J61Q2P9K1k41j97O4Q2J78K0l01k65j15l0p0K3K52
-727i7J76oj65j76k13j80P0K80K59n8j02K00K5k46j43P4J77J83J67l5o6K9k26k09N3j05k24
-700e58J5M58N07r1m20k07N2M2j54r1Q0K04K52k2k13J28K56J42p1j48k98j70m5J10O3j76L33
-673b2N43Q2l17l21j52r3JJ91M11K3k65L4K65R2j59j96l4nr9J46Q5j44j44r5o5l2J39K87J58
-644C14j05r7r3j9k6n7j2m7o8J42K01P4J43J7j73OQ3j83k68LJ17j14k7K39P1j18j23kL4oL7
-613e7J26J48J5n6j00j26m4kl4KJ91K41J67l6j89k55p1K32J91j46l36k36M6P2n7qQk1J47K60
-583G2J91M3j8J1j33k0J14k01l84k19m3K3J1R2J77J21J54K17Kq5k43m37k45J65N48L61J71
-556D45K5j94q6j04k28qK24M5m3O1Nj11j1J48r8k32J54J44k08j54R2J32lk32k08M5N6l3M3
-527c34L5L2N5M0M5J01L9p9n1K72J67j12j08j09j10M1J28L0r5j73j19K6O4P4J81K40J76O8
-499E24l4k11k92k4K2k55m18RK89k5l4J77L11K87Lj45l3J73K18J43k4j43j50k57k92k28M0
-472c69M34L01r8o2J32j94n77k02L40L42k75n23K23N84K16J17K59L7k16j52o4k33r6J17J70
-447B11r0k74o6J90J97R6l3k99k65MJ41n2m15k06J43K94K75O3P6J67K2j52k26PL35J38j27
-420A54j41j01j66j7J91J98N3nQ6k4o2m8l2j40l84m06p0L36K84J1K23K10r4j66m6j17J59K41
-392A27pn7Q8J56k01l84k09J30M00K02q0q5j28k39k77M5N08L03j11j32L5P1l0j32j74j15J39
-365a57L20M1k67j55L27J42k12j14Nq1k34l3Q4J81L20Q2j92j18o4r0p3J0P3K13L25J44l04
-338A73j02L16J54k10m66l98J12K26k7J12J94J93J06p3j71k94k81k12n1K96K12j46o3J44L27
-313G1L58J81j11j24Lj70k74q5N1J05P8q7j03qK9O5Q3R0L5L1Q0j13j15p6P6J45qk28k36Q5
-283a72J16Npn4j46J31L40R4k94m32k0L97M51K97n7j71O3L04L7l52j64K03j01n17k50J39O7
-256i3k01j3K86K40j13l17pJ19j61l9L50K76j12k1L79P5l08K9Pk72j71k27j88J2L58K35m0
-229H3L9k3j09j90R4L31L6k6J74J64j10k71J17M38K77q7l92l93j99R2K09K1j78k5Kk30j1J7
-201a50K5K36N7l6J13J43K06K4j97O3J53k57l20p9J3j1j07j06J59K90J55q7l77N8M08J7k01
-174A92k2M6l0j96p4J27l6r6j82j84R2L34K07l2j00O9J74L2j98l36j62R8J00J9M9k2m2j08
-146b81j33J81K00j3N1L1l6K67L83j48m22j79K8n4q4K9K14R8k51O8L41N7J45K71l36o74l09
-119e56J79K38Kj8K80J40k77k19m3O8O2J07J07r9n4J90J02J33K39p7k92k86k40L4L85J90k18
-92G7j52j06j3O9o6j35j39L1K13j0k02M0K58K14J58O9m5P2k42o33k27M31M23K14J42N6J6j55
-64C58j96Q2P8j07n4k2k5j11k67j25n9N5R1k18kM14J53q6rj01j61J3j15P0L00l5j37J81K73
-35B38M4J29l3m45k50K4L9K1j86k12J7J47J56J48J83L06K06j12k80j42L5n1r0P0K5J90J70
-8C47l31l35P4K67o4l91j31J19K63K78J0j06q8p4K29J95j98j04J80K33j06l86k92M6L11K46
17A92Q0O3K29l04n94M2N08O5l59j29Q8R8J21mj2R5N5J75L33j5n56l81J35O5k72k12O3J33K36
46f2Qq7J53M4q2P6Q8j18j04J18%j04K7o7j19j12J08K64j9j36J56o7k26l7L8Q9K2q8J1J64O8
77Fm3j02J9K62L0j32Q9J9n5j09j62L8M5M3K34K54q3m19l13L2K66j6j83j38m7K00J60j7j15
106b37J1J53q9q4O9N0L4K07K19j10j49k0K06J08p3n9k77m7L34R3k51n1J50j2J07J43j85j68
134G2j37j80Q4M37L13k01j68j37q1K32J58j71k61m3J62Q6j4n5k25m3J04k4j30m6J08J63k06
161b03k92j19q0R6K69K83L62K45k21k37r5ML1J59K71M7o2R2j63l39J5J47R6P4j77k32M4j6
189al73o7L04M33M50p7o90m54L8J98J82J51j7k26j11K16L20ol17j99%P5K29J61k35l14m9K60
217a19M65L91l5j30j67k93j86n9l04k45L88M69J50N1M6J13k57l44O9R7k08j43K22K50m8l79
243b06l34K04M40J83l77l74J20K90J27k22k92J50M59K81J19l4k98j99r6M9K77J24k32l43k51
268d35J06J88J42J23K02Q5j7O9j58j62M8j11j05J56J35j5l01l25J45K07m1l4m4o7J4R4j53
295b54l21J96N16P7j25J22K34J5j29j25k20j43J88K20N0m3q0J77Oj93J11J14l9j46q4j38k70
322b84j12J60J48P7j07k75j29J69L63K34n2J31L13o1k77j69l1k32k27K82J17k93MK72J5m0
348dJ14m5l70l89J78L98K09J80R2j82l73j64K21J58k04k2J19o9j33R6J18k8J50K02j98n88
374e34l63K85L99J09q6m6M3J17k5k65j35J60M37K58n6j10O7J48j52j77l5j03qJ05J53K92N5
401E33j89j15j08p5K20K07k09m86j46L17n6l35J65M62J47n16o62o2L51K18O9K41J99r8j19
426d7K9L6N6Mo1n7m3M3j16l9J02J02J36R8J55K9K3l0q2kj03j87O4J86J27K9R7j46m62k59K63
457e5K83j27k96j94L8L36K69r7k02r3q1j69j69L0J69M8K4K49N8k57J2J64j0L2J52j26k67P2
485b07K00o6j23J42Q5l8k0P3Jj59r4p0j35K36L17N7p0k17l1J94J18J82J71k71m15K0L27Ok87
514g4o8J26Lk55j08K30l0l31N3M93M45K29j10l08j07P4j78k78k3J91R2M8Q1Q5o0k32J04K40
542C32p4n6j75k84l8O4k4j6K24M11N8l83l61J2L63K80j26j72J06K33m6k47k21l44j98K28K10
569b44n8o8L18L82q2p8J91K11o5m54j92K33jJ3J11j65q2J61K77q9l32j03J32K56L32L3k33
596D04l20j95J22K33J14p8k06j6J08P2J6p9k0j0P0n3k02j54L6K18R5j06j07j24J21K80P3k17
624G5k62K0N1j14q5m3Q1N8j9R7J26j57k30r3l5K78N16R4l25l29p2Nk29J11L73J54o0j04o3
653a81K0N3j88k58K47L19j83o6J82M20M77q9l97R3l4m88j12L47L24P0l20l30%J10r7n7K05
680F7K48r5l88r0K65L5j82q0J64Q3j68L5J07j77r5K05J07l29k95J91J54k31M7K07J41J70Q6
707A82j81mK88J48o5m8r3k81o7k5q5J17Rm4J92L7p1J18j15l42j50K35K12n2k48j85N2J37K22
736a07J24N7M9j52M6M10J55k24l46j53J09j7j32lrrnj04j16J13J17p3j49j09J16K56M0P0J14
765F8J6M4J49K91M8n72p31L3P49M89l51n19j73K0K05L65J50nJ0j02J7J2k25j49j4J2M01K69
793E07k98j65M6r1k11j19O3K43J81Q0n5j61J6M6k6P9R5j01k51k36k61J9K62K45P1l27k78J05
821e22M20L54N0pM0j20k62o9P1J91L32L54p2l99r3M8j66L1Q2l8k05q0J92p0o2K23R9q8k09
850B5j77r8O9O6OJ9J9J20J24q6j87j61j44L24N53M8k72mJ68k88k71J58J66j46k22Q2M0j70
878b39q5R9P1M4J3j4L8N0j4J7l9r3j54k06r9k0K99P00N20l13m38j4q7j15j06j33J15J79n7
907h1k14q7J47K35J56n6l11l0L35J3k99k92r1J2L5L50M98J30k14j01KK31N6k78j51j09p6m3
935b33k2K07L24K06j57m30k84K8K56K37P7m5K9m8j11RJ10O4j29r1j21j39J76K53p7j08j20
962a39m4j07k76J50M93K90j26k73m5J96K22J0j39j98p5R3K33J44N7o5k21j53j28k97j31N0
988d79J45K10Q3M7n3j47K04K98l58n64R5O08J80j86p8m1J38K32n9j99lK05J02m7j91r4kj50
1016a04R7J78k68k29K52L35j32l69K13N26J84l75m49k68j25J64J81q9j25P5K18J24k7j65J39
1041c9K55J6Rj00j20J33K72Kl45j02lj53J53L64J28j66j75k53l64k21J42K81L68K97k35m67
1067c23j10K02J94K42J20p8j18N7k0l41lK46j24j40K7P2K14J17l9r8l5J55L5j37O6J74P7p2
1095C60l94m16m8K77K90n2k00j7j53j01L95L15l5K9J47k0j32K5J77O5j68k20k51p3P7Q1mn9
1123a05J05J18p5j05N9J94j26k42n0Q7J59Q5J1J2j07k59k7k4p5J01L60L54Q7l35m69r4J70
1150a91J78J82J02j70m26j84K33J46k01j42K04k9j89Q4K49J37j1j70p8M1J0J42J84m7j38J30
1176D6Q7r1r9r7J1O5J80J9j81m4M9N9J22j29k92j21q0p3J8j17Q5K90M0j13J3q6j24Q1J89L03
1206A0K53q1r6qL9J01k26j87O4kL8J53J24k9j72n8R4l1j9J33J72R1q8j02k5J0N4
1233B12
##PAGE=	F1=28115.701965725820628
##FIRST=	28645.762274810000235,	12655.339635440002894,	-0.0038685856852680444717
##DATATABLE=	(F2++(Y..Y)), PROFILE
-2861B12j38j47m9J89K16k4o5r8j31O3n7j52J7J11Q6m0Mo4l1J9p2k6j01n1J21N5J65K75j0
-2832B77k97r7J33J46P4j09p0J22O2k47l11r6P7J47J03j68j16Q3J56r2k65J66K08O9J48J55
-2806B58Q1m6j92l18j18J20K78Q7j31m7p2k31J44K63q9j81j42n7P7R3l6N0J14j85j68l4O0
-2779d22K85K79j20j56Ln5k47j21Q1J40K13N5k73j78P7K47K11K1o1P5L0j17J90K95k62m02
-2753b12j63M5K1q6l5K29L94K9k42p2J93q0l19pL36M79J46k40k91j71m5o5j70R3K29p4R1L21
-2725C34p7j31M05L18k35k91j03k7j93j91J38J66r0k09j05J98K46M6n5k21j82j49O3K21O2
-2700f2r0o1J00k1l21j00L05L09J09p4j56n2O2j18j28J54M26J84j96j32N7j8j23J2j15k40
-2674b89m4J45K27n2k74r6J6J62J26k29j88Q9J65RP3J72O5N1Q4l2l21k65kO7J56K54R1j45
-2646A5M6K35j06k06J1J10J22J44j53l29L2J39M0J57N7J37K12m7j18k7j73m13l06K30M50K98
-2620E57j04j65K5J43J63k24o76m10M01M57j05k00m5J07K1j10kL6j11l29j04K65J11p4m2M7
-2594c68O7J01km8J75J19j67k3K27L2j59Oj05j65J32K46j5k81l42o7J86K21L4k28j08K13R6
-2567b23j78q6K34M45K94k0j74r4L3%m9K6M2j33j72j2J02J41l4k71j84j2o0j78k25K33M48
-2540a07J10j57p2J61J51k48m41j5J26R2K19Q2j01J45K03R9p6k59j23J34O2m6J04L8m7J45
-2514A79P7j50K5nk11o4j42p8K73J20l23j50K23M18L16j38l80k98l9J77j05k45K17L34K08
-2489B39N9O7j2k86k14P8O1nN9J03Kl5jj84k88k6Q0M6K20J7j84j00J9J28J36J35J37J2j66
-2460I7k7J43M4k35k82rO7J41J08j97j91r2j11R9K22J09o1k43o0J49K42J93j00k84k10J69
-2434c19J94p9M7J11q8M8J1j59j03k13j87J26M44R0k13K3R4J41K89J82m5j17k45k94j66M5
-2408c83M3M5l0n7O4K10J34k6j09j52K38L61N5l41m55n5K10P3K2J97p7l55J17K78j64q1L6
-2381b02J49L10J68O7J48p1k75J1jl61k78KJ61J31J40J19k28l72p2O8Q2O0J96M28k2m16j07
-2354a65o8k34k3K58K78J64K4Q8J3l35m03k38J13K99kj56N0K39M2j9l8j09J0Q9K22K04J41
-2327D44P3N3p3k81l37k13n4kL5J85J06q4k1N3j05j24L37L30j54l11k30N9K19K83J80k43l46
-2300b21p3p0k2N8N0j7J8K58M50J24l69k71J67J03j94j01j11k7K35Q2Qk3J7Kk72j61K99K50
-2272A89k54l17J09J57o1j15Q1L32J46l20j30M6j77j31L6R7K67J39P0J79J12%M8K8k35k60
-2246C6J26J87j59j75m8j06nr4R6M12J98l94m77L8L82L91K45lk38j1J70j26j78m8j77j93M1
-2219a10L20J83k44j99J93J81m8m92n80R5L18O2j2K4q5n9Q6J37K22Q4j66jK66J91k9m4k8l23
-2191e8l06P4K05N8K10K91j59j44J64q2k05m4k75k16P7K3J45L83O2j88p3j7m6r2m7k1j29j68
-2163e78n9J16K76J92J5J51N19L54l62n88k59j18l7J21K23J04p4J26K58j4k56j60N0L4J92
-2138B26L02K6k14k70k88m8nj5J05j25k27J82M32K85Mj81O5K71Nj02n1j98k38j80j79q4R3
-2111d09O7Q4J41km1K7J4j3J9K08K8l08j94J61M45Q6j71r8q7ok6J07J54L6Lk18k29J88J75
-2082A41j67j07J44J64J79j82m39j45K88K72n1p4L1N3J12j4q0L3J57l2k61p1M4k10k45n8J46
-2055c72M53K84j33k84j05J52M43K43l22m22l5K27m6o3k9J18J15o8k35R9J26l08j19R5K16
-2030C0L08q4j91j59j47r2nO6k3%J05N6M6p0k29J8Q0P2L10J20o1qj48j51L6K13K91j30l12
-2001e9p7J49K5k66r1R8P3m4j37K6k2l2J42Q1j0r8L5P7Ko1j61R3P0J77L26rk00k87k47j26
-1971e53P6L39L39O5L5j62k43N2L0j17k27J52K61j34j42K61K17kK01K0l52k30l1P6j14j67
-1945c50J41L27M3j55L6R5j03k12n5J07L82J60k73o7K96J80j99k32pJ88J12j94l77n5J82k4
-1919e4J1J61J32Jj64n7Rj01j23oJ90j4J47L70J59p3m16l54j19r3P1K02Q5P3K33L08p7l85
-1891A16j02Q6k02l22%J77kJ28L75K32j59j82O0jk05l51j35Q7j71j04K97L70K23J5k59j04
-1865a33K41J31J3J24O4j57k19j31j13r5J56J12k99k57J83M31J59k17PK94N1k9kj30j08n9
-1839A7p5j52Q8J65k01k00J34K07J82J11r9l55l03j9J91M13L57j48l97J6L71J16k05j02N1
-1814A63l5Q8J9l46n6L34K84j35l15qqj26M6J76P6K4j11p8Q8j1l5J44J12k40k83j14J08K66
-1786B7Q3j99j86J31J57k00l35j01K77L87J60J20K54R4k53l12l10j06J98J94O2J3k23l28L9
-1761c57M07M00rm21k06K10J8L6J90P7rk8j23k75j03L01K39M0Q3m5k17k07j92Q0K44k06l83
-1734d56M1K39R5m0j29P9J78L0j27l00l58N3L09J75j5j37j62J96M31R9k30j76J39J97k28k38
-1708c35J12K28J40J30J74R7j95m91l30J30L80J72l23l11j38J1L11M79K89R9k62m30m7J75
-1684F5O3n8J0j45k10J22k1j70l2Q2J11N7J93K42r8l09r7L8J10J89j96l53N9K80K6j97o4J43
-1656a60K24J32K34L8m07j51J35P5n1j54l8n1J02Q1JQ9J30p8k32q1k4N0J21Q4j1p9j61j21
-1628c03J15K18J60j38k04m6q9q5J48M31J68k19m16l88j1L39L18K4q5k15j71J74L90J96j30
-1603A81J45K65Oj41j06j18p8Mn8j52k22j20J87L76J70k99q4K14q3j86r7J12K48L3q1J7O7
-1576B00L1j36k06p9J11L38J56j8j66l04j17j18J6J85J47Jo2j14j58K74L12Nq6j43q3Oj75
-1549a83l12o4K58L10K12P2l5j41j84K3J77j26k77n8J64J02J24NoK12P1o1m8j0L6r2j21j20
-1521g2r3K11K11J13q0l18r2K70K63J57j6l32j24J27j15j78o9L4J43kk14k00K3L70K35L7M
-1494B93j46j14J25Rj25j02j58j94J56L13J38O6Pk56l37l6K42R5j90l8L28K98q2q4m6j14m2
-1467FJ08Q5J19J66p5m29l39KJ42K25J35j59j09lo7j62J23K42pk2nO8J46J11Jq7j61p7O1J21
-1437A59J51p1k39j12K54K46K56K32j38m14m82j35K20L04M2j48j64k68Q1N09J35l92m06k09
-1413e89jK13J76p8k64J8L69J47j02j33o0J44R1j18J50J97p0k70j62M1R8O3j18m0K72J73j11
-1386C6q6N2J35P4qpk6J01M1m4Mm0p2M7o3l22k51M6N3j36Q7L82L65J48Rj82m34l65j34J01
-1356d89K74J76m7p1q4j51j61J07K29j12k16J16M43K46q6j35Lm1R6L50R1j30k01k02j8j17
-1330a30q4J34J34Lj89k30k45j84J32K64J48Lj39O3L26K17n5j10K6R8k06l08q4J71J43o3P3
-1303i2l9j08J57K69K4r6Jr8k17MJ75L81K51r9j45M8j92n39l18n9M5J54M14M42O7m79m49j
-1275d99K70J73J0K0J29j15j82j18J01M10K13j01l62k28J06J90K07K99Q5k35k63k7K91l3l34
-1250Gj78j18N8K59J80kq7j56n0J22k3l3J7j09k18j49R1J14j51j31J34K53P9j21J7Pj54j65
-1222e07P9L06r3l04J06L03J42r6j59rK05J59r2j22o7k4j75k75J38M44L80J48p1q8k54j52
-1196g8o4k22k15n4J78J41J90J78m7M3M0m9R2m3k30m4K87K52l0k6Pp9l5m9j25q6q2j81k3L33
-1166b1K26pN1q6j53L1JQ9K15Q6pj86l30j83J89J75l21l15l5J89K66Q3r8j03J3M8P2R7J94
-1137A80J2O5K61J33j8kj25k89j80K8J26n0j28p2L3J17J9n6L4Q3%l2j33j65l6K52K22l22n31
-1108e74j12K68J67j28k7J43k5o4J11Q6OJ06M7k18k22O0K86J62j38j10q4q6K26M35N9l00Q7
-1081A61J44l21l98K9K84Q4j46k1J18rK4J81K95n5k48m08m64J5M13J57M5K26L43J45m83n10
-1055c99J72M66K01p6k55j36L3p2l08l32n9K65J83o6l5K31J94j46j16J03R8J88J64l8j69J0
-1029A01J10j0j06J10J93k5k35k53R9N3j32N8P3j30r5J31K99L9j39j30k55j64J82M17K31j6
-1003D06j90j02j1o2RJ17j06j51O5K12n5l38o1K24L3n8J08K19M2k56k54j04O7M61L62k08o55
-976b86l34J83J36R2K7j06K01N12J72k94k58rm1j70o4J66J08Jn3j1K47K10k8j63k51j08rj48
-948b78k3Q0K75K22k58k96L8J98J96N8j67k16j02M1o5j63N9K38K00P7L0n8r1j23O0J55J03
-921A90o2n0K41n0k92j95O3L9j30j73j6J56J66P5o4j48j52k2K19L68l9m56q1L46J84k20j47
-894b50J4j46k23J16K88K25K63J0r2O0o5o7J72O5k66j76M7kk77l15j50K20M78L26P2j29J5
-867B13J71p5l84p8J04r4K1K39J03k06p1J14j22j87k0J17J0J6J91K1j98n7J71M8j10n5L4j68
-839b52j36M3P3L47J50j90M0P3k48l82j97O3K53J83P2J65K68J27k30j08J3j23k59j4K63J46
-813A40Q9M5J9J78K7k13k17k29k21j41kK25L27N4m0l2j34K21K52j01k61j21K14J72O9r6k89
-786f5j31J02J28l4p2j56j93R9L83K02j17j41j60o4J53Q0Q7q3m8J86J24J81j80n29k51N0M43
-759fJ94k11l4J83R1j08k7L5r9q5o1j79j14J60L40K50Q9J02J02k27l19p9N3K33Q7k14j75j34
-731a53j18j32J6L08K26qj88k02k17k05M3K90K41m6l8J76n6k48j15Q7J57J20K02N1r7j6k05
-704a27k24P1p1k32K5M32N48l4l92j86pl8j62m4J23J75J85J1j03J32K29J42p7j57k82j42n0
-677b55J16O4k04K39M00N1k02j96j10o9M1K07M12J6k91oK09Q0j56k13q8p2r9K21J95j36k28
-650g4j07j6J2J26K10J83l4j29j69k5K5Pmj39j64R6J93J21J47J2j53M9J06k23k85kJ07q2K5
-621a87K37N6j11j39J3R0J2K6J33J78Mj55j66p8J7k3m8NJ76K88K59Jk78l78q7K26J35j52k96
-592b42j69J10J12n3o6o6o0J15K33K06J18M1j3j05O0J34k46m40j87N5O6m3N7J70P9Q0K23P3
-564B42o8k86m14j55J38M24L45K68N5k59j53j11j96j6K60J13NO9j13k38qJ60o9j66J90J82
-538A99k41k16J17J57n6k89k06Q8J05jL2K5N1P3O0P3R1k6j71p0L05J46j29o9n5j03J8Q1%l6
-508d7j50j60L2R8M1J61K67J93M1p1j79k02J8rl44m96J9L31N6P7J94K39K24K1j27r7Q8J61
-480C79J59L3j23q7j88k65j79P7L87K02j84q4K33n8n93l32K70L46k19m67K22N59K17J23K59
-455F87L7k15j37j19k79l5J69J45j17l04j27J93K72J11p8l54l27L3K30k7m17j61K17L20K07
-430g6l2N2J77Q0o6k57j22K86J95q3j52j17j59NJ58J55N1k6M2l8Nmm4j05l16l72j00K93L20
-401b50O5J97J55j05r9M4j11P8J62p8r6J38J85k02l82k16J23L76J55o2k3j17k67k43R5M63
-375a5K74p9j42l1M0K1p3j44j22J17K52J5j81j44K51J36j77q3N0r3k94n9J51K79L18M3j46
-348A64n6l4j02j03m2NJ77L02J33k79p8L35J90j79m68m65J04K86m1M2J43J79J26m6j66l24
-322a97k74j67nL22J79k06q4J26K98L54J85j72j46J02o8k44n8M3P4M4p1n9k2j6j3Q2J81J17
-294C05O3K6j91j63m5R9J25J2j60k37OO7J0J2j6r6J64L23L3l85m77K7L80L95L60P3j26J8K92
-265H94K6l88j67K32j05n46k60J00Kj84P1L20J84j48k74J8P4j98o2L44K86j02oL74L3k72Q7
-238C33J2l02j74j76j41P3L53J55r3J5Jm4j70P3K79QO4K50J30j02k12J00L38J44j94l92k56
-211G2j13N5J81M5j16K2k7k78qN1N3K17K0q0J03J71K14N3j35M4N1l10k95j0L5%q2j32R1K45
-181A37J74L3l06qL70J1k10l8nj4j18l2J01j03j78j93q7J43K79J78l9r6J09J81K1j93k85j46
-153c14OQ9M8j2j8%j33j13K30K02j5M3j1q0K49L85j19l83j84j6j03j09R7L30J45k10Q8K57
-125C49n9P3L14k75o93k63K63K13l1LL07R3l28j94J2J16O3O7N5j24l0J97M4Q8K86k5l32l24
-97a35j82J24L81J58k02j22r7m1Pj47j41l9N3J34K2j14K0J82K14J49L3l0Q2k28n94j75M38
-70b50L58J40J35O9j9j12p8R8qj55j3kq0j80l20j16K9J31K9l15L1N65K22j50n2o1j05J0j85
-41c84K4L55L6j36J13J82L6J69mm51l12J7J00P0k02k61L6J70Q7M4J78L78K36r2k37j68L0k2
-13hj32K0P2K24J31k77k46L0J90r5m17j40J44K78L05M7j39j52r2K63K73j26j28R2J83j10l74
13a84k40J05L19K34J46J18J49m16n89J07M62J2k99o4J10M8O3M5L0N9O0K37L59l2n51l66J01
40B3J9k64k01R3J53J80o8j31J83J01p6M2N7r0k5J24r6j11O6n7j57j73J33L04J5j34J23o7j99
69b33LO0Q4j1j10k4J20P2k2j20k7L20J16j40O1ko9q7j19Nj7K3K43K99k9l85l36oK37k5j61
100b80j12o2K18J74J6k5k5J6o1K4O6J4K2J48J72j08k04p3K27J88jm9l03l9L04P2k57j03J28
129H7J0R3K33l4j96k43j76R7M28L47j58j82j94j07K35J63j51k30M1K93P3j63j30k13m7N2r2
156a64q1M4O1J05j54k20j47j38Q4K52K74M14L48j81k87j40nK3K02K79op5Q9k26l90L7K42J44
184C84L0k52k65O6j6l79m3L19L89L99j0o03m56JJ96J99J76j5j95p2K25L02rl25k86m5R1K38
212D4J79j99l20n7K37M25L81k7r6j09k58j90p1l30l22L08M16J76J21J35J97k64m27K5J33j67
238f0j49K22K65o5m06l24J91L87J33l97l40J86L30J76j72l10J05L82K56J62m3l47j83n2L0
263b3K35J12k16k75k16Q5J85J04R5K20J44O9R0k12k37J5q9j06R5J21k0k92k52J74J52q3lp
291a35k1O6J25j46l65J54M84L1j40J69K58m2j62r7j95j71J82K43M2k5m7J79J8k24J09J55r1
318C54k09r3r1k14m2J93P3l6j61k05l8J64K81J32p1J54L44Qk39j88k5k69l16K86J77k71M9
345b53L57Jj44N5l1l51l73K38L97J04J10J42j08l17j24K70J75k48p6J09o0j00J55J40q1L9
371B6J38j72n26m02J99L73J54%m6jJ49L5k51j73J02M13K69p1j21L4R5j00q3qr1J5J28J23K55
400D63M2k54j08m8k2L04K30k39n34k07K93Jk79J22L93J39m77n79J7L31K02J19K02P1j75j54
426a47N0J27R2M0k1o5j37q8j08L7J84J66P8jJ24J7J9J5j2M7j76l26QK31K02L9N3j80m73k02
456d07L25K84j13k69j33J02K87J70j11j30K2l8k34k28j2J16Q0Q1K29L0k66mJ81nJ6J06j36
483e7k58Q9K71k7r4J10k6j04j7J43R9j42j38r8j22K74L21%q1j59pJ49N7J11O0l02l27J41L94
512B60pk85q2J08L7k49j85J84J7k86P9N24M36J89r3k54q5O5j93l25k3K12Rp1M6J71L1j84O4
541A10K02p2p2k03k89k7N6n%K69M55L3m01l28O4L69K24j99j96J37K46m5k10k18l89j88K74
568d03K30n8o2K80L21j15j13J79K47j3m43j75K29k5J8J23j53r4J27K97m0k86q3P1J49L14N1
595E73k23k57j27R7K06J28n1j92m2P8J6pk4j1m7O9K4j60j67k7J46J01k8p5j36J33K86P2j99
624A56k45j3K5j33j34m2J29N4n5N6J12j22k42j16jL28M89R2k81k70k9j5k46P5L18J77l9j25
652i7r2PO1j89k79K08L22j56l9K35M58M41r6l77M1q4m17p0K74K73J14l11l29J1J14o8n1J68
680G2K53p5l48rK55m2k20r6J53J34j30k9M6k30j20K30J51k83k78K41K48k26J3J97O6R2M9j81
708f7M2L23P1j61p9o8j74j3n8j17P9OrJ98M6p4R7p7l07j59K23K40r5k99j60R9J71K04J47J20
738A49O3j33O8M17J33l09m05j43P8n4j08P5M4n9m2o4r3J26J20j06j73j44P7L08J08O1J50P2
766B16K3J18K44j1o00p07Q0P72M80l45n24j88J7K07L79J41m2M7q3l1J2k15j59l4j3M35K22
793D41l92j56J03k4j16n0L3J60J61R4oj13n9n3MJ07L9j25k14k06k27M7K40K14J09k66l14O7
821e02L32K07O7J08J25o1k39r6J5J40K68L12j8l63q7J00o2R1pj45k60n3K80Rn9J60M5p5j68
850F4j29p6J5K4rpJ9J15J22o2j60k12k24L39N96L9l20j4J94k30k25J69J74j11j73N8pj98j09
879c38Q2J27J32j1j27k3Q1J9J9m4j37j73j38j05j22K42P49O12k40l98j6q3r5j46k26Q1J75
906a03l4j48p4J08K43J60o4k66nL04l1l32k64m9M7O2L61M78M6l14n0J28K63K1l19j81j00j3
934a26j6q8P6K62K33j37m49k67P4K45K10R3l1J8qn8J4Q6L8j19n2j04j84J11K38j2n3k03q1
963b90Kj73J81M95K55j93k68j6J28J64J8j21k01l2J58K29J09J02%k32j93j39k70j08J2Q0J71
990a32J03J39p5k34K23L85l05n96ON63J78j95m7k5J21J88j04k01K7K15P2p1j71m7kk35lJ65
1018e8j92q6L60K89k11l96J98N03K10l11l80j88j07Q6Q7j02q4J18J97N4n6j38J57K18m1l5
1044I2o9m4J51K53J1k62n2lj38J20L11J18j26j78k58k85j62J22J87K71L18j39m36j43J74K39
1070G2K91M7j69j34Rm3k93O3L14j34j91J6N3K11J86K3r5o6J27j6k25j5J41O2l9k82l39k5K19
1099b32K07m5j33M5j31j28L58L28RQ0J31j23j96P9K24O8j76k63k85m6J23P9Pn8J17R3j50j50
1127a68O8K79o4k83r3J23K20J00J6j2j35k52j7k3j51M3M08L68P5k45m08j71J03K00K38J22
1153C41j85m44k26K08J81j85j94K15M6j82K7K19J44J1q7k3ql6J38J68n3j65J06J27l9j04j54
1180a54l2J02K49O8j94r3ll6N4o8j64m0q9j28k7r3J09K35l6j03Q1p2j61R5K34K69J70o5k2
1209H6J8K5R3k18j63N6k8L2J86J56j9j36PJ10j10j10J13J96J01r2j12m6J6O9
1233B30
##PAGE=	F1=28086.25417077669772
##FIRST=	28645.762274810000235,	12655.339635440002894,	-0.0045627038925886154175
##DATATABLE=	(F2++(Y..Y)), PROFILE
-2861A99j22r2k7K20K36r4j80j33j15J27J7j61m8O9J18%Jj14l6M0q7n2q5k5J66N7J35K60p
-2832B67k81p4J34J46Q8r3m7J16J8k87l46o5J65J91K1k86j54J18K16n3k41J27J41N4J09J18
-2806A02J52M0j53l23j30J25L01J08j49q0p5j88J33J98r3j69j19l1Q8N6j33j4J96p5j56j5
-2780d04Q2K55K49n4o4K4r6l04j96M6J55K41J02k47k36K1K55K17j0p1M2J4n9K60L24k63m64
-2753a81k81mO0k8l6J97L94L2j94l3J53j28k95J7L57N04J34k19k61k02j09r4j46J33L07n3
-2727B4K3L04n8j01M19K19l65l10l4Rk02j58K31K32j50l45j56K70L09M9o1k04j30j09J6J98
-2701h0N2j37p1R8n7k94o6K87L43J35p6j05k0Pj61j55R2L52K18q8q2k1j15p0J05j36k98l4
-2673c77K00K73p6l04m9P3J32J00j57j30N0R0j7Q1J51RK3J19Ql42l23l2J09K14K61O9j37O9
-2645H7K28j34k66K6J95J09P4j68k96L6J04L9J73J00J64K08m0j31n8j70l39k31K31M36K60
-2620F37j84k79J0K11J63k97p00l39M53M65p8j89o1Q7Mq8O1O1j43l44o9K49M8j20k7J44J62
-2593a63J20k5m6J60N3k42o2K45N2j15J4j60k15J39L04Rk88l39j06J84K92O0k58r7K46J14
-2567a24j92j18K00L40J58j7q4l5K7j8o4M0R4j18j39M9R9J00Qk02j50o0j41k13k23K53M63
-2540f7J30j80q6J77Q1k62l86J0J09P1K23P7p8J59K32J40j00k42m0J45m2j90R0Q6j20K4M2
-2513Co6J27ok69p7j26o0K66J52k67j32K17M25L77r8l86k89r5J21p3k46K21L63J65J9N6ml25
-2485gk34J30P3j8MM9Q3J08P0j93l30p4N2J01K87j0k46j38l8J42J90J35J41M1j47j14M1Q5
-2457A83j57k86m7M0J37J27j87j71p2j17J38K84Q7r6k18q2Q0K43K37r3l19k41J33K12k2P2
-2431a35J00j05k0m3j35n8j57j23J37L78J3k47N0J56J48K89K11m9j44k95l04q1Q5K0N0qo5
-2404c32J2J76P9n1k9o2K30L20N1l95n08KK82P2K5K61n9m00R6K82j62q8J6J07L00J97O5J13
-2376F00l4k10Ln1m03k83RJ43J29J75K10j91m31j25J11J60%R6M07K1l73j01k6j67j9K24K16
-2349I0R6O8J84j4m23m35k45J13K52m1j25J06K60J6m6m1o9R5J86K24J30J56P5k7q4k15l02
-2322a6k49j04L7J11J83O6o6n4nq6n1L17K51j52k54j60J0M5K13K59j95l72o1oK0Q2R3Pl7K52
-2292G8M65L6m11k34J81P4k24j25j18j8K22J65J05o8k7k4l35k16L07L29j85l36N8K05N3p1
-2266a14L9K85J46l69k00L2j64j17J6J26K78R6L5J73J48k6m1L3j38k54L6J89n8n0M0q9r7j76
-2238b21J07M08J80l67m35J0L30L94K58J5k33m8J07j33j16jj51j84N6L25K07k66k82Q8J34
-2213A82j7m51n34J40L28N3m7j5o7MM6P9K36J07j54j2K70K45K3o8r8l52k78J51K26L2J88K44
-2185D61j70n3J98j58k84m4j84j70P8PJ20L93O6j76m4j3j00j68j28o1m5k6j6N4K13J72L6J91
-2157A49N29L61l15n42k98k02q3P7J83J18nJ73K17p3k42j15J00O6J53K09j6j88j81j85n6n3
-2131b19l4Q2j22k19J48L93L01O9j30M5K43Pp7m9k42k91j70j35j03Q6J12J36J67o3o4J4p5
-2104a90q7J6K82J34k52j72J74M18N4j88j47j62k1M2J77J75J6J7j91k76J34K00j23r3J53J44
-2078B34J38k23m73j48L01K68n7j7J09R5M3j21j48J1K08N2k07q8l4k65k29OJ58L87L02m7k41
-2051A4j17J03L77K17k98m31o8K54J9k2qR2N9q9k36J24J48l17j40M8J52K95Qj46k33j35k3
-2024c53l2L2P0P1J03J05Q4j68l44L1J24M4K99J50j10o6j65j20P4K21K82j08k79n0J27k1l15
-1997c14r6J51J11q4j94Q5J08J8J00qn1n2N4K0l3n6k02O8J37K28L19J5j69l06k68j02J16L49
-1969e6L11K0N0j37l23l0M2n7j84J65K68j27j38K48J82l2J67J9l47k83o6P9q0p9J98L24P8
-1942B12q4K9O1j16k42r3J50L98R7k99n0L24J77k07k84p0J68J65n4l14j56J44N9M9J50R0m6
-1915B58k09j12J3q7j16K6J94n4J20L58J70k5l73l72j41r5J08K53R2O5J67K41o4l17o3N9k37
-1888a41k89M0J93j0J10L06J74j28r0J38J2k47m02j74M2j37kL37L28J93M8k08j43J61J40N4
-1862C05Q7L0j26j85j63j62r7K04J66l05l43R9L75J75j19Q4L24k8j26Ql5m7q3r2j38Q3J37
-1835B8k08k40P6K20J97J04p7l28k75N2L07M52L16k28m69oL85J32j92j06M3jJ08j4l72j14
-1809b10K98L07j01k48ln9j48M1J83R0L9q4p1M9o7p1J55J79k15l27j27J15K93J55j68j96J03
-1782h8Q8k97l43n2K72L88J69J32L08O0k92k21k09j22J44K07N1k9k29k95O1L74L70k2m30k24
-1756b29J74kN8J99P5K8j9j74k49l8L39K45nj1q0j77j58j65P1K34k03l67K0K49J72L1j54K8
-1728a08J78N0j19l02l44Q3K59Q0n5j12j19J75L64J24j58j72J31K31j85k33J00J97J47J69
-1704C81Q7rk11l94k03J22L17J90l07l83j84O2K88L99K98J46k24l72J5K06Oj45k6j72j95J99
-1678a09j9k41OJ05M8NJ81K86l3k82r8O1J11R9l22l94J27L86Q2j42n2J09K11R6J91N2l91j64
-1650i1J76P8j22j93n2l8J32J22L2P2O6q5j38k8q7j4Q0R0P8l7k28j71J53K25J14j50j55J9
-1622a52n5q5Q9L61J71j62l55l87n5K68K62j6j01j29r1J88L64J47q9K08K96k1k32j32l5o4
-1596A93n0m8j07k22j32J82L34J93k02q5J25j40j97o7J67K57k0j12N6J73J07j76k69j38O4
-1571a14L35K11l0k43l21q3p1O9K29J56l6j05j86k00K84L06l4r1j20p7j2j70k55lK86K80J64
-1544A69O9j4j24j60M7J74j44k68J1K00J19J68kp2J44Q4pk8m5K4n9p6j65j78J68J55R5n0l27
-1515i2j17L14L43J75r5m03q0J98p9j32r7KJ89j6k14j90l7L01K41J12K1j66j19J52L0j55j26
-1488d0j28j58J48K99J54J09K2l51m13m2K31O0j68P9L37K15j08m1k5j72j30R0J29J77K11o8
-1462D17m14l14K5J47J42P1j05j6J3j02j75J31K48j1j4n9mJ40J46M8m9j62p2N5P6J16l7k05
-1434C6q9K35J61K06K76o0m27m88q5K03J97m6j28q5k59M8M94J52l87m40k15N4K73J64j54k75
-1408f39P8M01J16j00q4o6R7J14r8J37K06p3l08k17O6J57M7j52m8K81J92j22n7K2J7Q5R1O6
-1380B09k8P0L9l4j0k7PK4j14l07k59M2R2j05O9L49L54J81N3k08n37l93n3J47K06J14j6Ml0
-1351a61j61j61J61K30j33j70J10K98J96J8p8j5r1N5L89J34j54k03k01k7j17j49N4J25P6j29
-1325a04k46k66j50J26J85J13R1o1O5K45J25k5j7nj8j99k30q8J49K14%N3r4j07J50K34P8o3
-1297A55k8j26j99L9J77L33K16r3j42M3j76m69k75q0K0J45M11M90J18n09m69j8K21J15J2Q2
-1271gJ30j13j76j26J08M12K45j35m01k38J12K14K50L45O5l17l23n1K51m6k80j40j30M1K84
-1246b6J90ok3o0oQ1n4p3m8j25k11j45J02J11j71j44J48K74J27q7K1Jk31k16J10L40m0k51
-1218d12Q1K32J22l0o7M7J64J11j12j42n1k0k01l02Q3L97L86J61j00r7k26k01j07j72j04K3
-1192e37J90J00J33J78m7k1J8MJ31j0k16n3K54K06r9m8Q0k5p7j22j12k0n0k23o6L26K66M9
-1164B09K4j36o3J18l6J9J74R7L8j81m18k55K04K51k25k79m0J69K47Q0r7j16RO9J34J39J67
-1137C02l8j4J84J21J7M6j28k93j68J7J11m6r9n5L0J25K3l2QK9K4K4j23j58J9K53J63l56n29
-1108e43r6K53J42j12o6Q4M9mP3K9k3J85J08k82l12L7L52K31j34j01q4j13J84L97M6k75Q2
-1081A07J04l18l00J34L03Lk05J0J80l1n0J05K38n9k21l61m34L2M12J65R8K53L23J26n01n40
-1055d27J78N41J98j47k29j17M2p7l42k96k4K00J18m6RK00J67j16j30M7J39K33J10p6j14R3
-1029A34R9o9j39J01K41M4k39l01J18P5j76%Q4o1q0J23L25N3j59j88k93j26J98L99K18M0j02
-1002C19p8lo4JQ1j77k37m0J77ok25J19K91p6j35J51K48k6l28k67l3J15M75L79k18p11m01
-975f69J68K29J74M7j35J08M53J66k87k33L8l6j68k5K31J27m5q4j8K49J91o6j36k11j57p3
-949a62j28Q4J46J81Q6k94k72R7K56J77L1j48j81j27m4r7j71N2K83K31R3O4l5r9j21Q9K07
-922A98J17j06q8K60M4k56k71k8qj10j65J7J53O5K4n9j43q4O7K50M02j3n38j84L18J96k19
-895a61j50N3r6k28R0K81K26K52Lr7Q9l7q8J14Q4j75j30K4kk71l59j95J90M97L64P8j48J9
-867B27J70p7l64j05K0j49Q3L00P2k56q9J03r1o5J0L7m2M8K38L1k05n1K00Q2q5n1J3k17j91
-838d04L5J16L60J32k41L2J36k82n04k43J34K82J95J41J90K39R1j90l9O0j15k50l1J73Q9R0
-812A96M8jJ50M4j96k03j82j91j63k0K37L17P8J8n0j29K73K19j64k31j62P4J28J04n9k70j18
-785b53J19J41Mk3j34k33L5L29K22l8o9j21p0J10OJ3j05m9K02J44J96j20m49k17M1M06J20
-758B07l15q2J98J12j03m9O6k8l3m2k03j79J04L56L14Q4J16J69k09m12k03L1K81J36j41r6
-732G9j42j80j73NL43K70k1k11k08j90k05J5K73K04l9NJ36j10k12n9R2J00N7K50J32j29p2
-705A0j79k11J00m7k63rL75N92O0l32j67q3j37j83lJ83J69J15L6J0J20K02J58r3j77k35q1
-678g0o3R7O1k32J15K35K2q2m8n4m6Q6K32M02Ok96n1J14M2j36j93j31j30r3K83K95j23k94
-650e2j00L5N4J12J06J85M0j63k43l8P4Q0L1k08k47L4J61J51J18qj04J16J22k57k88nJ02m3
-622b35O9K14K9r5j43K7J54L9K7J41J75k8k59k30j1R4m4q1j1J44L31L64L1l76m88q9K31J04
-594H4j32k43j14J43J33m5j20j23p2R6J96K00J64Q8k5q5J02J43k41m36j42J28R2j01J6J60
-568a34M5QK04J38m0l25l74n6J00K68L03L48Q1k93j95j15j61j3K89J81P7P7k42l69k1J63j8
-541g4o4K28J84k82k58J42J59j40l62j80J61J51J3K3J6O4R2P6R2Q6p2k35p3L14J06j43k5J3
-513A2p6j2J2k5L3j19j82M0J07kJ35K67J89K0r4j44r9O2m9m13n41J6L60J53J72J98J82J54
-485C56kj20j39jQ1J65J04p0j1j15k22j06J00K88R1k37q3L23O6n89m47J83L22j55l87K08N16
-458A19K21J23K52K6k12j12j48k88L4J94R1j45l15j82J68L18J09j11l63l48N9K96Ll73j04
-433f88K71L05J09j23L9J92J22Ok67k32K33K59k0j70j51j41M1J17Q0L1m5jn6P3N8n2r0k54
-405c54l21r6K56L53J26J50P2j17k0J22j36l4P9j17j16J73J99j74l57k03J25L24Q4l8L4j05
-379i1k74j88J55M00K17n0j43j07oN5k7j09j08J14J89j0r4j31J76J23j47n8J06p2l19p4J98
-352b75L49K94j0j00Kj8j15j02p1p1J17K71J37k25k3L43J84j65m48m86R8L20o0m1P6J58J35
-325B74k0j36l19k49j35RL27J57k40j05R0K45L42J75k29j50K03M8j85j6K7J0k2p9j5j9n3p1
-297a36P9K50J98J04k1k48j73j4J07J05M0r2k67j00J3K2M5K8l5J99L04k6m78n27N7L58L25
-270A17M04K19o0m7K46K5m03j63K36j26n34k38N2o5j50J63L53J10j90k10N0J6k39q3L28K91
-244A02q7PL47k2k13J61J8l24j70j14q7J34L31P1j54l0K1M3j33K8K09j2J40L05Q7r5j37R0
-216E16K18Kk80l58r2l1J4J50M8o3P3l9l06j6O0Q0J96k0j13J05J87J88N8o3M2m6l34k36O9
-187IN2pn7j47J8K07J90J24k51r1L07J1j84m4o9pl5J9O2j85k50j72L8K00K31J64m2r6J20J68
-157B83Mj81k13j07o8P8O9r9l7M9j46r8K60J79k8N1k4r5K11L47r2l32j79n2j25j12J46M09
-129I8J77j75R1J80j36J3L32k24o96k09L38J78o1L8L36M5l85j62Q7J77P3Ok3j44%J99j9J8
-101A52K87K2l31l25j11K10L48J03j65o7o7n1m8k27j68N0P5N4P1J1j2O3J94J43ok7Q0k05n33
-72d80j23M28L00O9J02M4o5m1O8R5j16j92M1M8j13k58l63q2J23J99m8m13Q3P00K72k10r1j7
-44d0m6jk45k3L76J16j20L7P5J6J97J9m31l32L0J57J13k21l12O5K06J9n9J71M22K43o3j80
-16A89j89J0j0j74k5J08K21Q8j92j29j4Q7j11m00j43J59K83L19N4j89j96p1L10L29p3j55K1
10A07J47j05l44j84J27K73K02K11J72P6m81n50J33L56l2j91J4J19pmJ03R0NM2K99L71m9n28
38C72l43Q3j5k58j61J18J34J14j31j50K29J56q2qL5m9L9J11j95j31J08k7j92k30J70L56N4
65A07j26Q1p4j73M8Q1O4m4j18o8O1Q4J3j36q5L60K04j28L9k7p9p5q1k0p4pK39L30J7l45l49
96b81l5K21mj20r2r0K15J82L9N0o1j20m2J28Q2j1pQ3J39q8k34j11K31K31N2k2k94m1K41N5
126B96k17j44Q8K9N6K96J13k13l08j42R0L62L36j16j88k32j17K35J75j15j79J24L94M6k94
151C75j89j77n2j3j52k4J33K1K6j18j37j70j91P7K31K44M27M17j40l23j80j3J6K50K85p3r2
178D58J08k54m18M5L05J75k0k87k36Q8l0l64j4L03L12L17M6m85m28k2J84J98J95nj51l5K15
205B00K54l4l09l42r2J15K50J74j71l09n7K01L60L52ln7n9k15j87p1l11l55K24L57J84J54
231B53J89K53k54m78oJ57j48j48K30K70p0m04l04J53L05Q0l71k68K44L28J83j16l09M1L10
256A20K47J87o8l86j54J2LJ56R2j81j97j63P0J82O0L8K05J95J59R8k57k77j3p2r7M7R9l8k57
285a90j49J86Q0j19M7L6K9J34J59j38l92R0M02l0j48J94K65q0j76n4j27j72J35K14K2NQJ87
313D18J4k60R8J88j27k46q1k6j51kJ75j3j38j99j18O0J59J71J1o7J95L59N2k10k01k0k82l73
341f14K93K49k22O4L71k1k06K3ll08l57K56L83J4L1J77k6k56p5L01J74k88j23J28j5q1J62
368C1J36j37n9Q0j28m31m13J11L29J79P7m2l6J83J07k17k13K7L46K49q3j26QN0m1J7M0p2O
397b2J24Q8J96K0k80o1K4K0L61K37k58n51k52K64O1k11O5K90J26l97m64O8K72J88J74J60o1
424A81k43j84P6K30J17N0J1r2k27j76p0J08K41K16K4r8P1j7J8R0P4Q6k47m37l6K55K69M9k1
453C18k15m51j34L69K85q2k34p3J62K34P7j07n9J27Pk89k86o2O2J08J39K09%k88l5J90NJ3
481a0O5j37k23J08L16lq3O0j30j58JK06J82j21j72j29j01L19L31n1j16j14J2R9KM4n5l13k11
510c82K56M31k2k74r8Q9P3k28k40J45Q1k25Q9N04L85J42o4j79n0M1k16l53k3K05p6j74J8K36
538I1J25j11K0J31q7p6j96k49K7M9k2j4K86M86K2m09k95J14L68J84k42k32J34K52j4j66k23
565d7m19j66L18K33o5o2K16K45j22j30J45K69L7m04j40K06n1K7J38j29j05Q0K88mk28o8jL1
593I2K92Q7j98j81n4P6J57J28jj54p1M3m2l0L5or3O3J01j00j72j01N8J00N9m3j59J27K72O5
623C50j61k11m3Oj18j46m7J44M0q0K5J12p6k47j39K1L34M13R4j96k02j5m6k35N4K47J96Mj42
652f4j28OO5j98k90J63L10j14JK59M36L76p8l17Mj24l32m0J88K08J42k84l07J6J14l8m0J32
680F6K55n4k82Q3K39j16k49j11J14J64q2q9k4k59j28K40J79k18k34K75L07k17k6J65oK4J8
707C4j62R9L41Kk40j24n1m5N9r6j61K9mJ4K06P4q2P7k3k61j73J83K37j38l21j15J38J98J82
736a23J57J76R1j07P9M07J14l70m49j31M2j07r3J54J08r7p0j3m7J43J20j37j94j75J6L18J69
763a9O3J75J00qR0J84q0o00o28J33P55M53l23n02j89MJ82L63J33o3R3m7o1J8j89j68o7l9M46
792B09J73m40j29J59L5m0nqP1J11Q4N1m8j22j17M9J43nj61j83j70j97O9K04J57J45j76l06
820d47M6K39M9M3J73J98K5j71j24p2O6J84K56L4l08p2J48M8J34r9k19k93m0L46R3n8Q6J1l2
849B44j13q5n1l9k9k2j9K1R5J11m7j47k74k90L40O04K2l27QK21j53j57J59J43p4r9L4m7j90
878a61j32N0J65J91m9k12o8J02N5L5l5j80j99o5r8k07J60P19O48j62l27%p5r3j83k71N7J40
906a95pm4n1N0K22J76l4j99kK13r7l55k04J8P1O9L40M23k5l77J8K53K74jl32k13q7N7Qj56
936a87n3K08K50j31m47k47J07K33J79J08k4nL8NK4M5qr0Pq1k22M0K08K6Mk38j07R3o6K24N07
967D00K10k92k72J2O6J26M0j17k26qK06K30R2J44M3k47k16j43k29p8l5PJ17J08K16p6l00K10
995a2M39k06n71p3M79J59j85j4j2Q6J31j32j80O6K11L5q4j30J1j1l22j16J32r3P4M41K28k87
1023F4m13J81M51K18k30k94r3p0Mk4j15k7J57J58rp1j01J70J56j19p3k0M2J61K21K2j59J0
1051A97Kj13P2K27R7q9j75k48j99p2J20P1J41L12m1l87j56J44K66L33j3k47j35m9r2k36J61
1078a09L67j54k29J5M1J93K17O2p0q6P1r2l07r0J18N6k0j67k19L8J65Q9n2o3J02r5j29L10
1106c8L18L7J28J23k26k68J29K72P5j72k86k96j2J58N8Mn1J35P3k19k00N6L42J0l04j22J60
1133a16K59R5K3k6j50k30k0k6j95pM17L61N7j66l17j94N2K01K74J01k26m30k38J81K07j66
1159b79k24K22J00j78k0J90J38K6J1N5m7p6J30J46o7j90O1J35Pq2j79p4J17K93R7k04j35m9
1187g6j19j4lk6L8r1j68o3m3J42J55j28q8J46n3j84J00K77K37O2o9M3M1K2R0k03j29N3n2J8
1217h5K17J95pj12M7J04j87j82R6K05J10p0j12p8J8Q9
1233B48
##PAGE=	F1=28056.806375827578449
##FIRST=	28645.762274810000235,	12655.339635440002894,	-0.0034362236037850379944
##DATATABLE=	(F2++(Y..Y)), PROFILE
-2861A87j08l1%K33K42j51k76j56r4J67Q8j56j16J3J33M0jj50j0P2j00q2o3rJ79N2R9K27j9
-2832B10k54k8J48J37Q7p1k7Q7j6k95l50k0K32K01n9l70j80J35K57pj99R2P1K1N1Q4K28J11
-2804B76j22k91j01J42L00R3j73j07p8j45J13J27r4j61r0K5J19Mk40p0K71L6j36MR0K05K16
-2777B13K2K5L1j34l36k54J8J78K55J16k23k64l1K35K07l4p4J0jpL03L34k36n03l95m7R5L1
-2749d66j5J75L94M1j40%Q3j94k57N5L62N05J21k04k27k14j67j15j04J75L63m6m9K76l5p3
-2723B44M02J12m61l02M2M8k02j33K91K70k14m54j68L45L49M3o3j74q3r0n5J69P2j51p3Q9
-2697a47r4k62l2K62L54J34q8n1J9j8j70j75J7K53K36K8k3r1j99l5J81j33l37l2K39K93r3
-2670C6l03J7J32R2O4o9o2QJ7m4P5J29l0oJ42M6l38l52m7J38K19K33N7j02Q7J91j73l21L6
-2641a28K77R5j4j85k33N3O0L1J82J53J90J84m7j45j02j67k31j22K25L97K10k59l81qK59J52
-2615D46l43o93k56N01M71l4j57p4M5k4n2J22N8j91l47k0K28j9j71k4K36K57J49l4k5J45k3
-2588A71l06j12K30O7n8K8j79k33J22L21J9k80l14j38J77L45P5k66n8K68J04k01j35J54J94
-2563eK%L7L7Po2p8P5J49j22j14J25J22O2K8j31j17j11j86k14k21K54M74J35k24j16J80Rk56
-2534b61k88N1Q4K8K10R0m3J41K20J54j15j93O3J65j47l37O5J33j94j00L1L0K01rk75o3j28
-2507d87o0K58J85k14j20J91L92M16l8l49k56j44N1m8k39K03L56J07oN9Kl40k29J82P0l9k6
-2480a23J4J48K26J19k11l71j11L4J44L30k8k83j46o2J70K31R2J05O3j12j75n0J08j03k92
-2455b83p6L3J41J51j54j54o8j22J63L37Q2j27k17j24K1K52K80p6l26k49Q8K16M5Q2N7j39
-2429a67r2p8r0pr3n4J36K82n7k49P5K07J63K71K13m7j62l46l05K1J31oM8%p6k6J60J8q2N4
-2399a58K8K09K75M9m42n27P7L35N0K2K95n8m31P5K89j30q5j0N3K72K18O4O3j2j34jr4m10
-2371a18k68J1J22J39K06K53j93m83j49J64K46k7j0L35N4l07j02J7p8j8J79J51K5J07K62m3
-2345D75m92m51k35J12K13m1p0J42K47k7n9j9k3J71K64J97L0J32N7q4n3j29k62k71j41N9J66
-2318i2J65K9j9o4q6r8K7K97J57j32j58q8n2j27J49L15j58l80l8O5P0J04J27L1p5K20M22o1
-2290E50m12j70J92N8k31j32j28l7J79K29J84j21o9l8l69k50L19L88j37l48K2K62J63k3pJ97
-2264B71J04l80k23K7j43j13j7J54K88M9k2J19J77j3r7M0l4k05k6J68QN7J17p2j87k60J19
-2237i4L99J51l13l59j6K45L56K54L7k18q5M8j06m1K5j21j45P9K99J94k87l58j8R8K9l88m49
-2210g84J98L03mp4k1l7O5QK3K17J17j11j0K47K65P2q1j64l56k23K14K36K4J62J78j95J7K27
-2182E13k22l63n7p3r5P8j1R8L71O9j52k5j2j45k24k03j13K9J08K6MJ55J46O1K26M90L53k27
-2154H05m72l37k89j42K3J49J52Q3K10J43j46k16o1J57J06J12R8q8j66p5n6m1q2n9L4j23j87
-2127d68J18L34K97J16q8J7K05L3j6l6l01l50j40p7j17P5J41J79J98j13j00pj49j44J7L41
-2101c5K32j78j31J66L61Lk17k02k42l5J23K77K27oMj90l20Q9K31o9p2J51J18Q9k62m79j38
-2074e05K82K30l6M7J57J15j5k00j88j5K29J38j46j08r6k79k01N5J65K91K91L3j89j11N5K94
-2048B93J84k59m21j07K58O2K1K8O7oj12k11J50J80k96j73j4R7K99R3j11k90j02L5r1rJ82
-2021b53J65R7J37J20k57m46L5J46J1K97J88j60j34j64p9R1K06K80n2k33k5Q8p1l26p3J76
-1995b36R3j56k44J47K31Q9Q6q9j03k0N0l7n2m9k27N3K09K66K85L0j23l04k94q6J70L47K47
-1968B83k7Q2r8l84j03N2j5j56J65K79j01j22K18J31n1J31Ml28l21j01R5l5j3K19K92J18O
-1941B20K9L2j16k45j26J57L82M3k94j6L33J38k33l09j11J40K19R4k34k54R5J41J01J40K7
-1916C53j17k49j41M2o0j12M9J90p8P9L13J52Rk95l44j45r5J27K85J00L9R3J81m9k60l6M6
-1889G7k37k54N1J88LJ10K33J03j02MK25M1k72m35k19k7j11Q6L66K84J49P3j42j59Q6J42Q1
-1862C44L7j0q4j54k06j97p2K45K17k96m15K8L26J80m5J31L32p6j79L1M2pj26j21r4J02R5
-1835B8k30k64L2K30K12Q9p5k99k51J00M08M67K65k63m97l0L72J29j76r7L8L1J20n1l83j65
-1809b60K48L14n0j53j0j34j73K8J85J24Q9m7p3J1j14j05J51K33j88l78j37J27L00K19j13
-1784I4j79O8Jl73l10KK38L80J85J24L29K0l07j14r7j43N6J83L7n5k14k55P6L23L13l9l99
-1757e6j94J47k2P2J95P0N1l0k14k01L5L76K32q5j08p0j06j34j60N6K22j81l13K1K43K17Q9
-1730A52j61j4J65N5r7k68l11R9K03k3j14r1p2J61K92J16r7j47J36K62j31k23P0J53J42J96
-1704D53jj20k24k58l6J10K25J75k96m23j97J34K61K73K75J85j71k90Q6K30o1k20n4j99j96
-1679c39K54Nk79L6J23Jm3J48L33M8k45j08O2J00Rm12m17J62M47J31p9m9P3K00O9J44N5l63
-1651F6j69K12P7j80k03n8l1J53J53N1L8jn4j9Pj52p6L0R8J66j3k96k04J82K23P9j57j32P3
-1622a37K1o4J0K81J70j17k83l42q3J77J77o6q8j2j0J84L13R1l6K37K84n6k94j33M5m5q5l1
-1594A08o5k16j52J72K95J90j09o5M3j77j81m1J83K32o7j21R7K65J64k00l08j98kL05K46l6
-1568C62k81l00m6l2J17K55J38r1j44k26k14K70K80p1r8q0n9l7j53j76Q5L18K14O2K7K1p7
-1541F4j27P3J74j40k46N2K09J29K11pj26Q1R5N5jq4j1m7m6j95k34J28R2P8rl02j16L31L86
-1512D67J77j83m59k8K56m8q6j00j2K01n4j93j52r4K14K40J80L7j70j08J51K1j75j30p0r7
-1486b15J30K62J42J23K8l99m17l5K00L5j24J74K95J00j39%kk12j95P8J56K07K41n2l76k81
-1460b76M4J45O2J6m7P3K6j28j60J41K23l2qr6l0J65J52K8o2j55m2O4M6R6Rj69q3K01Q0J55
-1430D38K99J2m08m66m0J69Q4j28j13%k15L2M54J54l64m46k15R6L02J39k09k68J32L95P5r2
-1404a83m7o9O9J56p4J01K07o4l25k42Q8J82J9j70m9K64J92j37j5K4r0P4J55J20k4L4K7j3
-1376B10n%Q1j3j70k83k52M7J31m7N5K76L19K04O7k26n92l84N3J83J14N9K3N6J0j67j42J99
-1348a94K00j41j14R4J32J31J18ojj25j2L99J87j46j73j84m4j30k09k5R9J38o9k50k80j13
-1322g18J28J13P9J61JM4J52N4K3P2n2j28j82j45o7J39K61K9J4j35q3J58J86J25k6o6j39j50
-1294a52P2J53K56J53q7j18L8j49l70k03r3j3J14L80N06J55n05m55k5J48M1K8J39J18j14j60
-1268a43j04J16L87K62j62m08k46Q2K22K86L65M8l49l48p0J91p1k17q8j37K3K92J91j7K2L2
-1242A59O1N1q6j30j31j24j65j20J01R5j80j49J49K76J65n9Ook70k29J41L41kk02N0J69J16
-1215B7M3J0Q1J09M2j20j33l3j8k07l11J3L25L70J68j25j11j85k39j53j12K7J23K13N8N1J43
-1188E6n1o6J1N7J68K2j97o1K07J48j56o9J29K1j04j59q0M0l4k56j00L01K95J08jj77L7J90
-1160B79j04q4J15J17R5j90m83k82K13L10j09k22n6J33K16O4r6j27J2Q9J81J93J41p2o5R1
-1134C59P7L4Q1j24k82j49LR5pm7m1PJ01J2Rpk9N4J03r3j65M8K28Q9l62m85o6K24J01r7q9
-1103d18M7J20K5J7k4l3K66J56l33l75K6L90K72j23r6r6j15J45L26M0k32O1N8k88j72K29K97
-1076A70p5k63K7K45k9j16K5J62q0j87k90l83K9L83J81J60K62K66Q6m86n13K09N83J61k07
-1051C20j83r4M8p6l79k77QJ44P2pN6J49J08q6j28%J73K47M3r5l6J69P7j25j68P3K72J19k32
-1022A92l34J50J14k20n5R4pq6J03L35O0j75k16k80q7J87L58J90Q1k6n0J9n7OO4k35l17j42
-994c34J25L6q6K82L04j88j93J78K75n2l70k90J6J43M55L76k24p25m18J66K95K17O3j46J9
-969g6L89J59k65k02Q3k0j66J6K85J28j01j19k6K44J77r7j15j70j96j23r7J90K12R0l7l21
-943a58k47J52L00J34Lj08j44j64j24j42j95O5L34K46J14J13j6j20j24J23K55J18j44j12K66
-918D25J31k13l48j20l3n8j47L0J41k3j4n6j47pJ68K63L92ln83k61K82J97k19j54R3n0k33
-891e47O2K57K10K40K6q3R6k2j07N6R2q8o7J6j5k72l67k02J52M76L70P7j41K3J42r0l28r7
-863a31l9k10J42L42K7k92j11P9o4N4L1o3j01P6K85O8j66k8J97J08n0o3k5k68k26N4J70L38
-835A34Q9k62M8J80l18n84k60J79K71K10K19J98J86L9j30M6J01r1k30n1P5K3Q4O2mJ17O0j76
-807B15j97j39j58j60k8K14K80J04P5n9j18L00J71k19j90j84n8Q6J39k9k46r0J44J46K6J7
-781D2j07k64l1K52K39N4J8q2r7N3o2l8r4m2J72J30J99m0l25j69J9L34L0m06j35K07J45p2
-753g0n7Q8L9M8j9k39k36N7L56L46O6J17K09j87m65k94J8L20J56j01l3j41k15j93lL59L10
-726B36l3k33j97j43j84j0K34J56m2J8Q9j29j43J7R2J6kK94J94j53j20j50j71J26l6l07p6
-699f57L01O31J69k49j55j63k39k07L0K48J84M7N4J11R5J77J82j21k05j61Mp6N3M8k59k0Q0
-672i8QL7J01rl9J34K60L84mk76r4j5k5r8j30j48j71q6L20L66j09l22p8P2Q4J01pJ67J06j87
-642B44l05n7J14J55Q4k48l07k7J19J60N5m4l8J93J26k77k66lR5j2R7J76Jo8j33M3K20P3L5
-613B05J38J34p2l46k78O5J71o6j33m1J03L66M60N4m67n69q0K44J02r2j84p4J45J33l4j63
-587b79j54n9Q8J50J69J80J28k1p6J02J34j94l74q6J75R6j59l0J43K7n6J62J92Ll47l29K8
-560c87N1J12K48M01R7l03k06j12j21NL09K40J58P6l64m77n0J43M7O5K67J49l28k68J65J40
-534E7k48m42j33K55J87J2J3J0P4J10Q2R7Q0q8k53n8K98N2j52J8Q4m9l9n5m1J01q8j84M5Q1
-504a74n4J13K44J65Rr8j08LJ02r3m54n51mL67K51K46K03J50P8o8j30j52p7kJ62J74NO3n3
-475C17j69k4J04J57j4k46n8L85J57n70n24R5K78r0k92J76M58K29J20K40J6k09q3j52k63J04
-449A42J88J5j71l00k23J20L30R2j31l24l23P8L25L0k93l6K99K54kj98L8K07J40N2k64l06
-423b61J80L28O4j95k01j26Q3Q0j4Ln4m4q1J26J35n6r5k06k55n4K32L75J86Q7l4j28O7J80
-395C22j81j65lj19j13J90K04j24l16j78J25K51Nj5P8r2k53j28K07L27J42k2j28j77o9N9N
-368a68o9p0J34J39l2j9j17J07J13j28m3J62l1l04p1K18L84K55o9o3M8k0j30p7p4j40M6K31
-340B12J52j47N4L36J41j65m05m53R8L22r0j27NJ43J28Jq7k87k18j24qL15J60k46j23M5J75
-313a93L17J51k72j31K90J64j04L7Nq0j14j04K4rq0j02P4K87K64J43m7k65j51J4J02Q5O9l4
-285C40l09k12m9L8Q1P4L0K27K80p2n49n76O8L35K50M21L58J2j22J75L2l95j52K13j62m76
-259a40j81Kj26j09K48L77K9k29j28R4l8k82j11L00K82p4J7L06o9j39K34K1l36j61n0l1J88
-232a06L03ok22r9L3J40p8k9J33j5J91L26M0q8n3Q7R0j24l30k94O4K5k4J26L1k8J30k7l13
-203a17l9M7J04J75o3j31J22J89J24L5QN0j24l21j45J50N8l3l5j53n3J82K07J77k20j78K25
-176B41J4j21l6j30j0L5P4J9k72l02j20J73K47J90J63l4r8J04J36j2j65j30m5j21O1P4j97
-149b62o9J02j48r4K67J42m8O6np9J60K81o7k78j81q2j07q3J63M32J86j47P6J24j55j9L17
-122D92k01o80j50L91J42q3Q0L56Jm36j30J66K41R6o7j06j53K5J85p4o1K47O1k89k88l7K76
-95DK88K8j14Lj7m2r2k91k10J10R3k0J36J58m7p9J63J39m0m4N8j78m50p6M10K52KL8j2j16
-65E4M8K24P5k26k08J04J20j28l37l91j7K21K46j42n10J38Q08L02k59j19K2Pj6k78o2L58J84
-38B18r0l2l2j3K12M0l84l12N8J98J42k35l63R3K46l2j37J68M27K20k7j17k05k1j8k12o1J24
-10a45J77M4p9Om2k4j09l52j42J57K77L22L3k52k15j1L65L54n8j76j8J35q9l05j30J16J79
16A8J49K62K20K5n01m82J21K02o4n4Q7J13n7o6J65J65o0OL55L65o7m91l17P7l1k43r7J29P2
45AM8j68j35K83K00j04o6K6LQ3P5k91j56J53J6k20k74K09M08R3j07M0r1j50Q9J02L1q4j09
74i5j05OJ04N5j48j43L70K77j04J9n7q3p2m7k7j23m2K22L46N3l08l49n6K16M6o4q1j26K00
103a16J81M3J01q5k36l5K15J16k8m4K1J21n9k36j29K13K28Q1L1k46n1J50L7j46j59M2M4KL15
132C71K27k12l22p5P2K47K76q3j87k43j02K34J83p8j13J95M56Ql96k23j19n8q0j96L2K05q
159A1o3j07n3j78k23P3K03J91L97M51j01l46k14k2J7L01K97j40j10J44k46m22L2L32J91p1
185C44k83j50J05n9l26K0K60K11K13P7l54l71l2J62J78K12J4r3nJ84J76p7k74l58j27J50K58
212E5J42j53k81m4J57K76L09L5j6k4j72j79n5k49l46J50L02J68J35K00K78k22m93l0J59j46
238d4j32K48K64o8l76k77J00K12L5l03j65K78K83J43o2k92k8K57K59J85j13m08j14R2k3N5
264FO3j43j21r4O3J77K4l4J57K25K38R1k87k71k9o3q6J2P1o9j97k6J85Kj39J04P7O8K14J87
294D05j38m02J4K89r5j44J91K54r1j65kk6j50N6J40%M8P1J85qk92Q3K12j47k61m7N7q6mJ05
324E2r5k11k16k4J55J52M6j15m0K53L52N4j95k05j9k60l84K97L25j55M5L15n0k29J5M6k35
351c26l38K32L53m6m4J95M6j97k5L04J45l22j58J77O1p5J20J08j77j30L5q2l17l95L2K70J86
378c68J38l6n9K13J79j68k46n4K44K05q6j27j0K7J1J07J03n1l3R0M7J29Lk58J1Q9M4L89K33
407G66k59n42k82K34J14j43RJ78J10l00l37Q7J79J70K28J19j69k89j98J06L31J27L2K8j33
432A66k99k19j4J67K78K47k5j84Ko4K7J84J60J03l12m96n8K52L13O5j05k51m05p2L95K96l7
459A14k00k9K05J75Np5JK11N4l33l39j12K0J32J83J90l0l17p4J95J0J8L3j32j64J26L22Lq5
488A07Jk11j91L4K56K34r3j96j62q1L60L53q0j57q5J5L9l4lj58l12r3L47M45k6k55j13P0R3
517A04j95k54J26J47j66P8M38K98R4k1q9nOk41l63l1J73j47k44pK68K05j6j7L8j19p5j61j73
546c49J13N3o1n7K63N01K8m11k56J57L56J63k48k67J01K51L9j19k34m28j35L49K13p9p2J42
572A3J65j00j27R2K77P8l52r8J66p3L6J48r6j11K8K52J8j69n4p4p4K66J30j62j06J9N8R6J21
601C67P0r7j04Nr1m8Q6pj37M1J63l5j68j70k4J00J38j8j97J13K44M7j08j68o3Jp9j30n6J27
631a98J8r0J5J21l5k44j52L7K99K98J00q6j36l3q7k06N1J80K16N9j52j57J5O1k16k89J13K86
659b12o2M9K57L52K92m0k25j0j46k45k5J02J38J42k49k65K9J14k0k7J08K53l9k09J78K18j76
686B82k61j24M9J70l1j36r1k61j14K39J89j54j76K82L25k05o5J16n7j5lj28J59L41n3k92j82
713a96m9Q8J42j31k11k9j7L0K16J12r3N8L6k09j89J20K07j65l10o2J64K08J57J58K18J31p6
740C08P0L81R8m00m69j15Rj61r0K22J71j22q6M1J6J63J15j59k17j98m9K81K08Q5J87R0n5O5
768C89J25j42n65n03J86O96M10k86m55j75k4J23L13J28n6J43Jo8L1j52j71j01o3M29J29m39
794i7q9K05P8jJ2m8oM0N0J13J8j70j42J12J82l3j99j69j41j75R3J62P9J70o6k55M8J57j02
823a74j8J82K42J27p2j44j70k0Q4J90P9k34m2J84J36J51j82k49k94m0L78J65o2J8KL1n6m9
851A63k7r1q9l3qK1O6R0m2j47l25l34L19N70lk93O1K46o3p4J35P4n1j5J1o6j44j42QJ76K07
882B00r1k59r0J15Q9O3j5k14k27j0r0k57P5O24O25r6k36K9o4j06k10k60M5P7J5P2j4j2J78
911d4J94K6j20k5P8j75l59j22R9P5N9L02L49p9l95R3L52K56kl09k39p2J16K7k14j65J74K56
939A36j31m19k34J09K11J50J27l4l0R7O9L3j3o8m4P6o0k56k1J73M1N7k28j23J55L2K71N33
967F09J64m09k90L9K3J15O9j26k68j3K28K42R9J75N3k68k23j38j84m5q3o8O0R8K67n6l29J71
995h8M55q2m93j35L66J21j58K0PM3O8j42j48J06J96Nq4q0O3k5l87k25Q8J7K28M82J60l53m21
1024c96J60L76K12j46k04Ok6p0j31j29L5J85J13n4o7n7J74P7k12j05M4J25J57J91L9n3O9J0
1052C23p7J6J24O5o3j60k22j17L6J29n6%K90N3l31j47J18K69L53o1l00j18j05j59j72K74M01
1079C63j79k51J5L7J64K12P3l9r4Rj75l73j51J04O0k1o5p7J25J25m0o4mJ40m6j00K55K80M0
1108C23J63J24l12l31J70L15Q0j60k84k85K9J79K1pl7J53N5k68k47K2L76Q8k98j35J87K73
1134A94Q0L2l4j52j95m1m0k02m3L87L33M4j01k15j68K3J90K87M6k87l91k22J60K20j50k33
1160d78K23J35j75n6J63J23L7J10J44p4j08J21J15q1k03KJ14L9m8j73j08J13L08J03k11j56
1186b1q2j81p5N2J00J04q1j88q8K2J85O5k23p4J96l1j92R4L08K16m7q8Q8N6L0R5j82j01M8
1215Eo8MK38K37J0j04N2P4k42k16Q7J91J15k3j01j20J1J10
1233B60
##PAGE=	F1=28027.358580878455541
##FIRST=	28645.762274810000235,	12655.339635440002894,	-0.00050216709496453404427
##DATATABLE=	(F2++(Y..Y)), PROFILE
-2861A76j00K6L1K25K33j84l39j64p4J79J40j38j66m6J27P5%j62L7J07j09j06l4pJ50L6O7
-2834b0J78m6k23L4J76J22P3m2j4M0m4k72l18L9K73J75j39m09j90J40K79L5j53O7Rk3k0N0
-2806b23K97J59j01k25l4J63K74N0j90j16q4j14Q2N8r6j58o4J05J73n0l38j14L25J27j14J7
-2780a91Q7J52J86R2R2K1j58l41k90jK07K57R3k00k54p2J88J80m8o2rj5L5L06L17j92n13m81
-2752f14p4J24P7J8J67L92N4q7K7nk62k13R6L53M81J09j94j92k05k14j26n4K12L93n6j17K48
-2725C38lm9L52J3n10k79J13R0j92j28L09K75k72n25j42M09L68L3o5j40m8r4j34J40J18j25
-2699a48o1P4j27k31mK33L46J05j07nN0j2j41j83n6J51K35J30M0j40k64k1K30j06l48l7K54
-2672a43K85j03k75Q5J78M4L7K5Mk6m4p0N0J02n2k9J53Q0l07l46l9J53J71J71N1m5J00J33
-2644C43k16l71L7L41Q7j01j95j46P7NMJ81K09K15J45n8j52j49j63j04OK06L28J51l11m51
-2618h2k8K76J28l56o56j68N39M74K4j06q0k1n7nJ71K5k56l41M4K14p7k16m0K97L32J89k0
-2591B04J4J30r6l59j72J89Q5PM8j70k20Q8K98J4k57k68j57J60L65P9k42MK71O9k07j33R9
-2564a57L0j43K5J67J12k4j21r4J28J97j34j05J99J60L3L3p0r3j60j94j82k21K41M78J26k85
-2538e4j56J75n4k30j64J06O5k6J80J17pR6J72J42j20j24J70J82k42m59M0J79k51k20L5J30
-2512c18K38j7k36k5j39p3K53K13j79j15J50L25M29L0k83k04j72j5l5k31J60L17M7j3P0Ol32
-2485a49k00K27N6o5k7LJ94L10J35k42m10j33L1J74L45l6k95j25m7K04K53J4L6P6o6k00j15
-2458e2J12p6l01r9M0J52J80j09j43q0j23J74L73J00j54k36j71k3K59L07n0k98k30M2K05J10
-2432i1Q3j1j90j58q3k7M2l4KJ17J80j09k23R2K42J81K36J87l8j69l90k99J26J75l3M0Kq2
-2404b32m9J59l9j16J27J05J82K30M6m74n11J68L73J2PK87p3m42N8K97p8p1m0jK30K22N9M
-2376D40jn3Qj24l83k41LJ07J64K24K31k46n17j42K25L42j2j09K24P0k28j04N6J9k3J25R1
-2349A46l9J33L11o9n35m47k07J13J93prJ51K04p8n9K3K3K26L15J52p9O7J8j03J8m6k30k68
-2321h3j54O2J89J33kN2n3j82j33R9K79O3r8m1k1j16k69R4L43j40l69pJ27J16J20J55O4r1
-2293A37J65L28j53l73q8J93M8k15j16j38p8J12K65K35j68r6l7l71k58L29M12j21l51LL18
-2268a8K54K0n4Q2L3l48k01L4j10j15n9J68K91Rr7L3J94L3j10N5O1j26n9J27L3J33J67n5k54
-2239A21l35J32L87J20k44k63l6J43K81K31O4j92j13%m9L1K2r4q2J02K38J50k95m04j14P3
-2213a26Q0l14l42K66K51j02r5KOJ25j5k9J60J12m3LK00K46J03p9k12l28j51K55K40L1J33
-2186C77J03k27N2K42k64m28q2L8kQ3k6P4L22O7j18j3j1j75k56k61j69Q4K15P0k2J05J15Q4
-2158b3K48M12L35j14l93l77l67j92l3J26J99J71K29M7k26j84%K20J50P3j6j71j51K8P2pq5
-2131b9q2l0j29j44R0K67K81J39o2j2J67P7O7j6l69m11r1j0j26N9J56K14K38j50j49l3j95
-2104b83j76J2L74L16q7q3J33K75n7k53k56l07m2K02L88L06k5l6k16l61N6K64qm4J37R4L5
-2077C58k90m52j14K24J68%J07J72J20o0k43j91m2K22K12r2j27j25k54j67R4J63J70K49J00
-2052B02j36r3J6K11J48k13m01j43K39Q4N7O9M8o8j27j62J74K09k52k03p8N4L10J64q5l24
-2026c00n7P0j70n4K99K65Q6J52J54l20n31K5J44k4L05K34k07k01j47l3R2J78K74K3j77lM0
-1999A17j20k97k8J73K3k53k84K05L37J74J04j51j61qK2q9n5m3k32N5K75K88K32L5p0k85l18
-1972c54p8K31L36J48p1J25m7m16j54N5Nj50J52K85n8r0J81P6n3R6l1l06l38j27J22J8K1J95
-1944b27K32J57J10L7Pj01k19j51J26L30kk57K7L31P9k75l07j26J17K71K35j50l45L8K10J60
-1918C07J37m9k03k78j36R4l1j20N3J86q2K5K50J16K1k00k77j25q5J28K90R9lK6J41m1k18
-1891B5k4M7k03k16L3J65L6J28J62L1q6Q3L06P6k86m40k52j02r9J35L73K44J00Q9o9j51K5
-1864A30J37R5j9m9m4j28k52k10k2K77K64k74m70j9K80J65NJ48L18r0j79O1Q8Jj77j51k6J37
-1836dM4k61k64PK32K31P3r3k74k47J12M76M59K14k46m73n3L30J03j58p3L9N9J32q5l82k06
-1809c08J83L09J8m2l4k21k03J6J86J73J59pq5j8j39j23J31K53j67m27j45J42K95K72m2j42
-1783C4K7r5m16k40N0J79L59K08J00L17j4k98j3%j68m7J29K5n6j79k17P8K61K40n6l31j31
-1756b54J30l5P8J79O2N2n6k35j43J11M15K08k02k07j5qj28j77L4J98j46k25M7K15K28J32
-1730B58j42l5J39M2o7k06k69J06J49j23j75p3l5J53K28Q7o2j15J52K88p1k09K5R8J27K12
-1704D82p5k18k33j05J48R6J20J31k91m26j71K12K30J21K27K10j17k01J52K46j28k74o1k21
-1680a46k11K79M6k76N8J27l4q6J07L79J35k01j32L6P6p0m52m11J69M60J60k9n2L9J90O0J02
-1653C23M1l30j61K45P7k20j90n4k8J58J64N2ko1J1J06J8k15j26j5J03K37j2l50k08K04K17
-1626a6N9j65j47J11J29k7p1K05J66r3k14k64r6P5P8j14m9J23O5J66K44L4J3K33K37r4l25
-1599B63j14J11j6q9j0k8k03j81J50K55J52l2j7nj88j46l2J55J85r7j09J32L27J99k03l13
-1573A46k53q4K47K65k1k77k50j9qJ62K71R0j59j73k33j99K34K33j05j05k2k9o4j26q8J82
-1547c85L39J23p1m0N2j4q5J01J83j18k16O5J86J29K45pj58K9R4J14L4j20o3n6l2k07k51J02
-1519b7L7O6L5k49r2L18L87J56k70m84K5K91k7n1p7qJ72j06j49r0j35J23K26K34M2j70q5J28
-1491B20j2j82j10Rk3J06K11J08J12K7l95l55k1J50J9o9K36K20k6j71L0J5k34k23P7J59K05
-1464H3K52k7l12k38N5J26j7k3K0J53L2j51j26J48J76n6mj15mK14J23n2j17j39MQ1L9R5N5
-1435B75j45r2J60K2J14K98O6l62m26j3J28k1j91r8P5j44L4M02J45l27m35k11J23K97J06k35
-1409d55k40J70L55K6q3k6o3O4K01n3N2K04l8l15k33R5J66qj67n1K27J70j55M1O1j73M4J78
-1381fJ45j6l%QK1M3J47n6k24k57k34N4J68K7M1J75K71K12M9k36n85l31J60J94J0K3P0Q6K8
-1351a6j67j04K12J44j33n2O3l8N9J96O9M1j38r0L76K43j07j22j52n7j50k55r3P1J82k2k54
-1324b94k87p5J37N8M7K05L8NO5J9Q7J46j10k22j63o7k6J37K71J8k7j45l2J78J28J47Rj03
-1296A44j31p0R3J01J62P8q3p9L8j13k53j19r8n4O4L23M91J67m67m00j9O7l2M5J76Q7j16j36
-1268a34o0J21L42K60j77l78k46K6K15L05L56K8l29l33q3J24r8j50m0j39OK85J89k6L5R6J33
-1241C28M4j07j93k19j16q7p9R3P6j70j49J30K60J92m3k7j4k68k02J70L12J8j62J6J28J25
-1215E6J05N9Q7M6l3j16r6j0j2j98l07o6K36L31J66j39j23j45k60j93n2J64K30K41K2l9Q1
-1188C5o1r2J6J05K02N1j78p1J53R3j86q6J42N1j11j55k4R1l6k88j22K67L02J55k0k01J31
-1161A63K37j90k01N0J45J53k10n18k67K13L36J4j48p9P9J76N0r7j38K4J12K05K36J18q7p3
-1135C03MJ0L4R8j17k61j28j4Q8N9K2l0k4M5j7N4j2q1Q2J89m6j84N3J84J4l42m11l1J84N5
-1105b20q3r0M1J74J8m7o9k6L30J86l54l97K8L91K77j10r4j11q5J14K31L0j83L0J9k30l7K95
-1077B8K67j40l13L1L03%j69n5Q2j08j50k01l18NL25J95K18K59J87L2m43m34K57N81R8k45
-1051B92j17o4M8p1m12k80K4J04N7M3R6Q7L2o0j18l6K00K32k8q5O1K27M1j79j91M5K85J87
-1023D20k20l51J93J63k57j01J05K4j17P2L25O1j83k07k24n0J53K99J51J00K4j9N2m2K5O6
-997D62k71l77k23O7O2N4M09K58k91k26J82K93k6l67l14L6J39L97L53k17o89l81J74L18K14
-972C6P5j39m8L35J51k37j71J23jj62M4L15J18j47j43l6K21J66j18j00j32k23j58n6K87K69
-946B69Nj39l34k23K04L28P2k0n5j08k01j91j90k32R4L81K42J38J69Kj52j36J56K97J05j78
-920C03j14K64K00j73m09k04m0J7j22K1J24q5l8n9j61P0K76K59L37j2n91l03K48J82k25j56
-894c91J31qk32M1K20J72K26P2n8Q6k4j24NR3q%Pm6k74l34j65J18M18L38O7j05K4Q3j07k70
-864d5m5o6k72J79L56k1l05j26M3n2J56M8j68j60R7L27J19r5%J64J27j4q7p8l11k31R4K27
-836a39K92K8k59Q0K07l51o11k46J90K22K30K95J77J12j8m8J35J27n8j93o3j5m2P2Q3PQ1O5
-808C60j62j96j05j21j27k3J58K21J34J28n7j04K92J11k65j49j75j55N0J70j3k24n4J72J38
-783DL3M4q2k77r0J66K45J48J09m8j41j6j12o5m9l2J11R0J90M8j82j17j1K45n4m71j89K04
-755b99J84k5m9Q8R9J47Jk83k71K8L43L49L9J00K18j66m75l41J6L44J40r9Oj30k29j92mL60
-727a01L51l5k53j76q8j52k6J81J03n5KM1j11n2R7Q7p5n2L18K27j63j52j09j17J41l9l51j57
-699g16K23O56K73j61j46k39l25k20N7K99K08pN8J89O6J56K04j58k37p2J01q8oK3k81j44m1
-672c28J6J46K30Qn1J75K88L55j3k31j25j66j19m5k7j35j83q4L23L96r1l08m5Q3R6Q9j11J43
-644B86J63j98l45p7J43K22J40k63l38p2Q0J43l0r0L1K60J17k77k16RP9%J05J31j7l1j07O1
-616i1K76J10M4J14O0j17l98k98J37K35r1j96p9O7L84N30O9n34o11o4K63J20m3j27m6J21J14
-589e1j7j89j62k4Q3R5J15J73J66kp7O7J03j23k67j8J97P9k14q2J21K7j03J01K33O1l43k87
-561c38P1kj8J99M22R4k96j92r7p7M4L17K76K33O1m61n44r1R9J14K05L03Q3l67k47J87J06
-534H4l62n17p4L54K10mNQQ0J22P6Q8P3p1k20k3K58j5j56O1J37k8n6j02m4J50o0j67M1K1j08
-503b39J02K08J25Nq6p1R2J34j33m67n27m0L41L36L03K19J46%j71j55j35j30p4J54K28Q7J20
-476C72j4j10N6Q6J7r2k13j6M08J97n31n57K2K24k3j94J28L86K39J14K30J2k04n7j38k16J67
-449B93J61p5j91k56k44N6L13O2j37k47k53Q3L13M5j89L6K97J81j02k50M2K19J34O4k53l39
-423b37J35L89J64k18k64j18J19N0j09k2m6q1j15J56K16n3j22j74j81K2K29L75K35J6j52j40
-397G4J55K22k39l02p2q1r3J83K09n6k68j49J08J62o5RR7p2k11p8K37K51O6Or3k23j41K4K3
-368c17k0rJ70R7m9M1j04N7J04j22l9K09J6k57m8K13L79K12j21m1P2m3j49l7n2j87k6J85J73
-339C07n6J39L17P3j75l40l71J06K92j31k10n0J39J09Rk6k42j90j33n1K93J88k25j40NR5K76
-312HJ19k88r8L55K67j7R1j7j81k14j41M8%r5j04O5K94L03J70m2k38j09L6R3O6Q9J1l45l17
-283a91j14N1J15J14Q8K40K51r1n83o07N9L12J73M07M68Q0j92R8M3l73j34J66k06l83r4l8
-257c41j73p4L09L85m7k47l7J51p2l23j51K54K53p2K4K65q8n6K85J9l38j46MJ4K27K79o0k94
-229e0j87L1K33pq6O9NK10L11j0q1L0Q9k5k16l36k17J78M5n1J14Lj2J89J0l06p6J6J27J57
-199A57j06j39J55J76L0j2O4O1j75k69l2K23N2p4j9j50j19J75K25J90k11k53J33J5l1j0j76
-172a20k0P6J25j4l53l31m0K96K73J51J73j6r4O1R0k5j41m1K6j49L1N9k84j04J54j39j06K49
-144b13J01o5Q4L9l8R7K01l7k29j99j12m7j8J43L88J74j23M8R0j16j5K66k09o39r3M15J10
-117Cq9J15L58l5m66j01K24K95J30j31j75j44L6J49j14j26J76Q8k07k26K5L16K06o1o2Q2M3
-90C09j9j17l29k57J34R6p8K11L06q5k13J30J44o7q2J0j50l56k8L83K20o1m9r0j60J39L64
-63C05M5l19k02J77J98j30m07m00P8L18K60k46n99J78Q76L17k86j36M7M8k9k77q3L01K24n0
-37B08q4j20m5K17O2l17k65Q8K19J57k41m05J06K81n6j69J72L89J67Rn6k11n9m6k37q6J12
-10b10R7MM7J54m7j20r5k87j43J38K62L18j1l21k09P9M24L36q3j84k0J49o2k65q4Q2N5Q0K88
18C72K59Lm80m03P9K6q5Q8J40Q9r2j11K28K44j26l6M00L39q9m44k96Q2k3k15j8J19j9j5j76
47a60q6L40K23j39j23L0O2J04K4l68j86J92O8k41k97K42M45J24p7Qj14j34J25J19j5j27q8
74d9j22l4J34R6j48j96L49L18p7mr2q0p3rj2j63q5J96L48Q2k74l42p0K20J13%q2j58J82J70
104A38K4J22r2l14l6K77J56l4q4k6J12l0k16j27J74J81R0J05j58o6M4J2o1j49NN4n8K88K87
133F18j96k79J3N5J04J71o3j76k25o2K30J75m5m2K48M74l7m62k29m4o5j46k15Q1K50k4j53
160d4j24K5j61k25P1J61J18L36M50o6l56k42l2L1L47L19j91j23J86k05m09nL23J93j16k42
186A9k6J16j04k65N8J98J06R4P3k26k89l1J24J45K32M5l2J9J30P4j33k26l30j40J92K55R0
213A68j42k39k2J12J84K56Q6K4pj37j69k8j53l02R7K62J23O1J63K79j68m73n4J33j51r3K76
240H6K45o0l29k49M6J29%k05m8K81K00O6k2k57r0K31K89J51j75m15o2J79l6n1K4j11n7k0O6
269a94J71Kj06Q9K27K93P2k99k21l2o0p7j4L0j07j13J06J74o8j41J57J03R1K93K04j50m03
296B7n8J66j45j30J60K25p2j30N3Q7j10m2M1j6J03J29J57n2l07O9K24j50k54JJ52k8m6Kj62
325a06k50k08O7K37J41p9k26KL14L22J0k03j97j8k03l40K96L93p9j0K04q6k20K6J15j35l11
352e44J74L09o9j01J97R9j51J7K75Q7l52j78K44J62q1M1O7j88j59nm7k00l50k9K05J77J81
379b19l1p3K35K43j14k68j30J26J50q0j22k1K7N2J69J72l0r9L0LP0%j93R4J32M7L89K26k38
408E47n13k99K05J52q7l7P9R4k09k21P5O6J48K71Q4k34k99j94J37M18J17qL1j80l46k19M1
435c81K14K97K59o6k54p0j10M8K78K32R4l65m98n2K17L26R0j76k85l48k8M05L19J4j76nK23
462B02J11l5k0M8K66R5l57l84j55mJ50K09J71n9l45j11J95QK5Rj22r4J39K90mr7n6k58k01
491c84P8K87K51o2k07j99o7L93L79p5j84p1nl1m2k2k44l03ML99M47ok29j25N1Q9j57k20J37
520a18J99j25M5L43J88N0K9RM1l3k60l57n0J25j93k77l0K56K66Q9l4o6j63p7j09q0K15P5j08
549a50j20K02M95M8m02k12J91L35J58k21k95N5K40J00p4k42m16r8L59J73j02q6O6J02n4j13
575f1K9K69J09l02o3J14q8M1J48n7j08k1J96K3j15l9j32j56K42J67j22l6Q4M3K9J14J55l3
603D30j39k7j23n9J20j4j72%J92K7j53k20p8J03J98j3k49J02K14J9n4j19o9J0l3r9o6Q7pp9
633b71K8J33j1k37j50N6K37J62J03L0q3p5j36j69N9J34K39J16j54j65L0M0k35k73O2K46lJ02
661a85K29K24J95Rj13Jj46j61k6K6P3J11k22k02O2J13k1j9R7K46l4j38K54J93k09k46j36l3
689e8J53J5j60j44k38q1K33J78j04j21K60L01j89r5O2p7k1j4q6K14L27q9l16k43o1K01K22
716F9j54k59q6k9M3K31J51j07L8R1j58k04M0J61j66k68qJ71J99J29J51K44J79m6M0L40Q4l99
744D77m60r1j4k06r7K67K25j34r5R1Q8J84J06j73k41k10j04K06K18J25J89M2j19L8P8j80m95
771b85l45K28O01L58k41l90j48o3L0K33J24j9J98N0n3N2j15j66j24q5L84R6l90m1K34R1LJ
799B18p8n9m0RJ70P3k06j31J86K24l9k37j72j29j63J20J22j0J81M4j66P3R1k18j05J35K50
826A43K26M2j54k57j06k0J19J11j43KK03J89J34k48k28k59n1L70K08o9l2J6R8kk5nj38j53
854b9m0K2K4L0O4n3j48l53l48K71M93k9k26J35K72K8J7J00k5n3N8rn7n9j32m0J54J82j30k59
884a40q8J15J19J00J3k32k49J4r5k70J2M87N50n2j42O6n2j27k20j97M5mK0J76L1o2J23K06
912A47J00m4o7q1k46l39l3J77O1L8K63K69j14l71J64M09K10J5k48k46o4J52M0k55k49J60K57
939A05j30l61k28O7J72J28J45n6n1J64J33L5q6j37J1J50n0k83o5J51M1R5j90j30J86J13L13
966B42N66J26n24l15O4KJ29J00j48l15m9K23K64J29J86L4k96k16j29j41j4j29j36J2Q1K84
992C0j8l12J20M28M4l74j72K39O4j23N5L4OJ0j43j13J39J75j4p2l1R6l3m15l14M3J23L54M77
1021C03R1l97m22J30K89J95p4j17R7J1j29k10j43Q6J99P3p4m3j2J65ll08j31J16J90J42J71
1048A95O4L7J10J8l6l3J9K6n1j33j77m9J36J46j81j34K69J34k75j18J02K47L35r7l19q5j44
1075Fk26j14L83M12k03k56QL4J37J81N4j8r3l6k48m12j86R7O7m1QN9K16J05j53p1L6J46J2
1104i6m3K00K11J6J74J33l66l70K05L44P9j44k61k54P4J85k4j9j8J67L3k91k83k8L80J64k64
1131i6j33J98K61O2M0l6j41j55q0o9j71n8L20K92L9n0j19j12J7J74K80k7l53l40j86J49K23
1158g1j43k28K18J57j68q5J37J09M7J94K24q8j31J05Q1q9j95n6O9N2j3j48j29J00K99Q2k10
1185A20j51r7k16j21Q3J93J56n5j87j05R1K31j6l07o6K19mj85P2L19K11j37j16J12O0M4J12
1212B60j59r0L7p5nK50K73L0j14K0L3k63k03Q4J56J13M1q1j65qJ29
1233B63
##PAGE=	F1=27997.910785929336271
##FIRST=	28645.762274810000235,	12655.339635440002894,	0.0037934493739157915115
##DATATABLE=	(F2++(Y..Y)), PROFILE
-2861A67j00O8O3J97K12j86l57j60n9J59J62j05j90r3J03R9Qj49R0J36j12j14Jk1Q3RM1J19
-2833G1q4j92J02K08J09N2j2mk1o5k25k52J05K85J16k11m08j80J41K86O0j16N5l6o8r4J5L46
-2805a7J83r1j33N6J78K23%j91j04r1j00M1oj00j61m3J98K45r2m12j44L45J84r8K3P6J10J63
-2777B42J42J26jj68l19l01j1K37K44L8j73k06r7J24J37n7k7ok0N6K67K73j46m94n22p6J47
-2750e91J01N1J69L83O9l8M2r1l16j68J31L25M40R9j90j59j81k40j28oK39L91p8j68K28M1
-2724C55l4K72o2n06k50J61J30j74j41K83K49l19n50r0M54L67K6p0j13l3j09k05J10J83n9
-2699a25l3N8j51k08RK08L23N4j30K9O6J6p8j80j15O7K15J98J05j59l06k7K46o0l22m6K40
-2672a06K48j06k29J39J98nK8J21N9n1q5q9OO5n9m9J57J10k52l04j0J57Q2P9M7K4J09P2k55
-2643A01m12K4L77Q7j72j93m4J03o0m4J65K58K39J04o2j43j92j58K3J32J67K30R2l30m75m8
-2617b31K58R4l37n94q7N67M73Q6l6q5j06r0N3K02l5l31l32J18K17j10k44q0L03L76K36K0
-2591C05O7J15j58l93k40J35J11P3O1j42j79M8K45ok21k07j59J30L40P5j82P9K56J2k10j17
-2565a62M5j22k53N6K73J80n5j88j03J82K32j46j12K49K02J4K8j8q4k04j64j31k20K13M75
-2540A87J08l47k00J64r1j92m3J71O3p3J38J46J6L1J07J11j14m8K58J85l14n32K7K23k84l26
-2514f29L7K24K48l6j68L2j51r0K51K26j70j17J04K39M14Q8k04j39j68o3l2k26R5K51kjQ3
-2487I6Ll08j55K60L5q7mJ7K26L52J16k84m40j41M1J89L36l5k85p9jK32K55q2n2Q0j5j91j46
-2458f7R8p2l06j21N5J66K07n8j39j07j22J72L96J33j69k67k08n0K51L07j6k32j87JJ80J61
-2432FP9q9k54k08n3N1Q3RK8Q3R1j33j85R7K59J98J87J36k3j64m22k83K16K09n6K8Qp4n7J63
-2402g0q9j51J83J63J55J88L5m86m61K68L96l1k4K38j01m31M8L03j0n3o7m8J78K03M2n6OL2
-2374C60K9j32l29k13j9J02K02K23J42l43n27j05K86M48M3j91R2O7j44j06Q7J08l5O9M2r1
-2348F5J42L26q1n46m28j67J20J94N3L7J30J48j27m9P2O2K57L39J03j84l6l4q0J17Rk09k35
-2321bj38M8J82Q8k3J32l0k75j78J57K59j7o1P5M0j65l65N3L36j42l41K8J64J45J34J76J09
-2294C89p5R0J99k25l02%J79L6j79p9j43j35L4K66K56j95r9k5l43k39L30L92j35l45%L55L17
-2267C24N1r7l6m9k80j43N0o3j15j05J61K80k0j69p2J98R9p6P5J33l6o9P9J9J69J82m2k87
-2239A61l80J41L73Q9j72j59m6M3J83J90Q9j53j20l2K3Q7j5p4pJ18J47Q3k78m02j87N1J25
-2212a22k43k30L33J87k20j16M2N8J85j5p6O9R3L5K3J40J88J11o1k29k73p3K75K42M6R7L1
-2185D97k56N2K36k83m67j12J31R6R6l9M7K50O0p7mnj87k62k99k20J15K85J17j8O7P8J02K48
-2157B48L11L17kl25m10m19k19q2J13K51K40K26n2l02j55O5K85J94L7j15k52j47J11J80L5
-2132A33o3r2r7j41j05O4K11K58J35n5l4J40J28J52Om35m68l1N9j30M1J60K45K83j71k07o1
-2105g5k06j81mL74L79J1l3O9J71j16k91k98l40l7K61M88L97l6r7k59l93L6K96N3j2J13P3
-2078C43j3l05l94p8J38Q6M8J48J56J16r0k52j55o9J90K68n5j40j13k00j32J23J51L1J83J55
-2052A40q6p3j0J44J13j71l80j70K07Q0P9J14L8j15j31r0J90K23j94k21j29K0L14K13o0l28
-2026b83j6P8k56r6M01L55P1J54J88l54n88KJ17n8L25K85k42k60j19RQ4J40K59J00j15J8j2
-1999A87j64k34L4J47q5l67l11K56M20K60J46j86k13j7k4j32m4m2k18P8L25K90J71L8k3k58
-1973C4l35p6K91L15K9j12J76Mm11j72N1kj63J22K84pm5J49L2l8O6q3k89l33j39J57O9K3J29
-1944b74J47J89K12N2pp0j71j68N8K51l3j98P1L20J7l17k85j15J01L22L56q1m22j9K55K19
-1918D10J42j23k90k92r9J58qj44L8J77o6l4J81Q4Rj17j83p4o1J14K68Q3o1j9J25m1j93k4
-1890d0N6j40j79nJ28Q3J56J03l5q1J34L64J06k92m11k55j66j05J29L50K15N3R9Kj25j2J26
-1863B58R3o8q2j2j12k86k02M4L02L03k46n01m2K37J24L2J47K83p2j33R5R3k0k24j72N0J81
-1836G0qk96k39NK24K47O5j22k58k66Q6N00M27J73j83m07o9K69N5j45l4M8Q3J45j09l70k36
-1809c45J13K90R6P0o8l12k29PJ92K20K34L0j06l0j34j14R2K30j60m64j54J60K87L09L6r0
-1783A60j7j90m24j44Q1R9L25K32O9K83l6k68O5O0j92j43N6J8l2j27j88O4K00J61o5k39n5
-1756b47J19l9P9J54N2L3r4k38q6J82M66J78l49l04P6J10j34k07%J60j09j11R4J69K02J62
-1730C18r0l1R9J3l5j32k24J11J06k07k25n7j8J44J88M8o2q9J73L09pj94l0L5J01K19j18k88
-1702E7k42M1L19Q9J8O6k91l89j09K79J95l1J64K13p7j19K07K46j87k94m6k29k33K76R5k38
-1676b20P1J15o6j22P1M18K18j56j66j6L8j27m37l71J59M30J59lo3J1J81P6P1Nk98j39K74
-1649A13P9k41j56m2k6J47J43L4l5j00R2K17Mk62j57n6J08K81l5l82j79K23K13N9j82k01J28
-1622b13K49J9j37J50J57q8j62j70j02k6j6j52J3K57J26J39J67k3N0K02J74j30l24q7J55K4
-1596B52n6J0Jj81k16J13K06Q1J9O2qj69j05m7R3J28j03q0J49L51K09j78k87k91j73J67K73
-1569B20K3k33j86j1nK04K79K2k33j86k10j64J82J68j35j08N1J0r0q9kK63L35K1k00j23O9
-1542a28M7m2J31K04p8j80N1J36J14K63Kj59j2P4J60P3j44j23q5l3j99k23R7%O5P6j83n3K79
-1513A30L47J11l43m73P3L00k1l3l1J0J06j64q8j0j55M1K01K67L2j79n8R3o0j70o4R5M9Q5
-1485I1J54O0R2K4l49k49lQ7Kj7K65J35j39k00M4K1k40k10Q3J39J77K45Lk33j81O0Q3r4m3
-1456a93R3K24K9j77q9J48J23p2Jj14N7K75O0j70j94j11N8R4N1J14Q8j37j11J17jR4K73R8
-1428F28l01l85pQ3j01k24q0J29o1N3L52J29k87m15k08J38K63P0k31j95J93K91k1q3k4m2Q0
-1401b56K31m1KK03Ok78j96P7J12k2j44n1J77J25j76J05J29k19KJ59J37j1l8l9K1O7R8K01
-1373C81q8k72k40k11O1J97J03K3O5K18K06Kk34n13k41K48J70q8QJ21R8K9j62n2J98P0j07
-1346a0PJ9j93j6K42J39R8j34j62L24K91m4o2j11n5j61k90j39N1K07%k68k86l6J52K2K3K19
-1318a73M7m4mK4J61J97j66k96j48qK7J38K33k2n4j11L9K04O2J32L3j26r7K9J00K3O6Mp6l3
-1288A61M4o7j38m1r9r5mK54M45J54l98l09%mr2N4J75M1j16j08rJ22K84K40j73l15k32m4J97
-1259g3L10L13Kk70k84q6O4j20r0lj38j1K67J91k5J6J09J93O7j05k51l02j05Nl2P9O8j34j44
-1230d89Q4K30K08l9p4k5k30j41J95K63J9j33j3J14J46J39O9O8j3j00r7m0K0lj76k94j43J37
-1202c18K65J52j35j29j06k64k20jK91L28K59Jj16Qq8j00L3J42K35P5j65q2R8N4j81j01J23
-1175E8N7j00j09N0J33n8l24j33K31K80J80k4k01K03K52k80l07mJ76K02k43n22k13J97L23
-1150a76J29o0j07J1J28N2r8j52M6J34K02K56R3p9m0o2n8K0R6j08k34j09l1R2J43R2j7n6l3
-1121G4o5R2j2j19R9K68Pk04L3J32m4k99l27kJ42J2o9o8O5K01k0j07j01rL66J92l36l71M1
-1092d29L56K42j03r1j15k9R6J22J3j38j0kj52Q6L21K18j81l48K2L48M5k03j25J0j35j13j07
-1065d02k40l9K38J99K65K44J03k4l78l20L09N39K0k57l7k4M0p0m32k99J9Q4P1R1J22K9m4
-1038a93l9j08o1K13J94q7m7J72K61j4k29k01K5K92K34k07l53K32K13k81j29J18K7j68L1K93
-1012A88N6j76j67j35k1J05K32J05R4M2J2R2k0N7Q3k84m07k67J1O2J77M86J69l75k36J58K97
-985C38M7l09l29K7J00L05L15j93o04l00J84K96J70Q1j17q3L00J42k13j44J53K0j62N8L06
-960C88J01j59j46n0J76J53j22q9j03k39j78j1L64L09o7k14l32k02K46L42Rl6Kp7k31k33k32
-933f31k74J31M17K22J61K23K0j87j64J83L30P6k02r6K61K40j40m39k69m1R9r3pJ06j14n0
-907b38p2j85J44L79K39K47l6n65l12K19J51k36j52J64L0k17L1J74J17K08J27k9N8l9j36l3
-881C8R6N9N8j2r9k78k63q2R5L33K69M8m3K1jj23j89M7o0l32J83L37o2k85j28lo0K31O6k57
-851c96k07J06L54J73k0K3J11J41K0j28j37l34k07J48K80K36m1k41J20K13l76n82k05J64J49
-826f36K58L54J27K2o7M7K16J34k4j36n6q4r8N4J04K6M5N4j58j97q1q6o2mP5J53J65J72l9
-797B78r2K50L8l02j12j33k03K7J88qk08k4K01J23K0N5o0k70j30P7K37K31J95k5j98q7j39
-770g1o5J5j6L2L9J75J26m2p1m1J62j14n02k43J81K18L5l6O8J45K48J3l26k77K2L20L32J5
-742C42O8J97j52m49l47K7L53Q9j39K3j09k30j76NL52L93k2k68j51l9j20l2J25N2p5l3%o2
-714c78M3J64Q0j55q9L12K22j55j56n9n8J37n5l80k32J54O64L47q3j41k95l82k10P7L24K28
-688g6m4N2K33M1J41K13j95k65J4J89r5p0rk93k34j11M3K40L19j7q0K10L07L15j9j68j39l17
-660A85k32J8J00r0j66q5K86L82p0k50j1O5Q5O9j87J27K10j90l56r5J64K70J82k60l43r0N3
-633b29J06j22j37Q9K99R2k52j41L1N0j2R2R3j9J3o8P9L13J40M9P0m2j52m01k82J90K71j14
-605Fk59j14M6L79N57P9n65o12m1K82J50lq2k6Q4Q4Nj94j49J9P6L6M5J48K03K6q0J2N1n1j34
-574b2N8K02M7k61j41R5M8j34L1K58J32l05k56O1n7r9J64M15P1k88j63o7k5R9L11K81K87L5
-546G77n16n59j41L1J68L42L35ml94j95K06O8m65n72j1M38K14k5kJ0Q0J22O2P2O4k3j40K8
-518c0J98r3j56R6J67k4n1j19m0J71m0j32K7o4j59J07J71P1Mo0l8J64J55j62m55m77r3K83
-490e79L97L50K53J66q2k96j87r6j51j22J40K58J60J48ln4J23N1j03j34j50L4L87J85m77n40
-464c22k5J72M3j00O5L08K44J11K23J1j98l7j15j59K15J23j61k01j88k43j6K73L0j37j44j47
-438c75P4K60M3q2J03K73J01j73k76M3K22J12M3k36l35R6M36K69k33l30j19J43K4j89l2j8
-412a56j11j55J64K98m5j68j60j09J21K44L53K61n6k69j48K38K48k93m26j24j2p1J54K24K1
-387B3k16j31O4P0j10K7R1m6j54n3K37J82LL4l6k32k16m4L0M1O8K08N9o2P9q8L1R7j31m4K40
-356B1N5j94oJ86L42J72j54l6P0q2j71Mj5k02q1J36J90L3K18K88Jj84k63k55J22K29j82k73
-328c1p7J50P9OL4j96j74j55j08K62K35j86j52k1J7K18Q7k72n2L85L46O4J35l1k75l01j83
-301a96M8lj02p9N9K74L12J78rj70o3M8Q9M9R2M3l58m02j81O0J42J39J33K31K20q1n61o11
-273f99L7K84R5L60N35J32k36M2N2l50j13J03k51k73Rn5k01n1L34L70j11k34N6K14p2l58k00
-246e81J89K01q0K0K34o5K5L03Rl28j30M0L9K51K62q5l61k85J4L08P2j24K8M4K01K59n9p4
-218C27J04R7j11k60l04j40K25K0n7J18k6j1K41O6k90j27k2J48J41j47j34J94J48p6p5R1P1
-191B11j93j86Q9K82L5j25j0j39j72J76K46J73k20l05M8J1O8L1j96k8Q3J61l5m19l31N2L91
-164c02K71J11J86J6q5kL7l1j07N0R6j65j3L0l44j32J97j24j34K09O9p1J02R7J6K8J23jj87
-135f0k39j50N0P9R0K87J47j01QP4k8J7J85k38n72m2M03R1q1J34L37n9m65p8K46L22J69j73
-107C53k11j13L5R0j36j64R6J03j05j49O5L21J17j53k1J54J03J0j22l34k93J22Q3j19K84M26
-81D42j19l15J09J59p8j38o6j30k55J6L57K01j15j49j73j91K16M67J6l83j76K53K68j24m56
-56c64l90J90M05K36l48o66J91Q97L23k91j46N3P4l4k39q2K16K27qj12j77p2K15Q8k42k10
-30b66J09K17J59k33m30J00L02m5j53J81L15Q8M2lk06j00q7k46j00P5j0l0J77K99k0j90p1
-3a26k20j52J03K42L10o8l89j82J88M75K79j43j79RJ80k4k28m6L7p1NK81K85J4m35l24K0j46
24c05r6K08J64N1j10j31K84L19j82p0M33K94j20l92k79Q9Qj72O2R2j27o6j60j1L89K22j81
51B13j70M9J18J04k9m16k13K21J17k52l00K58M56J41m0rj36j24J53J28p0j71n5j16m9J69J35
78A12j41k35K98L24n7l4j31p2o9M0K4k00j35J59L49J08k43l29p9K23J85O0r3j78J69J53j9
105A89J14p9l45m1L04J98l0j16n4J03j4j82j09J21J04Q5J90m0p7o4k6J7j11j9O0j12K25K83
133E74j68j90J09M5m5M4n3j58j83oK17J48k0K8K79M50q4m87k09L3p2k02k11J20K63k6k35j65
161b04R2j17j92O9J05L2K54M26l9l53k66m2N9L87L48k13j29K26j48l87o5K85J86j45j73J11
187A07J15j58j85R8J28J0k3L0j16j92k3P4J03K59Q6K7L0N9m6j93j68k67j21K38K30K9j30j88
215a87PO5R4K02J46N8j2j12j59Rm4k36P1K44N2n9Q7K61r6m23q4Q2j56l0L12K15n0k72k24M
245b35P4k2r9O3K50R1k9Nk10j36K36L27Q6k50m03rK64k9j40j9r5j5N3P7J63%j63PK08L16M2
276D08k92j38k2o4o8l7k4j48j1K36J59j20j31J95J06R4L61K09j77l93j23N7j74j05J09J81
302H8k6p4J00J88n9j36o3j8J63J68R3j11l02N9K28j36k34N6K46K6j14j18k00k55j82J47K98
329a68J25j91l08M9L65K70p6k30j78j4j16k45K90M43j1r2N7j23j92N1J98j5k76R3K58n6j29
356b21J83J31j26M4K21Nl82j86L22K68q8n8K6j63j51m2l5r9k83o7J47J61K04k9q3K44K90o1
384A72k79j85J0R3n8j16k6M7P9J97K33k0j80m4l8K8K1r7J65J44L3L69K24j95m71l06J75J67
412A42n0p0J3Q2j42j33L8m9J26K94N8k51k71j71J66M77R4o4K0k21l61j91Q6K43L07K53r9l01
440B5j37j43Q2L58K75O1m00m48j9J55L03J24k19l07k94qM00L51O0j68%K16N0m4M9P9K91J24
468H16l59m17j85j0J59K14J54q1l68j36J93%K5nj14k6J44K27k0j08j00k70j90J28K94K35l1
495A69k08k34o3M10M00l2j83o7m5j12k2j1l05k92O4M05M42M6j96j33L8N9j23j41J74K32j17
522A55JK38O8J2Q3R9Q2p0k67l39p9P9k07k82n4K04L02J95l2j63k14p9o0OL13J15j41j91J09
551a17M67P9l79j60K15L03J63j74l08PK22J52l4k37l81o3L46J19j27j04MO5Nr4m2K50J27k64
579D0m3N6r4L4J33j5r0n6J26J5o8k1j70k05K20J89p8K3J31L0l5J12K43K3j75m5j30o0J29k4
609A95j93o0J79P8j31k38r0J10K33l7l06J02J96j8j1p5n9L4Pp3p5L8k9m6O6J38j5k25j32Q1
639c56J68K3J01J29m8j26j84j42P3J21K66J61j49j45M8Jk52k42J4J94N5J55J83P2R6N8JL3
667C08j21q5l7l2J9N1k10j25J22J15m8k5R9K32m4q3L03J66k10k04j41j17J14N4j55j77j94
694d25l6K24J50q1q0K08K46j64j16J6o0Qk0n2K57L03j04l12k92q8K73K88j61k93j34m1N8K50
722a78J81j19J9J28j11k14m4J05j38j99L6J60J70J00J44K55K25k1pK89O7l75m16o1k3k34j10
749c71K81K59j36r5J27J59K01R7j78k65k10j38J10J99J78J84m1j96RN4j83l97j75K55M80L00
775E08j91l19j11j08q8J25J21N0K56R2k2P4q8j50j29j03L12P6l03PK43P6l2k9r0p9j10k7K19
804A80J03k37r6K67K71k8k65j93j37j57J51Q7j02J78J44o1J12N1k87j96M3K23L05J49j53l14
830C8j78j19M6J28m5N9K08J99Q6k86j62j93o5L22K10q0n4M6J53M1j1J0j78k14m5O9K9kL0p5
860c3j46l44l33J97L79n5j30K20K96J07R9O3j37q4J00k3j7N5j01q7J01J19j52k19o3J07J39
887E8J39M3k24k58mj19k47j7L38M38l2n6R7m0j44k11r8N4q9LK44P9q6O5K02J69K1j20k33k93
917c21k98M6K39L2J4K39K01j36l15K19M15J40M5j54k28o4J53M8k72l03J62K55j17k68k31j8
943e17J07J17J63q8o1K32J86K9j67k08O9K18m7l07q6J52L6J08j42j32J90J66L47O00J03o16
969D52l38Q1LJ62J22j72l55j07J90K94J70J76ql26j97j16j11Qj66j88j7O3K71L1k50O8L61
996A01J51k36j77J11lq8Q2O9j0l3j41q7J58J49j9n0MJ05k8l97l66KK12M38M30K5m21m10R1
1025c38J99J68k3m5J71L8j68k49j51J19J93M1o6KK8J42p5l93j49J82K33J21J65R5R6J25K2
1052D83Ko7o8j1n1r8j16nK15J60k88k45K53K02k23p6J00J99K76j23l00m0j57k79o8M68L96
1079E39k14k49j4L1J18J36J1j9q5n1k91m20j91R5P0p5M4J67K87J05k24o4N1J18O9L3J45J19
1107B41l6J59J48l74l73K32L57O6j29k21k12J16J74o7k1J2J64Lk87l00q5L60K32k07j17J85
1133B0K29M3M8l3j21j16j32j09j13m9K29K41M9j2m7n0L3J60K59j01m07k88j44J49K18j47k21
1160d12K06J75j49j10J11J04N8K45K79r3j45Q2M6q4j62j00J1N0J1j18j34Q8K71M2k00j18r4
1187a40k26j50Q6K39J93pj71j18J48K73p3l63o5K13K2j63L3L05K20j93j44J14M8O0J43j32
1213A52r8Rp4oK53K99N1j41l8j1k45j48R0J06J01J10n2k07l7J41
1233B55
##PAGE=	F1=27968.462990980213362
##FIRST=	28645.762274810000235,	12655.339635440002894,	0.0084384540095925331116
##DATATABLE=	(F2++(Y..Y)), PROFILE
-2861A60j08R1R1J54J85j58l31j44n6J11J50o4j74j21O3J08K8j14J32J52j06j01M0m9j4k1
-2835i6K4N2j29j59J63K40R7K7J9Lq3q4j66j60J72K69L8k70l76j52J46K78O1r8N3n3j05j58
-2807d47k4L67J87q6l3J47J76J55m2j67p1r2j05no1j07j68l1K91L25j13m51j67L26K01q6J8
-2780f3O3Q6J48J60J27k5j60k75k92k1K56K20l5j40j31j05N9Q6o0K9K3k0N6J94K07j10m51
-2753a74n12m8J67R5P4J79L58Q0%M8j58l42j19J45K81L88Q8j89j29j47k41j21K5K52L62j09
-2727B53j94K25J00k8J69j06m54k26J75J64j46j71K21J96l45n28k9M72L54K7q3j04l6j25k52
-2702d71P8K52L9J1M6j67j98OJ95K91j0j47N0O1N7Nj75j52J7J78K21J68j46l23m6K32Kk68
-2674a94n4K04J88j05j79J66J84n0M7K11R4o8j00r3m9J0o1o3J55J34j78k34L5J54k7l0L8R1
-2646B26J19K0k80m37lL73R3k07j78N7J25j26j12J31K91K57P6m4j13k23j56J35K35J06J12
-2621D77L7l12m48o8K08N7k91n21j7N83M63J47M1r0k03j14J16K08j09m03l25J89K42j08k43
-2596d84j42K43L77K91Q6J23R7k01m05l04Q1J45J24O4j07j22J3J77l0j81j37j42Q2K72O8r5
-2570a07J54K21n5k05r4kk37l06P9L33K31q0k43j01K24K49j48j34K59K30LK6K4q9k32j13p4
-2543a87k18J76M59Q7l91k36J50r6j54N4K36Q5r9R0J67J7m6M3P6r8K3L09J67l59n43L6K64
-2516A2k84m15K1K98K42o0r4R5j49j06K47K18j84j20O0J45L76J23j30o9j30q0l6k25J3J73
-2490e9k9K4R0ok81j04K80J1j00L7M8K46L58O8l29m57j36N4J90L12k3k59k0O1K48K40j76j44
-2462A44P5K8j51j47P1p7l04j40O6J79K27j6j36j39j25J61M04J78j71k96k23o3K16K78K8j33
-2436f6j32l2J45J94P4j65l21k36J0J35J14K9K2L4L0j28j48Q6K60K05J28O8lj48m35k57K77
-2409b60K32p7J5L0m6n6J62j31j82K14K02J33J48J5m78l85L65M13p0o9J49j32l94M4L07N8
-2383B07l2q9q4J20J58J1j07J9J14N9j17k57j90n6J07K45K02Jm62n13m8L41N54J28k49l7M8
-2356G3o7j05J02J77m8J6Pj25J31L12p7n23m01j20J31K14J21N4Q3R4j58l5J17Q2K65L45O3
-2329G28k74j63r2j5K17K5k02j72r2K7J47L9l3K03pl48k19J93K40p7l4J68R6j82m07K5K98
-2302H9j63l00N9J64J48J53J97J67l6NN6k67k10Q1J48J2j27k1j45j93m4K31K49j91p6qk93
-2275c15j97L17L32j74l25OL62L44O4j32j34j19j88o8P3lj10j47J30K54l4k25j69J80J67o
-2249a17J01J70M3n5K8j9J66J59l6k77l87J46L54N9j07o1l9l8P7J35J05j01j00m5R5J13q1
-2222B88o1O7J21M1%k31l45k27K9J52j87j32L86J25l31j35P7J13K44Qj15m6O0J07M8P6J05
-2195B37R5l0k11j93%K74K45O4M6l1k70K3K06k78m70j39J94J83J16n0J2J64N1l6PJ0j84k45
-2167b10l04k58J15L15J66J6M0L9J07K25K07L04Q8k82m31m29k14j22J09K97K76K03j38l65
-2143b46j31J28L49K33Oj91l21j50J61K50P4k0q3j54j60q2M6J81K36J02o7m4J32J75K16K4
-2117F64m83n10K8J22j28K2J55K76L29j75k69q5j79j64l8L36M17J11J1k1N9j64l20l22l36
-2092f64k0K94N54M81l6j62l09m11L2L20J07J5Q7O1n4l04l09l0L3%Q9J59J24J09j09k33q9
-2065b65r2J39L04l8j46o1j32j06J49J27j10J00K01l9n8k0R9Q1j39l66j88J74N8Q5J56M2j44
-2038a89j15rJ94K16j37k16j60j1L03K34l0l04J4O3l37j36M67M23N7J53K21l60o12k6P0q6
-2012c13L50L38k58l04q9L8P2J03K26J65n2L7o1j95j52R8J06k10m75l23K92M78L33J97j88
-1987B13k50l9q0j63l0m4j85J14L51K76J20M1J0k36l43p7L39K89r6j40K21M8l67j52L7l4j95
-1960c72Q2K70M2QJ31J0mM4j43k83l11j33J92J11jL5M5K07K95P3nk6j08j83l6J57m4j28J02
-1931B7K97k7l44k52q2R3L64M49l7m82o6K71K70J58j83l69k90l8K25Mj82KJ63m2r0J28O9k5
-1903A1o4p8Jj9R4K25M6j28l6J32m9j82l5P2o2j43n2Q7J34J86N4q5q5J46L87J18k92l45k14
-1874a76k04j30O3K96J97J6J08O3r1k1J15Q0j07j04Pr9l01j78J12L17L33k15n07m4J90O5M0
-1847a75J37K38l1n3J21O1o4k54j79J19K24n5l26j92K4K05K58O4j51k48l02K8M76L76J45r2
-1821C54l14p5K01rj42J7O6J00J61j19l47k53M6K65J68J66j08l85k50OK05K49K90O2j29k2
-1795B03r3q3M2J60j63m84j61J75K77L30J12l4n9k65m03m4R3OK75K54L9K37m0k19J05P0k11
-1768A19k13k0J9Ro4j68L6J45R1n9j36RJ04l6Q1J28L8mj31k23m4K38N29J49n11l92J83K33
-1740A10j37k36m5J00p4J2J58J08J47J81qkM9k8no2j83J23Q4k71k54m8k7J28J75J7r2q1J89
-1711B8L29N6j77r1l2O7K20j23l17k52J50M55Q9o4nk89l18k2L21J57j62R7J90o0n5K44K30
-1684F66k30k79j2k17k48K49J43j78P0Q6r5j50M6M49K84j14k07q7nj56l73k99J45L71J22m
-1658b3p6j2J76J14N4n3k74j03K92Q3k39j12j9k1J16R0lm9j12J76K93l0k84j69r0J09K98p3
-1630E9l87j27K40K19P9k13k87J25L61O2j72J26J45j00j30q5j11j16q5j69Q4L72J67J08R0
-1605B55p5O8J59J09j52k98o3J65P6PL1K2j46k52N8J48j7M0J64M0j24p0r2J2Q0q4m8J45L32
-1576D90K00j29k30l11k57P4K79R6j59j24k6j9K39K83n6l01j84j66j23J22R6j56j03J25N4
-1551b86j09m5O9L05L03p1k99j99N2Q8jJ59K39k4j42K1O4Q7K61K2j27m1K9J82J12j50j77j27
-1523A95m8j67j57J14j4P7J10j16j1K19K77M7l92m27J09K82k8l2K6L8J3k19j9P5j47k5J68
-1496e2K72Pk00l7N0j10j35OJ71J09O9J03J7P5K5k80j27J2J6k0J8K66O6k15k27M1J8k33j68
-1467d63R2J00J35K27L2j50j13N9K0j65n1J68K91J6k14o4J37P7o7J3r9J36L25k7k99k69p0
-1440b23J09J01P6J39R9j41j34Q2J4R6K27J05k37l50k5M0j52k18o0J59K2Q9L09J07k55l94
-1414d15k03J45K07L5j98j39K02K20o3r4m0oJ12K31m3l7K06O6k19j42L0L3j6j01n1J25O3k02
-1386b94J69K14k25l8J11R4j8o9q6K5J25J58K43r7l09k43j90O8K17J65ml1J72J81o1k21l84
-1359c28j21K95J14j68RJ74J05K1j52NJ58j5o8N7l3l17q6K54J92J57j15k19K54L24K7po5l0
-1331D22j60l10j61M7K16rk98k75NJ65OJ0K06L3r3n0O4K36K22k12l45j42K4Q3J38J50q0n1
-1303a59l5J21K25j0P7M5j33l8J38R1p0j9n6o1J5N3j6l7J1j00j35p5J82L80J19l10j93L3n3
-1274a0j28M4J29j2j11q0L6J15K21K10j48k26k04j12J76L00K47l9j93k13q0K2j27m4J4j33
-1248c46k9K39K03pl0O7K25J16p2k92l68r8Q7J0O2P8o7j37J5J89K13m7j21l9j66o0K12K06
-1220D3J2j16l5J22J72J35M3L1n7j42p1K3N6J2j50k72k11L5J72J30j10j23p4k46k30L1L94
-1193d26L98K62nj60o4j29j01N8J70K66R2j59r4N0L8j43j08P5L7p9l1J29J72r2l72j35J98
-1166a53K31J73nj73K39K33l57l80l2K07K28k79m99j39J69K71K22L5j31o9Q0O9r2j69P4J55
-1140i2J66K43P2n5K4r4j11MP8r9k06r7m5J05K31J53kp9j20j27J11j3j41J06L23N6k24jR1
-1111B57p4k46k53J1J05j2n1l0J08J98p3j54j19J1L66J74k80l00O3K92J72j08q4j01M5R0J4
-1084B1j5j03m9on9J75L07J57j96l60QL69R0k16j74m5j50p7j7j61r6J30J84K90K25L1o9l00
-1056a06j92L47M68n9k42M8K2K5p8m34l22nQ4J07J21J31j1j02k4j02q1K07J40j24K0K87K67
-1029C92q7k72j97K4K96K58k01l43K57K52k87j35J31J1k35j7K40M7j50j04l4jN6J64O0O6L1
-1002B22M1J28OJ01J03k81m00k64l6L5K65N16N5m31k25J09K75J53k03l23nK8J94K73j48m82
-976b94j98J89K34R8Q5q3q5K83J28j99j26J71M0j60N0K55Q0j24j23o7J12J36j05q0q6k45j89
-949c03L4M13L26j23k60l16j84K75L41m3l9N3n0k48k49k57l08J65M36J93J75K62M2k18k05
-924h8J97L51L5k14n9K57K48j18m29l05m4J69o3n0Q5j09n1r8k13K08M73K02J31o5n13k93J97
-897a59J07k50j38J90O5j84L2J27N3J83J76oK1o2j44n1J07J13R7n1j75k80j64L3R4K33J71
-870A38K1L6J8r8j35r0J68l0l89J50K94q8k36j12n1q8K72R1l13k37J06L63K09L3L4N2J51M8
-842C17j77j96l34j55K04L20J82j03k21J60K01l92n07j43J09P0K96L87M5p5r8J48K80J16Q
-817D42o2k6j26j36L1J20M2J1K7j65j95p0n4K7L0k1Q3J95K05j0q0J82m1l32q4o5j99J7J95
-788e9j2j99nK23J01pN3m1k42j51pK09K97K70j9k58j48j43m3Q0Km1rJ57J83O9l5o4J02j37
-758A26n00k93J34K42R3k3L1J76L38J1l60k50L2K94L10ML0J49j47l98l22M7L50Pk11K6q3k26
-730d13j53K9L39M32Pk75j29oj00k6P2Qr4p2k5OJ24K02O7k02j07K66J81j31j28mnJ14p9l86
-700d88k87J07O53L79l0j38l24m00j75R7L14K27o2M0K43K4J29K08k23k81Q0K44r8j20l8k89
-674b08k79j27Q3L09L54q3j19K42L14K63k3r6j32m47l50P8K33k1j19r3K19L28m6j59K0J9M6
-647B06L8k25J36K52j66l41r9J80K89J92k52l25p5L9N6k00j74J24K96N3k01m8O1Pm7O3O9L
-619h9N5k1R3L25J57M5Qj52j72l54k33K15K72j30l11j37M6L54N32Q2n57n69j2K97J75J3n4
-592a22pM8M8L2j74j20N6O0k0l2J09K39N8q2m2j9MlJ38K00J1k97k02O9Q6j49l9K64K09k29
-562I4k40nj08j23J51L84K7k85j34k2L4J66K91K46L09Pn20n22j94n4K00M59L59r4m02j20K24
-535A28L0n37n96M7M84K00m2mJ1P5J04M3O1N8M3k9Q9J30j80j59J24J68l6k7j01m1J57k1q4
-506I5Nj60j98J30J42R%k9nK12J67j77m22m16j54J94M31L94L02J98j60m22k18m3j45j41J22
-479b89K62K11J40k0qJ70J3j82j36p6P3L26J30m10m76m0J31J05j6JK23K41J10K17J2j92k6
-452D94r1j10K46R0k31j95j05k25q5K20Lj31l6k3N4J73K3RJ58K31L4k00k82L3K16Q2Kk19l04
-423a69O2M58L66k34l85j20J48mk45k2L1j31j97J63L74l7k29j59n0K23K73L08K65j23l74j46
-397D6L10K63l33n20j53O9n8J06K52J03j68j31j2j5j20L8O3j2r5o2K08J27l6O2L4j98k79j34
-369f45L4J12J48K32J6p4R8o9L7Q9j54n4K55P1j29M3J50K81J44j67m4M6j35j92L8K1j80j04
-341a32R1J94J06K77K54n4j87j82j24J36J43k39l10p0J76M7pQ3j58j72j81j66K26K88j43j60
-315b64k6m9J44O5k20mL79L93J26J61l4l41l59k14J8k8j04l2N7K39K93J63M7p6k9N1R4L2P7
-286E59O1l38m58k45O3J60J45J55K01J89l9m80n74OK45J7K86N51J63k36L0N0l38r4L4k95j68
-259c50J11m4k00m8L16L32j54j90J43K74m1l73k55J13J32j01JK16MJ03K83j3l07j15N0M0K52
-232A79K57p8m14l79j8L52J51j34J7R9J73J78j05o8J64J06j52k55k45p6J95m5m2J43m4k3K80
-205B16J30k73j86o1J65J31j84j19K28J09j74j44Q7P8j77q9K03L20Qj78oj20k11J81K68J37
-179C39k34l27k0LJ55Q1j85k5N7J75m3m63l06J42M47K40O3K00N6p2p1k0l1n9J40J54j75p5
-151A46pl58j47K23j06j74J51N1n9J20J55O6l9N8M4j52k96k00J68J94J8J53J12p9l9O7Q4O2
-123B16Q5k72m76jL53Q6o0J33K91o8m24o4K20L13K06j84k05n8K4J7j40j68K2J07Jp6P7K96
-95B51L2k38JK08J54L6j15l02l05Q6N1j39L42M94j49l65J07J83o8k07j64j15j57N4L32J93
-69B00j58k48k37k00K61N18pm12j35L21L20j14m79l63L06M72J73m35o92J75Q70L23k78j55
-45B6L9Q8k8j75o0J19J95K7j17j98q4K10J18j71j67J12K01J47k10m30P5L04jr0J87K09lO8
-17C91M2j88j38j35k38j06J9j21n6K96M27L2k25m4j62j69N5K20L03j25m48j43K98N11J91k27
8B60j59N3K18K1j93j6qj79o0K39K98N0l78k59l8k88j03K89J57Mj12j27L31L80k18q4M51K33
36G62j56l42k67R5N7j19J30M8k28j07j28P4M27K02k23k00P5J63R1o8m26k34K33J56k56k86
62e27K52M36J39orj48j18J72J27j28k09j6q6m2K02J68j25k56K27K95m6p3j73o2n6J04P4k35
90a19j92J17L51J40k09l13q8K19K40J07j08j80J68J31p7P9m7l26n1K98K35j3j33o6Q4j6j44
117H7q2O5J8P3K71R0p6j59p5O7n8k4O1j46J40K22j32p6J96M3j70q3m7j34j35N5J95J04%R0
147C80K86L96j26m79j68R9q4k43j84J46K51k2l04k14J45m7j27O4L8n3J68L83j9l37k82n3R7
174b89M13L77k02j21K52q9l64j42K27J75j53q8K39R5k12r5J38O0o1j27m0l6r2qJ5N8K88J36
202C54P3K9k5j69k45j10j78p0K78J84l2j09j34L5K3J1J56K08Q2l7r9j47M4O3j67P4K48l6k04
231A00j3K30j1l52j24J0j44N0L47J78l9k13k08j7N9l4qJ49J89k3j21J9j54j59K61L63kl26
259Gl78M0L39mj95n6r8%J12R4J53J6j93o9J68L07Qk67m3mp0n7o1r3j87J01L56J43j50j13K08
290A4Q9P2M06K04k10l80j70k5j73p8M2J36L8oJ31K57qk07j46pK23J77lj77k77N1K30j04k08
319a09J03L27P3j89k24k05k31j48K07L37J01k77l55R1L92K00j88k77j43jj1j16K81M71L7j95
345d9j02j52j57P9K89J08k35PK07j2j31J61J42j21N6J49q6m13j89L90L66q9j50oj09j14q1
372b42m6k9k07p4J01J47K13l4r8K36L13j6k72k15q3M9j9j13l2Q4R2J94K69k7k65j17p1QO5
401a89J8K08J17J1L41K31j35m22l07J44J56l7q9j6P9j08q3j3j48J07K96M1k23k11j35J84N04
428C21O5j22mk44l43j47J12K55L12K31j23l26j87j49J24M07K82J3m15l59L3P6K42J61k20l11
454c16k49j5L84L83Q6j73kJ88lk8J15R7K86J39l41m28k03mJ57J98J39r2l80j45J94j2J8j3
482b0j10K5J41J43l5j08j23k55j63J72K79J96jk04k68o3M06M05M2j45o6j04j90K0K1l45k81
509f31Q2L66M37J26j55j30K9Qr3l8K33K34j35m7J43m6k1J31J69J12r6k63l16j09M8j86k70
536d18q2J21L16K89j2k41k57q3k9O2L84J72j50k55JM20J16l40j03K23K69J70j28l04k7J98
562C12J81jk10l25l4L16N7j51j23l3O0O2q1j09K22J33k42m6Jr8J1J08L1n4p7N5lk6%j88k20
593d72J98J96l4O9J59J5r0J20L22N8k11m8j10m9J15l8j97j33J28J10j05k20n9J23K38q4l60
620c59J19J96n8J2m3l6O9K8o6p9om6PJ25J31m6k13j04J16J09r9Q6J96k9j69k25j37Q5J46K95
650EJ84j41j00O5n3k55j98l2J33J07K03J28p5NR0R8Q5p3k1n6p1j5k4k23m2K11J21j01m4J01
680A2K08o4m9L16J36j79j36j35j92O5Q1j20j87j39J4K13J08q3o5J35J74j28j23j4pN9k6m0
708a66K77K77r7k79l17j24K89L24j50k98j70n4P7K71K01j27jJ42p4k14j21N0q6j17P0J32J28
735a57P1J39K53K62ko2K33M3l38l42k8k3k34j24K61K66j28r4J46K16K09R0j67k85k02j46J1
762a32J60K36J72j45k77j8N3j48k83j3K65L42K41j42k52o9j49k10KJ10J42L19J19J4R0p5j30
789B22j10j19K20O9j91N1K31L3r3o8q0o9j57m4K56J04k71n0L46L21jk83k20j58j56J82N6j86
817a65J62K21M5J49L2k99k70p3J67L55K29j44l32k25k01k1J22N2J26K02J70J7k89o6j08p7
843b21K45J68r6m6Q3J85O5kJ9k11k68m7J23M2k7rj08j32k97k91J05K42p4k2L07L14J61J57
871C65K9k45j39J02l0M7J80m9j26J7L8j50j50k5R7J49J66P6j86k51n7j66k01rK01L14k8J0
899b1J16l2j48j84J3O9j62l7K61J25q0J3J76K18O6j72l50l04k42J04K76lpK37J56j51k47K53
927e7L75N9P8m2j84p8J16N8k62l37J67K58p6j50k36j39K0J13J81j22n9K87K21J9k45k74J21
954a88K73m8l24q6J76L7R2j08j27J71J91L62O29J00o64l48Q9J5J96J33j89l74j75J39L19K10
980E01J48o1l49j71j02r7J5j91k19k1N2K30Q8j50K3K61K24r3j54%p7o1R5J10%n3j39p7J58
1009a10J18j1k6K0R0nl31l79k8K72M73L53l6m24l84M7J16J37mMK25N0j78k43j49J29J64J7
1037i3l4O2N9J02j27m52j58K33K46J01J81J27J11J07K3K9q2j20l7n8n7m8J4K55J67l68l17
1064a34K43K51j75k3J07J33J82j44k48J4j38l09m2N13L61k10k35n2K3J10R1m4m8p2k6k98l95
1091e65j70R6O8j19M4K29L20J21k36l6M4N5J13J15R7J0j08J22J68l35l37K51L52M2j18j74
1117D9j68J45J48r7mN3J40m1k58k96j38L23K90j34r1J55J74K3N8k4r7q3j87j59l8j7J31J87
1145D4P3J4j0lN8J54K32j57m33k45j06J54K08j65k18J88J96j16j33Q9J13O6K56K93r2j53N1
1172C58J5o5j09j22l9L6J8r3j27Q8K34qj76o6p7k18j61O2K39K22N4j46j30J82L02r4l85p1
1200b77J83M4j32j9K67K34k09j64R4K5P4J83r9j26l7o9PK50L10O7j80j06m3j95o4J02N0Q0
1228B50J69j8k37p1J46
1233B39
##PAGE=	F1=27939.015196031094092
##FIRST=	28645.762274810000235,	12655.339635440002894,	0.011701907962560653687
##DATATABLE=	(F2++(Y..Y)), PROFILE
-2861A57j23R4J10J05J55j04k66j25o4M0J08j6j24j28J6J06N8o6J50J49q9o8Q1q8j19m7J4
-2834h4k1j71j28K11K64Q9%M4J4j36j03j09n3K30K27l7l09l29j13J57K63L4j05N9m3j22k02
-2807d73o9L58J84q6N9K20J45Q0n9j16k1q7j22m8j06j17j75k7L67M00j05m52j92K67J87p7
-2781f5MN2Q5J34J42R8l6j35k23k70l4K57J82j08r9m3j00NL8n5R9P2j3L7J03J28r3l92m56
-2752f86QJ89O4P5J88L12Q1K7M4j91l28p1J36K21L31P9j93j03j06k21j12L7K52L08j40j87
-2726A4K43J69l4N4j19l66k11J55J87j11k11J34J32l45m70K4M61L40L5j04j19n4j31k66M3
-2701e50L10J54O8M0j76k03j0J95K58p2j54N9M1R7Q9j71j71NJ28K01K28j05l18p0J99O6j89
-2674e1n8J53J16j01j37J58J35q3R6K85J04q0r5p4j02o0o7p8J49J54r8j52R0J53j37j42K1
-2647I9J45J30j0k79m40m4L24J02k02j45J45J35j86j86P7L00K67P2Lo1k40j58K13L03K9j3
-2621C80pk63l80q3J36K2k27m47L6N87M43J94J15r8l01j21J79J88j81m59l23K42K87o5k10
-2596c56k17J17L35L54J74J69O9k21l90l52L9J79J51N2p8o0pJ12n4j40o7j11K0J68N9RK16
-2569A70J68j17j88p2l6k97l00Q8L34K58q9k75q6K45K44j33j63K19K29nL6O3j01k38n7k9k12
-2542c44J33M27P2l98k56J36p2j26J08K88J33r5M3J72rj25lN2o9P7L10J27l72m94O6L06k57
-2515a70m84k4L46K34q9l3J56j26j16K32J88k11j16K3N7L17J27p3jo0o3m0k27p6R4l1N2R4
-2487b0k4k63n6K84rr6Q1Q4K58L36Ol64m58j24N8J80K87%k23L7J22K43K13k46k23O4N5r7j26
-2458b1L5p8k84j57O7J86K32J2j30j70j30J42M01K26j61l13k08p2J53K26P9j5p5n4J04K02
-2432A97P2k25l83k36R9K16J30L1j5k4Or9j25N7K45J99O4nJ9j26m21k24L04K38r3LP3Om7J42
-2402G8j65k07K22K20J19J13j7m54k93M47M26r7j23L7j59l35M5L08J19j3j07j03N6R0l1j38
-2376C8M3J87R2q8j71j76j06J13K86J61j61n77m72J7L76O49K25k78j44J9lj01R7K16n8k6j4
-2349A44j40J03K80n2m73l72p7J41K47J81L2K1O4j64k4J43Q4K52L44L9l44k94j41P3K98nk04
-2322A56q5k3RR8pl2K51Ol96k41K07K18j13k5K18J48j57l95QK38j93k55P7J20J24J80K28K31
-2294E95J6q0q0k72j14J44J02k6o6N1j43k44j10J69K18j55l1Rk31j41K86K48k20k93J1L34
-2268b3L33O0j57j91j59r2LR6O5r8j82Q3K18l4k50k42J43K16Q1J27J71R7l1j0o1J28J02l7
-2240C56k29l50J46L26L2o1J8j1q5k1P3J07m2m9l9J50J01j65n2J31J11o8q5j62k34k32LJ56
-2212a75j54o3M15P6m09j53R3J59L02N0j52j69J8J59P2K3J3O3J3j62j01N7K60K57P0k3q1k61
-2184A97j8J55k52m35j53K20K43J43n8l2P1L8KK4L3j71k05k75k76Q7L05K16P1K6JR4J77J20
-2156C48L00J38k73m30l88j76j51J09L26K74J64j94m05j16J82M05K65k1k41l70j60J73K74
-2133C3J01L4n1j90j84q2L6J91K22M5r8l7J47K07K37L3m96n28P4J70j16MJ42L05L75j65l24
-2106H5j04j21j28r2K61M28K04M5j22n2j91l38l21k97NK97N71N36k5k13l49m07M2L34J47K9
-2080B24O2N5q3k87k04K7p2q4J10J39R0J05j26j97qj11Q4L23l9j45K2p0r3J72R6k43J7K40
-2052DQn2j8P8N2j23l61j97J51K8P8J94N3j50q1P0J80J86q7j87j67m5K68K28Nk52L1L3m02
-2023d75j79M83M58N5J57K47l41n99n1J4j06L75L89k55l30o5M7N9P2J76K04J1N6j01k15o6
-1997B0J53N6l25n57l21L09N14L78K37j60k61o2j35j85j7n2j38J55L52K51R0N3J6k29l39p8
-1971b75L67K60k05j52K54P6k89j00J4r0k35L8K40Q1O2J29J8M5L7k01k88k80j13K19J36l7
-1945b89p0n9K04L44R6J9K8m7k00j41O7k9n6J07K57m3l41k13l9Q9L92N05k0n17j03K64L07
-1918E12J82k19m29k75L5K79Mk26m6J39j9j37J02Q6p6n5K2R1L6P8J72nk01k5J55o0j78n4Q7
-1889b5J7j10r5N1J79K06J3j16r1J21L64J06k84k44j31k10j73m9K15J92mJ17J08n7nJ08N7
-1862B60j28j16J5q3k90j48J63L23L56j84m92l2J39j0L9J27J96K6L7J33%j16k60j68J64K54
-1836B05q8l44j34O2J76K55P1j69k37l41m8M07L11J30Mk15o8J41q1j48O9R3J13J74j16l13
-1810i1k52qK33K20K32j40m28k60J5K20K45L10Q7j42Lk3l0j3N5j77m78j70J82K66L32J79J9
-1783C86r2l12l60M2Q5r0K07K67K1J92k1j63J06K6k22k43q4K6N8Lj50%J00L4l5l4M3P4k8Q6
-1753g8J07K4n2j59j92k8K73N97J24o63m64K86L43j27k52r8K3m9J30K28M1P6J91R0M7po9J9
-1725C61j1j44J44Q4l03k70m8o0J00J84J0j44r8J95L47J18j57j49r6K5K14q8l02k63K03N33
-1699C85J01j16p0k79k17P3L29J15k50L4J39o9j7K62K00k53k34L5j83k44K08J81j15N0M7j21
-1673ij66L6M63L25p5k48j67m5j56k73k04J40K97N5l1q6k6J74J72M5j31k59o1K93R0k17o2
-1646a26J3j0P0Kn2l5r2K45L26p6k77j66j22J08K94j10l70o6K54K42J10k59l89J06M41R5j67
-1619a1J35J33j20j21k2j33j90j15j61J53M52J87P0K0j15O8J13O2j51k53n6J40J33Q8N1M1
-1593C98j02k81pQ0j24L2K73J26o2n4j59o4N4m9j9J16K72J74n6j53l10l24j5K84J88o8p6n9
-1565A5m5K59K84j28l59j66j14q9O3K7j62q8J84R7j13LJ15K95K41j32l41k57lR1K9J82K89
-1538A77M0j01j7j6M9K37N4o5o4m1J76J48j33k15j77o8j20o1J53qR6J36o1K2J51J92k7m12
-1510D5l50J27K38m1m3Q4P1r6k65M5J54j16o6J25K55k9k33l3Nj48p5R2K22J44O4O8qP8L5k08
-1480A41k5K0n3n7K8K52L6k45k50K8Pk20j12R6N2R6K06N2p9m1N7n5k23n5K37L56Jk65o9J14
-1450C0N0l2L5p8K05L49j25m09l20j5J52R2J03J57Q9j48j48N4N9J19J66R1j82l29o1Kj71j80
-1422d45l4J63J00J37K75P5k38l75j92J50J40Mj46p7K02J56r2j19o7M0J46J95n7n9K15J36
-1396B33j47q8m3n4J3m4m7Q3j1k35K23K99j91o5M9K5m8r9j26J9J88K13K75q1l35k66j73P3
-1368c60K27K02l9j00J42J40j29j94k17J1K95K9k20K3K21J19J4j33N7R5j01k0Q8q7l99j44
-1342d80K35K29K02r0k48J72L36R6L0k1J9j41l18j59N7K10m6l39k51M5J71PQJ78Oj38p7J27
-1314a80L02K21k42l67j45K9J35J34L2j38j1P3J95K33q3j1M1j18L4K43O7j60q3r2l5O5O3L0
-1286B32L7K9j10j71j37J21L10P1k18o3P4p7j34J2M3o7r5n5O0R8J63J79j07j26j62j61J58
-1259i6K82J67r4j25j37o5Mj15j7J0j26n1K04K28L1q7k2K18J82j5l08m03r5J39L3M3J06K7
-1231h2j24o9J41K02o1j58m8r2K6K16J57Jj09m4J45J89R2rj3p6j53m2Q2R7L1j23k46k63o5
-1202c98N7R8o1j02m8k05k19M0M57M29K39Pj65j16j80j03Q3J92L00R7j64j00J5M3q5j05J6
-1175B2pn6N6K05K05j32m27j30J74J59J37L7j17K35J79m10m02k7K31K31l15m54n8J26J90K90
-1149e8J26j47j51L2J04q1j85J02J65J04K00N8j6R7r6j34lN3q9j82r4n6J24L09J96J5q7k00
-1121A06j98J04j5j50J04L44Q9k40l7O9o7j94k08LQ3j1k8J8J53J69j26j76j26L0L31J37j98
-1094c4j99R2K10P7j26p0o3J24R4q4n2q0q1OL5K22K58R6j86l46mL61J15k09j92q0j49m3O0
-1065b48q4j58J1J49K87K04j7r1k14p8L64L80j25k08J28O9Jr9m13l34l7R6J49J26J21k1j30
-1038a72j2j06r9J78P5j29J10L92K44j71l03j76M1L01K58k03l25K62K65k70j20J41j9l00o9
-1013b07J72M0j08l4N8J3J6J03K3K5JO4J52L3J50J14k69l59k15o6j9L10N08n6m54k00M0K24
-985E9K65o3k88n0o3Q4K35p9l45j02J77J50J9R0m4o2K78J05k00j15J82N4j55K2J66N9m4p6
-957B59q4L9J18p0p0q3k49j89O9M28L22j59k79k90j71K86L30o9l1Q8k6k48k43k58l22J92M33
-930b77J59J79K74O8k34k56J95L57j3k12rK53K22j08l75l08n7K16m0r9O0p8m0j35k44K63N44
-903C05J52Qr1m42k59J76N7k55j10K07R7j38M0Q5pJ57K07Lk1q8j47n0J37J55J09j10k66k83
-875c72n3J65J15J29N6qJ22J8j94j44J7K99J5m39Q4K37r5j68q0r4j30K83J23l24k44R7L54
-848b31K12M4L0KJ60O8k26k52l09q5K53L40J41j47k05J86J75l96m02p3L9QL42L90o4j74j02
-821b76K50L17P7L4K4J7j39j53NJ22N3j9j3j75j86p3l2J29P8j12K0K18K22K5o6J02j23l54
-793b8o7K2j56J6J91j6j92kK34P3m0M2k5j96j56q2J62L43L28k9l12j91j21j1J30J8r1m3J42
-764e7K08J41j3p6P9j21m66l41O3K46J42j8j5J95M09ll77j98N0K66K92K1kQ4j56l44k74P3
-736a92L35r2k99K1n1k23j30O4L27M56M9k70j14Nr7j4K7k8r9r8l1P6J81K01M7k05j07J86J11
-707C6r3p6N1K9P9j01l72l12Q8O30L65j4j38l20l78j15J16K67J96o5K6K26K1J18J89k31k81
-680e9J10K50r6j41n4k65k76j01J26L47L32j82j50K75L09J97k8k4j05n38m57J23L50O0n1j05
-654a53J30K47j9m8M2m5j8ok20J79K89j32l04q4J94K72J66k48k93l3L7Jk46j94J27K48Rj31
-626b33N4R5m5r9K5O5M6Q8K1J09L05J54L3o1k52j73k65j62K07K37j38l36j45O7L12M58P8n09
-598f4m94K3L08J86om9J7K3J2O1j27p9P5L0o6j04O5K68Q2p6q0r5K8J06K12K00k0l19k57M8
-568i2J34j49j01K49K84j21k37j17j51r6J58L39k9l01j12L4R9K35K57J74K98j7m71m43k43
-543d19j48K07N43L72j73l85l3K37Jn66n81Q8M83J69m6mJ0O2O8K4P0N7J14R0J52O0k67j69
-515A6J43J47o3J1o0n1J06Kk4k1k52k19J68J29n2j7lK9K42J68j76l77l53k18Q9M37M41L57
-487E99K28k32n27k38J3j19j32J04K39K31J00n9K2J93j5k06j04j2Q9K36N3l33l78k4J04J58
-461a0N8n2J36K21J12K09Pj83k4p5p6K59P0k68j73k2j95j45J63j1j21N8J02K4P1j6O8J93J84
-432E64nj84k74RJ96N7m2k02k58K8M50M38k19m14j18J36l7k74RR5j42k28J68M41l6k98j69
-405c09j0L04L06K52K44j82m51j29L64K70l48n71j60J43o6M5K95J83j26j52j16q5r5L8K2K8
-379c06m3j00J56R5n2Q7J10j27l21k28L8J93K18K24l9q7R9m0P3P9j89o4K57O4q4R2J10K15
-351D30J26j56o1Nj90k05N4M4j28q8N8J81J51L10K23q1j78j07pJ44M4k94l13l1K08K1k5J16
-323B51j33j85j97k12J84L29j05j66rr6O2N7j33L8L37M07J62J64k5l65l71k27m4p9j03K5O3
-296c71K02K56J30J13K2j4M5J06J7M2P1k84m82l04O3J68J29J50J59J60K6l45m95k9J90n9J94
-269a40N20J75j87P3M0l49q1l3l32q8J91kj72o3K57K72j78j13K12L16K0l63l00L2N8j32l3
-242d00K05J12J76K29m3k81j04L4J3K30K64m1m46m56n5L58K19j12L3J62J31Q3j45o3K05J15
-216D23j47k06j71l5R8j39mJ83m1l7K96J86k56k50r6J75J27k09j00K47O3k49k08N5Q7j33R
-189c32K93L33k6k24or3k34J82K86R9k46l18o0mK13J25j41pJ0J59m8m78k58K13M63J92MK06
-161C03J01n9j38p5k7LK29J91j89j49m4l23j45K25q7k17Q2M9k5J37K01J02j01J4R6j21l63
-134c30k59K86L09n6J7Q0n4r0O2J90R9k4k89l54K6K73R1k8J07K28o1l45n8J47K65K31j64j55
-106A44J7J3n8j33j41l4J02R4j6N9K48l8l05%K35J89N1r9k40k90M3Rj38L72M96j78l58J28
-78A72K16l9k78k75j02p0Q3L08J92j86l27k69j87K69N12j8m07r4L71L48j03m69l23M05N09
-53B38P6m93o62J40P99L20k56j70J1R3j4r6k5K7J37N1j05j86p9K10J52j20j51R2J79J28j77
-26A19m01M2K88O7%J84Q5r6Q9Q1j57j68j79k16j07m9k16p2L92N25R7k29j7j15j94KK02K96
1B53j75m91r7L91N23Q8l14j31R4K47O9j59Rm7k48j06J72K97J02l21k16q4l75j13L19J27m9
28b35j01j03L63M21k26p1M52J64j96k99k57J00J14n9J70nl04j35j00J54M52J72k57k10R9J85
54B88Q0q0l97k40K22J79k54k65K23L85J20J6Pj47j09J80J16j81k34K4m2k1K26J93j03k57J51
81H0K42m7j20k15n3k8J79J23k67k53P3L61J81j68k94r9K04K63J26j21j60J82J10j41K8kk70
108h6o4K64K67J6j33o7M9l9j08n1J5n5O1L33K14o2k30j29Q0nj7N9j52N8J21r6M0K58M7k53
138C35j84l7j09r5J05J61N4K1J38K74L25j60m45j16J41j01k68j43J67K21j4l57k60J87L9m2
164a63N6k7j29Q9L33nl09k89o5J38M24L96j64r8K59m0l48k23J57J61j36JL36N7k61KJ74Jj02
193B25k06j26J3MRm3J2L16J88J01J1j12k80k78n8p4LL04J19q3p3q1N7j5n4J23K61Q8p9r2j34
224D6P1J49j04J01K67j28l47j16J92P6k68j71o8j16J35L75J40k6j61k05j4Q6l9M7J91J11j22
251A02j86K8r6j59K93L84j03l91l43P6L94L9k07p8j19j0J50J14J41M7j94j29J20K68k2k32
277a13M9J8p5m8q7j74k19K16M55J36j63r9J94N4L3M24J90k39l70j95p0j48n4k7R4J13O4J40
305I9K80L4k37j96J6K74J55j23k39k38M2K37n5j81J32L81J11k47k94j73j91j16K40L56P3l39
331a99l61J17L87J16l06l27r9K4R7K6K72M74N6l08k46j65j27R9L74K23j94o7J62M9j07J36
357A06J32j31N4Q1j75m45j92M35M41p7k18k1l7o6j24p5Nj36n4P8J44K12m8j25K06L12J9k51
385E0k14j41K8L3j12m4J28R9J67K69o2l39j71q9QJ23J31K14O0oL14K42o7l70l00J10J19m8
413A32r7j1Q6j00p3o9k15R4K81L0j66j32r2J85M96M5j70l9k47k94r8J17K56L09J96j41l29
440d6k10j24J70M14K51l6m08k52R1j0J55J94j81k87k17m2L58M01Q5j85oJ54m2%J65J05K58
467G55J34l03m15k09KJ41J68J28q9l74j37J98k2Mj4j12M8J28N3m4q7j25k23j31K04K44J49
494G1K4k00k94o2L81L83J31p1o3j68k60P5N8l62k71O3K89M32K25j07j16K7m9p1P1K92K10j74
522D64q0P1j44n0J64K09J28j08k48k95j33M6j37k54j16K7L10L62J9k91k80q5k6P4M16K35j30
549A48k97j05L58J52k79n1K13K37J71r9k88l6J74J76K3j55k54j3K73%j68j34m6Q3J04p9j67
576e9J90J29k38o6m8j00k9P7P8%p8j3k4QK2j85k10J75J90J5J05J62nj30J41L79O0k44l4o8
606B00k6Q1n8j80k09M9J26p9j72OJ39K18j47m02J52K14r3J2k5j0J08L0q7p8l4n4P2J96J11
635F0j00j99p4J54P5j87N5K20k4j86k51j60Q8K04L23J79j32l6P7j15k43j41p2O4J48K39P4
662D0j96p0J00J62J47oL0p7r3k4j02k58L8L19J31j69p9R6J69r1l4K97J03j25n3j16k43J3J02
691A1n9j76q2N8J95N6j04p1N1J04q7j12k1O9J17m1n9K69K57o6k23l10j63K47L19j20k71j90
719d02p0R9K89K05j24j8J29m8k01j82Lk0l4R0R6P8M6J37K42K86J2j11J77Pl01k48Qj8k11j33
749b17K09K46j14r2J47K47K03Q9j39k94j89j33p3J14K92J51k56l45m1P5q4j68J22K55K06J83
775C94r8j92l1j74l18j21Q7K46L84J27M0R7q1j10p3j32J16P1o9R2K01l1j66j02n3l5j72l3
803a36K78P3l11qM19L72L1k86k41j82j56K03L0k55J32K74J33J71K7k56l11j88R4L74K70j34
829D17l13k44k51p9R7J34J97J91J11n6k56M4k0q4J49R0j15j0J19J84P0LK4k38l08m8J74O3
857D5l9m9j45j08k18k32RJ02q3Q6L82L23J82J80ll25k08O2k7J24K92J5j52q3m7j18o9J7R0
886CJ45J78J05j19k26j30k26j50K5R2J98k9N5J18l0j30j43J10Q1k09r1K26J59m5l1J29K38
913C03R0k10m12k76j83J32K90m0k0K62J36j67j81K62L02j6J06O7j21j05M6P4k30l62J64K70
939A81kj4k39k76q5J13J96j45m7L14K33Ql08l22J56L09m7l28p1K16M5M7r9j17J39J83L60O49
967A049J16o59l35Q6K8K18J26j90l61k34Q0L28K30J07j06l59j41q8r9Pk02k28mM8J78J46k6
994b85j1J42K56L4j08p9j46n1Q8J52L5m8j37q3J37Q6%qJ1N8L5k29l53m1L01M66K59r4m09l42
1024c64NM7J00j7L0K56N4j65j95j29J17J07mJ6J30P6M8j54m70j57K57K32R3K12J53Q0N9K2
1052D39L8p8j27m0o9j7J9QK50J65m12l50K35K82j26K8J16O3O4j57j73O8r0l11l7N08L11j86
1080D21k18j03J0J13N4j00r5n5L1k69l46j26R9N6j65J7K41L05J48j89J4J8l2J40J91N5j04
1107A11j92P2J94k54k68K58L30Rj11j28j31J56J09j07L7R7R6r7k12k73j77K83L31n2n7J11
1133A35J00KO8qp3o1k35k05L8L3M1J36J07L0j4J4Q3J61K05j85m24k09q4J60J89j90k27J66
1161b47K25p1j52P4J34P3K21K64r0j56J3j3l4m4j16p0K2Pq5j08J03J98n4j42ln7k00j56K2
1190d42K02K43J25j20j46J82L15p6l68p9J32N9r5p4K08K44j91j73N8oQ5K28o2j64r9o8L1K46
1218A95L09P4k24j67n5j25K8J16KN1K07J5k45j04J42
1233B19
##PAGE=	F1=27909.567401081971184
##FIRST=	28645.762274810000235,	12655.339635440002894,	0.011657658964395523071
##DATATABLE=	(F2++(Y..Y)), PROFILE
-2861A56j38Q1J18N6J28l9j77j02q3m2M5L7m9j20l4R5R6j7J37J30o1k0J17j27k14o0J1r7k03
-2832c76r7K41K76P8l0O3K8j68j24o2N6K68J66r0l22k83p3J77K41j6j36O9qj14k21j16L21
-2805b52J81q2J25K58Q7Rm6m6L5p1j35q5j39j28j82k9M16M58p2m19k25J74J58o7j3M6J00J17
-2777A73Q8N5k6r7j70k47n5K31J35j62n3L9q4k9%m2J76J31mRJ1N3r8l34l66Q5K17J4N4J88
-2747a08K40P0M2L5j87k72j7J00J49K76O7k00q1o3j83j08K9K39K36j61j48K80K41m9o0j08
-2721B59k59k04J04J99p4k51L9P2l17l89N6M26L29N0j35j55p9j18k47KL38K69J35M5j86k22
-2695c13l1K09K27j20j46O4J0J26J57j77j74K6P3J47K78m6k97q5J57J23j02n3J04M4r9j13
-2669a1J17O2j02J66L39R0r4p6k8j38j41q9r5J38J71k7o9J45J55k24k43nJ76J43j1k47m15
-2642c13r6K31J10j56r7K07J30k27k56PK77K69R6Q0Qk40j66K46L28n1j26l9j92k86r5N7kj59
-2614d55l84P2N78M13K21J73j12l88j09K35J44k34m83l27K65L41J6j44k92o0K57M20K74J95
-2590F16K9k19l47l72J4K07J47K2o1mrO0o9j01mp2n3M4N1J11K56J03j62j54n7n6k99k42P6
-2561e45K79K61q0k74n7K37K20r7j93J31J90j9O4J09j06k21j2j0k01Q9L75P1l58k51J20l0
-2535c08j12J12L18J99n6JJ52n6j96k0N2k9J07K60O6l56l98J15L44k04n35j01L65K31j16J
-2509a64K06p4j22J96J41k34j03kj5K43R8l8N9L1j6l6k28j62K5j2P5R1m5k59k4K76k2p4J20
-2480f9J07K65K98n4l76m37j12M3J60K72L3j82Q2J66K14J83k85k73M9N8m6r4%o7k45j67N7
-2453d20J85K16J9j14j87j43J18L91K70j41l11j65q4O6J60J39J10l3p2O6J90P0k61m30k12
-2428e73K00K85J33K2o7q4J2n1j27J3K21J77jp2L8r8l83j83K97K27j02qJ33Q0l3J03j95k23
-2400b59K07K21J11Q1n8m17j97N07M31j05j76q4j73k59N2L03J60jj16j10rOp5j41P9K43J18
-2373C39n0q2j65j66J10L13J10l12o54m08P3L84P16L14k80k09j4M4r8P1K20n9m9k2j40O5K45
-2346B96rm06l47m7J45K79K21k1l9O3j41j8J42O5K31L43K8l92m08j71J70L38p4k07J4O0MM6
-2318A65m3k1K67jm13k40K02J94j25l8K13J94q6l38oJ73k22k14P5L9P4K18K74K91O7j58j87
-2291C54k42k6J81M5p7kJ28j39k78j57Q9J74r2K8J5j67q1K38J57k51k49J0K66K91M3j69j98
-2264a09j61rN4J11J34p8k10L0J79k1k40k76Q8K31J67J42J40J21mk5r0O8K1m7j52k71J40K82
-2236B15Pm0P2L5r1r4RR4J2K7j5J76N6k52m5J81R1j62j68q2q2k01k9J34j43k9M08M4m33j66
-2206d71P9J87L53R8j87k81k7J78R4qp0K7O4q8j1R1K37K79N7j14j18k25n4R3k10l66j47K10
-2178c30K67J69o3p9k1K0L5M7N7j48j48k14k72L4K67K63J30K5l3O1J08O4L05J42k95m00k93
-2151c02j13j72J10L33K32J14k10m15j12K24M46K86m1k70l95j77J49K59J03Q9Mj99k11j04
-2127c72L9K36K22k4j41j9J83K15K08L2m66n11R4J97r6j0J23L31M15j43l69j13l9q5j60J55
-2101i8M12K84P3k21j49j97l34l02k36L0K72N37N45lk32l65l80O8L35J65K4M1N5j02k52q9
-2075a19Q6j61j57J01R0O4J07j46j55P2j26L6L33n3j41J22k4j01J92O1l53n1K75N3n0nP1K2
-2047D3j16l69j98J44NO5K25P0j42l5J30J50J41n0j39j56q1K10J96M3j79M0%m45k31M41M59
-2020B21P3J74K60l08n47o3m0j15L92M32k31l40n4L3M4N2J16K12O8P4j29k22RJ84Qm08n94
-1993f99l09L07N29L87K48j13k35p4j78k01j9n9q3J87L30K23R2P7ok46l27p6L74K30k80j45
-1967f6K67Q4j88l1j6j60k79%J99J03J09J42N4J05M5k39l04k51q2K29J42p3j64j50J76L49
-1941AJ19O7Q7jk24k46mK3J1P3J95k5k96j77LQ4L94N23k6n23j25K39L32K09k29m63k52J04
-1913a27L16nk66j00J01rj68J13J33j34q9J03J78J04P4J18o6k67NJ82o8j74p6R6Q5q0j26K6
-1885a21K10K08k3j28r2O5K96O7k68j15j8j85k24j87J17J93jJ33J34l2L1J06K9j36j19J4n7
-1858a03k52j21J87L18L70j54m59j5Q4q6L0J27J65Q8J20J27p6j62k37j44J73K63j02l48p0
-1833b77J08J43K33Q1j67k17l67j24L02K42J23P7j29m3J01j50j67J18J26J21J77j05k63k30
-1809b87m5J99K39K57j56m29k56L4K32J98K84J08j38M1O3L5o5o4j94m46j77J73K43L16K33
-1784C98O4j08l23l09R9O2j75J22K67J8J61J6j07P0n8k23k32j29L9J06O8j25l3O1nON5L6K4
-1755a55k4R2J04J1j00j71j52m3K81O55J08p79n07L62M21r9k44j54o5l7K28K93j6MJ92J87
-1729C92J01n9j02M0J4j11J75J09l08k77o3j12N9K07L2k02j40J87L68J79j36j97j50j9J99
-1704A86k4k46k74J91N45J22j33j19k50j03J62K98P4k84k1O4j02oK63J61k55j69Q1j30k11
-1679a80J69J98o6J2%j37j67M2M57L36m2k80k41p7j33j57r5J48K21l0p0q7l2J77K36M2k20
-1652B4k52k2K69R4j73j4N3RJ0j09j01Pm2K88L15j21k46j59j56J03K81j30l36j7K67K80J45
-1625B67l17m87P4M72J15j24J72J26j37j27Kj70k42j04j28K06M93J84K8m3j38N8P4M0j23j97
-1599b6p3Q5J83J71P2O5n2k94p4Qk25LL70K29No4k35j14N9j0mO6J79J37L2o6k94l60q6K89
-1569b4K84K3m5j02p6K59K83j85m00j38o8p3J2k6j45o7K16J32r6M8J29K32J61j46l21k87r2
-1542e12N2M2J99L44J09o1n1r0NJ93R5J7q4j25J43J74r2k27k27r6n6M7K05J2J17J52k1L4Q4
-1513C82J11j01l99k55J22J76n4n5J38R7k06k98R1K13o5q1P8K13o6k72m5m4j64RJ80K39J46
-1486I0P4N7kJ10M9j51L8J7j15j07J0K32N7k28k68Plk07n9Q8PP4J90N8l4K4N8j25k66o4K93
-1455i6M24j2l33j06P9M8L1O9n5K42L34k20m78l30N2J81P0J15J55O0j41j46L7J21J49J00O1
-1428D11j44l21j05l2j64j17oJ52J64J90K50L3k40l57j70J56P1k0q6j6J97J11j07j50j01R0
-1402c11J74J21q0o1K28K07p0m9j33j31N9J9l6N8q5k72K56L64j30o7pn9j10j27j46J1K43K54
-1374A20K96m2l49l03j62P8K27K06q0j26J32Q7j92j61l5J38K50o8k42M0K62J45J7j02R4J4
-1348B44j76K5R6j38m31j85J95K46K27o5k51R1L25J51M8J4Q7j08l13j42P8J88j01l82k14Q3
-1322d08J66J7J7J50k0j76r4J95L52J99k55l68j51J2J76J26j00j80O1J94K50K14j48j14K2
-1297A37q6J06L27M1k33j23j04OJ17P2O4P5Qj30j98j82Q4K49J9j34N9J19p3j17m0p0j13o3
-1269a83l5N6O7J17J58n5l4j11j83J50K63Q6j63q6p3m3J5q8qj1j22p6J65K64Q5j37j37J71
-1241E2K45O0k97l97r5J48K8K2J44J35j01j55R2J77p7j72m7k3R6K06J26mj05n1J70J91K1p3
-1213C16n2o7j28j6J23J42N1j01k15k90j59p4N8Po9k7j39j84K6M75M13J90L0j31j41k30j14
-1186c06J06K12L34R2j80r9nO0j9q5m4o6m2J38K61K30j71m83j20J64P8Q0R9m0J89R6m32l71
-1158c24J0K48K12l39l96J0P4R8L34K07j58k26j6J47o2j95J23J59K4J38N9K8J56p6j23PL1
-1131A50p5j64j05o4J45L66K20L2p9k59k70P2k5j44Q9L34R9k52o6P5k6j55k01k2P8J7KO2J83
-1102A7J24j57j76j23M5K72R0j09q8J21J26l0j53m9lK00R5j67r3o1j03L1J20K27J90M1j59
-1075B28l05pL21J07j86j77r4j36j2J23j5k14j03R4K56J83l6q0j28NL48K91j69j65J91J08
-1049D28l0j26l70l23o7J14J79R8J01Kj22lj19j21J26Rj04K13M76J97k57l15j43O9L10K38
-1023D60k13k99K42K48k33q5J45n5l51j19R7L9n0K6J25K1pN7kk1l1P9J55N9J93J07k57k91
-995C9j28q2r1L15M79j40m49j66l6J46L54Q8k28r3j52j1K18Kk15l7J44O0m7J01nk5K71P2k13
-966A71j06J89O4j48j9M8L5O7j0r7k8J01j8o1r8k50j83R0M09L02j73k79k56j61K78L08o5j5
-938I5J06nk33k25k31l04K06M11J25J66K56R6k30l08J76L44n8j93M5K44J65j08k82k75p8K27
-912A32k3j50K6k9k0j79k71L04N87R1j07j00l59k24J48J2k40o6K09J23q4M7N4n0J33K15po1
-884A11j11j50k5J85J89R3j85l62k81N2K90J55L4o0l3K05K4k80j52J18M18O5m81lJ83q7r5
-857a83l7j24j74K66J62k92k29Q5L31J76OJ3k7J66Q2k64k98k69rK85L41J14j66j96J91J41
-831I1l87k86rk7k5L92L62j87k62p8L40L29K4N0J10N9j31j47k2J11N4m2n4j81j69q7k4K25
-803B9J39j83l3K25K23O2m6K3j99l68n9J10r1J9J78j2j78j5K31M2p1K8j2j38j51j48J00L72
-775G7L63n1l54k09p9K8J50K7j09n3J27K06J70np7R0o5m08l87k9K30J71k1o1K06M53k3l70
-747cj30O2K35K89P2j7J0j77k96k26R8L15j94l82J7j4k25j10J05L13M57R3k52r9oj17lj0n3
-718b48q3r3j7J34K05J63J9j67q9Q3K6n0rR4M2M5j19l42l09J00O03L10l9j40k84l24m0J38
-690c91J90J31o2J9J94K7J06J61k11k65R9K01r2j20n1k20k32n0J57L50K61k96j62L15K97J23
-664D79m0L8o3n78n37J43M30J42K3j15L3J56QO5N7j15j00o5j77K58L25j00k54m7K09K20J01
-637D96k50k53K3L9n2k48j91R7J62l2m7J50J25r9j57j4Q2J04J01N6J20K59J31J1j21l24j58
-610A0j52q1J64J74j33l31j36J05K60L46O5m32l92O2L13J75o0o3M7J5k2Q9n6k9O9j2r7j64
-582b66K1K84R0o1r3j65J9J77K70K09l4l25l01M0J82j37j47K11L43J0k43k53j83l2J78K86
-556H0q9l31j06R8J66K93K08P4K58k6l78l39k84k37J90N87L72k26l44N3K47j8n50n28J05M30
-530b95J30l4jMM3J5J1J03P0J72J92K08Jl45j86J50J10r6M8j1p9L1L8M4m7l23k22K14J36j09
-500b8m9J6O8K53J56j60l25l01k70j5M19M90M06K41k90n96k42O0q3j01Q9J99K18L5j10L1J95
-473C06j9j73n0K3P1J35k3k48k65J4R3J96J26q4N0J81J16J93j1j70k9o9o2K54P2k63j37M7
-445B74j66j87J09j2j07J28K08ql3o7Q6K06J45j0j35k64k9J69M4p5j81k09j1M13M71j93m08
-418A58j01J12p6k78N2J65j42k42J95M98n1l68j81LL41L33J99K09k29m96r3L98K69l34n73
-393b32j48J92r9j8L45K57r1j98k32j32m5K7k5P3kj56R7Q5m6J03J80l8l32l10M7K77K66J76
-365B1j06j05Q5jJ36O9k36o7K51L5o3J22P7J59J17j31q0l9k38k09N3M3n7l2M6J50J63L14K03
-336F80p6j55n1P6J38n6l39k81L0K39Nm1J26j21k01k00k31J39L44q4j71K1j16j8O3k3O9K67
-308C3L93J71J41ol40l30k17j30j54j02Q2Q1J72K12Q6J74J08k1L1J18JnP3k00m76l53O0J67
-280b31R4J19J14J37J02j75l76o1J17j36R8M59J72r5J66K3l80p9r0l62n0K37O5j21r2J66J96
-253A7j82j9K61L25R4l19l22l9rj64q6J97K41K48J50q1k51r7pl7J85K76J7m47n01r2L28K66
-225d8o3O6K17Q9j0j74n6K22J20j05j29r6j4m4k41M8K36j3m5K82K22k44l11j25J75J29k15
-198a27p8K39J8k90k59MJ03o4Q4L47L22o2k59oo0k39J75L01O8k50k90o3mK31J55p5K8m4J12
-169A7n7m66j96K54M48J39o3J99J40n3j91j22k5P7L19K07k15k28p3k44j28K02p1k55J1O3K6
-142b85J54K28J13j52nJ48q9m27l21L82M07j15r0O2l1j39N0K70J08j29k80k10M1J71R8RO8
-115C6J52m0k36n4L6J85K38j22p0J03Rj20j19r8o2R0J62K1K0J82q6l47k3K36K06N0q0j62k46
-86a39J0l3j19L72M30k05l06J64K52Nl42l79q7LR7K81J90j94l72k60j53K40M56j4l76o4L94
-59a49L49r3m28k76M73N09m5n14n66J02O98L09k34j95k1R4Lk1J3m8O7O4q7j49n2K16J86r0
-31A15j72N0J62J02j39l42J1K59J46R8J63m8j78J07J19j11j85k14j84j11j14k77p5M53N83
-6B18J58k09Rq3k21m7J90K89k14n11n1M54N07j4l87j01J17K60J15j24K5p6k68j28R4K82J57
20D41k70j96j06m01j27K96Q1r6q6o7L77M39k00l1M34R6k36k66k43J01J70kJ76o1l41j53q8
47c59K13M66J46k77k05J09J81P9n4l33k32J92J81k46k46J73L11R1K0K9j27r7J79R7k21k39
73a69O1KJK32K08p4k40Q5J79n6j70k55m4J4K53J58k97l08L0L77K31j14k70j11J73K40J16j29
101A23j21K07R9j95k9M4j93p9K10K91N5j17o5mp6p7k1j9r7N5L61L10l3k69j81N6L2nN1j26
131A87kJ1o9J35K86N4k86k41j5q7p9J30J22J1M7J70K47K53j84l97o7J54j22k76r6J82J90r
159B49l94k83K17J27M9M7q1j81K4K79Mk68k84p8J75M13L94j10o0K48j2l34l00Q0J45r1Q8L80
187D43Mk95R2K01m3j11k52k05L4Q2L2r3l5L34K38J09k3j95l60k85j2K5Q4L14M0j18k5l6P0
216A4m4r6J09K95O6j29q8j17Q3K03n6J41K95k07m60k06J51J54j78k16j41p1K09L87J11j4j21
243G4k19J0J46l7N4J83K4j86k11M1l6j46L12L84j98m34k99R0M17R3j70p8j51m4J69J31J23
270D2Q2j61j62P3K07m9j87J25L6q0l8j17k59k40L22N32J35j60r8J55J0j5M11J76k58l61k05
297h4p9j03l9r1O7J90J24J21K55O1k19k04M2L12J10k46k86k01K8K51J3j60J37L98J41k72l12
324d6j10j46r7K47L59L9l75l33J25L46K7m08l69m6N9J90J59K65M56M2m18l58j58j08J04M42
350a12L12j57j16J35J14p5J09J12j47M5L1k46m74k00M43M86n0k48k4L7k3j64j12Kq2j2Q0J59
378a77K07p0j71J53K88M4k15j84j58L3R4j14o6J69J08J27K29j25l96j89q6J8J83K22J82j2
404I4pK95K46jl15k86P1O6p9r7J6J00j09r2j23k40R4K53K4r9n3n4J68M57M4j94q2k32k21n2
434d08J10K48K96J45j53l11k04o7K09L79J90p6l78j51J43r0N0K17j06k35j96p7L24L94N5k00
460A08KJ25o4K5J86J12K14J07k52l76k06kJ12J31J23p2l49j14K03k3j3pj20M2J04k8m6m3j05
489b26j90j01K13J99J08M3k00l11n1L36L28K20K7n8k24l07J30Q8l68k59K1J88M23L26n3q8
515B14L3r7n6J58L38J64k15q9L1k23p8J77K12J31j04k29k78j41P5p1k41j55n9K93M07N0l09
542f2k74q2n4M1M01K90p9l09j89K88J79k03rJ79K15J63r9k62j7J48J34L9p1j70mK23l7j77
570B02j35l4J20J20r2k08J60J16k46r8q2j06q4M5J30O8o4o9m4L5M0j70j81J52J76P1J30J41
598I3l1j49J75M08K2k74qj2OL4q2j48k69m1J27n5j03Q4J51J83k12m22J94K47j18ok1QJ41J5
628f3j31p4m1n4J41K67Q1j61j85n1J86P1k34J0K02l0j67k56k10Q2K82L43J52j25L3Q0j75k12
656b39p5j06qJ72K58L0k74j22Q0J91K09P2O4j00j03nj62l07J02M32J41k40j22P3J17j16l2
683g0K53O9o6L2q5k59l1J20J9j51l4R6J64%j34r3l0M9m3q6kJ50J63o8j12K29K50j2j48k72
713a02j99J56K74p6k12j97r2J19K96J98j04l0R4l5j78k15l3M4L7R7O0L0K6J41K27K93K6j42
741E03J22m4k72j45L9j5j68j32J33K01r4r1J30K47J81R5r1k86j76j10j30P7L31J21l54l87
767c15n1J08lo7K15K32P8J28n8j45Nj77l89k31M9L48M48J12M6Q9r9r6k6j41RP7M6J29J61j03
797C79k38j20j4Qj52LK84J6l55K4M79M16O1k73k45j94j56K07Jl04R5L03J91J64L2j72l06k84
825a50K2L66K69j28k69k37k64j20N8J91K60J77M0j17j91J51N2q9N2qj32M6J44J53N6J0K4k58
853A08l32m8K11R4l7r1j78p4j24j63p6j9q3J80M39L22J65J58k8l66k77j0j3K02L70P7j63j83
881F1j15o2NN5R5J29J64J30l5j83k01k83j11O1J8J11j8Q0J00l3r0r4J67Q8k19j50J50J79J
910@o4O5K31R6k23m13k16j34J32K83o9k1L04J38j85j32K45K18p0J24J52n1j43m3R8j82l91
937b51J39K93J08J26k38m05j94J08K08j48k8K99K20Kl44l47J69L25l8l15n0K58O1k4j17r8
963b81R8J44L43O58J47n96k99P0L1K16J05j72l12k69K8L13K18N9j34l48j13p0j12j5j97k20
989g08K3N1J29K02J04l1J8K46J34m5j24k01o1O3J82R1k0j33j02J01N2Qnk3J8Q4j08k94m0L06
1019h3M28J67j49l84k81k7nO1n8L1K69N6j32j16r3R1K1l2P6K00Q0k0j55m40j42K48J94J04
1047i1K52J67J1j0J7K7n8q9j9p4J5P6k3K06J55m18l46K19K98p1O8J20ln8j67q7J19k5k90m9
1077a28M60K51j43j99j59rJ19L1j45j45k8J06k17k85p3J06L7k07k5K06K46J79r3P9j7j26J43
1104c6K46K2k10k75K2K25j45j80K52K92k4j09r0j07J46O2r4R7J41L4j58j60k35j96K46L56
1130A22K9j4O0J4k4P9J3n0n3k63k41J02R2k5R1J43L4n2jR9J76J85j83l77j80p9J57J65k24
1159b05k42J41K58j9j61O9J64P3J48J96r1j52k8l7mK1q3o9J4j5r8q4J35J70q5j01N4l8j84
1188b53j39j7J44K57J93r7j67J51L07k4l16q8P3O7o0j23J38K40j52j71J5l8R1K71k1k05j72
1215i6p2O3K45K99P2k67k06m2n3J02J30k8K1K14M5k30j28J30
1233A99
##PAGE=	F1=27880.119606132851914
##FIRST=	28645.762274810000235,	12655.339635440002894,	0.0075511992909014225006
##DATATABLE=	(F2++(Y..Y)), PROFILE
-2861A56j46O0J10J3J07K5q2p8j08j22k1Q7L3j06q1Q3J39K2Q9J00k4L4J42j59k77n1Rj68k24
-2832d38o7K55K73O1o3P0M8j74j48k7J54K78R4j10l03k47m2J96K15p7j81P7M6q4k14j64K65
-2805c07J87p1J58K52J1n0oL1Q8m3j36j08j58j40j86l4M32M85k0l61k69O1J26m4k5M8J22Q4
-2777A27NJ3J1m7j28k30q7J76Q5j87kJ00o8m2j9k2K52J91Nk7n8pj22k85k66J71K54l7J1J72
-2747f1J45M5M8K0j47j80M3M6O6K27N5k12o4j7j39j15KK18J60j68q2L31L04p2j61q3j51j99
-2719a41L8J99l8k84m9K8k61l04O3L73L23O8j69k05j00q7k02m8L31L64K06N5j99k49m7K35
-2693a00J99j47j17O7k4J38J97j95j74O9K4P2L16J7k67q4J22J63k1m0O7j5r7j10N0j8j02K39
-2665B29L66N5j15n4M6j43k27j28j21J26J83K5nJ93J66k75l20m0J81J57J4j83l58j51J03J11
-2639a65p5m1K37J13k45l07p1K24K60J43J79Q2k29j77K29L14j17k10n4j15j87j03j5j2j00
-2614d42l35Q7N56L76K27K07j32m55p8K72Q7k57m67l34K53L90J21n1l55k59J58M83L72J93
-2590F17k3j97k79l56PK20J11k1o2L9PK8p5o8M7k9j27q3M3J93K66L5j77j02n1o2k52j54M7
-2561d58J80K41n3k39k0K03J84m3k13J0J09m3J08J65r2j80Ok1j83M9L05Q4k68k22J02J6j13
-2534c86P3L18K73J1l6J09j16k47nQ0K1J09J66nl18k80J72L76j37n64k00L54K33j37NK44%
-2507A13j22J36Q3k38p6j8o7J62M0j9J05J28N1j7k25k35k8J9Q5Q3o1k72j1K57k7l3J42J09
-2479F4K63K57r7l55l91j04kJ30K77P5j38J10J79J64J51k86k88L6L4j4o1k9m2j87j64L7J73
-2452b08J77J0q4j82j62R0L75L00j15k88j03j06l2R7K03K24j3q8L7J63O4k73m55j70K99L29
-2426H9J28J5j22j36M1Lj54m3J89J42o1j23N2o9l24j34K61K03j08j6K04J69j5M1k19k27J74
-2399d0K07J09N2j05l73j10N40M28r6k17j94j71j75O2K89J78Lj20j08p0q1j12j16J25K78J29
-2373C12j6Mj48k31Q6L19N9m16o70l27J08L57P39L77k55k29m1P1r6K6J92m7n3k0j30K6K18
-2346B15N0l34l32l5J37L01K37q9q6R1r5j9J16L1K09L48K1m22m83j72K50L32j65k06J09J45
-2320A54J5No1nK53l0m06k17J83J69j18p0J58K28K2k50k0J15k36j86N3o7OK66L31L39J02k19
-2292E14k55j80M2J88j6j34N8K01j35k87j83MJ26j6Q7J2j13k8J71Q6k49j94oJ68K30K0j64
-2265e3j64j25N0P0J17J96o1k35j5J49Lj95k69K0K07K29J45Q9J18J7j5r1Jp2o4n8j61J27K18
-2236A78j9l9R4R0n9j33m4O3N4J15K1J72j4l24l3K11P1k31k43pQ6j40o4R1j48k8L63K7m00
-2207b90j69L5J94L87J38k19l69o8J60J13rj29lJ26oO6R9K10L07K1k21j45j65p2L3j61k67
-2180d04j16J69K48J86o3j25j01lN8P6Q0j23q0j27k47l5K14K99J83L4o2PK6M2L16J05l35l39
-2152a17j53l4j86J04L16J57O3j88l93j13K46M62K97n2k85l98j98J01K11Q3J31P4j78k37j41
-2127d28N1L10K35r0j93NK32J98J33K1l90m57Q3J99o9k1J03L51M45j16l97j12N1m0k35L2L69
-2100B70L51R8k98k28j82l07k70j76M3K31M59N02K9k10l49l31J06L26J60nK2N7j09k01K2J43
-2074A53k22k16N9K4N5J12j74j17J36j36PL39p5j37K19Jj24K06K5m27r5L05R8n0J6O9rj16
-2046g4l83j95J55jN4K50Q1j27J2J62J07Q9k3q0j34j19J38J45P7r8M9k2m66k93L43M31J15
-2019A93K05K54k70m61n1q5j14L95M63j90l39n7jK4M3N7J91J14R5j42k21N8J86l3m42n78k87
-1992i93K84N27L55K17n8j74n8k02k16m1o7k7K03K93K02J28J13n6k89l06p1L60K05l14j17
-1967a02K59P1q1M0n4k37l12k7J53J07J40J62J11J69P3k48l25k30n1K17J29r9k30k16J29L12
-1941a40J39J32J45K1k62l35m1J09P2JJ09K1k11j45K9P3L65N04m2n00j34K08L46K31k17m71
-1915Gk21J59L28j8k92j48N3k1j78J57K03j90j54J54K48J70Q5P5j23l17L9K05o4j65j03R8
-1889a3J35n7j36J1K19J92o0j24q1oJ93Mk40K4J08j43k71l21J4J98K8J51J40j7P3J08Jj33
-1861cj20Qj3j91j05J74L03L77j25m13lL1j52J6J36J54J49J78J00j49j88j89j12J42K48r8
-1835A55l35j3J58J11J92Q5j43j83l62j84J79J71J20J10p1jQ9k08j88J54J59J23J61r1j96
-1810hj86n8J62K16K38j48l83k36N7K35J11K13J24j14Q6J54R4j05j72k06l91j82J44J97K82
-1785A24K74J01j03k96k61J20L3k40K8K50K8J49O8o2Rj62k17j87j49N4J46J30q5n5K5l3O0
-1758b51J24rm7l4J01J22Qj44j61j11q4K56O88J01q31n15L93M53m9k10k09j55l7K98L46n5
-1732a2n4J85K62J49j03j13N8J0q6K13J55k87k91r8j69RK29Q0k48j97J66L90K36j10k24j85
-1706c5o6J74N1j57k84J19M92J49j24j41k03J2K31K33M2k65o5k9j47j8K45J24k37j03J18o1
-1680E5j51J39J93m3m4m8j36j50N9M31L17j3k95k95r8r8m4J0J68J57j20j06p1k8J82K95L6
-1653C02l10k47MK18R2j16L2R7L4n4k28j43P6K9L00K74j57k05j63j93R8K67j17k91MK72L30
-1626B05J73l77n61L1M51J17n0K24J26j43j39j0k23k70n8p8K36M96J66k2r8j40M5M9M4o9j39
-1599a4j11NK18K38R9R6jk86j33n9l00l7M33L26N8r7l04j21R7J8j2MO8R2J25J6k64l59j26
-1570c31K89L67J01l3j41j02K36K73k20m21j07l6q1k7n5j03m1K10J57n6Q4J09J30P9j09k44
-1544g2k85k01k8L7K06L93J76j9p1j45m2J32J37J04j03k10R3J91l4k14k71j23J3J54K59L6
-1518A13J28J59jK5K8M7j61l58j55R8R9o1m9J81J08l06l18J10K45np0K9J50r3l02p4r4j54
-1490f81J07K58K17J18R7P3L7J69O9j25M8Pj61j69l1K17J22j73k81j5rj97k6P1k2P6J85M8
-1462B9k7P6O4j78k90q4L30M93j9m10j76L4P4J19J11l7K35K74k98m95k96J24J97L9J03J22
-1436A14K5j06j19K4J80J78L8K1j28l16j45o3j44m2K4J30K15K44K26k1k59l33j31J63Pl7k9
-1409b84L7J91R2j09j82j28J31J84K5j08m8K45K73Jl6k28j84J13P5j7N7j49l08K60L94n3m3
-1382B01m0j51j99j53j40RK81K74L06Rl49l44j54Q1K19J79j22j06J42L0k43j27J32K45J76
-1357A56j61k39N5K91J87L6o0J12p6k37O1Q0j79m17k06J47K49K28m8k32J5K95J91M7M0J58
-1331D93o5l03j14J00J51j58m11j65J10J47K9L5J38l2k08j14K51L85J63k53l54j54j9K02J17
-1306b9k24j97J55L04K71J72j99k09om7J64L77J9k74j40r8O3J74P9P2P6m4j62k16j97P4K09
-1279A67k2p6J56J64m9p9j07j93j40j6k2K4K9Q8J48%L4o0j72J53K48J6k38r0l4j5N0m7j2m6
-1249a41j20j05J25L01J48j63k49Q9K86J35k60l46q6J09j0lJ81K43p2k24M6J37r0j55k9L1
-1223b22J34J80J19Lj03n4J80J73o4j29p4l3p3%J44J85O8q5j77k94k43k12J0Q3k6ln0j25q
-1194f96M47L54J16N7o7j39k65j35J17K37L69P5k03r3j3Q0M1n0q5j34m0J93K91K42k04n27
-1168c2j02J66QJ4J67M6J14qm26k96P0K59J79l44l30N4J5J4L61K68j63k88o4J85l6j91J29
-1141b31J28n9P6Q4P3J77n2q3L6K3n9j51j26o8J60L96K28M9n9k90l34K0m1j33O9K98Q3k57
-1113d3q1J05L9j35k30o1R3O8L5R4J87P3j56j56j16N6K08M3l3J1J51M8j34j86j9P3K62Q5k37
-1084D4j31l8j06N7J83K02J24jj27k41NK51O1j52j33r4j17J4J74M4k54j99K8K04J61l1l9m2
-1056a53M6K99K13j90j27K29J34o4j54l07k86q2J25J81M6Q2N5q6Nj38j46N3n4n6L19N30J31
-1029F05l31l03j01R6L17K09k29k68K03K02j80l7J37q7l76j60K4M7J4O5J56L1j1K8j6n7n5
-1002g7Q6J37P6K20P5k48k05k2q6j69K89M45j82m19j29j07M4M01K26j47j22k25p1K23Q6j16
-976a7j6Q4j3q4J19K8J6K49L1k33r1J98O9j38o7q3PJ85O1j01p5R1M2n4j29k54j70R5L61K77
-946C88j70k65k16j52K48K78l4QJ07J4k09k01j80k52K09L68R3J36K06J25k01l50J40L12r3
-921C09j56R3K25Q6j16j66k09r7K01j5j98j8K6J0k23k93L29N98K7k00q5k71k00J07k3j92p
-894d58J96J37l9M7L7o3J21J98l4r5j32j51J8K51K16N4k62m49k76J37L90K04m4j66m7K78L9
-867A07l45j68J96N10J10n10r7J44o6l8Qj34k07K32J99k26j99P6L02J06p6j5k9J68R6k81l35
-840d72k22O2K97L20R8j57j91J73J01l62j78M1p8k1M37L08l07l29l0M13L19l5N7J76Q4j15
-814C89j20m5Q7N1n5q7j72j43j12l2L00K04k24p1K10K06R4j8m1k65l68n6J85k5J7J62Oj54
-786g7l4K12Pr2J9Jq0j45k06L6L86L77q3l73k04k3O4J41K5j00m1J16J79J68pp2J26J9l34m26
-756d21j34J92J76l4r6K14M73m3l37n6N6J94L04J57po2k10k63j85J15K91k84m45K5K5k27r9
-729f81J44K96M27J29k17q7l1j57km2o4m1n2J4J70K00R6j7j00o0k4n5pN3J17L5K2j23l09k86
-699f52J37N80K30r8j47k24k49L5J63R9L5o1K3J59M2R2J31j62k37M6J06q5o3k1j55j62JJ67
-671b70L18J55m01j46L63K87M5o0Q2j4n65n81J34M62K10R3j25n3O9L3J66O8j79j89j33j06
-645c37L64L56p7k04QK23J37J4k58k13Q3L5r5k12j67M1N7o2M2K30J46j48k08m6J13J64R5P2
-617A53J28J96Q8j5j59l54j31l8qR6R1j16k91j16J50K09K13M3l36k79J07L13J42j39r0Q0K4
-590c9n6J08L3K7M4o7j11k03j7K82P5m2p9k13j5K01L01K31k4l19l23M8K24j16j81J49L83J48
-562D49k49l90k03M5J97K37j44l67j14J63K29L25J46l4K01k0k57k30l11l08J55N91L58k45
-538B24k80J28K48k9m92m49R3L34R2pLlJ8n1QJ64J00K02K54K48l6m02k09J45P2j29O9K5j23
-509B17n1R0J14o8l64k06K59J63j55j01K8J17K48J28j35k73k62k98r8L82N31M37K31l35o19
-484b0k26R3m7n8P8J51J77m1j61J6J79Pq9RK1K0L5p5j57j54N9R4K19J86q6l1J21J15J66m2
-454E59j52l6p7o7K38R6k14q9Q8j45k10O3lq8J68K77l6j19j24O3J97J24J9p3k62p4J40N0q7
-425B26j54j66n1L50M56j62l68o6Q5j12k65R9K32j37k32K52N41q3m35j90j2L24L45J64J70
-400H11k65n02m1M10K61k91n32j23K06j54p4L98L14o7k56l42j55J5Mo9J20L2k12M6R4l1J12
-373b91K29M7l14l63O1L54K82R8j86j31N9N0K14N7k82o2K46np5J26N7J25J12j04r5p5k69k00
-345c35L7J3J9N7N8J07J43K96J93m1j22j8J09J15j46l63k20R6K58Kn2J15j17k16j79k21R6
-318c16L24q5j75N7j13q5Q1R6Q3J79L63J60R5J7k72k36j83k32k42j04J31J08J56J72M4K18
-292B41J68m0MJ17j1n3O6j03m43l85N3J58M4P1P9J22J70Ok34q5K9k05J2L85J63K1K87Rm24
-263B22q9j37l82n8K43J45n9j27O0J13j72Q1K86K95J61k39l11q7n7j88j53J79L67L19O7j23
-237C56k21r6o2j05J24K85Q6m16n09j18K70K84jJ05K52N3q6j85m8K16J12m1m1k4pk00l33J07
-209b43K94M1m8K42K28k36l63j49J64J37j98o0K01j9k94k98m9J33J8J28L56K88r9k79mk0k28
-182c57J61L12N0k48k53l2J4K08J67lP3r0M3q3m29j28K60M16R6j34J77J62n7k22j59l1J56
-155F9M09K05k50l04r1j37r8J60n8k79n5Q5Q9J69K30R9j86mJ96n8m74l74M40M68j42j46O3
-128B6j1j82L2L08P7k24k39o0M9O1J04M6K1P6j2j09n3q8Q7K20o9L1J91K2j59j05n6o8P6J98
-98A90M1l1J11j14l67n8K20K04L5o4q6j81ln9q1L43L10k32k28K02K82N3l91m57o1N9R3K47
-70b3J80j81l74k14j04J84L67Nl32n3L86L23q2l65k27N02M69j73m98m11Q2N83K89k21k29n1
-44a68R8J5L4M2j00NO5p2j00pK32K17q4k25oJ57P2j07k58lK22K18J83J21j76k42J23J62m9
-15C69j85k37j52j18j68k91o7M75N95K01j79L2n4k47q6J88K75k40n06qM80M65j02m31p6J18
10E1K52J51q5L2r7k46j22K1K54J98k25j92j03l66j48K29L4j32p5k7L72M34j42L1L96L4k68
37B61k43k22J00K18M6J45j13l36j64j00K43M74J31k78j97R8J51R8Pk46k03J45J64k37k34J06
63a86K30O2MM7r0q1J68P5k38k19Q8L6QK12K15m3k02M1J21p1k19k87l2O4L10J67l17l50pL92
93a02K84m7k37j24J28J73P1j28p2K39J07k28q2Q0j15r9J50L09R8r3o5o8j18n0Pl3j06N9L53
122B91L65Mk75k16JM2%L6p5k0q3n4J92K81N5k72k46K0p4r4J27Q4j5Q3J85K13J92j98l46l2
152A71J37j43k71n3J96J69pm11k78K38K00J30M3j14k04k4K22J2k17k67q8J97L79L62n5j0K22
179E36%l20l60%J27k7J64L71o1l09J67K14p2r4k61k61L6J40N7j26q5L35K82R9p0k63l99k60
207d40K5J04J54L05m0j35K7kP3n9j08J13L03J2j85q0r6P6K20k0J83L20k59n21k68J05K14q5
235f4k48j96k0K56L79R5%j01k44M4K27l3J5J22n5k04j89O3K0j28L06L56k72m41k53P9M07J46
263F7r6n2j87q9J71J42R5J16j03j60L3J29o7j39J78N3q9l1j47l41k44M09N81J42j49j12R6
290B06l1o2L70J66k57l58j99o1n2l9j40N8K62J65P8J91P0j58j75O7L30N3l49l13j74MK76R0
318A8j44J15L79J59k55k72k8j06r7K30L52Ll89k82J13K79o0m73l90PJ01K53K62K62M22ln14
345e8m26j28j02Q7M86L65j27j36J29J69m4P9Q8j62M2J2k90m96k13M14M93pk45j6R5Mj95j41
373c23k9n3L9J06J93K07j01k35P6K46O0j66j31j34N9J55j13r9J96J25R0J51k15m27j65o2K9
400e21K30K77J20q1J8K81K33M8k53k61K7Kj14r7N3J17j22j28j64k25J05K19K3l8J1l2J30M01
428B59P1j88j29k05j40j3J01K39K68P8j60k74j70J0K36L07J11r8l31o9J77j55n5K22j1j59
454g8j78j06K82L54Mk11K4J09o8L5J78J24J59N7j94l12j95k3P3R5J19m2l05p9K06j5k8Qj27
483a34RP2r4l9K3o9j69q1K03J51Q4N6k09l17k7K80K43K86J33m9k65l18J73R7l66k42l0Q1M07
512a11M07Om9M5j21m5K05L56J08k42o7J8k80j07J64J84J28q8k16k64j28J25kk32j91j20K72
539b45M18P5k98k38p1j03l2L43L30j0k85k38K14J92j13PJ23K04J46j28k28K4J21O0N1L6q5
566B70nJ76n0j71j27oJ52J08j15k25J33R4k57j30r7j19j48K0J87J43m1j12o0N3M8j52j43J30
594d44J68J32J44R9o2j43K20M04n1k99K2M3M1j5j09j02k99j21J16l4l0J51J52J44k62m17K39
621c13K85j27l4k5PJ57pj86p0l0m7K03L29M3k15j67m4K01R4k39m5J50l7j16k39k74O9L64L51
650C8J08j17R1P3k23j67nj30q0J75K61nk99j49L5J81K68J48Q3j27j08M1j86l60J42N27J49
677C64k95j63L0N2j36l1J99L3j8R9m1k39n7J37J04j20JJ21J20n9j59j18r4J7kn1M0K20J80
706A34j11j91J65K55O1o2k13k24L5J96k5j28j93j21J25K88J84o4k9M1l4j46k18n6R2Q5R7L0
734b7pJ3J44K12K89M5j49P0j06k57n0O1j9j11j20M5J38p0q8J00K11J43J07k3k54j67r1j57
762a18N3L50Q6m23l97m1J42P8OK61J98l2P9k3j08L4j49m11l14mM32N04Q0K4O6j21q9J9j47
791C5r1Q0J42J65J19j75k90j15K6M5j09N7K72n6l92M3N21M42Q3k46k21j81j55J80l0l31N7
818a25L15K14J26L5o4k58l43l3L38K32j29k17k10k42j41J6K19L00J64k9j54r8K40R6r5l8j05
845A4j41J07J60R9K4J9K2k71l37m8K28J32k4j30j99l9l0r6j36j06p1K50M72L07J16R2m9l58
873Gl31r7J1K65L98J24j54k64j59J0N6Q5J10J05J28J48N1j30k42l19j00P6k8O5J5R1O8m2k9
902h2m7J72Q8j93j97N1J81M6r4nK04R4k10l56j37j07J08K67q4j4L50J54k05j08K11J41q9J25
930B64J98J2j87j34J30j27m29Q5L28K43K54k30n07k93R4K17j23qK38J82Nl46l44J60L17k0
956b1k78k9K85P4j06j52p0N1P7L16O57J89m88k40M3J6J85P1j37k32k65mK71J69J0j37l17r3
984a55m6j24m4j79k04M4N8R6K55K24m0r5K03J98K5j35k35q9K4J95J48K6j25j21O0J8Nk7p7
1013a17j9J31Pk13k5K97L79R3k02l55k04m1l8K1j19RK70O3q5k5l9N1r0o9J38K66O8r5j34l65
1043d42j09K07J40J34K92J65q2q7J1ll0j7K9p1L5J12p0J33J42l86l15J86L00mQ8J08n3j66
1071B47j71nJ58M5k55o7L79J90q9j77k08l5J22J8j65j81J1J83j61k27k1J17J4k39p1J35J59
1098b94K06L6J48n5k09J26K72kk94l45j6K58k9r0K30K42n0j07p0r2J18J3o7J68J76l7k12j08
1126h4j94j94K23L62R8L6J5p7n3Q8L7l3n5k64k60J42J51n6N4J73K5j13l8J01J93J68j55k98
1154hj49q9J39J30k59k57J18K87L3j55P6J93O3N3J01r3j42o4o0J5P0k7l8K0m1j27n9J78J53
1183F1r4n9R3l0j75j14m0Q5K61K49q2j92R6K80N2k38r4J5O3k7j55O4K17j05j60l1o2R7K99
1212B74K0k37k46q4R7K50K84O3l01k15qOJ43J36l4mJ90O5j91j35J13
1233A86
##PAGE=	F1=27850.671811183729005
##FIRST=	28645.762274810000235,	12655.339635440002894,	0.00097423896659165620804
##DATATABLE=	(F2++(Y..Y)), PROFILE
-2861A54j42M0Q8k0Q9P3Nn5j29j89p5J36J03r8j26P5J80M1J6P0J8Q0J53j79k93j7Nk30k29
-2832d56m0K56K59L3j02O5P0j59j65oK32K59J7r1k54k28k3K09J85j38k28Q1J06l4j86k10K00
-2805c48K04n0J53K09o7q9M6R8J31lj17j13j64j51j89m0M16M75M0k89l24n5J10ok4N8J38K9
-2777G8r1j4P1Nj02k21j27R8L6j73M7J29n8m1k1OL19K44On8r6m0j58k53j75K51L01p6m5J37
-2747b1L2RM8Nq4o4J09j9j9J86M0k25m9K6r6j42l8J96R0j57KL85L46r9k40n6n5j90k4J89j1
-2716G4l03j13Rj88k29M6L16L17Q7k01k55j10m2j46j04K83M26K72P0k20k75m5K63J73j48p2
-2690a15P4n3J30K03k25j77J20j3lL34O8k35o2J07J80L6k1N4m9r6j25l2q5q7K98L62Pj44l9
-2661D12J41j08l04j85j57J13J93M9L0K25J89k86l63q4J62J74N6r3k72k00m5J02K6J9K33Q3
-2635A10k37l27j47J47K40K01K78J49k06j90J67K72j52k51n2m8j02j09o8qn6l03Q2N22L39
-2610B51K09K14j54m96l8K84K8k43m12l35K05M22K34N5l96m46N6N33M50J64q3j59j91l05J5
-2585a38K09N1p1p7O3L4J4p1m2Q7J0j95j95L5K39K47k5j58l0n4n6j75o1MO1K05j4j77J8J45
-2555a17J47K6k18j23pq3J64K34n0j22oo1j55J5K24J08j39j73Q0N0j25J1K88L35R4o8M7j70
-2527B06k75L7J36P1Q6M5p7k65j68K22M03o4n74l04L20K36j51j3K69Q7j24N4K4k09l8k9r7
-2500a92Q0k9j7J41K15J26J4k09k89o8M9P7P5o6k95j7K32k4J7J46Q1K51K23j12k95l21j06
-2473c13p8R5L02J19r4J20J61J00J21k58k69K9j1ql4n1qj14j45J2J50J18j3l7j52j81O0L55
-2445b4L10q6k49l9j38j22N1K63L14k2j06K4J33N0k69m54j19L78L44J16K2j58j79Q1N1k02
-2419c0j03J59R4j12j57O2m3k49q4K09J70j09k6K75K63Nl2k38k18J30J81J05K7j49l27l7N42
-2392C08M15p4k38k79j53q8O9K63J70%j18j02j23j58j31o5J72K87J21NQ3j19k92L4K98K4m55
-2365a46o16k36J15K92P08M04k07k04n7Q2r4l4J38k6l6j0j16rK10J14k69l25m6J12L07K30
-2339B81j48j05J34l3k6P0j2J94L55J1m42n04j43K99K82k58j98J90K19M0j6o0J4K13p5l86
-2313a04j81J60J46r6j10O2K43J49j47l6P4k29j72J2j78o7L11L97L67J13k58k78j01Q5J63
-2288C25o9j90J12K59j28k74j85p4P8N8J37lp2OR3M6j98j33l3N1J61Lj48r9o3P6N4J10K41
-2259A41n1k64m3J41L5j27k28n1J49K53J30L5R9K8J8n9n9j60q5L5l6J06J35m5n5Q5J43kj30
-2230A38p9K0P1J96O5J43q9l68j5K24N6k69l11M9K55o1j00L4j58n1K83K0l19j64k5J80L97
-2203A22J57k52m18j00J12J26K0j54j3J91P4J18Q2J79L35l5l34j62r0o7j2j05j56o3J10J89
-2177a46J86n8j59j64k9O9J07R7r8rk5k06j09J56L22K15M7q5o2n7M8L29M4l77k48J1M6j95
-2149c50R5K77N9J2j32l42j17K49M45K96n5k87l83k17M0J47L6J58J50j36k51j87O9L91K64
-2124B31j39k44K6K80J56K9Ok75l73M4J75l9k8Q4L61M60q6m09j02J38kl01r5L08M00J25l40
-2097C90k83j52k59k35j36L4J83L54M14O7j48l00k62J50L09J35n6MN2j07j33J24J90k55k62
-2072a82j1m4O4J13k06q8J75j41KL47r9j38K99Rj57K08j1m57j06L27J38m5M3O3m5j15l95j90
-2044f42J83J3N3K67P8j19M8J63N7M4nj8j13j51O7Q1J00j7O6k4m67l69K03L86J81K42K23k31
-2016B99l49j6j14j06L83M78j40l31p3m4mM6QJ47J46J17j40k14P8J55o1m23n09k64K44N11
-1990a76K85J44rq1j1j98k38q9p5K5J98K52J95J92J59j25l53k81n8L29J87l02p6K32M2J3R6
-1963B77r9l09l31l3J10R5J48J83J75K30J19k23l42k26k4J84R5j06k59k52P4K41J53K08J97
-1938B85J5l15m05l8K31J24r9%P8r1j18L4M9L07M53n3m51j36J78L56K41j96m53j86J96L19
-1912C25l1k97j82kn1j70K26K82k38k33J70K86K25J11M6j63l44O6K19m4j51j31R1J65l8j31
-1886FKK06J61r6j10n3p7P1p2k03J58K17r4l04m24p9K04P9J69J28j2J15J09l0j27j20LM7j14
-1857b40j07J24K82L78r6l57%j4k00lJ50J65K00K05N5k05j84j25q1P8K10p9l09L1K01R2J35
-1830C06P7j04j28l23k19N4J06J14R8m9N7J06k44k06J73J82J19J23p9j16j18n1J22J53J83
-1805C36j17k95k00P9K23%J07J34p1J30K32J39j29k47k08l23j77R0J22K29L02J30p0k38k25
-1780d7J04J0k73o7K17M8J55J25l3o4k61k08j23j44O4J75J87k0o1j5n6J15J71p8j30o2J03
-1753a68J66J9j75j34p4j44K02O81J04q06m84L70M35J5j55k57k36m2L36L77p1q7J73L03J73
-1728E21j32r6P8j6p2K47K16k44l20j56k19m4K38J45k72k58J37M14K87p9k22j94j10J35J18
-1703A02n3k86KL88J72r7j37j36J12K68J48K3j99r8j25j96n0K19R4k06n0J38J3o8J25J66n3
-1676B16j13r1j12j12Q3L85K76J1k84l18j15o7N1J00J92J08j97j23l6j2J87L36K1l87k40J3
-1650b28J39Q5n4O8J46O4j18l38j63J57J08K88K19j79j74j86k29R3K60o5k40j2K66L81J88
-1625D76m29n97j6L77J07L4K76J37j30j50n1k81k78Qj9K41M69J40q1j45j18L8L6O5Kq3j61
-1598a33q7K28K77J35J37M3k58j75j10l37q0M55L92Q8j50l49p6J56K6m5n9m4M4K06Q5k28l18
-1571a77j30K81M17J58l4j66j14J90K53k33m23q1k4j10n5n5l5j5J61J73NJ03O0RJ4k5j30k55
-1543b38l09j35J5K03M26K30K4p2j74q9O3J70J81j17k79L7J98L2j76l07j48Q0K46L04M9J25
-1517C39J59KprJ0k00k94n9N5J5n4j9K13J00l90l26J03K44N2l8j7P2j04l07j09j46j24K08
-1489f31L12J60O5J32J16J06K46Q5j33Qnj88k36q3K13K15r9k92l0rj95j9M9k4J03J92K4n9
-1461B3J04P6k02k95j15L46N57k0m86k63j5J17K20J56k8J86J78l51m63k24J91K01KO2N7%l1
-1434a7o8J2K20J92j1k1j35l06j72r3j18L2N0J07K54K91J94q2k86k97p4J68m9m5J8P4J82J02
-1406A22j01k06j43J56J73p6j38k4K59L30N8n3l14k07J60J21J2P5j95l36K36L79K3Pm4k35
-1380C9l09j80j03K1K98K68L00O0l37l71j46Q3K03J33j58n1J69k4k75j02K59L21R6k39k16
-1355b61O4L07K37P0j0J11j66k76Q2M3k06l65k06J00K41K10m5k01m9K56K16L8N6K17k6k89
-1329A48q1J11J00k00m14j11J24J12L7O1J52k1k37j49K85M04J22k44l32j50n3K10J10l14j88
-1304e18K51L84K53J10k25k72m0j3J96L86Qk75j41q3J30K38Q3N0M2j16j98k23j81R4J92m7
-1278H5m9K18K03j4l4j78l02j41M2j9k6j1P4J54M6O6j3j33J68K35l8l12j31k3J6J00Jk0q8
-1249a24j26j35Q7L32K05j52l31j5K89J92k01k50o2K9p6l4K03L31l4k65J0Q8r7j06RO1J30
-1222d2J38J38K3r9o0J65J35j43j64p2J7KPJ42K24P5p7j32k71l11l49m5J52K0K7O1m7m9L79
-1193a56K61K8P8Nj11k77j62J14K70M05N0k34q5j3R1Q2Lj00j98n4K13K91K35k30n47p4J85
-1166G0m1m5K27J24K5j15m02j98J36K65J47l22k62O4m4m3L78L03j65l37j13K04jj68J15P3
-1140a25j33L5J34J15J52m1k9Q0L0l6j43j51o9J65L96K30O7l6k95l81m4n8j22M6K45N0k60
-1113a78q1J51J13j31k86j03J21J31O7J08J64K9j18j28j11O5J55J1J6Q1J71j5k23k16J8J56
-1087c3L05N6l00j59jr2P8K19J61P9k3j00j69L2J65k0j15p1q5j02L3K14R6k72k66l6J44J31
-1059a31j0K9L8M8K24J51j95j02K39J39r4j73k33k25q0J22J50k1P4J28l3Pj54j72k7j14KM14
-1031AN52N7l82k65o0J10L17J81k44k34J59J31j14J3J15j13l68j84l7O4P5P4J55M5JJ3j7q0
-1003c5n8Q5R9Q2K15K4k37j16Q3q7k41K48M16j76l73r4j58o9L94L30n9j29k63r0K49J57o1
-976A36m5Qo3q2J42N4M7K06j5k46o4K15O9j28j14k04k6K77J24r1r3R3R8n3j72k59j53Q3K97
-947D1K56j52k47j69j43K01K40J5L4R3L1j78j79j15j68J99L12O3Q6J35J50j49l75R3K60j09
-921B25j03J27J95nj30m5j14j07J45j7k38p3P8M6k59l08L37N76l5k56m4j84j94M8l9j06O3
-894d17J66J33j7L2L7m0J25J62p1j18j52j53P4L28K35Kl27n14k66J94M50K55j04k49m5L35
-868E5O6l88j99K40N60J48n24j80J27m0j3M4j19k17J89K25j45j65P3K78K2j85m7j3J67J11
-842G0k70l58j77J16K89K80Q7j27j83J31O3l20q7O6j04J4M66K39m07l66L4M64K94q6M9K07
-816C84P5r9p8o2N9M6n7r9j41j10j42n7L40K63k27j00J71J73J17K2q4l15l52n4K34K5RJ43
-788H4L4j11n1J77k8r8K0J2k9j45k56k1L94L67j17l70j77L5R7J09Rp3j2J04J41J49j0o9J69
-759C34J16k47m59k43J35J59n0j14K18M72m9k78J1K4J41L34K65K4j23k46k45j61J21K61l50
-734E0m73M7O9k27r4J71K72L60J46j65o7o5k10j9o7o4K6K0N4J81J76J6o0k6k9j12j10K9R3
-705g8J13J2K1j11k85k57J90N68J41j79j55j50j70R7J87J0q0o7M1J34N6P4J09q8k05l6j4p9
-677b01K3L0p7q2L2J50K59L5m78j03M19K83k6q7J04L3n08n83R6M43K54J46j31j12lM9K46Q1
-649B92k23k76k00k2M77L75p0j61P1K29M1p9k64j75J32J8j29j42j31k8m6p0J25K81J53j86
-623hk40o5J49K11P0P0J32J28L4m4j68l33r9N8M4J1Qr3k25r0J91J64Q3J8k35j67J50L08R2
-594A54k26j18J13M2r2J13J30Q8Nj28j09k19m5K60L5k4m5k28n8J77L00K64J1l00l21P4K55
-567A08r3k04O9L96K78k48n04k12J11K05J91j80l96j27K24K79L19P4j27J42kj32j36l19l52
-542f36J14N63L29k30k00J83K38l3m09l57N1K14O5K7Qj1pj21J1K50J44J99K60K67m5m24k32
-515B18J32L9j55O0L4j76j23J57J82q1l72j80K93K06j88j65L5J76K32Q1j08k21k36k93j43
-490e96L30N56M35J96l62o00j92J09j7j1P4J03J21j13k10k0J56O1K7O2k0n9m6q9o7o0J00J00
-462c2K23K37n5r7M3J04J24q4j26m3r8q0K14J37j27l3R4j36k14K3Ro5J79L02n5j74j75MJ72
-433B71J27P2k0k75j14J15P1p3j22j29q7K71L93j38l02j9O9j33k37J34K84j29j97L37N68j32
-407F05m89j93n2K49L36J63J39k90m72K0L99K45k27m56r2J82k19j15M43L51n7l16m23j58O8
-382c59k8j06J66O8k47J5J11j7J12K51J03k72l79Q0M12K65kk63j67K4J05K96M4l20m7K46m5
-355D6j14J01N2J19J04q9j01r0k76j77Pm0Q8J61R6N8J00K63J94J1q2j1Q8P3k15l60j35J52
-327B3K55On6Q9j16k20j39j78N9K70j04j81Q4q6j30J03K06Q0Q8L29J38L3L4j74j02j28l33
-300a50l30j09J64J42J54J41J6K40J96o0l6R3j6r3N1rl90l95M0J39j0J5O3J19K12J67q1j03
-272A70o4k62n0L18J56J36M04Nm64j11j75l91j04K12K22Kj61m6L5j52J69K92K26K03j33k57
-246A80j05p6k00k21J43M66L83mj63j92r8j22j79N1K89J50l56m78j28K02K69O2J31K56K9j32
-220A57j77l5J86Q8K3M1M1ll37l98J65L49J08l9J77K04k30l98j69J41J49j58m9J36m5k68l24
-193f65r3J83J06J35L20K34j34k83JK3k04J48L19M4k46k24K8N7J57J59O0J18j16m1j29l75
-167d18o2K34L83P5k04J36J61p3k26j85m8K30M96J95k90l67r6k6o3J09m6k84j04J07J49J78
-141c9K12P0k01RK31k7m95m10M52M84j30j40Q1Lk13J2L00Rl05j75P9N4l7R9P8j8PJ8J5n2j99
-110b28j1J80k4J31K71N3j67r6l7o0O4K06N1q0M0j30l63r4J93J89Rm8k6j14J2n9k6K93J63
-81B92k59j52K29K97R1m17m94k1R9P2K01J56j50l30j43m8J19K70L1k88n9L44K77p3k92j79
-55d27M87L97k93m51k16R8M72K57k22k65o9J02J6N8N0j25m0N9o3n1N1K55K41r7k98o5J66M4
-27G1q7j61MJ85K72K39O0k92k84J39K11K8j66k45j28j33k01k56m8M55N65K14j51N2k5k63j07
0e2J92K50k58m72L2M66L99j63m42o0J01K28J75m6K9j18j95r2l2K15K16j82j93p9k85j71J31
26d06oj50p1PL49M11o0J04L39j7k86k27j93R9K53P9Q6j59k97j71j33K42M77J36k63j92N9J01
54A11J41R3j47j62R5J29k26k35L4J58M2l0N3m3o6J50N6k30j73J05M8rJ62K15rj48K8P5q7k61
84a31l01j6J11L37J43l22l66l4L95L27K8j92j33P4P1jj21k6K76J37k29j25R6n4j22R2L22J38
112C74p1p0j32j53k0L3l4q1P4L12L70M1k49k26o9J8j1J3j0J1j36n7K05K48N0k26k04O3p4j38
142a49J01N4j2J26J80J81J53k02l03k0R7j58k56k4K07J66om08k39K46K47J88N0j16k01o0J60
169BJ9j57k37r4K02L22K94j5M6J92Jk98l95p6J02M9K26L10j27l04K17K10q7n7k37k82L0J73
197B9Q6j42j35L16L17P5j26l09l91k02N5J50J95K78j06j40P1J5P3n5q9J40K79q0k39o5p3N3
225b0K05OK18L33k75n19k95N5K51Kk55k26K5K62L51R9J5j00k77P8L08k6n9J8j19j74j20R8
253a41O8j19K63L04l09m09k05M6L62J84Mmk21j35J68J44N3J39k1j28MM1q4q6K12O6j03l1j72
282a10m05k33M69O00J54j35j42K9n9r9L10J61k35l56j85k8on4j69O8L20J82J6J04O5p2j15
309G5Q4L28%m13l16j69l2L07J69j34P5L28J64k02j82N9p7j13J93L40k9l88k22R0J94j36m89
336d96l80N5J39K80L20K65L78o8n88m48q0j06N1N00L80j10j28J44K05k6M8O1j66N1K9l07m97
363d94k27L48M68L9k15rJ28J3k05j51p5n3Q5J47K44K18j33l16k1J92P1j06o2q3R4K09j07j37
391a38K05J52O3M9l22m35j00j6L0K50K87M6j24O6K67J87P3j82k25k1n9j40r3Q4J31j30j63
418b58j90j79J26J89K3LM9k9P8L36J27j50j72j78o6J6J02K34K23mj65k22j13R2K42K16K9j02
446B57k73j3J89k01j48K10Q5p0j57j18K39K80n6k10N5J08n9K4J50J44J03j5j41k27j78o2L0
473e4O5J17nk42m0J98Kl8L1j27l8L5j39k7J06k7j67p4J74J11Q3O0k25l12J1K20J36L21K27
502C82m1k82k94K00Q1l60k21p4j8L79M56O4lO0j15l3K04L40N5k43j9K4l20j37J29J34J25o6
530D07k13k50r6J80N8k22k17j45K50L99Q7k63j80n1j60j24K51L47O7k28k45J40J91k4pM5K07
557B04J23j76j88P6Q9l5O3J55lj9J36l5j52j08K5J66O6j40k13J15O1k65j50r4j33k16PK47
585c94K16j7j42p1O2L7j39r8J11J71J95J47M1r2j10K68L73j50l19M9Q3P1n7j38m5k89j75J02
613c10j7L3J84J36J11k88l82K77L17j21n6l0k0J47k3k37p0j1l5K49L69Qk47j45n4J90J32k11
641a04r9Q0m3m4k01l36N4M35L41O0j07J26N9k54j15O5j43j47J56K44k6k76j49k6J41L16K14
668B21Q3j62j14J12j66l99J49N84J52l21j92k6k0j43k2J50mKJ32Nj81o1J56J85r5K2J40O1
696B48j19j67j37j30PK6j0R6K63J61j64k79Q0K70J52K3j44k37r0R9K6l4j81j56J08K55J76
723A42mj4j4m9j11j92o4J11J07R3J3l1OJ47J98K78P2j28K0j74k56K5P1l3m9r7m1O8m3q1O2
754C2J47Q7J23O2j98j65q8j57M7L43M7m53l66j5J71J41M7K60J58j19L5Rp7O2r5l79l62o5M84
783b84N45L4k8L3j34q8N2j50j77P4K12K01Q1k34l17q7O0O3n2J12K39j28m10N7N36M43R0k01
811E42j65j41j58J22o5l32J8L16K11N9L2M7j78l57o1L02J72j38j74j73j93j40j8K17L09J45
837A99q3j58QL04J06j09j09j80j41J63J65L6j8K8K0k76l25m7K24J75pj64k06pM6l9j60j50
865g05n0K91M75K81M6j0p0l04l58j77M7L03L69J44j30l12j70Q1P9J05J37P5O9J58J23p1k35
892A91l21j19M9n7O2P7R2K5n0M2rJ25Q1j35k21m4J62P3j26p2J72R3j69k60o1j07P5K51q4J
922b64L86J69k20j08J60Q8o8J13J94N7k26k11J66p2m81OL72L88L54k20n66l65O5K22o5NJ36
949A5J25J8l14l16J33K87Rk19j1K85P7j90j86l2kj0K87O45K34l50j65Nj6J27K7r1j34k18p
978A3K08Q9l6j17k73q0j7j23o8j51j91M1O2Q8L06L21m3j83J37K26R6j20k51j22k3J85J92P7
1006B43j04j33K2j1j4p4j43m6J60R9j26MK88L38M2k51l24j16l4n2k0j91k9K63P9k9O1K3Lk17
1036b89j16J96L20M6j67j05k49n8J42P7J80L24J44j82j57Om4mP4R1n6M0J24j25M7J31l24k70
1064b04J32K94P4Q4P6q2k44j69N9J80J00k12q1K86J31l1j47k41o3J10J2j60j84O7K41j17j85
1091b74K0J33nk60j14M4O5K27J72K11q8k66R2K68j5l51l88l5K88P4j5J90J85o1j03o7q3Q0
1119g6l4l4K33J96j06k43o4j60j76K14L52J51R0j5j64q0R4N4k0o2k40k56J52K00n2L1J84J
1147A70j77q3R0K02J57j15k01j09j06J05Q4k89k63R9L03P7j29R1K12M4m6lr5j22r0q3J0R3
1175a74M0K3M1o2j66l9K24J45p9j9J06l8j77q6l6M0K53K81p5k15L0K42J34j48r3l7M9Lj66
1204A%J76o7j45o8p3R9L09N4k57l10j02J31K57K71N1l21j95M0M3J41J30j5j7J41P1j34j22
1232H9R1
1233A80
##PAGE=	F1=27821.224016234609735
##FIRST=	28645.762274810000235,	12655.339635440002894,	-0.0045876745134592056274
##DATATABLE=	(F2++(Y..Y)), PROFILE
-2861A48j24K9N4m5P2R7P1l1j38k31j04J75J47j05j66P3K12L8o7M6O2J08J45j81k59L7Lk76
-2833b10k23j8K51K36qj47M7Q9j25j75J0K84K13n8l8j82k19k0K06J54j86k67Q3J63K1j48k46
-2806e13J35K30j9J17J44j26j08Q9J42J58M6p4j04j58j55j92m8L71M33R4k17l80j54J16M9
-2781a24pP8J37n1j88j6J46N2q8k22j70Plj24R0J23o2l7j0M1L70K81Jq0r7m7j90k40j11L12
-2751b29L52q9j00Q0q3l4M5j2j4O3J81q5j06J56K5k40l5P0o3j93q6J78L7j28R1M30L57j27
-2723D41k88l8J9j70o4J74%l05j45J9j11j75J8K62L06R9k20k90j04Or2j61J99M45L23Q2k46
-2696a6k85j9K86J40j25j4Q4p3J05J80k61j89J67l2o5L32R4k10j8J16J77N7mO5n1r0j52j12
-2668H7j22n9L22L24m5j76l6K47l6l62k53k00R5K05M7K8K40K19k58l74j26J23J91J07Rj64
-2642C3k38j93Q4J31P3K02M5k07l14k08O1K07K51L56J95j76j96P4K14j46k40l3mm3j16j01
-2616b89J0k8k86N7M79L07J76J93j73n08kK69k2j94l27l27J36M24L35J57m06n91l2N57M95
-2591D10J16j40j11r4k20K8J74k5j19j03P2O4Ro3k2J19M2k51k80K2K46K03o6j05N1n8m0r3
-2563b34J5m2n5J60K9j00M5P3J22J03k06k43j43j36K18L08J7m9m8j17j18qJ38J38Qj12N2O2
-2535a23j36n5K30L75J77r9k4k03k75R7K06J13M3q2j37k12q3K53M19Pn62l93K71K30j59m0
-2509a62K84J77j30m4k3j47Nl9j08Pj00j8J63K83J93N7j80l20r7O5M9O9n3l14l8K02j4P0J29
-2480c4K7K26J99r7k01k27j19j81N8L43J58m9J14J17L2R0k14k20L4o7l2j6o0J9l5j03j3J15
-2452a36M6m4K4r5j96K9L28L00n6k03Rj73j87K9L16L69n7j28K9J08K3k54m32p0M24L27J01
-2425D31N3j66k04J16Q3k59j60J34M5j52j72O2k0j72l4J52J32j06l5L32L48K9j04k48k00Q3
-2399c2J48R5Oj83k81J6N18L87m3k33l34j22oO9K23J40qj13r5j61k15j26LK11K72R6RJ48p5
-2370C14l41n1K57J4m20m97j46R1J94O19L95j39j46n8P9r3r8O8klOj02l3K19J76k18l27p6
-2342c18P1K95K08j76r4J77K5l3J5m9J87L58j5m53m67q7L05K04l33j82K43K76P2j7m2L1J64
-2315C65j26l65j44J39J27o6j42n6K33K69m2n7N6j98j70l9k74j34L45M54L72J00k74k60j6
-2290I7J01J14j09k30J53K96j20k37j70j34L5J14J68k7m7J6PN0j00o6p0o6R6Jj19k9KP5J2
-2261a87R0K65n6l00n1J61P4m6j69j17P0K35R8lP8K4O7Lj04k33j03J19Q4P9L3p2p2M6J75O9
-2231B57r0q8k8N6K53J09J04j50l77QK23N1k76l70P7M04K3j36k4j63q2J81J5k13j52q6J51
-2204c23L77J47k82m25j17M2J37P1j43KK58J39J38M3J46L53j02m35j73j6l8l4m3m5MM2R6J66
-2176a5m9j68k04n7O9J34J05p4N5P5j57j74J07L24K20O1j03j40j31P3L36j8l99j41J75J11
-2150A5j94Q5K23n1l5n5k70j18K28L93K85m8k85l49k27j8P9l0J60K23p8k51k30Q4M58L02j59
-2123A37k82L5L11R5q0oj39k66j5J27j0l2P0L61M54n8m06r0K11K6l45k05K33M34J58l38l17
-2096F3j18j90k06j33oJ41K47K95J04n3k25j85J93K91R7j23j6L5r9m9K08K18k60k98r6r8Q5
-2069a78J05k37o8J82j36K3L55j20j49L52Qj90J93m5m42q3L37J67l0P5M4q2j08l96j85K18
-2043c90M8O7K72N3j27O7J37PJ4J1L8r8j70J0J8J01N1R7%m53m52M0L34K63K75J68j97k18L8
-2014Dj29r5L53M77r0l19r3r0l7N5j6R1J60J41j26k06O8J02p6l58m02k41J93M78J90L6K5L1
-1986A26P0j71k67j61q8O8J77K18K07K70K09k01m26k54m2K92J78k57k6J95NQ0J19j49l66l27
-1960e21k1P9P5J31J95K33K82J77j65l54k34qJ31N0r9k51k52K2J54J60K81K38j7l83m51KL80
-1933a66J71k10j22J28M2r7J8J5K23L81m7l82j39J57L63K33j78m15j40K15K92m2k82j93n4
-1908b29r6j45L02L53k68l06J53K80K58J45L2j77l37P4K20mj32j63Q1J75k5j17pJ75J25j31
-1882B36r3qj27m8j52j60K64K88n2l10m76j51K07J44J82J00rJ44J05o0j22j24%J18l1j27M5
-1855b17K56L77o6k96om7k22l0J59J93K37K03Kk34j51n4o0qJ57n1k73N7K34Q6P5N0n8o0k50
-1826Ck26n7N1J03M4n5J24J48k54k14J75J88J06O5p6k3l7k9P8O1J08o8j81j50R7J96j18j5
-1798D4J36j6J63K89J60j33k76j98k50j62J7J2J64L15J57j2j58k07O5Mk74j51J68O8J74J79
-1772B78k3j32l36j97n7j23O6J90K42O9m6o1q3J58J99j50k13j10R4K26M9j88r5m7k06J25O23
-1745B52J15o99m19K97L65Q7r0k94l00m5L47L83o8q8J61K97J68j44m9J04n9p1K67K82j85l64
-1719B50k36k53q8K28K11k72l09J08M33L30m1j87j73j42P6J58N1k78j32K54J80p0j03n5J83
-1694A23K70N9K2j07j18k09k34r3J85P8j71k0J39Q2K5J23J23r1j84j22o6n7J10L25K21L2k46
-1667A99l06j33n3J17J66K10P1k43j14J7J6J90L49om40k26KM6O9PR3J88R5j71m20j56K39J78
-1639a6K60J71j87j69k37k58R1K58K4j83o0K46M19J84m59n91o5K65Q8J13L10J56r6j50j09
-1614El33k65P4L6K25M26J16j48j86p8M9L2Q7P7l3k11j73K07K83J82J84P5k16j95j40l30j15
-1587c65M32M14Q3k08l57RK31Or9j12j38nK60J32j87k43r8K60M23J88m1j68j09J31K19k30
-1561D28m08o7l2j50p5l1N4OP7J79Q2J05j1j06j9Q8nk04l96k46j4J89M26K65O7m9j75j33j5
-1532a70J91K34j24l17j1J99R6j27l27j70J36L13L30M5J04J49pn2k3%k13k15K0Lo9l6M6K37
-1504B42O8m52l25P1K12R6Qn9j5r1k76j37j93q7K94L35P5JJ76J79J95L22R0j69o4j5j93k94
-1476fj38K18L08k4k98l7nk01l7L5NJ46K08rj23J04R1j92k85j53L45O04j7n44l51o2J68L20
-1448G0J94k7J07N9l76l92j32K42J95l4pk8lQ0MjK26J85l9n9j61k86j76j24r6R7P0Q7K83L20
-1418B78J53j44l12k44jJ65r4m7N0R2J74J29q3k15j44J60J42j64j61%K69L70R9r3l80k04J89
-1391a6J48M8J09k14l51J88L22P9P5j7l05m22k07m2N3K95K39K75R5l12l70j33Q0J81P8j80
-1365c04K8K06o6k89r1L26L62K9k87j86O8L09K84J12M4R3k47k92R1nk23k87j91O1K27J81n1
-1338i8j72r9K14K35L3O5K52kk75n2J04M1k16l83n9J18O3M2R2J97J8k73k01K92M14Q6k36l10
-1310a10j37q2K00J09l55j58L27M22K02L8k18k90p0PJ93L53J3k37j36p1K00L09Q1mj9j85k31
-1283A51k17j40J34K00n2n7K36K36K3Ok40l78j13J04k7q3m2P4J68P3N9K2p1J87K24p7l71j98
-1255a69l5M5J57N0k5j29j43j63N7L46K43j04l63j24K48K16j29j15j7p4j62p0J97L84Rk67
-1229a37j2L4r5l0O3O8Q0Q6J76N3r0p4J24Q1k03j65m8P4P9PJ24K52P3p7q3k23l62m72j08K00
-1199f05O0P0J89M1q7K87J48o5Q8O9p1k59j89R8L10M41J8k66q3j1Q7J03O7r1k46q3J98K68
-1171D86K02k52n33k9K16n9q8K64J79n6k11l70j03J88K73J27k72j98M5j02o2L92L12j69l70
-1146a90j66J96M1j23Q1pj84K8K09J52Q4n7J7J30N4j0j32j73o9J55L73K35Q5j9k81m09j04
-1119h4p5j16K3J93Rk58p1J98J82j40l50j39J53J90R4J05J20Ln3j01j13P4J25LL3J13J76o0
-1091B34k89k35N9K34L28Ml63j74N7o2Q4K28J22P0k2q6r9O9P4j19q4np8r9M4K47J43k65k97
-1062b80q6Q7R6QJ11J12K1J36J04j95r3K21J23j17j72j53j52o3R6Q6q3Q5K06K1Lj62j91j06
-1034c37j70N5M93N39j6l97k06k4J02L01J64k52j95J17N4m7N8P8j33l31j84p6Q6J22N3J34
-1008a2O6K2Orq8l9P8N3O8J73l5k19l4J69r1k99K03M02j32l20o1j83j75L35L87K3j14k60o9
-979a55K92K01n5j11p7q4m6J65P1O6J42o0k41j7K36O6j21j55k97o3L22J65o8p8J08J43o4k23
-951F2k61j31N7K30K45j26k25j20j29J43J96O7N7P3M7j44j64m6o8J81K50K8K3N1J70q1l77
-924HM2J92j05l7J43J53r4j49O1jr2P3l2k70j33J21Q6k82l18L24N27q2k73J6j01k05k8l5J9
-895d72J37J20J01l0JN2J9J51J17j09j31j68j59J33M03K48n4l68n42k49K20M64K92j41l03
-870b68k7L78J01m11k48K44N67J74n18k41J35j9k6O0q0j95J46K30p2j37P8K69n5k94q0J2J56
-843a21J31k27l67j39J49K64K23P1q4j64P3K9k56k2O5j04O6M67J65m69l67J05M89K63j24K9
-817A45J91K6r1l0o8L5M4m6q5q5p5j71r4L37L04j95j22J08J27J31P1j04l48l13m8K46M9mJ19
-788E4P1m7o0J31o5q6L4K0Pj55k95o0M00L39j49l44j41Q6J27O9k1m8K5R3J00J33qp2J97K10
-758E45j53m80l44O7J22o3j12K18M55l6j95O8l4P0L68L77O9j67k77k35j48J09K26l89m63Q7
-732c15J16k19r4J79K33K60J41r9l8r5k66n5r0m9J05J09R4J71J48n9j08L3nj63j22N4R6P7
-704C9j6M7q2k80k33K46N65O3k66j63p3j01J33K06o1j93q2O7J23O8N2J00lj78j27j32p2J16
-676b37R3QrL3J07J81p7n14m1M73K93q0j19J04O9m21n43L6L81K71J70j29j39n5N3L03R9k40
-648G0l45k55N7N70L81q3j34J28K25n4j53k61j41J62j3j55n9q9r9j24n2J95K99J39k08k43
-622b42o8J76K37L1N1J31O9k2p3j44k68o6J19O9p4o8o1j48o7K17J33k4oj39o8J85L01L2l01
-593h8j35J42N7j34R7K24J52l7j86r8k10o0K18k3j7Lk08r4J17K67K97P1k72k95J15K71p0k23
-565a19k1L83L85k39n76k10J51J87J53j91m02j32K74L06K67jj83R6J8k7o4l12l63Q0N15K85
-539B60j87j11K12K19l7l18k75j3R6N4N6J3j3k8j86J7L44K03J60K07K63k3m03k45J10K1j74
-512B22J5J1k24j69K30K45q5l57j51L12K54k03k34M0K45K06J6q6j70k19k50j43K71N51M00
-487G27J40l73n49j48J13OL3P3O8O1j71k49p1J28J38J52R5r2j48j02o1J8RJ23J03K11K82L
-459E19j44m4P6O9j29r0m7j28r5J88J88j6K6O8j44k02j2J7m0J66K82o1j87k13p6J35J52J35
[truncated: 23,757,492 more chars]
