# Supplementary material for: Salinirifamycins A–E: Rifamycin S Derivatives from the Brazilian Marine Actinomycete Salinispora arenicola
Source: J Nat Prod. 2026 Jan 1;89(1):304–12. doi: 10.1021/acs.jnatprod.5c01381 (PMC12836363; doi:10.1021/acs.jnatprod.5c01381)
Supplement: Supplementary file 1 [file np5c01381_si_001.zip › Salinirifamycin B (2)/NOESY_01.jcamp]

##TITLE=	NOESY_01
##JCAMPDX=	6.0	$$ NMR Plug-in 1.14 of MestReNova 12.0.0-20080
##DATATYPE=	NDNMRSPECTRUM
##DATACLASS=	NTUPLES
##NUMDIM=	2
##ORIGIN=	Varian
##OWNER=	
##.OBSERVEFREQUENCY=	599.5679166999999552
##.OBSERVENUCLEUS=	^1H
##.SOLVENTNAME=	dmso
##.PULSESEQUENCE=	NOESY
##LONGDATE=	2018/06/22 10:11:57.000
##.ACQUISITIONMODE=	SIMULTANEOUS
##$ORIGINALFORMAT=	Varian
##$PARAMETERFILE=	(datafile, ASCII, c:/Users/aliso/Dropbox/BRA213/Artigo_rifamicina/Rifamicin%20JNP/Artigo%20JNP_2025/Resubmiss%C3%A3o_JNP/Salinirifamycin%20B/NOESY_01.fid/fid, 0)
$$ 
##$PARAMETERFILE=	(header, BASE64, c:/Users/aliso/Dropbox/BRA213/Artigo_rifamicina/Rifamicin%20JNP/Artigo%20JNP_2025/Resubmiss%C3%A3o_JNP/Salinirifamycin%20B/NOESY_01.fid/fid, 0)
AAABkAAAAAEAABU6AAAABAAAVOgAAFUEAAAAyQAAAAE=
##$PARAMETERFILE=	(log, ASCII, c:/Users/aliso/Dropbox/BRA213/Artigo_rifamicina/Rifamicin%20JNP/Artigo%20JNP_2025/Resubmiss%C3%A3o_JNP/Salinirifamycin%20B/NOESY_01.fid/log, 0)
$$ Fri Jun 22 04:03:13 2018: Experiment started
$$ Fri Jun 22 04:04:43 2018: BS 1 completed
$$ Fri Jun 22 10:11:57 2018: Acquisition complete
$$ 
##$PARAMETERFILE=	(procpar, ASCII, c:/Users/aliso/Dropbox/BRA213/Artigo_rifamicina/Rifamicin%20JNP/Artigo%20JNP_2025/Resubmiss%C3%A3o_JNP/Salinirifamycin%20B/NOESY_01.fid/procpar, 0)
$$ dss_sc 1 1 9.99999984307e+17 -9.99999984307e+17 0 4 1 0 1 64
$$ 1 0 
$$ 0 
$$ d1 3 1 14 14 14 2 1 8194 1 64
$$ 1 1 
$$ 0 
$$ adir2tmplt 2 2 8 0 0 2 1 0 1 64
$$ 1 ""
$$ 0 
$$ CSwt 4 2 4 0 0 2 1 0 1 64
$$ 1 "n"
$$ 0 
$$ CSprofile 2 2 8 0 0 2 1 256 1 64
$$ 3 ""
$$ ""
$$ ""
$$ 0 
$$ CSdomain 7 1 32767 0 0 2 1 0 1 64
$$ 1 1 
$$ 0 
$$ CS_inf 4 2 4 0 0 3 1 0 1 64
$$ 1 "y"
$$ 0 
$$ Array 7 1 32767 0 0 2 1 0 1 64
$$ 1 0 
$$ 0 
$$ Archive1 2 2 8 0 0 2 1 0 1 64
$$ 1 ""
$$ 0 
$$ ACQtime 7 1 100000000 0 1 2 1 256 1 64
$$ 1 22123.054976 
$$ 0 
$$ Archive2 2 2 8 0 0 2 1 0 1 64
$$ 1 ""
$$ 0 
$$ CS_cln 4 2 4 0 0 3 1 0 1 64
$$ 1 "y"
$$ 0 
$$ CS_dpars 4 2 4 0 0 3 1 0 1 64
$$ 1 "y"
$$ 0 
$$ CSdensity 1 1 100 5 0 2 1 0 1 64
$$ 1 100 
$$ 0 
$$ CS_se 4 2 4 0 0 3 1 0 1 64
$$ 1 "n"
$$ 0 
$$ CSdnoise 4 2 4 0 0 3 1 0 1 64
$$ 1 "y"
$$ 0 
$$ CSlines 7 1 32767 0 0 2 1 0 1 64
$$ 1 4 
$$ 0 
$$ CSinp 2 2 8 0 0 2 1 0 1 64
$$ 1 ""
$$ 0 
$$ CSniIndex 7 1 32767 0 0 2 1 256 1 64
$$ 1 0 
$$ 0 
$$ CSni2Index 7 1 32767 0 0 2 1 256 1 64
$$ 1 0 
$$ 0 
$$ CSpars 2 2 8 0 0 2 1 256 1 64
$$ 1 ""
$$ 0 
$$ CSsp 7 1 32767 0 0 3 1 0 1 64
$$ 1 0 
$$ 0 
$$ CSseed 1 1 9.99999984307e+17 -9.99999984307e+17 0 2 1 0 1 64
$$ 1 169 
$$ 0 
$$ CSreconmethod 2 2 8 0 0 3 1 0 1 64
$$ 1 "CLEAN"
$$ 0 
$$ CSprosize 7 1 32767 0 0 2 1 256 1 64
$$ 3 0 0 0 
$$ 0 
$$ CSshowpro 4 2 4 0 0 2 1 0 1 64
$$ 1 "y"
$$ 0 
$$ CSshape 2 2 8 0 0 2 1 0 1 64
$$ 1 "gexp"
$$ 0 
$$ CSshowsch 4 2 4 0 0 2 1 0 1 64
$$ 1 "y"
$$ 0 
$$ CStype 4 2 4 0 0 2 1 0 1 64
$$ 1 "a"
$$ 0 
$$ CSthr 1 1 100 1 0.1 3 1 0 1 64
$$ 1 2 
$$ 0 
$$ CSwp 7 1 32767 0 0 3 1 0 1 64
$$ 1 0 
$$ 0 
$$ Qmult 1 1 9.99999984307e+17 -9.99999984307e+17 0 2 1 0 1 64
$$ 1 0.5 
$$ 0 
$$ H1reffrq 1 1 9.99999984307e+17 -9.99999984307e+17 0 2 1 0 1 64
$$ 1 599.564319331 
$$ 0 
$$ Gmap 2 2 8 0 0 2 1 1 1 64
$$ 1 "lk"
$$ 0 
$$ EDratio 1 1 9.99999984307e+17 -9.99999984307e+17 0 2 1 0 1 64
$$ 1 1 
$$ 0 
$$ Gmapname 2 2 8 0 0 2 1 1 1 64
$$ 1 ""
$$ 0 
$$ Gzqfilt 4 2 4 0 0 2 1 0 1 64
$$ 1 "y"
$$ 0 
$$ PFGflg 4 2 4 0 0 2 1 0 1 64
$$ 1 "y"
$$ 0 
$$ MinSW 2 2 8 0 0 3 1 0 1 64
$$ 1 "off"
$$ 4 "off" "auto" "manual" "skip" 
$$ IPrunid 2 2 8 0 0 2 1 0 1 64
$$ 1 ""
$$ 0 
$$ Qins 1 1 9.99999984307e+17 -9.99999984307e+17 0 2 1 0 1 64
$$ 1 80 
$$ 0 
$$ Qgain 1 1 9.99999984307e+17 -9.99999984307e+17 0 2 1 0 1 64
$$ 1 30 
$$ 0 
$$ Qinsref 1 1 9.99999984307e+17 -9.99999984307e+17 0 2 1 0 1 64
$$ 1 7.4912e-05 
$$ 0 
$$ acqstatus 7 1 32767 0 0 2 1 256 1 64
$$ 2 101 0 
$$ 0 
$$ acqcycles 1 1 9.99999984307e+17 -9.99999984307e+17 0 2 1 0 1 64
$$ 1 400 
$$ 0 
$$ REQexp 2 2 8 0 0 4 1 256 1 64
$$ 1 "wet1D PRESAT PROTON"
$$ 0 
$$ acqdim 7 1 32767 0 0 2 1 0 1 64
$$ 1 2 
$$ 0 
$$ actionid 2 2 8 0 0 4 1 0 1 64
$$ 1 "null"
$$ 0 
$$ cf 7 1 32767 0 1 3 1 1 0 64
$$ 1 1 
$$ 0 
$$ arraydim 7 1 32768 1 1 2 1 5 1 64
$$ 1 400 
$$ 0 
$$ ap 2 2 1023 0 0 4 1 6 1 64
$$ 1 "1:SAMPLE:date,solvent,sample;1:ACQUISITION:sw:1,at:3,np:0,fb:0,ss(ss):0,d1:3,nt:0;1:2D ACQUISITION:sw1:1,ni,d2(d2):0;1:TRANSMITTER:tn,sfrq:3,tof:1,tpwr:0,pw:3;1:NOESY:mixN:3;1:PRESATURATION:satmode,wet;1:DECOUPLER:dn,dm;2:FLAGS:hs,sspul,PFGflg,hsglvl;2:SPECIAL:temp:1,gain:0,spin:0;2:F2 PROCESSING:lb(lb):2,sb(sb):3,sbs(sb):3,gf(gf):3,gfs(gf):3,awc(awc):3,lsfid(lsfid):0,phfid(phfid):1,proc(proc<>'ft'),fn;2:F1 PROCESSING:lb1(lb1):2,sb1(sb1):3,sbs1(sb1):3,gf1(gf1):3,gfs1(gf1):3,awc1(awc1):3,proc1(proc1<>'ft'),fn1:0;2:DISPLAY:sp:1,wp:1,sp1:1,wp1:1,rfl:1,rfp:1,rfl1:1,rfp1:1;2:PLOT:wc:1,sc:1,wc2:1,sc2:1,vs:0,th:0,aig*,dcg*,dmg*;"
$$ 0 
$$ alfa 6 1 8190 0 0.4 2 1 2 1 64
$$ 1 10 
$$ 0 
$$ adirtmplt 2 2 8 0 0 2 1 0 1 64
$$ 1 "$userdir$/data/2018"
$$ 0 
$$ aig 2 2 2 0 0 4 1 1 1 64
$$ 1 "ai"
$$ 2 "nm" "ai" 
$$ alock 2 2 8 0 0 2 1 0 1 64
$$ 1 "n"
$$ 5 "a" "n" "s" "u" "y" 
$$ archivedir 2 2 8 0 0 2 1 0 1 64
$$ 1 "/home/LMQPN/vnmrsys/data/2018"
$$ 0 
$$ apptype 2 2 8 0 0 2 1 1 1 64
$$ 1 "homo2D"
$$ 0 
$$ array 2 2 256 0 0 2 1 1 1 64
$$ 1 "phase"
$$ 0 
$$ awc1 1 1 1 -1 0.001 3 1 1 0 64
$$ 1 0 
$$ 0 
$$ avwdir 2 2 8 0 0 3 1 0 1 64
$$ 1 ""
$$ 0 
$$ arrayelemts 1 1 9.99999984307e+17 -9.99999984307e+17 0 2 1 0 1 64
$$ 1 2 
$$ 0 
$$ at 1 1 14 14 14 2 1 8203 1 64
$$ 1 0.1499784 
$$ 0 
$$ awc 1 1 1 -1 0.001 3 1 1 0 64
$$ 1 0 
$$ 0 
$$ bipflg 2 2 8 0 0 2 1 8 1 64
$$ 1 "nn"
$$ 0 
$$ axisf 4 2 4 0 0 4 1 0 1 64
$$ 1 "s"
$$ 4 "m" "n" "s" "u" 
$$ axis 4 2 4 0 0 4 1 0 1 64
$$ 1 "pp"
$$ 11 "c" "d" "1" "2" "3" "h" "k" "m" "n" "p" "u" 
$$ c13wet 4 2 4 0 0 2 1 0 1 64
$$ 1 "n"
$$ 0 
$$ bs 7 1 32767 0 1 2 1 0 1 64
$$ 1 32 
$$ 0 
$$ celem 1 1 9.99999984307e+17 -9.99999984307e+17 0 2 1 0 1 64
$$ 1 400 
$$ 0 
$$ cppauseflg 4 2 4 0 0 4 1 0 1 64
$$ 1 "n"
$$ 0 
$$ concentration 1 1 9.99e+17 0 0 2 1 8 1 64
$$ 1 0 
$$ 0 
$$ composit 4 2 4 0 0 2 1 0 1 64
$$ 1 "n"
$$ 0 
$$ comment 2 2 8 0 0 3 1 0 1 64
$$ 1 ""
$$ 0 
$$ compshape 2 2 8 0 0 2 1 0 1 64
$$ 1 "hard"
$$ 0 
$$ cp 2 2 1 0 0 2 1 0 1 64
$$ 1 "y"
$$ 2 "y" "n" 
$$ console 2 2 8 0 0 2 1 0 1 64
$$ 1 "vnmrs"
$$ 0 
$$ ct 7 1 1000000000 0 1 2 1 6 1 64
$$ 1 40 
$$ 0 
$$ cr1 1 1 1000000000 -1000000000 0 4 1 3 1 64
$$ 1 20.1680036762 
$$ 0 
$$ cr 1 1 1000000000 -1000000000 0 4 1 1 1 64
$$ 1 1982.24178444 
$$ 0 
$$ crf 1 1 9.99999984307e+17 -9.99999984307e+17 0 4 1 0 1 64
$$ 1 0 
$$ 0 
$$ customflag 4 2 4 0 0 4 1 0 1 64
$$ 1 "n"
$$ 0 
$$ cutoff 1 1 9.99999984307e+17 -9.99999984307e+17 0 4 1 0 0 64
$$ 1 200 
$$ 0 
$$ dn3ref 2 2 8 0 0 4 1 1 1 64
$$ 1 ""
$$ 0 
$$ dg1 2 2 1023 0 0 4 1 6 1 64
$$ 1 "1:DISPLAY:sp:1,wp:1,vs:0;1:REFERENCE:rfl:1,rfp:1,cr:1,delta:1;1:PHASE:lp:1,rp:1,rp1(ni):1,lp1(ni):1;2:CHART:sc:0,wc:0,hzmm:2,vp:0,axis,pltmod,,th:0,,ho:2,vo:2,,trace:2;3(ni):2D:sp1:1,wp1:1,sc2:0,wc2:0,rfl1:1,rfp1:1;3:FLAGS:aig*,dcg*,dmg*;3:FID:sf:3,wf:3,vf:0;4:INTEGRAL:intmod,is:2,ins:3,io:0,,lvl:3,tlt:3;"
$$ 0 
$$ delta 1 1 5000000 0 0 4 1 1 1 64
$$ 1 300 
$$ 0 
$$ dcg 2 2 3 0 0 4 1 1 1 64
$$ 1 ""
$$ 2 "dc" "cdc" 
$$ date 2 2 9 0 0 2 1 1 1 64
$$ 1 "Jun 22 2018"
$$ 0 
$$ d2 3 1 14 14 14 2 1 8194 1 64
$$ 1 0 
$$ 0 
$$ dataid 2 2 8 0 0 3 1 0 1 64
$$ 1 ""
$$ 0 
$$ dbwwet 1 1 9.99999984307e+17 -9.99999984307e+17 0 2 1 0 1 64
$$ 1 5000 
$$ 0 
$$ datname 2 2 8 0 0 3 1 0 1 64
$$ 1 ""
$$ 0 
$$ dec2wave 2 2 8 0 0 2 1 0 1 64
$$ 1 "g"
$$ 0 
$$ ddrpm 2 2 8 0 0 2 1 0 1 64
$$ 1 "p"
$$ 0 
$$ dcrmv 4 2 9.99999984307e+17 -9.99999984307e+17 0 4 1 0 1 64
$$ 1 "n"
$$ 2 "y" "n" 
$$ ddrtc 6 1 1000 0 0.4 2 1 0 1 64
$$ 1 39.6 
$$ 0 
$$ decwave 2 2 8 0 0 2 1 0 1 64
$$ 1 "W40_One_NMR_W023"
$$ 0 
$$ dec3wave 2 2 8 0 0 2 1 0 1 64
$$ 1 "g"
$$ 0 
$$ decwavewet 2 2 8 0 0 2 1 0 1 64
$$ 1 "w"
$$ 0 
$$ density 1 1 9.99999984307e+17 -9.99999984307e+17 0 2 1 0 1 64
$$ 1 1 
$$ 0 
$$ deltaf 1 1 100 0 0 4 1 0 1 64
$$ 1 0 
$$ 0 
$$ delta1 1 1 5000000 0 0 4 1 3 1 64
$$ 1 0 
$$ 0 
$$ dfrq2 1 1 1000000000 0 0 2 1 9 1 64
$$ 1 0 
$$ 0 
$$ dfrq 5 1 1000000000 -1000000000 0 2 1 8 1 64
$$ 1 150.774856 
$$ 0 
$$ dg 2 2 1023 0 0 4 1 6 1 64
$$ 1 "1:ACQUISITION:seqfil,sw:1,at:3,np:0,ss(ss):0,d1:3,d2(d2):3,nt:0,ct:0;1:2D ACQUISITION:sw1:1,ni,phase;1:PRESATURATION:satmode,wet;1:Details in dgss:;2:TRANSMITTER:tn,sfrq:3,tof:1,tpwr:0,pw:3;2:DECOUPLER:dn,dm;2:NOESY:mixN:3;3:FLAGS:il(il<>'n'),dp(dp<>'y'),hs,sspul,PFGflg,hsglvl,hsgt:6;3:SAMPLE:date,solvent,sample;3:SPECIAL:temp:1,spin:0,gain:0;4:PROCESSING:cf(nf):0,lb(lb):2,sb(sb):3,sbs(sb):3,gf(gf):3,gfs(gf):3,awc(awc):3,proc(proc<>'ft'),fn:0,math(math<>'f');4:2D PROCESSING:lb1(lb1):2,sb1(sb1):3,sbs1(sb1):3,gf1(gf1):3,gfs1(gf1):3,awc1(awc1):3,proc1(proc1<>'ft'),fn1:0;"
$$ 0 
$$ dmf 7 1 11 11 11 2 1 8194 1 64
$$ 1 35088 
$$ 0 
$$ dhp 1 1 9 9 9 2 1 8192 0 64
$$ 1 40 
$$ 0 
$$ dgss 2 2 8 0 0 4 1 6 1 64
$$ 1 "1:WET:wet,wetshape,wetpwr,pwwet:3,composit,compshape,gzlvlw,gtw:6,gswet:6,dz:6;2:C13 WET:c13wet,dofwet:1,dpwrwet,dmfwet,decwavewet;4:PRESAT:satmode,satpwr,satdly:3,satfrq:1;"
$$ 0 
$$ dglp 2 2 8 0 0 4 1 7 1 64
$$ 1 "1(lpfilt):LP:lpalg,lpopt,lpfilt:0,lpnupts:0,strtlp:0,lpext:0,strtext:0;2(lpfilt1):LP 1:lpalg1,lpopt1,lpfilt1:0,lpnupts1:0,strtlp1:0,lpext1:0,strtext1:0;3(lpfilt2):LP 2:lpalg2,lpopt2,lpfilt2:0,lpnupts2:0,strtlp2:0,lpext2:0,strtext2:0;4:LP OUTPUT:lpprint(lpfilt):0,lptrace(lpfilt):0,lpprint1(lpfilt1):0,lptrace1(lpfilt1):0,lpprint2(lpfilt2):0,lptrace2(lpfilt2):0;"
$$ 0 
$$ dg2 2 2 8 0 0 4 1 4 1 64
$$ 6 "1:1st DECOUPLING:dfrq:3,dn,dpwr:0,dof:1,dm,dmm,dmf:0,dseq,dres:1,homo;"
$$ "2(numrfch>2):2nd DECOUPLING:dfrq2:3,dn2,dpwr2:0,dof2:1,dm2,dmm2,dmf2:0,dseq2,dres2:1,homo2;"
$$ "2(numrfch>3):3rd DECOUPLING:dfrq3:3,dn3,dpwr3:0,dof3:1,dseq3,dres3:1,homo3;"
$$ "3(ni2):3D ACQUISITION:d3:3,sw2:1,ni2:0,phase2:0;"
$$ "3(ni2):3D DISPLAY:rp2:1,lp2:1;"
$$ "4(ni2):3D PROCESSING:lb2:3,sb2:3,sbs2(sb2):3,gf2:3,gfs2(gf2):3,awc2:3,wtfile2,proc2,fn2:0;"
$$ 0 
$$ dgs 2 2 1023 0 0 4 1 6 1 64
$$ 5 "1:AXIAL SHIMS:z1:0,z2:0,z3:0,z4:0,z5:0,z6:0,z7:0;"
$$ "2:NON AXIAL SHIMS:x1:0,y1:0,xz:0,yz:0,xy:0,x2y2:0,x3:0,y3:0,xz2:0,yz2:0,zxy:0,zx2y2:0,z3x:0,z3y:0;"
$$ "3:NON AXIAL SHIMS:z2x2y2:0,z2xy:0,zx3:0,zy3:0,z4x:0,z4y:0;"
$$ "4:AUTOMATION:method,wshim,load,,spin:0,gain:0,alock,loc:0;"
$$ "4:SPECIAL:temp;"
$$ 0 
$$ dgssm 2 2 8 0 0 4 1 6 1 64
$$ 1 "1:WET:wet,gzlvlw,gtw:6,gswet:6,dz:6;1:C13 WET:c13wet,dofwet:1,dpwrwet,dmfwet;2:WETshapes:wetshape1,wetshape2,wetshape3,wetshape4;3:WETpowers:wetpwr1,wetpwr2,wetpwr3,wetpwr4;3:WETpulses:pwwet1:3,pwwet2:3,pwwet3:3,pwwet4:3;4:PRESAT:satmode,satpwr,satdly:3,satfrq:1;"
$$ 0 
$$ dlp 7 1 10 10 10 2 1 8194 0 64
$$ 1 10 
$$ 0 
$$ displaymode 4 2 9.99999984307e+17 -9.99999984307e+17 0 4 1 0 1 64
$$ 1 "r"
$$ 0 
$$ disCmd 2 2 8 0 0 4 1 0 1 64
$$ 1 ""
$$ 0 
$$ dm2 4 2 4 0 0 2 1 0 1 64
$$ 1 "n"
$$ 4 "a" "n" "s" "y" 
$$ dm 4 2 4 0 0 2 1 0 1 64
$$ 1 "nnn"
$$ 4 "a" "n" "s" "y" 
$$ dmm 4 2 4 0 0 2 1 0 1 64
$$ 1 "ccc"
$$ 9 "c" "f" "g" "m" "p" "r" "u" "w" "x" 
$$ dmg 2 2 2 0 0 4 1 3 1 64
$$ 1 "ph"
$$ 0 
$$ dmfwet 7 1 32767 0 0 2 1 0 1 64
$$ 1 5517 
$$ 0 
$$ dmf2 7 1 2000000 1 0 2 1 2 1 64
$$ 1 32258 
$$ 0 
$$ dmg1 2 2 8 0 0 4 1 0 1 64
$$ 1 "ph1"
$$ 4 "" "av1" "ph1" "pwr1" 
$$ dn 2 2 4 0 0 2 1 8 1 64
$$ 1 "C13"
$$ 0 
$$ dmm2 4 2 4 0 0 2 1 0 1 64
$$ 1 "c"
$$ 9 "c" "f" "g" "m" "p" "r" "u" "w" "x" 
$$ dmmwet 2 2 8 0 0 2 1 0 1 64
$$ 1 "w"
$$ 0 
$$ dn2ref 2 2 8 0 0 4 1 1 1 64
$$ 1 ""
$$ 0 
$$ dn2 2 2 8 0 0 2 1 8 1 64
$$ 1 ""
$$ 0 
$$ dn2shapes 2 2 8 0 0 2 1 256 1 64
$$ 3 ""
$$ ""
$$ ""
$$ 0 
$$ dotflag 2 2 8 0 0 4 1 0 1 64
$$ 1 "n"
$$ 2 "n" "y" 
$$ dnshapes 2 2 8 0 0 2 1 256 1 64
$$ 3 ""
$$ ""
$$ ""
$$ 0 
$$ dnbippwr 1 1 9 9 9 2 1 8192 1 64
$$ 1 61 
$$ 0 
$$ dn4ref 2 2 8 0 0 4 1 1 1 64
$$ 1 ""
$$ 0 
$$ dn3shapes 2 2 8 0 0 2 1 256 1 64
$$ 3 ""
$$ ""
$$ ""
$$ 0 
$$ dnbippw 6 1 1000000 0 0.025 2 1 0 1 64
$$ 1 30.2 
$$ 0 
$$ dnref 2 2 8 0 0 4 1 1 1 64
$$ 1 "Me4Si, 1% in CDCl3"
$$ 0 
$$ dnbipshp 2 2 8 0 0 2 1 0 1 64
$$ 1 "hard"
$$ 0 
$$ dofwet 5 1 1000000000 -1000000000 0 2 1 0 1 64
$$ 1 0 
$$ 0 
$$ dof 5 1 8 8 8 2 1 8202 1 64
$$ 1 0 
$$ 0 
$$ dod 3 1 14 14 14 2 1 8194 1 64
$$ 1 0.00999999977648 
$$ 0 
$$ dof2 5 1 16 16 16 2 1 8202 1 64
$$ 1 0 
$$ 0 
$$ doscout 7 1 10 -10 1 2 1 0 0 64
$$ 1 0 
$$ 0 
$$ dopwCal 2 2 8 0 0 2 1 256 1 64
$$ 3 "n"
$$ "4.0"
$$ "1.0"
$$ 0 
$$ dreffrq2 1 1 9.99999984307e+17 -9.99999984307e+17 0 2 1 0 1 64
$$ 1 0 
$$ 0 
$$ dpwr 1 1 9 9 9 2 1 8194 1 64
$$ 1 38 
$$ 0 
$$ dpatwet 2 2 8 0 0 2 1 0 1 64
$$ 1 "waltz16"
$$ 0 
$$ dp 2 2 1 0 0 2 1 0 1 64
$$ 1 "y"
$$ 2 "y" "n" 
$$ dpf_wc2 1 1 9.99999984307e+17 -9.99999984307e+17 0 4 1 0 1 64
$$ 1 300 
$$ 0 
$$ dpwrwet 1 1 9.99999984307e+17 -9.99999984307e+17 0 2 1 0 1 64
$$ 1 39 
$$ 0 
$$ dpwr2 1 1 18 18 18 2 1 8194 1 64
$$ 1 1 
$$ 0 
$$ dreffrq 1 1 9.99999984307e+17 -9.99999984307e+17 0 2 1 0 1 64
$$ 1 150.760568009 
$$ 0 
$$ dsSelect 7 1 32767 0 0 4 1 0 1 64
$$ 1 1 
$$ 0 
$$ dres2 7 1 360 1 0 2 1 0 1 64
$$ 1 1 
$$ 0 
$$ dres 7 1 360 1 0 2 1 0 1 64
$$ 1 9 
$$ 0 
$$ dreswet 1 1 9.99999984307e+17 -9.99999984307e+17 0 2 1 0 1 64
$$ 1 90 
$$ 0 
$$ dseq2 2 2 8 0 0 2 1 0 1 64
$$ 1 ""
$$ 0 
$$ dseq 2 2 8 0 0 2 1 0 1 64
$$ 1 "W40_One_NMR_W023"
$$ 0 
$$ dseqwet 2 2 8 0 0 2 1 0 1 64
$$ 1 "waltz16"
$$ 0 
$$ pwx 6 1 13 13 13 2 1 8192 1 64
$$ 1 8.6 
$$ 0 
$$ math 2 2 1 0 0 3 1 3 1 64
$$ 1 "f"
$$ 3 "d" "f" "i" 
$$ homo2 4 2 4 0 0 2 1 0 1 64
$$ 1 "n"
$$ 2 "n" "y" 
$$ go_id 2 2 8 0 0 2 1 7 1 64
$$ 1 "exp2.LMQPN.nmr600_1529650991_805540"
$$ 0 
$$ filtfile 2 2 8 0 0 2 1 0 1 64
$$ 1 ""
$$ 0 
$$ f1coef 2 2 8 0 0 3 1 1 1 64
$$ 1 "1 0 0 0 0 0 -1 0"
$$ 0 
$$ emailwhen 2 2 8 0 0 2 1 0 1 64
$$ 1 ""
$$ 0 
$$ dutyc 1 1 9.99999984307e+17 -9.99999984307e+17 0 2 1 0 1 64
$$ 1 0.1 
$$ 0 
$$ dss_wc 1 1 9.99999984307e+17 -9.99999984307e+17 0 4 1 0 1 64
$$ 1 245.80133291 
$$ 0 
$$ dss_sc2 1 1 9.99999984307e+17 -9.99999984307e+17 0 4 1 0 1 64
$$ 1 0 
$$ 0 
$$ dss_wc2 1 1 9.99999984307e+17 -9.99999984307e+17 0 4 1 0 1 64
$$ 1 134.006822058 
$$ 0 
$$ eOptions 2 2 8 0 0 4 1 264 1 64
$$ 1 ""
$$ 0 
$$ dz 3 1 14 14 14 2 1 8192 1 64
$$ 1 1e-05 
$$ 0 
$$ emailaddr 2 2 8 0 0 4 1 0 1 64
$$ 1 ""
$$ 0 
$$ explist 2 2 8 0 0 2 1 256 1 64
$$ 1 "NOESY_001"
$$ 0 
$$ execprocess 2 2 8 0 0 4 1 0 1 64
$$ 1 ""
$$ 0 
$$ emessage 4 2 4 0 0 2 1 0 1 64
$$ 1 "n"
$$ 0 
$$ explabel 2 2 8 0 0 2 1 0 1 64
$$ 1 "NOESY"
$$ 0 
$$ f1SW 2 2 8 0 0 2 1 1 1 64
$$ 1 "setsw1(tn,21.1,-9.1)"
$$ 0 
$$ exppath 2 2 8 0 0 2 1 0 1 64
$$ 1 "/home/LMQPN/vnmrsys/exp2/acqfil"
$$ 0 
$$ fdffile 2 2 8 0 0 3 1 0 1 64
$$ 1 ""
$$ 0 
$$ fadflg 4 2 4 0 0 2 1 0 1 64
$$ 1 "n"
$$ 0 
$$ faculty 2 2 8 0 0 2 1 0 1 64
$$ 1 ""
$$ 0 
$$ f2SW 2 2 8 0 0 2 1 1 1 64
$$ 1 ""
$$ 0 
$$ fdfdir 2 2 8 0 0 3 1 0 1 64
$$ 1 ""
$$ 0 
$$ fb 7 1 6 6 6 2 1 8203 1 64
$$ 1 4000 
$$ 0 
$$ filename 2 2 8 0 0 2 1 1 1 64
$$ 1 "NOESY_01"
$$ 0 
$$ file 2 2 6 0 0 2 1 3 1 64
$$ 1 "/home/LMQPN/vnmrsys/data/2018/Allison_BRA213A6P2_1219_20180620_01/NOESY_01.fid"
$$ 0 
$$ fidid 2 2 8 0 0 2 1 0 1 64
$$ 1 ""
$$ 0 
$$ filter 7 1 1000000000 0 1 2 1 2 1 64
$$ 1 54.0999984741 
$$ 0 
$$ ftproc 1 1 9.99999984307e+17 -9.99999984307e+17 0 3 1 256 1 64
$$ 2 1 0 
$$ 0 
$$ foldflg 4 2 4 0 0 3 1 0 1 64
$$ 1 "y"
$$ 0 
$$ fn 7 1 524288 64 -2 3 1 1 1 64
$$ 1 4096 
$$ 0 
$$ findfrqflg 4 2 4 0 0 2 1 0 1 64
$$ 1 "n"
$$ 0 
$$ fn1 7 1 524288 64 -2 3 1 1 1 64
$$ 1 4096 
$$ 0 
$$ fpmult1 1 1 1000000000 0 0 3 2 0 0 64
$$ 1 0.5 
$$ 0 
$$ fpmult 1 1 10 -10 0 3 1 0 1 64
$$ 1 0.537087022827 
$$ 0 
$$ gf1 1 1 100000 0 0 3 1 1 1 64
$$ 1 0.0101754576 
$$ 0 
$$ gain 1 1 60 0 2 2 1 0 1 64
$$ 1 48 
$$ 0 
$$ fzoom 7 1 32767 0 0 4 1 0 1 64
$$ 1 0 
$$ 0 
$$ gf 1 1 100000 0 0 3 1 1 1 64
$$ 1 0.0522289152 
$$ 0 
$$ gfs1 1 1 1000 -1000 0.001 3 1 1 0 64
$$ 1 0 
$$ 0 
$$ gfs 1 1 1000 -1000 0.001 3 1 1 0 64
$$ 1 0 
$$ 0 
$$ go_Options 2 2 8 0 0 2 1 7 1 64
$$ 2 "au"
$$ "wait"
$$ 0 
$$ gzlvl2 1 1 1000000 -1000000 1 2 1 0 1 64
$$ 1 2049 
$$ 0 
$$ gt8 3 1 14 14 14 2 1 8192 1 64
$$ 1 0.001 
$$ 0 
$$ gt2 3 1 14 14 14 2 1 8192 1 64
$$ 1 0.0015 
$$ 0 
$$ gswet 3 1 14 14 14 2 1 8192 1 64
$$ 1 0.002 
$$ 0 
$$ gstab2 3 1 14 14 14 2 1 8192 1 64
$$ 1 0.0005 
$$ 0 
$$ gstab 3 1 14 14 14 2 1 8192 1 64
$$ 1 0.0005 
$$ 0 
$$ gt1 3 1 14 14 14 2 1 8192 1 64
$$ 1 0.0015 
$$ 0 
$$ gt0 3 1 14 14 14 2 1 8192 1 64
$$ 1 0.0016 
$$ 0 
$$ gt5 3 1 14 14 14 2 1 8192 1 64
$$ 1 0.0014 
$$ 0 
$$ gt4 3 1 14 14 14 2 1 8192 1 64
$$ 1 0.0012 
$$ 0 
$$ gt3 3 1 14 14 14 2 1 8192 1 64
$$ 1 0.002 
$$ 0 
$$ gt7 3 1 14 14 14 2 1 8192 1 64
$$ 1 0.001 
$$ 0 
$$ gt6 3 1 14 14 14 2 1 8192 1 64
$$ 1 0.001 
$$ 0 
$$ gtw 3 1 14 14 14 2 1 8192 1 64
$$ 1 0.002 
$$ 0 
$$ gtD 3 1 14 14 14 2 1 8192 1 64
$$ 1 0 
$$ 0 
$$ gt9 3 1 14 14 14 2 1 8192 1 64
$$ 1 0.001 
$$ 0 
$$ gtE 3 1 14 14 14 2 1 8192 1 64
$$ 1 0.001 
$$ 0 
$$ gzlvl0 1 1 1000000 -1000000 1 2 1 0 1 64
$$ 1 4090 
$$ 0 
$$ gxppars 2 2 8 0 0 2 1 0 1 64
$$ 1 ""
$$ 0 
$$ gzlvl1 1 1 1000000 -1000000 1 2 1 0 1 64
$$ 1 2868 
$$ 0 
$$ gzlvlzq1 1 1 1000000 -1000000 1 2 1 0 1 64
$$ 1 5449 
$$ 0 
$$ gzlvl9 1 1 1000000 -1000000 1 2 1 0 1 64
$$ 1 3681 
$$ 0 
$$ gzlvl6 1 1 1000000 -1000000 1 2 1 0 1 64
$$ 1 2454 
$$ 0 
$$ gzlvl4 1 1 1000000 -1000000 1 2 1 0 1 64
$$ 1 3278 
$$ 0 
$$ gzlvl3 1 1 1000000 -1000000 1 2 1 0 1 64
$$ 1 2458 
$$ 0 
$$ gzlvl5 1 1 1000000 -1000000 1 2 1 0 1 64
$$ 1 4507 
$$ 0 
$$ gzlvl8 1 1 1000000 -1000000 1 2 1 0 1 64
$$ 1 3272 
$$ 0 
$$ gzlvl7 1 1 1000000 -1000000 1 2 1 0 1 64
$$ 1 2863 
$$ 0 
$$ gzlvlE 1 1 1000000 -1000000 1 2 1 0 1 64
$$ 1 4098 
$$ 0 
$$ gzlvlD 1 1 1000000 -1000000 1 2 1 0 1 64
$$ 1 0 
$$ 0 
$$ gzlvlw 1 1 9.99999984307e+17 -9.99999984307e+17 0 2 1 0 1 64
$$ 1 10245 
$$ 0 
$$ hdpwr 7 1 49 -16 1 2 1 2 1 64
$$ 1 1 
$$ 0 
$$ hdfrqw 1 1 9.99999984307e+17 -9.99999984307e+17 0 2 1 256 0 64
$$ 1 10 
$$ 0 
$$ gzlvlzq3 1 1 1000000 -1000000 1 2 1 0 1 64
$$ 1 8718 
$$ 0 
$$ gzlvlzq2 1 1 1000000 -1000000 1 2 1 0 1 64
$$ 1 6539 
$$ 0 
$$ hdfrqc 5 1 1000000000 -1000000000 0 2 1 256 0 64
$$ 1 0 
$$ 0 
$$ hdof 5 1 7 7 7 2 1 8194 1 64
$$ 1 0 
$$ 0 
$$ hdmf 1 1 9.99999984307e+17 -9.99999984307e+17 0 2 1 0 1 64
$$ 1 600 
$$ 0 
$$ hdpsmode 4 2 4 0 0 2 1 0 1 64
$$ 1 "n"
$$ 0 
$$ hdseq 2 2 8 0 0 2 1 0 1 64
$$ 1 ""
$$ 0 
$$ hdres 1 1 9.99999984307e+17 -9.99999984307e+17 0 2 1 0 1 64
$$ 1 9 
$$ 0 
$$ hdpwrf 1 1 4095 0 0 2 1 0 1 64
$$ 1 4095 
$$ 0 
$$ ho 1 1 500 -500 0 4 1 1 1 64
$$ 1 -50.2678565979 
$$ 0 
$$ hdwave 2 2 8 0 0 2 1 0 1 64
$$ 1 "SEDUCE1"
$$ 0 
$$ homo 2 2 8 0 0 2 1 8 1 64
$$ 1 "n"
$$ 2 "n" "y" 
$$ locdir 2 2 8 0 0 2 1 0 1 64
$$ 1 ""
$$ 0 
$$ investigator 2 2 8 0 0 4 1 0 1 64
$$ 1 ""
$$ 0 
$$ il 2 2 1 0 0 2 1 0 1 64
$$ 1 "n"
$$ 2 "y" "n" 
$$ hsgt 3 1 14 14 14 2 1 8192 1 64
$$ 1 0.002 
$$ 0 
$$ hs 4 2 4 0 0 2 1 0 1 64
$$ 1 "nn"
$$ 2 "n" "y" 
$$ hsglvl 1 1 1000000 -1000000 1 2 1 0 1 64
$$ 1 4908 
$$ 0 
$$ hzmm 1 1 1000000000 -1000000000 0 4 1 11 1 64
$$ 1 219.12183918 
$$ 0 
$$ hst 3 1 0.02 0 2.5e-08 2 1 2 1 64
$$ 1 0.00800000037998 
$$ 0 
$$ ident 2 2 8 0 0 3 1 0 1 64
$$ 1 ""
$$ 0 
$$ ins2ref 1 1 9.99999984307e+17 -9.99999984307e+17 0 4 1 0 1 64
$$ 1 1 
$$ 0 
$$ ins 3 1 8190 0 1e-07 4 1 3 1 64
$$ 1 100 
$$ 0 
$$ in 4 2 1 0 0 2 1 0 1 64
$$ 1 "n"
$$ 3 "n" "w" "y" 
$$ ins2 1 1 9.99999984307e+17 -9.99999984307e+17 0 4 1 0 1 64
$$ 1 1 
$$ 0 
$$ intmod 2 2 8 0 0 4 1 0 1 64
$$ 1 "off"
$$ 3 "off" "partial" "full" 
$$ insref 1 1 9.99999984307e+17 -9.99999984307e+17 0 4 1 0 0 64
$$ 1 1 
$$ 0 
$$ intstd 2 2 8 0 0 2 1 0 1 64
$$ 1 ""
$$ 0 
$$ lcpeak_ 7 1 32767 0 0 2 1 32768 1 64
$$ 1 0 
$$ 0 
$$ iswt 1 1 9.99999984307e+17 -9.99999984307e+17 0 2 1 0 1 64
$$ 1 0 
$$ 0 
$$ io 1 1 500 -500 0.1 4 1 1 1 64
$$ 1 10 
$$ 0 
$$ invgcal 1 1 1000000 -1000000 1 2 1 0 1 64
$$ 1 409 
$$ 0 
$$ is 1 1 1000000000 1e-06 0 4 1 3 1 64
$$ 1 1023.72858758 
$$ 0 
$$ lb 1 1 100000 -100000 0 3 1 1 0 64
$$ 1 1.5 
$$ 0 
$$ layout 2 2 8 0 0 4 1 0 1 64
$$ 1 "NOESY"
$$ 0 
$$ lb1 1 1 100000 -100000 0 3 1 1 0 64
$$ 1 0.318309992552 
$$ 0 
$$ llfrq 1 1 1000000000 -1000000000 0 4 1 0 0 64
$$ 1 7444.74106941 
$$ 0 
$$ lifrq 1 1 1000000000 -1000000000 0 4 1 0 1 64
$$ 59 16963.7225579 16860.8853115 12679.9430658 12610.2791246 11252.3851607 11180.5096658 10242.8109024 10155.4545318 10109.0119044 10018.3382032 9788.33661971 9735.25933122 9735.25933122 9621.36431632 9258.66951162 9164.67847991 9163.57270307 9058.52390292 9057.41812608 8957.89821015 8534.38567905 8448.13508524 8447.0293084 8343.0862851 8203.7584028 8136.30601534 8043.42076048 7941.68929087 7915.15064662 7814.52495385 7802.36140857 7706.15882318 7678.51440209 7525.91719767 7524.81142082 7320.24270475 7320.24270475 7291.49250682 7291.49250682 7222.93434252 7222.93434252 7052.6447086 7050.43315491 6992.93275904 6991.8269822 6830.38356303 6829.27778619 6783.9409356 6783.9409356 6475.42919623 6475.42919623 6253.16805066 6250.95649697 6097.25351571 6096.14773887 5755.56847103 5458.1145001 5355.27725364 0 
$$ 0 
$$ liamp 1 1 1000000000 0 0 4 1 0 0 64
$$ 59 -0.387207355408 0.543389216065 -1.2574480325 0.0638865232468 -0.54973077774 0.0503660440445 -0.35247695446 0.580910086632 0.037416934967 0.11615729332 0.0247150659561 0.0235435962677 0 0.670405983925 0.100332975388 0.588562458754 0.00050938129425 1.4213501513 0.00458335876465 0.824016809464 0.363547325134 0.68124628067 0.000657558441162 1.23852229118 0.195513725281 0.135161399841 0.173701763153 0.636059761047 0.0283174514771 0.736463546753 0.00960206985474 0.649852275848 0.0286431312561 1.90156364441 0.00740623474121 22.5059652328 0 0.245943069458 0 0.633495330811 0 3.73263549805 0.00402069091797 0.11937713623 0.00107192993164 5.0704574585 0.00422286987305 0.136631011963 0 12.2947311401 0 6.13641357422 0.0149726867676 2.6863861084 0.0072021484375 7.83758926392 0.583351135254 1.95561981201 0.478294372559 
$$ 0 
$$ llamp 1 1 1000000000 0 0 4 1 0 0 64
$$ 1 0.000511424790602 
$$ 0 
$$ load 2 2 4 0 0 2 1 3 1 64
$$ 1 "n"
$$ 2 "y" "n" 
$$ lllabel 2 2 8 0 0 3 1 0 1 64
$$ 1 ""
$$ 0 
$$ loc_ 7 1 12 12 12 2 1 8201 0 64
$$ 1 0 
$$ 0 
$$ lpnupts 7 1 1000000 1 1 3 1 0 1 64
$$ 1 64 
$$ 0 
$$ lp 1 1 3600 -3600 0.1 4 1 3 1 64
$$ 1 0 
$$ 0 
$$ lockphase_ 1 1 360 0 1 2 1 65552 1 64
$$ 1 128 
$$ 0 
$$ lockgain_ 1 1 48 0 1 2 1 65552 1 64
$$ 1 21 
$$ 0 
$$ lockfreq_ 5 1 160 0 1e-07 2 1 9 1 64
$$ 1 92.037 
$$ 0 
$$ longlist 2 2 8 0 0 2 1 0 1 64
$$ 1 ""
$$ 0 
$$ lockpower_ 1 1 68 0 1 2 1 65552 1 64
$$ 1 32 
$$ 0 
$$ lot 2 2 8 0 0 2 1 0 1 64
$$ 1 ""
$$ 0 
$$ lpext 7 1 1000000 0 1 3 1 0 1 64
$$ 1 1 
$$ 0 
$$ lpalg 2 2 8 0 0 3 1 0 1 64
$$ 1 "lpfft"
$$ 0 
$$ lp1 1 1 3600 -3600 0.1 4 1 3 1 64
$$ 1 0 
$$ 0 
$$ lpalg1 2 2 8 0 0 3 1 0 1 64
$$ 1 "lpfft"
$$ 0 
$$ lpfilt 7 1 32767 1 1 3 1 0 1 64
$$ 1 32 
$$ 0 
$$ lpext1 7 1 1000000 0 1 3 1 0 1 64
$$ 1 200 
$$ 0 
$$ lpfilt1 7 1 32767 1 1 3 1 0 1 64
$$ 1 8 
$$ 0 
$$ lptrace1 7 1 32767 0 1 3 1 0 1 64
$$ 1 0 
$$ 0 
$$ lpprint 7 1 63 0 1 3 1 0 1 64
$$ 1 0 
$$ 0 
$$ lpopt 2 2 8 0 0 3 1 0 1 64
$$ 1 "b"
$$ 0 
$$ lpnupts1 7 1 1000000 1 1 3 1 0 1 64
$$ 1 200 
$$ 0 
$$ lpopt1 2 2 8 0 0 3 1 0 1 64
$$ 1 "f"
$$ 0 
$$ lptrace 7 1 32767 0 1 3 1 0 1 64
$$ 1 0 
$$ 0 
$$ lpprint1 7 1 63 0 1 3 1 0 1 64
$$ 1 0 
$$ 0 
$$ lvl 1 1 1000000000 -1000000000 0 4 1 1 1 64
$$ 1 0 
$$ 0 
$$ lsfrq 1 1 9.99999984307e+17 -9.99999984307e+17 0 3 1 0 0 64
$$ 1 0 
$$ 0 
$$ lsfid 7 1 64000 -64000 1 3 1 0 0 64
$$ 1 0 
$$ 0 
$$ lsfrq1 1 1 9.99999984307e+17 -9.99999984307e+17 0 3 1 0 0 64
$$ 1 0 
$$ 0 
$$ mass 1 1 9.99999984307e+17 0 0 2 1 8 1 64
$$ 1 0 
$$ 0 
$$ macro 2 2 6 0 0 4 1 3 1 64
$$ 1 ""
$$ 0 
$$ presatgh2 1 1 9.99999984307e+17 -9.99999984307e+17 0 2 1 0 1 64
$$ 1 41.0074601419 
$$ 0 
$$ parversion 1 1 9.99999984307e+17 -9.99999984307e+17 0 2 1 4 1 64
$$ 1 5.1 
$$ 0 
$$ nt 7 1 1000000000 1 1 2 1 2 1 64
$$ 1 40 
$$ 0 
$$ n3 2 2 6 0 0 4 1 3 1 64
$$ 1 "n"
$$ 0 
$$ modules 2 2 8 0 0 2 1 1 1 64
$$ 1 "presat wet gradient quant par2D zqfilter"
$$ 0 
$$ mfslp 4 2 4 0 0 2 1 0 1 64
$$ 1 "n"
$$ 0 
$$ method 2 2 6 0 0 2 1 3 1 64
$$ 1 "z1z2"
$$ 0 
$$ mixN 3 1 14 14 14 2 1 8192 1 64
$$ 1 0.2 
$$ 0 
$$ n1 2 2 6 0 0 4 1 3 1 64
$$ 1 ""
$$ 0 
$$ molecularmass 1 1 9.99999984307e+17 0 0 2 1 8 1 64
$$ 1 0 
$$ 0 
$$ n2 2 2 6 0 0 4 1 3 1 64
$$ 1 "n"
$$ 0 
$$ newmodules 2 2 8 0 0 2 1 1 1 64
$$ 1 ""
$$ 0 
$$ nameprefix 2 2 8 0 0 2 1 9 1 64
$$ 1 "Allison_BRA213A6P2_1219"
$$ 0 
$$ name 2 2 8 0 0 3 1 0 1 64
$$ 1 ""
$$ 0 
$$ notebook 2 2 8 0 0 2 1 0 1 64
$$ 1 ""
$$ 0 
$$ ni 7 1 32767 0 0 2 1 0 1 64
$$ 1 200 
$$ 0 
$$ np 7 1 524288 32 2 2 1 11 1 64
$$ 1 5434 
$$ 0 
$$ oslsfrq 1 1 9.99999984307e+17 -9.99999984307e+17 0 2 1 1 0 64
$$ 1 0 
$$ 0 
$$ oscoef 7 1 49999 3 2 2 1 1 0 64
$$ 1 31 
$$ 0 
$$ obsSW 2 2 8 0 0 2 1 1 1 64
$$ 1 "setsw(21.1,-9.1)"
$$ 0 
$$ numvch 7 1 32767 0 0 2 1 256 1 64
$$ 4 4 2 1 0 
$$ 0 
$$ operator_ 2 2 128 0 0 2 1 32772 1 64
$$ 1 "LMQPN"
$$ 0 
$$ osfilt 2 2 8 0 0 2 1 0 1 64
$$ 1 ""
$$ 5 "a" "A" "b" "B" "" 
$$ osfb 1 1 100000 0 0 2 1 1 0 64
$$ 1 0 
$$ 0 
$$ page 2 2 8 0 0 2 1 0 1 64
$$ 1 ""
$$ 0 
$$ p1 6 1 13 13 13 2 1 8194 1 64
$$ 1 0 
$$ 0 
$$ oversamp 7 1 68 0 1 2 1 9 1 64
$$ 1 1 
$$ 0 
$$ pad 3 1 14 14 14 2 1 8194 1 64
$$ 1 0.5 
$$ 0 
$$ parstyle_ 2 2 8 0 0 4 1 0 1 64
$$ 1 "ppa"
$$ 0 
$$ parlabel 2 2 8 0 0 2 1 5 1 64
$$ 1 "NOESY"
$$ 0 
$$ parver 2 2 8 0 0 2 1 0 1 64
$$ 1 "VnmrJ VERSION 4.2 REVISION A"
$$ 0 
$$ pkpick_ 2 2 8 0 0 4 1 0 1 64
$$ 1 ""
$$ 0 
$$ pipeQ1 2 2 8 0 0 3 1 0 1 64
$$ 2 "0"
$$ "0"
$$ 0 
$$ pipeELB 2 2 8 0 0 3 1 0 1 64
$$ 2 "0"
$$ "0"
$$ 0 
$$ phfid 1 1 3600 -3600 0.1 3 1 0 0 64
$$ 1 0 
$$ 0 
$$ phase 7 1 8 0 1 2 1 0 1 64
$$ 2 1 2 
$$ 0 
$$ phfid1 1 1 3600 -3600 0.1 3 1 0 0 64
$$ 1 0 
$$ 0 
$$ pipeGOFF 2 2 8 0 0 3 1 0 1 64
$$ 2 "0"
$$ "0"
$$ 0 
$$ pipeGLB 2 2 8 0 0 3 1 0 1 64
$$ 2 "4"
$$ "4"
$$ 0 
$$ pipeistIter 2 2 8 0 0 3 1 0 1 64
$$ 1 "1024"
$$ 0 
$$ pipeQ3 2 2 8 0 0 3 1 0 1 64
$$ 2 "0"
$$ "0"
$$ 0 
$$ pipeQ2 2 2 8 0 0 3 1 0 1 64
$$ 2 "0"
$$ "0"
$$ 0 
$$ pipeistCMult 2 2 8 0 0 3 1 0 1 64
$$ 1 "0.3"
$$ 0 
$$ pipeistTMult 2 2 8 0 0 3 1 0 1 64
$$ 1 "0.7"
$$ 0 
$$ pipeistMaxRes 2 2 8 0 0 3 1 0 1 64
$$ 1 "1"
$$ 0 
$$ position2 2 2 8 0 0 3 1 0 1 64
$$ 1 ""
$$ 0 
$$ pltmod 2 2 8 0 0 4 1 0 1 64
$$ 1 "fixed"
$$ 5 "off" "fixed" "full" "variable" "user" 
$$ plotoption 2 2 8 0 0 4 1 0 1 64
$$ 7 "plarray"
$$ "axis"
$$ "comments"
$$ "params"
$$ "logo"
$$ "header"
$$ "miniplot"
$$ 0 
$$ plocklist 2 2 8 0 0 2 1 1 1 64
$$ 1 ""
$$ 0 
$$ plt2Darg 2 2 8 0 0 4 1 272 1 64
$$ 5 "both"
$$ "7"
$$ "1.5"
$$ "f2"
$$ "f1"
$$ 0 
$$ pmode 2 2 8 0 0 3 1 0 1 64
$$ 1 "full"
$$ 0 
$$ pltopt 4 2 4 0 0 2 1 0 1 64
$$ 1 "y"
$$ 0 
$$ position1 2 2 8 0 0 3 1 0 1 64
$$ 1 ""
$$ 0 
$$ pplvl_cf 1 1 9.99999984307e+17 -9.99999984307e+17 0 2 1 0 1 64
$$ 1 1 
$$ 0 
$$ pplvl 1 1 63 -16 1 2 1 0 1 64
$$ 1 55 
$$ 0 
$$ pp 6 1 13 13 13 2 1 8192 1 64
$$ 1 15 
$$ 0 
$$ preacq 6 1 13 13 13 2 1 8192 0 64
$$ 1 0 
$$ 0 
$$ prcopt 4 2 4 0 0 2 1 0 1 64
$$ 1 "y"
$$ 0 
$$ proc1 2 2 10 0 0 3 2 1 1 64
$$ 1 "lp"
$$ 0 
$$ prggt 3 1 14 14 14 2 1 8192 1 64
$$ 1 0.001 
$$ 0 
$$ prgd1 3 1 14 14 14 2 1 8192 1 64
$$ 1 0.0002 
$$ 0 
$$ prescan 2 2 8 0 0 3 1 256 1 64
$$ 11 "Not done"
$$ "Not done"
$$ "off"
$$ "off"
$$ "off"
$$ "off"
$$ "off"
$$ "on"
$$ "on"
$$ ""
$$ ""
$$ 0 
$$ presatinit 4 2 4 0 0 2 1 0 1 64
$$ 1 "n"
$$ 0 
$$ prgcycle 7 1 32767 0 0 2 1 8 1 64
$$ 1 2 
$$ 0 
$$ prgflg 4 2 4 0 0 2 1 8 1 64
$$ 1 "n"
$$ 0 
$$ prgd2 3 1 14 14 14 2 1 8192 1 64
$$ 1 0.0002 
$$ 0 
$$ prggstab 3 1 14 14 14 2 1 8192 1 64
$$ 1 0.0005 
$$ 0 
$$ probe_ 2 2 8 0 0 2 1 8 1 64
$$ 1 "One_NMR_W023"
$$ 0 
$$ prgpw 6 1 13 13 13 2 1 8192 1 64
$$ 1 8.3 
$$ 0 
$$ prggzlvl 1 1 1000000 -1000000 1 2 1 0 1 64
$$ 1 15983 
$$ 0 
$$ priority 7 1 32768 0 1 2 1 0 1 64
$$ 1 5 
$$ 0 
$$ probetype_ 2 2 8 0 0 2 1 0 1 64
$$ 1 "liquids"
$$ 0 
$$ probestyle_ 2 2 8 0 0 2 1 0 1 64
$$ 1 "db"
$$ 0 
$$ proc 2 2 10 0 0 3 1 1 1 64
$$ 1 "ft"
$$ 0 
$$ pstof 5 1 1000000000 -1000000000 0 2 1 264 1 64
$$ 1 599.5 
$$ 0 
$$ protocols 2 2 8 0 0 3 1 0 1 64
$$ 1 ""
$$ 0 
$$ procdim 7 1 32767 0 0 3 1 0 1 64
$$ 1 2 
$$ 0 
$$ proccmd 2 2 8 0 0 3 1 7 1 64
$$ 1 "wft2d('noop','noop','noop','noop','noop','noop','1','0','0','0','0','0','-1','0')"
$$ 0 
$$ processid 1 1 9.99999984307e+17 -9.99999984307e+17 0 3 1 0 1 64
$$ 1 0 
$$ 0 
$$ pslabel 2 2 8 0 0 2 1 11 1 64
$$ 1 "NOESY"
$$ 0 
$$ psatsolv 2 2 8 0 0 2 1 0 1 64
$$ 1 ""
$$ 0 
$$ psppm 2 2 8 0 0 2 1 1 1 64
$$ 1 "6.00p"
$$ 0 
$$ pwwet1 6 1 1000000 0 0.025 2 1 0 1 64
$$ 1 1000 
$$ 0 
$$ pw90 6 1 13 13 13 2 1 8194 1 64
$$ 1 8.3 
$$ 0 
$$ pw 6 1 13 13 13 2 1 8194 1 64
$$ 1 8.3 
$$ 0 
$$ pwwet 6 1 1000000 0 0.025 2 1 0 1 64
$$ 1 1000 
$$ 0 
$$ pwwet3 6 1 1000000 0 0.025 2 1 0 1 64
$$ 1 1000 
$$ 0 
$$ pwwet2 6 1 1000000 0 0.025 2 1 0 1 64
$$ 1 1000 
$$ 0 
$$ pwwet4 6 1 1000000 0 0.025 2 1 0 1 64
$$ 1 1000 
$$ 0 
$$ studyowner 2 2 8 0 0 2 1 0 1 64
$$ 1 "LMQPN"
$$ 0 
$$ satmode 4 2 4 0 0 2 1 0 1 64
$$ 1 "yy"
$$ 0 
$$ rfp 1 1 1000000000 -1000000000 0 4 1 1 1 64
$$ 1 0 
$$ 0 
$$ ref_pw90 6 1 13 13 13 2 1 8192 1 64
$$ 1 5.475 
$$ 0 
$$ r2 1 1 1e+18 -1e+18 0 4 1 1 1 64
$$ 1 0 
$$ 0 
$$ pwxlvl 1 1 9 9 9 2 1 8192 1 64
$$ 1 58 
$$ 0 
$$ pwx2lvl 1 1 63 -16 1 2 1 0 1 64
$$ 1 55 
$$ 0 
$$ pwx2 6 1 13 13 13 2 1 8192 1 64
$$ 1 15 
$$ 0 
$$ pwx2lvl_cf 1 1 9.99999984307e+17 -9.99999984307e+17 0 2 1 0 1 64
$$ 1 1 
$$ 0 
$$ r1 1 1 1e+18 -1e+18 0 4 1 1 1 64
$$ 1 0 
$$ 0 
$$ pwxlvl_cf 1 1 9.99999984307e+17 -9.99999984307e+17 0 2 1 0 1 64
$$ 1 0.974 
$$ 0 
$$ r6 1 1 1e+18 -1e+18 0 4 1 1 1 64
$$ 1 0 
$$ 0 
$$ r4 1 1 1e+18 -1e+18 0 4 1 1 1 64
$$ 1 0 
$$ 0 
$$ r3 1 1 1e+18 -1e+18 0 4 1 1 1 64
$$ 1 0 
$$ 0 
$$ r5 1 1 1e+18 -1e+18 0 4 1 1 1 64
$$ 1 0 
$$ 0 
$$ ref 5 1 1000000000 -1000000000 0 3 4 0 1 64
$$ 1 0 
$$ 0 
$$ r7 1 1 1e+18 -1e+18 0 4 1 1 1 64
$$ 1 0 
$$ 0 
$$ ref1 5 1 1000000000 -1000000000 0 3 1 0 1 64
$$ 1 0 
$$ 0 
$$ researchgroup 2 2 8 0 0 2 1 0 1 64
$$ 1 ""
$$ 0 
$$ refpos 1 1 9.99999984307e+17 -9.99999984307e+17 0 4 1 0 1 64
$$ 1 0 
$$ 0 
$$ reffrq 1 1 9.99999984307e+17 -9.99999984307e+17 0 4 1 0 1 64
$$ 1 599.564319331 
$$ 0 
$$ ref_pwr 1 1 9.99999984307e+17 -9.99999984307e+17 0 2 1 0 1 64
$$ 1 60 
$$ 0 
$$ reffrq1 1 1 9.99999984307e+17 -9.99999984307e+17 0 4 1 0 1 64
$$ 1 599.564319331 
$$ 0 
$$ refsource1 2 2 8 0 0 4 1 0 1 64
$$ 1 "sfrq"
$$ 0 
$$ refpos1 5 1 1000000000 -1000000000 0 3 1 0 1 64
$$ 1 0 
$$ 0 
$$ refstd_ 2 2 8 0 0 2 1 65808 1 64
$$ 1 ""
$$ 0 
$$ rfl 1 1 1000000000 -1000000000 0 4 1 1 1 64
$$ 1 5460.60239356 
$$ 0 
$$ rfband 4 2 4 0 0 2 1 0 1 64
$$ 1 "ccc"
$$ 3 "c" "h" "l" 
$$ retentiontime_ 2 2 8 0 0 2 1 0 1 64
$$ 1 ""
$$ 0 
$$ rfchnuclei 2 2 8 0 0 2 1 256 1 64
$$ 1 ""
$$ 0 
$$ rfl1 1 1 1000000000 -1000000000 0 4 1 1 1 64
$$ 1 5460.60239356 
$$ 0 
$$ samplename 2 2 8 0 0 2 1 9 1 64
$$ 1 "Allison_BRA213A6P2_1219"
$$ 0 
$$ rp 1 1 3600 -3600 0.1 4 1 3 1 64
$$ 1 -46.2503796589 
$$ 0 
$$ rof1 6 1 13 13 13 2 1 8194 1 64
$$ 1 10 
$$ 0 
$$ rfp1 1 1 1000000000 -1000000000 0 4 1 1 1 64
$$ 1 0 
$$ 0 
$$ rof2 6 1 13 13 13 2 1 8194 1 64
$$ 1 25.1125 
$$ 0 
$$ sa 7 1 10000000 0 0 3 1 1 0 64
$$ 1 1024 
$$ 0 
$$ rp1 1 1 3600 -3600 0.1 4 1 3 1 64
$$ 1 0 
$$ 0 
$$ sample 2 2 8 0 0 2 1 1 1 64
$$ 1 "Allison_BRA213A6P2_1219_20180620_01"
$$ 0 
$$ sampwt 1 1 9.99999984307e+17 -9.99999984307e+17 0 2 1 0 1 64
$$ 1 0 
$$ 0 
$$ samplevolume 1 1 9.99999984307e+17 0 0 2 1 8 1 64
$$ 1 600 
$$ 0 
$$ sampleowner 2 2 8 0 0 2 1 0 1 64
$$ 1 ""
$$ 0 
$$ sampling 2 2 8 0 0 2 1 0 1 64
$$ 1 ""
$$ 0 
$$ satdly 3 1 14 14 14 2 1 8192 1 64
$$ 1 1 
$$ 0 
$$ sas 7 1 10000000 0 0 3 1 1 0 64
$$ 1 0 
$$ 0 
$$ satfrq 5 1 1000000000 -1000000000 0 2 1 0 1 64
$$ 1 -1014.83565444 
$$ 0 
$$ sfrq 1 1 1000000000 0 0 2 1 11 1 64
$$ 1 599.5679167 
$$ 0 
$$ selfrqc 5 1 1000000000 -1000000000 0 2 1 256 1 64
$$ 1 0 
$$ 0 
$$ sbs1 1 1 1000 -1000 0 3 1 1 0 64
$$ 1 0 
$$ 0 
$$ sb 1 1 1000 -1000 0 3 1 0 0 64
$$ 1 0 
$$ 0 
$$ saveglobal_ 2 2 8 0 0 3 1 0 1 64
$$ 21 "probe"
$$ "lcpeak"
$$ "loc"
$$ "lockpower"
$$ "lockgain"
$$ "lockphase"
$$ "lockfreq"
$$ "z0"
$$ "lkof"
$$ "vloc"
$$ "vrack"
$$ "vzone"
$$ "vproto"
$$ "pkpick"
$$ "parstyle"
$$ "operator"
$$ "studyid"
$$ "systemname"
$$ "probetype"
$$ "refstd"
$$ "probestyle"
$$ 0 
$$ satpwr 1 1 30 -16 0.5 2 1 0 1 64
$$ 1 0.5 
$$ 0 
$$ saveshapes 2 2 8 0 0 2 1 256 1 64
$$ 1 ""
$$ 0 
$$ sbbiflg 4 2 4 0 0 2 1 0 1 64
$$ 1 "n"
$$ 0 
$$ sb1 1 1 1000 -1000 0 3 1 1 0 64
$$ 1 0 
$$ 0 
$$ sbs 1 1 1000 -1000 0 3 1 1 0 64
$$ 1 0 
$$ 0 
$$ scoutinfo 2 2 8 0 0 2 1 256 1 64
$$ 1 ""
$$ 0 
$$ sc2 1 1 3 3 3 4 1 8195 1 64
$$ 1 12.2465753425 
$$ 0 
$$ sc 1 1 1 1 1 4 1 8195 1 64
$$ 1 0 
$$ 0 
$$ scans 2 2 8 0 0 3 1 0 1 64
$$ 1 ""
$$ 0 
$$ segstab 3 1 14 14 14 2 1 8192 1 64
$$ 1 0.0005 
$$ 0 
$$ sdirtmplt 2 2 8 0 0 2 1 0 1 64
$$ 1 "$samplename$_%DATE%_"
$$ 0 
$$ segt5 3 1 14 14 14 2 1 8192 1 64
$$ 1 0.0005 
$$ 0 
$$ seqfil 2 2 8 0 0 2 1 11 1 64
$$ 1 "NOESY"
$$ 0 
$$ selfrqw 1 1 9.99999984307e+17 -9.99999984307e+17 0 2 1 256 1 64
$$ 1 10 
$$ 0 
$$ selfrqppm 1 1 9.99999984307e+17 -9.99999984307e+17 0 2 1 256 0 64
$$ 1 0 
$$ 0 
$$ sf1 1 1 9.99999984307e+17 -9.99999984307e+17 0 4 1 0 1 64
$$ 1 0 
$$ 0 
$$ sf 1 1 8190 0 1e-07 4 1 3 1 64
$$ 1 0 
$$ 0 
$$ ss 7 1 32767 -32768 0 2 1 0 1 64
$$ 1 32 
$$ 0 
$$ spdialog 2 2 8 0 0 2 1 0 1 64
$$ 1 "PRESATsolvent"
$$ 0 
$$ sn 1 1 1e+18 -1e+18 0 3 1 1 1 64
$$ 1 0 
$$ 0 
$$ slpname 2 2 8 0 0 2 1 256 1 64
$$ 1 ""
$$ 0 
$$ shims 2 2 8 0 0 2 1 0 1 64
$$ 1 ""
$$ 0 
$$ slpsat 4 2 4 0 0 2 1 0 1 64
$$ 1 "n"
$$ 0 
$$ sp 1 1 1000000000 -1000000000 0 4 1 3 1 64
$$ 1 -5451.75671874 
$$ 0 
$$ solvent 2 2 6 0 0 2 1 11 1 64
$$ 1 "dmso"
$$ 0 
$$ sp1 1 1 1000000000 -1000000000 0 4 1 3 1 64
$$ 1 -5451.75671874 
$$ 0 
$$ srate 7 1 32767 0 1 2 1 1 1 64
$$ 1 25 
$$ 0 
$$ spin 1 1 39 0 1 2 1 0 1 64
$$ 1 0 
$$ 0 
$$ sreffrq 1 1 9.99999984307e+17 -9.99999984307e+17 0 2 1 0 1 64
$$ 1 599.564319331 
$$ 0 
$$ strtext 7 1 1000000 1 1 3 1 0 1 64
$$ 1 1 
$$ 0 
$$ ssorder 7 1 20 1 1 3 1 0 0 64
$$ 1 7 
$$ 0 
$$ sslsfrq 1 1 9.99999984307e+17 -9.99999984307e+17 0 3 1 0 0 64
$$ 1 0 
$$ 0 
$$ ssfilter 1 1 50000 10 0.1 3 1 0 0 64
$$ 1 50 
$$ 0 
$$ ssntaps 7 1 2500 0 1 3 1 0 1 64
$$ 1 20 
$$ 0 
$$ sspul 4 2 4 0 0 2 1 0 1 64
$$ 1 "y"
$$ 0 
$$ strtlp1 7 1 1000000 1 1 3 1 0 1 64
$$ 1 200 
$$ 0 
$$ strtlp 7 1 1000000 1 1 3 1 0 1 64
$$ 1 2 
$$ 0 
$$ strtext1 7 1 1000000 1 1 3 1 0 1 64
$$ 1 201 
$$ 0 
$$ study 2 2 8 0 0 3 1 0 1 64
$$ 1 ""
$$ 0 
$$ strtpar 2 2 8 0 0 2 1 0 1 64
$$ 1 "PRESAT_01"
$$ 0 
$$ studyid_ 2 2 8 0 0 2 1 0 1 64
$$ 1 "tmpstudy"
$$ 0 
$$ wetshape2 2 2 8 0 0 2 1 0 1 64
$$ 1 "wetshp"
$$ 0 
$$ vpfi 1 1 500 -500 0 4 1 0 1 64
$$ 1 0 
$$ 0 
$$ tin 2 2 1 0 0 2 1 2 1 64
$$ 1 "n"
$$ 3 "n" "w" "y" 
$$ temp 1 1 200 -150 0.1 2 1 8 1 64
$$ 1 26 
$$ 0 
$$ t1 3 1 14 14 14 2 1 8192 1 64
$$ 1 0 
$$ 0 
$$ svftmplt 2 2 8 0 0 2 1 0 1 64
$$ 1 "$pslabel$_"
$$ 0 
$$ svfopt 4 2 4 0 0 2 1 0 1 64
$$ 1 "y"
$$ 0 
$$ studystatus 2 2 8 0 0 2 1 0 1 64
$$ 1 ""
$$ 0 
$$ sw1 1 1 5000000 1 -1.25e-08 2 5 0 1 64
$$ 1 18115.942029 
$$ 0 
$$ sw 1 1 5 5 5 2 4 8203 1 64
$$ 1 18115.942029 
$$ 0 
$$ systemname_ 2 2 8 0 0 2 1 0 1 64
$$ 1 "nmr600-vnmrs600"
$$ 0 
$$ tauz1 3 1 14 14 14 2 1 8192 1 64
$$ 1 0 
$$ 0 
$$ t2 3 1 14 14 14 2 1 8192 1 64
$$ 1 0 
$$ 0 
$$ t3 3 1 14 14 14 2 1 8192 1 64
$$ 1 0 
$$ 0 
$$ tauz3 3 1 14 14 14 2 1 8192 1 64
$$ 1 0.004995 
$$ 0 
$$ tauz2 3 1 14 14 14 2 1 8192 1 64
$$ 1 0.000675 
$$ 0 
$$ tauz4 3 1 14 14 14 2 1 8192 1 64
$$ 1 0.00567 
$$ 0 
$$ time_plotted 2 2 8 0 0 3 1 0 1 64
$$ 1 ""
$$ 0 
$$ th 1 1 1000000000 0 0 4 1 1 1 64
$$ 1 1 
$$ 0 
$$ text_string 2 2 8 0 0 4 1 256 1 64
$$ 1 "Allison_BRA213A6P2_1219"
$$ 0 
$$ tempFTS 1 1 200 -150 0.1 2 1 1 1 64
$$ 1 25 
$$ 0 
$$ time_complete 2 2 8 0 0 4 1 0 1 64
$$ 1 "20180622T101157"
$$ 0 
$$ th2d 1 1 1 1e-18 0 4 1 17 1 64
$$ 1 0.8 
$$ 0 
$$ time_exp 2 2 8 0 0 2 1 0 1 64
$$ 1 ""
$$ 0 
$$ time_saved 2 2 8 0 0 4 1 0 1 64
$$ 1 "20180622T101200"
$$ 0 
$$ time_run 2 2 8 0 0 2 1 0 1 64
$$ 1 "20180622T040313"
$$ 0 
$$ time_processed 2 2 8 0 0 3 1 0 1 64
$$ 1 "20180622T101159"
$$ 0 
$$ time_submitted_local 2 2 8 0 0 2 1 0 1 64
$$ 1 "20180622T040311X04AMFriJun"
$$ 0 
$$ time_submitted 2 2 8 0 0 2 1 0 1 64
$$ 1 "20180622T040311"
$$ 0 
$$ time_svfdate 2 2 8 0 0 2 1 0 1 64
$$ 1 "20180622T040311"
$$ 0 
$$ userplotter 2 2 8 0 0 4 1 0 1 64
$$ 1 "printer"
$$ 0 
$$ tnref 2 2 8 0 0 4 1 1 1 64
$$ 1 "Me4Si, 1% in CDCl3"
$$ 0 
$$ tnbippwr 1 1 17 17 17 2 1 8192 1 64
$$ 1 56.5 
$$ 0 
$$ tn 2 2 4 0 0 2 1 8 1 64
$$ 1 "H1"
$$ 0 
$$ tlt 1 1 1000000000 -1000000000 0 4 1 1 1 64
$$ 1 0 
$$ 0 
$$ tnbippw 6 1 1000000 0 0.025 2 1 0 1 64
$$ 1 60 
$$ 0 
$$ tnbipshp 2 2 8 0 0 2 1 0 1 64
$$ 1 "bip60us"
$$ 0 
$$ tpwr 1 1 17 17 17 2 1 8194 1 64
$$ 1 57.5 
$$ 0 
$$ tof 5 1 7 7 7 2 1 8202 1 64
$$ 1 599.5 
$$ 0 
$$ tnshapes 2 2 8 0 0 2 1 256 1 64
$$ 3 ""
$$ ""
$$ ""
$$ 0 
$$ tofh2o 5 1 1000000000 -1000000000 0 2 1 0 1 64
$$ 1 599.5 
$$ 0 
$$ trace 2 2 2 0 0 4 1 3 1 64
$$ 1 "f2"
$$ 2 "f1" "f2" 
$$ tpwr_cf 1 1 9.99999984307e+17 -9.99999984307e+17 0 2 1 0 1 64
$$ 1 1.0363 
$$ 0 
$$ tunemethod 2 2 8 0 0 2 1 0 1 64
$$ 1 "n"
$$ 0 
$$ vf 1 1 1000000000 0 0 4 1 3 1 64
$$ 1 174.310211182 
$$ 0 
$$ vch4 2 2 8 0 0 2 1 8 1 64
$$ 1 "dn"
$$ 0 
$$ vch2 2 2 8 0 0 2 1 8 1 64
$$ 1 "dn"
$$ 0 
$$ vch1 2 2 8 0 0 2 1 8 1 64
$$ 1 "tn"
$$ 0 
$$ vch3 2 2 8 0 0 2 1 8 1 64
$$ 1 "z"
$$ 0 
$$ vch6 2 2 8 0 0 2 1 8 1 64
$$ 1 ""
$$ 0 
$$ vch5 2 2 8 0 0 2 1 8 1 64
$$ 1 ""
$$ 0 
$$ vchannelmap 2 2 8 0 0 2 1 256 1 64
$$ 4 "0"
$$ "1"
$$ "z"
$$ "1"
$$ 0 
$$ vo 1 1 500 -500 0 4 1 1 1 64
$$ 1 0 
$$ 0 
$$ vjdialogarg 2 2 8 0 0 4 1 256 1 64
$$ 1 ""
$$ 0 
$$ vjdialog 2 2 8 0 0 4 1 256 1 64
$$ 1 ""
$$ 0 
$$ vloc_ 2 2 8 0 0 2 1 8 1 64
$$ 1 "0"
$$ 0 
$$ vp 7 1 500 -500 0.1 4 1 3 1 64
$$ 1 0 
$$ 0 
$$ volume 1 1 9.99999984307e+17 -9.99999984307e+17 0 2 1 0 1 64
$$ 1 0 
$$ 0 
$$ vpf 1 1 500 -500 0 4 1 0 1 64
$$ 1 0 
$$ 0 
$$ werr 2 2 6 0 0 3 1 3 1 64
$$ 1 ""
$$ 0 
$$ vtwait 3 1 14 14 14 2 1 8194 1 64
$$ 1 300 
$$ 0 
$$ vs2d 1 1 1000000000 1e-06 0 4 1 3 1 64
$$ 1 16.8353857199 
$$ 0 
$$ vrack_ 7 1 5 1 0 2 1 0 1 64
$$ 1 1 
$$ 0 
$$ vproto_ 2 2 8 0 0 2 1 0 1 64
$$ 1 ""
$$ 0 
$$ vs 1 1 1000000000 1e-06 0 4 1 3 1 64
$$ 1 115.786948807 
$$ 0 
$$ vsproj 1 1 1000000000 1e-06 0 4 1 3 1 64
$$ 1 4.45071601868 
$$ 0 
$$ vtc 1 1 255 0 1 2 1 2 1 64
$$ 1 20 
$$ 0 
$$ wc 1 1 2 2 2 4 1 8203 1 64
$$ 1 216.801886792 
$$ 0 
$$ wbs 2 2 6 0 0 3 1 3 1 64
$$ 1 ""
$$ 0 
$$ vzone_ 7 1 15 1 0 2 1 0 1 64
$$ 1 1 
$$ 0 
$$ wdone 2 2 8 0 0 3 1 0 1 64
$$ 1 ""
$$ 0 
$$ wc2 1 1 4 4 4 4 1 8195 1 64
$$ 1 124.506849315 
$$ 0 
$$ wds 2 2 8 0 0 3 1 0 1 64
$$ 1 ""
$$ 0 
$$ wetpwr 1 1 9.99999984307e+17 -9.99999984307e+17 0 2 1 0 1 64
$$ 1 0 
$$ 0 
$$ wetfrq 5 1 1000000000 -1000000000 0 2 1 256 0 64
$$ 1 0 
$$ 0 
$$ wet_cf 1 1 9.99999984307e+17 -9.99999984307e+17 0 2 1 0 1 64
$$ 1 1 
$$ 0 
$$ wet 4 2 4 0 0 2 1 0 1 64
$$ 1 "n"
$$ 0 
$$ wetfly 4 2 4 0 0 2 1 0 1 64
$$ 1 "n"
$$ 0 
$$ wetfrqw 1 1 9.99999984307e+17 -9.99999984307e+17 0 2 1 256 1 64
$$ 1 100 
$$ 0 
$$ wetfrqs 2 2 8 0 0 2 1 256 1 64
$$ 1 "seduce"
$$ 0 
$$ wetpeaks 7 1 10 0 1 2 1 0 0 64
$$ 1 1 
$$ 0 
$$ wetpwr4 1 1 9.99999984307e+17 -9.99999984307e+17 0 2 1 0 1 64
$$ 1 0 
$$ 0 
$$ wetpwr2 1 1 9.99999984307e+17 -9.99999984307e+17 0 2 1 0 1 64
$$ 1 0 
$$ 0 
$$ wetpwr1 1 1 9.99999984307e+17 -9.99999984307e+17 0 2 1 0 1 64
$$ 1 0 
$$ 0 
$$ wetpwr3 1 1 9.99999984307e+17 -9.99999984307e+17 0 2 1 0 1 64
$$ 1 0 
$$ 0 
$$ wetshape 2 2 8 0 0 2 1 0 1 64
$$ 1 "wetshp"
$$ 0 
$$ wetset 2 2 8 0 0 4 1 0 1 64
$$ 1 "set1"
$$ 0 
$$ wetshape1 2 2 8 0 0 2 1 0 1 64
$$ 1 "wetshp"
$$ 0 
$$ yz2 7 1 19 19 19 2 1 8192 1 64
$$ 1 9719 
$$ 0 
$$ wtfile1 2 2 15 0 0 3 2 1 1 64
$$ 1 ""
$$ 0 
$$ wnt 2 2 6 0 0 3 1 3 1 64
$$ 1 ""
$$ 0 
$$ wf 1 1 8190 0 1e-07 4 1 3 1 64
$$ 1 0.1499784 
$$ 0 
$$ wetshape4 2 2 8 0 0 2 1 0 1 64
$$ 1 "wetshp"
$$ 0 
$$ wetshape3 2 2 8 0 0 2 1 0 1 64
$$ 1 "wetshp"
$$ 0 
$$ wexp 2 2 6 0 0 3 1 3 1 64
$$ 1 "procsave"
$$ 0 
$$ whatemail 2 2 8 0 0 2 1 0 1 64
$$ 1 "message"
$$ 0 
$$ wf1 1 1 9.99999984307e+17 -9.99999984307e+17 0 4 1 0 1 64
$$ 1 0.1130496 
$$ 0 
$$ whenemail 2 2 8 0 0 2 1 0 1 64
$$ 1 "never"
$$ 0 
$$ wrtp 2 2 8 0 0 3 1 0 1 64
$$ 1 ""
$$ 0 
$$ wp1 1 1 100000 0 0 4 1 3 1 64
$$ 1 18107.0963542 
$$ 0 
$$ wp 1 1 5000000 0 0 4 1 11 1 64
$$ 1 18107.0963542 
$$ 0 
$$ wqinit 2 2 8 0 0 4 1 0 1 64
$$ 1 ""
$$ 0 
$$ wstart 2 2 8 0 0 3 1 0 1 64
$$ 1 ""
$$ 0 
$$ wshim 4 2 4 0 0 2 1 1 1 64
$$ 1 "n"
$$ 15 "e" "f" "g" "n" "s" "0" "1" "2" "3" "4" "5" "6" "7" "8" "9" 
$$ wtfile 2 2 15 0 0 3 1 1 1 64
$$ 1 ""
$$ 0 
$$ xy 7 1 19 19 19 2 1 8192 1 64
$$ 1 737 
$$ 0 
$$ x3 7 1 19 19 19 2 1 8192 1 64
$$ 1 5358 
$$ 0 
$$ x1 7 1 19 19 19 2 1 8192 1 64
$$ 1 3790 
$$ 0 
$$ wtune 4 2 4 0 0 2 1 0 1 64
$$ 1 "n"
$$ 11 "s" "t" "e" "i" "n" "o" "v" "1" "2" "3" "4" 
$$ x2y2 7 1 19 19 19 2 1 8192 1 64
$$ 1 -2051 
$$ 0 
$$ xdiag 1 1 1e+18 0 0 4 1 17 1 64
$$ 1 0 
$$ 0 
$$ x4 7 1 19 19 19 2 1 8192 1 64
$$ 1 0 
$$ 0 
$$ y1 7 1 19 19 19 2 1 8192 1 64
$$ 1 874 
$$ 0 
$$ xz2 7 1 19 19 19 2 1 8192 1 64
$$ 1 -6547 
$$ 0 
$$ xz 7 1 19 19 19 2 1 8192 1 64
$$ 1 2493 
$$ 0 
$$ y4 7 1 19 19 19 2 1 8192 1 64
$$ 1 0 
$$ 0 
$$ y3 7 1 19 19 19 2 1 8192 1 64
$$ 1 1431 
$$ 0 
$$ yz 7 1 19 19 19 2 1 8192 1 64
$$ 1 -3686 
$$ 0 
$$ z4y 7 1 19 19 19 2 1 8192 1 64
$$ 1 3210 
$$ 0 
$$ z3y 7 1 19 19 19 2 1 8192 1 64
$$ 1 4156 
$$ 0 
$$ z2xy 7 1 19 19 19 2 1 8192 1 64
$$ 1 -5134 
$$ 0 
$$ z2 7 1 19 19 19 2 1 8192 1 64
$$ 1 -288 
$$ 0 
$$ z1 7 1 19 19 19 2 1 8192 1 64
$$ 1 -5172 
$$ 0 
$$ z0_ 1 1 19 19 19 2 1 73744 1 64
$$ 1 -5517 
$$ 0 
$$ z1c 7 1 19 19 19 2 1 8192 1 64
$$ 1 -1044 
$$ 0 
$$ z2x2y2 7 1 19 19 19 2 1 8192 1 64
$$ 1 -946 
$$ 0 
$$ z2c 7 1 19 19 19 2 1 8192 1 64
$$ 1 196 
$$ 0 
$$ z2x3 7 1 19 19 19 2 1 8192 1 64
$$ 1 0 
$$ 0 
$$ z3x 7 1 19 19 19 2 1 8192 1 64
$$ 1 -1067 
$$ 0 
$$ z3 7 1 19 19 19 2 1 8192 1 64
$$ 1 -1085 
$$ 0 
$$ z2y3 7 1 19 19 19 2 1 8192 1 64
$$ 1 0 
$$ 0 
$$ z3c 7 1 19 19 19 2 1 8192 1 64
$$ 1 0 
$$ 0 
$$ z3x3 7 1 19 19 19 2 1 8192 1 64
$$ 1 0 
$$ 0 
$$ z3x2y2 7 1 19 19 19 2 1 8192 1 64
$$ 1 0 
$$ 0 
$$ z3xy 7 1 19 19 19 2 1 8192 1 64
$$ 1 0 
$$ 0 
$$ z4x 7 1 19 19 19 2 1 8192 1 64
$$ 1 2515 
$$ 0 
$$ z4 7 1 19 19 19 2 1 8192 1 64
$$ 1 -3440 
$$ 0 
$$ z3y3 7 1 19 19 19 2 1 8192 1 64
$$ 1 0 
$$ 0 
$$ z4c 7 1 19 19 19 2 1 8192 1 64
$$ 1 0 
$$ 0 
$$ z4xy 7 1 19 19 19 2 1 8192 1 64
$$ 1 0 
$$ 0 
$$ z4x2y2 7 1 19 19 19 2 1 8192 1 64
$$ 1 0 
$$ 0 
$$ zqfpw1 6 1 1000000 0 0.025 2 1 0 1 64
$$ 1 30000 
$$ 0 
$$ zqfilt 4 2 4 0 0 2 1 0 1 64
$$ 1 "n"
$$ 0 
$$ z6 7 1 19 19 19 2 1 8192 1 64
$$ 1 -2403 
$$ 0 
$$ z5x 7 1 19 19 19 2 1 8192 1 64
$$ 1 0 
$$ 0 
$$ z5 7 1 19 19 19 2 1 8192 1 64
$$ 1 -2149 
$$ 0 
$$ z5y 7 1 19 19 19 2 1 8192 1 64
$$ 1 0 
$$ 0 
$$ z8 7 1 19 19 19 2 1 8192 1 64
$$ 1 0 
$$ 0 
$$ z7 7 1 19 19 19 2 1 8192 1 64
$$ 1 -5918 
$$ 0 
$$ zoom 7 1 32767 0 0 4 1 0 1 64
$$ 1 0 
$$ 0 
$$ zqfpat2 2 2 8 0 0 2 1 0 1 64
$$ 1 "NOESY_zqf2"
$$ 0 
$$ zqfpat1 2 2 8 0 0 2 1 0 1 64
$$ 1 "NOESY_zqf1"
$$ 0 
$$ zqfpat3 2 2 8 0 0 2 1 0 1 64
$$ 1 "NOESY_zqf3"
$$ 0 
$$ zqfpwr2 1 1 17 17 17 2 1 8192 1 64
$$ 1 36 
$$ 0 
$$ zqfpw3 6 1 1000000 0 0.025 2 1 0 1 64
$$ 1 50000 
$$ 0 
$$ zqfpw2 6 1 1000000 0 0.025 2 1 0 1 64
$$ 1 40000 
$$ 0 
$$ zqfpwr1 1 1 17 17 17 2 1 8192 1 64
$$ 1 36 
$$ 0 
$$ zx2y2 7 1 19 19 19 2 1 8192 1 64
$$ 1 -716 
$$ 0 
$$ zqfpwr3 1 1 17 17 17 2 1 8192 1 64
$$ 1 36 
$$ 0 
$$ zxy 7 1 19 19 19 2 1 8192 1 64
$$ 1 -3186 
$$ 0 
$$ zx3 7 1 19 19 19 2 1 8192 1 64
$$ 1 851 
$$ 0 
$$ zy3 7 1 19 19 19 2 1 8192 1 64
$$ 1 1099 
$$ 0 
$$ 
##$PARAMETERFILE=	(text, ASCII, c:/Users/aliso/Dropbox/BRA213/Artigo_rifamicina/Rifamicin%20JNP/Artigo%20JNP_2025/Resubmiss%C3%A3o_JNP/Salinirifamycin%20B/NOESY_01.fid/text, 0)
$$ Allison_BRA213A6P2_1219
$$ 
##.ACQUISITIONSCHEME=	STATES
##NTUPLES=	NDNMRSPECTRUM
##VARNAME=	FREQUENCY1,	FREQUENCY2,	SPECTRUM
##SYMBOL=	F1,	F2,	Y
##.NUCLEUS=	1H,	1H
##VARTYPE=	INDEPENDENT,	INDEPENDENT,	DEPENDENT
##VARFORM=	AFFN,	AFFN,	ASDF
##VARDIM=	512,	4096,	2097152
##UNITS=	HZ,	HZ,	ARBITRARY UNITS
##FIRST=	12655.339635440002894,	12655.339635440002894,	-0.0068294396623969078064
##LAST=	-5425.2196942846094316,	-5456.1795561505759906,	0.0038856146857142448425
##MIN=	-5425.2196942846094316,	-5456.1795561505759906,	-712.22723388671875
##MAX=	12655.339635440002894,	12655.339635440002894,	29.29802703857421875
##FACTOR=	-35.382699275390628202,	-4.4228374094238285252,	0.0089028404235839842668
##PAGE=	F1=12655.339635440002894
##FIRST=	12655.339635440002894,	12655.339635440002894,	-0.0068294396623969078064
##DATATABLE=	(F2++(Y..Y)), PROFILE
-2861@%%%%j%%J%%%K%k%%%Jj%%JJ%j%J%jj%%%%%jj%%KJJjJ%%%%%%jj%%%%J%%j%JJjj%%J%%
-2791AjjJ%k%KKKjjj%jjJJ%%%J%J%j%J%jkJJjj%%%%%Kjj%j%J%%%%JKjjj%%%%kjKK%j%%jJJ
-2721AJkj%JJJjj%%%JJ%jj%%%%JJK%kk%%%%JJ%j%jJJjjjJ%%%%%%J%%j%%%%%L%j%%%%k%%%K
-2651Bkjj%%KJ%%Jk%%%%JJjjJ%%J%k%J%j%j%J%%%JJJJ%kjj%%%%%%Kk%%KJ%JJjlj%%%%%%jJ
-2581@%%%J%%%Jjj%KJjjj%%%%KJjkjJ%%%%k%JJKk%KJj%J%l%%%%%%Kj%%jJ%%j%JK%%jkjJJJ
-2511BJJ%kk%%KJ%j%%%%Jj%JKjjkjJLjljJKJJJkj%jj%%%J%Jj%j%K%k%JJJ%j%j%%%j%j%J%J
-2441AJ%%%%jj%%JJ%jj%JJj%%JJ%%%%ljJLjj%%%%%%%%%J%jj%%KJ%JJjlj%%%%%%%L%kjJJ%j
-2371AJJj%j%%%jKJjj%KJjk%J%Kjl%%%%%JJ%jjj%JJ%Jj%JJ%%%%Jjj%%jj%%jJ%%kJKL%%jjJ
-2301C%jj%j%%%JJJkj%%%%KK%j%%%jj%JJjkkJJ%%JKkjKK%%%%kk%jj%%KJJk%K%jj%jJ%%%%K
-2231B%j%j%%%%%%%jJ%%%JJ%j%%%%j%%%%%%%%K%j%%J%%J%jjj%KJjk%J%%%%J%j%j%%JJ%%jj
-2161@%JK%%%jJj%jJ%j%%JJ%kJLjkj%%%J%%%jjj%J%KJkj%%K%%Jjk%J%Kjjjj%JKKjkj%j%J%
-2091@%J%JKjl%%JJJJjkJ%jj%%JK%jk%LJ%jjKJkkJJ%%jjj%%%KJj%K%kkjJ%%KKJjj%%kjKJk
-2021Aj%%%%J%%%JJ%kjJK%%jjJJJjkjjJJJJJJ%kjjj%%J%jjJ%%%JJ%k%JJJ%%j%%%%%jJJ%%j
-1951Bj%J%%JJj%%kjJJjj%J%j%Jjj%JKJjj%%%KK%kkj%%%%JKK%%jl%%%j%%%%jJJKJ%ljKJkj
-1881@%%%J%K%%jk%%JjJJ%%%JJ%j%%%%%%%j%JJ%jkj%%%%%JJj%J%%%%j%%j%JjjJKJjJJj%%j
-1811B%%JJjjk%%MJ%jkk%JJjjjJK%%jjjjJJ%JjjJJLJ%jkjjJ%Jj%J%JJjkj%KKjkjjJK%%%%K
-1741D%%jkj%%%%JKKj%jj%%%JJ%kjJ%%k%%JjjJ%JK%%j%J%%JJ%kl%JJJ%J%jl%J%j%JJjj%JJ
-1671B%%k%%J%%j%Jj%KKjkj%%%JJ%%JJ%kk%%%JJjj%%%%%%%%%jJj%KJjJJkjJ%%%J%jJK%j%j
-1601B%%Jj%%J%%%%%JjjJ%j%%%%j%%JJjjJjjJKJkk%%%%L%jj%JjjJ%%jj%JJJKjjJJ%jj%%jj
-1531@%%LJjJjjjj%%%JK%%%%jjJJjk%%%%JK%kj%LJJ%jkj%J%JJJ%%%kljJJJJJ%kkjJ%%%jJJ
-1461ALJjkj%JJJjj%%j%KJ%%kj%Jj%J%j%%%JK%%jjjjKJ%j%%JJjjKJj%jkj%JjJKKjj%%jJ%j
-1391BjJJj%%%J%%JJ%kj%%k%KJ%JjkjJJ%jJK%%jj%Kjj%%Jj%J%jkJKJJlkJ%j%K%jJ%JK%kl%
-1321@%%%K%jJ%jjj%%JJJJjk%%%%KJjjJKJjj%%%lkK%%J%JJ%jKKjlj%Jj%%LKll%%%JJ%%JKj
-1251Dk%Jk%K%%jj%JJJjJ%jj%Jjjj%J%%%J%j%KK%lkLK%jjjJj%JJ%jkj%JJ%k%%JK%%%%jj%%
-1181AjJK%jjj%J%j%JJj%KK%jjJ%jjjj%Jj%KJk%j%%%%LKJkjjj%J%jj%j%J%JJ%%JKjjkjKK%
-1111D%%j%Jkk%J%JJ%kjJLJ%j%%jk%%%%jJK%k%Jknk2l5kL3K3O%%KJJ%%j%J%jj%%%%JKj%%%
-1045Bjj%%%%%JJK%%jjk%%JJJjkjJ%%%%%%%%%J%%%jJK%lkJJ%%KK%j%JJkjjK%j%JK%k%J%%%
-975DkkJJLJklj%%JjnnjonNN%MNKJ%%%%J%%%J%k%JJjjj%J%%%%j%JJ%%%%%KKjjk%J%%%%k%K
-904BJjk%%JK%%%%j%JJjjjJJJjJjJ%%jj%JJ%%jjJjjJJkjJ%%JJ%jkjnj1oMnjJ4RKJj%%%%%J
-835Ajjj%Jjlnk0k9lJ5OJ0J7RLK%k%jKJKjknj0rkJ%jLJ0QLJJJ%jjj%KJJJjjjJ%%k%K%jj%J
-771aKK%j%%jj%%JJjj%%j%JKKJ%lkJ%%J%jj%%K%j%%%K%jjjJKKjJ%kk%jJ%%KLJ%lk%%Jjk%j
-700a%J%%%jj%%K%lj4j4%%NJ5QLJJ%jjJJJ%jlmjloonJOLOOMJ%%jJK%jjj%%%K%J%j%jjjJJ%
-632Aj%%%kjKJJ%j%%%%%%%%%KJ%Jkk%%%KJj%%%%%j%J%%%KJkjjj%%%%%%K%j%%%JK%jk%KKjk
-561Bk%JKJjl%J%KK%kl%%jjlJLJjjJKJJ%%k%j%jjjjnqnlLJ0QLJJKJkkJ%jjJ%JJ%%Jjklqrr
-491b9pMJ2QMKJ%K%oj2qlLNOOOMJ%%jKK%k%%%%%J%JKK%J%kjjJJJJkljjj%J%%J%j%%Jj%%JJ
-423BJJ%j%kj%jjJJ%kj%LJ%%J%%%jj%jkkljnm3p5JP2M2J2L%lrrkj3rJ5Mj8kJ2PJ1J2O%%%%
-363@%%%J%j%%%JJjj%JJjjJJ%%kmj7m6k4L4L3J1MLJJJJ%jmqokJMNMLLJJJj%JK%k%%jJ%%JJ
-298BJK%mlk1q2j06L4J08N0J1%jLLklmmpplLNLKJ%lk2r8j51qJ42R7K7MllkLPKJ%j0n8j11j9
-248b24J08P6K1N%%KKJ%J%JJ%%%%jJLJmqj4j1mNJ0Pro0q3K0Q4M3J0%l%LLJLJjkkpqj1j1kL
-194d9k%MOPQQOOKjk%%J%J%%%%kloj4j6oqj8OK9J9RM%K%%%jorNJ0LjjKKJJ%%%%jJJjlmmkj
-130a7kk%j4n5p4k6M1P3M5J5NJjklllnokLOOLj%Kjk%J%%KJJjkjKML%mj5m9o9k6L8P1M3J2J
-76gJLKjjjjKJj%JjjJJ%JJ%jjj%KJJJ%j%J%k%%%JK%jk%%Jj%%JJjJjj%JJj%Jj%j%kJJJ%Jjj
-4@%jJJJjjk%J%jql1m9k2K2M7L0RK%j%KJ%j%J%%%%jJ%JjJ%%%%%J%%%%jj%JJKJ%jj%%K%k%%
62Cjj%j%%%J%%%%%JK%k%%Jkj%JKJkkj%J%%jJKL%jjkjJK%j%%%J%jj%Jjj%JKjjj%%%%%JJJj%
135BJ%%J%jj%%j%J%%%%jj%%J%%J%J%%%jj%J%j%%jJJjj%%JJ%jj%%%%KJj%%%%k%JJjj%KJjj%
207AjJKJjj%Jjj%J%jj%J%JJ%%%%kjJKkjjJ%%%%%JJ%jJjj%%%J%j%JJjJK%jjjJK%jjj%KJJ%j
279Djl%j%KKJJ%%kk%%J%%%jj%%%J%j%K%jJJjkjJK%%%%J%%jj%j%%%%JKjj%JJjjJ%%JJJjkkk
351bJKL%j%jjKJ%jJ%jj%JJ%jkkJJJkjJLJ%kkjjKKJK%k%JJjkjKJ%j%%jjjJJ%k%Jj%JJ%kJL%
423D%kk%JJjj%%%jJ%%KJ%kJ%%jjjJKJj%j%%%%JJkjJ%j%%%J%%Jj%JJj%JK%jjjj%j%LKjjj%J
495CJjk%JJj%%%j%jjJJ%%j%JJj%KKJjljK%j%%jJ%%%%%J%kj%%K%jJ%%k%%%%JK%l%Jj%%%Jj%
567@%%%K%%%j%%KJJ%jj%Jj%%jj%j%J%jjJ%%%%%%KKjjKJk%%Jjl%JJkjJJ%JJ%%%%jjJJ%%%jj
639AJ%k%%JJ%j%J%%j%%%%%%jJ%%%%KJ%%kk%jJ%%%%%JJ%k%J%j%%%%%%%%JJ%KJkl%%JJJjk%J
711A%%jJ%%KjjKJj%%j%j%%%JK%ljJ%%%JJjj%j%KJ%%j%%jjJLJ%klJJ%%J%jJ%%KJjjJj%%ljJ
783AKJ%j%Jjjjj%JJJj%jjjJ%J%j%%MKj%%%J%jkjJ%j%JjjKklJJJJJJj%j%jj%KJ%%JK%jkkj%
855@Jj%%KJjk%JJjj%%J%j%JJ%jJJJJjkkJ%%%J%kj%JKjjJLJjlj%%%%KKjjJ%jJ%j%%kjKL%%k
927Bkj%KLJ%jj%%%%jjJjj%%Jj%J%JJ%jkjJKL%jj%jjj%%Jj%%K%%%jj%%%%J%%jKL%j%%jjj%J
999B%%%jjjJJJ%j%%%J%%%jj%%%L%jk%KJjjJ%%J%jjJKkk%JJJJkjJJj%JJ%%%kj%j%%%%%JJ%j
1071A%JJ%%j%%j%%J%jj%%J%jk%KJJ%k%J%JKjkJ%j%J%%%%%%jj%JJJJjkj%%K%k%%J%%JK%mk%
1142bJJJJj%J%k%%%%J%%%j%%%%%%%Jj%JJJ%kj%JJk%J%%Jkk%K%%%JjjJ%J%j%j%%JKjj%JJj%
1213A%j%%Jj%%%%J%j%%%%%j%
1233a
##PAGE=	F1=12584.574236889222448
##FIRST=	12655.339635440002894,	12655.339635440002894,	0.007390575949102640152
##DATATABLE=	(F2++(Y..Y)), PROFILE
-2861@%%%%k%JJJ%j%%jkjKKj%%J%%%%%%%%j%J%%j%%%J%%jJJJk%%%%%j%jJJ%%%%J%jj%%J%K
-2791Bk%j%%JJJ%kJJjj%%%%%%%J%j%%%K%jj%%%%%jJ%%%%%%%JJ%jj%%%%%%%%%j%JJ%%%jjjJ
-2721aJ%%%%%K%k%%%%J%jj%J%%%%JJ%jjJj%%%J%j%%KJ%l%%%%JJjjj%J%%Jj%%J%%JJ%jjj%%
-2651@%%%jjjJJJJj%%%%JKkjjJJJjjjJKjjjJ%J%j%%J%%%%jjJ%%KJjk%%JJ%K%kk%%%J%j%%J
-2581A%j%%%J%j%jJ%J%j%%%%jJJ%%j%%JJkljJJK%jJ%%%%%%%J%%%%%j%J%jk%JJJJjj%%j%JJ
-2511AJJjjjJKjk%JJJjj%jJK%kj%JK%lljKLJ%%Jj%%jj%J%jJJJjJJjkJJ%jj%%jj%J%J%j%%J
-2441AJ%jjJj%%JJKjlk%KKjj%%%Kjj%%%JK%jjj%%J%%J%jj%J%jJ%%Jjj%jJ%%%%%%J%j%JJj%
-2371A%j%%%Jj%jJJ%j%KJJjjjj%%jJ%j%J%%Jj%kJJJj%%JJJ%j%J%%jk%%%k%JJJjkJKL%kj%J
-2301Bjjk%JJ%%%%Kjj%%%%%J%j%%%J%jJJkjkJK%%JJjjJJ%JJ%ljj%j%JJJ%j%JJ%k%kK%%j%J
-2231@%%%%%%%jjKJ%%j%%LJkk%%J%j%JJ%jj%J%J%%jJ%%%%kJJ%JJ%kj%j%%%J%%j%%%%J%%j%
-2161@%%K%J%j%jj%Jj%Kj%%%%%J%k%Jj%K%jjjjJ%JJJ%kjJ%JJ%%%j%%j%%%jj%KLJ%kjj%%JJ
-2091B%%jjJj%%J%J%%%jJJkkj%KJ%J%j%J%k%%Jj%%%%JJ%j%j%J%jJJ%%jj%%%JJ%%kKKjl%%j
-2021a%Jjj%JJKjj%Jj%JJ%%k%%LJ%kkj%J%KJJJjkjjj%J%%%%%%%%%%%JJ%J%%kjJJj%%j%KJj
-1951BkJJj%J%k%%%%%%%%%%%jJJJjj%JJj%JJj%J%j%jjJJ%%%JJ%lj%%%%%%%%%j%JL%l%Kjj%
-1881@%%%%JJ%%%jjJJjj%%%%%%%%%%JK%%jj%JJ%jk%%%Jj%%Kj%j%j%JJJj%%%jk%KK%jJjj%%
-1811@%%%%%%%%JKKjjlj%J%%%jJJ%%j%%%%%J%%j%JJk%K%jjJ%j%JJJJK%ljj%Jjkj%KKKjjjJ
-1741BJJ%klj%%jKLK%j%j%KJ%jj%%J%jkj%%%j%J%JJjj%K%%%jj%%%%%%%%%%j%J%j%%JKjj%J
-1671A%jj%J%%%%%%JjJ%jl%JJKJ%jj%JKjk%%%JJj%%J%kjJj%JjJ%%K%j%Jk%%JjjJ%JJ%j%%j
-1601@J%%%%J%jj%K%j%jK%jJJjk%%%%%j%JjjKJKkkJJ%%%Jjk%K%jJJ%k%%%JJJj%j%j%%JKjk
-1531@j%KJJJkkjJLJjjj%jJJ%j%Kjk%%%%%Jjj%JJK%jjjJJJl%K%%j%%j%%%JK%%kjjJJjjkJJ
-1461aJJJjjJJJJjkj%%%J%%j%%%%jjKJj%%J%jJJJjkjJJ%%JJ%jjJJ%k%%jjjK%%J%J%%%j%jj
-1391a%J%Jj%%LJk%KJkkjj%%J%JK%lj%J%%JJ%k%%KJ%j%j%%%%%%jJKJjkj%kjJK%%%%jJJ%%j
-1321@%JJ%%k%%%jJjjJJ%JJjj%%JJJ%l%JJ%j%K%lj%jJJJJKjj%J%kjjJ%%%JJkj%JKJjj%j%%
-1251@%JJjk%J%k%JJ%JJ%%J%JJjkj%JjjJ%%%KJjkjJLJkkjJJ%Kjj%jj%%J%%j%%%%J%j%%JJj
-1181AjJj%%JjjJ%%%%K%k%JJk%JK%%kj%%%%Jj%%%jj%JKJJ%%jk%J%jjjJJJJ%Jkj%Jj%Jj%JL
-1111DJjk%%%jjJjJJ%kjJKJ%jjj%%%%jJJJJjkj%kmj2j9%K0J3KJJJ%J%j%j%K%j%jk%KJJj%%
-1045@JJjjjlkKM%J%Jkj%J%%J%jjj%jJK%%%jjJJ%%%%J%kkJK%JKJjjj%Jjj%%%%%JJ%%%%%%j
-975AjjJ%%K%jj%j%jpqlqmOO%PRL%J%%%Jj%%%%%%%%%kj%%JJJ%k%KJ%%%jj%JJ%%%j%%%J%j%
-904@JJj%%J%Jjj%Jjjj%J%%%%%JKJ%jj%%J%%j%J%jjJ%jj%Jjj%J%%llqmLl%J0NJJ%%%%%JJj
-834@kkJJJjlj3j9jRLMRPMJjlj%KKJjJlpokkj%LOOKKJ%J%jjJJ%%J%%%%%llKK%k%jJLL%k%J
-765AjjjJJ%%J%j%%JJJ%kkjK%%%JJj%%J%jjjjJJ%jJ%%%J%j%%%%J%j%JJJkjjJ%%%%j%%J%jk
-694cj%JK%lj1j1%jKJ4RKJj%%%JJj%jnk%jlkmjKKONL%jj%JJ%%%%%%jJJJjj%%jJK%kjj%%kj
-626eJKKJj%jj%K%JjJJk%%%j%J%%%%%J%J%jj%%KJK%lk%%%%%%%%JJk%jJ%JJJjk%J%j%%%%%%
-555@kJJ%JKJknkKJjj%MJkj%%JJK%k%J%jk%jlpmkLPNKJ%J%%k%Jjj%JK%%%%%jmrj0pnJRRNK
-485a0%KL%nomkJLNMMK%%%jJL%j%J%JjjjJJLJ%%jj%J%%K%kkjj%J%%%j%J%%kJ%%J%%Jjj%%J
-415@%kJ%jlk%MLJj%%%%%%jJjkkjqm9q7JQ0M6J2OJkprkrnJ3Lj0%J0MOQLJj%%%J%%%k%K%%J
-352AJkj%K%jj%Jjklj6m0j9L3L0RLKJJ%jklpj1qlJNPROMK%Jj%JK%%k%JJ%%%JjJ%jlj0m5o1
-290a19J7O1K9OmnJLkonnmlLPPMKJkmk5j10j77k0J56J08K8MjJKPJ2OMMml1o2j2N8M2J2Kjm
-242a9%KJJKKKKK%Jjj%%%lj1k0j7nPJ3Qj0p0r5K9J00N1J2Jk%LKJK%mmqj3j3j2j1MJ0MNJ0J0
-190c2QQNLJ%kk%K%j%JJ%j%%koqnrj5LJ7J3NJjkk%KKmpOJ1L%jJKKj%klj%jjjJll%JK%%j0m1
-125f6n8k1K8N5L3RK%%lmlJK%%LNNJjjjnmklmkKMOL%JMMJJkj3m4o0k3L2O1L8J0%JKL%kk%J
-68fK%%%JKJjjjJJjjj%JKJ%%%%%Jj%jjJJJ%jj%JJj%%%kJ%jJJJjJjkjJJjJJ%%Kjjk%JJ%%kj
3c%j%jrl2n0k3K3M8L2J1LJk%J%kkjJJJK%%%%J%%%JJ%j%kJJKJjjJjJJJj%kj%%%J%%j%%%%%%
70@%%%%%jJ%%%%Jj%%j%J%jkJ%J%jJKK%jk%%%JJ%Jjk%%%%JJjj%%Jj%%%%%%%K%%kj%J%%J%j%
143@%j%%%JJjjj%K%%%J%jJ%%%%kkJJJ%jj%jj%J%JJJjl%LJ%%jJ%J%%JJjk%j%JJj%J%KJkk%K
215BkjJKKjkjk%JJjJJJjjJ%jljKKJ%j%jj%j%JJK%j%%%%JKjj%Jjj%%JJ%%j%j%%K%kj%%j%JJ
287@J%%J%%J%k%%j%%%%%%%j%%J%J%jjJJ%j%JJJJ%lj%jJ%%%%jj%KJj%%%%%%%j%%%%J%%%JjJ
359AJ%j%J%%jj%%j%jjJK%%jJJJjj%kj%KJJJk%%%%%%KKjkj%%%%J%j%%%%%JJ%j%JjJjkjJJ%%
431@kj%%%JJJKJ%jj%j%%%%%%%%%%k%KKJkj%%%jjJ%%J%%%%JJ%J%jkkjJJ%JJj%%J%%j%%JJjj
503@jjJJ%kJJJ%%%%%%JKJ%jjjjj%%Jj%%%%%%%Jjjj%J%%JK%jj%%%%%%jJJjjj%j%KJjj%JJ%%
575@%%%%J%jj%J%%%j%j%JJ%jJJjj%%j%JJj%KK%kj%%%%Kjj%%kjKJJ%JJ%j%%%%jj%%JjjJJJk
647@%%%%%jJ%%%%%%%%%%jJ%KjkjJJJ%j%%KJjkjJJ%jjj%%%JJ%jJ%J%%j%%%%jJ%JJ%%%Jkj%J
719A%JjjJJj%J%jj%KjjJJ%%%%%jl%JJ%K%%k%%%%KK%ljjJJjjJKKjk%KJljJ%%%j%%%%%JKJkk
791@kjJK%%%%%%%L%jk%jJLKkjj%%J%%jj%%JJj%%kjJKJj%j%%%Kj%%%Jj%JJ%%%kj%J%j%%Jj%
863@%Jj%%%%%%%kKJJ%jj%%%kjJL%j%%jjjKJ%jJK%j%j%%%j%JK%%k%JK%jkjjK%JK%kj%%%J%%
935Aj%Jj%jJ%%%kjJJJ%%%J%j%j%JJJ%jjjJ%%%%%j%%%%JJjj%J%%J%jJK%kjJJ%jj%JJjjk%KJ
1007AJkk%K%%%k%JJ%%%%%j%J%J%j%%JKJljJJ%JJjj%jj%%K%k%%%%%%%%%jJ%%%%%%JJJ%j%jj
1078@%%%%%%K%k%%KjlkKJJJj%jj%JJ%%%%%%JJjkj%%JJKJ%Jkk%%%%%jj%JJ%%L%kjj%jjKJJ%
1149Ajj%jJJJj%%%J%%j%jjJ%JJ%%Jjj%JjjjJJJJjk%JJ%%Jjj%%%jj%%J%J%%j%JJ%J%k%%%%%
1220@%%%jJ%%%%Jj%j
1233a
##PAGE=	F1=12513.808838338440182
##FIRST=	12655.339635440002894,	12655.339635440002894,	-0.013204951770603656769
##DATATABLE=	(F2++(Y..Y)), PROFILE
-2861@%%%%%jJJJ%j%j%kjJJJjJ%%jJJ%jJ%j%%%J%j%%jJ%k%KLjkj%J%jJ%%%%j%%J%%%jJ%KJ
-2791Ckj%%jJLJljJKJjj%j%%jjJ%%k%K%J%%kkJJJ%%%%JJjJJK%kjjj%%%jJ%%%%%%%J%jj%Jk
-2721bJJ%%J%JJkjkJJ%%%%%J%%j%%%J%j%%%%%%%%%%JK%k%%%j%%%%k%JJJ%jj%JJJkJJk%%%%
-2651@JKj%jj%JKjkJJjj%%%kjKJ%%%%KJJkjjJJjjkJJ%j%JjJ%%%J%%jJj%%JJ%jj%%%K%%%K%
-2581DjjJ%kj%%%JK%%jj%JJjjj%KJ%ljJ%jkJK%Jjk%JJ%jjKJKJ%jjjjJKjk%%Jj%%%%%%%%j%
-2511aJJ%%%J%kkJJJJJkj%KJjkjJJKjkj%%%%%JL%j%jj%%JJ%J%%%%kj%%J%%J%jjJj%%%%%%%
-2441@%KjjJ%%%%KKjkkjJKJjj%j%%%%%%%%J%j%J%%JjJJkjKJ%j%jj%%jjJJ%%%%%%%%%%J%%J
-2371Bk%%%JK%jjj%K%j%JJ%jk%%%%%%%%jJ%%K%kJKjk%%JK%%j%j%%j%%JJ%k%JKjkJL%jkJJj
-2301B%k%%JJ%%j%JKjjk%Jj%%jj%JJ%K%Jjk%%J%jJ%j%%K%jJ%k%%%%%%JK%kjJJJ%kjJ%j%%J
-2231Aj%%%%J%jJJ%%K%jjJ%lkJLK%kjJ%%jjJKjj%%%JKjjjj%JLKjkjj%%j%%%J%%jJ%%%J%JK
-2161EjkJ%jj%Jjj%%%%%%%%%%%%%%JJj%J%j%j%J%JJj%jj%%%%KK%jj%k%%%jJ%%KKJ%jjjj%J
-2091BJ%%%j%%%%%%%jJ%j%%%%%%%JJjkJJ%%jj%JKjk%%JJ%J%k%%J%%JJJ%kj%J%jk%KL%kkjJ
-2021A%%%jjJ%K%j%Jjj%%J%jkJLL%jjjk%%%KKK%lkj%%J%KJ%%jlk%JKJk%%%j%JKJjj%jKK%k
-1951Bj%J%%%%k%%K%jj%%%%%JJ%JJj%jjj%KJjj%%JJ%k%JJj%%j%%%%%JJjk%JK%k%Kjj%J%J%
-1881CjJj%JjkJJ%k%JJ%j%j%%KKjkjJKJjkJJ%%%jjj%JJ%j%%J%%kj%KJ%JJ%jkk%KJjj%%%%J
-1811A%j%%%%%J%%J%jj%%%Jj%JJJKjjjJJ%jj%Kj%j%k%JKJj%%%%k%KJJJkjJj%jj%J%%J%jj%
-1741AK%kj%%Kjj%KKj%%jkKL%jjjJKJjl%j%%jJL%J%kjJ%j%JJj%JJkkjkJJJ%j%J%jkKJJ%%%
-1671Bjj%KJ%%%j%JjjjJ%jjJJLKjjkkJK%j%J%k%J%%Jjk%%%%%%J%%%%%Jjj%JJjj%J%j%%%%%
-1601@KJ%%j%%jj%LJ%jjJ%kjJ%j%%%%%%%%jJKJ%JjJ%%jj%jj%K%%jJJkj%J%J%K%jkjjJLJJj
-1531Dlj%%KJ%ljJMK%jk%jJJJl%Kjk%j%%JK%k%j%%%%%%JJ%j%KJkk%%%%%%%K%jjJKJ%%jk%%
-1461A%j%J%%JKjkj%%J%Jjj%%%%Jj%%KK%%jj%%jJJj%%J%%K%jk%K%j%%j%k%%%%%%%%J%jJ%j
-1391@%JJJJjjJJljLJjj%jJJjjJ%J%j%%jj%%JJj%KJjkj%J%KJj%%jjjJ%j%%J%JJJjkk%JJJj
-1321AJJ%J%j%kj%K%%J%j%%kkJKJJjJ%%J%%kj%K%jkj%JJJK%lj%LJjjJ%jkJ%%%j%LJ%%%jkj
-1251@J%%jj%J%%%J%j%L%jJ%%%%j%J%k%%jJKJ%jj%KJjj%JKJj%jkj%%%JjJ%%JJjj%kj%JJ%%
-1181BJ%k%KJjj%jJKJj%j%%%kjKKJJjjj%Jj%jjJ%%KjjJjkJJj%JJjjjjKKJjK%lk%J%%K%%%J
-1111DJjk%K%jj%J%J%jkjJK%kj%%JJjjJJJJkj%%kqk1k9LL1J8OJJ%JK%jkj%JJjjJ%jKJ%jjj
-1045@%KJj%kjJJJ%JJ%kjJ%jjJLkk%%j%%%J%%%%%JKjk%KJjJ%%%KJkk%%jjjJ%JJJ%jJJ%j%%
-975Ckj%J%%%jJj%%knpkonMMKPRKjj%JMJj%%kj%J%kj%%%l%LK%j%KJ%jjj%%%jJ%Jj%%%KJj%
-904B%J%JJjj%jjJJjjj%KJk%K%%J%%jJJ%jj%%JJ%kJJkl%JK%j%%Jjlpj3pOo%J5RJJJJ%%JJ%
-835B%k%%J%jpk0k4JJ5LOJ4J1K%jkj%J%kJKkqokklkJJ0J1M%%JJ%%jj%%%%%%%JjkjKJ%%jJ%
-771@JJj%J%kj%%J%%JJJ%j%J%%kj%KKjjjKj%KJkkj%kJJJ%j%%%%%%KJ%jJ%j%J%%jj%j%%%JK
-700C%%%jkj%JKjknj5j6JlMJ8J3M%%J%JK%lj%mmjnolokNNJ1QJ%J%%%jJJ%%j%%%%%%J%jJKJ
-634Djj%%jkk%JJJ%JJjj%%JKJjkjJK%jjjJJ%j%JKJjjjjJJL%kjjj%J%%%%%%Jkj%JK%%J%j%J
-563Djk%j%%%%%%KJj%%jlk%%jjJN%%%%%%LLjk%Jjkj%jrrojNRRL%Jj%%JJj%jjj%JjJ%%jkno
-492a5nl%PJ0MjkJJkoqplKOPPMJJJ%jJJ%j%JLJlmJJKKJj%j%JJkjJ%jkkJJ%%J%%jJJjjJ%%J
-423B%jjjkj%KKjJ%jjjjKKJ%j%%J%%%%jklkmk9n0LM7K7PMJnj2j2lj3pK0Nj6%J5OPJ1NJ%j%
-363@%J%j%%%%%%JKjkjKKjkJJjjnk7o4l1M9M8J7OLJJJJjllppl%JKNNNK%J%%%KJjjKJJJJ%k
-298Bkj%jlj7o7q5L0Q8M1J0JkjJjmoqj0j0jRPLKMMJj4o4r9mR1O0J4jonmLPMMLrm5q5j0Q8O1
-246b7J7LkljK%j%%KKJJJ%jjK%%oj1j0mMOKk0r4j25L3J28O5J6JjJMMLK%jknj0j5j9j8kP%J
-192g1J0J2J1J3J1OKjJJ%%jjJJjkj%jmj2j2kmj0NJ8J4PKkj%%%kj1j5PJ6OJJKMK%%jj%kllj
-135a1knom%OL%ql4m6j7K7M8K8QJ%jmpnkjmlJPQNLLJkjjjmkjJLLjJLNJjlrl2m3j5K5M4K7R
-77eJ%JKjkljJJJJ%KKKjjjJ%%%%%j%%%%jJJ%%%%%%J%J%jjJJ%k%%jjJ%JJJJKlk%JJj%%%j%j
-5aj%JJ%jj%J%kllj5m9p6l6L5P7N3J7LK%j%%jkjJ%JJK%jjj%J%JJJjk%%JKJ%%%jj%KJkk%J%
59Bj%j%J%JJJjk%%J%%jj%JJj%%jjjKJJjjK%jj%%JKJjl%%J%JJJjjjJK%j%%%%%Jj%j%JJj%Jj
132Cj%jJ%J%J%jl%JK%j%%jj%%KJjj%%%KJj%%kjJJjj%%%%%%Jj%%K%k%K%kj%JLJ%%%Jj%jkk%
204aJJJJ%J%lj%Kj%KK%kkJk%Jj%JK%%%jkjjJJJKJkk%k%j%JJLJ%%jjJJK%ljJJkk%KJ%%%%%J
276Cj%K%%%%jjkJKj%%JKJjk%%%J%jjjj%%J%j%J%j%JJ%%J%JJJjkj%jJ%%jKJlj%%J%%%JJjjj
348@JK%JJkjJjjK%jk%JKJj%Jjkj%%%JJKj%JkkJJj%%J%%J%kj%J%%KJkk%%%KJ%%j%JkkJKKJ%
420E%kjJ%jkjKL%ljJJjj%JJJ%jjJJJJkkj%KJJjkjKL%jjjjj%%JJ%jj%%JJ%%%%%jj%JJ%JJj%
492CJ%%jj%J%jjj%%JJjj%JJ%%J%j%KJj%J%jl%Jj%Jjj%JK%jjj%%%%%KJJjjJ%%%%jjJJJ%jkj
564@%%%K%j%%JJ%jjJJj%k%%%J%j%%%J%KJ%J%kj%k%%%%%%%LJjl%JjJ%%JJ%jj%JJJ%%j%jJ%j
636Bk%JJ%%jJ%Jjk%%%%%KJ%Jj%jJJJjkjJJ%jjJJJ%jkjLL%lk%KJ%kk%%%JK%jJJkk%%%%jkJK
708@LK%j%J%kkJJJJkjJjjjJJjjJJ%%%jJK%j%%k%K%jJ%%jk%%%JK%kj%JJj%JJ%jj%Jk%%K%J%
780CJJ%kkJJ%J%J%kjJ%k%JK%JJkkk%JJJJj%%jkJ%JJjjj%J%J%j%J%J%%kjJjJL%%j%jj%JJJJ
852EkjjJ%%Jk%%JK%k%J%%jjJj%KJJklj%%j%KKKj%%%jk%J%jJJ%Jjk%%j%J%JJJ%k%LJ%kl%%%
924@JKJ%jkjJ%%j%J%j%JJjJJkjJJ%%%JJkk%%%%%%J%jjJ%JJJjjj%%%JK%jjj%%KK%%%kk%%K%
996B%Jj%%jj%%K%jjjJJJ%jjjJKJkj%%J%%J%jj%JJJ%jj%KJJkk%%%%%J%%k%%%%Jj%%KJJjj%%
1068Bk%KK%%k%jJK%jj%KJjkJ%%jkj%J%LJ%jkj%%JJ%k%KJ%jkjjJJJKJ%%jjjJJjk%JJj%JJK%
1139Ekkj%%jjJK%j%J%K%kjJJ%j%Jjjj%J%JJjjJ%J%%j%j%%%%%%%%%JK%%%jjj%%%JJj%%%j%%
1210@%J%%j%%%%%%%%jJJj%%%JJj
1233A
##PAGE=	F1=12443.043439787659736
##FIRST=	12655.339635440002894,	12655.339635440002894,	-0.020148290321230888367
##DATATABLE=	(F2++(Y..Y)), PROFILE
-2861@%%%%%kJJ%%%%Jjj%J%%%%%%%%K%jj%%%j%JJ%jjj%J%%KLjkjjJ%%J%j%%J%j%%Jj%%%K%
-2791Bjj%kJJK%%j%J%%jj%%J%j%%%%%%%%%JjkJJ%%J%J%%j%JJjk%%%%%%%%%%%j%J%%Jj%%%%
-2721@jjjJJJ%JjkjKJ%jjJJKJjk%jJ%%%%%%J%j%%%%J%%j%J%%JkjjJ%%%J%jJ%%%Jj%%%kJJJ
-2651A%%J%%%j%%j%JJ%jj%%kj%%%KJ%JJ%Jjk%JjkjJK%%j%%J%%k%J%J%%%%J%j%J%j%%JJK%k
-2581Bj%JKkk%%K%%%%j%KJjjjj%%%%kk%J%JK%%jj%%KJjl%JKKJjjj%%%JJk%JKjk%%%%J%jj%
-2511a%JJ%J%kjjJ%JJj%%%%Jj%%%%kjJKJj%jJJJ%jjj%jJJJj%%%%%%%%%KJjjj%K%jj%kjJJ%
-2441a%JjJ%%%%%KJ%%jk%KJj%%%jj%J%j%%JJjJ%k%JjJK%%%j%jjjJJ%j%jJjjJJ%J%jj%J%%%
-2371@%%%%JJ%%%%j%%j%Jj%%%J%J%jj%%kJJ%JJj%Jjjj%%JJJjjjJ%%%JJJ%%jjJjj%J%j%KKj
-2301C%jjjK%jj%KJJjjj%JJkjj%j%%KLJJjkk%J%%%j%%JLjkj%%%%j%J%KJjk%%%JJkj%%j%JJ
-2231@%jJ%jJ%%J%j%JKjk%%klKLK%jjJ%j%JKJkjj%%K%%J%kjkKKJj%jj%%%%%%J%%%%JJ%%j%
-2161Bk%J%j%%KJjkj%Jj%%jJ%jJJ%%JJ%%JJj%jj%%j%K%jj%jJ%%%%JjjjKLkjJ%%JJ%JJjljJ
-2091AJKJjjjk%%JJk%%%%%JJJ%j%%%k%%%%%%%%J%j%%%%JJ%%%%%J%kJJ%%jjJ%%k%JJJ%%jk%
-2021@JJ%jjJ%jJJ%%k%%%%%jlJLJK%%%j%jj%JL%kjj%JJJjJJJjljjJJ%kkJ%JJJ%%%%%%J%jj
-1951@%j%JJ%j%%%Jj%%%%%%%KJk%%%J%kj%JJJ%j%JJ%kjJK%j%j%%%%%JJjkjJKJjjj%%%JJ%%
-1881B%KJjjl%JLjlk%JJKjj%KJKjjkjJJjj%JKJ%jjj%%%%%%%%JJjk%JK%%Jjjk%%J%jjJ%%%%
-1811@%%%%%J%%j%%%%jJj%JjjKJJ%jj%JJ%jj%KJjj%jjJJKJ%%jlj%JL%j%%j%j%JJJ%l%%%%%
-1741@%J%jJKjjJ%%Jj%Kjk%J%%%%%%Jjj%%jjJ%KJ%jk%%%%jJ%JJ%J%jk%%JJjj%J%jm%KK%%K
-1671B%k%Kj%JJkjJj%%J%%j%JLKjj%jjJjk%K%k%%J%%%j%%%Jj%jJJJ%jj%%%JJ%k%%%%%%j%J
-1601@%KK%kj%%j%%KKj%Jjk%Jjj%J%jJ%j%%%%Kj%JjJJjjJJjj%%j%%%%%j%J%%JJ%%j%JK%%j
-1531CjjjkJJ%%%%JJKjjJ%jJjkJKkjJ%%%j%%%%%%%%%JJk%%%JJ%%k%j%JK%jJjjjJJKJ%jj%J
-1461C%jjj%jJLjkj%%J%%%%%j%J%j%JJKK%ljJ%j%jJKJj%%JJjljK%kJKj%%kj%J%Jj%%%%JKj
-1391Bk%JJJjjJ%k%JJj%JJ%jj%J%j%J%jj%%JJJjj%J%kl%KJJJ%%%%k%Jj%%JKk%%%%%j%%%%%
-1321@JKj%K%kkjJ%%%%%J%%%j%KK%kj%KJ%jk%%%J%kjJ%%JKKlk%JJ%J%%k%%j%%%%JKJ%jjj%
-1251AjjJ%J%j%jJJJ%%J%%J%ljjjJJJJj%j%JJjJJj%%%%JJJJ%jjjjJj%j%J%k%%K%jj%J%%%%
-1181A%j%KJjJJjk%KJj%JjJ%kjKjJJ%k%J%%J%kjJK%%jj%jj%JjJJkjjJKJjjJK%%jjj%%%Jj%
-1111@%%%%JJjj%KJJJjlj%%%%%K%J%J%kjJJj%J%jnk0k6JK6J7NJj%JKJjl%%%J%%KJjj%jj%j
-1045ak%JKJK%J%k%KKJkkkjJj%JJjj%j%%%JJ%%%%J%%j%Jjj%%%JKKj%kjjk%JJ%%J%%JJjjJ%
-975B%%JJ%lkjj%K%lpo%lnLMKPQKj%%JK%j%jj%J%j%jJ%%k%KJJk%J%%j%jJ%%jJ%%%%j%JK%%
-904BjjKKJj%kjKJljJJ%K%k%KJklJLJl%%j%%%%J%%L%lkjJ%KLjkjjjlrnMm%J1MkKJKJJk%%%
-834@%J%j%jpj9k3lJ2KPJ7J1M%%kkJ%jJK%krrmjj%KRJ1NK%%j%Jk%%J%j%jj%jkJKJJ%J%j%%
-769@%JJ%kkjKJ%%j%JJjjJ%%jJKJJ%lj%%KJjjj%j%JJJJjjj%%%%Kj%j%%%%K%j%KJ%jkjJJ%j
-698Aj%%JjJ%kklqrKjLROLJ%%%Jj%jJ%knkkmln%NOPNj%J%%%%J%j%j%J%%%%%J%%%Jjj%J%j%
-627@JJkj%JJJkjJ%K%kj%JJ%%%%%KjjJ%J%jjjJJ%%j%J%k%JJ%%KJ%klj%JJK%jJJ%%kk%%%j%
-556a%%%JLj%jjjj%j%%JK%%%%%%JJ%k%%%jJ%jpol%LONLJJ%jj%%%%%%%%%kj%Jjnrj2qoMJ4J4
-487a1PK%jJkorokMOLMNJJK%%J%%j%JJ%j%KLj%Jjjj%J%kjJJkkjJJJ%JJJkj%J%J%%%%%%k%j
-417aj%Jk%jkkJJJKJJ%%JJ%%J%kjmoj1n4r3NR1N0J3NLmqnJj1qJ4Jj8lJ1ORJ0MK%%%J%%%%K
-357BJjj%j%%j%J%%%K%jjlj3l2j6K3K4QML%jL%jmoppl%LNPOLJ%J%%%%%j%K%%JJJjkjjjkj7
-292b3o9q8K9R1M2RJ%KJjlmmlmjMJjjJLnl1j23j88j2J75J19L3QJ%LNPLJlj2m9r5j4R5O6J8
-245a6M%kJMJkjJKLK%JjlkKJlj1j9j4lQJ1J0mm5o4J7O7L4QjlJKJJ%%%Jkj0j2j0pJOLJMNNP
-188b0ONLJJ%jk%KL%kjj%%oj5j5nj0j8KK5K1J0Mj%KMK%noLPJJ%JjJ%%j%%%j%jjllljJLkk0
-126c6n9p9l0M1P9M7J4OKJ%jkj%kkjKJJ%%jkkJKjk%MMKkjLMK%mj8n6p9k9M2P7M9J6MJJ%%j
-71ek%KJJJjJK%%%jjjJK%%%kjJJjJ%j%K%%%K%%jj%%j%J%%%k%%jJKKJjkJKjj%Jk%jjj%JKJj
0@%jj%%jkpk3l2j2J9L3K1OJ%jjJ%JjjJ%%%JJkkjJK%jJ%%%JJ%jj%%JJ%%jj%%JK%kjJ%jJJ%J
68C%%%j%j%%jjJ%jkJJJ%JK%jkJJj%%J%J%kljJJJ%K%jjJJJ%jj%KJjj%%%jj%%%KjjKK%%%Jjj
141CkjKKJ%jkkJ%%J%%jj%%%JJj%J%j%%j%%%%%%JK%jjjJ%%Jjjj%JL%kjJJJj%Jjjj%JJJ%%k%
213A%jJKJ%mj%JJ%Kjk%%KJjjj%j%JJJJjjjk%K%jJJJJjljKJK%ljJKkjJJj%%JJKJkkJKj%%jj
285Aj%Kjj%%LKjjjjJJ%%j%jjJ%%%jJj%%%JJK%k%J%j%%%j%%j%LJkk%%J%%%%%%jJLJkjJ%j%%
357Bjj%%%%%KKkjK%jJ%kjKJJj%jk%KJjj%JJj%jkkJK%%K%k%%J%%%%j%JKljJJJJ%%%k%%%j%J
429ALjkjKJkjjJJj%%%%KK%kk%%JKJjj%KJlkJKkj%JJ%jj%%J%j%%K%jj%%JJj%KJjJJ%%Jjkjj
501Aj%%KJ%l%%J%%%%JjjJJ%%KJkk%j%%Kjj%LJ%jkj%%%%KL%lkJK%jJKj%jk%K%jj%J%%%JJJj
573D%jj%J%k%Jjj%%%J%%K%k%JJ%%%%jj%Jj%J%kJJJkjKJj%j%JJ%%%%jjj%%J%%Jk%%K%%Jkjj
645aJK%k%%%J%%%K%%l%JK%%%%JjjJ%k%J%%j%JKjJ%%j%j%%%k%JKJ%%kljJJ%j%KK%%%k%JjjJ
717AJ%J%%%jk%%%%%%%Jj%%jJKJjJ%%%%j%%%%%j%Jj%jJ%j%%JJ%jj%JJ%kk%K%KKjjJJjj%%J%
789CJJ%kjj%j%J%jKjj%%%K%%j%KKjkj%Jj%jjj%JJJK%k%JJ%jk%jJKL%kjjjJJJJkj%j%%J%jj
861a%JJ%J%%j%j%JJ%%%%jj%J%%j%%JK%JJjjkj%Jj%JJjj%jjK%%kKL%l%JJJ%jjjk%KJ%%j%JJ
933B%%jJ%%%J%jJ%%k%%Jjj%Jj%%JjjJ%JJjj%%%J%%Jjj%%KJJjkjjJJL%jJjlj%JKK%kk%%%%J
1005AJkjJKJJjjj%%j%%Jj%%J%j%%%j%J%%kK%%%%Jj%jJJjJ%j%%%%%JJj%K%%jj%J%jj%JJj%J
1076B%%%%jJKJjkj%Jj%jjjK%KK%jj%J%jj%J%J%%j%jjJ%JJ%jJJkk%J%j%JJjjJJJJjjkjJ%%j
1147aJJj%%J%jjJJJjj%%%%%%JJjj%Jj%%%%%%%%%%%%%%jJ%Jj%%Jj%%%%JJk%%J%%j%%%j%%JJ
1218AJjjj%J%jJ%%%%%%
1233@
##PAGE=	F1=12372.278041236877471
##FIRST=	12655.339635440002894,	12655.339635440002894,	-0.029952306300401687622
##DATATABLE=	(F2++(Y..Y)), PROFILE
-2861aJ%%%%jjJJjj%K%%%j%%%J%%%jJ%%jJ%jj%K%%%%jj%JJ%J%j%%%%%jJ%J%JJjj%%jjJ%%%
-2791@%JjkjLJ%%jjJ%Jjj%JJJ%jj%jjJj%J%%jJJ%j%J%J%%j%%Jj%%%%Jj%K%jj%%%k%JjjJJJ
-2721@%%kjJKK%jjjJ%j%j%KJ%j%%jJJ%j%%j%J%%%%%%J%%%%%JJjk%jJ%j%J%%jj%K%J%JjjJj
-2651@j%JJ%jjj%JKKjj%j%%Jjkk%KK%jJ%%%JjJ%kjJJ%%%%k%J%%J%%%%jJJj%%%K%k%j%JJ%j
-2581@jJKKjl%%%%%%%%%J%j%%%%j%%jk%JLJ%%jk%%KK%ll%LJKjjj%%%%JKjjJ%J%%kkjLJ%%j
-2511@jJJJJ%jk%jJJjj%J%k%J%JJ%kj%JJ%%%%J%j%%j%J%%j%%jKK%%jj%K%j%jjJ%Jj%%k%J%
-2441ajjj%K%JJKJjjj%j%JK%jj%%%JKjk%%J%J%%j%%j%JJJk%%jjjKJ%jj%%%%J%%%%%k%JJJj
-2371@%%kjK%J%%%J%%j%J%J%%jjJ%j%j%jJ%J%%%%%J%jjjJKJkj%J%%%JJj%J%j%%j%%%kJKJJ
-2301C%kj%KJkjjJK%%k%%JJk%jj%%JJJJJjkj%J%JjJ%jJKkjk%JJ%jJ%%%JkjKJ%%j%%jj%%%J
-2231a%%%jJJj%J%jjJJ%jjJ%kKKKjkjJ%jJKJjjj%j%J%%JJjjkkJLJJkj%%%JJJjJ%k%KK%kkk
-2161bj%K%J%%JKJjlkjJK%k%JkJJJ%JJjj%K%k%%jjkJKJ%%%%%%jkjJJjJKKJkjJj%%%J%%jJj
-2091@JJJjjjj%JJ%j%%%%%J%J%%j%%%Jkjj%JJJ%jjJ%%%JKjj%%%J%jj%%%%%J%jj%JJ%%j%%%
-2021@%%%%%%%%JKjjjKKjkjjj%J%JKJjjKkj%%JJk%%%%%%%%K%j%J%j%%jjkKJJ%j%%%%%j%J%
-1951@%jJJJjj%%JjjjK%Jj%%J%j%%%J%jkJKJ%jj%%%Kk%%J%jKJkj%J%%%j%kjJK%%%j%J%%%j
-1881aJLKjjjj%Jjj%%%%J%jJJ%%jj%%%%%jjJKJ%Jjjj%%%%%J%%J%jj%JK%%j%j%jj%%%J%Jjj
-1811ajJJ%JJ%jjj%J%%%j%J%%%%%J%jjjj%K%%JJ%%j%jJ%%JJk%jJ%%%%%K%kk%%K%JJjjJj%j
-1741ajKJ%J%kjJ%JJk%%J%Jjj%%Jj%%j%JjjJJ%J%%j%jjj%j%JJK%%%%Jj%%%%jkJK%lkKL%jJ
-1671@JjjJ%%%%jjJJ%J%j%%%%JJ%%%jjJjj%J%%J%jJJJjk%%Jjk%KK%%jj%%Jj%%k%JJ%%%%jJ
-1601@%JJ%%%j%jjjK%k%KJ%J%jk%JJ%%j%%jJ%Jj%jJjJ%%J%j%JJkj%%%%%J%%%%%%%KK%j%Jj
-1531CjjkjK%%%jJ%%KJj%%jjkJJJj%KJjJjkjJ%jJ%%JJ%kjjK%%j%j%K%J%j%j%J%%JJ%k%%JJ
-1461B%%jjjjKJ%j%j%%%jK%jJ%%%j%J%JJ%k%%JJ%kkJJ%j%JLjkjJJjJJjj%%%%%JJjj%%%%J%
-1391Aj%%J%j%J%j%jJJjJJk%%J%%j%JjjjKLJ%kk%%%Jjk%%JJ%%JJj%%J%%k%%jjj%KJJ%j%jJ
-1321@J%jjJ%%%K%k%%jjJ%%jj%KKJjjkKKjj%%%%J%jk%K%%%J%jkJJ%%%%%Jj%j%%JJ%%jjj%J
-1251aj%KK%k%kkJKJJJ%j%J%jjkj%JKL%jj%jJ%%Jj%j%%%%%%KjjJ%%j%%%JjkkJKJ%%%jJJ%j
-1181@%jJJ%j%J%%j%Jj%%jJJJ%%k%%JjJJ%%Jkj%Kjj%%%%%%%%JJjjjjK%%%%J%%j%j%%jjJJ%
-1111aj%%JJ%jjJJ%J%j%%%jjJKJ%%%%%k%%%%%j%Jlj6k5kK3J7MJ%%jK%%%jj%JJ%%%Jj%%%%j
-1045akj%%%J%KK%jJK%%lj%JJjj%%j%JJ%%J%%%j%JJj%%jj%JK%j%JJkjj%J%%J%j%%%%%%%jj
-975bKJJJkjjjjJK%lj1rjlnMMJQJ0LJ%%jJJ%%k%KJj%j%j%%%%%JJ%%%%%%%%jj%JJ%%%%jjKJ
-906A%jj%JKJJjj%J%l%%J%j%%%JJk%JK%kJ%jjj%J%%JKjjj%%%KK%ljjjlj1nNnkJ2O%%JKKjj
-837bjJJJ%%%kmmj3j7%J2MMRPKJ%klj%JLJJkppmjKKKMNMLJjj%Jj%%Jjj%j%%jjKJ%%JJjj%j
-769cJKJ%j%%%%%%jjK%kjKjjjJKJJj%jjKLjj%j%%%%J%%J%jj%j%J%j%jj%J%%%JJL%jjj%%%%
-698@%%JKkjkkjlj2j4%lLJ6J1MJ%JJjjjKKJmpkklmnJOOOMJ%J%%j%%j%%JJ%%%%j%J%%%%j%%
-631a%jkjJJJJJ%jjj%KKJjjj%j%jJJJ%J%%j%%%%%%J%jj%J%%j%JJ%%%JJkklJL%J%jk%K%%jJ
-560@%%%%%k%KKJkjkkj%%%JKJ%%%J%%j%JkJJjk%Jkopl%MOMKLKJkkk%JJ%%J%%klJL%mpponJ
-489c0J0QMLJ%%koj0n%MNLNNJjJJ%J%%%jJJJ%JJ%jjKJ%Jjkj%%J%jlj%J%JKJKjk%%J%%j%j%
-421a%%jj%j%J%%jjJ%%JJJj%%j%KJ%jjkkpl6o2KO0L3QLKlj2j1lj2nJ9Pj1KJ2MLOL%JJK%%j
-360aJ%%j%J%%%%%%JjjJ%%jjnk6n6k4M7M2J3OMJjJJkoj0j0pm%KMRJ0N%JKKKJ%kjJJkjJJ%j
-298cjj%jkrm2n4K0N7K6MkjK%mpqrrnLJ1PMKMMjj9p6j18j1J03P0J6JlllOJ3J0NJok6n3qN5
-247f1L8J0Kkl%LJ%k%KMLKJjljLKmj0j6j3jLMKj7r3j25L5J33O5J6KkKNMK%j%%qj8j9j9j6L
-195h8J3OPJ1J0RRRNLKJjkj%JJklk%K%nrqjkpKJ1J0NJkkJLKlj0j2RJ6N%jj%KKJ%%l%%kmml
-133a9nnJNPLpl0l9j5K0L9K0OMjlmonkJJJNPLKKKjkljlookNNM%JMLNMjj0l1m2j5K1M1K6QK
-76fjj%J%JJ%KJ%%%K%%%jj%J%%%kmjMLJ%jj%JJ%%J%j%%jkjKK%%%%jjjJJJJjk%J%%%J%%%Jj
-4@j%JJ%Jjlj%%mj6n0p0k7L9O8M1J4L%JJJJ%kj%JK%%J%lj%K%kJJJJJJj%%jj%J%Jj%jJJ%jj
60aJKj%%%j%%%%%%jJ%%j%Jkj%KJ%%%%%%%%%%%Jj%kk%jJKJ%%%j%%%K%%J%JJjk%%%j%jJJ%%j
133aJ%%%JJ%jj%JJjj%%%Jj%%jjK%%Jj%j%J%%j%j%%J%jJJj%JJjj%J%K%j%j%%%j%J%jjKJK%k
205Aj%JjJ%%%%j%%%%kjKJjJ%%jj%JJ%%%%jjJJ%%%%%jJ%%%%Kj%jljKK%%j%J%%%%%jJ%%%%%%
277@%%%%%J%j%%j%%%J%J%j%%%%%J%j%Jj%%%J%j%%j%%J%%%%%%J%%jJjjJ%%jj%K%%%%jjJ%JJ
349AJ%jjkJJJj%kjJK%%%%kJJ%J%j%JJk%%%%KJljJ%%J%j%ljLJj%JJjkJJ%%%%%kJJ%%j%J%%%
421@%%%%%j%J%j%JK%kjj%K%%JjkKLJllkJLJjkJJJJjkJJj%jJ%%%j%JJ%j%%%JjjjJJ%j%J%jJ
493@JJJJjk%j%jJJJjjjJK%jjjJ%j%J%jJJ%jj%J%%%kJJJ%%j%%jJJK%%kjjJ%%K%jJ%k%%%J%%
565AJ%j%%JJjj%%%j%jJ%%jj%K%%JJjk%J%%J%jj%J%JjJj%%KJkjJK%kjjJJj%%%%%%%JJ%jj%j
637aJ%%%Jjk%JJK%jjj%%%%J%%j%%J%%J%j%%%JjjJ%J%%jJJJK%kjj%K%k%JJjk%%kjJJJ%JJjj
709@%%%jJ%%%JJj%%j%j%J%%%%JJk%jjJJj%JJ%jkkKKJJkjJJ%jj%J%%j%%%j%KJJ%kkJJ%JJjk
781ajJJ%%%JJ%jj%%jjJJ%jjj%%JKJKjjj%KJJjjjjk%%%jKjjJK%jJJJkjj%%JJKJjk%%JJJ%kj
853@%%%%%kkjJMKj%%jJ%jJ%%jk%KJj%%%%%%%J%%JJ%%ljJ%Jjj%%J%k%K%k%KKjj%%j%LJkjjl
925dKK%%jjKK%jj%%JJjj%%J%k%%%jjKJ%kJJ%j%JJ%%%%%j%%%%%jjJKL%mk%JJJ%%JKJll%%JJ
997AJk%j%J%%jkjLLJJkkj%JkjKJ%%k%%JJ%%jjK%kkJJJ%%J%jjKJJkj%J%j%%%J%JJjjj%%J%%
1069@%%%JjjJ%jjj%JLKl%%%%JJjkjK%%%%k%KJ%jjJJKjk%%%J%KJ%kk%%%%%jJ%%J%%j%%%JjJ
1140A%jjj%J%JJ%j%%%j%J%jJ%%%JJjj%%%jJ%%jjJJ%j%KJjjJJkjJJjjkJJjjJK%%J%j%J%j%%
1211@%%%j%JLjjjjjJ%%J%%%jj%
1233b
##PAGE=	F1=12301.512642686097024
##FIRST=	12655.339635440002894,	12655.339635440002894,	0.0046933209523558616638
##DATATABLE=	(F2++(Y..Y)), PROFILE
-2861bK%%%J%j%%%k%Kjj%J%J%%%j%%J%%j%%Jj%Jj%JJj%%jjjKJ%%%%j%%J%Jj%%%%%%%%%%jj
-2791bJK%j%JJjj%k%KLjjj%%%%%%%k%J%jJ%%J%%%j%JjJJjj%KJ%j%%J%jJJ%k%%%jljJ%jKKJ
-2721AJ%jj%KLjk%k%%%%%j%%%jJ%%KJ%kkK%%j%JJ%%j%%JJJjj%JJJkk%%%%%j%%%%JJKJjl%%
-2651@%%%J%j%jJJJ%j%%jjJL%ljjKKk%jj%JJ%%%%Jj%jjJJjjK%%Jj%%%jJ%j%JJJjjJj%%%%j
-2581aJKKJ%kl%%%%%Jj%%%J%J%k%%%%kjJKJ%j%%%kKJjk%JJJJ%jjj%J%J%%%%%%KjkjJ%JJJ%
-2511Cl%%JJ%j%j%JJk%%Kjj%%%%K%%%jj%J%j%%Kjj%%J%jj%J%%KKjl%jJ%%%J%j%J%kjK%Jj%
-2441@%jj%JJ%LLklj%jJ%JK%kk%J%KLkljJJj%J%J%j%%%%Jj%JJkk%J%%j%J%K%k%JJkj%JJ%j
-2371@%%jkJK%%%%%K%jj%JKJjl%J%j%J%jj%%%J%%%JJJjk%JK%jjj%%%K%%jjjJ%%%%%%%%KJJ
-2301DJkl%JJ%k%%J%%jkJJ%J%j%%%Jj%%%J%j%%%%%L%%%jkjJ%%%%%J%j%%%%KJjj%J%j%%j%%
-2231@Jj%%JJk%%%j%JJ%kjKJ%%JKJkkj%%%J%j%%%%%%%%%JJjkjJKKjk%%%kJJKJJkk%JJ%jj%
-2161@j%JjJJ%k%KKjk%%Ljk%Jj%%%JJ%jjjJ%%%%%%jj%KJJ%jjJ%jjjJJ%%jJJJ%k%%%%%kJJ%
-2091@J%%j%jJ%J%jJJ%jj%JJJ%kJ%jj%%j%J%JJJjj%%%JJj%jj%%JJJkkjJJ%J%%j%%JJjjJJj
-2021Aj%%%jjJJ%K%%jJKjk%%jJ%jJK%ljJJj%JJJkjj%%J%%%K%kJJJjjJ%jj%K%k%%%%%%%%%K
-1951BJj%J%kj%JJk%%%JJ%jj%%%%%JJjj%JJJ%jj%jJJj%j%%%%Jj%%%%K%jj%j%J%J%%j%%K%k
-1881@JJJJkj%j%J%J%%jJjj%JJ%jjkJJ%%%%J%%%J%jj%%%%%Jj%JJJkj%%J%JJjjjj%J%JJ%jj
-1811@%%KJk%%%jkJJJJJjj%J%jjJJKjjjjj%%JJ%%JJkjJ%j%jj%KJ%j%%KJjk%%%%%KJJj%jjj
-1741@j%%%KK%jk%JJjj%JJ%jj%J%%%j%jJ%%%JJ%%%J%Jkk%JJjj%%%%%J%%%j%%j%JKjjjJ%JJ
-1671BJkjJJ%k%%%JJJ%kj%%%%%%%J%j%%J%%j%%K%%JJ%kjjK%klJKJjJJ%%Jjjj%%%%Jj%%%%J
-1601A%%J%%jJ%jjj%%l%KKJ%%%jjJ%Jj%%%%%JJ%jJ%kjjK%kjJLKkjj%J%%JJj%%j%%KKjk%JJ
-1531C%kj%Kjj%kKKJ%%j%jjk%KK%k%JJjJ%j%%jjJ%JJ%jjj%J%%%%jjK%%jjj%JKJKJjkjjJJ%
-1461A%j%%Kj%%%J%k%%%kJJ%JJ%%%%j%JjjjJ%J%j%j%J%%jJJj%JL%jJjj%jk%JJJ%k%JJJj%j
-1391Aj%%J%%j%%%jjJJ%%J%jJ%j%JJ%jj%%K%%%kjJJ%j%%JJJ%J%%jkjKKJmk%J%%%KK%kj%j%
-1321@%%jjK%%%KJkJ%jj%%%%kjJKJj%%%Jj%%%jJL%jkj%J%%%%%%jJJjjJ%JJ%jjJJ%j%%%j%j
-1251ajKJJjj%kJJ%%%%K%jj%%jJjj%JJKJjjjJJ%j%J%jj%J%JJjk%J%j%%KJjk%%%%J%%j%J%j
-1181@%%Jjj%J%%Kjj%%%jjJJKj%j%%JJ%jj%%%%%Jjj%KKjk%%JJ%j%j%j%JKK%klk%JK%%%%%%
-1111@j%JJJ%kj%J%%%%%%J%jJJ%jj%J%%jjjjJJjknk1l4jL4K1OJ%JJJ%%%j%%J%Jjj%%%JK%j
-1045A%jjk%Jj%KJ%%%%%%%%%J%jJ%jj%JJj%J%j%%%%%%Jj%%%LKkjKjl%%j%J%JKjkjJ%JJjjk
-975b%JJ%j%J%%%K%kpqkllMLkOQM%j%jjKK%jJJk%%%j%%%%%k%KJ%%%%%J%j%%%%JJKjkj%%jj
-904bJ%%JK%k%KJkjJ%%jjJ%%%%%%J%jJK%%kj%%JjJJ%jj%JJJJjjjj%mj4oOnmJ3J0J%%KJ%%%
-836@%jJJJ%lnok0k8jJ7POJ5J0KJJ%k%JJ%%%krj1m%%jJQJ0OKKjk%J%%J%jjK%kjj%JJ%%%%%
-772cKJjJ%%%%LLklj%%jJj%%J%%kjJ%JJ%%jJK%J%kj%%%%%%%%%%%j%J%%j%J%K%kjJJJjj%%J
-701A%j%%%Jj%jjjjkj4j5%kMJ7J2M%j%%%J%%KJlpkkompjONRNK%JJ%jjjJJ%JJ%j%%JJ%k%%k
-634b%KJjkjjj%MJ%%jj%J%%JJj%%%%%%j%J%K%jj%%J%J%jj%JJjj%JKjjj%%%j%%JKJ%jjkjKK
-563Bj%%%Jjk%%%JK%kj%jk%%J%%K%j%K%Jj%%jJ%%jj%koqnkKJ0OLKKJjjjjJK%%%jjj%JJjnq
-493a5omoJJ1RMJLJ%krj2qkLNOONJjLK%JJJJ%jJKjj%jj%KKL%kkj%JJk%kjJjjJKJK%k%%%K%
-425Bjj%j%JklJ%JJ%%jk%jJLK%%%%j%%J%kmmkom1o9OP0L8RKJlj1j0kj5rJ7Nj7%J4MRJ2NJJ
-365aJK%kkJJ%lkJKKJ%j%%J%%%j%jmk3n2k5M1L7J1PMKJKJkonnmjJJJMNMj%JJLK%jkKJkkJK
-300a%%j%%klk0q1j03L5J07M7Q%JLKJlnpqpjNMKK%KJk2q8j29lJ23Q4K1MjjljMLKkj3n6j05
-249b05j6J07P6K2Lj%JKJ%%%%KJJJjjJK%lqj2r%OOLj4o7r2K2R2M6J1Kj%LMKJJKKmj1j2j3j1
-196e8jKm%PRRRJ0OKJK%%%KJ%%lkJ%mrj5j7mnj4NK5J7J0NKKKJ%lj1j0PJ4Llm%KOLjjjJKJk
-136cnlkno%LJkj5n0o8k5L7O7M1J5PKjlmomlmlLOLLMKjl%K%%k%LLJjjJLLKmj6m6o3k4L6O6
-79e9L9J0LJj%%JL%kJ%jJJJ%jJ%JJ%%jjllJKLL%%jj%JJ%j%j%%kkJKJ%J%JjjjJJK%kl%L%jJ
-10@JJjjJ%jkJJ%%Jjj%jmj1l7n3k0K8N0L0J0LJJKLJlljJKK%%%%%jj%jjJKJ%%%%JJJkjjJ%%
53@%%JJJjj%J%%j%j%lj%KJJ%J%%%%%j%J%kj%JJ%%%%jJ%jjkjJLJj%%%%J%%%%%%JJj%%%j%%%
126@%J%j%%%%%%%JKj%Jjk%%%%%KJjk%%%J%%J%%jjjJ%jJ%%%%%J%jkjKK%j%%JJJJ%jkjjJ%j%
198a%kJK%%%%%%%JjkJJkjJJ%%%JJ%j%%%%j%%%J%%jjK%%%%%%J%%j%%%%%%%%%JjjJ%%%Jj%jj
270bK%%j%JJ%%JJJ%jjjj%j%%J%%%%%%%jJKk%%%%jJ%%J%kjJ%kJK%J%%Jj%%%%%j%%j%J%j%J%
342@%%jJ%%jJJ%klLLKkjjjJ%%%%%jJJJk%%%%%%j%%JKJl%%JjJ%jj%JKjj%JKjkj%%J%%%jJJ%
414AjjJ%%j%%%JKkk%KjjJKKjjj%j%J%Jj%%JJjkj%KJjk%K%%%%JJ%k%j%J%%jJK%j%j%%%jjKK
486BkkJJ%%%J%%Jjj%%%%j%J%%jjK%%%%%%%%Jj%%K%jjJJj%j%%JJjj%%%%KK%jjjjljKJ%%%JK
558Bk%%%J%%%%%Jk%%%%KjjjjJJ%J%%%%j%%%%%%%%%%%jjjKJ%%j%%JKJ%l%J%jjJ%%%%%jJ%%%
630@KJ%jkj%%J%%%%j%J%%%Jjk%KJ%j%jJ%J%%j%%%%J%%jj%J%%%jJJ%jJK%j%J%j%J%kkk%JK%
702@jJ%%%%%%J%j%%%%%J%Jjj%%%%%J%jKKjkjk%%j%KJ%kljKMJJjj%%jjJ%J%%jj%%%KJ%j%%j
774a%%J%J%jjJJj%%J%J%j%%j%%%jjj%K%%JL%kjj%J%J%%jj%J%%%J%j%Jjj%KKkkj%KJ%%Jjjj
846a%%J%%%Jj%%%%ll%KMJ%j%JKJjj%jjjJ%Jjjk%JKKJjjJJkjJ%j%JJjjjjJ%j%J%%JJJ%%jj%
918@%Kjj%%kKJj%%jJ%%%%jjKJ%j%j%%jJJjjJJ%jk%K%%jKJj%%J%j%%%%%%jJJKjkj%J%%J%JJ
990C%kj%jJKKkkkjK%%j%%JJ%%%%k%J%%J%%j%j%K%J%j%Jjj%%j%K%JjjjKKJkjKKkkjjjJK%J%
1062A%j%kjJK%%%Jjk%%%JjjjLJ%%JJjjJjj%J%%%%k%JJ%%%%K%%kj%JJJJJjl%%%%J%j%%JJjj
1133@%%jJJj%%%%%%%%%%%J%%%j%%%j%J%%JKjjj%%%%%%%%j%J%%%%%%%JjjJLjkk%%%%JJJj%%
1204@%%J%j%Jj%J%%JJkkj%jKJ%%%%%%jj
1233b
##PAGE=	F1=12230.747244135314759
##FIRST=	12655.339635440002894,	12655.339635440002894,	0.016515590250492095947
##DATATABLE=	(F2++(Y..Y)), PROFILE
-2861bJJ%%%%%%%%kJ%j%JJ%%%%%j%jJJ%kjJJJ%%jjKJjj%jjjLJ%%%%%j%J%%%j%%J%J%%j%j%
-2791a%J%JKJ%lj%%%JJjj%%jj%%J%J%%%%%Jj%JK%kj%%%%%jJJJ%jj%%JJ%jjj%%%%JjJ%%%KK
-2721Djjj%%%J%jJ%jj%%%%j%J%%jJKJkjjJK%k%%J%%j%%J%JJJ%j%Jljj%J%j%JKjjkJJ%%%%K
-2651BJjjj%j%%JK%k%%JjkKK%kj%J%%%%%%jkjJJK%j%j%JJ%%%J%%j%%%%jk%KJJj%JL%kjj%j
-2581aJJJ%j%jj%J%jJ%%JJ%J%%kjj%JjjJ%%%%%J%j%%%%%%J%JKjk%j%%%kJK%%%%%%J%%jJJj
-2511Ajk%JJ%j%JK%jj%%JJ%%jj%%%%%J%%%%j%%%JjjJKjjjJK%jJ%kjjJJ%%%%%JK%kj%%KJjj
-2441Aj%%%%%%JJjjjJ%KJj%%k%%%%JKjk%JJj%%j%JJ%j%%%j%KKkkkj%JJ%JJKjk%%%%%%%%j%
-2371aJ%%jjK%j%J%%%%%k%KJJjjJjjJKJljJ%%j%JJ%%Jj%%%%JJjj%%JJjk%%lJJj%J%JJJJJ%
-2301D%jl%jJJj%%%%%%%jjJJ%%JJ%jjj%J%JjjjJJKJj%J%k%J%k%%jJ%jjJJLJjk%%Jj%%JkkJ
-2231aJ%%%%J%j%j%%JJ%jjJKjj%%L%jk%jJ%%%%j%J%J%%j%%%kjLKJjk%Jjkj%LJ%jj%J%%j%J
-2161@%%%%%%%lJKJ%%%JJl%%JJ%j%j%%%%%%%%%%%%%j%JJjJJJjk%%%%J%klJKJJj%J%j%kjJJ
-2091aJ%jj%JJ%%%%%J%%J%%%%Jj%jj%%%jJ%%%%%J%j%Jj%%%%%%%%%JjjjJJ%%Jj%%%%J%%%jj
-2021a%J%%kk%JLJ%j%%Jj%Jj%%%%%%%kjKJ%%%JJ%kljKKKj%%%j%JJjjJ%%jKK%lkJJj%%%%%J
-1951AK%%jk%%jJ%%jJ%jJJ%%j%%%%%%J%%%%%KJ%j%j%%kjJJjj%JKJkj%Jj%%%j%JJJjj%%KJj
-1881B%J%jjj%JJjj%%%%J%jjJ%j%j%JJ%%%Jj%%%J%j%%%jJ%%j%JJ%%%jj%JJJkjjK%%Kj%Jj%
-1811Aj%K%k%%%jj%%JJ%%%%%%%%%%jJJJ%jj%%%jJJJk%%%%J%%jjjJJJKJjkj%%%%%J%%j%J%j
-1741@%%j%JLJ%kj%Jjj%%J%jKJ%j%jjj%J%%%%%%%jJKKjkJJ%k%%j%j%J%%%%K%jjkKK%k%JJL
-1671Ejkj%%j%%%%%%J%jjj%KJJjj%%%%%Jj%j%J%%K%%k%%%%%kjJK%%%J%%%j%%JJ%jj%kJJ%%
-1601@%%J%jjJ%%%%%%%%%j%J%%%%%%jjJJ%%%%%%%LJlkj%JjjKKJjj%jj%%K%%%%%%JJJjkjJ%
-1531@JjjJ%%%%jJK%j%%j%jjJJJjj%%JJ%j%%%k%JJ%%%%%jJ%%%%%%%%%%%%%%%%%%J%j%%%%J
-1461Ajj%JJj%%%J%%Jjjj%jKJ%jJJ%jjJ%jjJ%j%J%Jj%%%J%j%%JJJ%%%jjjk%%K%%%JJ%Jjk%
-1391@%%%%%Jj%%%kjKJ%JJjj%%%%%%JJ%jjj%%J%kJJ%j%JJJj%JJJ%kj%J%kjJKJ%%jJJj%Jjl
-1321@%%%%K%llJJ%%JJjj%KJjj%%%JJ%j%jJ%%%%JK%jkj%J%%KJkjjJ%%%%JJ%jjJJk%KK%jkj
-1251@jJ%%jJ%jJK%%jJJjjj%k%J%j%jJJJ%Jj%Jj%%%KJjjJ%%%%kjJ%%%%JJjj%%%%J%Jj%Jkj
-1181ajK%%jjJJ%%%%kJ%jjJK%%%%%%%%%kj%%JJ%J%jjKJj%jJ%%%j%%jjjKK%%JjkjKJ%%%j%%
-1111a%%JLJjl%%%%%%%jJJJ%jj%jjKJ%%kl%JJKjklj2k2%K1J2KJJJK%%Jjj%J%%Jj%%kjKK%j
-1045@Jjjj%%jj%JJK%%J%j%%Jj%JJkkjJ%J%J%%%JJk%j%%%j%KK%J%kj%%kj%%%LJjjJ%%%jkj
-975d%JJ%%JJ%%%%jlqqlmmOLjPJ1N%%%%k%KJJJjk%jj%J%%%%jjK%J%%jJ%%jJ%jJKJ%%kj%jj
-905b%JJ%%%jj%K%%%%JjjjJJkJJ%%%%%%%%%Jj%%%j%KKkjkJJJj%j%J%lrlMllRPJ%%jJJ%j%j
-834a%J%jlkmj4j8jJ0LMJ2PKJ%%JJjjj%%%prkj%jJOQOJ%jj%K%jJJjJKjmk%%JJ%%JJJJ%%J%
-767@l%KJKjjj%jjjjKK%%Jj%%%%%%%jJJJ%%jjjJJ%%%%%%%%%jJ%%%%%jKKkj%Jj%jlJLJjkjK
-696aJ%l%%jjlj0rJJMJ2QK%%%jj%J%jJloj%klnkMMPN%jj%KK%j%kjKK%%%%JJJkjjkJK%jk%j
-627dlJLK%kKK%jk%%Kj%J%%%%jjJJ%JJKkkjJ%J%j%%JJk%J%j%%%%jj%KJJjj%%j%JKJjjjJjk
-556bjJ%jJJ%%%jk%%%%%J%%JK%%l%%%j%JJJ%kmnmkKONLJjJJ%%k%J%%Jjj%J%Jjoj1rqoKJ3J2
-487a4MJKKJkopmjKLMLL%%KK%%JJJ%jKJjjj%%JJKK%kj%%%%%jjJ%%kj%KK%jJj%J%%k%JJ%jl
-417d%JJJkjjkk%KLJj%KJj%%%Kjlmlj0n5r1PQ9N1J4LJkqqkrpJ2Lj2jJ1NOPM%JKJjjkJJ%jk
-355dJLJ%jkjjJKJkjkjlj6l4j3L0K7NKKKJJjlorro%MLMPONK%j%KL%kj%JjkJJ%J%J%jjj2n1
-291f7o4K0O4K8O%kKKklmnolMPOKjj%lk8j16j82k0J62J14L1PJ%%OJ1POJql5o7j1O5M7J2Lj
-243a5jjK%k%LKLKJ%J%J%knj1k0j6lQJ3J0qo0q4K2Q6M3J0Kj%KJ%J%KJoj5j5j3qNRKMRJ0PN
-188a9MLJJJkjKKJ%%%KKjmnj0j1nqj2KJ6J2OLKJ%JMJopOJ0LkkjKK%jlkKLJlljjkkJL%mj4m4
-125g6o2k4L0N9L7J3NJ%llnkJKKLMKJJjmnjjlnmKRQL%%LMKjnj5m7o5k7L5O7M0J1MJK%jJJJ
-69eJJjjJJ%jjJ%JJkj%%jKK%KK%jjj%%J%jjj%JkjKJ%%JJ%%jkJK%%%kJJj%JK%kjJjjj%L%k%
2bJjjjkqk8m1j6K2L8K2OMJjKLJlkJ%%KJJ%j%J%jk%JJJjk%KJJ%jj%j%%%K%J%Jj%%%j%J%jlJ
70cJJJ%jj%JJ%Jj%%kj%JJ%%jjjJJjj%%jKL%jj%J%jJ%J%%%%%%%%jjJJK%%k%%%jJ%%%%JjJ%j
143@%%%%%%%%Jj%%%J%j%KJkkj%J%jJJ%%kJJ%jkJ%J%%%JJ%j%Jj%%jjj%Jj%L%%jj%%J%kjKJk
215c%Kjj%KJ%%%%%%%jk%KJJjkJJJjjJ%%kjJJ%J%jjJ%J%%jj%J%J%jj%%J%%%%JKjJJ%jk%jJ%
287@j%jjJJj%JjjJJJJjkjJ%k%KJ%%J%%jkKJ%%J%jjjjJJ%%%j%JJ%j%%J%jjjKJ%%%%jjJKJkj
359a%%%j%JJ%jJJ%jkJJ%%j%%j%%JJ%%%%%%kkLKJkkjKJ%%kJJ%j%J%%K%k%jjjjJJ%JJ%l%KJk
431bjKJj%%%Jk%K%j%%%%%%J%%%%j%JjlJJKJjjj%K%%%%%J%j%j%%%jJ%J%kJJJJjj%%%jl%M%j
503ak%KJ%%j%%j%JJ%%%Kjj%%%%%%%%%%%%JJkkl%KLJJjjjjjjjKJj%KJ%kjKJjj%%%K%j%%%KJ
575Bkk%J%%%%JJ%%j%%k%K%%j%%%j%%%J%j%%%%JJ%%%%%j%J%jjJJ%j%j%JJ%%kj%J%JJ%%kjJJ
647aJjjJkjLKKkjjjK%%%%kjLK%jjkk%KJjjjJJjj%LJ%J%jkK%%jkl%LL%jJ%%%jjJJ%%%kjjJ%
719c%JJ%%J%%jJ%%K%kjlkJJ%JK%jkj%JJJJJ%%jjkJ%KJJ%j%%%%jk%KJjjj%KJ%jJ%Jjj%J%%%
791@J%j%J%jkjjKKJj%JjjkJ%J%%%j%j%JJ%K%j%%Jjj%J%%jjJ%J%%%jjjJj%%%JJJ%%%jkkJJJ
863bk%JJJK%j%%%%JJk%%kk%LJKk%JK%lkjKJ%%%%jj%%jjK%j%%JJ%jJJ%%%j%j%%JJjj%Jj%K%
935@%kj%JJ%J%k%%%J%%jJ%kj%JJj%KJ%jJ%%k%J%J%kjKJ%%%%%%jJJj%%%%j%J%KJkjj%J%%%j
1007a%J%kjKJj%JJjjjJ%%J%%%%%%%%%jj%jJJJ%jj%JJ%%%K%k%jJ%%%%%%Jj%kl%KJ%Jj%%%JJ
1078@j%jjJK%JJjjjJ%%%Jj%Kjj%%%k%K%J%%jjJ%%J%%jj%J%%%J%j%%%%%%%j%Jjj%JJ%J%jl%
1149c%KJ%%%%Jj%%%%%%%Jj%jJ%%%%J%klJK%j%%JJ%%j%J%kjJJ%%J%%jj%K%%%kK%jjKJj%%%k
1220bk%KJJ%%%%jJ%j
1233a
##PAGE=	F1=12159.981845584534312
##FIRST=	12655.339635440002894,	12655.339635440002894,	-0.024738056585192680359
##DATATABLE=	(F2++(Y..Y)), PROFILE
-2861ajJ%%%%%J%jjJJ%%%%%%%%%%%%j%%jj%JJJJj%%JjjjJ%%J%%%%%j%jKJ%j%%%%%K%jj%%%
-2791@%%%%JJjjjJK%jjljKJ%%%jjKKj%%JJjjjJK%jj%JJJjk%LJjjkjjJJ%%%%kk%KJ%JJJjjJ
-2721A%j%%%%%JJ%%Jjk%K%j%jJ%%%J%jJ%%k%JJjj%%%JK%kj%KKjkjkJJ%%%%%%J%jj%%%JK%%
-2651B%jj%jkj%KKJj%%%jjKJjj%J%j%J%%%%l%KJjj%%%KJ%j%%%JJjj%JJkk%K%j%JKKjjk%jJ
-2581@%%jjjJJkJK%jjJJ%J%j%KjjjJ%j%J%%kjJK%%%%%%%kJJJ%j%Jj%%kjJK%%%%%JJ%jj%%%
-2511@jjJJ%%%%%J%%jjjKJj%Jj%%j%%JJj%%%%%%%%j%J%k%K%J%%%%j%j%j%%%KKJjkJKk%J%k
-2441@%jJ%%k%JJ%jkKJ%J%j%kjJ%jKK%j%Jj%J%%%%J%k%jjjKJK%jjkj%%%KK%%j%%j%J%%%kJ
-2371aJ%%%jjjj%LJj%J%%kJJ%%%%%%jJ%%%%%%jjJJ%%%%%%JJ%%%jj%JJk%%%%%%j%JJ%%%%K%
-2301CjjjjJ%%J%jjJJ%jkj%JK%Jj%%%k%J%%jk%LJ%JjjJJ%%%j%%%jj%j%JKKJj%jjJ%%j%%j%
-2231aJ%jjJJ%%J%j%j%%J%%J%j%j%J%%j%J%JJkk%%%K%%%jjJjjjLJ%J%Jjkj%J%%J%%%%%%%%
-2161@%%%%%%jJ%J%j%%%%jk%KK%j%kjKJJ%j%%%kk%LJjj%%JJL%ljj%JJ%jj%%%JJ%%J%%j%j%
-2091a%kjKKJ%jkJJ%%%%KJjjjJj%%%J%%j%jkjJJ%%J%%k%JJJJ%jj%%J%%%%%%%kjKjJJ%%%lj
-2021dKJ%%jjj%KJ%%jK%%%%j%j%JJj%j%JJj%%J%%jjjJL%j%%j%JJ%jJK%kj%L%l%%K%jj%%%%
-1951@%KKjkj%%jkJjJJj%JJ%%jj%JJ%JJjj%%%J%j%%%%%jJ%%j%JKJ%kjk%K%jj%%K%j%J%%%%
-1881@%%%%Jj%J%jjk%JKJj%%%kjJjKJ%J%jk%%JJ%J%j%j%J%%%jJ%%%%%jkJJJ%jjJJ%Jj%%%%
-1811@%%%kjJKjj%j%%J%J%jJJ%%%kkJLJ%j%%jj%K%jj%%JKK%jjjk%K%K%%j%jj%%JJjj%%J%%
-1741@%%%%%KKjj%j%j%j%JKjJ%j%%j%j%JJ%j%%JkjJJJj%%%kjL%JjjJ%%j%J%%JjmJL%%%JJJ
-1671C%kj%%%JJjkjjK%k%KJ%J%%jjj%JJj%kJK%j%J%%%%J%jjmjKMJ%jj%J%jJ%%%%%%j%JJjj
-1601aJ%Jj%jJ%%J%%%Jjjk%%JKj%%jk%JKj%%JjjKK%k%k%%j%KJ%%%jk%JJ%%%J%%%J%JjjjJ%
-1531@%%j%JJKjk%%jJ%J%j%j%%j%%JJ%K%kkJ%%%%j%J%%j%J%%jK%%%%%%J%jjJ%kJJJj%%%jJ
-1461@%j%JJj%%j%J%%j%J%%%JjjJJ%jj%K%j%%jjK%Jjj%%J%%%%%%JJ%J%kjjjjJK%JJJk%j%%
-1391@%%%jj%jKJ%%j%%KJ%kj%J%%%%J%%%jjJ%%jjJJ%%j%J%kjJJJJj%jJ%%%%J%JkjJ%%KJ%J
-1321Djkj%%jjjJJ%jj%j%JJ%j%%kJKK%%%%%%%%%%%%%%jJ%Jj%JJkj%JJJ%j%j%jjJ%%JJ%jj%
-1251aJ%%j%J%%%%JJJ%jk%%%%%%%%%%j%jKJj%%JjJJjj%%jj%K%k%%JJ%%%%%%jjJ%Jj%%JJjj
-1181akJK%%%%Jjj%jj%J%%JJ%j%JJ%j%%%jjj%KJ%%j%%JkkJK%j%J%j%j%JjjJLJjjJJ%jjj%%
-1111bjJJJ%j%J%%%%k%jJK%%%jj%%K%%kk%JJ%J%jmj8l2mK9J8PLKJj%JJ%jk%%JJ%%%kjKJJ%
-1045A%jjjjjkJJ%JKJ%%%j%J%%l%J%jjjJJJK%k%K%%%%kjJJJ%J%%Jkk%J%%Jkk%LJ%%%kjjj%
-975eK%%%%KJJj%jjlopkmlNKjOQLKK%%kjKJJJjjjjj%%kjJKJ%%j%K%jJJjj%%JKKjjj%%%j%J
-904@%J%j%%j%J%JkkJJ%j%JJj%KJk%%%jkJ%%%jJJJKJjkj%J%jjjJJkoj4oPmlJ4J1LJ%j%J%%
-836@%%jkjjjkpk0k1KJ6OPJ2PK%%%J%kk%%KjqrmJ%JKQQMJk%JJ%jj%j%JJ%k%%j%JJJ%%JJkj
-769dJ%k%KJJJ%jkjjjJKJ%j%%JJjJ%j%JJJ%j%%J%j%%%%%J%%jj%%%J%%jjJ%%J%%%%kljLKkk
-698eJKK%%kjjknj5j6%jOJ9J2LJKJ%jj%JjkklmmompjNPJ0QK%jjKKjjjkkJLKJ%jJ%Jjjjj%J
-632bKjkjkj%KK%%KJ%l%KJjj%JjjJ%%j%%JJJJJkjJ%%%%%%%J%jj%%JJjjj%jJK%jjJJkj%KJj
-561ajjJ%jjJ%j%LJ%j%klkj%JLJJJKJklJJ%kkJJKjlqj0njNRPMK%JKJ%%jj%%%%jjjjKJlpqp
-491b7mLRRMJjj%lppnkJMOQMJJ%j%JKK%j%K%%%jjJJJJK%kjjjJJ%k%jj%jjJJKJJJjjj%%k%K
-421bKjlkj%KKjJjj%%JJJj%%%%j%%J%lkklk8n0KM9L0QKjmj3j5mj4pJ8Oj4LJ6ONRNJKKJkk%
-360b%jj%JJK%j%%jjj%J%jjjnk8o3k8N1M8J4ON%j%L%nqqnkJ%LONMM%%KKKJ%jj%%%%%%%j%%
-295e%lj5o2p5K9Q0L6R%j%jlmnrj3j1JJ0QNMKLJj3o0r5oQ4N6J4JoqnLJ1QQMrm2p7j0P7N2J4
-245a8MKlkKJlkKLLKK%%j%JJjoj3j2kMOKk1r6j30L2J32O6J6L%KMLKJJJJnj2j6k1j9jQLLQJ1
-190e2J1J0QPMKJjjKKkj%%J%kknj0j3lkoNJ5RNKJ%kJK%rj4NJ6O%jKL%jjJ%%%kkjlmpn%LLJ
-127b4ok8m0j5K3M2K4PL%koponlnjNJ0QNMJj%jjlomJNMKjJMNK%lrk7l9j7K1M1K6P%%JK%jj
-70h%JJ%%JK%%%kj%Jjj%J%LKJ%%%kjK%%j%%j%J%k%KK%%jj%JJ%jj%JJ%%kjKJ%%%jjj%%JKJj
1@k%jkkkj4n1p9l5L8P5M6J4NKJJJJjj%%JJJ%%j%K%%%J%%%J%jj%%jJ%jjJ%%JJJjj%%%JJ%%%
67@jj%%JJjkk%JKJJ%%%kj%JJ%%%lj%J%k%JJJ%%J%J%kj%JJJJ%%%j%kjjKLJ%jj%J%%%jj%%%%
140bJ%jJJ%%jj%JJjj%JJ%%%J%jj%JjjjJJJ%j%J%%jjkJ%%%KJ%j%J%J%jkj%KJjJ%%%j%jj%%J
212bKJj%%jjjKJjkj%JJJ%k%KKKjjj%%j%J%jm%LK%%jJj%%%JjjjJK%%%%k%J%Jjj%%JJ%Jj%k%
284bJ%%j%%jj%%%%%%KJJjkj%K%k%LJk%KJ%jj%%j%Jj%kkJLJj%%%%JJ%%%jjj%%J%JJJj%%%%%
356@jj%%J%%%%JjjJJj%J%%jjj%KJ%j%%kJJ%JJklKKJjljJKJ%jJ%%j%J%jJKkjjjJ%%%J%%%%J
428@%%kl%KJ%%%J%jJ%%k%%%J%J%kjJJK%ljJJ%j%KJ%%%%%%%Jj%%%j%J%j%%J%%%J%jj%JjlkK
500dLJjkJJ%J%%JjkjJJ%%%%%%%jjJj%JjJJJjj%JklJJJK%%%jjK%jJ%k%KJjjJ%%jjJJJ%%kJj
572b%KJkjJJ%Jkl%J%J%JJk%Jj%Jj%JJjjJ%J%j%jj%%JJJJ%j%%%%j%J%j%kjJKJJjjj%jJKJJk
644@j%JJjk%%j%KJJjj%J%jJ%jJJJ%kjkJ%%%%%j%J%%%j%JJ%k%Ljj%jjJL%jjJJ%%jkJJ%%Jkk
716d%K%ljKJJJJ%%jj%K%jjkj%JJ%K%jkjJ%%%JJJ%jj%jJKJ%%J%%j%kjJK%j%J%%%kjKJJjlJJ
788a%%J%%jjJJ%jj%J%J%%%jj%JJ%%%%k%jj%JKJjl%KJ%kJJ%jj%J%KJ%kj%JJ%j%j%JJK%kkjJ
860bJJ%kjJ%j%JJJ%%%J%j%%j%%Jj%%%KJ%jllKKjJ%j%%%JjjJ%%%jjJ%k%LK%%jJ%%%jj%jjJJ
932b%KJjkjj%JKJjj%Jk%JJjJ%%Jj%%Jj%%jJJKkkjJJJkjKJ%%%%%%j%J%%kJ%%%%%Jjj%JJj%%
1004aJ%j%J%jjJ%jJJ%jj%J%J%Kjk%J%%%%jk%J%%%%%j%%J%%%K%%%%%%Jjj%%j%J%ljJ%J%j%K
1075bK%%%%%%%%%jJ%%%%%%J%jJ%j%%Jjk%JJ%%%kJJ%%%%%%%%%jjJJ%J%j%%Jj%%j%%%J%%j%%
1146aklJLK%j%%JJ%%%j%%%kJ%%%%%J%%%%kjJJ%j%%KJ%jjj%K%%%%%%%%jJj%J%%%%%%j%J%%j
1217a%%jjJK%%%%%%%JJk
1233@
##PAGE=	F1=12089.216447033752047
##FIRST=	12655.339635440002894,	12655.339635440002894,	-0.004561086650937795639
##DATATABLE=	(F2++(Y..Y)), PROFILE
-2861cjKJ%Jj%%%jJJJ%j%%%%%%%Jj%%%j%%%J%%%%%%%%%%%%%J%j%j%%J%%JjjjJ%J%%JJjj%J
-2791A%%j%jJj%jJJJ%jjjJJ%%%%jJJ%j%%%%%j%J%k%K%KKjkJK%jljkKJ%%%%JjkjJjJJJ%%jJ
-2721@%%%%%%%JJ%%J%k%%J%jj%%%Jj%%K%jjjJ%jj%%KJJ%j%j%%%jk%KJJ%jj%J%%%jJ%%Jj%j
-2651aj%K%j%%J%%%%%%%j%J%%%jJ%%%J%jjjjJK%%k%J%J%%%%%jJJ%jjj%K%%j%j%K%JjkjJK%
-2581@J%jj%JjjJJ%%%%J%%jk%K%jjJJ%%%Jjjj%JJ%%jjj%%KJ%j%%J%%Jj%%J%j%%%%JJjj%j%
-2511a%%%J%KJjjj%%%j%J%j%J%jJ%%%%J%j%%j%%%j%j%%j%KJ%JjJ%%%j%jjJKKJ%jj%%jkJ%%
-2441aj%%J%%J%%%jjJ%%J%%%kk%%JKJJ%jjjJJ%Kjj%%%jkjKK%%J%j%j%kJJJ%j%jJ%%%J%ljK
-2371bJJJ%jj%j%%J%jJJjj%J%%%JJ%kj%Jjjj%%%JJK%%%j%JJ%jJ%jk%K%%J%j%%J%J%%jj%%K
-2301BjjjJ%%%%%kjKKJkljJKJ%%%%j%k%KJj%%%j%J%%j%JJ%jkKJ%%lj%J%KJJj%Jj%%%%%%K%
-2231B%k%%j%%J%%%j%jJJ%%%%%jl%LJjjJJJ%%jkj%KJjk%%%JJjkjJKKJJjj%%%j%J%%%j%%%%
-2161ajK%j%J%%%%%j%%J%%kkKKjkj%JKJJj%jJ%kkJKJjj%%%%K%%%j%jJ%%%jJ%J%jjJJJJkjj
-2091b%jjJK%%%kJK%jjjKJjj%%kJK%j%K%jjj%%J%jJJjk%JJ%K%%kk%LJj%%Jj%j%J%j%j%JJj
-2021b%%%%%J%jj%JJjJJKjkjJJj%%J%j%jJJjjjJj%%K%J%%jl%LJJj%%Jjj%J%%%jjJJ%JJkjk
-1951cJK%J%j%%mk%JKJjj%%JJ%jJJJ%J%j%j%%j%j%%Jj%J%J%%jJ%J%jk%%JJjkJJJ%jjKJjjj
-1881c%%%JK%kjJ%jkJKJ%j%%J%Jj%J%%%%jk%JJ%J%Jjk%%K%jjjK%j%%j%j%JJK%j%%%%%%J%%
-1811@j%kj%KKk%KjjJ%%jj%%JK%%kkJKJ%jjj%J%j%JKjjJJ%k%JJ%j%J%jjj%J%%%JJj%%jj%%
-1741c%%J%JJJ%%%jjj%%JJ%%jJ%%%%%%%JJk%%%%jj%J%J%%kj%KJj%%J%j%J%%%%%l%K%jJJ%%
-1671@%kjJ%JJ%%%jl%%%KK%jj%JJ%jjjkjJJJJ%%J%%J%%Jj%kllKMK%jkJJjj%jjKKjjjKJJ%j
-1601a%J%%%j%JjJjj%K%jjkjKLJjjmj%KKK%%%jjJJ%jjjjj%JKJ%%jj%jJK%%J%j%J%Jj%k%J%
-1531a%J%k%KJjkjJ%%J%J%j%%jk%KK%kjKjjJJ%jj%j%%%Jj%JJJJ%jjJJ%jjjjJJjJK%%j%j%J
-1461aJ%%Jjjjk%JKjjJKj%%%J%%%%%jkJJJ%%%j%%%jj%j%%JKJ%%%%jjKJ%jkk%KKJ%%%j%%%%
-1391@%kkj%k%LLJ%jkjKJJjj%J%%JJJjjjj%JJjk%JK%jj%jJ%jjJJjjJ%K%jjKJ%%kj%%%K%%J
-1321@%jj%j%%%J%j%JjkJJJkj%%%%jKKK%%%%%jJjkj%%JKJ%jjJJ%k%JJJj%%%jj%%Jjj%J%%J
-1251aJ%%%jjJJ%jj%JJjk%LKk%%%Jjk%j%Jj%jKK%JJkl%%%%%%%%%JJ%%%jjjJj%%KJj%%JJkk
-1181dJJJ%%J%%jj%%k%JKJjjj%%%KJ%%%jkjJ%jKK%j%JjkjJJkjKKJjjjJJklJLKkjJK%%jJ%l
-1111ck%J%jjJKK%jjjJ%%JJkj%JJj%Jjj%%J%%KJjnj6l0oK5J8QMJj%JJJ%lkJJJK%%jkkJKK%
-1045@jlk%%%j%K%%%%Jj%JJKJjkk%%Jjj%KJJ%jjJ%%JJjkJ%J%j%%K%jjJJJ%jljJK%%%j%%%%
-975c%j%jJKJ%%%%jlpojmkPLkLOLKJJjjjJJ%%%jjJ%jjjjJKJJ%k%%%%J%%%%JJ%%%%j%%%Jj%
-904b%JJj%J%j%J%kk%J%jJK%j%KJjkk%j%Jj%J%%LJ%%%jj%jj%J%%Jkpj3nQjjJ1PJJJjj%K%%
-835bJjkkJ%jqk0k6lJ4ORJ7RJJJJ%k%J%J%mj1j0nJJ%LJ1J0L%%JJJ%j%jjj%%%J%%jk%LJj%%
-772eJ%%%%%%%JK%%kkjJK%K%jj%Jjl%KJjJ%%KJjjJJ%%jjjkJJJJjkjJJ%J%j%K%%%jJJ%lk%J
-701d%jj%JJJjj%%%kj1j2jjNJ3OJKKKj%%%JjjjklnnlnjMMQPJJ%%%%jJJjljKL%kkJKJj%%jk
-633f%K%%jjjJKJj%J%%kjKJ%j%JJjk%%J%%j%JKJ%%JkkjKJ%%J%%%%J%%kl%j%K%jJKK%%kjJj
-562cjkjJJjjKJk%LLkj%%klkJKK%JJKJkkJ%kk%LJj%joj0njMPNMLJJ%j%K%Jj%%j%%jjj%mj1
-493b0j2rmNJ4J2NK%J%mopol%MPPKJJ%jjLMK%J%%k%J%%%KJ%Jj%jjjJJj%kkjJJJJJJJJJkkl
-426e%%%JJ%jk%%jKJjklk%JKJKK%%JJ%%kjjlmlj0n1r0MR2N0J1LKlqo%j1j1J0Jj4jJ1ORJ1O
-367eKL%jkj%J%%%%jJjjK%jjk%KJ%jJjj4l5k0K4K4QOM%kKLjnooolJLNPMKKK%%JJJ%jjjj%K
-301eJJ%%j%%mk0p5r4L4R7M5QjkKL%lmlnnjLKLK%knk9j16j77j0J66J12L2QJjJMNML%j2n5j03
-249a96j6R9P0K0NKkjKK%jKLKKJjlkjKJkj0j7j5lRJ2Qpm7o4J7O7L3QJ%%Kj%JJ%jlpprrjMK
-193d8KJLPQPLLLJj%J%j%J%%%jloj1j4pj1k0MK7K0PNKKJ%JJKk%LKlkJKJ%jkj%j%KJ%mmljJ
-129b2%jj7o0q1l1M4Q0M9J5NLKklkjkpoKOLJ%kj%%JJkkKNM%kjKNLjmj7n4p7l1M1Q0M9J3J%
-75a2KL%%j%%%%%%J%K%ljJJJ%J%J%%JKjlkKJ%%%jJj%%%%KKKjjjjj%K%jjJ%%%jk%KK%jjjj%
-4f%JJJJj%Jkkkjnk2l5j6J8L4K2NJ%%%KKJjkjJ%%JJ%%%JJ%J%%jJ%%lkjJK%%%%%jJK%%j%%J
62a%J%%jkjj%%%J%jjJJJ%J%J%jjJJj%%jjjjJ%%%J%k%KK%%kjKJ%%jJ%%kkj%JKJJjk%KJ%J%j
135b%k%J%jK%jJ%%%%JJjjj%JKjkJJJ%%%jj%%%J%J%%j%J%jk%%%jJKjjJ%KJJkjlJJ%k%K%%%%
207b%%jjJKJ%j%%j%K%jkkjJKJ%j%%JJJ%jk%J%%JjjJK%%j%%%%%j%jjjjJKjJL%%%%%jjkjKK%
279a%J%j%%%jjjJjjJJ%j%J%jjj%JKJ%j%KJk%%%JJj%j%%%%jkjKLjkjJJ%%jjJJ%j%JK%k%%%J
351b%jJK%j%%j%%J%%%kjJ%jKK%%klkKKJ%%J%k%J%JJ%jJ%%%j%jjJK%jjj%Jjj%JK%k%JJ%jj%
423cJ%jKJ%kjj%K%%%jJJJjj%j%%jJ%%jk%KKJ%k%J%jk%MLk%%j%%%J%%%%jj%%%JJ%%kJJ%%kJ
495aJkmJLJJjjj%%%JK%%jjj%K%ljJK%%%jk%K%%J%jkJKJl%J%jjJJJ%J%jk%jJK%J%Jjj%%JJ%
567@%jjJ%j%%%J%%%Jkl%JjJKj%%Jkj%J%%K%jj%JKJ%%jjj%%%JJj%K%%%Jjjj%%%j%%JJ%j%%J
639aJJj%k%J%%%kjJ%%%%JJ%J%%jJjJ%Jj%jjjKJj%%%%J%%%%kj%%%%JKkjJ%JJ%jkjJJ%%%j%J
711bJJ%%jJ%%lkJJ%%KJ%%kl%KJ%%J%j%j%JJ%kJ%j%JJ%jk%KJ%jj%JJJJj%%%%%%j%J%%jj%%J
783a%jjJK%j%J%jk%J%%jjJj%JJ%j%JJ%J%%%jkj%KJJ%jl%J%%%%J%Jjj%J%K%kkJL%kj%jJ%KJ
855@%kjJK%%jj%%%k%LJ%%%%%%j%j%J%Jkj%JJ%%JkjK%kj%JJJJ%%jjjK%j%J%kkKJJ%j%JJjj%
927bJj%%Jj%J%kJJJ%%%k%Jj%JJ%%%%%%%j%%j%jjJJK%jJ%%jjJK%jkJJ%%j%%%Jjj%J%jj%%%J
999bJj%jjjJJ%jJ%%%j%JJj%JJjJJ%%%k%K%%jJjjj%%%%%JJjj%J%kJ%JJjj%%J%J%lj%JJJJ%j
1071b%%%JJJj%%%%%%lkJKKjj%%JJ%%%%%%%j%JkkJJ%jJ%%JJj%J%%%kjj%JKJ%%jJ%j%J%j%%%
1142ajj%KJk%K%%jkjJL%J%jjJjj%J%%%%jJJjjjJJ%%jjJKJjjjJJJ%j%%%%%j%J%%%jJJJjjj%
1213aJ%%jjjJ%%JJjjJ%J%%%j
1233a
##PAGE=	F1=12018.451048482971601
##FIRST=	12655.339635440002894,	12655.339635440002894,	-0.0082876104861497879028
##DATATABLE=	(F2++(Y..Y)), PROFILE
-2861c%JJ%j%J%%%J%jJ%%%%%jjJJ%%%%%%%%%%j%%%JjjJJj%J%%%%%%%J%j%kkkJLK%%%Kjjj%
-2791a%Jjj%J%j%%jJKJjj%%jJJ%%%%%kj%%KJj%j%j%JJJJ%j%KjjjjjKJ%%Jj%j%%jJKjkjJJJ
-2721@%%%%%%j%J%KJjjjjJ%jkj%JJ%%K%jjKjj%%jjJJK%%%%%%jj%%%J%J%jjJJ%jkjJL%j%%j
-2651bkJJj%JK%Jj%j%Jj%JJjjj%%JJKj%j%%k%K%k%%Jj%JJj%j%%KJjkk%LJj%j%JJj%klJMJ%
-2581@%j%JJjkjJ%%jKJK%%kk%J%kjJL%%j%J%%%%jjkjjJ%JJK%jkJJ%J%jjjKJ%%%%k%%JJ%kj
-2511d%%%JJKJj%%j%Jj%%%jjj%JK%JJj%jJ%%jl%JJ%k%Jj%KJ%jJjj%JJ%jj%KJ%J%j%%%jjJ%
-2441a%kjJKJ%jj%J%%%jKJ%j%jjj%JJJjkjJK%J%%%jJ%%l%JJ%j%J%jJJjk%%%j%%j%JK%%kkK
-2371dKKJ%jj%jjJ%%k%JJ%%%Jj%%K%%j%%lk%JJJK%%%%jj%%%j%LJ%kjL%%%%k%KJjl%K%jJ%%
-2301a%j%%JJ%kjjJJKJjljJJJJ%jjj%j%JKJj%%kjJ%%%%%%J%j%J%j%%%j%KKJjkK%jjJ%kJKJ
-2231Aj%%%jj%jk%%JJJJJ%kk%JjkKLJk%%%J%%jkjJKKklj%J%K%kj%KKJ%j%JJk%%%%%%%k%J%
-2161c%J%kJK%k%J%%%%JJ%klJ%%j%K%JJ%%jj%%%%%%J%JJkk%JJ%J%%kjJJk%%LJjljJKJ%jkk
-2091fKJlj%JLJ%j%%%%j%Jj%Jjk%J%%JKjj%J%jJJ%j%jjjK%%%KJkljKJj%j%JKJJJJjjl%KKk
-2021bk%J%KJ%jkjJ%%jLJ%kjJJjkJ%%J%%j%jj%J%jJL%kj%%kKM%jkj%%j%KK%%Jkl%JJKJjkk
-1951eJK%j%%%jkj%JLJkk%%JJJj%JKJjjk%%K%k%%%%%jJJJjjjJJ%%%jj%%%J%j%JK%k%%J%%j
-1881djJJ%%%kj%J%JJjk%%%jJKJj%%JJ%jk%%JJ%%J%%JjjjJJkjKKkjk%%KJ%%j%%JJ%%%J%jj
-1811cj%JJ%%%jJJjj%J%jj%jJJjjjjJKJjjjJK%jkJLJklJJ%j%%JK%JJjkjj%JJ%J%j%JjjJjj
-1741ek%JJJJ%JK%%kkjJ%%%kJK%J%%jjJJ%J%j%jjj%%JK%%jkkKJjJ%%JJJJ%%kjk%J%jJJ%jJ
-1671c%jk%%JJ%JJjjjkJMKjl%JJJJjlkjJJJj%%JKj%JJkjJ%%kj%%%JJjJJ%kkkKKJkj%JJKJj
-1601cj%J%%kj%KJ%jjJJ%kkkJLK%kkk%JLKJj%%jJ%jj%jj%JKJJk%j%KjjJJ%%jjjKKKjljJJ%
-1531c%Jjjjj%%jJK%%j%%%JJj%j%J%jk%KKjK%kkKJkk%JK%jJ%j%KjkJJ%jjK%Jjj%Jj%%JJ%j
-1461d%JKJkljjJK%j%%Jjj%JKJjj%J%j%%KKjjjJ%kk%%%%%KJj%JJjllJLK%kl%KKJJ%%%%kj%
-1391e%kk%JJ%JK%jj%k%KJJ%jjJ%JKJJkl%j%K%j%j%Jj%J%%j%JJ%jk%JKjkjKJL%k%jj%J%%j
-1321fKJ%j%Jjj%kkJL%j%jjjkJLK%%j%KJ%JJjjJjj%kjJKJJ%j%%k%J%j%JJJ%jJJ%jkk%J%%J
-1251dJ%jj%jJJ%j%JJ%kjJLKjljJ%kj%JJjj%J%K%J%k%J%jjJ%J%%%Kjjj%j%%JJ%JJj%%Jkk%
-1181fJJ%%%%jJJ%%jkjJJjj%JJj%%%K%kjjJJjlJKJJJJkkJJjj%KKJkj%JJjk%K%jjJJ%jJK%l
-1111ej%%%j%%KJjk%jJJJJJkk%K%j%%j%j%JJJ%%jlj2k2mJ8J4OM%k%KJjjjkJJ%KJJjkjkKLj
-1045ekjkj%J%JK%jj%Jj%JJLJ%kjj%jkJKK%jkJJJ%%j%%Jjj%jjJ%KJJ%j%J%%jj%%%J%%jj%%
-975gj%%%J%%%%JJjnrq%olPNkMRNKKJ%jJjjj%%Jj%Jjjj%JJjJK%kjjJ%%KJ%J%kj%%%%JJ%jk
-904hjKLJ%%jJJjj%jj%%kJK%%%J%J%kkk%KJJ%j%Jj%J%%jjjjJK%%%%pj4nPjJJ2P%%%jjJJJj
-835fkj%K%%kpj4j5%J0LPRMKL%%jkjJ%J%lqpkKJjJOPLJJ%JJjJJ%jjjjJJ%%%k%%%J%%%JJjJ
-767fJJkjJ%j%JJ%%K%%jjjJ%jjJJjj%%JK%kjJj%%%jjJJJK%ljKJ%J%kjJKjj%K%jjjjJjjJJJ
-696f%jjj%J%mj3j3klNJ7J0LKJ%kJK%%kjkllmnkljMMPPLJjj%k%JJ%%k%K%jkjJJJJJkkJJ%l
-629a0lkjJMK%J%KKjkJKjj%jK%ljKKJjk%J%J%%%jk%%%%%%KJJJ%jjjj%jjKJ%jJK%%%jjj%j%
-559hJ%%%jJjJKJkl%%%kkJKJ%J%J%%JJjl%JLLjlknrojNPMMLK%jljJJKjjjjJL%kjKlrj1omM
-489c5RQKKJK%lmoml%NPNK%%Jj%JKK%%jk%JJJ%jKKJJjjjJ%%jk%%kJKJ%%%%%JKJkkkjjJ%jk
-419a1%KJ%JJjkkljJLK%%%%jKKJjj%jklrm1o8LO9L8PKKjj2j1kj0pJ5OrLJ1MNPMJJkjj%JJJ
-358f%%jj%JjJ%jj%J%%j%Jlk3n1k2M0L6J1OLKJJKlpqj0rlJLNJ0QMKLLjjJK%jjk%%%%%%J%%
-295h%kj2m0n2J7N4K5LjjK%mppopmMJ1ONMJJlk1q5j34j7J16Q1K2LlmmOJ5J0OLnk8n1qN2L6
-246c1J1L%lkJKkkLMKK%jj%JK%lj1j8j4mNRMj6q6j15L4J23O0J4K%JMKjJJklqj4j6j7j4KJ2
-194g9QQQQRJ0OMKLKjj%j%jk%J%kkkmoknj0LJ3QLK%kk%J%oqOJ2OjjJ%%KJkjjj%kjknm%KLM
-128b1Kql3m4j6K3M2K5QJ%koonJKjJMPNKjkjJ%llqpJPOJlJNOKK%rl3m7j8K5M6K8QKjjKJKj
-70a1%J%%jjJKJ%j%JJ%jJJJkkJK%kJ%jj%JJJ%j%j%L%%jJ%%jjJ%J%%j%jkl%KJjj%JJJjjJ%J
0hJ%%%jlmj4m2o2k6L2O2L9J2K%j%KLKjjj%%%JJ%JJJJk%Jjj%%jkk%JK%JJJk%J%jjJ%KJ%Jjj
66e%j%%kjJJJ%%%J%jj%%%%%%K%%j%JjjjJJ%%jk%LJ%j%%J%%J%%jjjkjJKK%kkj%JJJJ%J%jjJ
139f%kK%k%KKJJ%j%j%%Jjjj%JK%jlkJK%JJJJjl%KJ%kj%Jj%JJkk%%KJJ%kkK%kjKKJjk%JJjk
211hJKjjKJ%%jJ%%jkjJKJj%%%%j%%JJjjJ%%%JKjjj%JKJ%jjlj%jkjK%KMJ%jjjj%j%KJ%%%jj
283f%j%J%%J%%%K%jj%jj%%%KK%jjjKJjjjj%KK%%J%j%jkjJJjkkKKJjjj%K%jKJJjkk%%J%%JK
355d%%%jj%%Jj%%j%KjjKJj%%kjJ%%j%%KJ%%J%%j%K%%j%jkj%KKJjj%KkjJ%JJ%j%%%j%j%%%K
427dKjjj%%%%%%j%LJjk%%kJJ%kJjjJKJJjkJKJ%jjKKjkjjJ%j%J%%JjlkKJ%%%%jK%JJ%%%kkJ
499fK%%jj%%J%J%JJkkj%J%jjJK%%j%%%%jJ%JJj%%jjjKJjjJJjj%K%jj%JjJKJkj%K%kJJ%j%J
571dJ%jkjKJkk%KJJjkLKlkJJjj%JJJ%k%%k%KKK%kj%%jj%%jJMKkj%%j%%J%%%kj%%KJ%JJJkk
643ek%K%jj%jJJ%%%JJ%JKjkj%JJ%k%%%J%J%JJ%jj%%j%%JjjJj%Kjj%%J%jj%JJ%k%K%%jJ%%J
715c%%%%%kJJjjjjKLJlkjJJKJ%kj%j%KJ%JJlkKK%kl%KJ%%kJKJJ%%%%j%j%JjjJ%jjjJ%JJ%J
787bJjjJ%%j%%j%%j%JjkJJJjj%KJ%%J%jjk%KJ%%%j%%j%%JKj%J%jjk%JjjKK%kjj%JJJ%jj%L
859cKjk%j%jJJ%%%JjJJ%kjjJ%J%jJjjjJJ%J%%jJ%kjJKK%J%%kk%%%%JKjj%%j%%jjJKjJLjk%
931djjJJJj%%JJjjJK%jjJ%%%jj%Jjj%%jJ%%%j%KJJKjkjJ%%jJ%%%%Jj%KJjk%Jkk%K%%J%jJ%
1003ckkJ%%%JJjk%%%%KJKJjk%KJ%kj%%%JJ%lj%KJjj%K%jjJ%%j%J%%%kjJKKJjlkjKLKjk%JJ
1074bjjJ%%JJ%j%jj%%%k%MJjJJk%J%kjjKJkl%J%JJjJKJJ%%jjJjkj%%%JJ%%%%%%Jjj%%%%%J
1145cL%%ljJ%jjjJLJ%J%%j%j%%%j%%jJ%%jjJ%%%Jj%K%%j%KJjkjJ%JJ%%j%JJ%j%J%%%jjJ%j
1216bjj%JJj%J%%%%JJjjj
1233c
##PAGE=	F1=11947.685649932191154
##FIRST=	12655.339635440002894,	12655.339635440002894,	0.01202189270406961441
##DATATABLE=	(F2++(Y..Y)), PROFILE
-2861@JjjJ%%%J%%jjjJJ%Jj%%%kJJ%jJJ%j%%%%k%J%jjJJ%%%%J%JJjj%J%jjl%KK%Jj%JJkj%
-2791a%%jjJJJ%kj%JJJ%%%jj%J%J%%k%%%JJ%%%kJJ%%jjJj%K%%%%%jJ%%%KkjjJ%%KKjk%%j%
-2721a%%%J%%%%j%KK%jk%%%kk%JJjJ%J%kjKJJ%%%j%%%%j%JJ%%%%%%%%%%%j%%JklJKK%%%%%
-2651@%k%j%%JJJ%%%%%%%J%jkJjjKJ%%%%%Jj%%%%j%%%%J%jk%J%KJ%j%%%j%J%%%%%jkjKKJj
-2581@j%%JKjkkjJJ%JJJ%%j%%%%%%%%%k%JJKj%%jjj%%J%%J%%jkKJJjjkjJJJ%J%%kkjJJJ%j
-2511c%%%%JKJjk%%JJjjK%%jj%JJ%%%%k%JJ%%ljLJ%k%kjJKK%%%%k%K%%%jkJJ%%%%J%J%j%J
-2441AjkjJK%jj%Jj%K%%%KkkJ%j%jJ%%jk%KK%J%%%jJ%jjJ%%%jJJkjJJ%kJJ%j%%l%LJjj%JJ
-2371aJK%%%kkjJJjj%%KJJ%j%Jjj%Jj%%jj%K%%J%%jjjjJJ%%jJ%%jJ%KJj%%j%J%jkkK%KJ%%
-2301@kjK%%J%%%%jjJKJk%j%J%j%%j%%j%JJ%%J%kjjJJ%%%JJkjJ%jJ%%J%%JJj%%%%%jjkJLJ
-2231Aj%j%%%%jjjjJKJKJjjk%J%kJK%%jjJ%J%%jkjJKJjkjJ%J%j%J%%%J%%%%%j%J%J%%jJJ%
-2161Aj%jj%%%jJK%%%jjJ%%jJ%J%j%J%%j%%%jj%K%%JJ%%jjkjKJ%%%j%Kjk%JK%jk%%j%JK%j
-2091b%JkkKK%%%%%%J%%j%%J%%kj%%KJjjj%J%j%J%%j%%%%J%JJ%%jjj%%%%jJKJ%%JJjjjJjk
-2021cjJJJJ%%jjjJ%j%KJ%j%%%%j%%j%J%j%%J%%%jJK%%kj%JJJ%kj%J%k%JJjJK%kj%JJjjJJ
-1951a%J%jjJJkjJj%L%jkjJJJ%j%%K%%kj%JKjj%J%%j%KJjjlJKJ%%j%jjj%K%j%%J%jJ%%%Jj
-1881bjKJ%j%%%k%J%jjjJJ%jJ%%%jjKJ%%%j%%JJj%JJ%jl%JKJj%J%%l%KJ%%jkjjJKKJ%%jk%
-1811b%%JJ%%jjJkkJJJJ%%%%%jl%J%kJJJ%JJ%j%%K%%kljLJ%JjJJ%%%jjJJ%%j%KJkj%J%%%k
-1741bjjJJ%%JJ%%%j%k%J%j%KJkj%jj%K%%JJ%J%kjJJJ%%jjk%%JK%%%JJj%%Jjlj%%%jKJ%%j
-1671c%J%%J%%j%J%jjjJKJ%k%J%J%%l%KJ%%%%k%%jJ%jjJJK%jjjj%JJk%LJkk%K%j%Jj%%Kjk
-1601djJK%jjjJKKjj%%%J%klj%JLJJjl%J%%KJ%%%J%j%%kjJKJjjjj%KKjk%%jJ%%jKK%kj%%J
-1531b%%jJ%k%%JJ%%%%%jJJkjJJJ%%j%J%J%%%%k%Jjk%JK%j%jjjJJ%jJJ%Jj%JjJ%%j%%%K%j
-1461aj%KKkkjjJKjj%jjJJj%KJkjKK%j%JJ%jjJjjj%%%JJJJjl%KJ%kkjKK%kkjJ%KJJJ%jl%J
-1391cKjj%J%j%Jj%%Jkj%JJJjk%JJ%JJ%kj%%JJ%jj%j%JKKjkJ%%%%jk%KJj%jjLKjj%k%LJ%j
-1321aJ%jkJK%%klkJLJ%jkj%%JJLJ%lkJK%JJjj%jJKjjjJJ%j%%%%j%jJJK%%jjK%%jjj%%%%J
-1251b%j%jJ%JJ%j%JJjk%%%JJj%jjJJ%%jjJ%%%%JJj%%JJjjjJKjk%K%j%%%%%K%j%%j%%%j%J
-1181bJJ%%jljJM%jjkJJkl%LL%j%%jK%jk%%Jjl%JJJK%jj%%%%JJJ%jjj%%%%KJ%k%J%jkJK%j
-1111cJjjJJJ%%jjj%jJJJ%j%%%%%%%%jj%JJJ%jkkmk1l5mL4K2PLJj%J%JJ%kj%jJL%kjJ%JJj
-1045cjJjl%JJKJ%j%jjjj%JKK%jj%JjkKL%jkj%J%%%%JKJjjj%j%%%JJjJJ%l%J%j%JJ%kjjJ%
-975e%jJ%%%%JJ%jkmnnJlmLLjMPKJKJ%JJ%kjJJJjjJ%kjK%kkJLJkjJ%%JJ%j%JjjkjJKLJ%jj
-904ck%KJ%%%%JJ%%kj%jk%KJ%%J%K%jjjj%JK%kj%jjJKJk%%j%KJ%j%oj5qPmlJ4J2L%kk%KLJ
-836alkjJKKjmj0k2k6%J7OJ0J4PMK%k%jjJJJ%nj0j0jK%%JPQOLJ%%JjJJjj%kk%LJj%%%j%%J
-773e%JjjJJK%kk%jJJJJjjKJ%jjjJLJj%jjjjJK%jj%Jjk%Jj%JJ%J%k%K%JJ%jj%%jjj%J%J%j
-702e%%%JJ%%%%jkJjnj5j5knMK1J3MKJjjKK%jjj%llprlojNOJ1QL%%jjkjJJKJ%k%JJ%k%%JJ
-636cjk%L%jllk%JJLKJ%JJ%kJJ%jjjJj%%KKjjj%JJ%Kjj%%jjjj%%JKj%jjJJJJj%jJ%j%%jjK
-565dK%jk%K%%jkjJKKKjkkjjj%%J%%kJK%j%LKjk%J%JKlmqj1p%PJ1OKJK%jjJKJJjkjkJJ%%%
-496f%mpj0olMJ0RLJJKjlprom%NQPNKJJj%JJJjj%JJ%J%%jKKj%JjjJJjjj%jjJ%%jJKJjjKJ%
-427a%jjkjjjj%%JK%j%JjkjJKK%j%%kKLj%%jlmkol7o0OO0L4RL%lj1j2nj7j0J8Nj6KJ5NRJ4
-368a1PJ%kj%jjKJ%%%j%J%%JJ%jk%J%%%mk5n7k5M4L9J1POKJKJ%mopnk%%JNNLKLMjkJKJ%j%
-304dJJkj%%jj%jlk0p9r9L4J03M7J0JJL%mlmorp%PLLLJKJk0p8j18nJ10P7K0KnnoJPNLJj2n5
-250a01j01j3J01P0K0OK%%JKjkJLJ%%lkJKMJlqj3q%MPLj4p5j02K4J02N2J2JJJKK%KL%jmqj2
-198d0j4j2kLjjNRJ0J0QNLNL%%J%%%kjjknlmj1j5loj2PK2J7RN%jJJ%kj2j5PJ5N%jKJ%JJKK
-140f%jjjjlpplj%J%j1m5o2k0L7O4L6J2NJloomjlomJPPLKJJK%j%jkJK%kk%MNLJkj3m1n8k1
-81a49L3N8L4J2M%kJJJjj%kjJJLKk%JJJJjj%J%kjJ%%JK%kjjKK%jJjkjJ%j%KK%%%%JJkj%%%
-15djjk%JjjJKKjjkJJMJkk%Jknj3l9n9k7K8N9L7J0LJKJ%JJ%%%%%%%%%%KK%jjjJ%jjJ%%%%j
48f%%LJj%%%kkjJKKJJj%%%%%kj%JJJJJ%jjjjjJ%j%J%%jjJJ%k%KJ%%%%%jkJK%%jJ%%j%jJJj
121d%%Jjkk%JJJ%%%JK%JjjlJ%k%JLKJk%JJj%jj%%%JJjkkjJJJ%JKJjkj%JJjjJJ%%%jkjj%J%
193fJ%%JJj%%JKJkkj%%j%JJJj%%JJj%J%kj%KK%%jjJ%jk%LJjjJJkJK%kjjjKL%%J%kk%%kjJJ
265dJK%%JjkjjjJJJJ%jjjJ%jJJ%K%%j%jj%J%JJ%jJJ%kj%L%%kkj%JK%JJ%jkjJJ%%%j%%%%%J
337bJ%jj%%JJ%jj%%%jjKJjj%JJKj%jk%JJ%j%J%kJK%kjjjJjjKJ%JJ%j%jJJjkj%JK%j%JJjJJ
409a%j%J%%jJ%%jjJjjJJJJ%jkj%%J%%%JJ%jk%j%KK%kkk%%LK%%k%KK%%%%%jl%%%Jjk%KK%kk
481fjKJj%%JJ%jJJJjjj%JJJjjj%jKJ%JJ%lk%J%KJjj%%jjjJJjjJKJ%%jj%kjKKJJJjkk%JK%j
553cj%%%JKjjkJ%k%KKjkJKJj%%%%kkJKKjljLKljLJj%%%K%jjJjj%JK%jkj%%%j%%jJKJj%jJK
625ajj%J%%j%JJ%jj%%%%%%jJ%kj%%JK%%KJ%l%L%lkKKJkk%JJJ%%j%JJ%kj%%%JJ%j%%%JjjjJ
697c%JjjJKJjl%JKJjk%%%Jj%J%j%KjjkjKK%J%j%JjJj%%jj%KJJ%%kjJ%JJkjj%J%jJKJk%KJj
769@k%%%%%%J%lk%JKK%J%%%j%%%%J%j%J%j%k%%%JJj%JJ%jj%JJjJ%jl%JJJ%%j%JJ%jj%%%j%
841c%j%KJjjj%JJJ%jjj%JJj%J%%kJKjkjKJJJjjkkJJKjj%Kjk%LJjjkjLKjj%JJ%%j%J%jj%KJ
913@%%%jjj%jk%LKjjKJkkj%KK%k%j%K%JJJj%%jk%LjkKJjk%%kJJ%JjkJJJJJ%jjjjJKjj%%J%
985b%K%jjKjlkJK%jKKjJjj%Jjj%K%%jj%j%JJJJ%k%Jj%J%jjKJ%jkkjJK%j%JJ%jJJ%%J%%%%k
1057blJJKJ%jl%%JJjjJK%jj%%JKJj%%Jj%jkl%LKJ%jl%KKjjj%%%jjj%KK%K%%%Jjj%%jjJJ%j
1128b%K%%jJ%%jjJ%jj%J%%J%kj%J%Kj%%%%JJ%j%J%j%%jj%JJj%%%%%J%jjJK%%j%Jj%%J%%jJ
1199@%%j%JJj%%%%J%j%%%%j%Jj%J%%%%j%J%%%
1233@
##PAGE=	F1=11876.920251381408889
##FIRST=	12655.339635440002894,	12655.339635440002894,	0.014943434856832027435
##DATATABLE=	(F2++(Y..Y)), PROFILE
-2861C%k%K%%%j%%jj%%%%%%%J%j%%%%JJjjJ%JkjJ%J%j%%J%j%%J%Jjj%%J%j%JKJjjjjJKkj%
-2791@JJjj%%JJk%%%%%%KJkkJ%%%%kJJ%%JJ%jjjJJK%lkjjKKJJ%jj%%%%%%%jJ%%jJJJ%%jj%
-2721@j%%J%JJ%k%%JK%kjJ%jjJ%%j%%%J%%jJKKjjJ%j%j%j%%%%JJk%jJ%%%%%%%%kJJK%%k%K
-2651BJjk%%%J%kjJJJK%j%jj%K%jJJjk%%%KJjj%%%j%K%j%jj%J%J%JK%jj%jj%%JJ%jJj%Jjj
-2581@jJJJ%j%%jJJjjKKjkjJj%JJ%%jj%%JJ%j%J%jjJ%%J%%%jJ%%JJjjjJKjl%J%%%j%%%%%%
-2511@%JJjjKKjkj%jJj%KJjjJJ%%%jj%%KKjj%jj%JJjjkjJKJJJj%j%%%JJ%k%J%k%%JJ%jjJK
-2441Cjk%JJ%%k%Jj%KJ%%Jjl%%J%j%%J%%j%%%J%%j%%%%%K%jjJJ%k%%%%%JJ%%Jjj%Jjj%%JK
-2371CKJ%jjjk%J%k%%JJ%J%jJ%jk%J%j%%JK%jk%J%%j%%%%%JK%kj%%JJJ%j%%%jJ%jj%J%JJJ
-2301Djk%J%j%%JJjkJKKkjJ%%kj%LJjkjJj%%%KKjkj%K%j%%KjjJ%j%%%%Jj%%%Jjj%%%%%JK%
-2231Ckj%J%j%%%%%JJ%JJ%jj%JJkjJ%jj%KKj%Jjkj%JJKjk%%J%%k%%%%JJ%jj%%%JJJJjkKJ%
-2161Dj%j%j%%j%JK%jjjJj%JLJ%kkJJJ%k%Jjj%jKKJJ%%j%jkk%JJj%%JJjj%%J%jjJ%jjJLKj
-2091D%%kkLKkk%J%jjJJj%%%J%j%%j%JJ%j%%%J%j%j%JKjkKJjkJ%%J%%%%J%J%%kjJ%jJJ%jk
-2021@%%JJj%%j%%J%j%JJjjJJJ%l%Jj%%%KJj%%%%jjJK%jjJ%jj%J%%Jjj%j%%JKJkj%JJ%j%J
-1951B%%jJ%%jj%JjJKJlj%JJ%JJj%%JJjljJJ%JJ%%kk%KK%kjJJ%jj%J%%k%JJjj%KJjjJ%jj%
-1881@%KKjjjKJkj%%jkJJL%%%j%%%%jj%%KJkj%%JJjj%%j%JKKJjjJJj%J%kk%%%j%%LJJ%jkj
-1811A%%jKJ%%%jkj%J%JK%%%%jk%J%jKKJjjj%%K%J%%kl%%KJ%%%J%%jj%JJjJ%%JK%kkj%%J%
-1741Cj%Jj%%J%kj%JJ%JKjl%K%kj%%%JJ%j%JJJ%jj%K%jJjj%%j%J%JKJ%jk%J%jjj%JjJ%J%k
-1671AjJKL%jjk%%%jjJ%%%Jjj%JJjj%JK%%J%%jk%J%jjJ%JKKjjjj%%jj%JJj%%Kj%J%%J%j%k
-1601Aj%Jj%%%KJjj%KJjjJ%%jj%JJKjkjjJJK%j%JJj%J%kkj%%JJJ%jJJ%lj%%KKj%Jjj%j%%K
-1531CJjjJ%jk%KKj%JJkkJ%j%jJKJ%J%%%%jkJKkjj%%JJ%jj%JJjj%J%%JJ%jkJ%KJj%jjjJK%
-1461Dj%KJkl%J%Kjj%J%kJ%Jj%jjKKj%%J%j%JKklJJ%%%JJ%jJJJjkj%%JJjjkjJJ%%JKJjk%j
-1391BJJj%%j%JJ%%%jjjj%%%JjJKJjjjJJjj%%J%%JJ%j%%JjjJ%%j%JJ%%%jJkkJJJJ%j%K%jj
-1321C%%kjKJJjjjjJJ%%jj%JJ%JJKjlkJKJ%j%%k%JJj%J%J%k%j%Jjj%KK%kjJjj%JJj%JJ%JJ
-1251Ej%%jJ%%Jjj%jj%%JJJjJ%jj%L%jkjJJJ%%j%%j%%JKKjjj%%jj%jJ%%%%%Jjj%%J%%%%%J
-1181CJJj%jjkKLK%kkJJkl%KJJ%%J%jJ%jj%Jjj%j%j%JJJj%j%JJJ%k%%%jj%KKkj%KJjjk%%%
-1111@K%%%JJJjj%jjJLJ%kkj%JJJj%J%l%JJ%j%%jlj5k3JK3J5L%jJjj%KKJkj%jJKJk%j%%J%
-1045Cj%kj%J%JJJJ%kkj%J%%JJ%%j%%jJJjj%JJj%j%JKKjk%%%k%JJJ%j%Jjk%K%%jJ%%jjJKJ
-975DkkJ%j%%L%jjkmpo%mnMLJQPKK%J%j%JJ%%jj%%Jj%%K%kkKJJjJjjJJ%k%KJ%jkjJJJK%%j
-904Cl%J%JJj%JK%jj%%kjJKJjj%JJ%%j%JjjJJjjjjJKJjjj%j%KJ%J%mqoMllQPKJkj%JK%%j%
-833Aj%J%jnj4k0mJ1NPJ2PJJjjj%JJ%J%lrqjK%j%NRN%J%j%KJ%%j%kjjK%%%%j%%J%%%J%%JJ
-766C%jk%%KJjjj%%%JJ%%%JJ%jjJ%%J%%jj%JJkk%%%%%%%%J%%J%%Jj%JJjjkjJJJJj%J%j%%%
-695BJ%%kj%mrrjkMJ4PJJ%jjKJjj%%JjjmnlmkKNRM%k%J%kjJKK%%j%%%%%J%j%JjjJJjk%%%j
-625ajKKKj%J%kjJjjJjj%JJJJj%J%%LJjk%%j%jjj%%%%JJjJ%jKJ%%%kj%K%kjJK%%j%JJkjk%
-554aJ%K%%%jjjjJJ%%%jJJ%j%%Jjj%J%jKKkmqn%MPMjJ%jkKKJJ%%jj%%%JJ%lpj0j0pnMJ5J1
-487a0NJ%K%llnmk%LMOLjJJk%LJJj%JK%j%JJjKJjjJ%kj%%Jjjj%%%%J%KKjkjj%JL%k%jj%%%
-417@JJ%k%%kkj%LJjjKJJLjj%Jkklkj1n7r2OR1N1J5L%%monj2rJ3Mj2kRMPJ0MK%kj%kjJLJj
-356Aj%%J%%JJjklJJJ%%kj3l3j5K7K3OLM%%%%kmqqpkLLMOPNL%Jj%K%%%k%JJ%%Jjj%%jkj5n6
-291g3p1K3P2L4OljMKlnmmlkLPNKJjknl1j20j88j9J71J21L1MJ%JOJ1OLJpl9p5j3P1N2J6LJ
-243a1jkJLJ%KLKJ%kk%KJ%mj3k0j5kRJ2Ron5p4K0P7L8J0K%%%%%KLjloj1j4j2pNRNKOROOMJ
-186a0KKJJj%J%J%jj%jknj0j0nqj7KK1J7J0LkkJJLKnoNRM%k%j%jlk%L%%%%klmj%JJ%j5n1p1
-124a51k7L8O9M1J3N%jkmjKJkl%MLJ%klkl%JlnJNN%%LNOK%mj7n2p2k6M1P0M2J3MJJJ%jJJ%
-68akjLJ%jk%L%%%%%kjJKJ%j%%JK%jkJK%j%%jjJ%jJ%%%JJ%j%jj%JKJjl%%%%%JJ%%%JJJ%lj
3A%%kknk3l6j8J6L6K3NKKJ%%JJjj%jjJKJkjJKJ%%j%JjjJK%jjjj%K%j%JJjj%%%J%J%%%j%K%
71Dkjj%KKj%J%jj%JJ%k%jj%%%Jj%%KK%%J%klkJLJjJjkjJ%JJJ%%jj%jj%JK%j%jKJJKjlkJJj
144Aj%JK%%JJjj%j%%jjKJjjJJjj%%JJ%%%jj%KJ%JJ%kk%%%j%%%%%JJ%%%Jj%Jj%%jj%%K%JJj
216Dl%%%%LJ%j%%j%JjJJjk%%%%J%J%%%JjkJjkJJ%%KLjjjjjj%%%J%JJ%%jkjJJJjJ%jjJJ%%J
288D%k%JJjjk%J%KKjj%%%jj%KKJ%ljjjJKJ%JjkjJJJ%J%jljKK%Jjjjj%KJ%j%%jjJ%K%jj%%K
360DJ%%%j%J%k%JK%kjJjl%%%J%j%J%%%%KK%jjjk%JKJ%kk%J%j%JJ%JjjjJJ%k%JJ%%JJJ%jlj
432@JJJj%JJ%%%kjjJK%jjjk%JJK%jJ%jJ%%%j%%j%%J%j%%K%jj%JJ%%jjJK%%JjkJJ%%JJ%%%j
504DjkJ%%JK%mjJJKKJjjjj%kk%J%%%K%jJJ%jk%JJKJJjj%k%%JkjJKj%J%jjjJj%JKjj%%%J%%
576BK%%j%J%kk%J%k%KKJjjj%J%K%k%K%Jjjjjj%%%%%jJ%JJJj%%jj%K%%%J%%jjj%%%%JJj%J%
648Bjj%JK%%%Kjj%J%kjJJ%jj%JJ%jJ%jj%%%JJ%jjJj%JJ%j%%%J%%%k%J%jj%%KK%k%%%jj%%K
720BJJjjj%JJjkJ%%K%k%%JJ%k%JK%%k%%j%JKJjlj%K%%Jjj%KJjjJ%%kj%KKjkj%KJkjKKkk%%
792@KJ%kjKLjlk%JJjJKJj%JJkkjKL%J%kkjK%%%J%%%Jjjkj%%KJ%kjJJk%%%JJ%JjkjJ%Jj%%%
864@Jj%J%j%%LJj%Jjkj%K%%%jj%%KK%lj%K%%Jj%J%jk%JJJjJK%%JkjkJ%kkJKJjjK%jj%%JJj
936A%Jk%%KL%jl%K%k%JjJKKjkjk%%J%J%k%%JK%KJjkkj%Jj%J%j%%%%%K%jjJj%jJL%%JjjJ%k
1008Aj%KJK%kjjj%JK%j%jjkKJ%JJJj%jkl%JK%%JJ%k%JjJKJ%%kk%%JJJjjj%J%j%%JJ%J%jjJ
1079BJjjJJJjk%%jjjJKKkj%%KJ%jjj%%%%%%JJKjjJ%l%%Kj%%Jj%JJJjjJJjk%Jk%JjJ%j%%%%
1150@JJ%%%%j%%j%%%%JJk%J%j%J%j%%%%%J%%%J%j%Jj%%JJ%%%j%%jjJJJk%%%JJj%%jJJ%jj%
1221AJ%%j%j%Jj%%J
1233A
##PAGE=	F1=11806.154852830628442
##FIRST=	12655.339635440002894,	12655.339635440002894,	-0.016204491257667541504
##DATATABLE=	(F2++(Y..Y)), PROFILE
-2861AJjjJJJjk%%%%%%j%%%%JJj%%%%Jj%%jJ%%%%JJj%%%%%jjJ%%%%jj%%JJ%KJjjj%%%Jj%%
-2791@JJ%j%%J%%%%%jj%KJlk%KJjjj%K%%%%%%%j%JJJkkj%JKJ%%jj%J%%%%j%Kjkj%KJJ%Jjj
-2721@jj%KJ%%j%%jjK%%jJ%%%%J%jjJ%JJ%jjKJj%JJk%J%jk%%%KJkj%%%%%J%%jjJ%%%JJ%jK
-2651CJ%kk%%Jjjm%LLLJkl%%KJ%j%J%jjjJKJ%kkj%JJJj%%j%%%%%%JKjkJJjkjKJJjK%jjj%l
-2581c%JKJj%%K%%%%jJK%lj%j%%%JK%%%j%%%%j%%j%JJj%jJJKJ%%kj%%KJJkl%j%JJJ%JJjjk
-2511@%JJjj%JJ%jj%%%%JJk%%JJ%jj%JJJjjJJjkj%J%%%J%%%J%Jj%%k%%JJJ%j%JJ%j%kj%%%
-2441@J%%JJJJkk%j%%%JJ%JKjjJjljJKJ%%kjJKj%jj%%JJ%j%%JJ%%%j%jJJ%%jkJJ%j%%%JjJ
-2371BJL%kkjJJ%kj%%KJj%%%%jjJKJkjJJJJkkj%J%Jj%J%jjJK%jJJ%jjj%JJ%Jj%%j%Jjk%KK
-2301D%jjjJ%JjjJJ%%%%jj%JJj%jLKjlkJJjj%%KJj%%J%%kJ%%%KJjjjj%%JjjJKjk%%J%%%%j
-2231@%jJKjj%%%K%%JjjKJjJJ%kj%j%%j%JK%%Jj%j%J%%jk%%%%Jj%Jj%J%j%%%jJJJ%JjjJj%
-2161A%%%JJ%jk%%KJ%%jJJkkKK%lj%K%%%%Jjj%J%J%%J%J%%%kj%%jj%%%J%J%%j%jJJ%j%KK%
-2091E%kk%JK%%%j%kj%K%%jj%%J%kjJLK%j%%Jj%%jj%JJ%j%Jkj%%jJKKJj%jJJ%jk%%j%JK%k
-2021Bk%J%j%J%jJ%%j%%K%%jKKll%KJ%%%JJjj%%J%jjKJ%j%jjj%J%%%j%jJ%JJ%J%%kjJ%%%J
-1951BjjJJjj%%J%%JL%kkjJj%LJ%jJJ%%mkJJKK%k%kk%JKJ%%J%%kjJJ%jk%JJ%j%JKjkJj%j%
-1881@%KK%kjKJkkJJjj%JLJkjkJLJkk%j%JJkjJJ%%jjjJJJJJKKjk%Jj%%JjjJ%%kjJJK%%%kk
-1811A%%%J%%%%%%k%J%KJJ%jkj%JJJ%J%jjj%K%%jj%j%jJLJj%jj%JKj%jJ%jjKK%%%jjkj%J%
-1741BJJj%%%%%jj%%JJJ%jk%J%%J%%%%%%%K%jj%Jj%Jjj%JKjk%%%%%JJK%j%%jj%J%%%%%%jk
-1671A%%KKjj%%J%kj%JKj%%jk%JJ%j%KJkJ%j%%%%Jj%%jjJKJjj%%Jjjj%JJ%jJJ%%%jkJLJ%j
-1601Dk%%j%K%JjjJJ%Jjk%KKJjk%kjJKKkjJJjj%J%j%JJjkk%JJ%JJJ%j%kj%JK%kJK%jk%jJL
-1531EJlk%J%k%KK%jjJjk%JJJj%K%%%%Kjjk%%J%j%j%KJ%j%j%%%%%%%KjjJJjJK%kjj%jJJKj
-1461Dl%LjkjJLKjj%%jjjJKJjk%J%j%%%%%%KKK%lj%%jjj%JKLKjkl%KKjljJ%jJJjkJJJ%jjj
-1391A%K%jj%LK%kjjJJ%kjj%J%JJ%%%kJJ%jJ%%%KJj%%jj%j%J%J%jKJ%jkjJ%k%%JK%%Jjkj%
-1321A%KjkJJ%J%j%JJjj%jjljLJKJJ%k%J%jJJ%%%jkjJKK%%jjj%%jjJK%%j%J%kjJJ%%%JJKj
-1251Ej%%jJ%%JkjJ%%%%%LJj%%lk%L%jj%KJ%%%k%kj%KJJKJjkJ%jjl%J%%J%J%j%Jjjj%KK%j
-1181C%%%%J%j%JKKjjjjjJ%jj%JKJjl%JJJ%%jj%J%jk%%JKJjk%JK%jjJ%%kjJ%%jjKK%j%kjJ
-1111AJKJjj%JJ%jkkKLK%klk%JLJJ%J%lljJ%j%Jjqk1k7PL2J7LJ%%kjKJ%jjjJj%JL%%jj%Jk
-1045BjJj%%%jjJJKjjjjJ%KJj%J%kj%%jJ%%Jj%%K%%j%%j%JJjjjKK%jjjK%k%JKJjjj%j%JJK
-975Djkj%%J%Jjj%%kqp%nmLKJQQLJJJJ%jJK%kl%%%%%%%J%j%%KJ%jkJJJjjJKKj%jkk%%J%J%
-904BjJ%%%%%%Kj%J%%k%%JKJ%jJ%kj%%JJj%jJ%%k%JK%%%jjj%jJJK%oj5qNlkJ3J0KJk%%%JJ
-836BJJjkj%jlnj4j9%J5NOJ1NKK%jkjj%%%JlqplJJj%ORNK%k%%L%j%Jjjj%%%%%%%%jJJ%%%J
-769Bj%K%%kjJL%%ljj%JJJJ%kjJKj%KJJ%k%%jkJKjj%%%jj%J%J%JJ%%kjjJJ%%JjjJ%j%%%%j
-698@%KJ%%%kjjnj5j5%lNK1J2L%jjJJ%k%%%%jlnonpjNOJ2PJkjJJjj%KJ%JJjkjJJ%%jjJJ%j
-632BJJjjk%%j%KK%jJJJ%jk%%j%JJjj%J%JjJKJjjJjk%%%%jj%%KL%%jjJJj%JkkJKjj%%%j%J
-561BJ%%jjj%J%%j%Jjj%%%kkjKMJK%%%%%k%%JjJK%morojLRPL%Kjj%JJ%jj%jJ%%K%jjmopmk
-490b3JRQL%jjjlmnnmJOPOM%%JjjKLJJj%%jj%JJJJ%JJ%jlkjKKjkj%jJJK%%Jjkj%%%KJ%K%k
-420Clj%jK%jJJ%jj%J%%%%JLJkj%%jjj%ol1n0NN0K7OJ%jj0j4pj5pK1Qj2KJ3NOPL%J%j%kkK
-359bLJjj%J%jJ%j%jJjJ%%%mk7o4k7N0M6J4PMJJJjjmqqokJJKOPPJ%%JKJJ%%jjJK%%%jjJJj
-294Bmj6n3o7K3P0L4PjjJ%kpqqrq%J2J0NKLJkj5n9r4rQ6N8J2kmnpLJ2RNMpl5o7j2O7N2J5K
-244gJlkJJj%%LL%%%%%%KJjpj3j1lMNJk2j01j33L8J37O7J5JJLNLJKL%noj1j8k2j9jROOJ0J1
-190d6J0J2RNLLK%j%JjjlkjJ%knrj0k%oNJ4J0OKlll%Kjj1j5J1K0P%jj%J%klJLKjllmnnlKM
-129b0NKok6l9j6J9L8K6RJlmmpnjknkMJ0QMLK%kl%joqlNOJkLNNKJ%rk8l7j3K0L8K2OKK%Jj
-72cjJL%%j%J%%k%K%%%%%jjJJLj%JjjKj%%JJ%jj%J%j%J%kj%KKjkjJ%%KLjkk%Jjj%JJJ%j%%
0B%%%%%jjnj4n0p8l6L6P5M9J6OJ%%%%J%jjk%LKJl%%JK%%%j%%%JJ%k%Jj%%jj%KJj%%%%j%%j
65@JKk%LJjljjKJ%jKJj%kjJJJJjkj%%J%%JJJ%j%JjkkJLJ%jkj%JJ%jJJJk%Jjk%KJJjkj%JKJ
138DjkjJ%%j%JJ%KJjk%JJ%jkj%%%%KJk%%%K%%k%JJ%%%JKJjk%%%j%J%%%%j%JK%jjl%JK%%jk
210AJKj%Kjjkj%KLKJjjkj%jKKj%jk%jJJJj%JJjjkj%%%%KJJJ%j%Jjl%Jj%%J%%Jjj%J%K%jjj
282A%%JKJJkm%JL%j%%jjKJjkJJ%jjj%LK%j%jj%Ljjjj%%JJjjJJjj%JJk%J%k%JK%%j%%k%KLJ
354FjjJjjj%J%JJ%j%%jKJ%kjJkk%JJ%kj%JJ%jJLKJjjjj%%J%lj%%KJk%JJJ%kj%j%%j%J%%%%
426@JJK%%jJJj%kjjJLL%lk%jj%Jj%JJJKjl%%j%J%j%K%%j%J%kJKK%ljjJJJJjkJKj%Jjj%JJ%
498DKJjk%KJkk%j%JJkjJK%jj%%JjJjk%%%%JJ%kJKJjj%J%%JJJ%kk%JK%kjJjj%j%JJJjj%K%j
570Bj%%%%jKK%kjKJkkJJjjj%JJJjj%%JJjjJKjj%%%%jJ%j%kJJKKJjkj%%%%%%J%j%%%j%%%JJ
642BJ%j%J%%%%%%Jj%%%%j%%J%%j%%%%%JjkJJ%%k%JJJjj%j%JJ%kJKJjjjjJJ%%j%Jj%J%%Jj%
714B%k%jJJL%kjJJJjj%%j%%j%J%j%%JK%jj%J%J%JjjK%jjJJJ%jjj%%jj%KJ%jk%%LKkkj%Jjk
786bJK%jJ%jJjjjKL%kkJJ%%%J%j%KJ%kjJJ%j%%J%%jjjJJK%kjKjk%%KJ%kj%Jj%JJj%%Jjj%%
858@JLjkj%J%jJJj%JJ%%%JKjjjj%%jj%%%JKK%k%jj%JjjKJ%jk%%%KK%j%J%jk%Kkj%JJ%Jjk%
930@%%%%J%%%%j%JJ%JjJJ%jjjjJLJkk%j%%%%JJjjJKKjjJ%jjkJ%%JJj%%j%%%JJ%j%kjjJJK%
1002BLjljJ%j%JKJ%j%jjjJKjkJJ%jjjJJJ%JJjlj%JJJj%Jjj%%%%%%jJ%JJ%J%kj%%%%%%%%%%
1073@%KJkj%%%jJ%%%jJ%J%J%KJjkk%%KJkJ%k%JK%j%%JkJK%lkJJKJjjk%%JJj%j%JJ%jj%Kj%
1144AJjj%KjJKjk%JJ%j%J%jj%j%%%%%J%%j%jjJJ%KK%jkj%JjjJ%JJJ%k%%%%j%%%%%%JJ%%%k
1215@%JJ%j%J%%k%%%Jj%%%
1233@
##PAGE=	F1=11735.389454279846177
##FIRST=	12655.339635440002894,	12655.339635440002894,	-0.016717541962862014771
##DATATABLE=	(F2++(Y..Y)), PROFILE
-2861aJ%%%%%%%%j%J%%jjjJJ%J%jJ%%%%%jkJK%j%J%%%%Jj%jjJJ%jjj%%%JJ%J%%j%Jj%%%%%
-2791aJ%%%K%jj%%J%j%%%jjkJL%%kJJ%jJ%%%%jJ%%%%k%KjjKJJjjjj%%jJK%%%jk%%LJJ%j%j
-2721@jjJjJJ%j%%jkJ%%JJ%jJJJj%jJJ%j%Jj%%%%JjjjJJ%%%jjKL%j%kj%J%%jjJJ%Jj%%Jj%
-2651@JJkk%Jj%JkkKLLJkkjJ%%%%%%%%%%%%JJjkk%KJj%%%J%Jjj%%J%%%%%%%%%J%%%%j%%jk
-2581c%J%J%%%jJJ%%%J%%%jjj%%%JJ%%%jj%K%jj%%J%%%j%%KJj%%%%%j%J%%%%k%J%JJK%jjj
-2511@%%j%k%KJ%%%%%%J%Jkj%J%jjK%%jj%%KJ%kk%Jj%JJJj%%J%%J%jk%%JJJj%J%J%kj%jjj
-2441dJKJ%J%%j%%j%j%JJj%KK%%%ljJ%%j%%%JKj%Jj%KJjkj%%%%%%%J%j%K%jjkJJ%jJ%Jjj%
-2371aJ%%%%%%%%%j%%%JjjJJ%j%KJjjj%%J%Jj%%%jjjKJ%j%%J%%%%j%%%J%%JJ%Jjj%%jjJKj
-2301A%%j%%KJ%kj%%J%JjjkJJJ%%%Kkjj%J%%j%%JjJ%j%%jJ%J%%JJjj%%%%jjJJ%%%%%kjjKK
-2231@%%%%%k%%JKJjjJjJ%JL%lk%%Jj%k%JJ%J%%jj%KJkjj%jjJJ%KJj%%%k%%jJJJJj%%jJj%
-2161a%j%K%%%kjKJ%%%jJ%%jJJ%jkJJ%%jJ%%%%%jj%%JJJJJjjJjjjJ%jk%KJ%%kj%L%J%jJKJ
-2091DkkjJ%%J%J%J%jj%J%%kkJJjkjKK%J%j%Jjj%%%%jK%%j%%J%%%j%KJjj%%%%%%%%%jJJj%
-2021@kkJJ%JJk%K%kj%JK%%%%JjjjKKk%J%j%%%%%%%%%J%j%jJ%%%%%%%%%%%%j%J%J%jkjJK%
-1951@j%J%%Jj%%%jJL%jk%jj%K%J%%j%jjj%KJ%%j%%jJJ%JJj%%j%jjJJ%jJ%%%%jJ%jjJ%%J%
-1881@%%%%%%Jj%jJ%%%%%%%%%jJKjj%J%j%%%JJjj%j%j%KKJjjJJjjjjjKJJ%J%jk%%%LJkjj%
-1811@%%%%j%J%%%j%%jKJJ%%kjjKKJjkk%JJJJ%kj%kj%JKLJkjJjjjJJJj%%%%%J%j%Jj%%%%%
-1741@%%%JJkjJJjj%J%%%jjK%%J%%%J%kjJJj%%jJJJ%%j%JKjkjJ%j%%%%%%J%jjJJ%%jjJ%%%
-1671@j%JjjJ%%KK%l%%K%%%jj%%%Kj%Kj%jjj%J%%%%%jkjKKJkm%LJJ%jjJJ%%%J%%%jljLJ%%
-1601@%JJk%JK%jj%%%%j%%%K%%kj%jJKL%lk%J%j%JJ%%%%j%%%%%%%JJjj%%J%%j%%%%%%%k%J
-1531aJ%jjK%%%%Jjjk%K%%J%%JJJjk%%Jjjj%JJ%%%J%%jJ%j%%jJ%%%%Jj%%%%LKjkkj%%JJJj
-1461Aj%%%%j%KJ%%jj%j%J%%%%%Jjk%K%%jjKLKjkj%%jJjj%J%J%j%%KKkljK%%%%%%%%%%%%j
-1391ajK%%%%KJljjK%J%%jkJ%%%jjL%%j%J%Jj%%Jj%%%J%Kj%%%Jjk%%%%%JJjj%%%%%%Jj%%J
-1321AJJkkjJJ%%%%%%%%%%lljKMJ%%%%kj%JK%%%%jjJJ%%%%%j%J%%%%%JJ%k%%%j%J%%%%%Kj
-1251Aj%%%JJjJkjJ%K%%jK%j%%kjjJJJ%j%Jj%%%jj%JK%jJ%%%%j%%k%%JJ%%Jj%%%kj%JJJ%j
-1181a%JJJ%%jj%%%%J%%%%%jjjJJJjj%JJK%kj%%KJkkj%JJ%Jj%%%Jj%k%JJ%j%%J%%%%%%JJj
-1111AjJJjj%K%%jj%%JJ%jkj%K%JJJ%jjkjJ%k%Jkpk3k8QL2J7N%%%j%J%jjjJK%j%J%%%%KJl
-1045@j%J%%kjjJK%%%jjJK%%%%%jkjJJ%%j%LjkjLJ%%jjjJJJjk%KJ%kjJK%jk%JJ%%J%jj%J%
-975aJ%ljKK%%%kjJjoojllMKjNOKJ%%JJJ%%%j%jJ%J%jj%%%jjKK%jj%K%%%jJJ%jJjkjjJJJ%
-904a%J%kJJ%jJKjj%%%%%%%JJJJklk%JJJ%%%%%%%J%J%j%j%%%%jJJJlj3oNnlJ1RLjjjJJJJJ
-835Bj%%%jlloj8k7lJ5NQJ7RKKKJkkk%%K%oj1rmJ%jLRJ0NMJ%J%jkJJJ%kj%%k%jJK%j%KJ%%
-770a%%JJ%jjj%JJ%lkjLL%jJjj%JJ%%%K%kj%J%jj%JJ%%kJJ%%%jJ%JJjj%k%%JJJ%j%%kjk%J
-699dJ%Kj%%%j%%lj0j1kmMJ5QLJ%jJJj%J%jjklnoknjNOQOK%jjJJ%%%%%%J%jkKJ%jkkjJJK%
-631a%J%j%%Jj%J%%j%%J%%%%jJJJkjj%JJ%%%%JJJ%kj%JJkjk%JKJj%%%%k%K%j%J%J%%j%%%%
-560@%%jjjJK%%kkk%%JKJjlkJML%%%%J%jj%%%%J%mpqnjNROLJJ%%j%JJj%%k%%%%%%jnj1j2p
-491c8kNJ2J2OJj%%joqpmKNONNKJKjj%LK%j%%jJJjJ%%%%JKjkk%KJjjjjjJJJJJJk%%%jj%JJ
-423@JJjklkjJKjJK%mkKLJJJjJ%%%jJ%lllkrn1q2RQ4M4J0KJjqqmj4qJ2Kj5jJ3PJ0J0LJ%J%
-363cjjJJK%%%%%kk%JjJL%j%jJ%kj7m0j8L0K6RNLJKK%lnpnlkJKLONKjjKKJJ%%%%%JK%jjK%
-297@%%%lk0p8j00L1J02M7RjjKKJkmlmmlKMK%%%nk8j06j64rJ55J07K9M%%lKOMK%j3n7j06j8
-248b21J05P5K0NLjjJKJjjLLKjkjjjJJ%j0j6j4kRJ1Opn1p1K0P1L3O%JMLJ%Kj%llmrj0rkJ%
-193e3JNMOJ0QLLKKJJ%%%jkj%%jjnj4j7pqj5OK6K1J1LJjkJKjoqPJ1Kjjk%KJjkKKKjkkkmlk
-131b0%J%mj7n6p7k9M0P8M9J7NJjjkkklooJNLKJJ%jkJKjl%NN%mkJLM%lj6n3p4k7M0P5M6J2
-77a4NKJJJ%KJ%lkjLKjk%JJKJ%k%%%JJ%%jj%%%%K%%%jjJ%j%%%jjj%LK%j%%%jKJ%j%%%%kJJ
-6@%jkkJJjKJjJ%jlpk5m0j9J8L8K5J0LJ%%j%%%kj%JK%j%J%jKJ%jj%JJ%%%%JKjjJjkjKJ%jj
59ajk%KJj%J%%%%%jkJKJ%%j%%J%lk%LKjj%jJJJjjJ%jj%L%%jjJJJj%%%k%Jj%K%%%%%%%%J%%
132Akk%KJ%%%kj%J%JJ%jJ%%jJ%Jjjj%%J%J%jkJK%%%%%%J%jj%JJKkj%%%%%%%J%%j%JLjjkkj
204cJJJ%jkJJJ%%jJ%kJKJjj%%%JJk%%%%%%j%J%%j%JLjkkjJ%jJ%%KJ%%J%k%%%%j%%%J%jj%j
276cJK%%%%j%JJ%%kjJJ%%%Jj%%%%%j%J%%%%%%%j%%J%%%%%j%jjJK%%j%%J%%jk%JJjJJ%%%J%
348AJjj%%JJ%jj%%%%%J%j%%%%%%%%%Jjj%%%J%kjJK%j%JJ%%%j%J%JjkjJ%JJ%%%%%jjJ%jj%k
420djJKJjj%JKK%jJJj%kllKLKJjj%jkJK%j%JKJkkjj%JJjjKJJj%%Jjj%JKJjkj%JJJ%%jjjjJ
492aJ%%%J%%Jjj%LJlj%%jJ%%J%jjk%%%%%KJ%%j%J%%%j%JJj%%%j%J%J%j%%JK%kk%jjJ%jJJJ
564@%jjJJ%%%%jJJ%%jjjJJ%%%%k%%%%%jkKL%%%%%%Jjkk%JJK%JjljJKJK%k%%%%%%k%%JJ%%%
636@jj%%KL%k%JjjjJ%%%%J%jJ%jjJ%%%%%%Jj%%JjkJJ%%j%JKjj%%%%jjjKJ%%jm%LK%JjJ%j%
708@%%%Jjj%kjJJj%J%JJ%%jjJJ%%%%%jjkjKMLjljJ%%JJ%jj%J%%J%jj%%%%%%jj%JJ%%k%K%j
780aj%%K%k%K%%Jj%j%kjKK%%jJJj%jj%%JJJ%j%%%jkjJJJ%%jjJK%%jjJJj%J%%%%%%j%J%%jj
852bJJj%J%jJ%%jjJJ%%%%JJ%j%j%J%J%kjJ%%%%%jJK%k%%%%%jjJJ%%%jjjL%Jj%%%JjjJ%%%J
924A%%%jjjK%k%J%%jJJ%jj%K%JKjk%%j%KJkk%Jj%j%JJJ%jJK%k%%%%%%%%J%jjJJJjj%%%kjj
996d%K%JJ%J%kjKj%%%J%%%%%%%J%jj%JJ%jjJJj%%%%j%%JJ%j%%%jjJJ%jk%KJ%%%%%jj%Kjj%
1068b%%J%%%%Jjj%JjkJJj%%JJJ%%%%J%jj%J%%j%%%JJK%jjJ%j%J%km%LJ%%kk%JJJJ%kJJKj%
1139A%j%%jjjJJJ%%%%kJJ%%%%Kjjk%%j%%KJ%%JjjjjJJ%JJJ%k%j%j%KJ%%%j%%%%%j%%j%J%J
1210@JJjj%%J%j%%J%j%j%J%%jj%
1233b
##PAGE=	F1=11664.624055729065731
##FIRST=	12655.339635440002894,	12655.339635440002894,	-0.011516709811985492706
##DATATABLE=	(F2++(Y..Y)), PROFILE
-2861b%KJ%j%%%%%j%J%%jjK%jjJJ%Jj%%jjJJJjj%J%%%%Jj%%%%K%kjjJJj%%%J%%%%%jjjJJJ
-2791@j%J%J%j%%%J%jjJ%jjJJ%%%j%K%j%%%Jj%%%JJjj%%%k%KKJkjk%J%%%%J%%%jJ%%J%%Jj
-2721Aj%jj%K%%%%jj%%%JJj%JJ%j%%%JjjJ%%%%%%%jj%JJ%Jjk%LKj%%%jjJj%%%K%jJjj%%%%
-2651@%jj%%%%%%J%%JKJjkjj%KJ%jk%JJ%jj%JJ%%%%j%%jjKJ%j%J%%%K%jJ%Jjj%Jj%%j%%%%
-2581@%%j%Jjj%%JJ%J%%J%%jj%%%%%%%jjj%J%%%JJjjk%KK%%%jjjJK%jkkKL%%j%%%JJJjkjJ
-2511aJjk%%JJ%J%%k%KK%%jj%%kjJK%%k%JJK%jkjJ%%j%J%%J%%j%KJjjjjJJJJjjjJ%kjJ%jJ
-2441bJJ%j%%%jK%%%%jJ%jk%LJLJjlkjjJJJ%JJj%%%JJ%jj%j%%j%%jJJJj%%%%%%J%j%%%%jJ
-2371@jjjJJJJ%J%k%%k%%j%JJk%JJ%%%kj%KJ%%%jkjjJLJj%K%%%kjkJJJK%j%JK%k%%Jj%JJk
-2301@%%%%%%%%%jj%JJ%JjjJ%%JJj%jk%%%JJj%J%%j%%%j%JJJjkJJ%%%%%jj%J%%%%jjj%%KK
-2231@%J%%jjj%K%JJj%j%%KJkj%%JJjjj%JJjj%J%j%J%%%%kj%%JJJ%%%%%%%%jjK%%j%j%%%J
-2161a%jjKJj%kJK%%kjjJJjJK%%j%JJj%jJ%%%%%j%Jjj%K%%%%%%J%%%jkjKJjj%jJK%K%j%JK
-2091Dkk%%%j%%JK%j%%%%Jjj%%%%%kJ%%J%%%%%j%Jj%jj%J%JJ%jJ%%%J%jj%%jj%K%jjKJ%jj
-2021bJjJ%%jj%JKjk%J%JJ%%%%%%%J%kkJK%jkJJjjjJJK%%j%JJ%%j%%J%%j%jjJ%J%JjkkKKj
-1951ajJJ%%Jj%JjkJJJj%%J%j%jJJjj%jJ%JJj%%%%%k%JJ%%%%%kjkj%KLJJJjj%jJ%j%%j%%J
-1881a%%%%%JKjjjj%K%%j%JJJjj%%%%K%k%J%%j%K%jJjj%%%%kkJJJJjj%KJ%j%%%%j%J%%J%j
-1811@%%kJ%JJJjjkJj%JJ%%%JjjJJ%jlkKKJK%k%j%jj%JJJJj%%%kk%JKJjkJJJ%%%%%%%K%kj
-1741a%J%%%%jJ%kjJJjJ%%j%K%Jj%%Ljkk%%jKJ%%%J%%JjJJ%jj%%j%j%%kJK%%%%%%%kjJJJ%
-1671@kkKK%jk%LK%k%%Jj%%%%%%%%j%J%Jjk%%JJJ%%%jkjKJJjl%J%jKJjjJ%J%Jj%%%%kjJjJ
-1601bKJj%%%J%%%j%%%%j%J%%%%k%K%%JJkk%K%ljJKJ%%%%%jjKJJ%jj%%%J%%jj%%%%%Jj%j%
-1531bK%%%%%J%j%%%k%%JKJjj%JJkj%%jj%%%KK%jjJK%jjjjJJJJ%k%%%%%%%%J%J%kj%%%KKj
-1461Bk%%%%%%j%JJj%%JJjjjJ%j%jjJKJjjkJK%j%J%%%Jj%jjJ%%%J%%%%j%Jj%J%%%%%%%%%%
-1391@%%%%%KJjlj%JJJj%%%%%jJ%%%%j%%%J%k%JjjJKJJ%Jj%k%%%%jJ%JJ%Jkj%%%k%KKjj%K
-1321BKjkjj%j%JJ%jJ%%jjjljMMJk%%lj%%JKJjljKKJ%%%%kj%KJ%%J%%J%jjj%%j%JJ%jkJK%
-1251@%%K%j%Jjjj%%J%Jj%Jj%%%%j%JJ%j%jJjj%%JJ%%%%%j%J%%%%jJ%j%J%%jj%j%%KJJjk%
-1181b%K%K%%%kj%jjKJLjjjjj%J%%J%%%%JJk%%%J%jj%Jjj%JJj%%%%%j%JJ%%k%JJ%%%%%%%%
-1111@%%%%%%JJjj%%%JJjj%%%J%j%%%%%k%K%jjJjlj3j9JK0J1L%J%%%jjj%%JKJj%%Jj%JKJk
-1045AkkK%kkJ%%KjJK%jj%Kj%Jjkj%JJJjjJKJjjJ%%%jJj%J%jj%K%%%j%J%%j%j%%JJJ%j%jj
-975bK%kkJKJ%%j%%krqlpmOOJNQLK%%j%%JJJJj%%%Jjjj%%j%JK%j%jJK%%j%J%j%%%%j%KJ%k
-904akK%%J%%kKKjk%J%%jk%K%%%kk%JK%Jj%K%%%%Jj%%j%jJj%%J%J%jroMmmQPK%%jKK%%%j%
-833aJ%jmkkj0j6lQLNJ1NJJJJkjJ%JJJorolJJJJOOLKKJJ%lkKKJ%j%%jkljJKJJ%%%%KJjJJ%
-765AjjkjJJJkjKKJj%%%jJJjjj%JKjj%%JjljKK%j%K%%j%%%%J%j%%%%J%J%j%%jkkjJJJK%l%
-694d%j%JJlj2j2kkOJ6RK%j%J%jJJ%jkllmnjj%MLNML%%k%JJJjj%JJ%jj%K%%jkjJJJ%kj%J%
-626c%K%jKJ%jlkKL%%%k%K%jjK%%%%%%%%%JKjkjJ%Jjkj%KJj%%%%lJKJ%j%KJ%%jjjJ%%%%%%
-555@j%jjkjjj%%JKJ%jJLJ%%%%%jjkJJ%k%Kknqn%OQMKJJjjjk%KK%%j%%%JJ%knj0j2pkOJ1R
-487a2L%jKKJmonkJMMNK%JK%%%J%jkJJKJ%jJ%jjJJLjk%%%%%jjjj%%JJKKk%%%jj%%%%J%kkJ
-417d%JJJ%JkmlKMJJjjJJ%kjJJjkk%qm6p5NP3L9RLKjpj2mj0lJ4LrKJ0NNOL%%J%%J%jj%JJj
-354bj%j%K%%K%kkkJJlk1m6j9L9L5J0KK%%JjnpppomKLOJ0QM%%KLJjjJJkjK%%j%KJjjJ%qm1
-291e1n5J5N3K4MkkKJlnopnlKQQOK%%lk3r5j51j8J33R3K2KklmQJ6J1NLmk8n3pN0L5J1K%kl
-241a9JJJjJLMM%k%Jjj%lj1j8j6lPRNj2p5j06L1J09N2J3KJLMJJK%klqj5j6j8j4MJ3QPJ1QP
-189c0ROKJ%%%Jj%%j%%JK%%lpqlnj0%J4J3Ojkjk%LJpj0OJ4OK%jJJJkkk%jjlkklmjLNKJj0l6
-125f0n0j8K5M7K8RLJjknmjJjjLNMKJjjlmjkoo%QPJk%LNNJlj2l7n1j8L0N2L0QLJJ%KKJJ%l
-67cjJK%kjJJJJJjkj%jJLKklj%%JJJ%%%%%%j%JjkjK%%JK%%%%jlJLJj%%jj%J%jjj%K%j%%%K
4a%mmrl7n7k8K8N7L6J2MK%j%j%J%j%%%jjJK%k%JJJj%%%JJ%%J%%%%%jkJJJjjjk%KK%%%%%k%
71bJjj%JKJjj%J%%jk%J%jJJJ%jjJ%%kjjJLKj%kjKJ%jJ%lj%JKJ%%%%%%%%%%J%jjJJ%%%j%%j
144aJ%jkj%KJ%J%%jj%JJ%%%Jjk%K%%j%JKJkjj%JJJjkk%JJJ%%J%j%%Jj%%%%j%%%JjjjJKJjj
216a%%%JKjkjK%%K%km%KK%%jjJJ%kjKKjk%J%JjjjjJLJJ%kj%J%j%Jj%KJkk%j%K%jK%%%%J%j
288@j%J%jJJ%jjJ%j%J%%%%JKjkj%J%%%%%%%J%jk%K%Jjj%%jJJjj%J%J%%J%%%J%kjJ%J%jjJ%
360@J%j%%j%%k%JJJJ%%j%jkJKKjjj%%%jJJ%J%j%%%%jj%JJj%%J%%%jjK%%jkjkJLJ%%j%JJ%%
432@%JJ%%kmJK%J%%%kkJK%jJJK%kkk%JK%jj%J%JJJ%%j%j%KJjj%%%%K%kjjk%KK%J%j%%%%%J
504A%jJj%%%jJ%%jj%JJkjJJJ%%j%%%J%%%%%%j%%j%K%%%%%J%Jk%kj%%J%%%JJ%kk%JKJ%%%KJ
576CJ%jkkjjKKJkjjJJ%jlkKLK%j%J%j%jjj%%JJJ%kjJJJJJ%%%kj%%J%%%%jjJ%%j%JJ%jJKjk
648ak%J%jKJJj%Kjj%%%jJ%%J%Jj%j%%Jjj%%JL%%%jjjjj%%K%%jkjKJJJ%j%%J%%j%%%jkjJJk
720dKK%j%%JjkJJJ%Jj%%j%JKK%jkj%%j%J%%%%J%%jjjJJ%%jJJjjjJJJjk%KJjjJJJkj%J%%%J
792A%jjk%KK%j%%Jjjj%%JJJj%j%JJkl%J%JJJjjJJ%%%%%j%JJ%j%%j%%J%%%kJJ%%%KkjkJJ%k
864cJK%%%%%%%K%jj%JJ%k%%%%%J%j%%Jj%%%j%K%jjJ%%%%jjKKk%jJ%%%%%%%%%%%%jjJJ%%j%
936a%%JJ%jjjJ%JKjj%%kJK%jj%%J%jj%K%jjJJ%%%%J%j%%%%%jk%KJ%%j%%%jj%JJJ%%Jjj%Jj
1008aj%%JJj%J%%jJ%%%%jJ%%%%Jj%%%%%%%%J%j%%%jJ%jjjJJ%%%j%J%%%%J%%%jjJJJj%%%%%
1079@jj%%J%J%%%%%jk%J%JJJ%%j%%jjKJJJj%%%j%%jkjJJjjkj%JJ%JL%%J%%%J%jj%jkk%LJJ
1150@jjj%JJJ%%%%%jkJJjjjKKJJ%kjJ%jj%%JJJj%%j%JK%%k%%%J%j%%%%%%%j%J%jJ%JJjjjJ
1221@J%j%J%%jjkjJ
1233c
##PAGE=	F1=11593.858657178283465
##FIRST=	12655.339635440002894,	12655.339635440002894,	0.00088480918202549219131
##DATATABLE=	(F2++(Y..Y)), PROFILE
-2861bJJ%%%%%j%J%%%J%j%J%jjJJ%jj%J%%%%%%j%JJJj%Jk%%J%JjjkjKJ%j%%Jj%%J%%j%JJj
-2791@%JJ%kj%J%%Jj%jJ%J%%%j%%j%J%%%%%%%%%%JJJ%kj%jkJKL%kjjJ%%%%%JJk%jJ%j%JJJ
-2721Bjj%kJJjjJJ%%%%J%j%JK%jk%J%j%%%%%%J%jj%%J%j%JJ%%Jjj%JKJjjjj%K%jj%JJk%%%
-2651@%k%Jj%Jj%K%%%%J%jjjJJL%lk%K%%J%%%%j%%Jj%Jjj%%j%JKj%%JK%k%J%k%%%J%%jJj%
-2581@%%%JjjjK%jjJJJ%K%%%j%jjJ%%jjJ%%j%jJ%jJJkjKJKjj%%kJJJjjj%J%%j%K%%%JjjkK
-2511aJ%j%%%%J%Kjk%K%j%%%%%%%JJjj%%KJJjllKKKjj%%j%KJ%kkJ%J%jj%JKJ%kj%%jJJ%%J
-2441Bj%j%%Jj%JJ%%Jjj%jj%%JKKkkjjJJ%J%%%j%%%K%%jj%J%j%%k%JJJj%%%%%%J%JKjk%%j
-2371@%%%%%KJ%%%jjj%%J%jk%%jJ%JJ%%%%jj%K%j%%%%J%J%Jj%JjjJ%j%JJk%JJkj%JKj%%j%
-2301@%K%jj%%%%%%jjJJJjjJ%%KJ%%jkjj%J%%JJK%kj%Kjj%JJk%%%%%%J%%j%K%jj%jj%%J%J
-2231@%J%J%kjJK%jJJ%kjJ%jjJJJ%%jjjJKjj%%%JJ%%k%%%%%%%JJJ%%j%j%J%jjKJkkjJJ%KJ
-2161Cjjj%%%%%%J%j%%%%%jJJJ%j%Jjj%%%%jJKjj%K%kk%JJ%K%j%J%%%jjJ%j%J%%%%KJ%kjK
-2091C%%%%jjj%%Kjj%%%J%j%%%K%k%JJ%j%J%%%%%%JjkjjJJK%k%%%JJ%jjjJ%%%%%%%%J%jk%
-2021bK%%Jjk%K%Jjj%J%jJJjjJ%%%J%kj%JJj%J%%j%J%JJJjj%J%jjjJJJ%jj%%%%JK%jk%%%%
-1951@jJ%%%J%J%jj%jJJ%K%%kj%J%%j%J%%K%jjJJ%kj%jJKj%%%j%k%%JJJKKjkj%%Jj%j%jJ%
-1881@%%%%JJJ%jkkJKJj%JJjjjl%KJ%KJjjj%%%JJj%%%%j%jJjk%KJ%J%j%%J%j%KJkj%jJJJ%
-1811Bk%%J%j%Ljk%JJjJjj%%JJjjJj%%jJKJJ%kk%Jj%%%%J%j%J%jk%%JJ%j%JK%jjJJJJJkkj
-1741@JK%jj%%j%%%%%%%%k%JJ%K%jjKJjkj%JJ%%jJJjj%%KK%k%%%jj%KJjkJJ%%J%jjjj%JJ%
-1671Aj%%%J%j%J%j%%JJjj%%J%jJj%jJKJljk%KKKJ%jjJ%%jjjjJJjjJJJj%J%%%kjJJJ%j%j%
-1601@Jj%%%%%%JJJ%Jjkj%%%%J%%jJ%%%%%%KJjkj%%%%jJK%jjJJKjjjJ%%j%Jjj%%%%%%%%%J
-1531AJ%KJjkjJJ%j%%jjJKK%kkjJj%%%%j%JJJJ%kjjKJjj%%%KJ%jj%%%%%%jJ%jKJjkJjJL%j
-1461CkjJ%%Jjjk%K%%KKJjjj%jj%%%%JJ%%j%%j%%%J%jJ%j%JK%kjJ%%%%j%%J%KJ%kk%KJjJ%
-1391CJjjjKK%kl%%%%J%j%KJjjjJK%kj%JJ%jk%J%j%KJJJ%jkj%JJj%JK%%kj%jj%Jj%KKjj%J
-1321BJjj%jjJ%JJjJJJ%kkjljMKJjj%%%%%%J%jjJJLjkJKjl%JJJjJJjjJ%jJj%%jjJJ%kjjJJ
-1251@JJ%jjKK%jjk%J%j%%%%KJ%jjjJJ%%jj%Jj%JJ%jj%J%jJJJ%%j%J%l%%J%j%jjKKJJJkj%
-1181BJ%%j%%JjjJj%%JKjjj%%J%k%JK%kjJJjj%J%%JJ%jkj%J%Jj%%JK%kjJJjj%%%%JJ%jj%%
-1111@JJJ%jjJJ%kj%%%K%%j%J%%%Jjj%%jjJJj%%jok3l5JL5K1OK%Jj%jj%%J%J%jjK%%JK%jk
-1045@kjKJjkJJJ%%%KJjkkKJ%j%%%j%%JJJj%J%%%k%%%%JJJjj%KJ%JjkkJ%J%%j%jJ%%KJjkj
-975@JJkjJ%%%%%KJkpoknnMMJMOLKJJjkjJJL%kj%%%%jjj%J%KJ%kjJJ%Jj%JJjj%%%%J%KJjk
-904AJ%%j%%j%%L%jj%J%jj%j%J%%J%KJ%kkJL%k%k%j%%%JJJjj%%%%%nj3pNnkJ3J0KjjKLK%l
-836@%jJ%%jkloj9k6jJ6OQJ4QLL%%%%%%%j%nj0rl%L%%RJ1LJ%JJJjk%%%J%Jj%k%%jjJJJJ%%
-771@%%jJJJjjj%%%J%%KJ%%%%jk%K%jjkKJJk%JJjjjJJJ%JJ%jjk%%%Jjj%J%%JJ%k%%jlk%KK
-700bJJKJkj%kjJ%oj6j5jjQK0J2J%%%%KKjjk%%%kpj1om%OLOJ0NJj%JJ%jjkJJJ%j%J%j%%jj
-635bJJKjjkj%%KJkjKM%ll%KJ%j%J%J%j%LK%kkj%%Jj%J%%jjJKjj%%J%%j%%%%%K%jj%Jj%%%
-564@jjLJjjJJjjj%%%%j%%kjJ%JJK%%JK%kj%%%J%jj%%kqj1okNJ1RMJjjkJ%%JK%j%J%%%%%k
-495blqrojOJ0PKj%%%%oqpnJOPPLJKJJK%%%%jjKJKkjJ%kjKKLjj%j%%%%kkj%%JJJ%%%%Jj%%
-425@%%%kJ%kJ%j%KJ%kljJLK%j%JLkkj%%jlkjml2n6LN5K9RK%mj1j3mj3pK0Mj6KJ5NQJ0NJJ
-365@Jj%Jj%jjjJJ%%%JK%jJjlk%JJnk6o1k7N0M4J2MNJjJ%kkmnnl%JLPNLJKJKjkJLJj%%%j%
-300a%J%jkj%j7p2r4K8R5M5R%JLJmlnqj0rkPQMKKKJj6p1j04kR9O5J5%kmp%J1PL%j1n1r2j2
-248a92R2O5K0MkjKKJjj%JKL%jjJ%%%knrrlMOKj7q2j13K7J13N6J3J%LLKKMLJjpj2j2j6j7j
-195g2NJLPPJ0J2RNMK%k%%J%%jj%J%lpj1j3lnj2MK1J8QKjJ%JJjj2j8MJ8QJ%KL%Jj%%jj%%k
-135gmopm%ML%j0l9n6k1L0N7L6J1M%jkoplmplLPPNMKJjlj%kk%MKkk%MML%lj0l5n0k0K8N2L1
-78a6J0KJ%%%K%J%%%%%%%j%J%%JJkk%%%KJjj%%jjKJ%%%JJ%j%j%k%K%kKJ%j%%%kJJKjj%%%%
-8@%%%%j%%%%jkJL%lnj2m4o8l0L3O7M1J2NLJ%%%j%J%%kj%%LJj%%jJ%%%%%%%j%J%%%%%Jj%%
56@%%%%%%J%%Jk%%%jJj%%%JK%%jJJkj%%%%%LJj%l%JJ%kj%JKK%lj%%Kjj%%%%%%KK%lj%JJjj
129@%%KKkk%JJj%%Jjj%JjmkML%j%Jj%%%%%%%%%%%%%%Jj%%JKjj%%%J%jjk%KJ%jJJjj%K%jjK
201BJ%%%jjJ%%j%J%%jj%JJKkk%JJKJkllJLJ%%k%%%%jkJKjjJJ%%%%%j%KK%jjj%%%J%%jjJ%j
273aJ%jJJ%j%%%%%%KK%kk%%KJ%jjJ%jjJJkj%JL%jj%j%JJ%%j%Jj%%%Jjj%JjkjKJ%%%%Jj%KJ
345CJjk%j%%KJj%jjJJ%%jj%%%Kjj%%%JJ%j%%k%JKJjk%%jJJ%jJJjj%%%%j%J%jJ%%%%%%%%J%
417Aj%kkJL%%%%%%%%%JJ%%JJkk%%J%%jmJL%%%KJ%jjjjjjJK%%j%J%%%JKjkj%JL%j%kjJ%%%J
489AjjjJJKJkkJJ%J%%J%%j%j%j%jjKJ%%%%jJJ%%jj%kJJ%%J%j%%%%%J%j%%j%KKJjkj%%%%%%
561@Jj%jj%%%K%%LJjj%J%jjkjJJK%j%j%%%%%%%%Jj%J%j%%Jj%%j%%J%%j%KK%jj%j%%J%J%%k
633@kjLJJjj%%%%%J%jk%K%%%%K%jJ%%%J%k%%jKK%kkjJJjkjJJJJJ%jjJKkjk%K%%%%%%%JJ%k
705@%J%JjjJJ%k%kJ%JKKjj%%%jj%%%%%%jJJKJ%j%%%%%jkj%J%%%%JJjj%JKJkk%Jj%J%Jjj%%
777@JL%jj%Jjk%J%j%Jj%j%%J%J%%J%jj%%J%%j%j%JK%jj%Jj%%%%%%%%%JJjj%JJ%k%jj%J%J%
849@%%KJk%KJkk%%J%j%J%j%JjjJJKjjJJ%jj%%j%JJ%j%%%%j%%%%K%jj%%KJjk%JJjj%%%%JKj
921Bk%J%J%jk%%J%JjjJ%J%j%%%%JJj%%j%kJLJkjj%JJjJJ%jj%%J%%%%K%kj%j%J%jkJKjJ%%J
993AJ%kkjKJ%%J%j%j%%%J%%%%%%%Jj%%%Jj%Jj%%%%%%J%JJk%%j%%Jjj%Jkj%L%k%%j%KJ%%%%
1065@%J%%j%%%%%%%j%%JJJ%J%jjj%JJ%k%%%KjjjJJ%jjJJJJj%k%%%%kjKJJkkjJ%J%JJK%jJj
1136AjJJ%%jJ%klj%JKJ%%j%J%J%j%KJkjjjjJJJKk%j%JJj%%%%jj%JJ%%%JJjj%%%%J%j%%J%j
1207@%jJ%j%%jJJ%J%j%%%J%%%jk%%%
1233b
##PAGE=	F1=11523.093258627503019
##FIRST=	12655.339635440002894,	12655.339635440002894,	-0.012971657328307628632
##DATATABLE=	(F2++(Y..Y)), PROFILE
-2861@%%%%%%%%%KJjj%j%JJ%k%JJjkjJJJ%j%%%%%%J%%%%%j%%%%Jjk%J%%J%%%jjJKK%j%J%j
-2791B%J%jkk%KJJjjkJKJ%%k%%J%j%%%%%Jjj%J%JJ%J%k%j%%%%%JJjj%%%JJ%%jjj%KKkk%JJ
-2721A%J%k%Jjjj%KJ%jJ%%%JJ%jkJKjk%%%jJJJjj%%%K%kjJLJjkj%%%KKjj%j%Jk%%%JJk%jJ
-2651@%%%JjjJ%%JJjjJJ%jj%%%JJjj%%JJ%%jj%%%J%%%J%jj%%jJJ%j%%KJl%%JK%%%j%%%%%j
-2581A%JjJjj%J%jljKKJK%%jjJ%jJ%j%jJJJkj%%Jj%J%j%JJJjjj%%K%k%%J%%jj%J%%J%j%jJ
-2511@KK%kk%jJJK%kjJj%%%JJJJ%j%jj%%K%jkjjKLJlj%%%%JJJjkjJKJkj%KJ%%%%j%%J%%j%
-2441Bj%%K%j%JJ%j%%%jJ%j%jjjJ%%%K%%%jj%%%%KJjjJJjjJJkj%jJ%%JJ%jj%%JKj%Kjj%%j
-2371AJJjj%J%%jK%jk%%K%j%K%%%kJ%%jJ%kk%LKjjJKjk%%%%%%J%JJ%kjJJjkJJ%jj%J%%j%%
-2301@JKjjJ%%%%Jlj%LLjm%Jj%KJJJ%lk%%jJ%KKL%kkk%%jJ%j%%J%%K%J%jjjJJJ%%%kjj%%L
-2231CK%j%%jj%%%%%KJ%%jkk%%JKJjkjkJJ%K%jJJ%%%jk%JJ%KK%jJJjkj%j%%%%JKjk%%%%KJ
-2161E%kk%%%J%%j%jJKj%%%JJJjjJjl%%Jj%JLKkljJK%l%%JJK%jjJ%%Jjj%%%J%%J%k%K%%J%
-2091EjjJJjk%jj%%%%%JJ%j%J%%j%JJJjjJJ%kJ%%JJkjj%%JJKj%%jj%j%%J%j%J%%%jJ%%kj%
-2021aJJJ%%j%J%Jjk%%%%JJjjJ%J%%%jj%J%jJ%JJ%JJjjJKJlj%J%kj%%JJjk%JJK%%%j%jj%J
-1951B%%%jJJJ%%kjj%JKJ%kjJJjJ%j%%J%j%JjkKKjjJ%%KLjkj%%%jj%J%J%J%j%%%jj%j%JJ%
-1881Cjk%JKJ%%%jjJK%j%Jjj%ljjKJKK%jkkJJJ%jk%JJJ%%jJJ%%jj%%%J%kJJJJJjkj%%jJ%%
-1811BJJ%%kk%JJ%JJJjjj%%%%Jjk%JjJJKKj%J%kj%jk%%%%J%K%jjjJ%%j%K%%%%%%JJJLkkj%
-1741C%Jj%%%%jJ%%%%JJjkjJJ%%%j%%K%kjJJ%%kj%JJj%%KK%j%%j%%%%Jjj%%JJJjj%kj%%K%
-1671BJjjjKJ%%%J%jjjJ%%j%JJ%JJjj%J%jjkj%KKJj%JK%j%%lkKLjk%LK%kjj%jjjJJJJ%j%J
-1601D%kj%KJjkKJJ%%%k%%%%%J%%JjjjjKJ%K%%jj%%Jjk%J%%%%%J%jJ%%jj%JJ%J%kk%KjJ%J
-1531Dj%JJ%kj%K%%j%%K%kJJjkkJJ%jJJ%j%K%k%JkjJJ%jJ%%%%%jJJJ%j%%j%jKK%k%J%%Jjj
-1461C%%J%j%%%jjJJ%%JjJKJk%jj%j%%%JK%%J%%kkJJ%%j%JJKjkj%J%%jjjKKK%%%jkjJJ%%j
-1391D%jj%JKJkk%J%jjJJjJKJkj%%%j%%JJ%j%J%jjj%J%JKJkj%K%j%%Jjj%%Jjj%J%j%JJ%%J
-1321EjljJJ%JJjJ%JK%jkkjjJK%J%%jJ%jJ%jjjJKJ%%jJJ%j%%%Jjj%%%%jJJ%J%kj%J%%kjJJ
-1251C%j%j%LJJKkm%KJkj%j%MLjjjkj%%%%jKJk%K%%%%j%J%%JJJjlJJkkjJKJKjljJJJ%j%%J
-1181DK%jj%j%%%%%J%%J%kjKJ%jkjJK%j%Jjj%%J%J%Jjjj%%%%%jJJKJlk%JJ%%k%%JJJ%j%J%
-1111DjJK%kjJJJjjkjJJJJkjJ%%%K%kj%Jj%JJjkjmj6k4%K5J6NJ%j%%%%jj%J%J%jjJ%JK%%k
-1045BkkKK%k%L%%%J%j%j%%JJk%%J%jkJKJjjJJJjk%K%k%L%jjK%j%%%k%Kjk%%%JJ%%%KJj%%
-975E%Jkj%J%%%jJ%lppjomNM%OQKKJJjm%JKK%ljJJ%%jkjJJ%%L%ljJJ%%J%%%jJ%%%%K%%jJJ
-904FJjjj%%jkJJJ%j%J%JKkl%KK%J%kJJjkJ%kkJjj%%KJJ%%jJjj%%%lqlMljROJljLL%kkj%%
-833AJ%JJlnj7k2nJ1MQJ5QK%JJ%%%%%%klqpmjJJKQQLJ%%LJjjjj%JJJkk%%JjkjJK%JJjjJJ%
-766Bj%jJKjk%KJj%%KJjkjjJK%jjJJ%j%%Jjj%JJJ%KJJjkkjJKKjkl%j%JJ%kkJ%%%JJJ%JK%j
-695Dl%%j%%kj0r%KNJ1LJ%Jj%LK%kk%%%jlpml%L%LPMLjJKJ%jlkjKK%j%KJjkkkj%KL%k%j%%
-626@KJl%KL%mkJK%jj%JLJjk%JLJ%jkk%KKkk%%%jJKjjJJj%JJkkJJ%%jjJ%%jj%JjKL%kj%jj
-555@%JKJ%jkj%%%%%%%%JJKKjlk%JJJ%jk%%%npj%JOOKjjj%jKJJ%%%jJJ%%%lknj0j2qkOJ3J1
-487iMKJJJ%nqnlJNNLKK%%%KJJJJj%JJJ%j%jkjJLJ%%%JJjjJjlj%jKK%jkJ%Jj%JJj%j%JjJ%
-416Cjj%%jjlk%KL%jJJKJJJjkkkmlj0n5r4MR3N2J2LKkonjj0pJ2Kj3%RKOJ0MJJK%kjJJ%jj%
-355@J%%%JJJjjjjkj%Kkj2l1j3K7K1MKKJ%j%kloqpkKLOJ1PK%KKjkj%KJkj%%%%%K%jj%jj5o2
-291g8p9K5P9L7OkjMJjlllmlJNNKjj%ml0j22j88j5J72J19L1OLLJLRPK%rm5q3j4Q0N8J7Llj
-242a4JKLj%JKJLJkk%%%jlj1j6j5mQJ3J0nm9o9J7P1L6R%jJK%%JJJkoj3j0qnMOJLNOOONLMK
-184bjlk%%JJJj%%Jkoj0j0nrj8JK1J9QKKKJjKJmqKQOJjJ%jj%k%%jJJ%jlmm%M%lj5n3p4k9L8
-122a49P3M6J6LJjjkljJj%JKK%j%%klmjkjKOOLkjKMLjlj5n1p6l1L8P5M7J4L%KJJKJjjJ%j%
-64AJKjkj%%%%%%JJjjjJ%%Jj%Jj%JJJ%j%J%jkJJjj%J%j%%K%%%J%j%KJ%%j%%jl%%%%j%J%jl
7dnk2l4j3J7L3K0NJKL%%Jjkj%%j%%JKKjjKJj%jj%J%%k%J%jJJ%%J%k%jj%JjJ%%%jJ%Jk%JJ%
75BjJKJj%jjjjJJJJ%J%k%j%KJjjjKJJJjjkkJLJjjjjJ%JJjjJjkKJjj%%JJjj%Jjj%%J%%%J%j
148B%JJjk%%%%J%JJ%jj%JJ%j%%kj%KJk%Jj%JJj%k%%K%%jj%%JJK%%%Jj%%%J%%%%%%%%jjJ%%
220D%%jk%JKJ%k%J%jjJ%%%jjj%%KJ%j%%J%jjjJKJ%Jjjj%JJ%kk%%JJJ%j%K%jk%j%%KJK%jjj
292BKJ%jk%J%jJ%%jj%JJ%%j%jjJJj%%J%jJJ%jjjJJ%k%%%J%%J%%JK%%%jjjjJKJjjjJK%%%%j
364DkjKLJjkljJK%k%Kkj%JJJKkkjKJ%kJLjkJJ%Jj%%k%%Jjjj%%JJ%J%%%jjJJjkJ%%J%JKjkj
436AJKKlk%J%JkjKLjj%JJ%j%%jkj%J%jJKJjjjJKkk%KJKjk%k%KK%jJjk%JJJ%kk%KJJJ%%%%j
508D%%%JjkkKKj%%%%JKjjj%jj%%J%Jj%%%%J%%%j%jj%JKKJkj%%%j%JJ%jjj%%JK%JLjllj%JJ
580BKkj%KJJj%jjjJ%jjJ%%%j%%JJ%%j%J%jjJKjj%KJkk%%JJJ%%j%jj%JJK%J%jj%k%J%%j%J%
652BJ%jKJjj%jjKJJjjj%%%%k%Kjj%%%%K%j%%JLJkkk%%JJjJ%%J%%%%%Jj%%j%Jj%%k%K%%JJJ
724EJjjjj%%j%%%jJKJjk%J%JL%kkk%%%K%j%K%j%%KJkl%K%%J%%%jjJKJjj%%%Jj%JjkJjjJJJ
796Cjj%j%JKJjjJ%%%kj%JJJJJkjJJ%lj%KJjj%K%j%%j%JKj%jjj%%%%%KKjjjJK%jj%K%ljK%j
868A%K%jj%Kjj%%%%JJ%jJJjj%k%JJ%%%j%J%jjJJJ%%%jj%J%%kJJJjjjJJ%%%jj%K%%%j%jJKJ
940Dkk%LjJKjjkj%%%MJkjjjJ%%KJ%%jj%K%%%%%jjk%%JJJjj%%k%JK%JJ%ljJ%%%%JJ%k%Jj%j
1012@%%%%JJJkl%LLJkjjJjj%%%JJ%J%jjj%JK%jjj%jJK%jj%%jJ%%Jj%JJj%%J%jj%Jjj%JLJJ
1083EJjjjkj%JK%kj%Jjj%%JJj%%JKjjJJ%kj%%j%JJJjj%%%%%KK%kjJ%jJKjkJK%kkj%J%JJ%j
1154AjJJK%jjJ%%lj%J%JK%kj%%J%%%K%kkkJK%%%%%J%%j%J%%%j%%Jjj%J%%%%%jJ%JJJjj%j%
1225@%%%%%%Jj
1233@
##PAGE=	F1=11452.327860076720754
##FIRST=	12655.339635440002894,	12655.339635440002894,	0.012309967540204524994
##DATATABLE=	(F2++(Y..Y)), PROFILE
-2861@%jJ%%%%%JJj%j%%%%Kjj%%J%j%%%Kjj%%%K%jj%%%JJjj%%JJ%%%jj%%JK%jj%%J%%JJjk
-2791AjJ%jjjJJJJjjjJJJ%kjjKK%j%jjjKJ%kjKJKJjjjj%%%%%%%%J%%jj%JJJ%%jj%JJkj%KJ
-2721B%JjjJJJjl%%%%%%%JK%j%jjJKjk%%%%K%%%JJk%L%kk%K%%jk%%%%J%j%JJJj%%j%%j%%J
-2651AJJ%%lj%JL%%kJKJj%%lj%JJjjJJ%JjkkjJKJJj%%J%%%Jjk%%J%J%%jj%%%LJjjk%JJ%%%
-2581B%J%j%%%%%jjj%JKKjjjj%J%%J%JjjJKJjjj%jj%JjJ%J%%kjJ%%%%%%KKjjj%%K%%jjj%%
-2511@KKjjjj%%JK%%jjj%JJJ%k%%Kjjj%%%Kj%%JJ%jk%%%%%%%K%%jKJ%kk%KJ%%Jjk%L%%jjj
-2441AJ%%%%jj%%%%%JjJK%j%JljJ%J%JJJjk%J%jKLjkk%JJJ%jjj%KJ%k%J%k%JJJ%kk%%JJJ%
-2371C%%k%J%jj%KJ%jk%JJKK%jk%%jj%%JjjkJLK%kJJ%kk%%%%J%%jJJ%j%J%jjKKjkjJ%%%j%
-2301@J%j%%JJJJkk%JKJ%j%Kjj%%JJjkjj%%%KJ%J%%%kjjKJjk%JJjJLJ%jkkjJJJJJ%jjjkJM
-2231EKjkj%%jj%%%%JJ%JJjkj%%JJ%%jjj%JK%k%%KJjjjJK%jJLjkJKjkkj%J%j%JKjjJ%jj%J
-2161B%%jjJK%%%%kjJ%j%JJJK%l%K%lj%%%JJLKlkJ%%Jkj%%j%JJJJ%jj%%%%%JjJLJllJJJ%%
-2091Dk%KK%kkjj%J%%K%j%%JJ%k%JJj%jj%J%jjK%J%k%%J%%JKJ%%kj%j%J%j%J%%j%%j%%%j%
-2021@KKJ%%kk%JJjk%JjjjK%%%%K%jj%%KK%jk%JKJ%j%kJKJjjj%K%%kk%j%JK%JKjkkj%%%JJ
-1951BK%jj%%J%jk%%JJJK%jjJJkkJJj%%jj%%%%JJ%jKK%JJjjj%%J%j%%jKjkjKJJjl%JJ%Kjj
-1881Ck%%%K%%%%KJj%j%%k%KKkkk%KKKkjj%%%j%%J%%%JJJ%%Jj%j%%kj%J%JJJj%jj%Jj%Jj%
-1811BJ%%jj%%LJj%%%jkjK%%%Jkj%%%JKLJkjJJjjkjj%J%%JKKjl%JJjkjJLJ%kj%%%%LKkjJj
-1741DjJ%jjk%KL%jjjJLJkkJ%jjkJK%J%%J%%%%kjkJJJJ%J%%%jjjJJ%ljJJ%%J%%%JKklj%LJ
-1671Djj%JK%kjKJjj%k%%%j%JK%%Kjk%%J%J%jj%%JJ%%JjjJ%jkJL%jjKL%ljjJ%k%JKjjkjJL
-1601DJj%%J%kkJJJJjj%J%j%JJj%K%jjjJLjjjj%jJKJ%jlJ%j%J%Jj%%%jJ%JJ%%%%jk%J%J%%
-1531D%jj%J%jjjJJJjJK%ljKKkl%JL%jKJkj%%jJ%kjJK%%j%Jj%jjJKJjjj%%j%KMKlkjjKJj%
-1461CJJJjkjJK%%%%jj%jJKJjjjj%%%JJJ%j%%L%jk%KJkj%JJJkljK%Jj%J%JJJkj%%Jj%%%%j
-1391Ckj%JJJ%J%jj%k%JLK%%jJ%jkj%JjjJJ%%J%kjJJj%%JJjjJ%jjJ%%%%JJJJj%%J%jJ%k%J
-1321Ejk%JJ%jjKK%k%%kk%%jJKL%%j%%%j%J%jkjKJJJ%jj%JJ%j%%jj%J%j%%%JJ%k%JJJjjJJ
-1251Ejjj%%JJ%Jjkj%K%KLkkJK%%%kjj%%jJK%k%%%J%%kjJjJLKjljJ%j%j%%KK%jjj%%Jj%%j
-1181A%JKJ%%jj%j%JJjJ%jkJJ%%kjKJj%K%jjJJJ%kjJ%jJJJjkk%JJJjjjKKJ%jkjKJJ%jk%JJ
-1111DkJK%k%K%%JJkkJ%%JjJJ%jj%%jjkJJ%KKjlkmj6k4mK3J9PKkj%KKJ%lj%j%K%j%J%j%JJ
-1045C%kj%J%jKJJ%jjJJjJjJJ%kjJK%kk%j%%JKJJj%J%j%%%jj%j%%%%%JJjjJ%jJ%%jKJ%jJ%
-975DJ%k%Jj%LJjlkloplnnNL%RJ0KJ%jj%%KK%%k%J%%Jjkj%%%JKKjk%J%%JJ%%%%j%%%K%j%K
-905GJkkjJ%JjjJj%j%J%jKKjj%J%j%JjjKJ%kjk%J%jJKJ%jk%%JJ%k%jlj2oOmkJ3J0Kj%K%kk
-837Bj%Jj%%KJloj4j9jJ2MPJ2NJjj%%%%%%%%kqojjJKKNOKK%jJ%JJ%%%%%%kkJJ%jj%%J%j%J
-770AKJJjjkj%K%jjJ%j%%KJ%j%%%Jj%JJJjjj%%jj%%JJ%JKJ%jkjJKJj%kj%JJJkkj%JJJj%J%
-699C%%%%kj%%J%mj5j7%JPJ9RKJ%kk%KJ%j%kklmoln%NLOOLJJJK%jjjjj%KJ%%JJ%jkk%%KK%
-631Djjkj%JJJJ%jJ%j%KJjjjJKJkkjJJKJJjljKLjljJJjjJJ%%jk%KKkj%JJJjj%JJkj%%JLJ%
-560GjjkkjKJJ%Jjjlj%J%k%j%LKKKjlk%JJ%Jjk%JjpqjJKPOK%k%J%%%j%%Kjj%%JJkkkopnlL
-489b2RPKJ%JJ%orokMPOLKKJ%j%%%KJj%JJJjj%Jj%%J%JJJK%kjJjmj%%JK%jjJ%J%%J%j%%kj
-419A%%J%%JKjjkjkJKJjjjjKK%%jjJj%pl0n5JN3K8NKKjj0j3nj2oK0Pj0LJ2KKOMJJKJjj%J%
-358Bjj%%%%JKJJjljJ%jljkk6n9k6N0M6J4MJK%kkjmoqpjKKLRRMJ%J%%%KjjjjKJJ%j%%j%%k
-293bj3n2o1K6O5K7Nj%L%mopprrKJ1J0NJKKJj5o6j05j2R2O2J4jmnmMJ4J0OLnl3o2pO3M2J2
-245hLkmkJJ%%%JLLKjkjKJ%jrj2j0lLOLk1r7j31L5J35O8J7Kj%MMMJJJkqj6j9k0j6JJ1MNJ1
-191e3J2J0QQOMLjlk%%KKjkj%JlnppKjoKJ0QMKjkkk%%j0j5QK0QKJJ%%%%j%%kkjkknpoJPOK
-127a2nk7l9j5K1L8K3P%jloqpjJJJLPQMJJJ%llmpojNQLjJLNMJjqk6m0j6K0L9K3PJjKKJ%%j
-69@%j%JJKJ%%jkjJ%j%%KJk%%j%%%JJj%JJjj%%KJk%KJ%jkj%%JJ%%%%%%j%Jj%JJ%%%kkJJJ%
2Cj%kjnj4m8p3l4L6P3M7J3LKK%jJKkkjJJ%%JJjj%LLJjkk%KJ%kj%J%%Jj%K%kkjj%J%%%%%%K
68BJ%%KJ%kj%JJ%jkj%%K%%J%jjjJjJKKkkJJJ%%%jjj%JJ%%%%jJ%%jJJ%k%J%jjJ%%%J%%jjJJ
141DJ%%j%KJjjkjjj%%%JKKJj%jjJJjj%%kj%JKkj%%JKJJjjj%KJ%kkj%%JJJJjJJJkkJJ%%J%k
213CJKjk%J%kJJ%k%%%J%JK%jjJJ%jjjjJJJKjjj%J%kj%%J%%%%j%%JJjj%jJJJj%Jjj%%j%KJJ
285Ejj%J%j%JJjjk%L%%J%jJ%j%jj%%JK%kl%KK%j%JjkjJ%%K%J%%j%%kJ%JJ%JJ%jkjjJLJkj%
357C%%%JJJjkj%KK%kj%Jjk%J%JJ%kjKK%jj%%j%LKjk%%%K%%j%%jj%%jjjJJ%%jJK%jj%%%JJj
429C%%JJj%jjj%%%%%J%j%KKkkjKLKjj%j%JjjkjJKJ%%%%JjkJK%%kjJ%J%J%jkj%%J%JJ%k%%%
501B%%%JJ%JJjj%Kjkk%JJkjJKJjjjJJJJjj%K%kjj%J%JJJkjj%%JK%%%%jj%J%%JJ%%k%KJj%J
573F%jlkJ%JJj%%JKJ%jjj%%kj%%KJj%jJJ%jk%%%K%jJJJ%%jkj%JJJj%J%%%jjjJJ%%JK%kjjJ
645BJ%%jJ%j%%%%%jJ%%k%JK%J%kk%JK%%%%jj%KKjkj%JKJjjjjJJkj%KJ%jJ%%J%jj%j%%JJ%j
717Bj%%JJ%Kjj%JjkJJjjJJ%JJjk%jj%KJkjj%JJJJkj%%KJjjJ%j%KJjjJJ%jk%LKkj%jJ%j%J%
789Cj%%%JJjkKKjkjjKK%%jj%%%J%%%J%kk%K%jj%%J%%KK%k%JjjJK%j%%jk%%JJJ%k%j%JJ%kj
861@%Jj%%KJjj%j%JJj%%J%J%%%J%%jjk%%JK%%jk%KJj%%jj%KKjkjJK%j%Jjj%%%Jj%%%jKK%j
933CjJ%kj%KJk%%jJKKlkjJJJJ%jJ%%jj%JJ%JJjj%%JJ%kjk%%KJJjkJJ%ljJK%%LJ%kj%%%j%J
1005C%jJJjkj%Kk%%Jj%j%LMJkmj%%J%%%j%%KJj%jJ%%%Jjjj%JK%%%%jjj%Jjj%JJjjKKJ%j%%
1076Cjk%%LJ%%%%jl%K%kj%Jj%jJ%J%J%%JJjk%KJJjkj%%%%%%J%j%%J%%%%j%%%%JJ%%JJjkjj
1147aJ%JJ%jjJKJ%%jjk%%%jJ%JJKjjjj%%%jJK%jjjJK%j%%j%%%%%JK%kjJJjj%%%%Jj%%%%%J
1218AJJ%kjj%J%%%%JJj
1233A
##PAGE=	F1=11381.562461525940307
##FIRST=	12655.339635440002894,	12655.339635440002894,	-0.0044244253076612949371
##DATATABLE=	(F2++(Y..Y)), PROFILE
-2861@%jj%JJ%%j%%J%%%%%%%%jJ%%jjjJK%j%%JJ%j%%%%J%jjJ%JK%%%jjj%%JJ%jjj%JJ%J%k
-2791@j%J%%j%J%%%j%%%J%%jjJJ%%%%kj%KJkjL%J%%%jjjK%%%%%%%J%jj%%J%J%jjjJjkJL%J
-2721A%jjjK%KJkj%k%K%jJ%K%%j%%%jj%%J%J%%JJJljK%jj%%%%%%jJ%%%j%JJKJjJjl%%%Jj%
-2651@J%%%jjj%KJj%%L%%%kj%JJ%jjJ%j%%%jkJJJ%%Jj%%%J%j%jJ%JJJjkjj%K%%jj%K%J%jj
-2581aJ%J%%JJjk%Jj%%JJ%k%%%%%%%%%%%%JJ%jjkJJJ%j%%%jj%%J%jjKJ%J%j%Kj%JJj%%k%J
-2511AJjjJJjj%J%JJkj%%%%K%kjJJj%%jkJK%%jJ%Jj%%%%%jjJKKkj%JJ%kjJ%%J%%j%KJ%%j%
-2441B%Jkj%%jk%%jKK%%%%%%%KJjj%j%J%%%%j%JJ%%jjjJKJJkk%LJ%%jkj%%K%%k%jkJK%JJj
-2371Ajj%JLjkkJJ%%jjKJLJ%lk%%J%jJJ%jkjJJ%%%%J%jj%J%%%%%%%%%%J%j%jJ%%%%%%%JJ%
-2301Bjj%%%%J%j%%J%j%JJJ%%j%%%Jkj%%%J%%%j%jJJJ%%%%jj%%Jj%JK%%kkJK%jjJ%%JjjJJ
-2231B%%jjjjKJ%jj%J%%%JJ%%%%k%KJJjjj%%JjjJL%jkjKJkj%J%%JJJkk%%%%%%J%jjJJj%%%
-2161@J%%j%J%%JJjjjj%jJJJ%j%%J%%jJjjJ%JJjjJj%Jj%j%J%%%%%%%%%%%JJJjjKJkk%J%%j
-2091@%%JLJklj%JLj%Kjl%%KJjj%%%jJ%kjK%%%%%%%%%%JJj%JJj%jJ%k%%%kJKJ%jj%%kkJL%
-2021@%KKKjll%KJkkKJ%jl%JKj%JJkkjJLKJjjj%JJjj%%%%%%Jj%KK%lkjJ%JK%J%jk%jJ%jj%
-1951bKKJkj%%%%k%JKJj%KJ%jkjjJJj%j%%jJJ%%j%J%J%%j%JJk%%JJJjjJjk%JLjk%%JJJJjk
-1881A%%j%%%%%%%Ljjj%%%%K%kj%J%%%%J%j%k%JJK%k%%JJJJjkj%J%jj%%JJL%kjj%K%jj%%J
-1811A%j%j%JKJJkjJJjjj%%%j%jjKJJ%%JJJjjjj%jj%JJ%JKKjlj%%%%%%%JJ%%J%j%j%J%jJ%
-1741B%%jjjl%LL%jjjjKJjjJJ%j%%%J%J%%JJ%%%%jk%J%J%%%%kj%KKjljJJ%j%%%%KJkjjJJJ
-1671Bk%%KJjjjJ%j%J%%j%%jj%%KK%jJJj%%J%jjj%%J%Jjj%j%l%LJJ%KJ%%%%JjkkKKjl%%%J
-1601A%%J%jjjjJKLJkjjJ%j%JJjj%K%%jJJkk%%%jJ%J%j%%JJj%J%kjJ%%%KJ%j%%jj%%jjJJ%
-1531@%%%%JJjj%%Jj%%J%j%%K%kkJJJJJjj%J%j%j%%jJJj%%%L%kj%%j%%j%%JJ%LJljjkLJj%
-1461@%JKjk%KJj%JjjJJJjj%Jjk%%%%JJj%JjjJK%j%%Jjk%JJ%jj%%%%%J%%%%%%j%%J%%jjJJ
-1391Aj%KK%kjJJkj%%%%LLjkjJ%kj%%%%j%Kj%%%jJJJjj%%%%J%jjkJJJ%%%%JJ%jJK%j%jj%J
-1321B%%%%jj%JJ%jj%%%%%kj%LK%jjJJj%%%J%jj%JK%%kj%J%%j%K%jj%JJjj%%Kjj%%J%j%Jj
-1251@%jJJJ%%jj%%%j%JKLjl%J%%%j%J%jJJJjjj%J%%k%j%%JKJkj%J%%%j%%%jjKJJj%j%%%j
-1181akKKKj%J%jk%Jj%%%Jj%%%%%jJJ%%%%j%J%J%jjJj%%J%j%%j%J%%j%JJJJjk%%LKjjkjJj
-1111@%JKjjj%%%KK%jjk%%%LK%kl%%%%j%JJK%%kkqk0l0lK9K1RKk%KJ%%%%%%j%%%Jj%J%jjK
-1045@%jj%J%kJK%jjKK%jj%KKjkj%%J%j%jj%%JJKJj%%%%%j%jjjJJ%j%KJjKJkk%%jj%K%%%j
-975aJJj%Kk%%KJlkkno%kmK%%PQLj%%j%JK%JJ%k%%%%%%j%j%JJJ%j%J%%%JLJlkjKJj%j%KJ%
-904Dkk%j%J%JJ%jjJ%%j%Jj%Jj%%%%J%%Jjj%j%JKjJKjjjj%%%%%%%%nj2pOmkJ3J0%%J%%%j%
-836aJ%%%%%%mqk0k7jJ6NQJ6J0LJjjJJjjJjjjj1j0l%%JLRJ0NJjj%K%%%%J%j%j%Jjj%J%J%%
-773@%%%JKJjjkkjJK%kj%J%%KJj%JJ%jj%KJ%jj%%j%%%j%%%J%%K%kjJ%%j%J%JJJjkj%J%%%%
-702@kK%j%JJj%kJJknj2j2%jNJ6J0K%j%jjJj%JJjkknqmn%MNROJ%K%Jj%jjJ%%%JJK%jj%%jk
-635b%KJ%%%jljJKKJjjj%%J%Jj%%KL%jkjj%J%%jj%JJj%%jJjjJJJjj%J%%%%%%JJ%%jjJJjjJ
-564AjJKJjjjkkKJ%%%%%%j%%%jj%K%J%%%%%Jjj%%%%%JlqqljKQPLKJ%%%%jkJJJjk%J%jj%kq
-493a4j0qlLJ2J1M%jKKkprpnLPPNLLKJjjjKK%kkKKJ%%%jJj%%%%KKJjl%Lkll%KK%kjKJJj%%
-426@%J%%jjjJ%j%%JJ%jkj%KKJ%j%j%%j%j%%jlqm5p7LP5M2RLKjqqkj4rJ4Lj6jJ2NQJ0M%JJ
-364dKK%%%%jk%K%jJKJjjjkJK%kjmj7m4k2L4L4J0LKLJkk%%monkKKKNMKjJK%%JJjkJJK%K%%
-299@%%jjJkk0q4j05L5J05M7J2L%NLknolnplMMJJK%lk4r8j52pJ42R8K6MjmkLQMKjj4o0j10
-249b10j5J09P5K1NKj%KJKK%jJJJjljKJjkpj4j0jPJ1Oj1n7p9K0P9L9Qjj%KLLMLJknqj1j0r
-196e0kLk%MPOPQNMKJjj%JKKJkj%jmpj2j4nrj8NK6J9J0OJkj%JJqj1NJ3Mk%KKKjj%jj%%J%k
-134hmonkKKjj6n5p7k9M1P8M9J7MJjlolklkkkLPLJ%Jjj%jjkJLMJk%KLK%kj5m9o9l0L6P0M4
-78b5J3MKJKJjj%kkJMKJjJ%%jjJ%%kjKJJJjjk%J%jJJJ%%j%J%%%JJjjJ%%j%jJ%%%%j%%%jJ%
-8aJ%%%j%j%KJ%j%%%lj0k8m3k2K0M3K8RK%KJkJKkk%KJ%%%jjjKKJKjkk%KJjkjJJ%%%J%%%%%
57@kjJ%JK%jjjKJjKJjj%K%%jjj%%J%%j%%%%%%%%%K%k%%%jJK%%jJjj%j%JKJjkjJ%Kjj%%%j%
130aJ%%%%%%JKK%jjkj%Jj%%%%%%J%j%%%%%j%j%Jj%JJ%%%%J%kjJJKJkjJ%JJJ%kjj%jJ%%%%J
202AJJkkj%K%Jj%%%Jj%%%%%KJjkkJJ%%%KK%j%j%%%k%JJJ%kj%%j%JJj%J%%%j%%%%%%%%J%jj
274a%J%jJ%%%%LJkkK%j%j%J%jjJLJk%%jJjj%%Jj%JK%kj%J%%j%%%jJ%%%%%%Jj%%%jJ%Jj%KJ
346C%jkkJJJ%JJjjj%JK%jj%JjJj%%%%j%%%%JJ%%%j%JjjJ%jjJ%%%%J%%%%%%%%%%%Jjj%j%jj
418cKJ%%j%J%J%Jjj%%JJJjkj%J%J%jkJJJjjjJKJJjk%%JJk%%%%JJKjjJJJjjj%jjJJ%k%%j%J
490@%%j%JJ%%J%jkkKJJj%JjkKL%lj%Jjk%KJ%kjKJJJ%k%%%Kjj%%k%K%J%j%%%%%%%%%%%%%%%
562@%%%JJ%%jj%%KJjk%j%%jJJ%%J%%j%Jj%%jJJKjjj%JJjk%J%J%jJ%JJ%jj%%JJ%j%jjJJj%j
634@%jJ%J%j%%%%%%jJ%K%k%j%jjJKJj%jJ%L%kj%%%%%%%%jJJJjj%%%%Jjj%%J%jlJKJ%%%%%%
706@%%%%%%JJ%kjjjKJJj%%%%%%j%J%%JJ%JJjjjjkkKJkjJJK%J%jljKK%%jJ%%%JJJj%jj%%%J
778AJJjkj%J%%JJ%%%k%%j%JL%%%kjK%jj%%Jj%%%J%j%%%%%%%kjJJJJJ%j%J%%%Jjk%Jj%%%KJ
850Cjj%%j%j%%jj%J%%KJKjkjjJJ%jJ%J%%%j%JJ%jjk%KJj%%%%%%%Jjjj%JJJ%j%%JJjj%%%%%
922@%%jjJJ%J%%%%%%kk%KJ%%%%%%%kjKJ%%%%%%Jj%j%JJ%jKJ%jj%jJ%%jj%jJJj%JJ%jj%J%%
994@KL%jkj%JjjjjJJ%%%%JJklJJj%j%LLJkkjjJJ%%%%%%%J%j%jj%JJ%%%%JJ%%%jj%j%%j%jj
1066dJ%%JJ%J%%%%%%%%%%K%j%j%Kjkk%J%%%%j%JKJjJ%jjJK%k%k%KjjJJ%%Jj%%K%kj%Jjj%%
1137bJJ%%%%%%%k%JJJ%j%%%%%%%%%j%%j%JJ%%%%%k%J%jJK%j%%JJ%jjJk%J%%%%KKkkJj%%J%
1208A%%%JjkjJ%J%JjjkJK%%%%%%k%
1233b
##PAGE=	F1=11310.797062975158042
##FIRST=	12655.339635440002894,	12655.339635440002894,	0.029930491000413894653
##DATATABLE=	(F2++(Y..Y)), PROFILE
-2861aJ%jjJJ%%%j%JJJj%j%J%j%%k%%%%JJj%j%JJ%%J%%j%%%%%%JKjk%%%jJ%%Jjj%%JJJ%%j
-2791A%%%%j%%%%%%%%%j%J%%%jJ%%%%j%%%J%jJJjj%J%kjLLkj%%%%%%%%%JjJjjj%K%%j%Jjj
-2721bK%jk%JKJj%j%%J%ljKKK%j%%%jk%%%%%JJJJ%k%%%jJ%%jjJJ%%Jj%jJJKJjk%%j%j%%jj
-2651c%%JJJKjk%%j%KK%k%%%%JJ%%%%jjjjK%j%%J%%Jj%j%j%JJ%jJJ%%JjkkJKJ%j%JJjj%jj
-2581bK%%%%JJ%k%%%%%%JKkj%%%jJ%%%%%j%J%kjJKLjkj%JkjJK%JJ%k%K%jjj%%J%%K%j%%j%
-2511@JJj%J%j%jJ%%j%%Jj%J%J%jj%%%jjKJ%kkjJKJ%kJjjJ%JJJjjjKLJlk%J%%%%%K%jjjJJ
-2441AJjj%%%%j%%jKJ%%%%%j%KLjkj%Jjj%%%j%JJj%%j%JKJ%kj%J%j%%%j%JKJkjk%%K%%%%j
-2371ak%JKKjj%%%jk%JJJJJ%j%%j%JJj%%%j%jJ%jJ%%%%%%J%%j%JJjjjJJ%j%j%%%J%%%JJJ%
-2301Cjk%%%%%%jJ%Jj%%%%J%J%%k%%%kJKJ%%jj%%%%JJ%jjJJJ%kjj%%JJJjj%%%j%JJ%Jjj%J
-2231Aj%%%kKKKjl%%%Jj%%JJ%%%k%JJjj%%%%%K%%%j%jkKJ%j%%jJ%%Jj%%%%%%%J%j%%J%jjJ
-2161@%JJjjjjJJJJjj%%j%JJ%j%%jJ%%%%jJ%%%%%%j%J%jjKJJkjJ%jJ%%%%%%Jj%%jj%JJJKj
-2091BkJ%%%jjjJKKjjJ%kJJJJkk%%%%%%kjJK%%%j%J%%KJjjj%%%%%%%%ljJJK%%%%J%jmjJL%
-2021ajKJJjjjJ%K%k%K%%kjJJj%KJkj%jJJ%JjjJ%Jjjj%J%%%%%%%KJkjjJ%%%%Jj%%J%j%%%%
-1951@%L%jk%%J%j%%K%jjJ%%j%jJ%jkJK%%%J%jj%%%J%Jj%%%%%k%K%%JJJjjjKJkj%%%J%J%%
-1881Bj%j%%%%j%J%JjjJ%JJ%jjjJKj%%%Jjj%%%%%J%j%J%J%%Jjk%%jjKJj%%K%jj%JJ%jjjJL
-1811CJjkkjJJ%JJ%J%%kj%%%%k%JKKjjj%%%Jj%jJkjJK%%%J%j%%kjKJJjj%J%%J%LJjlj%%kJ
-1741aK%jjjj%KJ%%%%jjJJ%%%J%j%%J%j%j%J%%%%J%j%%K%J%jk%JK%kj%%%%kJJ%%%%%jJ%%%
-1671@%%%J%%%j%J%%%%%%%%%kkJKKJ%%jk%%Kjjj%J%%K%jj%jjj%JJJ%JKjJ%j%%JkjJ%%%j%%
-1601@%jJ%%j%J%%LJkk%%JJ%J%jjj%%j%JJjkJ%%J%%%%%j%J%%KJ%lj%%%JJ%%%%JjjjJ%kjJJ
-1531a%%JLjkJJJ%jjj%J%j%%JK%jk%%%%%%K%jj%%%%jJJjjJKLJjkkj%%%%%%%JKJjlj%%J%jj
-1461bKJ%jjJ%JJJ%jJJ%jjk%K%j%j%%%%jJJj%%JJ%jj%%%%%%%%%K%kjJJJjj%J%j%JKJ%lj%J
-1391A%JKKjk%%jk%%KjjJJ%j%%Jjj%%jj%KJ%j%%%%J%jj%J%JK%kjjJJj%jJ%%J%%JJjjjJJ%%
-1321B%%%jj%J%%jk%%JJJjjkJKJK%k%J%%%jj%J%JJJjjj%%%j%J%J%jjJJ%kjJJ%j%%%%%%JJj
-1251AjjJKKjjj%%%%%%j%%JjJJjj%%%JJjJJjjj%%%J%j%jJJJ%jjjJJ%j%%%Jjk%JJJ%j%%%j%
-1181aJ%J%j%%JJ%jjj%J%%j%JK%k%JJJ%kj%K%jj%%J%jjJ%kjJK%%J%j%%jJ%Jjk%KLJJjk%%j
-1111AjJ%jJj%%%J%%%%j%jJJKJjkj%%%%%%%J%J%kmj4k0JJ8J2M%JK%%lkKL%J%%%jj%%JJjk%
-1045b%kJKjkkJKJ%%JJJ%k%JK%jjjk%%KJ%%%%%JJJjjj%%JJjjj%jJJjjKKJ%%kj%%Jjk%JJjj
-975bKJjJKjk%JK%lnj0pjnnPMkPRLKJJ%%jJ%JJ%jjj%j%J%%jJJJ%j%J%%%%%K%kjJKJkj%%J%
-905Aj%%%%j%JJJ%k%%J%j%%%%Kjj%jJ%j%J%%jk%KK%KK%jkk%%%%%%%%lj0oMjkJ0O%jJJJ%%%
-836@%JJjj%jlnj3j6jJ0LNJ0NK%JJJ%ljJ%Jkopl%kjNQPLJ%j%Jjj%K%%%%jj%jjJ%%J%J%J%%
-769@JJkjkjJKJ%%j%%%%J%jjKLjk%%K%%jJjjJ%%%jjj%K%%%Jj%J%j%jk%KJ%kjjKJ%J%%jJ%k
-698b%JJ%%j%%jmj0j0%kLJ2RL%jKJ%jjjJJjkkmnkm%KMQO%%jJ%%jj%JJj%JKJJjkj%%kJ%%J%
-630@jjjk%KKJJJjkj%%JJ%jJJ%Jj%jJ%j%%j%J%%%%k%%%%K%%j%JJ%k%J%%%J%j%%J%j%jJK%k
-559@jJk%K%J%kj%k%K%%k%LJ%j%%jJJ%%ljJ%JJ%lnmmjJONLLJjjj%j%JJ%%kJJ%k%Jlqj2qmM
-489c3J0J0MJJJLjmolmKNMLKK%%%%j%J%kjJKLKJl%%%JJj%%K%jk%k%Jjj%Kjl%MLjj%j%J%%%
-421@%%%%jJ%jJjkk%KK%j%JJ%%%%%%jjk%j0m9q1KP9M5J1LJ%nplj1pJ3Mj0%RLMQLj%%%%JK%
-359@%%j%J%%%%%j%%jj%Jj%lj7l9j8L2L0QJKLKjkkmpj1qlKNOPOMKKLJj%%%JJ%jJ%jjKJ%jJ
-294@%j0m6o0J7N7K7OklMLnppnmmLRPLLLjnk5j02j64k0J46J01K6OjnlQJ5RNLpl2n9j1N8M1
-246b8J0KKjjKJ%JKKKKKkkjJjklj0j8j5lPJ1Oj2o9r4K9R9M8J2K%%%KMMJlnpj2j5j5j0NJ2N
-193e3MQJ0POOMKj%%%jk%J%%%JJjknqorj4JJ6J2PL%kl%KLnrOJ0L%JJKJjjmmk%%JjjkllKNM
-128a3kj3m0n4k1K9N6L6J2JkklnljJKKKKLJjkjkklmomJPOLJKLLJ%%j1m0n8k4K9N6L6J0LLJ
-74eK%%Jjk%JKKj%J%j%jjjj%%K%%JJJj%%%jjJJJ%%j%J%jJ%jjJJJjjj%K%jjj%JJ%J%j%%J%j
-2akjLK%j%jJkj2l4m8k2K3M7K9J0L%LK%%%jj%Jj%%jJJ%JJ%%%kjjJ%jjJKJJ%%j%%J%%%%%%J
62A%J%k%%JjJjjjJJJJjjj%%J%%%%%%%%%%%K%jj%%j%JJJJJ%kjj%k%KKJlk%JJ%%%%j%%Jj%J%
135@%%JLKlkjjJ%j%%jK%%%K%jj%jk%J%%%J%JjjKL%j%%kkJKJjkjKJj%%%%%%%jJ%jj%JJJ%jj
207a%JJJ%jjj%%j%K%%jJ%%%%%%j%JJJJjk%%%%%%%%Jj%Jjj%J%%%%JJ%k%j%JJ%%%J%%jj%%%J
279A%j%%%Jj%K%jj%%%%jJJJ%k%%%%%%%J%jkK%%%%%%j%%J%%jJ%j%J%%%%%%j%JJj%%JJ%k%j%
351aJ%jKK%jk%JKJjk%J%%k%%%%%%%jJ%%%%J%%%jkK%%l%%JJJJ%jkKJJjj%%%%Jj%%%%jJ%J%j
423@%%%%%%%%%%%J%%J%%jJ%jj%JK%jkjjKJJkjjJJ%J%%j%JJ%j%KJ%j%kjj%%%%%%%%J%Jj%%J
495A%%JJ%%j%J%kj%%jkKJ%jJ%jjJ%JJjkjKK%Jkj%J%Jj%%j%%%J%%%%JJ%kj%J%%%Jj%%%jkJK
567@Lkk%%J%%%J%j%%%J%j%%%%%%%%%jJ%JJJ%jjjJ%jJJ%%%%%j%%%JK%kk%JK%jj%jJK%jkJKK
639EkljJKk%j%%JJ%Jjj%k%JJJJ%jk%JKjj%%jJJj%%%%jJ%J%j%J%j%j%JjjjjKJ%J%%%%%J%JJ
711CjJJkkjjK%%%%%Jj%%%%%%jJK%%%%%jj%%%Jjk%%KJJ%%jj%%%%j%%J%J%%Jjj%J%J%j%%j%j
783ajKJ%j%%JJkjJ%%Jj%JJJj%%k%jJ%%kjJK%%%KJjjj%JJk%JK%kj%%%%JK%kjkjKJ%J%j%Jj%
855@jjjJ%%KJjjJJJJ%jjj%%%%Jj%%Jj%JJJ%lk%K%kJJ%%J%j%%%%Jj%%%Jj%JJjj%%jj%%%j%%
927cJK%%%%%%%Jj%j%J%Jj%%j%J%%%J%j%%%%%%%%JjjJJJj%j%JK%kj%%%%%%%%%j%JKJjj%J%k
999@%%%%%%jjJJ%%J%%jk%%j%jJKKJjj%%%jjJJ%%%Jj%Jjk%JJ%%%%KJ%%%jkj%%J%%%jkJK%%%
1071@%%%jJ%JJjjjJJj%J%J%jjj%%%JJ%jjJ%%%jjJJ%J%jj%J%%%JJj%%j%JK%jjj%%kJJJ%j%%
1142@%JJ%kjJJ%%j%jjK%KjjJj%%jjkjJKK%%%%%%%Jj%%%%%JJk%%jjKJj%%K%jj%%%JJj%%%Jj
1213Aj%%jjKJjjjJJ%%%JjjkJ
1233b
##PAGE=	F1=11240.031664424377595
##FIRST=	12655.339635440002894,	12655.339635440002894,	0.002506247255951166153
##DATATABLE=	(F2++(Y..Y)), PROFILE
-2861A%j%j%JjJJ%%%Jj%jJ%JJ%kj%J%j%%J%%%j%%%%%%%%%%JJjj%J%j%Jj%%JJkjjJJ%%%J%%
-2791AKjk%%%JKJkk%J%jjJ%%jJK%j%j%%%%%%%%JJk%%%jjKLjjjJ%j%JJj%Kj%k%jJJJjj%%kJ
-2721aKJjk%J%Jjj%J%%%kjKJJ%J%k%J%j%%kjJKJJ%Jjj%jJKjkjJJ%%%j%JJJ%jjj%%j%%%%jj
-2651cJ%%JJLJkkk%JJKJk%JJjjjJJ%JJjk%J%k%%J%%%Jjj%%%J%%jjJKJjjj%%J%j%JJjjkJJ%
-2581@JjkJJ%%L%j%k%%JJJjjj%%jJJJ%J%l%JjjJJJ%kkjJJJJJ%JJ%jj%jj%%j%%JJJ%k%%%jj
-2511bKJ%%%J%k%%Jj%%JJJjj%%Jjj%J%jJJJ%%kk%K%j%jJ%%%%%KJjjJKjkj%Jj%%j%J%%j%J%
-2441@K%%jj%%%Jj%JjJJJJ%jj%K%m%J%%%%%j%JJJ%%jkJjJJjj%Jj%%%%%%JJjJ%j%jJ%jjJ%%
-2371@jJ%%JJJj%jj%J%j%JJj%J%j%J%k%JJ%j%J%j%Jj%JJJ%jjjj%%K%k%%%J%%j%%%%JKJjjJ
-2301CkkjK%%j%JJJJjj%J%j%J%jjjJ%j%KLjjjj%K%%J%k%%JJJ%kkj%JJ%J%jj%jj%KJJ%Jjk%
-2231@%%J%%%J%J%%jj%J%k%jJJK%k%%j%%%%%%JKjk%JjjjK%K%jj%%%JJj%jJj%JJ%%j%J%jk%
-2161a%KJ%jj%j%JJJ%%%%j%JJj%kj%J%k%JJJj%K%%jj%%%%%Jj%%K%k%KKJjjl%%%%%jj%K%J%
-2091A%KJjj%jjJJjj%J%JJJ%j%jk%%K%%%kj%J%K%j%%J%%%%%jJ%jj%%JjlJKJj%JJJjjj%J%j
-2021@%KJjj%%%%J%JJ%jjj%K%jjKJ%%%kj%JJk%K%%%kj%KJJJkkj%JK%jjj%J%%%KJjjjj%JJ%
-1951BKK%kljJK%j%K%j%Jjjk%%%%%j%J%Jj%Kjj%%J%%%Jjj%J%%j%%J%%%J%%JJ%ljJJ%j%%%%
-1881AJJ%jjJj%%J%%j%%%Jj%J%jKKj%%k%%jjKJjjJ%%Jj%%Jj%Kjkj%%JK%jjjjjJKJjj%%JKJ
-1811DJ%kkkjJJJJJJjkjKK%j%kj%KJJjjkj%J%%JJjj%%K%j%%j%%%%JKjk%jJJJ%JJJjlj%%j%
-1741aJK%k%JJ%j%j%Jj%%JK%%%%J%jjjjjkJK%%%%%Jj%KJ%%%kjKKJkk%%%%j%JJjJ%%jj%%%J
-1671AJ%J%%JjkjKKjjjJ%%JJlj%K%%%jjjJJJ%jj%KJ%%%%%JkkjJ%%%%%K%Jjk%%%Kjj%Kj%j%
-1601@%%%J%%JJjj%%j%%%%JJJ%%%kjjjK%J%j%%J%%JjjJ%%j%JKK%kjjj%K%JjjJJjk%KJ%j%%
-1531B%%JKkjj%KJj%Jjjjj%%KJ%%j%JkjJJJjjjK%j%%Jj%%LJ%%j%jj%%%JJjjJJKJkkk%j%%%
-1461@JJjj%%JKJKKkj%jjkj%%JJ%J%%Jk%KjkjJ%%Kjj%%J%j%%%JJ%kjKL%kjJ%%jJJJ%jk%%%
-1391B%J%jJJJjkk%JK%kjJ%%J%KjjjJ%jj%JK%%j%%Jjk%%KJJJjk%J%%jj%j%J%Jj%JJj%%KJj
-1321Dj%Jjj%%%j%j%%%J%jkj%KLNjkkj%%%Jjj%%KL%kk%%%j%JKJ%jl%KKjjkJJ%j%J%%J%%%J
-1251D%jjJ%kjKKJjjjJkkJKJ%%%%J%kKLkkj%jj%J%J%k%%%KJ%kj%KJ%kjjJJJ%%%%%j%JJ%j%
-1181BjjJJjj%KJJjkj%JJkj%JKJ%%j%%%jJJJJ%lkJJjj%%%%%%%%LJ%jj%%%%%kkJKK%%Jj%jj
-1111AJ%k%%KJj%%kjjKK%J%%%JK%ll%JJ%jj%%%Jjok2l5%L3K1PKJKjkjjKJJ%%%%%j%J%jj%%
-1045@%%JJ%kk%KJJj%%K%kj%KJ%kj%j%%%JK%%%%%%%jj%%JKj%j%%j%%%K%jJ%%Jj%%%%jjJJj
-975A%%jJL%k%%KJmmoojnmMN%MOKJKJ%J%%j%%%Jj%%%j%J%jjJJ%%%%%%jJ%%%%%KJ%j%J%jkj
-904aJJKJ%j%%Jjl%JJ%%jjJJKJkl%JJjjJKjk%%JJJJK%%lk%J%%Jjjjoj5qPlkJ3J1LJJ%%%%%
-836B%Jjk%%%kok1k5%J6OPJ4PK%JJ%%kk%JKlj0qj%jkNRRLJJ%k%J%K%%k%J%jjjJ%jjJ%%%JJ
-770A%%j%jjJ%JJ%%%j%%%%%%%JJjjJ%%JJ%%j%Jkj%Jjj%JJJjJ%Jj%%Jkj%J%kj%K%%J%%%j%%
-699@%%j%J%%%J%nj7j6jkMJ9J2N%%%KJjj%%%jkloqpo%ONJ2RKk%Jj%%l%KJ%%%J%%Jjjj%JJ%
-633AjJj%%%jj%JJ%LJkk%%JJ%k%%JJj%JJ%jjK%jk%KJk%KJk%KJjkjJJJk%%jjJJ%%JJjj%j%J
-562BJjlkKJJJ%%%k%%j%J%jjj%%JK%K%J%jjj%J%%%jkqrm%LQOMKJj%j%%J%%%%jjJ%%J%loqo
-491b3lKQQLJJ%%korpmMQPKLKLK%%jjK%jjJJLJ%kkJJJjKJ%%%j%lk%J%%%jkkKLKJ%%jj%J%J
-421Cj%k%%%%jJ%kjLKJ%j%%j%%jKKjklk%nk9n1KN1K8OJJkrj3oj6rK0Pj5JJ4MPJ2NJ%j%%%%
-360@KJjkj%JJj%k%JJ%%%j%%mk6o1k9M7M5J5NKLKKjkmnpolJMLLNMJKL%j%%KKK%%J%lj%K%k
-295@%mj9o9q5L3R2M0PjjLKmopqrr%J0PLKKLJj6o3r7mR2O1J4JnqpKQOMMpm7q8j2Q8O0J5NK
-243iJj%%kjLLKJJ%kj%j%jmrj0kLNJk1q9j18L0J21O1J6N%l%MMNJkkmj0j4j8j6kPJ%QJ2J2J0
-188b5J0PMJj%%%kJJjkjj%klj0j3nmrMJ8J4PLJkk%J%j0j4PJ5NjKM%%%jjk%J%kkknpnJPOjj1
-126b7l4m7j6K7M9L0J0KkklpolmnjMPNNLJJ%%jkml%LK%jKMLJJkj0l1m4j6K5M6K7QKJ%%K%k
-70bk%K%JJ%%KjjjJ%jj%%K%%%K%kjJ%JjJ%JJjk%KkjJJK%%%jk%JJJ%k%%j%%J%j%j%J%%jjKJ
1AJJ%kjlj6m9p0l1L4O8M2J5OKK%%%%%%%JjjjjKJ%%J%j%%Jj%%%%JJj%Jjj%J%J%j%%J%k%KJ%
67C%jjJJkj%%%JJj%j%%%%%%KJj%%JJJ%kj%%j%J%%KJJjj%jkj%J%j%%%%%J%%%J%jjjJKK%jJK
140Flkj%K%j%JjjJJ%%%j%Kjk%KJ%j%jj%%%JJJ%jjjJKJkk%%JjjJJ%JJkj%%J%j%KJ%%J%%j%J
212D%kkjJ%%%JjjJJJKjjjj%%K%Jjk%%KJ%jj%%J%KJj%%JjkkKJJ%lj%%K%J%JjK%jj%JJjl%%%
284AKjjJJj%Jjj%JJJj%JkkJKJ%Jjkk%KL%mj%%%%JJ%j%J%kJLK%k%%%k%K%jkJJJ%jjjjJ%jJJ
356B%%k%%KKjjkJJ%jj%JJ%%%j%J%jj%%K%kjJJjjJKjjJJjj%JLKjlkKJ%j%%J%l%%KJ%%%%jj%
428A%%%JJ%j%jJ%J%%%kjJKJ%%JkkjJ%j%JJJJJjljJ%jJJ%%%%JJjlj%J%%%K%%jj%JJKJJj%jk
500B%J%KJkj%Jjkj%%%J%jjJJJJ%kjJJ%JjjK%%jjj%%JJ%JJjjjJ%J%j%JjkJK%j%j%j%JJ%k%J
572AJjjKK%k%KJJjkjJ%j%%%%j%J%%%%JKjl%%JJ%%%%JJ%%jj%Kjkk%%JKJ%jjJKJkjJK%kkkJL
644Djjj%%J%%jjJ%%%%JKJJkmjJKjj%%%KJj%KjkjJKJjjjJKJjjjkj%JjJ%%KJ%%%%J%jjjJJ%j
716B%J%%%%%jj%%K%jjj%%J%%JJ%jk%JK%jk%%JKJ%j%%J%lj%%JJ%J%%j%%%J%JJjkjJK%k%Jkj
788@%%KJjj%J%jjJ%%%JKJkkj%j%J%%%KJ%J%jj%%J%j%J%%jk%JjjJKKjlj%K%%JJ%jjj%%%JJ%
860B%%Jj%%%JJK%ljJ%jjJJj%j%j%JKJkk%%%%%%%%K%%j%JJjk%JL%kjJj%JKkk%%jJ%%%%%%%%
932@%%%LKjljJJJjk%jJJJjj%J%j%%JK%%j%jj%%%%JJJ%jJ%kjKKjjj%jJ%%%KJ%%jj%kjJJJ%%
1004Bjj%J%jKJkj%j%j%JJ%%KKj%jkj%%J%jJKJj%%j%%%%j%J%JJ%%kj%%%%%J%%%jJKJJ%jjkj
1075@%%KJkj%%%%LjjJKjjjj%%%M%jjk%%%jjK%%%Jj%%KJkjJ%Jj%j%KK%J%jj%kJJ%jk%J%%%%
1146A%%J%%k%%%%JJJjk%%%%%%l%%KJJ%%K%k%%jjJ%%%K%k%%%%J%j%%JJ%jjKKjjj%%%%j%%Jj
1217@jJ%%%%%%%K%jj%J%
1233A
##PAGE=	F1=11169.266265873597149
##FIRST=	12655.339635440002894,	12655.339635440002894,	-0.012231531552970409393
##DATATABLE=	(F2++(Y..Y)), PROFILE
-2861Bjj%%%%%%%%J%%j%JJ%j%Kjk%%%%%%%%%J%j%%jjJJJjj%J%%%%%j%JJj%%%%%jj%J%%%J%
-2791@J%j%%J%J%kj%%JjJ%j%jJJ%%J%jk%%JJ%%%JJ%jjkKJ%j%%%%%%K%jJL%kjjj%%%%%%j%%
-2721aJJj%Jj%%jjj%KJJ%j%%%JKjljKJjj%Jj%J%%%Jj%%%%JjjjK%%JJk%JJ%jj%j%Jj%J%%jJ
-2651@%%kJJ%%%k%%JJJKj%Jj%k%%%%JJj%%%jJ%jjJ%%KKjk%Jjj%%j%JJ%%%j%%%l%KJ%l%KJJ
-2581A%jjJ%kKJK%jk%%Jj%%%Kjj%%J%%JJkj%%%%%%%j%%J%Kj%jJJjjJj%%jJ%JJ%j%jjjK%j%
-2511a%JJ%%%j%%%J%%%J%jj%%%%%JJ%%jjJJ%%kjJJ%Jjj%%%%jjLJk%J%j%%%%%%j%%%J%J%j%
-2441@%KKkj%%j%%%%JJJjJJ%jjJjlkKJ%%%Jj%%%%JJ%%%j%%%j%%j%J%%%%Kjj%%%%%%%jkJK%
-2371@%K%k%KKkjj%%%%%%J%jj%JKKjkj%J%j%JKjk%J%%JK%jj%jjjjJJ%%%%%JkjJ%j%JJJ%%%
-2301Aj%jJ%jjJJ%%K%j%Kjk%%%%kJJ%k%KKJ%kj%J%%%%%%%j%%%%%jJJJ%%%j%%jkj%JJJJjjj
-2231bJKKjj%j%%J%j%Jj%kjJKLJjkjJjj%J%%JJ%%k%K%kj%JJjjJ%%jJJJjj%%JJ%jj%%%J%jj
-2161a%JJ%%%%j%%KJjjjJ%%JJ%j%jj%%%k%JJ%%KJjjjjj%Jj%J%JJK%jjJ%Jjjj%j%J%j%JjjJ
-2091aJJJJK%jjjJjk%%%J%j%%%J%jJJ%%jjk%JJJJ%Jjjj%%%%%%J%j%%%%j%%J%%Jj%%JJJ%jj
-2021A%LJk%Jjkj%%%KJkjJjJ%%%%j%%JJjj%%%%JjJ%jj%JK%%jj%%%%%%%%jJJj%K%kj%%%J%%
-1951@JLJjljJKjj%K%k%KJkk%%%%%%KjjJj%%%%%%%L%l%%%%JKjjj%%j%%%J%JJjjJKjk%%%%J
-1881A%JJ%kj%KK%jj%Kjkjj%J%kJJ%%%%%%%%KJjjJJ%kj%%%%%JJjj%%%J%%kkj%LJJj%j%J%J
-1811A%%jj%%JJj%%%%%%KKjjk%kJJJL%lk%J%%%Jj%%%%%%%JJjjj%%JKk%%%%%KK%jkjjj%K%%
-1741@jKK%k%%j%%%jJ%%%%%%JKJ%%kk%%%k%KJ%j%j%J%JJjj%%%KJ%jjj%%%%%%J%%%j%k%K%J
-1671A%j%%%JJjjJ%%%%Jj%%%jkK%%%JjkJJ%%%%%%J%j%%J%J%kk%JJ%j%JJJ%kjkJKJjkJ%%J%
-1601@JK%kj%%%%%%%%%%%%%%%%%%%jjJJJj%JJ%jj%JJjjKJjj%KJ%kjjjJ%KKjjj%j%%%%K%jj
-1531@%%%%JJk%JJ%JJkk%%jjJJ%%%%Jj%jJ%%%J%%j%%%%%KL%kjjJ%j%%JJjj%Jj%%K%kjj%J%
-1461@%Jjj%JJJJLJllJ%%jkjJJ%J%%JKkj%%j%J%%%j%%K%jjJJjj%%%%JK%kjJ%%%%%%j%%J%%
-1391A%%j%%KJkjj%JJKjjj%JJ%jjJJK%kkkJJ%%%JJj%jJ%J%KJjlj%%%%%%%%jJ%%%%%%%%JJj
-1321A%%Jjj%%%%%%jJK%kkkj%KLK%jjj%%J%JjjjJJJjjJ%j%J%%%JjjjKKJjjJJjjjJJJ%jk%%
-1251@Jj%j%%J%K%jj%Jjk%KKjj%JK%jLJklj%%%JJJJkkjjJJJ%%j%%JK%lkJJ%%%%%%%%JKJJk
-1181CmjKJj%J%%%%%j%%%%%%%K%Jjk%%%%%JKJ%kk%j%%%jjKJ%jJKKkkjJJJ%JkkjJJ%%%%Jj%
-1111@%%%j%KJkjJ%kjJK%K%jJJ%jk%jJ%%%jjj%JKlj7k9jK6J7OJK%%kj%%%J%%jJJ%j%%jJ%%
-1045@j%JJjjj%JJ%JJjJ%k%jJ%%%k%Jj%JJ%%%jJ%%%%jJ%%%%%%%J%%jJ%jjj%JJ%k%KKJk%%j
-975@%k%JJ%%%J%%jlnplkmKLJONKJKj%JK%%kjJK%%%%%j%%Jj%%%%J%jk%JJJ%jj%KJJ%j%jkj
-904cKJJJ%j%j%JjjJJ%%%%jjJ%%j%JJ%jJJJkjJ%J%j%K%kj%%%%%j%jmrnNljRQLJjj%jJj%Jj
-833akjKJjmj9k6nJ4OQJ4PJKKJk%jJ%J%lj0rlJJjLQJ0N%%%%%J%%Kjk%JKjkjJkkjJ%JJ%JJ%
-768@%%jj%J%jjJ%Kjk%JK%%j%j%K%%%%%%%%%j%%%%%jjKJ%%J%jj%J%%K%k%%%J%j%%%%j%J%j
-697aj%%J%%J%lj1r%jLJ3PJ%%jj%%j%J%%jknonlJNLPQ%%J%kj%kJK%%J%%%j%%jj%JJJ%%%%%
-628@j%j%%%KJJjjjJ%%%jJ%J%j%J%%%j%JJk%JJk%Jj%%JK%%%jjKJkjj%%%jJ%%j%%JJj%jj%J
-557aJ%%%%%j%%%%%j%J%j%JJ%JJJ%kj%%Jj%%jknpk%LOMJK%jj%JJJ%%j%%kjJKJ%nj1j3pnLJ3
-488b5J2MLJ%%%oqomMPMJJMLLJjkJL%kjKKJ%%jj%%%jJJKjk%J%jjkJK%kjkJLJ%%jj%JJK%jj
-419@%%%%jk%%klKLKJ%%K%kjjKJJkknlj1n5r4NR3N1J1LK%nolj1j0J2Lj6kJ1NRRMKKjkJJKJ
-359Aj%jk%KJjjj%J%%Jjj%%jj3l2j5K5K3PKKKK%kmnnpojLNNNMMJJJkjK%j%KK%%%j%JJJ%ko
-293fj8o8q5L0Q9M1PkkMMjnolkkJML%j%Jnl3j21j85j3J72J18L2P%KMMNLLJj0m9r3j5R0O3J9
-245a8NJjjJJj%MMJjJJjjkk%krj8j5jQJ3Qqm7o4J8O9L4PJjjJJ%K%kjmj0j0ppKNLJNOOOOML
-185gK%kj%JJLjk%Jjlnrj4pj0k0KK6K0RMjkjKMMmoMPJkJM%kjkkjJJJj%%lnk%LKlj7n9p7k7
-123a96M2P4M4J4NLKklkJkmjJKK%J%kkj%jkjLNN%k%LKLJnk0n3p4k9M1P7M7J3MJ%JJJjk%JJ
-66dJJJJ%%kkJKJjjJJjjKJ%kk%L%j%%J%%%%%kjJKK%k%j%J%%%%jJ%%j%JJ%jkjJ%%%jJJ%%%%
5ajkqk2l2j4J6L2J9POK%jjjj%%JJ%jkJJ%%J%%jjKJJ%%%jjJjjj%JJK%%j%%j%%j%J%%jj%%K%
73@j%J%%%%%%%%%jj%K%JJ%jK%k%jkjJJJ%J%%J%%%jj%%%j%jJj%JJ%%%Jj%%j%JKJjjJj%J%jj
146@%%%%%jKJjjj%J%%%KJ%l%j%%J%jJ%%%%%%%%J%j%%%j%JJJJjkjJJJ%jJJJjjj%jJJj%jj%J
218@%J%%j%%%%%j%%j%K%jJ%%J%Kjjj%j%%J%JKKKjljj%K%kj%%%%%J%%J%jj%KJjjj%%Jj%%jJ
290@%%%%%%%%%JKjk%%%JJJkj%KKjl%%%jJ%%%jJJ%jJKJ%kjjKKjj%jj%%J%%%%j%%%jjJJjkJJ
362aJ%%j%J%%j%J%%K%k%%%%jJ%JjkjJJJ%%%%%%%%%%%J%JjjJK%kjjJ%jjJ%JJKjjj%%JJk%J%
434A%j%J%j%%%%%%J%%JJjkk%JJ%J%%Jjjj%J%%%%%%jjKKjj%%JJj%J%j%j%%KJJjjj%j%%jJJj
506@%%J%j%j%J%%%%Jj%KJjjjJ%j%JJ%j%j%j%J%JJ%%%jj%%K%j%j%%JJJjk%%%%Jj%%JJ%j%Jj
578AjjJJJ%%%%jjJj%%%%%%%%%JK%kj%%%jJJJJ%%J%lj%%jJ%%%JK%%%j%Jjj%%j%%%%%J%j%%J
650AJjkkJK%%%JJJJkk%%%%jj%K%%jJ%%%%%JKjjj%JJ%%jjk%%%%JJJ%%%%j%%%%%%%%JK%l%%J
722A%jl%KJ%jjjK%%%%J%%%jJ%j%%jJJ%%J%%%JJ%kj%%%%JJJJjjjjjJJLjl%JJJj%Jj%jj%Jj%
794@j%Jj%J%%%JKJjjjkk%KJJ%JJj%%Jjjj%%%J%j%%%%%%j%J%%j%Jjj%KJ%%jk%K%%%J%%j%%%
866@J%JJJjjjj%%%JJk%j%%J%%Jj%%Jj%jJ%J%%%j%%j%%KKjj%j%%KJ%kjJ%%j%jJJj%%%%K%%%
938Bjj%JKjk%k%JJ%%%j%jK%Jj%%J%jjJ%jJJ%%j%%J%jjJ%%%%%%JJ%%%j%JKjkj%J%%%j%%%%%
1010@J%jj%%%%J%%%%JK%jkkjKJ%%jJK%jj%%K%jjkKK%k%%jk%L%%jJ%%%%%%JJJ%%kjj%%J%%%
1081@%%%KJkjJJ%k%%%j%%J%%k%J%J%%j%JJj%JJjjl%KJjj%%KKJ%%j%jj%%%%j%J%%kJJJ%j%%
1152@j%Jj%J%kjJJJ%%jJJ%j%%%%J%jj%%J%%jJ%%%%%K%jj%%%%JJjj%K%j%%%%%j%jJJ%jj%%%
1223aJ%%J%j%%J%
1233A
##PAGE=	F1=11098.500867322814884
##FIRST=	12655.339635440002894,	12655.339635440002894,	-0.011545937508344650269
##DATATABLE=	(F2++(Y..Y)), PROFILE
-2861A%J%jJ%j%j%%%%J%J%jj%%%%%%%%%%%j%JJj%%jJ%J%jkJJ%JJj%j%%Jj%%%%%%%%%%%%%%
-2791@jJJj%%%%%%%%%%%%%j%%%jJJK%kj%jJ%J%%%%J%j%JJkjj%J%J%JJ%JJJk%kj%%%%%%%%%
-2721@jJ%%Kjj%%jj%JJJJk%%JJJkljL%%j%J%%Jj%j%jKJ%j%%%%j%JJ%jjJJj%%JjjJ%%Jjj%J
-2651@%jjKJj%j%J%j%K%%Jjjj%J%%%%%jJJj%%Jjj%%%JLjk%%jjK%%j%%KJ%kjJ%%jJ%%jJJ%J
-2581B%j%JjjkJKJ%k%%%%%%%L%kj%%j%%JK%j%%J%j%j%%%%j%J%%%jJ%%%JJjj%Jj%%%%%%Kjj
-2511@%JJ%%jj%JJj%jJK%lkJK%j%JKjjjJ%Jjjk%K%%J%jJj%%kjKJ%%%%%%%%%J%jjJKJ%%jjj
-2441@JJJj%%jjjJ%%%KKjj%%%%JJlj%%%%jJ%k%JJ%%%JjJ%JjjkjJK%%J%jJj%%%%%%%%jjJJJ
-2371A%%%jkJJ%J%j%%%%%J%j%%%JL%kk%%%j%JJj%j%J%%JJj%JJlk%%%JJ%kJJkjKJjj%JJ%Jj
-2301@%%JJjj%Jjj%JJJ%%%%jj%%%%Jj%%JK%kj%J%j%%Jj%%%%jJ%%%j%KJ%jjJjjjJj%JJ%kjJ
-2231bKJ%j%J%j%%j%J%%%%%J%%JjjJ%jkjJJJJJk%%%%J%jJJjjjJJ%j%%%%%%%JJ%k%%%j%J%%
-2161@%%%%%JJJ%%JjkkkJKJj%J%%%k%JKjj%%%%%Jj%%%jjJ%jJ%%JL%%jkj%J%%%k%JJJj%Jj%
-2091@JJ%%J%%jj%%%%j%%%%%jjJ%%JJ%j%j%jjJK%%%%%%%%%%%%J%%%%%j%%%%Jj%%%%JK%jjj
-2021@%KJkjJKj%%jj%%JJjj%J%Jkjj%KJjj%%%Jj%J%%jjKJjk%%JJ%kjKKjj%J%jJjjJ%%%%jj
-1951cKJK%%k%JJjj%%%JJJjkjJJj%JJ%J%jk%%%%jJKJkj%%%K%k%%%%jJ%%%%%%%%%KJkjjJ%%
-1881@jJ%JjjJKK%kjJK%kk%J%jl%JJ%%%%JJJ%jj%%Jj%jJj%%jJ%J%%%%%%%jjj%L%J%%j%%%%
-1811@%jj%KK%%jj%j%%J%JJ%k%jJ%JK%lkJJK%%jjj%J%k%%KJjjkjJLKk%%%%jJK%%%k%%%%%%
-1741@%%KJjjjj%J%JJ%jj%jj%KKjj%%%KJkj%%%jjjJKK%j%%%j%%%%%%k%%J%%J%jJ%%%jjJJ%
-1671@%j%jJJJ%j%%%%K%j%jjkJKKj%JkjJ%%%%j%JJKjkj%%%J%%jJ%%%jJ%K%j%jJJ%kjjjJJJ
-1601@KJ%%jk%%%%JJjj%JJjj%%jJ%%%%J%%j%Jj%jJJKjkKKkk%JK%kj%%%%%K%j%j%%k%K%%%j
-1531aJ%jjJJj%J%KJ%kj%jj%%JJ%%%j%%jjK%J%%Jjj%J%%KJ%k%j%JKJkk%K%%%%klKJJjj%J%
-1461@JKlkKJ%%KJJlk%j%%%%JJjjjJJ%%k%JJ%KKkjj%JKjk%JKkj%JJk%%%jJ%%%%%%J%%Jjj%
-1391@%%J%%%JjkjjJKKjj%%KJjk%KK%jjk%%%%%%%Jj%JJjj%KJj%jj%k%JJJj%%%%%%%%jjjJJ
-1321aJ%%%%%j%%%j%JJ%jkkl%KLJJJ%%%%J%%%j%j%%JjJ%%%Jjk%K%%jJ%J%jKKjkj%%Jj%k%J
-1251a%%J%%%J%j%%%%J%jj%J%%JJJjj%%%jJj%%JLJlk%%%%%%JJjj%%L%kjkj%%%KJjJ%jJJJj
-1181Ak%J%Jj%Jj%J%jjJJ%Jj%KJkk%JJjjjJJJ%%j%j%%jjj%JJ%JL%kkjKK%j%%j%%J%%%jJJ%
-1111Bjj%k%K%kjK%%J%%%JJj%%%j%%%%j%jjj%%LKjj5k7kK2J5MKJKjj%kj%KJ%%%%j%%jj%L%
-1045@%%%%jkkJ%JJJ%jK%%jk%KJ%jJjjjj%KJj%JJ%jjJJ%%%%%%kK%JJjjjkkJJ%J%jLKJ%kjj
-975ajj%%JJjJJJ%jjrj0knnMMJOQMLJ%jjKJ%k%%JJjjJJkkjKJ%%Jj%%JJ%%%%JjljLJ%%%%%%
-905@%%%%%jj%J%JjjKJj%J%jmjJjKLJ%j%%%Jj%%%%%%%KJkj%j%J%jjjmj1pNlkJ3J1Kjjjj%%
-837c%%KJkk%jjmj4j8jJ3OOJ0M%JKjjj%JJJjmpokjJJKOQM%j%%J%k%K%%jJJ%jj%kj%%%KjkK
-770cJJJ%jlJKjkj%KLjj%JJ%jkJK%%%%%%%%%jj%K%%%jkjJLJj%%%%j%%J%%%%Kjj%j%%j%jKJ
-699@%%jj%%%%%%lj3j4kkMJ9J0Kj%jjjJ%%Jjlljmnlj%LMQOL%%jkjJ%JJj%J%jJ%j%J%j%%K%
-632@Jjjlj%%jJKLJ%jjJ%%%j%%J%j%J%%jJ%%%%%jJKjjj%%jJJ%J%j%K%k%jj%J%jjjJ%%JK%j
-561ajjKJk%K%J%jj%kljjjJKKKJ%%%%%JjkJKJjjkjkoqk%LROJJ%%%%J%%%kj%jj%KKKjlqrnm
-490c0KRPJJJ%K%opnkKPPNJKJ%Jkj%K%%jJKJj%%%%KJjjJ%kj%%%jk%JjjJK%JJ%%kj%%JK%%j
-420ajjJKJjk%J%kk%JKJ%JJkk%%%JJjkkpl4o1JN9L3QJJjj0j2mj3oJ8Qj2%J3NNNKLJjkKLJ%
-359@jk%j%KJJj%%Jjjj%j%%mk6n7k1M8M1J1NLKJkkmnpqnkKLLQOOLK%k%KJlkJKJJjlJLJJ%k
-294bmj1m4n6K0N7K6NlkLJlpqoqpLJ1RLMNLlk1p3j15j4J00O9J6KmmmPJ3J0OKmk9n6rN6M2J3
-245a1KjlmKKkjLM%jKLj%k%%kqj5j3kOOJk1r5j24L8J33O4J4LJLNLJ%jjkpj7j8j9j6LJ2PPJ0
-191e2J1QQQOLJJJkk%%j%j%K%jlorkmrJJ2J1O%klljMKj0j4RJ7N%JMKj%Jkllj%jklmnlKMNL
-127a5pl0l8j1K3L7K1Nj%%npnjjkKKNONLKkkklnnnJOPKjJMMKKjrk9m0j6K1M1K6OKJJj%KJj
-69dj%J%K%JJ%jjJJ%j%Jkl%JK%kjKL%jk%JJJ%j%%J%%%%jkJK%jk%%JJjj%JKJjjjkj%JJjJJj
2c%%%%mj5m8o9l1L4P0M3J3OM%jj%%jj%J%%JK%jjJJ%jjKJj%%%kjK%%jj%KJ%%Jj%%%%%jj%%%
68b%%%%JjJJJj%%%jj%%j%KJjJJj%%Jj%kk%JKJ%%%%jj%JJ%%j%%Jjj%JJ%jj%K%j%J%jJ%%%%%
141@%K%kj%%%J%%JJ%kkjjJKJKJjkjJ%jJ%%%%jJjJ%%%%K%jj%kkJKJ%%%j%j%JJ%JJjj%%%%%%
213@%jJ%%%%J%%jjj%%%jJJj%J%%JJj%%%%%%%jjj%KJJK%j%j%JJkj%JJkj%%J%J%jj%%%JJjjj
285bJjjJJJ%Jjkk%JKJ%%%jkJK%%J%j%%jJ%%jj%JJ%%jJJ%jjJ%%jjKKJjkjjK%%%%%%%%%%%jj
357bJJ%k%K%Jj%%%j%%JjjJjjJK%kJJJjjj%jK%%%jJJ%jJjjK%%%%%%Kjjj%J%%jj%JJJ%jjJJ%
429Aj%k%JJ%JJkj%J%%jJ%%%jj%%%%%JJ%%%%kJJ%JJjj%j%jjKJ%JK%j%k%%Jj%%%%JJjj%%Jj%
501@%%%jkJJJ%%%%j%J%%KJkJJ%jk%%J%j%%%%%jjjKJ%%Jj%%%%%%%Kjjj%%J%KJjkjJJ%J%jj%
573@J%j%%j%jJJ%%%%%%%%%%k%%JKJj%j%%j%%jj%KJ%%%%%jk%j%LJ%%%%J%%j%J%jj%%%%J%j%
645aJKjj%%%%%%%J%j%%%jJ%%jj%%JJ%%j%%%%JjjKK%%JkjjJ%JJkk%jjJK%%%j%%%%JJ%%jjKJ
717AjkjJ%J%k%%k%JKK%k%%%JJj%J%%%%jjl%JJKJ%%%J%Jjkj%%KK%%%jjjjJJJ%j%%%%%%JLJk
789Ckj%%jjJJ%%%%%%JJJ%jjjkjKKJk%%%%%J%j%%%jJ%%%%%%J%j%%jJj%j%jj%KJJ%kkJK%jjK
861aJ%%%%%j%JL%kjk%J%J%j%J%%Jj%Jjj%J%jJ%%%%%%%%j%%J%%%%JjKJ%j%kj%JJjjjJJ%%%%
933@JJjjJ%jjJKJ%jjj%j%J%%jjJJ%jjJJ%%%%%%%Jj%l%LJ%jjj%K%jJ%jJ%%JJj%%J%%%kj%jj
1005cKJJJjj%%%jjK%%%K%k%JK%lk%K%%%%%Kjjj%J%%j%JJKjkjjj%JK%%%%%%%%%%%%J%J%k%%
1076@jJ%%%%%J%%%J%%jjj%%kJJJ%k%J%%J%jk%KKJj%%%jkJJ%jj%JJ%%jJ%%%%j%J%j%J%%jJK
1147Bjj%%%%%jj%K%%%%%J%j%%J%j%%JJk%%%%jJJjkJJJ%%%%%%j%J%j%%%%%%JJ%j%J%jj%%K%
1218Bjj%%%j%J%j%%J%J
1233A
##PAGE=	F1=11027.735468772034437
##FIRST=	12655.339635440002894,	12655.339635440002894,	0.00540385441854596138
##DATATABLE=	(F2++(Y..Y)), PROFILE
-2861@%J%%J%%kJ%Jj%%jJ%%j%%%%%J%J%%%k%J%%Jj%J%k%%%J%jJJj%%jJ%j%%%%%%J%%Jjj%k
-2791bjK%jj%KJ%%J%j%%%j%%J%J%K%jj%j%%%jkKJ%%%%K%k%%%%%JjkJJKJ%%jjj%%JJjj%%%%
-2721@j%JJJjjJ%jJJ%j%%Jjj%KjjjJJ%%j%%%%%%J%j%%J%%%K%kj%%Jjj%JJjjJ%%j%J%Jj%%%
-2651@j%%JK%%j%Jjj%%%%J%jjJ%%%%%%%KJk%Jjj%jj%JJJ%JjkkKK%j%K%jjjjJJj%Jj%JK%jJ
-2581BjjJJ%jkjKKJ%jk%%%%%J%j%%j%JJJJJjkj%JJjj%%%jjJJJjkjJJJ%Kjjjk%KJJJjj%Kjj
-2511@%JJjj%%%J%%j%JJ%jj%JjkK%K%jj%JKjkjJL%jk%KJjj%j%jJJJjj%j%JJK%ljJJJJ%j%%
-2441BJ%k%%%%j%%%jJJ%%%jJ%JJ%kj%%JjjJ%j%JJj%%J%jj%J%jjJJ%JJ%%jj%%%j%JJJjjJJj
-2371A%%%jjJjJJj%%JJJj%J%jk%%KJkjj%JJ%jk%%%%%jKL%j%K%kjjJ%%Jj%%J%%JJ%kl%JJ%J
-2301AjJKjjjJJ%j%%J%%%%j%%%j%K%jJj%Jjj%%%%%%%Jj%JJkjKK%jkj%%JJjjjjKJ%%%%%k%K
-2231@Kjj%%%%%%%k%K%%JJJ%kj%%%%%%%jJ%%%%jjKJj%J%%%%JJ%j%kjJJ%%j%jJ%%%%JjjJ%%
-2161@JJjj%%JKJ%%jjkj%J%k%JJ%%kjKKJjj%%%%%%%%%%%%%%%%%%%JJ%jj%%%%j%%JJJkJLkk
-2091@JK%jjj%Jj%%%K%k%%%Jjjjj%KJJ%%J%jkjJJ%jj%JKJJ%%%%%Jjj%jJ%k%%%%JJj%J%%jj
-2021@%KJljJJK%kjjJ%K%jj%J%jj%J%%JjjJ%%%%J%%J%j%j%jJjj%%%JJKjj%%%%%%%Jj%%%%%
-1951@%JJJ%kj%%J%j%%JJJjk%%J%j%%%JJ%k%j%j%JJJj%%%%J%j%JJ%%Jjjj%%%%%%%KKjkk%%
-1881a%%J%J%%%j%%%%%Jj%%J%%j%Kjj%%%%KJjkjjJJj%J%kJJj%JK%j%%j%%%j%%J%%%J%%%j%
-1811@%%jJLjj%J%jjjJ%%%LJkj%%%JJjkj%KKJjk%%%%j%%j%%jJJk%KJj%%%%%%%%%J%jKJjj%
-1741AJ%jj%JJ%%JJ%jj%%JjkjJ%%jjJKJKjkj%j%kJKL%%j%%j%j%j%J%%%%%%%%jJJJ%%k%jJK
-1671B%j%j%J%jjJ%%jJJJj%jjJK%j%K%jj%jJj%%%LK%kkj%j%%%J%%%%kKJJj%KJJkj%k%%%%%
-1601@%%JKJkjjJ%JKjl%JJ%jj%%%%J%%%%Jk%j%J%KKJkkJJkjjJJJjj%JjJJjj%J%%jj%J%%%J
-1531AKjkj%%j%JJ%%%%jj%KK%k%%%%%%%%j%%J%JJkk%KJJKjkjJJjjKJjk%KJk%%jkK%J%j%%J
-1461AJJljJKjj%JJ%jjljJKJ%Kkj%J%Jj%Jj%JJ%jjJK%%Jjk%%j%JJ%k%%%%%Kj%J%k%JJ%j%j
-1391@%JJJ%kj%%%j%J%%%%%%%Jj%JJjjKJj%j%jJjj%JK%jj%J%J%%%jj%%Kj%%Jjj%KJ%lm%LJ
-1321@%%%%%%%%%%%%%%jj%%jkJKJJ%%%%K%j%%%jJ%%J%j%%JJjj%Jjj%%%JJ%KJkjjj%%%%%%J
-1251Aj%%J%%%%j%J%j%KjkjJJKJJ%kk%KJjj%%jJLJkj%%jj%%J%J%JJ%%jljjK%%JJj%jkJJK%
-1181Bjj%J%%Jjj%%%%%%KJ%l%LJljJ%%Jk%%JJjjKJ%%kj%J%%%j%KJjjjJJJkj%%JJ%%J%j%JJ
-1111DjjjjjJ%%%%%jJJ%%JJ%jjJ%%j%%%jj%%%%J%mk3l7kL3K1PLK%%%%%j%J%%%kjJK%j%%J%
-1045@KJjj%kk%%JKjkJK%%%%%%K%J%jkjl%M%%jJ%%jjK%%%J%JJjj%J%JjkjjJjjJK%JJ%j%%%
-975Aj%%%%Jj%%%%%lnnjmmKMJNOM%%%%%%%%%j%J%jjK%jjkJ%J%%%jJK%%J%%j%j%%%%J%%JJj
-904Aj%%j%jjJK%%%JJk%JJkkjJ%KKJjjj%%%%%%%%%%%JJjj%%J%%%jknj3qOmkJ5J1K%j%j%%J
-836aJJJjjjjmqk0k7kJ6QJ0J7RK%kkJK%%%%%nrrm%jJLRJ2N%j%%J%jjJJj%J%%%jjj%K%J%%k
-771b%J%j%%jKJ%k%%JJjJ%%J%jjJKJjk%JJ%J%kjjJJ%JkljKKKJkjJj%jJ%jjJKKjjj%%%jj%K
-700@K%kj%Jj%J%%lj2j5llMJ7J2K%jj%KJ%%%jlljnpmmkNORPKkj%%J%JK%jj%%%JJjJ%%ljKK
-633@J%%jkjL%kjKJ%%jJJJ%k%j%J%%%%J%%Jj%j%%j%KJj%J%j%%%j%%%J%j%%%%Jjj%jJJ%%%J
-562Aj%jJ%j%J%%%jJ%kk%%jjKKJk%K%jJ%j%JJJj%%jlqj0m%LRQL%Jj%LJj%%jkJ%kjJJJ%mrj1
-492b6olLJ2J0LjJLJlrrnmLQPNMLJ%j%%JJJ%%J%%%%j%JKJkJKjk%%jjk%J%lkLMJ%jj%%j%%%
-424aJ%%%lkJJKJj%jj%kjKKKJ%%%%jjkjJjkmqm2p0PP1L9J0Kjmj1rkj4j0J7Oj8kJ2OJ0J1MK
-366dJJ%K%JjjjjjJ%JK%j%J%jj%jjJlk1m8k2L8L4RNMKJj%%jmomkJKKMMLJ%Jj%%%jjJJLK%l
-300c%JK%%%nk1q0j02L5J04M7Rk%MKjllnprjNL%KLLlk4r1j35jJ32Q6K2MjnnKOMKJj2n8j08
-249b06j5J07P6K0M%j%MKk%JJ%JJK%lj%Jjqj3rjOQLj3o5q6K3Q8M4J1K%JKKKKJJjmj0j0j0r
-196e2lKkjNPQQPPMKK%jjJJ%j%j%%jpj4j6poj6LK4K1J0MJ%j%K%qj3OJ3OkjKL%jJJjk%JKkm
-134a0mnm%KJkj4n1o9k4L9P0M1J2LKJkmmllokjKMNMKJjj%%J%%KKjjJML%jjj2m4o5k7L4O5M0
-78b1J1LKJ%%KJj%j%%J%%JjjJJJ%%%jk%%%%Jjj%KK%jkjKK%jJ%%J%%jJ%J%kjjJ%%J%%j%J%%
-8@kjjkJJ%JJK%J%jJkj2l4n0k4K3N0L2J0MJ%%j%Jjj%KJ%%Jj%Jj%%%%J%jjJ%kJJ%Jj%j%%kJ
56bK%%jJJ%j%JJjjJKjj%J%j%%J%jj%%jjJJ%J%j%%Jj%jJ%%%%%%j%J%%%%%%%k%K%kJJ%%%j%J
129@%%jJJ%%j%%%J%%j%jj%JJ%%%%J%j%%%%JKJlj%%%%%J%JjjJJ%JJ%%jjkk%Jj%JJ%%J%jkjJ
201bJ%J%%JK%ljJ%jjJJ%%%jJJjjJJ%jjJ%%%%%%%J%J%kj%J%%jj%K%JJ%j%J%%J%j%%jjk%%%J
273aJJj%jJ%JJkj%J%jJ%KJjkjjJJKjjJJk%%JjjJ%%%%%JJ%k%%%J%%j%K%kjJJ%j%JJJjk%%JJ
345BjjJj%%%%JJjjjJJjjJLJkj%Jjj%Kjkjk%KKJ%j%%%%%%%Jj%%%%%%%%%%%%%%%%KJjkJJJj%
417Bjj%%%%%%jJ%%j%%%JJ%%jj%J%%%%%%jj%J%J%%jJ%JjjjJKLj%JkJ%kj%%Jj%KK%kjj%%%%j
489a%%J%J%j%JjjjJKJjjjJ%%%K%j%%j%JJJK%kjjj%%J%J%%jjj%%JK%%%jj%%%K%jJJ%kj%%J%
561AJJjj%J%KJjkk%%%%%Jjj%%j%%%KK%%%k%%J%JJjj%%j%J%%kj%JJJj%Jjl%%JJJjJj%J%%J%
633A%JjjjJJj%jJ%KKkk%%%%K%J%kj%j%%J%%%%%%%JJj%%j%JJkjJ%%%Jj%%%%JJk%%%k%%%JJj
705ajJJ%%%Jj%jJ%%jJ%j%J%J%kjK%J%jj%JJJj%%Jjj%%kkjKKJ%%jJ%jJJjj%JK%kJJjj%%%%%
777@%%%%%%%%JK%jjj%%%%KJ%%%jk%%J%J%jjkjLL%l%%%%jJ%%JJjj%j%%jKKJ%jjj%JJ%j%%jj
849aJJKjk%%%%%jjJJJj%%%jJK%jj%%%%J%%jJJ%%jJJkljJJJL%ljJ%%%%%%%JJJJ%j%Jjkj%Jj
921@jJJ%Jkl%KJ%%Jj%%%%jjJJJ%%K%jk%kJJJjjJJJjj%J%%Jjj%%%%%j%%%J%%%%%kK%%%%%JJ
993B%jj%%J%jjj%jKKL%jj%jjjjKJ%%L%kkJK%kj%%%JJ%j%%j%%%jk%JKJJjj%%j%%%JJ%%j%%%
1065@J%%JJ%j%%%jj%Jj%%%%j%JJK%jkj%%kJKK%k%%jjJJjj%KK%jj%%%%JJ%%k%JJkj%J%%%K%
1136B%%jj%Kjj%J%%j%%J%%j%%J%%J%%Jjk%%%%jJKJJkk%K%kJ%jjJKJ%j%jj%%JJjj%%J%J%J%
1207C%jjJ%%%j%JJ%%%%kj%J%jjJ%Jj
1233@
##PAGE=	F1=10956.970070221252172
##FIRST=	12655.339635440002894,	12655.339635440002894,	0.00063455762574449181557
##DATATABLE=	(F2++(Y..Y)), PROFILE
-2861ajJJ%%%%%%JJjj%%%%%%%%%%%%%%J%j%%%%J%jJ%%%J%k%%%%%%%j%J%%kJJ%jJ%%%J%jj%
-2791aj%%jjJ%J%J%j%J%%%jJJ%%%Jj%%%%%j%J%%%kjJK%%%%%%%Jj%kJJ%JK%lj%Jj%J%jkJK%
-2721@%jJ%%%%%%%JJjj%%Ljk%Jj%%%%J%j%k%%%JKJ%jjk%KKJjkkJJ%%%%%Jj%%k%Jj%%%J%Jj
-2651aj%JJJ%%j%%%jJ%%%jJ%%%JjjkJKJj%%%%%jjK%k%K%%K%ljJJ%jJJjjk%J%jjJL%%JJjj%
-2581@%%%%%%j%JJ%j%Jjjj%J%J%%jj%KKJjk%k%JJ%%%%%j%jJ%%%k%%%KJ%k%%%JJ%%Jj%%l%J
-2511b%JJ%j%J%%%%%%%Jj%%%%j%JjJJj%jJJ%jjKL%lk%JJj%%%Jjj%J%%%j%JJ%j%j%j%K%%%j
-2441aJ%%J%jjJJj%J%kk%KJ%J%j%jk%KJ%j%J%jJ%%%%K%kl%%Jj%JK%%J%j%%jj%%%JJ%%j%%J
-2371@%Jj%%%%%jj%JJ%K%%jj%kJJJJjkjjJK%lkJKJ%%jJJ%%jJ%%%%%J%j%%jJKKjk%jkJ%J%J
-2301Aj%Jj%%%%%%%%%%J%jjJ%%j%JJj%kj%LJj%k%J%J%%%%%jjKLJljjkjKK%kj%%KJ%%%%%jJ
-2231@%Jj%kk%KK%ljJKJ%j%KK%jkjk%KJ%%%%%%j%JKjj%%jJj%J%%jjJJJjjj%%%J%%%J%%jJ%
-2161@Jj%%%%j%J%K%%j%jjkj%JKJ%kkJKJj%JjjJj%J%%%%%%J%%jjJJ%%%%%%%kj%JJJj%JJjk
-2091bJJKkjj%Jjj%%JK%jJ%J%j%%jjjJJJJjjjjJKjj%%KK%j%%%%%Jjj%jJJkk%JJ%Jj%J%%%%
-2021@JK%ljJJ%%jkjJK%%%%%Jjjj%K%%%%%%%%%%Jj%JJkj%J%%%jjk%KKJjjJJ%%jjjJJ%J%%j
-1951@%JJj%%j%%%%%jlJKJ%%k%K%jj%%%J%%J%jj%%JJk%K%%%%%j%J%J%jjj%%J%%J%%LJlkkJ
-1881bK%%%Jj%%jkJKjjj%J%%%K%JKjk%%%%J%j%kjKJ%j%JjJ%jJJJjjjJ%%jkJ%J%j%%K%kjJJ
-1811aJj%JJjjJ%%%j%JKjjJ%j%J%%%J%kjjKKJjjj%Jj%jJ%%kjKJkjJJjjj%JJ%%jjLJjJ%%%%
-1741@J%jlJKJJ%%Jjj%%%%%jjJ%jkj%KKJ%jj%%kjKK%%J%j%jjjKJ%%%%Jjjjj%JJJ%%%%j%JJ
-1671A%j%%%%%jjJJ%jjJJj%%%J%%jjJJ%%%j%%%%JJJkj%J%%kj%JJj%Jj%KKk%%J%j%%%%%%%j
-1601ak%JKj%%k%LJj%jjKJ%j%kj%%JJjj%JJ%kjKKJJ%jk%JJjjjKJjk%%JJJjl%JK%j%j%%JJ%
-1531@%%%%j%%%JJjkjj%%KKJ%jkj%%%JJJjjJ%J%%%kj%KJ%%j%JJj%k%J%%j%%Kjk%KJ%Jjj%%
-1461aj%%JJ%jkjJKJ%%kj%KJ%%%%%%%%%%%J%%%jkjKJ%JJkjjjJ%J%jk%JJK%%%%Jjjj%jJ%J%
-1391aj%KJj%kjJKJjjJ%%%%kjJJjJ%k%K%j%JJ%%kkJKJ%%%jJ%%jjjJK%JjjJK%%k%%J%jk%K%
-1321@jjK%j%%j%jKJ%kj%%Jjl%KKK%kkL%%J%%j%J%%%Jj%%%%%JJjj%%%%%%KJ%kj%jj%%%%%K
-1251@jjJJkjJJJJ%j%jJ%kjJK%jJ%jjJJ%j%J%jJ%K%%%%kj%J%jJJJ%jj%%%%%JjJJjjjj%JJj
-1181a%J%j%J%%%%%%jj%K%%kJJ%kjJ%%J%jJJ%%%%jk%%jJL%%%jj%JJjkjJK%j%%J%j%K%%%%%
-1111@%%%%%%%%jJjkJJJ%jJJ%%j%%%JJ%jj%%jj%%mj5k1%K0J3NL%%jJ%jkj%K%jkJLK%j%%jj
-1045c%%K%jlkKJKJj%%%%%JJ%jJ%%%jjjjJK%j%J%jjJKJjj%%J%%%%%JJ%k%%%%ljKKJjjj%J%
-975a%%jJJJj%kkjjkpojonMOKQPKj%KK%j%J%jjJJklJ%%J%%J%j%KJJ%%jj%jj%%Jj%KKjjJJk
-904bkK%j%Jj%KJ%jJ%jjJJjj%JJ%%jjJJ%jJ%%%%k%%jKJ%jj%JJ%%kjlqnMmkJ0PKJ%jj%%%L%
-834@%kj%jlnj2j6lQNPJ1NLjk%JJk%J%%jopmjj%MQRLk%K%jj%%J%kJM%%%lkj%LK%%%%%j%kk
-766fJJ%JJ%j%%%j%KKJJkj%J%%j%J%%K%kjjJ%%j%k%JJJKKjjjjjJJkkJKJj%%j%J%j%%JJkj%
-695cJ%%%%jlqj0kkMJ3RKjkjKK%%jjkj%jnnkmjMMQMjl%Lj%JKK%jjjj%J%%JJjlkKL%%Jjl%K
-626c%%%JJjj%JK%jkjJJ%%%%K%%%%kJ%%%jjJJJj%%J%%%jJJjkjKJ%%j%kjJJJ%%%%%%jJ%j%%
-555bkj%%%KKkkjJJjJK%k%K%%J%jjj%%%JJJkopkJJNNKJ%klKMJ%jj%%jk%K%%%lrj3qnKJ2J2
-487a6N%KLLlpnmkKNLKLKJ%JjJJJJJ%Jjj%KJj%%%j%J%jJJ%jj%%kjJMKkjj%%jj%j%K%%jjj%
-417e%K%%jkljKK%%JKJJJ%j%%%jjkmj3n4q8PQ8M8J1MKkqokj1oJ3Mj0%OLQPJjKJJ%K%j%k%J
-355d%jKK%lj%JJjkjJJjj6l6j6K9K6PKKKJ%%jmrj1rkLOOQOMJJLJjjkjJ%%%J%%%JJLJjlj2m7
-291f2o4J7O2K8NlkKJlmmllmLPMJKK%nl0j14j75j3J62J10K7M%kjOJ2QNLnl7o6qO5M4J0Jjk
-242b0jMJk%KLKLJK%kkj%kj3k0j4kORQro1q3K5R0M5J1%jKKJ%KJjmpj2j4qnKPLMQRPOLJKKJ
-183ijj%J%j%JJ%%lmpqmqj4%J9J4OJ%jkJNMmqLRM%k%L%kkkl%%KJjlkkjKMKlj5m5o1k4L1N9
-121g0L4J0NJjlklKMJ%JJKJk%%kkkklmJNOLJJMLJjkj2m4o5k6L3O4L8J0KJKKJJJJ%jjJJ%%%
-61cl%KK%J%jjj%JJ%%%lkJKJjkj%JKJ%%%JJJ%%%J%jjj%%%%%%%j%JKjlk%K%%KJJ%%%j%lqk9
9d1m3k0J9M1K8QKJJJjj%%%J%J%%j%LJ%jj%%Jj%%%%JJJ%kk%%%j%%JJjkJLJ%%J%jjJ%%kJJ%k
77b%JJ%%%%%jkjJL%%%%%jjjJK%j%J%%k%JJJj%jjj%j%%jJKJ%J%%%%jjJJ%%%%j%j%Jjkj%JKJ
150a%jk%KKJj%%%%%j%j%%%%JJJ%%%%%jJKJjkjkk%KJ%%%J%Jj%j%%j%JjjKK%jj%Jjk%%L%kj%
222c%JJJ%%jj%J%j%%jJK%JjjjJjj%J%J%%J%%j%J%j%J%%jjj%J%Jj%%kjJKJJ%jjJJ%jj%J%%J
294@%jkKJ%%%%j%J%k%JJ%%jJ%%Jjj%%%jJ%%J%jjK%%%%%jjj%KJ%jlJK%%J%j%JjkjJK%jJJ%%
366@%%%Jj%J%jj%jj%K%j%Jj%j%KJJjjk%%JJJ%%jkjKJ%J%%%%Jj%%%j%%JjjjkJJ%%J%JJjj%%
438bJJjj%JJJjk%%K%jj%%JJ%kjjJKJ%%%%%%%%%j%j%JJJj%%jjjj%J%JK%%%%lk%%KLJ%jj%%%
510aJ%%%JJjj%%J%j%j%%%%jJJ%J%jk%JJJ%Jjkj%%KJjj%JKjkjK%jj%J%%%JJ%j%ljJJ%J%kjJ
582cK%jkjLK%%%jJ%%%%%%%%%%%JJ%kk%JJ%J%Jkl%JjKJ%j%jj%JK%%%%k%JJjjjJJJ%%kJJ%%J
654A%j%jj%jJJ%%J%%%j%%J%jjJJ%%jjj%%%J%JJ%%kk%KK%kkJK%J%%jJ%%%%j%jJ%j%K%%jjJJ
726@J%j%%jj%J%J%%%Jj%%kjj%%KJJ%k%J%jjJJ%j%K%%%%%jj%%jJJ%%%j%%%K%%jj%jJK%%JJ%
798Bjjkj%%J%%JJ%k%JJ%jJ%%%%j%J%%%%kk%J%JK%%%k%%JJKjJJkk%J%%%%jJ%%kkJL%jJJjjj
870bK%%%%jJ%jJJj%%%%%%Jjm%LJ%KJkj%%jj%JJ%%LJ%%kk%kjJKJjjJJ%jjjJ%%kKJ%j%%%jk%
942dLJk%J%%J%k%JJ%%%%Jjj%J%%%%%k%JJ%%jk%KJ%%%kjJJ%J%Jj%%%j%%%J%jJ%%%J%jjKJkj
1014aj%JJ%%%Jj%%Jj%%J%%%j%%%jjJKJkk%%%KJJjj%%%jjJJjj%jjJKJ%%J%jjJJjjj%%%%Jj%
1085bj%KJ%k%%K%jkJLJkk%j%JJJjJJjj%%J%%jJJJ%jk%J%%%Jj%%%JJk%%%J%j%%%%%%%%%%%%
1156@J%jjJ%J%jk%J%%jJJ%%%%%Jj%j%%%JK%%%J%kjkJJj%J%Jj%%%%J%%j%%J%%%JJ%jjjjJK%
1227BkjJJJk
1233@
##PAGE=	F1=10886.204671670471726
##FIRST=	12655.339635440002894,	12655.339635440002894,	-0.0014077810337767004967
##DATATABLE=	(F2++(Y..Y)), PROFILE
-2861ajJJj%J%%J%jJj%%j%%J%%%%%%j%J%jjJ%J%%%%%JJJjk%%j%J%%%%%%%%JJk%%%%%%%%%%
-2791@kjJ%%jjJK%%%J%%%%%%%%j%J%j%%%JkkLK%j%k%Jj%K%%j%jJ%%J%jJJJkk%%jJK%jkJJJ
-2721@%%%%%%%J%%%jj%%%K%jjJ%Jj%%%JjkjJJ%JJ%j%%kJJJJjjjjJJ%J%Jj%j%j%Jjkj%JJJJ
-2651@j%%J%%j%%%%%%JJkjJ%%J%%k%JJ%jj%J%J%%J%j%jj%JJ%%%%%k%%J%jj%jjJLJ%%Jj%j%
-2581aJ%JjkJ%%KJk%jJJjj%%J%%%jjjKJJjk%K%%Jj%J%j%ljJJJJ%%%%%%jkJK%%j%JJ%%jljJ
-2511cJJ%%j%K%J%%j%%%%%%%%%%%k%K%%%jJ%%%%KjjkJJ%%%%JJjjk%K%%jjK%%%J%j%%%Jjj%
-2441a%%JJ%jjJ%%J%jkl%LK%jj%%Jj%%%%jJJ%j%KKkjJ%%%j%%j%K%%%Jj%%jj%J%%J%%jj%JJ
-2371@KjkkKJ%JjjjjJKKj%j%jjJ%J%%kj%%JJk%L%%%%%jjJ%kJJJ%%%%Jjjjj%LKjkJ%%KJkj%
-2301@%%%%%%%%%j%%j%Kj%JLjjjk%K%kkjjLL%%%j%%%%jJJ%jj%KLkjkk%KK%%jjjJK%%%%%%%
-2231@%%%jjJ%J%%kj%JK%j%KJ%Jkjj%J%jjKJJ%k%%%jj%%K%jl%JKJj%J%kj%KJ%%Jjjj%%%JJ
-2161@%k%jJJJj%J%Jj%%%kjJJ%J%kk%J%JJJ%%%j%J%%k%%%%J%j%JJ%%%%%%kJ%kKJ%jj%J%%j
-2091bJJ%%j%J%kkjJ%JKJ%J%JJjj%jm%KJjk%J%JJj%J%%J%%%jJ%%%%jj%JJ%%jj%%%J%j%%%K
-2021@JJkj%J%%%%%%%%j%%JJJjjjjJ%%JJ%j%%%%%%j%JjjJJ%jJ%kjj%KK%%JJjj%jkJJJ%K%k
-1951@kJJ%%j%%%%jJk%J%J%%k%KJ%j%J%%j%J%%%%%%%j%J%%jj%JJ%%Jj%kjj%KJ%J%JK%lkk%
-1881dLJJj%k%K%%JJk%%j%j%JJ%%%%%j%%jKJj%jjKJj%j%J%jkJJJjj%JJ%j%Jj%%%jjJ%k%JJ
-1811bJjJ%%jJ%%jj%JK%%%%%%%K%%k%%jjjJKJj%%%%%kjJJJ%j%%%%%%%%j%%J%%j%K%%j%%%J
-1741@%%kj%JJJ%%%j%J%j%Jjj%%j%%%JJJ%%%%jk%%%JJJJj%kjJKJj%%j%%%j%jJJ%%%%jJJ%J
-1671A%j%J%%%jj%%J%%%%%j%J%%%j%k%JJ%J%%%%%J%jj%J%%jkkJK%%Jj%K%%%Jj%%%%j%%%%%
-1601a%JJjj%jk%L%%jj%LJj%%jljJLJ%kj%%J%kJL%jk%J%KJ%jj%Jj%Jj%%%j%j%JJ%%j%J%J%
-1531@%j%J%%%%%JJkljJKJ%j%jjJ%%jJJJ%%%j%JJj%jjK%jl%KK%kJ%%jjj%JKJjkJJJ%%jjJj
-1461bjJ%JJ%%kj%JK%jj%K%jjJ%J%jj%jJJJJ%J%klJJJJjkk%KJ%%Jjl%JJJ%kjKK%%j%%%j%J
-1391aj%JJ%%jJ%%j%J%%%JJkk%J%%J%kjj%%KJJ%%kjJK%Jjk%%%jkjKLJ%jjJKJ%jj%%%J%j%j
-1321a%%JkkJjj%JJKkj%K%jklKLLJ%kjJJ%J%j%j%j%K%%k%%%JJJj%jJJjj%KJJjjjjk%jjJJK
-1251a%J%jkjKKKJkj%%%%jJj%jj%JJ%%jj%LJjkJ%Jj%JJ%jj%%jJJ%%ljKK%%%j%JJkjJJ%%kj
-1181cKJ%k%J%J%%%jk%%JJjjKJ%kj%J%%j%K%J%JjlkjKKj%J%jjKJjjjj%KJJJ%k%%j%%J%%JJ
-1111@j%%J%%%%jj%jJK%j%J%%%%jjKJj%%%kk%%%jnk4l1LL2J9NLK%%j%jjj%J%%%JK%%jjJ%j
-1045ckKK%kkjJJL%jJJklJKJJjjJ%kk%%%%K%%%J%k%KKJ%jlJ%%kjKL%%%%%Kj%j%jJ%%jjJj%
-975bjjjJLJ%%kj%JkpokooNNJNNK%%LLK%kjJ%jJjkkJ%kKJJJJjJK%%%%%k%%%j%j%JJJjjK%k
-904cjLJjjJ%J%%jj%%j%%jJKJ%jjj%%KJ%%%%jJjj%j%LKjjk%KJJjjlnj4pNokJ4J1MJJj%%%%
-836bKJjkk%lloj6k0JJ3NPJ1OKKJJ%kkjKJ%lqrmjJJLRJ0LjJKjj%%kJJjJL%jkjk%KKJj%jJ%
-770b%jjk%J%%JJjj%J%%%JKJjj%J%%j%%KJj%jj%j%%%JJ%%%kKKJjj%%jjjjK%j%jK%%kj%KJ%
-699b%j%%j%%%%jlj6j7jkNK1J5LjjJJJj%jjljjjqrmn%NNJ0RKkjKJ%%JJj%J%jjj%jJJJkjJJ
-633c%%Kjkkk%JKKJ%j%JJJkjJJ%jj%J%%%JjkJJj%K%j%JJlk%LK%%%%jkjJKJ%j%ljLK%jk%j%
-562dK%%k%J%jJJjjJJjkk%%%J%J%KJ%%JJ%lk%%JJ%%mrj0kJKOPOK%jkJKJj%JjljJKJJ%kknp
-492a9nn%QPMLJ%%korpnLQQNNJkJKJ%%JK%jj%jjJL%%%%%%%%jj%%%J%jlkKMJlkJKJJ%%k%JJ
-422@jlkj%JJJj%jk%LKj%J%%%JjjJJ%%klkpk9m7MM8K6OLKkj2j4oj5pK0Oj4MJ4MPRLjKKj%J
-361cJ%kk%JJ%JJJkjJJJ%kjJKlk9o6l1N0M8J3ONKJJJknprqkMKLNPNJLLJjjj%K%kjJ%%LJ%J
-296@%mlj5o0p9K4Q0L6Q%jJkmmmnqr%POMMKKJj5o3r3kQ8N7J3joooJJ0PNLpm1p7j0Q0N6J4L
-244a3jk%JJkjJKKLJ%kjJKJjpj3j0jLMJk2r4j27L5J29O5J6J%LOLJKKjklrj5j9j6mMJNRJ1J1
-189c9J2PMKLJJJ%%jlkJJ%jlorr%jj0LJ7J2MJJ%l%KJj3j6PJ7Oj%LLJJkkljJ%%klnnlJMMjq
-126c0l1m3j4K4M3K5OL%lmookkljLPQOLK%kkjjmmkMNJjJMNJjjql0m1j5K4M2K5N%JJJJJ%K%
-68dkkJKK%jkJLJjJ%J%%l%KJjjkjJ%J%jjjjJLJ%%J%J%jj%Jj%Jjj%%%%%%j%%J%ljK%KJJ%%J
3@%mklj4n0p5l3L6P2M4J4MJLKjjjJKJ%kJKjjJLJjjJ%j%JjjJJJ%%lk%JJ%%%J%jk%LJ%j%%%j
69cj%jj%%%JK%J%%%%Jj%%%K%%jjjjJJJJ%j%J%kj%J%JJ%%jj%jk%JJj%KJJ%%%jjJj%J%J%kj%
142cJ%k%J%%%JjkKLKjj%jjkj%KK%%JjJ%%%%%%%kJJ%%j%%jjJK%jj%j%%%K%j%Jjj%KJ%%j%%k
214c%JJJ%jjjjJLJj%%kjJ%%JjjKJ%j%%%%jjJK%%jjJjj%JJ%kjKJJkkJJJ%%%%%jl%%JJKj%%J
286a%jjjjJJJJkkKL%%%j%jJ%J%Jj%jj%JJJ%j%k%JjjjJJJJ%%k%%jj%jJMK%lm%KJ%Kj%%j%%%
358bj%J%%%%j%%%%JK%%%%%%kk%JJK%kjj%KK%jk%%%JJ%%kJ%j%J%%J%%%jjJ%%j%JJJjlkJKJJ
430a%%jjjJ%J%Jj%K%J%jj%j%J%jJJ%%Jj%%%j%JJjkjJKJjkj%K%%JJjjjj%%%JJJ%%%%jlj%JJ
502cJJ%%%%%%jljLKJ%j%%Jj%j%%JJ%%%%J%%jkjJJJ%Jjl%JJJ%%kkJL%jjJJkjj%J%JJ%jk%J%
574cjjJK%k%KKJ%kk%%%KJ%jJ%%%%%jjJJ%%J%j%%%%%%JKjk%kjKJ%%kjJj%%J%%J%j%J%%kjJK
646aJj%%j%KJjjk%J%jJJj%JJjk%J%%j%%JJ%lk%JJJ%%JK%%jjjJK%%kkJL%%Jj%jj%JJjjjJKj
718akKJJjljKK%%%%%jjJ%%jjJKjj%JjkjJJKJjkJK%%%j%j%%J%J%%j%jj%JK%jj%j%JJ%Jjk%%
790c%JK%jjJJ%jlj%JJ%JJJ%J%j%jJj%%J%%jJ%%%jj%J%%j%j%Jj%JjJJ%Jjjj%J%%J%jjJ%kjK
862cLjjK%%lkJKJ%j%%%jJK%J%jJ%%j%kJJ%%J%jj%J%%jj%%KJj%%%j%%%J%%%j%K%j%%%%jk%L
934@K%k%Jjl%LJj%jl%KJ%J%%%%%jj%J%%jjJJJjJ%jJ%%k%KJJ%kj%jjj%KK%%%k%JkjKK%%J%%
1006AjjkkLLjkjJ%J%jJ%%jJJj%J%%j%jjK%jjKJK%jjj%JJ%jj%JKjjjjjJK%%jjj%%KJJj%%%k
1077bj%%JK%%%%j%%kjJKKJkjJ%%jkjJKJ%%%%%jj%JJ%%jJ%%%%k%JJ%J%j%jjJJ%jjJJ%%%%%%
1148@JJkk%KJj%Jj%%KjjjjjJ%%%J%j%%K%%j%j%J%J%%%JK%kjj%J%%jJ%%jJ%%%%%%%%J%%%%%
1219A%jjkJKJj%kJJJj
1233@
##PAGE=	F1=10815.43927311968946
##FIRST=	12655.339635440002894,	12655.339635440002894,	-0.00010662620479706674814
##DATATABLE=	(F2++(Y..Y)), PROFILE
-2861a%J%%J%j%%%%J%jj%%%j%JJ%%J%j%%JjjJ%%%%%J%jJJk%%Jj%%%J%j%%JJ%k%%%%Jj%%%%
-2791@%jJ%jkjKK%jJ%%%J%%%%%jjJ%%%j%JjmJM%%%J%%j%jjKJjjj%%K%j%%%%Jj%J%J%%jJ%%
-2721A%%jjjKKKjjkj%J%jJ%%%%%%%%J%JkkjLKJjjj%jJ%%%%J%jj%JL%lJJjj%j%JJkk%J%JJJ
-2651AJk%%JjjJ%jj%%JJj%%jjJJ%j%%JJ%%%J%JJ%%kj%kjJJJK%%jjjJ%%%%jj%jKJJj%Jjkj%
-2581cKJ%%%%%%KJjk%%Jj%%J%j%%%j%J%%%jJ%J%J%%%%jjk%%JJ%%%J%j%jJ%%%%j%J%JJjj%%
-2511@%JJjj%%%JJ%jjjJ%%%%%%jjJ%J%%jjJJJ%j%%%%%%%J%JK%kkj%J%%ljLJ%Jj%%%JKjk%%
-2441@jjJJ%%%Jjj%%Jjj%%J%jJJ%%J%%jjjjJJ%jKJjkJJJ%%j%%%%%%J%%j%%%%j%JJ%%j%%JK
-2371CJ%lj%JjJ%%jj%JJ%%%jj%J%j%JjjJJJJjjJ%j%%jJ%%%%%%%JJjjJJ%%kjjJJ%J%%KJlj%
-2301@J%j%%%%%%%JjkjJ%JKKj%kjjJJkjkjJLK%%%%Jjk%K%%%j%JK%jjk%KJJj%j%%%%jJ%%%K
-2231B%jj%%%%%jjJJ%JJ%%%j%%%%%jJJjj%JJJjjjjj%%%JKJjk%JJJjj%%%jJJ%%%JjjlkKJJ%
-2161a%k%%JK%%%%%%%%%%%%%%%%%ljKJjJKKj%j%%J%jj%%%%%jjKJ%j%%J%j%J%j%KJjk%%%%j
-2091a%%J%JJJjjjk%%J%J%%%JJ%JJkkjJ%%%%%kJJJj%jj%KJJ%%j%%j%%%j%JJj%%%%%%j%%%J
-2021@%%%%%j%J%JJ%jj%%jJJ%%%j%%%%%JJjj%JJjj%%J%j%%%k%Jj%%j%LK%%%j%j%%Jj%%Jj%
-1951@kJJJjkJj%JJ%%J%jjJ%jj%%KKJJjjk%%%J%jkJJ%%%%jJj%JJJ%%jjjj%JJ%%%JL%kkjjj
-1881cJKK%jj%KJ%Jjj%Jjk%%%%%%K%kJjjjJJ%%%j%J%j%%%jjjJJK%%%%%%JJ%%%jj%%%jkJK%
-1811@%%%JjjJ%%jj%%JJ%J%j%K%j%jjjJJ%jJ%%%JJjjkJJ%J%J%jjJJjj%%JJJ%jkj%%J%j%JJ
-1741Aj%jjJJ%%%%%jj%%%JJ%jkjJKJ%%J%jJKjk%jJ%KJj%%jj%JJJkk%%%%%J%%JJjjj%%JJJJ
-1671C%j%%%j%jj%J%%%JJ%jjJKjj%JjjjJ%KJ%jjJ%j%JJjjj%kkKK%%%%j%J%%JJj%j%%jJJJj
-1601A%LJ%lk%%jjjjKJ%JKj%%j%jJKJ%jkj%J%%jJJjkJJ%%%%%%%jJKJ%jjj%Jj%%%%%%%%%%%
-1531@Jj%J%%jj%JKjk%JJ%k%J%%J%%j%%%JJ%j%%%%j%%JJjkkJK%kJKJjjjJ%%%j%JJj%%%%J%
-1461AjJ%J%%%j%j%%%%%%%%jJ%KJjjj%JJJjk%%K%k%%%Kjj%jJJJJJjk%j%%%kJJJ%%j%%K%%j
-1391Aj%%%j%%JJ%%j%%jJKKjl%%%%JJjj%j%J%JKjk%J%J%jj%%%Jjj%j%K%%%Kjj%%%%JJJ%jj
-1321A%j%%jj%K%%%j%%J%%%jjKKJJjjj%Jj%%%%%j%%%%%j%%J%%JJJkj%%%%%%K%j%j%j%%J%J
-1251AJj%j%%J%K%jj%j%k%JjjKJ%J%j%%%JJ%kjJ%%%JJ%%%k%kjJKJjlJK%%%%%%J%%J%kJJk%
-1181@JKjk%%J%j%%%%%%%%%%j%J%%jJ%%jJ%%%JKjjj%%Jj%JJkjJJ%j%j%J%K%jj%%%%jJ%J%%
-1111AjjJJ%j%%JJkjJ%%jJJjj%J%%%J%j%%k%Kjkjnk0k9ML0J7NKJ%jk%JJ%%%%J%%%%kkJK%%
-1045@j%j%%jkjLL%%%%%m%LK%j%%%j%%j%%JJk%K%jjJJ%%%jJJjlJK%Kjj%JJ%jj%J%j%%%Kkj
-975a%JjjJJ%j%J%Jjqo%mnLL%NPL%%JJJ%jk%%%%%jJ%%%JJj%%JJ%jJKjkj%JJ%jj%%J%j%J%%
-904@%%JjjJKJj%j%%%j%%%%%J%j%jJ%%J%J%%k%jJ%jkKJ%%%JJ%%%%knj0mMlkRPLjJJ%%J%J%
-834BkjJ%kkmj8k6kJ4KOJ4J0MK%%%j%JJ%Jlj1j2nK%jKRJ2OJ%J%j%%j%JJJkkk%%%jKKj%%%%
-771b%jJJ%j%%%%%JjjJJJ%%%jjK%J%%jjJLkjJJjkj%JJ%%%%%jJ%%jjK%%j%J%%%kJJjjjj%JK
-700aJ%j%j%%%Jj%kj1j2j%LJ4RK%%JJ%k%%%kkj%nplnjNLPPL%lJKJ%%Jj%%%%jj%JJ%j%%%Jj
-632a%%J%lkJJJJ%%%j%%Jj%JJ%jj%J%%%J%%%j%JJJjj%%%kjJK%%%%%%%jJ%%%JklLK%j%%%%J
-561Aj%jjJ%JJ%%jjj%Jk%JJJ%%jJ%%jJKjll%KJJ%jmookj%NONJ%%JJJjjJJkjJK%%%%llj0j2
-492b9rmNJ3J2MMJj%jnqpnKPONK%%KL%JJJJ%j%%%%%J%%j%JJJ%%kkJ%%%jj%jK%j%JK%j%%%%
-424@%J%jjj%j%%Jjjkl%KKKL%kJK%j%%%jlmmj2n3q6RQ8M8J2MJlqpjj1qJ1Jj6jJ2NRJ0MJKJ
-364@%%%%JjjjJK%jjJ%%%J%%jj%Kjj6l6j8K6K5PLN%jJJjmnrpjMLLOOL%KLjjjjjJJljKKKL%
-298Bk%j%lj9p4r4L1R5M3J0%lJKj%kmkkjKjjKjkmk8j14j77j1J66J13L2PJ%%KNKKjj1n2r6j6
-248b05R6O9K0NjjKLJJj%KKLJlljKK%lj0j8j4kQJ3Rqm8o5J8O6L2PjKLLKkjJ%kknrrqjJ%JN
-191d3OQQNLKLJ%%%JJk%J%jJkoj3j3lqk2jK4K1RLKJ%%KJoqNRKj%K%%%jjjjjKK%jkl%%jjlj6
-126c6n6p8l0M0P8M8J4MLKjmlkmmj%LMJKKjmnJK%kJNN%k%LMK%nj7n3p5k9M1P5M6J2LLK%KJ
-71cJ%jjkJK%J%kjKJ%%%KJj%%%Jjj%%%%J%j%%jjKJ%J%j%%%%%%%%%%j%%J%%%jk%KJlkJKJ%J
0@j%%Jkjkpk4l4j3J9L3J9OK%%KJkkjJLjjKK%jjKJ%jJ%j%J%jjjJ%J%jJ%jjkJKJ%jJJ%jj%%%
68ajjJj%%ljLLJ%jJ%%%j%%J%Kjkk%JJJ%K%jjj%j%JJ%%JJ%JkkjJ%%JjjJ%jKK%jj%%%%%%%%%
141@%%%%%%jj%J%jKJJj%%j%jjjKJ%%%J%jj%J%%%%%Jjjj%Kj%J%%%jjj%%KJJjk%jjKK%%%jJj
213akJKJ%%jjjjKJJ%%%j%%%%Jj%%%%%%%jj%%KJ%j%%%l%JJ%J%%%J%km%MJ%%%J%%%j%J%j%j%
285a%Jjj%%JJk%J%%KKjj%%%%%J%%jj%%jJKK%%jkj%%%%%%J%K%kjjjJjjKLKjkkjJj%jJK%jJK
357B%jjjjJJ%%%kjJJJ%%%%J%jjjJJ%%j%JJ%jj%JJJ%j%%j%JJjj%%j%J%%k%JJ%%jJ%%%jj%JJ
429@%%%jjJJJj%%%%J%jJ%j%j%J%%J%%JKj%%jj%J%kj%JKKjkj%%%JKJjkj%%%%%%J%j%%%%%j%
501aj%%J%J%%jkjJKJ%%jkJK%Jj%%%%%%JJJ%kj%jJ%JJjjkJJJJjj%%jJJJjj%%%%%%%%%%l%KJ
573@JjjjK%Jj%%KJjkjj%JJ%%JJ%%jJ%j%j%%JJ%jj%%%KJ%kj%k%%%K%%j%%%%%%JJj%%%KjjjJ
645@Jj%%%j%JJjjjK%%%%%j%KJ%k%%%%jJ%%%jkj%K%j%JKK%k%%%%Jj%%kjJJJ%%%%kK%JjjjJK
717A%j%%Kkj%KKljJKKjlj%jJJ%j%J%%%%%k%J%%JJ%j%%%k%K%%%KJjjJ%kj%J%J%j%%%%JJ%kj
789a%J%%%%%%%Jjj%%%%J%%%%%JJ%jj%%%%%%%jJ%%%%%J%j%%j%%%%Jj%J%%kjJJJJjjJ%jj%j%
861cJJ%%J%%kjL%%%%%jJ%%J%J%jJJ%kj%J%j%Jj%j%JJ%%kkJKJj%%%%%%%%%%%%JJK%jj%jjkj
933cKKJjjKjj%JJJ%lkkJKJ%%%%J%jjJJJjjj%JjJJJjj%%%%jJ%J%jj%kjK%JJJ%j%%kjJJJ%%%
1005@%%%kjKKJkjjJJ%%%jj%JJ%%J%jl%JJJJj%%%%%%jjJJ%jk%LJJJkjl%LLJjkjlJK%JKjjj%
1076@j%J%%%%%K%k%%jJJ%%%jJ%%%j%jJ%J%j%%%%kj%JK%%%j%%%JJj%J%%jk%JLJjk%j%J%%%K
1147B%Jjkj%J%%%J%%JJjk%%%%jJJ%j%%%%%%%Jj%%J%jj%K%j%%%J%%j%%Jj%J%%j%jJ%%%%Jj%
1218@JJjkjJJ%%j%J%%%
1233@
##PAGE=	F1=10744.673874568909014
##FIRST=	12655.339635440002894,	12655.339635440002894,	0.0035750719252973794937
##DATATABLE=	(F2++(Y..Y)), PROFILE
-2861cJJJ%%%%%%%%JjjjJ%j%JJ%%%%J%j%Jj%%%k%JJ%%%%%%%%J%jjJ%J%jjJ%%%%JjkKK%%%j
-2791A%%%j%jjjJ%%%JJJj%%%J%j%%j%J%%JjkjKJjjKJ%j%k%KK%jjj%J%%jk%JKJ%J%%jJ%%%%
-2721B%%kk%JJKJjjj%J%j%jJJ%jk%LJ%jj%%%J%%j%%%%%%j%%JkjJKJ%j%%%k%%JKJkj%J%%%%
-2651@JjjJJj%%%%kkJKJ%%%%kj%jj%JKK%J%%%j%J%j%jk%KJ%JJjj%%K%k%%j%%%%%J%JJkjkJ
-2581bJ%%%JjJ%Jj%%%%JJj%j%%%%%jjKJ%j%%%jJ%K%j%j%jJ%%Jj%j%%%JK%kJ%j%j%%J%J%%J
-2511BK%%kkJJjJK%kk%%%%%%%%j%%J%%jkJKJ%%j%%%J%j%%%JJjj%%%%%jjjJJJ%jJ%jJJjj%j
-2441bjJK%%%%%%l%LJ%%jj%J%%%%%%%KJjjjj%J%%%%%%JJ%%j%jJj%%jJ%%%%j%%%%J%%%jjKK
-2371BJKjjjk%%%J%%jjJJ%JkjJJjkJJ%%%%KJj%%jj%%jJ%jJ%%%JJ%k%KKJjjkj%%%%%%%Jj%j
-2301aJKj%%%j%%J%jk%K%j%%J%K%kj%%j%%J%%J%%JKjk%%J%%%jJ%%%j%%%KJ%%J%jkj%%Jj%%
-2231@J%%j%%%jk%KKJ%jjJ%%%jjJ%JJjj%J%%jJj%k%J%%J%Kjj%K%jjJ%jJJ%jj%j%J%jj%J%J
-2161@%jjJJ%%j%JJJ%%kj%J%%%%J%j%%%%LJjj%J%kj%J%%j%Jj%KK%kk%%%JJ%%kjJK%k%%J%j
-2091@%jJJ%%%J%jjjJJ%j%jJ%JKJ%ljJ%%JJjk%%KJjj%jj%JJJ%k%%%%JJjj%Jj%%%%Jj%%%%%
-2021@%%K%jj%%%%JjJ%K%jkj%J%Jj%J%J%%jj%%JJ%%%Jjjj%jjJ%%%%J%%Jj%JJ%k%JJj%j%%%
-1951@%KJkk%Jj%KJj%j%%%%%j%k%LKKJjlj%%%%%k%JJ%%J%j%%%%%%%%jJ%%KK%kj%%J%kjJJj
-1881@kJKKjjJJjkJ%jJKjj%%jJ%JJjjJ%k%Jj%J%jjJK%jj%j%%%%JJ%%jj%J%JJJjkJ%%j%%J%
-1811AJ%%J%jj%j%%jjKJ%jjjJJJ%Jjjk%K%jJ%%JK%kkkLJ%%JJ%kjJK%j%kKKKjklk%JJ%%%K%
-1741BkJJjjJ%j%%%%%jjJ%J%%kj%JJJKJ%kJKjkj%%JJjj%JJJjkJJjj%%%%j%J%%JJjj%%JJJj
-1671BJJ%kkk%K%%%Jj%J%JjjKLjlj%J%%j%%JJj%JJ%jj%%j%%jjKJj%%%%%%%%%%JJjj%jJLJ%
-1601DkjJK%kjj%jjkKK%%Kjj%%%JJJ%jk%%%%%%%%%%%KJjk%%%J%%%JJJ%%k%%%%%%%Jj%%jj%
-1531@J%%%JJkj%KJjk%K%kj%JKJJjJ%kkjJJ%%%j%%%j%JK%jjj%J%%KK%%jk%%jk%JJ%%KJ%jj
-1461A%JJjj%JJ%%%jjJK%kk%JJ%J%%%jj%K%jk%KJkj%JJ%j%%%J%JJj%j%%%jjJ%j%JjjJJKJj
-1391CjkjjJjJJKKjkk%JKJ%%%j%%%j%%J%kkKKJjk%JJjj%%JJ%%Ljkkj%J%KJJlj%JJjjJK%Jj
-1321CjjjJJk%KKkk%J%Jjj%ljKLJ%%Jj%j%j%%J%%Kjkj%JJJ%%jjKJJkk%%%jjK%j%%%JJ%%JJ
-1251CjjJJkjJJk%%%%%jj%%j%KJ%K%kj%JJ%%j%%KjKJ%kjj%%%k%LJj%Kjjj%%%J%%JKkk%%%%
-1181@JK%jjKJkj%J%j%Jjj%Jjj%J%%%%%%%K%jJ%%kjJ%%jJKJjkJ%j%%%%%%JJjj%%J%%%%Jjj
-1111@%jJK%kj%KLkk%j%%JJj%%KjjJ%%%%j%J%jk%mj4k1%K2J6N%k%%%%%JKjk%KKkj%jj%JKj
-1045Aj%l%Jkl%KLK%%%%j%J%%%J%jj%%J%J%j%jJJJ%jjj%J%JJjj%JjJJjjj%J%kJJK%jjJJkj
-975a%J%jj%KJj%JJkj1j0%nnMO%QRM%%%%%jJ%jjjKJ%lj%JKJj%J%%%%KK%lk%JJJkj%J%%jjJ
-906aJJj%%jjKLJkjJ%%J%J%kjk%KJjj%%%%K%%jj%jJJjkjJ%JJ%%%jJJjoj0nNkkJ0PJ%JJ%%%
-837@J%%jkK%kkkj2j9%J1MKRPLj%%%kjKKJ%%pqm%JkJOPMKJK%jk%%JJKjlk%%%%jK%lj%KJJ%
-769a%%%J%jjK%Jj%%%%KJjkjJJJjkjKKJl%KKlj%jJ%%%%jj%K%%lJKJ%j%%%%%%%jl%JJjjjKK
-698a%j%JJ%jjjmj3j3JjNJ5R%%KK%Jj%J%jkljlomnjNMOOK%jJJ%JJ%%j%%%%jJJ%jjJ%J%%jj
-630a%%kk%%KK%jJjj%jJJJJ%%j%%J%%%JJjj%%%%Kkk%JJ%jJ%%%JJjj%%%K%jjl%KJ%%J%j%Jj
-559@%J%j%K%jj%jj%kj%KJK%jJ%%%%JjkkJK%j%%lnokjKOOLJ%k%JKj%%j%%JJj%%%%kqj1plM
-489b8J0QL%j%K%mnmlKLMMJJJKK%jjJKJ%%%%%J%j%jKLjkJKjkj%jjj%KJJj%%KJjk%%%%%%%j
-420a%%kjJKJJjjlkJJJ%%jKKKj%j%kkkjql9o5OO6L6QK%mj0j1lj0mJ5Oj0JJ2MMNKKJJ%j%JL
-359C%kj%JjjJJJjj%jJ%kjJlk4n2k2M2L9J2NLJjjjkmqj1qkMKLORQKKJ%%J%j%%kk%JKKjjjK
-295bKkj3m4n4J9N6K6Ojl%JkmprroMJ1OKNJjkj7p9j30j8J14Q0K0JmnlOJ4J0OLnk8n2nN2L7
-246b3J1JkjJ%jl%LLKJKJj%%j%lrj4j3mMOMj8q9j16L7J24N9J4JKLNM%k%kmpj5j6j8j5KJ1P
-193f9OJ1J2J1RONLLJjjj%%jkJJj%jnqnLlj1kJ0J0M%kkk%LLqj3PJ6NK%%JjjJJjmlj%jkllJ
-131b2LLLJpl0m2j8K2M3K5PJj%nqnj%j%MOMLJKjlmklnnKPNJjJLNMJkj0l1m3j7K4M1K5PLMK
-74dJJ%%j%%kJKK%jk%J%Jjj%%kJLJj%jjJK%j%%%J%%%%%%%%%%%%%%%%%%%Jj%Jj%%%%%%kjJK
-2@%K%kkjJ%kmj3m3o3k8L2O4L9J3MJ%JJ%jkjJjjKKJ%%J%j%%%k%JJ%jjJJ%JJJ%lkjJ%%%KJJ
62B%jj%%%%%%jJ%kkJLJ%j%j%%J%jjJJJjjJ%jjK%Jjj%%%%JJJ%%jJJkk%J%%%KjjjJ%JJ%k%%%
135@%%%%%%JJ%%jj%Jj%%%%%%%%j%JKjkjK%jj%JjJJ%%kJ%%J%jjJJ%%j%%J%%%%%j%J%%kj%L%
207@%%jj%J%J%%%%jlJJJJ%%%j%%J%%%J%j%j%J%%jj%%K%%%%%k%J%J%%J%%j%ljLJJJJ%k%%J%
279BKjjjjj%J%l%JJJ%%%%%JJj%j%%%%%jJ%%jJ%%KJjJ%jkjJ%KJjk%JKjk%jJ%jJM%ljkjJK%k
351b%K%jJKJljjjKKJj%j%%%%jk%KJ%%%%%%%%%%KJjl%JK%%%%%%j%j%%%%%jJ%J%%%%J%jj%%%
423@%JJkjJ%%%%JJ%%J%j%%kj%J%jJJ%j%%K%j%%jJ%jKJjkj%J%JJjj%%%%%K%%%%j%j%JJjj%%
495@%%J%j%%%%%%%%%k%KJ%J%jjj%JJjjjJ%j%K%%%J%j%jjK%%%%j%%J%%JKjkkKKjjJ%j%%J%j
567@%jjJJJ%jj%KJJ%k%%J%%kjj%%JJ%KJj%%%Jjkj%JJj%jjJJJ%jl%JJjj%KJJ%%Jjjk%K%j%J
639@%J%j%K%jjj%J%%%j%JK%k%%%%%%JJJjj%%j%%%%%%%%JjjjJLKjjjkjKJj%%%k%J%%J%%%L%
711Cjk%%%KJkj%JJj%J%k%jJJ%jj%jJJ%jKJjjjJJ%J%k%%J%jK%kjjK%%JJ%%Jj%jkjK%J%J%k%
783@%%J%jjjJJjjKJ%%%j%%%%%%%%%jj%JJ%j%J%%%%%kjKKJj%J%j%%j%jj%K%%JJ%kjJ%JJk%%
855@%jjJ%%jJ%%J%Jj%KKjkj%%%%jJJjjJJ%j%%%%%%j%JjjJJ%%JjjJJ%j%%Jj%%%%J%%%j%J%J
927B%%%jkjJJJj%%j%J%KJjkjjJJ%%jJK%j%J%%%jj%%%%%%%%%%%%JjjjJJjjj%KJj%J%Kjj%%%
999@%j%%j%%%%%KJ%J%k%%J%%jjjJJJJ%%%jjl%JK%jJ%%%%%k%K%%j%j%K%%%%%%%%%%%JjJJjJ
1071B%k%%lJK%%%%jJJj%j%jKKjj%%%%%J%j%JJjj%j%%%jJJ%%%j%%%jKJJ%j%%j%j%JKJjjj%j
1142aJJJjj%%%j%%%J%K%k%J%j%%%%%%KJjjj%%%JJ%kjjJJJj%jJ%%%j%JJj%%%J%%%j%%j%J%j
1213a%%J%JJ%jj%J%j%jJ%%jj
1233b
##PAGE=	F1=10673.908476018128567
##FIRST=	12655.339635440002894,	12655.339635440002894,	0.012821472249925136566
##DATATABLE=	(F2++(Y..Y)), PROFILE
-2861a%%%%J%%%%JJ%j%j%%%%KJjkj%J%%%%%%%%%%%%Jj%j%JJ%j%%%%JJJjkjJ%kJJjjKK%k%%
-2791@%%%%J%kjJJJJjj%%j%JJJj%j%%JJjj%%%%%jkKJJjj%J%%JK%jj%J%kkjJKJJJJkk%%J%%
-2721AJ%k%%%jJKJjk%JJjjjJ%JjjJJj%J%J%%k%%%JJj%j%%%jJ%%%jJK%jj%k%JJ%K%%j%%%j%
-2651@jj%JJ%%KJjkk%KJj%%%kj%%j%%LJ%%%%%%%%%%%%jJ%%JJj%%jJJ%kj%%j%%jj%KJJ%%jJ
-2581@%%jJJjj%J%j%JK%%JjjjJ%j%%jJJ%j%%%%%%%%%%%j%J%JJ%k%%%%KKkk%Jj%%%%%JJ%k%
-2511@KJkj%JKJ%%jk%J%%%%k%%%%k%%%%%JJK%k%K%k%%%%%%%%KJ%J%kk%%k%K%%%Jjj%J%%%%
-2441@%%J%%%jj%%J%%Kjj%J%jj%J%%%%JJ%jj%JJJJkk%J%jJJ%%jj%jkJKJ%jk%K%%%%%%jj%K
-2371@JJ%jj%%%JJjjj%JK%Kjl%%j%J%%%%jJJKJjjjj%%%%jJ%%%%Jj%%KJjjjK%jj%j%J%Jj%%
-2301@JJ%jJjj%%%%%j%J%%%%%%KJjkjJJ%%%jjJ%J%J%k%%JJ%jJ%jj%%%%%%%JKJ%ljJ%%%%%j
-2231@%%%%jkJK%%JJj%j%jJ%%%%%%J%j%%%%%%%%%%jj%JJJ%jjJKKkk%%J%%j%%%jJ%%%jjJJ%
-2161@%%%J%j%%%KJJ%kkkJ%%J%%J%jJj%%JJjjJK%jk%%%%%%K%k%JJjj%%%J%j%%%J%j%j%J%%
-2091@%jJJjkJKJ%%j%%%J%jjJJ%J%kjJjJ%j%jJJJ%%J%kl%J%J%%j%JJJJ%k%%j%j%JJj%%%J%
-2021AjJJJjjj%%%%%JJJKjlk%J%j%JJ%J%%jj%j%JM%kjj%%%%%%J%j%%JjJ%%%jJ%%JJj%kjJJ
-1951AJKJmkJJj%J%Jjj%J%jj%%%%J%KKjkj%%Jj%%%%%%JJ%j%%%j%%%%jJLJj%%jjjjJJjjJJ%
-1881Ak%JK%%k%jj%K%jJJ%%%%%%Jjj%KKjk%j%J%j%JK%%%j%%%k%%%%%%jjJJ%%J%%%%j%Jj%J
-1811AJ%j%Jj%%j%j%J%KkkjJK%J%j%%jjJJ%Jj%JJ%kkjKJ%%J%jJjJJ%j%j%KJjjj%%JjjJJJ%
-1741B%J%jjK%k%%jJJjjj%%JjjJ%%%JK%jj%JJk%%%%%%%%%KJjk%%K%jj%J%j%jj%KJ%%%%J%j
-1671AjKKjjk%K%k%J%jKj%jJKKkl%jJKKjkj%J%%K%%kj%%%%%kjKKjj%JJ%%Jjj%J%%%jjJKJ%
-1601Cjk%LJkkkJJ%kKJj%JjjJ%%%JK%kj%%J%%j%%jjKJJjj%%K%jj%%JJJ%j%%j%%j%JjJKj%%
-1531B%JJJjjkjJJ%j%%%j%%jJ%K%%%JjkkKJj%jJ%K%kj%J%JJkj%J%KJ%%kjjJjjJJ%K%%%Jjj
-1461A%j%%j%JJJj%JjJKJkl%%%%%JJ%kjjKKJ%j%JjjJ%%%jjJLjk%%JjJJj%jk%J%%%%%%%%JJ
-1391B%kj%J%%JJjj%%%JK%%JJkj%jj%%Jjj%KK%kj%JjJjjjJJ%JJ%jj%%%%JJJjj%%Jjj%%J%j
-1321@%%%K%k%J%jk%K%J%jjk%JJJJ%%%j%%%%%JKJ%Jkl%JJJ%%jjjJJ%jj%jjJJJjjj%K%%%J%
-1251AjJJ%k%J%kjJJ%%%%Jj%%%%jJJ%jj%J%%%%JJ%jj%%%%%J%%%JJ%%%k%%jljLJ%%%j%JJ%j
-1181@J%J%%J%%%j%%jj%JjjKKkj%J%j%%%%%%%Jj%kj%%J%%K%JjJJkk%%%%JJJ%j%%JJjkjK%%
-1111@%%%%Jj%jJJ%j%%JJ%J%%%%kj%%%%%%Jjk%J%pk3l5jL4K5Q%j%JK%jJJkjjJJj%%JJjjJJ
-1045Bj%j%%k%J%%J%%%%K%jjjJL%kjk%KJ%%j%jJ%%KJjjJj%jJ%JJjk%%%%k%K%%jJJJj%%%jk
-975bjK%k%KL%k%%%%qpjmnML%OQL%%J%%%%%%%kJJ%k%jj%JJK%kjJJ%JJ%jj%JJj%%j%J%%jJJ
-904A%jJj%%K%jj%%%K%%jj%jJKJ%%k%Kj%%jjjJj%J%%%j%j%JJj%J%koj4pOlkJ2J0LJK%%j%J
-836@%JjjJ%mkok0k9kJ8NPJ7J1Lj%K%jk%KK%mrj0mj%JKQQNMJ%j%%%%jJ%%%j%j%J%%%jkJJK
-771@K%kljLJjjKJ%jjj%K%%%%%%J%jljLJ%jJJj%JjjJ%%%JJjj%%jjKJj%%%%%%%%%%jj%jJjk
-700e%K%jJ%J%j%%mj4j4JkLJ8R%%JKKJ%%JJjkljmrnqjONJ0PL%%%j%KJjjJ%%%%%JJjkkJK%J
-633AJ%kjj%%jjJK%%J%jj%jJK%KJkj%%J%%%%j%%%%%%Jj%%K%k%j%J%J%%%j%JK%jjjJ%jkJJ%
-562@%%%%Jj%j%J%jJ%%jljj%jJJJJK%J%j%j%%K%J%kloj1n%OJ0PKJjkjKK%jJ%%%jjjJJ%jmq
-493a4qolLRRN%jk%jopomKNPNMNLjJjjj%JKJJ%jk%K%jJKKjj%Jj%j%jkkjKKJ%%%J%j%%%%%%
-423@Jjjjjk%JKJJ%jjkjKKj%%JK%jjkk%lmjll6o3MO5L6QK%kj2j2nj5rJ7Nj6%J5PQJ0NL%k%
-363cK%JLJlkk%j%JL%%jjjJK%kJlk5n3k5L9L9J2PMLK%jkkppmjKK%LONJ%%jJKKJ%j%j%%%K%
-298ak%KJlk2p9r9L3J01M7J1K%KJlllorj0kOLLJJKJj7p9j22oJ15P9K0JlnmKPNMJj1n6j03j2
-248b09J02P1K1LJJJjjl%LJ%%%JJjjjJ%nrrkMNLj4p0r9K4J00M8J1Jj%MMLL%%jorj0j3j5lL
-194f3%KPRJ0RQOLLKK%%jJ%l%%kkloj3j4kmj7LK4J8PLJ%j%JJrj4NJ3Oj%KK%J%JJkkjj%kln
-132b0m%KK%j3m7o3k3L5O4L9J4NjjlnmlnpmJOPOMJjl%J%j%%LKjjjLL%%lj3l9n7k2L2N7L5J1
-77a2OLJj%%jjJjj%JLJk%J%jJJ%kjjJJjJK%l%KJjJ%%%J%%%j%%%J%jjJk%%JK%JJjjjJJ%j%k
-6bk%%KKK%kk%%Jkmj1l7n9k7K7N6L6J2N%%KKJJ%kj%%JJ%%%%%%%%ljJ%JJ%%%J%J%%%Jjjjjj
58c%JJJJJ%k%%%%%%kJJ%%JJ%kkj%JKJj%j%J%%J%jj%%J%%jJ%JKjjj%jJKjjjJ%K%%jk%J%%%%
131@Jj%%%%%%%%JJ%jkjKKjj%%%%%%%jjJKJk%%%%kj%JK%%j%%jjKJj%JJj%%%%%JJjj%%kJJ%%
203@%%%%%%%kkJL%%%%jk%K%%%J%jkjLJ%%%JJjj%%%%%Jj%%%%%j%J%jJ%KjjJj%%%%JJ%jj%%%
275@%%%%Jj%J%j%%Jj%j%JJj%%JJjj%%%%kj%%KJ%jJK%kj%LJl%j%JKJjk%JJk%%%j%J%K%k%j%
347aJJJ%k%%%%J%kkJJJJj%%J%%j%%jjJJ%J%j%%%%%jJ%%%%JJ%j%jJ%jjJ%%%j%J%JJ%j%%%%j
419@%%%%JJJkj%Kj%%%J%j%%%j%%%%%%jJK%jj%JJ%%k%KjjJ%%kl%LJ%j%k%KJ%j%JJJjjj%%JJ
491A%j%%%%J%j%J%jJKj%k%%KJj%j%%j%%%jkJK%jjK%j%J%j%j%J%%J%%jj%JJKJkkj%J%JJ%j%
563@KJkjk%K%%j%%j%KJJ%k%%%KJkjk%JJjj%KKjjJ%%%jj%%%j%%JJ%%kj%JK%jJ%J%%K%kjkj%
635c%j%LJ%%JjJK%jkkJJ%%jJJJjj%%%%%%%%%J%%j%%k%K%%%%J%jj%LKjjjj%JjjJK%k%%%%%%
707@%KJjk%Jj%%%%%%%%%J%j%%%%Jjj%J%j%JJJ%jjj%JJJ%kjj%JJLKkl%%%JJ%k%%%%%%%%%%%
779@Jjj%%J%j%%%Jjj%JJ%JJJjk%%Jj%j%%%jj%JJJ%%%j%jjjLLJj%%%j%%jljKKJ%%%K%kj%%%
851@%%Jj%jjJJ%jJ%%%%%%%%J%j%J%j%kJJ%%JJkj%J%j%J%%%jk%JJJK%j%%%jl%L%%jJKJ%jjj
923@jJJ%J%%kjjJJJ%j%jJ%%JJkj%%JJ%J%%%k%JJ%j%j%%%%%JjjJ%%jJJ%%jj%jjjKK%jjJJ%%
995@%J%%j%%%jjj%JJJJ%J%k%%JJJ%jj%j%%%%KKjlljJ%%KJ%Jj%%%J%jj%%J%%%j%JJjj%%JKJ
1067Cjk%%%%%jjJJ%%%j%J%%jJj%%J%%%%%%%J%j%%Kk%kj%JJJ%%%%%%%Jj%%%%K%j%j%%%j%JJ
1138Ajj%%JKJkk%%jJJ%JJ%JJjjjj%%%%j%J%%%%%%%%J%%kj%%JJJj%%%%%%%%%%%%%%J%jjJ%%
1209@jjJ%%%J%%J%j%%K%j%j%jJ%%
1233@
##PAGE=	F1=10603.143077467346302
##FIRST=	12655.339635440002894,	12655.339635440002894,	0.011035261675715446472
##DATATABLE=	(F2++(Y..Y)), PROFILE
-2861A%j%%%%%j%JKjj%%JJj%JJ%kk%J%%%Jj%%%JKj%jjk%JJ%%%jk%JJ%J%jjJjj%J%JJ%jjkJ
-2791cL%%%%%j%J%JJjkJ%%JJjj%%%%Jjj%JjJ%%%%%J%%j%%%%%J%%j%%J%jjjK%%J%Kjk%%j%J
-2721@%J%j%j%J%%j%J%%%%j%J%%%%%%%%J%J%j%j%J%J%%k%%%%JJkjJJJjj%%%%%j%J%J%%%Jk
-2651@%jjJJJJJJjjk%jJ%J%jj%J%j%j%J%J%%%J%jjj%K%%%%JJj%Jk%%%jj%%JJ%jkjJJjJJj%
-2581bJj%KLjkkJ%jJJJj%J%%jJ%j%jjJJ%jjjJ%K%k%JJ%%j%Jj%KJjj%%JKkj%%%%%%%JK%kkj
-2511bJ%jJJJJ%%k%%JJJj%jjj%Jjk%%%J%%K%J%jJj%jk%KJ%%%KJ%Jjlj%J%jJ%%JjjjJJ%%JK
-2441C%kj%%%%j%%%kJK%%jJ%%jj%K%%j%%%J%%%JK%kj%%jjK%%%%jJjj%K%%jj%K%%%%%%%jkJ
-2371bJjJJ%%%%%%kjJKj%JJJ%kj%JJjJ%jjjKJ%j%%%j%J%%%%%%%%jjJK%j%%%%%%%jj%JJj%%
-2301aJJ%%j%%jJ%%Jjk%K%%%%%%%%j%JJ%j%%j%JJ%%j%j%J%j%J%jJ%%%k%Jj%%K%l%KJjJ%Jj
-2231@j%%jj%%KJ%JJ%jjkjKJ%%J%%j%j%%jJ%J%%%%jl%LK%jjjJJJjjjKKjj%%jjJJJj%jjJJj
-2161a%JJJkjjJJJ%jJj%%JjkJJj%jJJ%j%Jj%J%%%%%jkJKJJJjjjk%%jkJKK%jJ%%Jj%jjJ%j%
-2091b%%JJjjJJ%%%J%j%%j%%JKk%%%jj%J%%J%%j%JJJkjjJJ%jj%JJ%%J%Jjj%%j%%J%j%%JJ%
-2021A%jJJjj%%%k%K%%%%%%%j%kk%KJ%JJ%J%jjk%KJ%%%jj%%JJK%jj%j%J%%%%JJ%Jjjj%jjK
-1951@K%%jjJJkjjKKjj%jJ%j%J%%%%JJjj%j%%%%%%jJ%%JjjjK%%J%jJ%K%kk%JJ%%jJ%kjJK%
-1881@jJ%%%%kkj%KJj%JJ%%%%%J%%j%JJJkkK%%jj%JJ%%%%%%J%jkjKJ%j%J%%%Jj%J%j%%%%%
-1811@%%j%%jJJjkjJKJ%%j%%%%%klJL%%%K%J%jj%%j%%JJj%%%%JJjjj%jJJJjjjJJJ%kjJJ%J
-1741@%%j%KKkj%%%%%%%jj%%j%JJjj%K%jj%JK%jjK%%%j%J%%%jj%JJ%j%%J%k%jjJKJ%jjJJ%
-1671@k%K%%%%J%j%%j%Jjj%JJ%%%%%%KJjj%jjJ%%%jjJJ%%%jjjKJ%j%J%%jJ%%%%%jJjkJK%%
-1601@%jJ%%jk%J%%%K%jJjj%K%l%KJ%%j%%J%%j%%j%JJ%jj%K%Jjj%j%JJjjJJ%%jl%%%KK%%j
-1531a%JKJkkkJ%%%jJKjjJ%j%JJjjjJK%kJ%kjJJJJ%j%%j%%Jj%%%%K%%%%ljJJ%JJ%KJkj%%%
-1461@jkJ%k%JJ%Jj%%K%Jj%jJJj%j%%%JjjJJ%%kK%J%j%%j%J%Jjj%%%J%jj%j%KJjjj%K%j%K
-1391@%jj%K%%%%%%JJkk%JJJJjjkj%J%%j%LJJjj%%%%%%jjKjjJJ%%%%%jjK%%%%jj%%%jJJjj
-1321c%JJJ%k%JJ%ljKJ%jj%jKJjJJjjJJ%%j%%JK%j%%jj%%J%%%%j%%%%%%%j%K%%%jjjJJJ%J
-1251AjjJ%%%%jjjJ%jJJ%J%%%jkj%KK%%%%%k%JJ%jjk%J%JJ%%J%%%%%jJ%%lj%KJ%kj%JKK%%
-1181Ajj%J%%%%%%%j%kJ%jjJKJjJ%%jkJJ%%jj%%%%%jjK%%JJ%j%KJjjlj%JJJ%K%%J%jkj%KJ
-1111@%lkJJ%J%J%j%%JKJ%j%%%j%jk%J%%%%Jj%Jjmj5k3%K3J5Lj%KJJj%%%k%J%jjKK%%%jjJ
-1045aJjk%jjKKJjj%%J%J%%k%K%%%lkJLJ%jjJ%JklKL%%%%j%%%JJjkj%%K%%jJ%kJK%j%%jjk
-975eJL%lJJK%%kj%lqpjonLN%PJ0MKJJ%jJ%%%kjJKj%Jjl%J%J%kjKKkl%KJk%KL%%%jj%%%%j
-905cKJ%%%j%Jj%%%J%Jjkk%KJJ%%J%j%%%%%%%kk%J%JK%jjk%K%%%%%jmrmMjkPOKJL%%%jj%%
-834bjjj%J%mj6k1lJ1JNJ4J1Kkj%KKkkKJ%kqrl%JjKOQMK%j%KKJkjj%K%jkj%J%jKKKj%JJjl
-768ckjKJJ%%Jj%jj%KjjjJKJ%%kjJJj%JKjjJJ%j%jj%LK%jjjjjJ%%j%J%%%%%%JJ%jl%KJj%%
-697bkjk%JJ%%krqJkJJ1OJJJ%jKJ%%%jkkjkmmn%NMONJ%jj%JJ%%%%j%JJ%%%J%kjJ%K%%ll%%
-627f%JJJJjKJ%jj%jjJJLJk%k%KJJJkkjJJ%%j%%J%%%jjjJK%%%%%k%%KJ%%j%%jkJJ%%J%j%%
-556ajjJJjk%JJjjkkJ%JK%%J%j%%J%kkKLLJllnomJMOMK%%%%JJjjj%J%%jj%%Jknj0j2rmMJ3
-488b8J3OJJ%%kmnnl%MONLLKjj%JJj%JJJ%jjJ%jjJJ%JJJjjJ%%%lk%JJJj%K%jj%%JJj%JJjl
-419d%Jj%%%JJklljMMJjJJJjjjl%Kjmlj0n5r2MR2N3J4KKjpqlj0qJ1Mj1%RLOPMKjjJL%%K%j
-357akj%%%JKjjJ%j%%j%%kj6l3j3K7K4NLKKKJkklqj1pkKNOOPN%k%JK%jJ%%%Jj%%Kj%JKJkj4
-292a6n4o9K0O9L1N%kKKlmnklmLPLJ%j%jk7j16j83k0J64J14L0PKj%OJ0QMKpm0p6j2P1N2J4
-245a9K%j%J%J%JJLK%jJJjk%%j1k0j7lRJ3Prn5p5K3Q2M1QJ%%%JKL%jlrj2j1j0qKRNMPOOPN
-187a4KJJKK%kjJLjkjj%Jjrj1oj0j8%K1J7OKKJk%JJlpLRLjJJK%%lk%%jjj%K%lk%J%jj3m8o8
-124a47k6L3O4M1J6N%lkmk%JjjJLML%jmnk%jmmJPOLKKJJJjmj4m7o7k7L6O8M2J2MLJj%JJ%%
-68ejj%JJK%%kjjJK%j%J%jjLL%mkJJJJ%j%Kjk%j%KJJJ%jjll%KLJK%jl%KKjj%%jjj%KJ%jJ%
3bj%%kqk7l9j7J9L6K2RMj%KKKJ%jk%kKK%k%%JJ%%%jJk%%%j%K%%%%%JJlkJKJkjKJJ%kk%JJJ
71ajkKKJj%%%%kjJJ%j%j%JJjJJ%jJjj%J%k%KJJjjjj%KKjjj%K%JjjljJJ%JJ%%JJ%%jjjJJ%j
144ajkjJK%%J%%kJK%jj%JJ%jj%jJJJj%jjjKJjk%JJKkjjJJJJ%%%jj%K%j%kjK%jJJ%%%j%J%%
216a%j%%JJ%l%JJjk%L%%%jK%k%K%%j%J%%%%%%k%JjJJ%%%j%%J%j%K%j%jj%%%JJ%%kj%K%J%%
288@%%j%%%jjKK%j%%%%jkkJ%KJ%J%%jkjJL%kj%%%LJj%%%%j%%Jjj%J%k%KJj%%J%jk%KJj%j%
360bK%%%%jJJj%%%%%%j%Jjjj%jJK%kj%JK%JJKJj%jk%%J%jjjJJ%j%J%jjJJ%jj%JJ%%%%%%%l
432c%JKJjk%%j%KJkJ%%J%J%jj%J%Jj%%%j%%jjjJJJ%%%j%JJ%%j%J%%kj%%%%KJ%%jJ%%j%%j%
504bKJ%j%%%%%%%%%%%k%JjjJJjjJKjkJJ%j%Jj%%%%%%JJ%jJ%%kj%jJJ%J%%JLjklkJLJ%l%Jj
576cjJJJ%kJJ%J%%%jk%%jj%LLjjJJ%%j%%kk%%JKJJjj%jj%J%JJJj%%%%%%jkj%JKJJjk%JKJj
648Akl%KJJ%%jjJJ%%%JJkjJ%%Jjjjjl%LJ%jJK%%jjKJ%jjJ%%jJ%%%%j%%j%JJJJk%%J%jkjJK
720@%%ljKJ%%JJKJkl%J%%jJJ%%%j%%Jjjj%jj%JJK%%k%KKJ%kjjj%%JJ%%kjKJ%jj%JJ%%%%Jj
792@j%JjJJJ%jj%%jjJ%jK%kj%JK%%%%jj%%%JJJ%j%%%J%ljJK%%%jJ%%%%%%%j%J%%%j%J%jj%
864bJJ%%%jjJKJjj%%jj%JKK%jkkJ%j%JKKkjjkkJKK%%%%%j%j%JJ%j%JJJ%jj%%K%%%jlk%KK%
936@%j%%J%jJ%jk%KJ%jJ%%jJJ%j%%%%%%%jJ%%j%J%jJ%k%K%jkjjKK%j%%%JJ%%%%%%%%%l%KK
1008A%jj%J%kjJKJJJjjj%k%%JLK%jkk%jJJJ%jk%JJ%%j%%JK%j%Jj%jjk%JK%%%%%%jjjKJ%j%
1079aJjjK%%jjJJ%%j%JJ%%%j%%jjJJ%%kkKKJ%jjJ%J%j%J%kk%L%%%%kJJj%JJjk%%%JJ%%%%k
1150b%JKLjk%JJjjjjJ%%%j%%J%%%%%%%%%%%%%%%%%%%%%%%kjJJJJj%%%jjK%%j%J%j%%%%%J%
1221@jJJj%J%jjJJj
1233@
##PAGE=	F1=10532.377678916565856
##FIRST=	12655.339635440002894,	12655.339635440002894,	-0.016485936939716339111
##DATATABLE=	(F2++(Y..Y)), PROFILE
-2861@Jj%j%%%k%JJjj%KJ%%j%J%%jJ%jjJJ%jj%KJ%j%kk%JK%jj%jJJ%%Jj%%%k%JJj%J%JJjJ
-2791@J%%jjjj%%jjJ%JJJJKJkkj%%JJjk%Kj%%%JJ%Jj%%%kjJK%%jjJJ%%jj%K%jjJJ%%%jk%%
-2721cJK%jkjKJ%k%Jj%JJJ%%%%Jjk%J%%%JJ%j%%%jJ%J%j%%%%%%jk%KJjjJJ%%%k%j%JJ%J%j
-2651aj%j%KK%%%%j%%jj%K%%%%%%j%j%%jJ%%%K%jjj%KJjjjJJJJ%jj%jkjJ%JKjlkJM%j%%%j
-2581dJjJJKjk%J%%%J%%%J%%j%J%%kkJK%kk%%%LKkjJJ%%jJj%%K%%%kjKJ%jJ%%%j%%JJ%kl%
-2511dJ%%J%j%JJk%JK%j%%%%%%%%j%%%J%%J%Jj%ljJJjkKK%%J%j%J%kjJ%K%jjJ%%%%J%jjJJ
-2441@%jkJJ%%jj%jjJK%k%KJJk%jJJ%%%%%J%%jJj%%J%%%jJ%kJ%jJjkJJ%%J%j%%j%J%jJj%%
-2371cJ%JJj%%%jkJJJJ%k%JJKkkJJ%%%%%j%J%k%%%%j%JJ%%j%J%%%jjJJjJJ%kjJJjkjKJjj%
-2301dKJ%J%%%j%%%J%k%J%%J%%%kj%K%%kk%JKJJ%%k%%Jjj%J%k%JKJ%ljKJjjkJJj%K%K%%jk
-2231cjJJ%JJjkJK%%%%ljJKJ%jJ%%%lj%Jj%JK%%JjkkJKK%jj%%%%jjJKJ%%%jkkKL%%%%%%%l
-2161cjKJJjjk%%J%jKJJ%%jkJJ%jj%J%%JJk%JJ%j%jj%JKJJ%%jjkj%kkKLJj%JJ%j%jJ%%%%j
-2091b%j%JJj%%j%%JJ%%kj%%KKjjjjJ%J%j%JKjljJKJ%J%%%%kkjLK%jjK%%%j%%jJJjjjJJ%%
-2021aj%JJj%%JjkjKJjjJ%j%%jjJJ%jjJJJJJjkjJJjJJjk%%%JJJJ%j%jJ%jJj%K%%j%jJJjkJ
-1951bK%jj%JJkjJK%k%%j%KJ%J%jkJJJjjk%%jjJJJ%J%j%jkjJJJ%J%%J%%kj%JKJ%%jjj%J%%
-1881bJJ%kk%JjjJK%j%%%%K%%j%%j%jJJJj%J%kj%%K%jjjJ%JL%lk%KJ%Jj%kjKKjjJK%jj%%%
-1811b%J%%%jJJ%kk%KJ%j%%jjJjjj%J%jJKKJ%jkjj%KJJjj%j%JJjk%JJJK%jkj%JJkjJJ%%j%
-1741d%j%LK%kjJ%jJ%JJlj%%j%%%%jJKJjj%JJj%%JK%klJLjkjJjjJJ%%%%J%%JjkjKKKjk%JJ
-1671ajj%%j%%JKJ%%%kjkjJ%%%JKJjjJk%LJjk%K%jk%KJ%%jkj%%K%J%kkJKJ%jJKjk%%k%JK%
-1601b%j%%%%J%jJ%%j%J%kjJKjjjJJ%%%%k%J%%JJjjJK%%jj%KJ%%%kkJJkkJLKjjl%JJ%%Jkk
-1531f%JK%jk%KJ%%k%JJ%kjK%JJkkjJK%jj%J%JJ%jjJJJJjlkJKJj%KJ%%jkjLJ%k%%JJ%k%%%
-1461cj%%%kJ%%KKkjjJJ%%KJ%%%kjjjKKjkj%%J%%%K%kkkJLJjJ%%%j%%%%%J%%%jj%%KK%k%%
-1391cK%jJ%%jj%J%JjkjJj%%JKJkkJ%j%%%J%J%JJJj%jk%JKJkk%JJj%J%%K%kkjJ%j%JJ%%jJ
-1321c%J%jj%J%KJjkJJ%kjjmjLKJ%%jJJ%%%jKJ%%jjjjjJJJKj%jj%J%jJJJjk%JJK%kk%KJ%J
-1251@jj%%%%jjJJ%kj%J%%%%jkJ%JJJ%%%%%j%%Jj%j%Jjj%jJKJJ%%j%%%%%%JK%%jjj%%j%%J
-1181cJjjK%jjjjJ%%Jj%%%%jjK%%JK%jkjKJjjJ%jJj%JJ%j%%jj%KLjjkj%kJKKJ%%Kjk%%jJK
-1111a%mk%KJJJJlj%J%L%%jkJJ%jj%J%J%kJKJjkkmk0l1%L0J8M%%K%J%%Jjk%J%jJJJ%%%j%%
-1045eJ%kjkjKLKjj%Jj%%Jjk%K%Jjj%JJ%%jjKKjjk%JJj%K%%J%%%jk%%JL%kjj%KJ%%jkj%%j
-975g%L%kJ%J%%jjjlpp%omNN%OQMKJjjJJK%jkkKK%%Jkl%J%j%%%JJ%kl%JJJJKK%j%jkjjJJK
-904cK%jkjJJjk%KJKJklk%K%j%KK%jjjjJKL%lkJ%j%KKjjjjjjJJ%%Joj5pOklJ3J0JKL%J%jk
-836djJ%kkJ%knj8k2jJ5OPJ2PKkk%KKjl%J%jpqk%jkKPRM%JJ%%JJ%Jjj%%jjj%%j%KNJjj%jk
-769fj%%JK%%jj%%%%%J%kjJJJJjJ%%%K%JJjkjJ%%jjj%LKjJ%jjj%%Jk%JJj%%jj%KJkj%JJJ%
-698cjjlkJJ%%%nj6j4JkMJ8J1KJJJJJ%Jj%jkmmnqmo%QORQKj%J%%j%JLJ%lk%%%JJJJ%Jjj%j
-631dmk%%kKKK%%%K%kkJK%JJ%%k%%JJ%J%%k%JK%jkj%J%%J%%%L%jkj%%J%%%%%jjjJK%j%J%k
-560ej%JJJJ%jjjjJkjjjk%%JLJJJ%kj%KJjj%LK%kmqrl%MQPLJJKJ%jjkkjKJj%jj%%JkprqnN
-489c3J1QL%JKJkoqonjNQQMKJ%JKK%%kjJ%j%J%jk%JJKJ%jj%%J%kj%Jk%KJ%Jjjk%KK%jjjJj
-420fjjj%%JKKJlljJLLjk%J%j%%jJJjllok9m8KM8L0PJ%krj4oj5pK0Oj1KJ2MORM%kJKJ%%Jj
-358fj%JJjJJjkJKK%jk%%kok9o4k6N3M9J3NLJ%%kj%nj0qkJLLMOOJjJLJ%%J%JJJ%kjj%JJ%%
-294flj5n5o9K5P3L2NjjKKkoprj1j0LJ2RLLKLJj2o2r6rQ4N7J4JkprLJ3J1OJpl9p3rP2N1J4
-245a8Jjk%K%j%jJKKJ%%JJ%Kjqj3j2lMOjk6r9j24M6J39O6J4K%JLKJKKjkpj5j7j9j8kQMNQJ2
-190e3J2J2J0LKLKJ%lkKKjlkj%%lrj0kmrNJ6J1MJ%jjjJkj1j5QJ8NJJKLK%llkJ%jkljkonJM
-129b8LKnk7l9j5K3L9K4QKjlnj0qj%lkLRJ0OK%jkl%lonJMMLJJKLKJjqk7l9j4K3L9K3MJKKj
-73a0j%KJjkjJKKLK%ljj%%J%JJjk%%J%j%JL%k%%KKkm%%%KJJ%j%jjj%JJJJ%jj%Jjl%JK%jj%
-2g%%JK%jj%jlj7n2p5l2L6P2M6J8OJ%%JJ%JjkljKLJjj%KJkJKjj%jJ%jKK%j%jjJjkjJLK%%%
62b%jkjjJ%%%%KLJ%k%J%%kj%J%lj%JKj%JM%lj%j%JKjj%J%jj%%JKKjjj%JJ%jkk%%jJJK%JJ%
135a%%jk%%K%k%%jj%%%KJ%j%JkjK%%jj%J%J%KKjkjjJJJjjjJJJ%jj%jjJJJj%%jJJ%JjjKJkj
207d%%JJ%kjK%k%%K%%Jk%%%%j%JJ%k%K%k%KJk%%%JJjjJJ%%kjKKjk%j%%K%%%%JjjJJJjk%Jj
279djJj%%%%%%%J%%J%k%KK%j%j%%jj%%%%%JK%kk%j%KJj%%%%KJj%%J%%%j%%%j%jjJJK%j%j%
351d%%K%k%JK%Jkl%K%%J%%K%%j%kj%jjJ%k%LKjljK%%KKKKjjj%%kjJjj%KJ%ljKJjjK%jj%j%
423eL%jJJ%jkl%KMJjkjJ%%Jjj%J%%%%J%j%j%Jj%JJj%%%jJJJ%j%J%%jjJ%jj%JJj%%jkjJLJ%
495bj%Jk%Jjk%KJJ%j%%kkJJK%K%lj%K%J%kjJJkjJKJ%%jkJJJ%j%JJ%j%jjjJ%j%K%j%%LJjkk
567e%KKJ%j%kk%J%%%%JjkJKJJkl%J%%%LJjjJK%%%jkjj%jKKK%jjjkjJJJ%JJJjj%%J%Jjk%J%
639bK%kl%KJJjkkKJJJJjkjJJ%%JJ%jj%%%Jjj%jk%JJjj%KJKJj%%%jjjj%JKJ%j%j%JkkJJJKJ
711@jJ%%%ljJ%J%jj%%%%JLK%kk%JjjjKJ%J%j%J%%kj%%j%%JJ%kk%LKJ%%%lk%JKK%lj%JJJjj
783cjJKJ%%%Jj%jjj%KJjj%jjj%KJ%K%ljJJ%jJK%%%%%jk%J%jjJKJ%jJ%kk%%j%%JJKJj%jj%%
855cJ%%%%Jjj%%JJJjljJLJ%j%%k%%JJJJkjJ%jk%JL%k%jj%%J%jJ%jkJKKjjJ%j%JJ%jjj%%JL
927@%%jmjJLK%jj%%j%J%%%jjJJj%%JJ%J%%jj%K%%jj%JJ%lj%JJJ%kjKK%kj%jJJJJ%%%%kk%K
999bK%%jjkKKJ%jkjJJ%j%J%jk%JJjJ%kJLJj%%%jj%K%%jk%JKjj%JJ%%Jj%%JjjkljKKK%%%J%
1071@kk%JJ%JJ%kjJK%jkjKJ%jj%J%JJ%jjj%JK%%kj%KJ%j%J%%%%%%%jl%K%J%j%KJj%%Jjkj%
1142c%%JJ%Jjjj%KJ%%%Jj%%%j%%JjjjJJJ%jJ%%%%jjJJ%%%j%j%J%JkljJLK%%j%Jjj%%j%JJJ
1213@jj%%j%JK%%j%J%%%jJ%j
1233a
##PAGE=	F1=10461.61228036578359
##FIRST=	12655.339635440002894,	12655.339635440002894,	0.025406232103705406189
##DATATABLE=	(F2++(Y..Y)), PROFILE
-2861aJ%%j%J%jj%J%%jJJ%jjJ%%J%%JkjJJ%%%%j%jJ%kjJKJ%jj%JJ%JJjj%%%jjj%j%JKJJ%%
-2791AjjJ%%jj%j%j%%KJJ%%JJjjjjJ%%%%Jjk%%J%JJ%jj%%J%%jK%%%KJkljJKjkjLJ%%%%k%j
-2721c%JJjJj%Jj%%%Jj%JJKjj%%%%kk%JKJJjjJ%%%%%%%%j%%%%J%j%J%k%%JJ%jjK%kj%%J%j
-2651cJJ%%%Jj%JJjjj%jjJKjjJJ%j%J%%k%J%jKJ%%jJ%j%kjJKJJjj%%%jk%J%%kk%LLJ%jl%J
-2581cJ%j%Jj%%J%%%%%J%%%J%%KJkj%%jjj%%%%JK%%jj%J%Jj%J%jJ%jj%Jj%JJ%%jj%%J%jjj
-2511dJJ%jk%%J%%%JJj%%JJJ%%%%%%%%J%%%%jkjj%JKk%JJj%J%%j%j%J%%J%jJ%j%JJ%%k%J%
-2441a%%j%Kjjk%J%%%%j%JL%%jJ%j%jJJ%%%%%%%k%K%%%JJjj%%%kkj%KJ%J%%%%Jjj%%j%J%J
-2371ajK%%jJ%%j%J%jJ%%%%%%%j%J%kjjJJKJjk%Jj%%%jJ%%jjJ%J%J%%jjJK%ljLJ%j%J%kjJ
-2301bJ%j%KJ%j%jj%J%j%%K%%j%jjJ%JjkkjJMK%jljJK%%%K%%lkJKKjj%K%jk%KJ%j%%J%%%l
-2231cjJKJ%%%kK%%%jk%JK%%k%%K%%%kjJ%%JKJjj%%%%j%%%%J%jk%%JJ%jJJj%%%J%%%%%%%k
-2161bj%JJ%%j%Jj%%JJj%J%jjjJJkJJj%K%%j%J%%j%%J%%%Jj%%j%J%jj%K%%j%J%Jj%j%%%J%
-2091@%kk%K%j%JJkjJJK%k%%%JJ%jk%%JJ%k%JKjkjJKJ%%J%jkJJ%KjjkJ%j%%JJJj%j%%%%%k
-2021ckJK%j%JJJ%jjJj%%j%j%%%KKJkk%%%KJjjJJJ%ljJjjJ%%K%j%%JJ%%j%%kJJkjJ%JK%k%
-1951bJ%j%%jjJJK%kjJK%%JJjJ%kkJJJjjkj%j%JKJJ%%j%jj%J%JJ%%%j%%%Jj%JJ%j%k%JJkk
-1881dJJkkjLK%%JJj%Jjj%JJk%%%k%J%%%%J%k%%%JJ%kk%K%JKjk%K%kJJjjkJ%%%JKJ%jJjjj
-1811d%KJ%%JjJ%%jj%jJ%j%%%jjJKJkjj%KL%%jjkjKJ%%JJjkkJJjjJJKKJjjkjJK%k%%%%%%J
-1741aj%JJ%jj%JkjJ%JJkJK%kjjjKKJ%%jj%Jjk%KJ%jjk%K%k%K%%JJ%jjJK%jj%kjJKKJjjJJ
-1671Aj%kj%%%%J%%K%%%kj%%j%%JJjj%jJM%jjJJ%j%%%%J%jmkjKLJjjkjJKK%%K%jjj%jj%JK
-1601bK%j%J%%%%%%jjJ%%k%JKj%jj%%%JjjjJJ%%j%%JKJjkkKK%%J%%j%%kkKK%k%jKK%%%jk%
-1531c%%jJJ%%K%jjJ%k%jkjJKK%jk%J%Jkk%KK%j%JJJj%%%kjJJ%%JJ%j%jjJK%%kkjJK%jJK%
-1461a%j%j%%k%LJjjj%%%KKJjkj%%J%%Jjj%%%Jjj%KJjmkJKJ%JjJJ%jjJJJ%jjj%J%%KJjjj%
-1391cJJ%%j%j%Jj%JjjJJ%jjjJKJ%%Jjj%kjj%JLK%%%jjjJ%%%%jj%jJL%J%kjjjKK%jk%%%JJ
-1321bKjJ%j%%%%JkjJK%jjjkkJK%%J%k%JJ%jJJ%%j%j%j%KL%%j%jj%JJJ%%jk%JJJ%%jj%K%k
-1251b%%jk%KJjj%j%%KJ%jj%j%JJ%%Jjj%JJj%jJ%JJ%jjjkjJLKJ%%%jkjJ%JJJ%%k%K%jl%%K
-1181b%%jJ%%%%kj%%J%%JJ%jjjJ%%KKjkk%JJJ%%j%%%JJ%j%%%J%jjjjJJjjJK%%jJ%jj%J%%K
-1111aJkk%JJ%J%j%jjJKJjjjjJJJj%%J%j%JJ%k%jok1l3%L1K0OJj%jJJK%jjj%%JJ%%JJ%%jj
-1045d%j%%jk%KK%JJJjk%JJlkJKK%%%Jjj%jkJK%k%j%KJJJ%%jkjJKjj%JJJj%%%%%%%jjjJJk
-975e%KjkKJ%jkjJ%jonjnkMMJOOL%kkJKJJJkkj%JjKK%l%J%jj%%%J%%j%%%KJ%%j%J%%jj%KK
-904@%%jjjJ%kk%LK%J%kk%%jj%LL%jk%jjJKJ%%j%%%%%%jjj%%%Jj%Jmj2qOjjJ0PKJJJj%J%j
-835cJjjj%jkpk0k8nJ6QRJ7RL%k%J%JjJJ%nj1j0k%jkKJ2J1NJKJ%j%J%J%jkjjjjJ%%%KLKjj
-772bk%%%%JKJjjjk%Jj%jK%jkJKK%k%J%%JK%%%kjj%%JkjJKJ%JJkjj%%jjJL%%%JjkkJJjJ%k
-701fJJ%kjj%J%%%%lj1j1%JMJ4Q%k%K%%JK%%JlnmmomojQOPPJ%J%J%jjJKK%%kkjKJ%jj%j%%
-633e%j%jJjkJLK%j%JjljJKJK%k%j%JKjjj%%KJ%J%kjJJJjjJK%%%kk%Jj%JJJ%%k%jjJJJ%JJ
-562@klk%KJ%JJ%kj%%%j%kj%jJJJJ%KjkkKL%%%j%%%kppl%LONKJJKJ%jjjk%LJjj%j%%jmj1j2
-492c5qmNJ4J2N%KK%joromJNONLKKJJKJJKjjJ%k%%j%J%JK%J%kjJ%j%J%jjkjLK%jk%%jJKJj
-424clj%%%jjJJJ%JknlKMMJ%j%JJ%Jk%jkklnj0m9q1OQ3M6J0MKjpqmj4pJ5Jj7mJ0OJ0J2OJj
-365hJKJjjK%jkJJk%Jk%KKJ%k%LKloj7l7j8K9K8QML%%JjkkmonkKMMMMM%jjjJJJ%jJKKJkjJ
-299e%JJ%jmk1p7r7L5J01M4QkkNMJknnnn%MK%%j%mk5j09j68rJ57J05K8QMJlJPNLlj4n6j03
-249b01j6J02P3J9Mj%JLK%JJ%%%JjjJJj%krj5j2lQJ2R%l5o3J4O5K7Mjkj%%JKK%jmrj1j0pj
-195e4K%JLOQQOLKLK%%k%LLjjjkjlmj4j7orj8MK7K1J0L%KJJK%pqNJ1KkjKJ%jjmkJMKKjkkm
-132a7njK%lj7n6p7k9M2P7M6J6OK%lmm%knm%MNMKjjlkJJkjKLKKjjLNJkmj5n1p5l0L9P5M7J3
-77a6KLK%k%%%%%%JJLK%jj%Jj%KJJKkljjj%%KKJjk%%KKjk%J%JJJkkjJ%%%%J%JJ%%jjjkjKJ
-6ejjj%J%%%%%%%jjqk7l7j6J8L7K4RLJ%JJ%%%lkjJKKJ%j%%%%jJjk%KJJJJJj%jkjJ%k%K%J%
60cJJ%%kjjjJ%jJKJJ%%JjjjJ%kJJjjJ%JjjJK%kkjJJJKJkkJ%jjKKJjj%j%JK%kk%JK%lkJJ%J
133c%%%%%j%JK%j%Jjj%%jJL%%kjj%KjlkJJKJK%%Jjjj%JJJ%%jjjJJ%%%kjjjK%j%j%KJK%jK%
205@%jjjJ%kl%LKjk%J%%%%%JJ%kjJJJjjJKjk%JJ%%%JJkk%KJJkjJ%jjJ%%JJJ%%j%jk%JJ%jj
277djjJLJjjk%JJj%JJ%jjJKJ%k%jj%%%j%J%JJ%jkj%%JK%%L%jk%J%JjJJjjjjJJjkJK%%J%%j
349bjjJJJjjJK%%%ll%K%%JJ%JJ%%%j%j%%j%jjJKjlJLJj%%%Jjk%KJk%JjjJJJjk%K%kJJjjjJ
421d%JKjjJK%%kkj%KKJjjjJJ%%jj%%jj%%JK%jj%%%JL%j%%%jJJ%k%JJ%kkJ%%JJ%%k%J%kkjL
493dKjj%J%j%%kJK%JJjJ%kkjK%kJK%%K%J%%jj%j%k%LK%jj%%%JJ%jjJJ%%%ljKJk%J%J%jj%K
565a%l%KJJ%%%%ljKJj%%jj%KKJjkk%KKjjK%jj%%JJ%kj%JjJJ%jjJJjk%KJ%kJJJkkjJJJK%jj
637b%JK%kj%jJJjjJJ%j%J%%%%j%j%%%%JJk%J%JJ%%jk%JjjJJJJ%jj%%%jjJJ%JJ%%jJ%klkJK
709dKK%%%%%kJJj%%%%%j%%jKJjj%K%jjJjjJ%%%%j%JJj%KjjJJJjkljJKJ%K%jkjJKJkjj%%LJ
781@%jj%K%jJ%%k%%j%%%JJ%jk%%%%KK%%jjJ%k%JJJ%J%jjkk%JJk%LK%%Jjkk%%%KJj%JJ%jk%
853cKJkl%JJJ%JJ%%%%jljKJ%J%j%jJJjJJJj%%%jjk%K%j%%%jJ%%j%K%k%LJkkJ%k%LKjkjkJJ
925dJKJ%%jj%JJJj%%%jJ%%%%jj%%J%%J%%jj%J%j%%%%jJLJkk%%%JJ%%j%J%jJ%%jJK%%k%%%j
997ajJJ%jJjjJJ%%%%%%JJ%jj%jk%Kj%Jjk%L%kjKJjjJJJ%%%%%%%kjJK%%%jk%%KJ%mjJLJjjK
1069@%%%jjJJjJ%Jjj%%%%kjKJjj%J%%%K%%jj%JJK%kkjJ%JJ%Jjj%J%%%%%%jjK%J%J%k%jjJ%
1140ak%%%J%%%jJJ%j%%%JJ%jJ%%jkJ%%J%jJJ%%J%jjj%J%JjJ%%jj%%%%%jJK%%%J%j%j%jj%J
1211b%J%k%K%j%K%%%%%%%%jj%%
1233b
##PAGE=	F1=10390.846881815003144
##FIRST=	12655.339635440002894,	12655.339635440002894,	0.024666417390108108521
##DATATABLE=	(F2++(Y..Y)), PROFILE
-2861aJ%%%JJjjjJ%J%j%%%%j%%J%%JJk%%Jj%%%%k%%%jJKJj%%%%%%%%%%%%%%%%jj%JJ%J%j%
-2791@jj%J%%Jj%J%%%j%%%%JJ%Jjj%%j%J%%kjJK%%%%jlJLKjkj%%JJ%J%jj%%%j%JJ%%%j%J%
-2721@kjJKJjjj%jJK%%j%JK%k%j%J%jjJJJj%%%%%J%%j%%%j%%%JJj%%j%J%%%jkJKJj%jjjK%
-2651a%J%J%jkjKJ%%j%j%%jj%KK%j%%J%jj%%JJK%kJ%j%kk%LK%jkJ%J%%jj%%k%%jJKK%jl%%
-2581dJJ%jKJ%%%%k%J%%%%J%%%KJj%Jkkj%Jj%%J%J%%j%JJJkjJJ%j%j%J%jJ%%%%kjJJJjjj%
-2511cJ%jJJ%%%%%%Jj%%J%%%%%%%%JJ%%%%%kjjjJJ%Jj%J%%j%J%%jk%J%jJJJ%%kjKJJj%%%%
-2441@j%j%J%jj%JJ%jj%KJ%%j%%j%%JJj%%JJ%j%%jj%K%JJjj%j%jk%KKjJJ%j%%Jjk%JJ%%%%
-2371@%%%%jJJJk%%%j%J%%j%J%%%%Jj%k%JJ%jjJJ%%%%k%J%k%J%J%%%%%%J%%k%KKk%%J%jjJ
-2301@Jjj%JJj%%%%%%%jj%%Jj%%K%%k%kj%J%KJj%%K%%jj%JJ%jljKLJJk%jkJLJ%jjj%j%K%%
-2231@%jJJj%k%K%%%%%jJ%%kjKJ%%KKkk%%JJJJkk%JJ%kj%%%J%%kJJ%%%jJ%Jj%%%%%%Jj%%%
-2161@%jjJJk%KKj%%Jjj%%%%jkKJ%%%%jJKKkkjJ%%%%%j%J%%j%J%%JjkJ%J%%jJJJJkkjJJ%%
-2091@%jk%K%j%%JjkJJK%kJJ%%%J%jjk%%KJj%J%%jJ%%%JKjk%%JJ%kjJ%jk%%KJK%k%%%jJ%k
-2021bjKJ%%jjK%J%kjJJ%j%%%%J%%%ljJJ%J%jJJ%J%k%Jkj%JKJJk%%%JjjjKJj%jj%jj%JJJ%
-1951ajJJ%%%%%%%%%%%%%JJ%jj%%j%JK%kjk%J%JJ%%jj%K%j%J%%%Jjj%J%%J%j%%J%jjjK%kj
-1881c%JjkJKJ%%J%%%%%%%%jj%K%%%%jjjjJ%JJjjJJJ%%%%j%J%%jJjk%J%%%%%lJLK%j%Jjjk
-1811c%JJ%j%JJ%%jj%%%K%%jk%j%KKJj%%%%%%%%j%J%jj%K%jj%K%jk%JJ%jJ%J%%%%JjjJ%%J
-1741AJjj%%jjJJ%%%k%%%JKJ%k%jJ%%JjjjJJ%jk%KJ%jj%%j%KJ%%%%J%j%%%%j%jjJJJLjkJK
-1671Cjkjj%Jj%%j%J%K%jjJJ%%%%%kjJjJJJ%%%%j%J%jkJKjljJLJj%%%jkjKJJJ%j%%%kjj%L
-1601bK%%%%jj%K%%%%J%j%%%Jj%%j%jj%%J%JJkj%JJJ%%jjj%JK%%%jJ%kjJKJj%%%%%J%j%j%
-1531aJjjKK%%%jjjJJjjjkj%LK%jj%%%KjjjjJJjkJLJjkjJKJ%Jj%Jj%k%J%%%%j%%jJKjj%KJ
-1461Aj%J%jkk%LJj%%J%%%%%%l%JJJ%%%%%%%%%j%J%%jj%Jj%%JjjKJj%%%JJ%jk%J%jJJjj%%
-1391b%J%%%%jJJj%JJjkJJ%Jjk%K%Jj%jj%%JJ%%J%j%%jkKJ%%%jk%KJ%%%%kj%%JK%kkjJKK%
-1321@%j%JJjj%jJj%JJjlJJkjJKj%JJjj%JJ%Jk%J%j%%J%JJJk%J%kjJJJJJkk%Jj%JJ%j%%%%
-1251@j%kk%JK%jj%jJKJ%%%%%%%%k%JjJK%%jj%J%JJj%%jj%J%J%jJ%%k%%jJJJ%jjJJ%%%%%%
-1181@%jjJ%%J%jj%%%%%K%%jj%J%j%JJ%j%JJjjJ%%jk%KJjJJ%Jjjk%%JJjjJ%k%%%%%%JJ%%J
-1111@%jj%J%%%%J%%k%JJ%%jkJJJ%%k%J%jJ%%%%Jnj5k2kK1J4OLjl%JJjj%JK%%%kjJKJ%%j%
-1045ajk%%%kkJLKJJ%%%k%Jjj%J%%jJK%%%jkJJ%j%%j%JJJ%j%k%%J%%%k%KJJ%kjJJ%%J%%kj
-975cKJkjKJ%jj%%%jrj0konNMLJ0RK%j%%JJJ%jjkj%%KL%kj%%%jJ%JJJjjJ%k%KJ%jjJ%J%j%
-906aJJ%jjJJjj%%%JJ%j%Jj%%jj%JJKjkj%%%%JJjjJJJjj%j%%%%J%kjjmrpN%jRPJJ%JJ%%j%
-835bjjkj%K%mj2j9kJ0NOJ0PJjj%%%%%J%%lrq%JjkMQOLKJK%%%%k%J%%jj%%%%%J%%J%jjj%J
-768cJK%jkjJ%KJ%kjKJjj%%Kjk%KJj%%J%j%Jjj%%j%J%JJ%%%jjjkjJLK%jJ%jkjJ%%Jj%JJjj
-697cJj%%jJjjmj2j3%%PJ6R%jjj%KK%jj%knlllknjPNNNJjjJJJJJ%k%JJ%%%JJkj%kkJJ%%%%
-629djkjJKLK%j%jkjK%%JK%%%j%J%%kkJJK%J%j%%Jj%jJ%%jjj%JJ%jj%JJ%j%JjkKK%J%jj%%
-558a%k%J%%kjjJJjjkjjJJKJJ%JJjj%J%%%kjJ%jnplJLPL%JJK%j%JjljKLjk%Jj%%mrj0olLJ0
-488b5J1N%JJjjlnmlKMMKKKKJkjJLK%%K%%jkjKJ%J%JJJkk%%%J%%kj%%%JJ%j%Jjj%Jjk%J%%
-419djkJLKj%kmkKKKK%jj%KJ%%jkkj%%rm4p1MP0L7J0OMkj2j1mj1mJ7Pj1%RMLMMLJJK%j%%%
-358akk%J%JJj%JJjlk%LM%ok3m5j8L6L3J0LLJJ%%moqpqkKMNRRM%%%jKJ%jk%JKJ%JKkjJJ%k
-293dj1m3n4J9N5K5NkkJ%knpnooNJ1OKJ%jjj8r0j47k0J26Q7K0MKklNJ5J1NKok8n2oN3L6RJ
-244a5jljKL%JLJJKKkjK%%%mj0j6j2lORQjn9j06J3J01M9RKJ%JKKLJkopj3j8j8j2LJ2POJ0J0
-190c8QPONKJJjjkjLL%jkjj%%qj0lmj1jJ4J2PKlkj%LJqj1PJ5OjjK%jj%jkjJK%kllmkKOKjr
-126b4l3m7j9K3M5K8J0O%oonl%J%%LPMKJ%kljknpn%NOMLKMNKklrl4n1k1K4M9L2J1JjKJ%%j
-70i%%KJ%JKJljjJK%j%JJJ%j%Kjl%J%J%J%jj%j%KKJj%J%kjJJ%jj%%%KJjjJJjj%%jjjJJk%%
1eJ%%kjkj2m0n8k5L0N8L7J0KKJKK%kjk%%%JK%kJJ%J%j%Jjj%%JJJ%%%jjljJ%JL%jk%JKJ%%l
67ckJJ%jJJ%JJ%kkJL%%j%j%%JJ%jjj%%jJJJ%J%j%%J%%%Jj%k%%JJ%%kjJKKJkmkJ%JJJJk%%%
140bKJ%j%%j%JJkJJKlj%J%%jjj%%j%KK%%%%jkKJJ%%jjjJj%J%%jjjJJj%jJJ%%jJJ%j%j%K%k
212c%%%J%j%jJJ%jjJKJjkJJJ%%%%%kj%JJJ%%%JjjjJJ%%jjjjKJJ%J%%j%%%k%Jj%%Jj%JJKkj
284ajJJ%k%K%jjj%JKKkjl%KJj%%J%J%%k%%jKJ%%%KJkj%%JJ%%k%j%%J%jjJJjkJ%%jJ%k%KK%
356@%%%%%jjjJKj%%j%%K%%%K%jkkK%%%%kjKKKJ%kl%JjkJJKJ%jj%%%%j%J%jJ%%j%JJj%%%%J
428@%%%kk%%JL%%jj%K%jJ%jk%%JK%Jjkj%jJL%jj%%%KJjkjKJ%%j%J%%J%jkkKK%ljJK%jjJ%j
500cj%JK%%J%%%Jj%%%%mjKKJJjj%J%%%j%k%KLKkk%%%%JJkjJJJ%jk%JJ%j%%J%jj%JjkJ%JJ%
572@%%%kjJ%J%j%JJJJJkjjJ%%%%J%j%%jJ%%kj%JJJ%klJLJ%kj%JJ%%J%kkJJ%JJ%%j%JJ%j%k
644bJJ%%%%%%jjjJK%%%%%kj%%KJ%J%j%%Jj%j%JJjJjj%J%j%jJJ%%KjjJ%jj%Jjjj%JJJ%%Kjj
716@jJJ%Jjj%%%%%jJ%kjKKJjj%k%JJjJ%jj%%jJK%%LKlk%%kjK%%%JJjj%J%%jjjJK%%%j%J%%
788@j%jj%JK%j%%%J%%%%kl%KL%%%%%%%%%%JJ%jjjkjJJjjKKJj%%jj%%JJ%%J%j%%j%JKkjj%j
860cJ%KJ%j%%Jj%J%jjjj%JK%%%K%%jjj%%j%K%%%jJjk%J%JJJj%%Jjjj%j%JJ%JjkJKJj%K%jj
932@kkKLJ%%kjJJ%%%j%%%%%jj%jJJJ%JjjjJJ%%%%kJK%%J%k%%%%%%%%JJJjjjjJJJ%j%Kjj%%
1004Aj%%%%%%%%KK%jj%jj%%%%%j%J%%%j%J%%%%J%%j%jJ%j%JjJ%%j%%%JKjjjJ%%%J%j%%%%J
1075Aj%JJ%jj%%%%jkJK%j%JJj%%%JJjj%%K%jj%%%%%Jjjj%JJJ%%J%k%JJ%Jkj%%%kK%%%%%%%
1146@%%j%JJj%%jkJ%%%JJ%jjJJJ%j%%jJKjjk%%JJ%%J%%%jjjj%JJ%JJ%K%kjjJJ%j%%jj%jJK
1217@%%%%%%%Jj%%%jj%J
1233a
##PAGE=	F1=10320.081483264220878
##FIRST=	12655.339635440002894,	12655.339635440002894,	0.015300807543098926544
##DATATABLE=	(F2++(Y..Y)), PROFILE
-2861a%J%%%Jj%%j%J%%%%%%%j%JJjJJ%j%Jjj%%Jjjj%%KJ%j%%k%J%%j%JJjjJ%J%J%%%%%J%k
-2791@k%JJ%%%jJ%%%%jkJK%%jJ%%%%%jjJJ%jjKKJjjj%jJJJjj%k%%%%JJKkj%J%%jjJJ%%j%J
-2721@%jjJJ%%j%k%L%%%%%KJ%kj%KJlj%JJj%%%%JJj%%%%jjjJJK%kjj%JJ%%%k%KKJjj%jkJ%
-2651akJK%%%%j%%J%%%%%jjjJJJ%%j%%%j%JJ%%%%%JJkjjjJK%%k%J%%jkkjkmorj0nNJ1J0NK
-2584a0KKJJKJ%JjJ%Jj%%J%%j%J%jjJJ%%j%j%%%%jK%%%%%%%%JK%l%K%kjJJ%%%%jj%J%%%J%
-2515Ajj%J%jjK%%%%K%%j%j%J%j%%J%j%JKjjj%Jj%%%%Jj%J%%%%j%j%J%%%%%k%JJ%%%%%J%J
-2445B%k%j%%%%Jj%%J%%%jjJKJk%%jj%%%K%%kjKJ%%%%%jJJK%jj%jk%K%%%%%%JK%jjj%k%JK
-2375AKj%%jj%%%%%Jjj%J%JJJjkjJJ%%%J%%%jj%kjJK%%%%%%%K%k%%JJjj%jjJJJjjjKKjjKJ
-2305Cjk%%%%J%j%%%J%J%Jjjjj%%%J%LJlkkj%KJ%%%%JJKJjjjj%JJjj%%%JJjjk%KLJkk%%%j
-2235akJJJ%%%%JJkjJ%%J%JjjJ%j%J%j%KKlj%J%%%%j%%KJjk%%%%%%%%J%%%Jjj%JjjJJj%%%
-2165@jjJJ%%jJ%%%%KjjJL%lkjJ%%%J%%%%%%JK%kjjJJ%jjjK%JJj%j%%J%jjJJj%j%J%%JJkj
-2095aJ%%k%J%%J%%jj%Jj%JJj%KKl%%%%%%%%%%%%%%%Jj%%%JK%k%jj%J%jkLK%%jjjJJJk%%%
-2025@%JJkjJJJ%k%%%%Jj%JJJkj%JJ%jjjl%KJJ%%%%%%%%JJ%k%J%%JJk%%%%jjjJJJ%j%%j%j
-1955bjJK%%%%%J%J%k%%%%%%jJJj%%%%%jJKJkk%J%JjJ%j%%%%%%Jj%%%%jjJJjJJ%j%J%J%jj
-1885@JJjjJ%j%jJjJ%JJjj%JJ%j%jJJ%jJ%%k%jjJJJj%%%J%Jj%%JK%lkjKjj%K%%%Jk%KMkk%
-1815AJ%jj%Jj%%jJKkkjJK%JJJkj%%j%JK%%%%%k%J%JjJKjkjjJ%%jJJj%j%%%jK%JJ%j%J%jj
-1745@Jj%%%%%%j%%J%KJ%l%%j%JJj%Jj%jJJjkJJJ%jj%JJj%%%%j%J%%K%jj%%%%%%%%jJK%%J
-1675Cjj%J%jj%%%jjj%J%JJJjj%JJJ%jjj%J%%%%Jj%%%%J%jk%Kjkk%KKJJJjjk%%%%%KJjJjk
-1605bk%%KJJ%%%jj%%%K%JJ%%jj%%%%%%%%%%%%jJ%%%K%jjJ%%%%j%JJ%kjJ%%jJJK%%Jjkj%%
-1535@J%j%%Jj%JJj%%%%j%%%%%%k%K%%%%jJ%J%jkJJ%kjKKjkjJK%%JJ%%k%JJJ%kj%%%j%J%%
-1465@%kJJJKJkk%%%%%JJ%%%jj%jJj%%%J%%%%K%k%K%jJKkk%J%kjJJ%%%J%j%%%LJjl%%%jJ%
-1395@%%%%%%Jj%%%%%%%%Jj%%J%%%j%%%%%jj%%JKL%kjj%jjjkKMKjjj%JJJjjj%%k%%JJ%%j%
-1325aJ%Jj%%jJ%jj%%JJ%%%jkJ%k%L%j%JJJkjJJKKkkJ%jj%J%JJ%jjLjk%K%%JKkmjJ%%JKjj
-1255@%%%%%%%jjjJK%J%j%%%%%%%%%%%%%kjLJj%kjKJJ%%j%%%%%%%%%j%J%%%%%%K%kjJ%%jJ
-1185@J%jJ%j%%%%%Jj%%%jJ%%%jJj%J%jkKM%lJKJjj%%k%k%J%JKJkj%%%%jJ%%%%%%%%%%jjK
-1115@%%%%%j%JJJjj%JJkjJ%%%jj%J%JJ%j%%jkJKJ%Jjpk5l7jL4K2RLkjKK%j%J%%%jjk%KK%
-1049@%%%K%k%mjK%%KJ%%%JJkjjJJ%jjjjJL%%%%%%%j%%JjkJK%%jJJ%jj%%%%JJj%j%J%Jj%%
-979@%%kJJ%%%%%JJj%j%%orkmmLLKQO%jJ%%JKJjj%Jj%%J%kj%%jjJKJJJJkk%K%k%KJj%%%%%
-908@%jJJjjJJ%j%%K%j%%Jjj%%%%j%%J%%%%%%%%%j%JJK%kj%%%JjjJKjkkpj5pPlmJ4J2Lj%J
-840cKJ%%%k%%k%%koj9k8jJ7QRJ5QJj%JJJ%kkj%kj1j0jKjkMRRM%JJK%%jj%%%K%%%%jkJJ%k
-775cj%J%%j%KJjkj%J%KK%%%%%J%j%j%j%JJKjj%Jj%%%k%KJJJl%%%%%%%jjjJK%%%Jj%kjJJ%
-704a%j%J%jJJ%%%k%Jknj5j6jkOK0J2L%kjKKKjjk%kmlnqmojPNRRMkkJ%JJK%%%%j%JJJjkj%
-637bj%J%J%%jjjJj%JKJ%jjj%%JjKKJ%%jj%JjkjJK%j%J%J%jjj%JJJj%%%j%Jjk%JJjjJJj%K
-566@K%kk%K%JjlkKJ%j%jJ%jklk%JKLKJ%JJ%j%jJ%jj%%klprnjNJ0PLKJJ%%JJjlmKL%j%jj%
-496e%mopomMJ0PMKJj%loqqmKOPPNLJJllJKLK%%JJkk%K%%KOJ1Pqj2mk%JJjjj%JjjJJ%jJ%%
-428@%kjK%J%jkklJLKJ%ljJjJKK%jj%%JJ%klkjj%ml3n6LN6L0PLLkj3j4nj5pJ9Pj6jJ6PORN
-367d%JL%%%%%kkjJJ%%L%j%J%kk%%LJlk7n8k7M4M1J3PML%jjjlnnnjK%%MOLJKK%JJJ%kjjKL
-302aJJJkj%jjmj8p3r5L2R6M3J1LJ%jjklnj2j3jRNKJKJJj5p3j09lJ04O7J6JkmnJROLjj1n1
-250i1r4j2R5O7J9MKkkKJj%MK%J%kk%JKKkqrpjMN%j5p5j12J9J06N6J3MKLKLLLKjmmpj1j8j6
-196f9nMJKQJ0RRJ1QLJJjjj%KK%jkjkkmj1j5loj4MK1J8J1L%lk%Jkj1j4OJ6Pj%LLJj%%%%%j
-137h%kloplKLL%j1m1n7k1L0N7L6J3NjklmmnnolKRQMK%%jJJkll%KKJJJMLJjjj1l7n2k1K9N4
-79e0L3QjjKLJ%%%jj%%KKJ%kk%KJjj%%%KKJ%kj%J%K%%%%jjj%JKJj%%%%%%%jJ%%jkJJ%kL%%
-9@lJ%jj%%JjJKJ%klj%j2m3o5k9L1O2M0J3MJ%%J%k%JK%kJKjkJK%j%JJ%Jjjk%K%J%%J%jl%J
55bJJjj%%JJJ%%jj%%jjJJ%%J%kk%LJ%%%kj%KJJj%jjjJK%%jJJj%Jj%%%%%%%%%JJ%kjjJJJJk
128@l%J%JJ%%jjJJJKjk%%%kJJ%%J%j%%%%%jJjj%j%KJjJJj%%%%Jj%%j%%%%Jj%J%%%%%jj%%%
200bjJK%%j%%j%J%J%jjJ%%%%K%jk%K%jjKJJ%%%k%%jl%KKJ%jJKkj%kJJ%jkkJLJ%%JJjj%j%%
272aJ%%%%%jj%Kj%J%j%%%J%j%kj%MK%lk%LJj%%j%%J%%%%kJJjj%KJj%%%%JJjjjJ%JJ%JJkkk
344bkJJ%jJ%kKKJjj%%%J%%%J%jk%%%%%JJJJ%jjjJJjjjjjKKKJ%jj%%jj%%%%%%%J%%%%%%%%J
416Aj%%%K%k%%%%%%%%jkJjJKJ%j%%JjjJ%%jJ%JKJjjk%%k%%%%%%JJJJk%%%%J%j%%%%kJJkjK
488aL%k%%%%j%Jkj%%JK%%Jj%%%%jJJj%%%%%%%j%%J%%%%jj%LKkkjJKKjJkkjKJJk%%%JKjj%j
560@%%%JjkJJJjjJKjjkJ%%%J%%jJ%%jj%%K%j%J%%%Jj%J%jkJJ%j%jj%KJ%%jljKLJj%%k%K%j
632ajK%%%J%%j%jJ%%%%%j%J%k%J%jjJK%%j%J%%%KJkj%%%%%%%%%%%jJJ%k%J%%%%KjjJjjj%K
704@%%%%%%%jJKjkJJJ%%%kj%J%%jJ%%kJK%jjj%JJ%%JJjj%%kJJJjJJjk%J%%%%jjKJjj%J%%%
776@%%j%J%jjJJ%%%%k%JJ%Jj%%%%jJ%Jjkj%JK%%J%%%Jj%Jjj%Jjj%J%%j%JJ%jjjJ%J%%%%Jj
848@jJ%%jJ%%%%jjJJJ%%j%%K%%%%jjkjJ%%JJ%%J%%jk%K%jJ%%%%%%j%J%%Jj%%%%%%jJ%%%jj
920bJjjJK%kJJ%jJ%k%KKJjkjJ%JKJjj%k%j%jjJJJ%K%jk%JKjkj%jJKJ%%jjJJ%jj%J%JJjjjj
992b%KJ%%jKK%k%%k%J%j%j%J%JJ%J%jk%%%jJK%jjJJ%jj%Jj%Jj%kjJK%JK%l%%jJ%KJjJjkj%
1064aJ%%J%j%%%j%jJLJkj%%%%%%l%KK%j%%%%%%J%%%%J%%jj%%J%Jjj%jjJJ%%%J%j%%%%Kjj%
1135@JJj%%j%%JJJjjj%J%%J%kj%%jjKJ%%%%JJ%jj%jJK%kj%%J%jJJJ%%jj%%jk%KKJ%%jj%%J
1206AJjj%%%k%JJ%%%%Jj%%J%jj%%%J%
1233@
##PAGE=	F1=10249.316084713440432
##FIRST=	12655.339635440002894,	12655.339635440002894,	0.0026726173236966133118
##DATATABLE=	(F2++(Y..Y)), PROFILE
-2861Aj%%%%%%%%j%Jj%%J%%%jJK%jJ%J%jjj%%%%%%j%%JJJj%jj%%%J%jJ%%%%%%%%%J%%%JJl
-2791@k%JJJK%k%j%%%%%%%%k%JJ%%kJJjjK%%%%%J%%%%J%jj%%%J%jjjJJ%j%%jJJKk%JJ%%jj
-2721@%jjKJ%j%%%kJJ%%%%KL%jjJ%jlkJJ%%%%%%KJk%j%%jj%JJL%lj%%%%%J%%JK%%kj%%%%j
-2651akJKJj%%%%%JjkJJJj%j%%J%%%jkj%JKJ%jJ%%J%jkjJK%%%%%j%%klklnoj1j6j7pJ0J8J5
-2586c0ROMLK%LL%%%%J%j%%%%K%k%%%jj%JJjjK%J%j%%%%%%%jJ%%JJk%%%%j%JJ%%%jj%JJ%j
-2517@K%k%%J%%j%%Jj%%JJj%%j%%%%%%%%%K%k%j%%j%K%%J%j%%%%%%%%%J%j%%%jjjJJJJj%%
-2447@%J%j%%%%%Jj%%%JJkj%%%J%%J%j%Kjj%KkkjJK%%%%%KJJJkj%JjkjJ%%%%%%JJ%%%j%j%
-2377@%JK%%kjj%JK%k%%kJ%J%K%k%j%J%%%Jj%Kj%jj%JJ%jk%KK%j%j%%JJ%jJ%k%%%%jjJJ%%
-2307@KJkjk%%KKjj%KJKjjk%%j%%%JjjJ%K%kkj%KJ%%%%%%%%JJjJJk%J%jj%%JJjj%JJ%%j%%
-2237A%%j%%%j%JJL%kk%%%%JKjkKK%jjjj%%%j%%J%j%%J%JKJkk%%J%%%%j%%%J%j%%J%j%%Jj
-2167@%j%J%%%%%%K%%j%jkKK%k%%%%j%%J%%%%%%%j%J%%J%j%j%%JKJjk%JK%jj%%%j%jJ%%jJ
-2097@KjjjjjJJ%JJ%j%%%%%j%J%%K%kj%J%%%JJ%%jj%%J%jjjKJ%jjJ%%%%KkjJJ%%KjjJ%kj%
-2027a%jKLJkk%JJ%jj%%%%J%%J%%k%%J%jjJ%jjKJK%j%Jjj%%%j%JJ%jj%jJ%%J%jjjJJ%%%%J
-1957AJ%j%JJjjj%%%%%%%%%%%%%%%%%%%jJ%%J%k%%J%%%%Jj%J%%J%J%jj%j%%%jjJJ%kKJ%jJ
-1887A%j%K%j%%%jJjjjKJJjj%%%%%JJj%j%%JLJklj%JJ%%%jjj%%KJKJjjkjJ%jJ%%JKJjjJJk
-1817Bjj%J%J%%%j%jJ%jk%JJJJ%k%%Jj%%JJ%%k%Kjj%J%KK%kjj%%j%%J%j%J%J%JJjk%j%JJj
-1747Aj%%%jk%J%%%jKJ%K%%jj%%%Jj%jJ%%%%%jjK%%%k%KJj%JJkj%J%%%L%jk%%J%j%Kjj%J%
-1677Aj%%JJjj%JjJ%%jljKK%KJjk%%J%j%j%JJLjkjj%KJj%JJkj%%%%kkJLJKjjj%%j%j%JJ%%
-1607@%%%%jjJJ%%%%JjjjJJ%%%JJk%%%%J%j%KJkjjJJJj%%j%K%j%%J%j%JJk%%j%J%%j%%Jj%
-1537@%JJ%k%JJjjjJJj%J%%%jJ%%jkjJJJj%%J%%Jj%%Jj%%JK%lkJJ%%%%Jj%JKJ%j%jjj%j%%
-1467aJ%%%jJ%JJjjJJk%%JJ%jj%%jjJJ%%%%J%j%%JjJ%j%JK%l%J%jkJJJ%j%%%%%%JJ%%Jjjj
-1397@JJjj%%%K%kj%J%%%%%%%%J%j%%%%j%Jj%%%j%KK%jj%%k%JjjKJJJj%%%j%%%%%%j%J%%%
-1327@JjjJ%jJ%Jj%%%%%%%jJJj%kj%LJj%%%%%jkJKKJj%%J%k%%jJ%j%KJjk%KKJjjjkk%%kKK
-1257@%kJJ%jjJJ%%%%%JK%k%J%%k%%%JJ%Jkj%%Jj%lkLKKjj%%%%%%%%%%%%JJk%%%JJk%%%%%
-1187@jJ%%%%Kj%j%%%%%%%jJJ%jj%JjjJJjjKL%kjKJ%%%jkk%K%%%J%j%%%%%%%K%jJj%%J%%k
-1117@jj%K%%jJ%%%J%j%J%jJK%kjkj%JK%J%%%jjjKJj%J%mj9k6KK5J5N%kjLJJj%JjkljJJKL
-1051AKkjKLJll%llJKKJ%%j%J%%%%%J%jjjJJ%%jjKJjjjj%JJ%JJ%j%%K%%kkJJJJJjkjJ%%%%
-981@%%j%j%KJjjjJJ%%j%JjprlnlNM%PPKJjj%JKJj%J%%%jjjjJ%%%%j%KJJJjj%Jjk%JK%%%L
-910CKjkk%%J%%Jjjj%JJ%%%Jjj%%%jjJJ%%%%%%%jj%%%KJK%l%j%JJ%jJJjjknrlOllJ0QJj%%
-840aJJJ%jj%%%jkkmj6k1lJ2NPJ3QJ%j%KK%jjj%jrrk%jjKPJ0MjJLJJ%k%%jkKK%jkjj%JKjj
-774cjKJ%%J%%jkJ%%%%%J%J%%%J%%%j%k%KLkk%JJJjkkJLK%jk%%%j%%%j%%JJJ%%%jjj%JJJj
-703@jk%J%%JJ%%k%Jjlqq%kKJ1QK%j%Jj%%J%jjmlkllnjMNPNK%kj%JKJJJ%kj%JJ%%kkk%KJJ
-633@%j%%jjJ%%%JJ%%j%jjKJ%%%%%j%J%jk%KKjkkKJJjjJ%jJJ%%%%%j%J%%%%%j%J%jJJJkkl
-562eJKJ%%l%KJ%%%k%%%jll%KKMK%%%J%kkjjjJJ%%%knnkjLPNKK%k%JJ%jkjKJ%%J%jjkoj0j0
-492c0rnMJ3J0NMJ%K%npplLNMMMK%JkkJKMKJjj%%j%J%JMJ0J8J0j4j7okj%jjjjJ%%%%J%j%%
-429@%%jjJJ%%jkkJJjJJkljk%KLK%jKK%%%%kkk%kmrn5r5OR3N1J1KLJnomj0nJ1Kj5lJ0NQRL
-367dj%JK%JJ%kkJJjj%LJjjK%%%lk%KJj3l1j5K4K1NMLL%kjklrrojMNMNMMMKJjJJ%kjkjJKJ
-301bJJJ%jjJkj5n8p7K4P6L3O%jJK%klmomKNLKJJknl0j18j86j7J70J17L1MLKKNRNMjj0m1q1
-249a55j7P9O0J9L%jk%Jj%NMJJ%jjjJ%Jnj3j7j3lQJ1Opm9p1J5P1L8J0LKKKJKJ%kmprrrrJO
-194e2NKPQNMONK%jkjJJJKJ%jj%klrj3nrk0%K4J9QLJkk%K%koMQL%J%J%%kmkJJ%%KjkljKKJ
-128a3kj9n4p2k8L5O9M4J4NKKKjlljjjKLKJ%klm%%%km%OMJKKMM%klj4n0p2l1L7P4M6J1J%K
-74a0LJKK%kk%J%%%Kj%j%J%%j%jKLJk%JJ%%%%%%%%%%j%J%%%%%%%%k%JJJjj%J%ljJjkJJ%jj
-3fJK%%JJ%kkjKlk3l7j8J5L2K3RLjJ%%jjJJ%%%KJjj%Jjj%KJ%J%jk%J%%%J%K%jj%%%%jJ%j%
63aJJj%%%%jj%JJ%%%jl%KJJLjkk%JJ%%Jj%%%%jjJJJj%%jkjJL%j%%JJ%j%jjJJjj%j%K%%%jK
136@%%%%%%%%%%%jj%%K%%%jjJ%jJJjJJ%%jjjJJjJJ%j%%jjjj%JKJjJ%KJkj%%%%%k%K%%%%%%
208@%jjJJ%j%%%%J%JJjk%%%%%KJJJjkj%Jjj%J%%%jjJJ%%jjJJ%kjKKJkjKJjj%%%j%J%jJJjj
280a%%j%K%j%J%%%%%kkJKJ%%%jJ%j%%%jjKJJjkkj%%J%LKjj%k%JJ%%%%JJJJ%jkjj%%JJ%%%%
352@%Kjj%%%%%j%%%JjjJJjj%JJJ%j%JjJJkk%jj%LJJjjJ%%%%Jjjl%LJ%jj%JJj%J%%%%%%J%%
424Aj%%%J%%jjj%JJ%Jj%%JJk%J%j%jJ%J%%KJkkj%k%JJJ%J%j%K%J%%kj%kj%K%%%JJ%j%Jj%k
496b%Jk%J%%JJ%%%%jjj%JK%j%J%%%%%j%J%%%%%jjJJjjJJJ%j%%k%JKJjjj%JK%k%%%jJJj%%%
568@%jkKKJkjJ%Jj%%%jjK%kj%%K%%%jj%%KJJJj%%%j%j%J%%%%%%%jkKJJjjkjJL%j%J%%%JJ%
640Bjk%J%%%%%%%%%%jJ%klJLJ%j%JJj%jJ%%%%%%%jj%JJ%jjK%kjKJ%%%%%%Jjk%KJJj%%%j%%
712@%%%jJJJjj%%j%J%%jjK%%jJ%%%%jJ%%%%JJjj%jJ%jjK%%%kjJJ%%%%%%Jj%%j%JJ%%%%%%%
784@%%k%K%%j%J%J%j%%%%%%JjjJ%j%J%JJ%jjJJkkjKK%j%%%%%%%%jjjJJJJJjj%jkJK%%j%j%
856b%j%JJJJ%j%j%JJj%Jj%k%JJ%%j%J%%%%kJJ%%k%JJ%%k%JJjjJJJ%j%%%%%%jJkjJ%j%J%jJ
928bJjJJJjkjKJ%%%%%%KK%%kkk%J%jJJ%%JjjkJJJ%j%%%kJK%jkJKJjjkJJJ%%%%j%j%JJ%%JJ
1000BJ%j%jjJJjjjJ%%JJJ%JkkkJJjJJ%k%JKJjk%%%%%%%jkJKJJ%jj%j%%%KKjjjjj%J%j%JJ%
1071@%jj%JJJ%j%%%k%JJjkJK%%j%jJJ%Jjj%JJJjjkjLJJjjj%J%%%kkJJK%%j%JJ%%jJ%%j%kk
1142dKLKJlj%%%%J%%j%%jj%JJ%J%jJ%%%j%jJJ%jjJ%%%jJ%%%%%%%J%jj%KJjj%%%%JJjj%%%j
1213a%J%%%%%Jj%%%%%%%%%JJ
1233B
##PAGE=	F1=10178.550686162659986
##FIRST=	12655.339635440002894,	12655.339635440002894,	0.010558706708252429962
##DATATABLE=	(F2++(Y..Y)), PROFILE
-2861Bk%%%%%jj%J%Jjj%jJ%%JJKj%%%JJjjj%%j%J%%%j%JJ%j%%%%jJ%%%J%jj%%%%%J%%%%Jj
-2791@j%%%JLJjk%Jjj%%%JjjjJJ%klKK%j%JJ%%jjK%J%%j%j%J%%%j%%J%%j%jjjKKJ%%JJKjk
-2721BkjJ%J%j%%j%%J%jj%KL%jjjJJj%%j%%%%%%JJjj%k%jJK%%KkjjJjJj%KL%jj%%jjj%%J%
-2651a%JKk%jj%JJ%%jJJJjj%jjJJ%%%jk%J%%%K%%%%%jk%KJ%J%j%j%%j%jkmlnrpkOQPNJJJ%
-2581fjKMJJj%Jj%kkJJJ%%j%K%jl%K%%JJ%%%jjJJ%%jkKJ%%%jj%J%%kKJ%%J%j%%%j%%J%j%%
-2511aJ%%jjK%%%%%Jjj%jJ%jJJj%J%jkj%%kj%KKJK%jj%JJ%%j%JJjj%jk%%J%JJ%%%%%J%j%J
-2441@%%%%%%%%%%jljKJK%j%%%JKjk%%jjjKKjj%JJK%jjkJJLJkkkJJjkJK%%jJJJjjj%%jJJk
-2371bk%JKJ%%jj%JjJJ%jj%J%%%jJJjjJ%%j%K%J%jj%%Jjjjj%JK%jKJJ%kjj%J%jj%%JJ%jkj
-2301eJKKjJ%J%Jjjj%J%l%KJj%j%KJjlk%KK%%%J%jj%K%%%KkkJ%j%JJ%%j%J%%%%jJ%%%%Jjj
-2231aj%KKJljjJJ%jJJjjJJJjj%j%%jJjjKJjk%%%%KJjkJ%%JJ%jj%jJK%j%JJ%jk%K%%%%%%j
-2161aJ%%%%%%%%kjK%%%J%%%%k%Jj%KjjJ%j%K%kjJJJkj%K%%J%%%J%jjj%J%jj%%%%JK%kjJ%
-2091bJ%j%%J%J%J%j%%%%%%%%%j%%j%%%j%J%%JK%jkJJ%kjJKJJkj%k%KjjJKJ%%%k%JlkKKJ%
-2021@J%%j%jjJJj%%j%jJK%k%K%jj%%jjKJJ%%JJkjj%jj%JK%%%%jjJJJ%%jjJJ%%%JK%j%jj%
-1951@%%kjJJ%J%%%%%jjJ%%%%kjJL%j%jj%J%%%J%%j%K%JJ%j%jk%%J%%jj%JKj%J%jj%jjjKJ
-1881bJj%JJ%kj%%JJ%JjkjKJJjjjJJJKJkkjjJK%%j%ljJJ%K%%%J%lJK%%%%JJjj%%%%%kJJ%%
-1811@%jjJJjjJ%j%JJ%%kjJJ%j%J%J%%j%Jjjj%KJJ%jjJ%k%KJj%%%%%%K%%kjj%jJJJjj%%%k
-1741dj%%%J%%JKJj%J%%%%%jkkJK%j%%%%J%jJ%j%JJJKjkkJKjjJJ%%kjJJ%jK%%lkJJ%JJJ%%
-1671@kj%%KJ%jkjKKJJjj%jJ%k%KjkjKKjjjjjMJ%%%%jjJ%%%%k%KK%kj%k%KJ%jj%%J%K%%kj
-1601c%J%%K%%%%%j%jkJKJjj%JJ%%jjJj%%JJjjkjJKKJjjj%J%%%J%%j%j%Kjjjj%JJJJ%%jjJ
-1531aJ%%j%J%%j%JJ%j%%kkjJJJ%%k%K%JJ%j%j%j%%KJk%J%j%%%K%%J%j%jJK%kjjJ%J%%%jj
-1461bjJJ%%J%%kJJ%%%jjJ%j%JJj%%J%%k%K%%jk%KJjjjKJjjJ%jj%%%%%J%%%JJ%%%jJKkjl%
-1391dJJj%%j%JJK%%jk%JJj%%%jjJJjk%%KJ%J%%jJJjjJkj%%JL%%k%kkJKK%%%%%ljJK%jj%L
-1321aJJj%jj%%J%jjKJjkjlkJMM%k%jJjkKL%j%%J%%j%%j%j%JK%jj%%KJ%j%%kkjjJKjJK%kj
-1251d%JK%jJj%JJ%%k%J%jkjJKK%%jjJJjJ%kkJL%jk%K%j%J%%j%%JJ%%%%j%jj%Jjj%K%%j%J
-1181bK%jkj%%JJJ%%%J%jj%%jjjJ%jJLJ%%%%%%j%kkJK%%%jJJJ%jkj%LJ%%jjjJK%%%%jk%Jj
-1111cJJ%%j%J%%J%%%Kkkj%%jjKJ%%K%%j%jjkjJJnk0k9LK9J7M%%JKJjjJ%jkjjJ%LLJkkJL%
-1045Akl%%kj%KK%jjJ%jJKj%JJ%jjJ%j%jJJJJjjjj%JJj%%J%JJ%Jjl%K%%%J%jkj%K%%Jj%jj
-975dJJ%k%J%%%j%JlqrkolPOjNPLJ%%K%%K%J%kkj%%%j%%%%J%%JJJKJj%%kkJ%%J%LKJ%jkl%
-904cKJJ%jjlkKKJ%%%%%%J%j%J%%%%kk%J%%jj%KKJ%jk%J%JjJJ%kkknj2pNljJ5J0J%%%KJ%j
-836ajjjjJ%klnj6j9KJ5NNROKJ%%%Jjj%%JjqqkjjjKQQK%KMJ%%klJ%jJKJlljJKJJjjkJJ%JK
-768a%j%j%j%JJ%k%JJJjJJJjjj%%J%jjjJKJjkJK%%jkJ%%j%%Jjk%%LKJjj%kmjLLJjjlkJMJ%
-697b%%J%jk%joj3j4JmLJ9J3M%%%%ljJKJkllllnlpjNPQNJJJj%KJ%K%kkJJJjJJkkj%KK%kjJ
-630c%kkj%JJKKJ%%jkjJK%j%%jk%JKJ%jj%%%jJJJj%JJ%%kj%%JKjjJJ%j%jjKJjj%%%j%%J%k
-559e%JJJK%%kjkjJJklmjLKLMJ%jJjjkljJJJJJjmopljLJ0QMJjkj%%%jjK%kjJJ%%%jlpqomJ
-489c3RRLK%JJjnqqnNPNLMKJJJ%JJJ%%%%JJ%j%J%JORMookkl%jlkjJJ%%JK%%%J%%%%Jjj%kl
-419gj%%JKKjjkk%JJ%JJJJ%%%kjJ%%kjnl2n5KN3K9OKJkpj1oj5pK0Pj2KJ2LOQJ%%KKj%KLjk
-357ckj%%%KL%kJK%jljkJjk7o1k6M8M3J2ONL%%jlnqrokLMMNNOMJ%%LKjj%j%%%jjJJ%j%%kj3
-292b0m9o2K4O6K8NjkJ%kpqrj1pNJ2QMKKL%j5o5j05j4R1O4J3%kmnKJ2J0PMol2o3j2O4M9J3
-245a2JjkkjJj%LLJKJ%JJKJjnj0j2qjLMjk0r2j30K9J32O7J6LLMNKKK%lnpj2j6j9j8kJ0ONR
-191f2J2J1J0RPL%j%jJ%%J%jljjkmpj0j%qKJ5J2LK%lljJjqj3OJ6OLK%jKJ%lk%%kkk%knlJN
-129b2M%rk8l7j4J9L7K3PKJjmppljj%LOONM%j%jlkmpjOM%KLNNJkkpk5l9j7J9L9K5QJj%JJK
-71gK%jkjJJJ%KJ%kjj%Jj%%%JJKKJ%%kk%KJj%Jjj%%%jJK%j%%%j%KJ%j%jjjkjjJ%%j%%JJJJ
0d%J%%klkj2m9p6l4L5P1M6J6NJLKJjj%j%jjJ%JJ%%jjKK%%%Jjk%%J%jjJ%%%KJ%%%k%jk%LKj
66ak%JjkjKJJ%JJ%l%%%KJ%k%j%JK%%jj%%jj%KKjk%JjkjJKj%JK%jk%%J%J%kjJJjJ%%jJL%%%
139@kk%%J%JJ%jk%Ljj%j%J%jJJKJ%%jkk%%%%JJ%%%jkk%J%KKJj%%JJ%%%jJ%%kjJjj%LJ%jjj
211cJJ%jjJjj%JJKjljJJJKJj%%%k%JJJ%j%jkj%j%K%jJJj%Jj%JK%kjKJj%J%%jjjjJKJ%%%%k
283bj%J%j%J%j%J%k%JJJJ%kk%%%JJj%KJ%%lkJ%%%%JKjjjkJJ%%JKJ%%%%%jk%%%j%KK%%%j%%
355aJ%%%jjj%%jJ%KJjkk%jKKJ%j%%KJJkjljJJJ%%%jJ%%J%jjJ%K%%ljj%JJJ%jjJ%%%jJ%%JK
427@%%%jjk%jJJK%jj%KJ%%%Kkkj%j%KKJ%jk%%jj%JJJJ%%%j%JKj%jjjjJJ%%%J%jkKJ%%kj%%
499c%J%JJjjj%%%%Jj%JjjJJK%%jk%j%JK%%%j%%JJj%%%lj%JJJJ%%%%jkJK%jJ%jjJK%j%%lk%
571fKKK%j%J%%kJJ%k%%%J%%%kjJ%%%jJJK%jJJjkl%KKJkk%KK%jjJ%%%jjj%JKJ%%%%%%%%Jkj
643b%%J%%%%J%%%%j%jj%J%jj%KJ%%k%JJjjjKK%kjJKJjl%Jjj%%KJJ%%%%%kjKJJj%%J%jjkJK
715@%%%j%jJJ%%kj%%jJJ%j%KK%jkJJ%kjKJ%k%%%kjJKK%%jjkJJJ%jjJJJ%kj%JJ%J%%%%%jkj
787djJLJ%lJJ%Jj%J%%%%%k%Jjj%JKJ%jj%J%jk%KJ%%Jj%j%Jjkjj%JJKJ%jj%j%%K%%%%%j%%j
859cj%LJJj%j%J%j%J%kjJKJ%jl%J%JJ%k%%J%%jJJ%%jk%j%%KKJ%j%%%%%kkJ%j%K%Jj%J%J%%
931@jjjj%JJ%%K%%j%J%%%%kj%jJJJJ%%%jkjJL%%%%%jjjJJ%JJjjj%%%%J%%%J%jjjJJ%J%J%j
1003@%%%jJJj%J%%JJj%kjjjJKj%J%k%KJ%j%k%JJ%%%jjJJ%jj%%%%j%JK%%kjjJJJkjjKL%%k%
1074bJJ%%%j%KjkjKJ%%%%%%%%%%%%%kjJK%j%%jJJ%%%%jjJJ%jk%%%JJ%J%%jk%KJ%jj%jjJLJ
1145A%j%k%%JJj%J%%jj%%JJJ%%%j%Jj%%%jjJJJ%jjJ%%jjK%%j%KJkjJJ%j%jj%KJj%%Jj%%J%
1216A%j%%%%%%%%%%%j%JK
1233B
##PAGE=	F1=10107.78528761187772
##FIRST=	12655.339635440002894,	12655.339635440002894,	-0.0025942840147763490677
##DATATABLE=	(F2++(Y..Y)), PROFILE
-2861@%%%%%%%%jj%JJjjjJ%%JKJk%%%KKjj%jj%%KJljj%JJ%jj%JJjJ%jJJj%%%jJ%j%J%%%%%
-2791@%%%%J%%%%j%%jj%JJJJjjjj%kJKJ%%jjJJj%JJ%jjjJ%%J%jjJ%%J%J%jjj%JJ%%%%JJ%j
-2721AjJJk%%%jjjKJ%%jj%K%J%%jJ%%jj%JJj%%%%%J%j%kJJL%jjjlJJ%J%%%J%j%%K%kj%jJJ
-2651@%%%%%%j%JK%jj%J%Jjj%k%K%jJjjJJj%J%%%%%%%%%%%%%%j%jK%jj%JJjjjJK%%%jj%jj
-2581d%JJKJjj%%kjJJJjjJjjLJ%%%%%%%jkjK%jK%j%jjKK%k%K%%%j%JKjk%J%%%%%%%%jjjjJ
-2511cKJ%jjJJJJ%%jjj%J%%%J%%j%kjj%JJjj%jJLJ%%%%%%%JjjJJ%j%jkkJKJJ%%%%j%J%%%j
-2441aJ%%%%k%K%%jl%KK%%lK%jJJ%j%j%JJ%jj%JJ%J%%jk%JKJjj%%Jjk%K%%jjJJ%j%JjlKJ%
-2371aj%JJJJ%jj%%%%JJjjJjj%JJ%jjj%%kJLJ%%%%JJkjjJ%j%%j%JJJ%j%%%%%%%kjj%KK%%j
-2301alJKJ%%%%%jJJ%K%kj%%%%Jj%%%jj%K%%%%%K%k%J%j%%%jj%%JJ%%jjJJJ%k%%j%JJ%Jj%
-2231@%%%%%%j%JJ%k%J%jj%%JJ%%%%JJj%K%lj%jjJ%%%%J%%Jjj%JJjJJ%%%%jjjJJ%Jj%%%%%
-2161@%%%%%%%%%kJJ%%%Jj%%Jj%%kjJK%%Jj%%%k%JJjjJJ%k%JJ%%%%%jJ%%%j%J%kjK%j%K%%
-2091@Jjj%%%%JK%j%%j%%%%%J%jkjJJj%jjJJJJJ%jj%J%%j%JJ%kljJJJ%%K%K%jjJJjkjk%KK
-2021@%J%kkJJJ%%j%%jkJL%j%J%Jj%k%%%%JJ%%%%%j%%jjKJ%%%%%jjJJ%jJ%j%JJKJjjjJjj%
-1951@Jj%j%J%%%%%J%jj%Jj%jj%JKJjk%J%J%j%J%%jJJJ%j%%%jljKKJjkj%JKJjJ%lkJKjk%K
-1881b%j%%JJ%j%JJJj%%%k%JJj%%J%%JJj%jk%KKjj%k%J%j%%%JJ%k%KJj%%%j%j%J%%%J%%%%
-1811@kjkKJjJK%k%JJJjkjJJJ%%%%%%%%%kjK%jJJ%%%j%J%%K%kJ%j%j%J%%%%%%%%%J%%j%%k
-1741bjjj%J%JJJJj%J%Jj%%%k%Jjk%KKj%J%jJ%%%%KJjkjJJ%jkjJJJkkJK%%%%jjj%KJJ%%%j
-1671ajJ%J%Jj%%%jJJJkjjJJ%kKJ%jk%%%JJ%jJ%%%%j%J%%%%jk%KJ%k%%k%LJ%%%%%j%J%%jj
-1601bj%JKJ%j%%%%%%kjJJ%J%JJ%jj%%jJJJkjjjjJJK%%%jjJJ%%%%jJjjjJK%%jj%%%%Jj%JJ
-1531@L%l%%%%%Jj%%Jj%jj%JJJ%j%j%%%JKjjj%j%k%JJ%KJjkj%JKJJj%j%jJK%k%%%%Jj%%j%
-1461aJ%%%%%%%%j%JK%kkJ%%%%JjjJJjJ%%%%J%kjJ%%jJJjJ%%%k%K%k%J%%%%j%%K%%%%jkj%
-1391dK%j%JjJK%J%%jkkJJ%j%JJkjJj%%%JK%%Jj%JJ%jkkKJ%JJ%j%%kk%KK%%%%jkjKKJjjjK
-1321@K%kklJJJJ%j%K%j%jkl%ML%%%%%jkJK%%j%%J%%jj%j%%KJ%kJJ%%%KJ%%lj%%j%JJ%jj%
-1251bJJKkj%%J%JJjj%J%jk%%%%%jJK%Jj%JJk%%Jj%jJjjjJK%%%%jjJJJj%%%j%J%k%KJj%%%
-1181@Jjj%%kjJKJ%%%%%%%%%%%%jkjLJ%%JjjJ%jjk%JKj%%%%K%%%jkjJKJj%%%%J%Jj%jjJ%J
-1111@%Jj%%%%%KJjjjjk%JK%%j%%%J%%%%kj%JJ%kpk2l3KL3K0MKJJK%k%K%%k%%jjKJjk%LJ%
-1045@jjjj%j%KLjkjLjkKJj%jJK%%j%kj%L%%JJj%%j%jj%JK%%%JJk%%%JjkKKkk%J%%%J%j%%
-975ajj%J%J%Jj%%jloojmmNNJMOKjjJKJ%%%%%lkjKKJjk%J%%%Jj%K%J%J%Jjj%J%kJK%%jjk%
-904cKJJj%jjjJJ%%J%%%JJ%jj%%%%%%j%%%%%j%K%%%jjJ%J%%%Jjj%knj2qMlJJ3PJ%%JKK%k%
-835b%jjJJjmpk0k8kJ7PRJ7RJJJ%JJ%kj%%lj0j0mjjjMRJ0LJKLJJ%kmJK%KJjkjjjK%%%jjjJ
-771eJJKJj%%jjjKJjj%%K%jJJJjjJJ%jJj%kjJK%jJ%%%%%%%j%%JJjkj%LK%%jjjk%KJ%jkkjJ
-700eLKkj%JKjl%Jnj1j0JmJJ5J2LJj%jk%KK%klkjmnnpkOOPNKJK%JJjj%%J%%%jjJJ%j%%JJj
-633aj%J%jjk%%JJJ%JJkjkkKLJ%k%Jj%KJJjlk%KJ%J%%jJJ%%%kj%KJ%j%j%j%J%%J%j%%%JJ%
-562@jj%%%%%JJ%%jk%J%j%ljJJKJ%j%J%%%k%JJ%KJjooqnkLRRMJj%%j%%%%J%l%K%jj%jlrj0
-492b8qnMJ4J2MKJ%%kpj0j0nMQOMMMKKJJJ%jj%%KJ%%%%%Jj%j%JLJ%kkkk%%Jkj%JJK%JjJJ%
-426@%%%%%kjkkjKLJjjkkJJ%JKJJjJJkj%KJmnkpm7p9LP7M5J1J%lnmlj6j0J4Jj7%J4PJ0J1K
-367fjKLKjjKK%kll%J%%L%%jJJ%%jj%kj9m4j9L2L0RNLK%JjklopmjMMMMLKKj%JJKj%K%%JJj
-301ajjj%J%klk1q0j01L8J04M7J0jjLLjmmnoo%NL%kkLkk8j04j55lJ52J00K6OKjlJNNK%j2n7
-250i2j06j8J03P3K0MKjjKKJJKK%%%j%KJJjmj1j5r%PRNj0n6p8J7P9L9Q%JLMJJKJjmlnrj1j1
-196e4mLJJLOQJ0RNK%J%j%JK%%jjjkmpj2j5oqj7LK8K2J0MJ%kJJ%nqNQK%J%JKj%JJ%jkj%jj
-133a2lmj%%kj7n5p3k7M0P3M5J4NLKkmlkmnmjLMLLJj%j%K%jLN%kkjLOKkmj5n0p0k8L7P2M5
-78b5J2L%%KK%%Jkj%%JKKKJjkjj%Jj%JJjJJKJ%jkk%LJ%%%k%%%%j%K%%%%Jj%J%jj%j%%%k%J
-8d%jjjJ%%JJ%JJ%kkjqk9m2j8K1M2K5RNK%%%%%%jkj%%KJJj%jJJ%jkJ%j%JK%%ljJjj%MJJ%j
58@kk%K%JJJjl%%%%%J%JJJj%%%k%J%%%%jK%%%%lKJkjJKJjk%K%%kjj%KKJ%jk%%%%JjjKJj%J
131@jjK%%%j%%J%%j%J%kJJ%%j%J%j%%j%JJ%JKjkk%J%jj%JKjjkjKK%%%%%%jJJJJk%%JJjj%%
203@jJJ%j%%j%%%j%J%%%jjKJj%J%KK%lk%J%%%%K%%k%j%Jj%Jjj%JjjJJ%%%Jj%JKjj%Jj%kjJ
275bKJKkk%J%j%%%k%%Jk%JJ%%JJ%%j%%%Jj%j%%K%%%%%%%%jlJJJ%jjJ%%%JJJ%j%%J%jj%%j%
347bJJ%%%%j%JK%jj%%%%j%J%%kj%j%KK%%jk%LL%jkj%%%jJJ%%%%%k%%%JJ%J%jk%%%%JJ%j%%
419a%kj%JJJJJj%jjkKJ%%J%%%%%%%%%JJjj%jjJJ%%jJ%%jJjj%%K%J%jjJ%%JJk%%%JJjj%%jj
491bKK%JjkjJ%%j%JJj%jkJKJjjJ%j%%J%%JjjJj%J%%j%%%J%jk%%%%%KJ%jjj%KJjJ%%j%%kJJ
563aJ%%%%jj%JJJJ%%%%jj%%%jjJJ%J%jkj%KKKjk%%%%%j%%JjkJJj%%JJJ%j%%%%j%%%%J%%%%
635@KJjkJKjkjJ%%%%jJ%%%%J%j%%%jj%JJ%%%kjJ%%j%LJjjj%K%%%%Jj%kjKJ%%%JJkjjK%%Jj
707@%%%jjJJJ%jjJ%jJ%%%%j%j%JJ%k%K%%%%%Jj%%%%%k%JjkKK%J%%%j%%%%%jjK%Jj%%%%%k%
779bJj%K%jj%J%JKjjkj%KJ%%%%%jJ%J%jk%KJKkj%%%%%JJjj%%JJkj%J%j%%j%JJJjkjKJj%J%
851@%%J%%%j%j%KJ%%%k%%Jj%%%%%%%K%kk%%%JKJk%j%J%%%%JKjkjj%KK%k%%%%Jj%j%%%Jjj%
923b%jJK%J%jkjJJ%J%j%JJ%jjJ%%%%%jj%J%J%J%Jj%%%%%%Jj%JjkjKKJ%kj%%%%%%%%%J%j%k
995bJJJj%%%j%%J%%JjJJjjKJjjjj%J%%%jJKjj%K%jjkj%J%Kjj%JJ%%%%%%%jjJJj%jJ%%%Jjj
1067b%K%%jj%JJ%J%j%J%j%KJjj%j%JJ%j%J%kl%KJ%%%%%%Jj%J%jjjK%JJjjjj%KL%kjmjLK%j
1138a%%j%K%%%%%jJ%%%%%K%jj%jJ%J%jK%k%%%j%J%%JJ%jj%%%jJ%J%jkJJJ%%j%j%j%%%JJ%%
1209@JJj%%%J%jj%%j%%JJj%%%j%J
1233@
##PAGE=	F1=10037.019889061095455
##FIRST=	12655.339635440002894,	12655.339635440002894,	0.0076629850082099437714
##DATATABLE=	(F2++(Y..Y)), PROFILE
-2861@%%%%%%%%%k%KJJk%%%%JJJkj%JKJ%kjjJ%%jKjjj%J%Jjj%J%%%%%%Jj%K%jj%%%%KJjjj
-2791@JJJJjkjJ%j%%j%%J%KKjkj%%%%%%JJkkJKJjJJjjj%%%%%%%%%j%J%JJjj%J%jj%J%J%j%
-2721@%JK%%jjjjjKJj%j%J%%%JJK%kkjjJLJkjjJ%KJJjkj%JL%%jkj%%J%J%k%%J%%JKjj%jJK
-2651DjkJK%kjj%K%JjkJJJ%kjj%J%j%%%J%%%J%JjjjJJK%jk%%%j%JJJkjJ%%%kjL%%%%jj%JJ
-2581@%jjJKJjjjjJJJ%j%jkjJLJ%j%%%%jk%JJJJJkj%%%JjjjKJ%jjKKKkkj%J%%%%J%j%j%%J
-2511@JJ%k%JJ%%JJjkjKJ%jJjjJJjjj%k%K%Jj%%JJJ%%jk%KLjm%%J%JkjJ%%%%KJjk%%JJ%%%
-2441BjjJJjj%KJ%kk%KJJjjK%jk%Kjj%%JJj%jJ%%j%JL%jl%%%%%%JJJkjJ%%%%%%%j%Jj%JKk
-2371Aj%KKJj%%J%jkj%K%kJjj%KKJjlj%%kKM%%jj%JJ%k%JJjkjjJLJj%jj%J%%%%jjjJJJJ%j
-2301Bk%%%JJ%j%%JJjJJ%kjj%J%j%JKkjKKjjjJJ%%jk%KjJ%jJ%%j%JJjk%JKJkk%Kjj%J%%%J
-2231BJ%jk%%K%%%%j%J%%kj%JKJ%j%JjJJ%kjJ%%j%%%%%JK%kkjJJJjJK%%Jjjk%KJ%jjjjJJ%
-2161Bk%KK%jj%k%%JJKJ%kk%J%j%%j%K%JJ%jjjj%JJj%Jjj%J%JJjjJJ%jj%%%%J%k%K%jJJ%%
-2091C%kj%%JjJKJkj%j%%J%%%J%k%%j%JJ%%KJ%j%%jkjJ%KJjk%%j%JKj%%jJL%kjK%k%%j%Jj
-2021@%J%jjJLJ%jj%J%j%%J%%kjJK%%jj%J%%J%jJK%jkkJKJj%Jjj%j%%j%JK%j%KJj%%%j%j%
-1951BJ%j%%%%%j%JJ%%kJJjj%%%J%Kjk%K%Jjkj%%JKJj%jj%JJJkk%LJjl%%jKKJ%%m%%JJ%Jj
-1881Bk%%%J%%jJKJjkJJjkjJ%%JJJkjJLKjkk%KKJkkk%%%%%%%%J%%%%Jjj%%JJJ%%Jjj%JJ%j
-1811Cjk%JJjJJjk%%LJjkjJ%%J%%%j%JJ%k%J%%JKj%kj%KLjj%kjJ%%jj%JJ%%J%%J%jjjj%J%
-1741A%%j%%jjKJ%JJ%%J%%J%j%%jj%%%jJJ%jJ%J%K%%lj%Jj%jj%%%JJ%%%%jj%%%%%JJJ%%jj
-1671A%%KJJ%jjjkjJ%J%j%%Kj%LKjkjk%JKKJ%%jjjj%JJj%%%%j%%%jjJ%jJJJ%JK%kkj%%J%%
-1601BjjJK%jjj%%%J%j%%KJJ%%J%%jj%%%%JJjjkj%JK%jK%%%%jj%J%%jjjJLJ%lk%%jJ%%JKK
-1531EKjljJJ%%j%jjJJjkJJJJ%JjjJJjjJJlj%Jj%%%%J%J%%kj%JJK%k%JJj%%jjJjj%K%%%%J
-1461C%%JJlkJKjk%JKjj%%jJ%jJ%%KJj%JjjJJ%kk%%%JLJlj%Jj%KJjjJ%%%%j%jjLKjkk%%%J
-1391AKJjk%KJJjjjJK%lk%%%%J%%j%%%JJj%%J%j%JK%kkJK%%KJk%%jkj%%L%%%jjJJKJ%jkjj
-1321AJK%kkjKK%%jj%KJ%%lljKLKjjJJjjJJjj%j%%%KJjj%j%J%%JK%j%%JK%jkjjk%KJ%k%K%
-1251C%KKklKJj%%%%%JK%lj%%J%lkJKKJ%j%JkkJJ%Kjk%%%JK%%j%kkJK%%J%jj%%JJj%JKjjj
-1181C%jjJJ%%%%%%jKJJjj%J%j%jjJK%l%Jj%Jj%jjjJK%jjJJJjjjJKjj%JKJJkk%KJjlj%LK%
-1111Ejj%%jJ%%JK%klj%JKJ%%%%j%%Jjkj%JKJ%jkmj2j7jK0J2JJK%J%kJK%kkj%K%%jj%KL%j
-1045Dk%jjj%J%K%j%KjjKJ%%jjJ%kj%jjJJKJJJkjJ%%%%j%J%%jJ%kjJKKjk%KJkjJ%j%%%%jj
-975@%%jJ%JJJ%JjjkqqlooNOJQJ0Kj%%%JJ%kJ%jk%%%K%%%%%%%%JJ%jjJJJJjjJK%l%JKjkj%
-905AJ%J%k%%K%j%%JJ%jjKJ%lj%J%%%JJ%jkjJJJ%jj%Jj%%%JJKj%%jklj0oMkJJ1N%j%JJ%%%
-836B%jj%%%%lnj2j6jJ0MQJ2MJjj%%%%j%J%jooll%%KNNLJJKJK%%kj%KK%jkjJ%jj%KJjjjJK
-769BL%ljK%j%jjJJjj%%JJ%JJ%J%%JJjlk%%KJjj%Jj%%%%jKJ%Jkj%JK%l%JJjjJJj%j%jj%JJ
-698B%j%J%kj%Jlj0j0KkKJ4PKKJkl%%%J%jjk%klknkNLMN%%JJKJkkj%J%%JJj%j%j%%%%%JJj
-630A%jkkJLJ%j%K%jjjjJJK%jJJjjJK%j%%%j%Jjj%%%%%JJjj%%JKjjjj%%%JKJ%%%k%J%jjJJ
-559CJ%jkjKKJkkj%%Kjkk%JKK%jjK%%jj%J%jKKjlnpnjKPOLJ%%J%jj%Kjj%%K%k%%%kpj0rnL
-489c0J1J0LKKJJjmppkMNLLKKJJJJ%%j%j%%J%%J%KJ%jJK%j%J%ll%J%%k%%%jJKKjk%%%%%%%
-421Aj%%j%JJ%%jkkJKJ%%%KJ%k%%JL%mkkqm8q0LP7M3J0L%jnplj0nJ3Lj1%J1NNOJ%J%KKJJJ
-359GkkkkkKJJJjj%J%j%jj%mj8m1j6L4L1J0MK%Jjjknj1j1ojLPOQON%%K%%Jj%%%%%%J%j%%J
-296AJjjj1m7n7K0N8K7MllLJmmopnkNJ1OK%JJmk7j02j61j3J46R8K5M%klNJ2J1OKol2n8pN4
-247f2L6J0NKkmJK%%LMKJJ%jJJ%%mj3j9j5mNJ1Qj0p1r9K7J02N0J3KJKKKJKKkoqj2j4j6j3K
-195g4J2QPQQPQQLJJKklj%J%J%Jjj%koj0npj3%J7J3NJ%jk%KKnpOJ0K%JKK%ljKjkjk%jjkjk
-131a6JKKJj0l7n2k1K5N0K9QLJjkmlJJj%KMKJKJklkkknnKQOjl%NPM%kj3l9n5k2K8N6L4QKJ
-75fJKKJ%jk%Kj%%K%%%%%k%JJ%%JJKjjjJ%jj%%JJJ%jj%j%%%%JK%j%jj%J%Jj%%%j%%%%%%%%
-3@J%%jjJ%%lkJpl5n2k2K6N0L2J0KK%jJ%%%jjjJ%LJ%j%%J%jkj%%%%JKJkk%%%%%%%%K%jj%J
62AJ%K%lkJ%J%j%JJJJ%JJjljJ%%j%JJ%jj%%Jjj%%JK%jJJ%jj%%%%Jj%%%J%jjJJJKjl%JkJKJ
135EkjjJJ%Jj%j%j%MJjkk%KJjj%j%JJkJLKkkjJJj%j%Jjj%JJJ%lj%JJj%LJ%jj%KJj%%%j%%%
207Dk%%jj%%%%%%L%kjKJJJ%jJJ%jk%JJ%k%%KJjj%%Jk%Jjj%%jjJJJj%%%JKKjkjJjjk%%KKKk
279Dk%J%j%J%%jj%j%J%%%JJj%%J%%%%jjj%%KKjJ%%%%kk%JJ%JkjJJjjJJj%j%JJ%%J%jJJK%k
351D%%j%JJJ%jjjjjjJJjj%K%%%KJ%jlj%KKjjjK%jj%JJj%J%j%%%%%%JKjkk%JJjjKK%jJkkJK
423C%k%KJ%jjjjKK%k%JJJjl%JJJ%J%%kjk%%%JKJj%%%jj%J%%%K%%J%jjJjjJJKJjkkj%K%JJK
495Gjkk%JjkJKLJkmjJLJkkJJjk%JJKKjj%%j%%jj%%%JJjj%%%J%%%k%JJ%%jJLJkl%%j%LJjj%
567BJ%%%%%%%j%KK%kjj%%%JJj%jjjJ%JJKJjjjj%jj%KK%kjjJ%K%%K%j%%jkj%%K%%j%%J%%j%
639ALL%ljJjk%J%Kjkj%LK%jjjk%JK%j%jj%%K%%JJ%jj%jJ%%JJkJJjkJJkjKJ%kjJK%j%j%j%%
711@KL%kkj%JJ%%%j%%JJkJK%kj%JJ%%j%JJJ%j%jkjJ%JJJ%%kjjjJJJ%%%%%JJj%%jjjjJJ%%J
783BKjj%J%JJ%jkkJJjj%%%JJj%KJjkJJJ%k%K%j%Jj%jJ%k%Jj%%KJjj%%jKJjl%JKjk%%%%%JK
855CJjk%K%%%k%K%k%JJ%jJ%k%KJJjj%%jkJJ%jj%J%%JJK%kk%j%KK%kjJ%JJjj%Jj%Kjjk%j%J
927@K%jj%JJ%%j%J%Jjk%%%K%%jjJ%%%jJK%j%jKKjjjJJjJ%jkjJK%%%%%%j%JJ%j%j%%%%JJJj
999Dk%J%jjJJ%jj%%j%%K%jjJJ%%j%%%K%jJK%jlj%%%%K%k%%JJ%j%LJ%kkj%jJ%KJjjJjj%L%%
1071Cjjj%%J%JJjK%k%J%j%%j%KJj%%jJ%kjJJJjj%j%%KKjjk%%JKJ%jk%%%JK%kkkkJJJJK%jj
1142@J%J%jjJJ%%Jk%JJ%j%%%%Jj%%%jj%%%J%JJjjJJjk%%%%K%j%%%%J%%kjjJ%J%%%JJjJ%jJ
1213B%J%jjj%%%j%JJj%%Kjj%
1233@
##PAGE=	F1=9966.2544905103150086
##FIRST=	12655.339635440002894,	12655.339635440002894,	-0.012918212451040744781
##DATATABLE=	(F2++(Y..Y)), PROFILE
-2861Cjk%%%%%%%jJJK%kkJ%J%%%j%KJj%jjkJJJj%%J%jJJ%k%%%%Jj%%k%JJ%%%%%%%%JKKkk%
-2791AK%jjj%%%%%%%%%%%KJjk%%j%%JJ%%%%j%KJj%jj%K%%j%Kkj%jkJK%J%j%%%%jjK%J%j%%
-2721@%%%KJ%jjjJ%j%%%%JJ%k%%K%jj%%%%Jj%jjJKJj%j%%JK%jjj%%Jj%%%%JJJjj%KJjkJJJ
-2651D%jJj%jjkkJKJJ%j%%%j%%%%%%%j%J%%%%%%%%jJJJjjj%J%JJJ%jk%%L%lj%K%j%JJjj%%
-2581@%%jJJ%J%%j%%JJ%kjjl%KK%kj%jkj%LJJJJKjjj%%j%%K%JklJKKJjjjJJjj%J%%j%%%J%
-2511@JJ%k%JJj%%%%%jJJj%%j%J%%J%jkk%JJJJKJjjjjjjJKKkjjJJJJkj%J%%%%%%%J%%jjJJ
-2441B%k%%K%%%%jjj%JJJj%JJjk%J%j%%%%%J%%%%%jJKJjkj%%%%%%JJ%k%K%%%%jj%J%j%K%k
-2371@%%%%Jj%JJKjl%%JjjJKK%kj%Jk%%%%KL%%jl%J%Jjj%JjkjjJK%JJJ%%k%%KJkk%%LJjjj
-2301A%j%%LK%jk%%jjJJjj%%J%j%%%Jj%JJ%%%%Jjjj%%%%J%%Jjj%%%%%%jJJJ%jjKJ%j%jjJK
-2231Cjk%j%JKJjj%%Jk%J%%%J%%%%%jj%%%%%JJ%%k%KJjJKjjkjjJJJj%%%KJ%kJJ%jjj%J%%J
-2161C%%%jk%J%Jjj%JKJ%kk%%%%JKj%J%%J%kkjjjJK%%%j%J%%KKkk%J%j%%J%j%JJ%%j%J%%J
-2091Cjjj%%%%%Ljk%%%%%jJ%%J%%jjkJKJJJK%kj%%j%j%%JKjk%%%%%K%j%j%KkkJJ%%JJ%J%k
-2021Aj%%%%JJj%jJ%JKJjjj%kk%JJK%k%%Jj%%%%JJJJkkJJ%jJK%jjj%j%J%JKJkjJ%Jjkj%jJ
-1951@%%%%%%J%j%%JKjjKKkk%%K%%%%j%j%JJ%jjjJJjJj%%%jJK%k%JKjkj%%JJK%%jjjjjKKj
-1881BjjJJJjj%%%%j%LKkkkjK%KJ%kjKJJjjJ%jKJjkkj%J%%%%%%J%J%jj%%JJJKjj%%%jKJjj
-1811Cjj%JJ%%%jjjJJJjj%JjjJKj%j%%K%kjK%%JJjl%%%%J%JJkj%J%j%JL%jj%k%J%%j%%%J%
-1741AKJ%jjk%%JJJKjJ%k%K%kkJKjj%j%%J%jJJ%jjJJkjJj%%jjKJj%%LJjjj%JJkkJJJ%JjjJ
-1671Bj%KJ%j%%lj%J%%Jj%%JjJLJjkjj%J%JJK%JJlk%%jjJ%Jjj%JJ%j%%jJ%LJJ%kkk%%KJJk
-1601BjjJJ%%jj%J%%j%%JK%j%%jJJJkjj%%%LJkk%%KKj%JJ%%jkk%JJ%k%%KJKjlj%J%j%%J%J
-1531B%%jJK%%kj%JjjK%j%%%jKK%%K%jjjkj%JJjjJJJKjk%K%%%%%j%kjJK%jj%%KJjk%KjjKJ
-1461DjjJ%kjJK%jk%%%JJJj%jj%%JJJ%j%%%%JjkjJ%%JL%lkjKJJJ%j%KJ%kjjJjjJ%%%%jJLJ
-1391E%j%%%%%jjjj%KKkk%%%J%%%J%k%KKjj%KjkjJK%kjJJ%JJkk%KJkjjJK%%J%j%%JKKjkjj
-1321B%J%%jjJKJ%%l%JJ%%%mlJLKJljKJ%K%kj%j%%%KK%kl%JJj%KK%kj%%JJ%kk%%%KJ%k%K%
-1251C%KJklLJjj%j%jJK%kk%KKJkkjJ%%J%jj%JJ%JJjj%KJ%%jjj%J%%J%%j%j%J%j%jjLLjkk
-1181AJ%%%J%JJkkjJJKJ%j%%jk%JJJJ%ljJJJ%k%%j%JK%kjJJ%l%jJKJJjJJ%j%kjJK%jkJJJ%
-1111Dlj%J%%%j%JL%kj%J%Jjj%%%JJJlk%KK%jjjjpk0l3jL3K2OJKJ%j%JJ%jjk%J%j%KJ%%%%
-1045C%%jjj%J%JJj%J%%%%%JJjjkkk%J%JJKJ%jj%JJj%%jj%J%KJjkjjJKJjkJJjjJJ%%J%%kj
-975@%%%jJJ%jKKJjlpplmmNMJOOJ%%%J%K%%%Jl%%jk%%%%J%%%KKKjk%J%%j%%JK%jj%J%jjJ%
-904Bj%J%%j%%j%%JJ%jj%%Jj%JKJk%jJ%Jkj%L%kk%JK%jj%%JKJJjkjnj7rNlJJ7J1JkJ%%%j%
-836@%%Jj%jjkqk0k4KJ6ORJ4PJJ%%%jljJLJjrj0lk%%LQPMJJ%J%KJ%kj%J%j%%%%%%%%%J%%J
-770B%J%k%KJjjk%%%jkKKJ%%%%%%%JK%jkj%JJJj%jJJkk%KJJ%%jj%JJ%jkjJKjj%J%jj%%%%J
-699A%JJjJkkjJ%mj4j6jlOJ9J2JJK%k%%%%%%jjkmrnn%OMRQKjj%J%j%%%%jJKK%kk%%%%%%%J
-632AJ%%kljJLJ%j%%%%j%J%JJJJ%jj%j%%%JKJkj%jJJ%%%j%%%%jjJJJjj%j%jjKL%%%%%kj%J
-561Aj%KKJkkJ%J%%jj%jjljj%KML%l%%%%%J%%%JJkmpj0ojMJ0QKKJJK%kjKJ%k%%%jkjJ%%nq
-492a5pmLQOLKLJ%korrmMONOMKJ%KK%%jj%%%%%%JjJJJKJJ%kjJjjj%jjjj%JjjJLKjjjJJjjJ
-422Aj%%jj%JJ%JJkk%K%%JJKJlkjJ%Kjjkknl0n1LN0K8OJKkj0j5oj4pJ9Qj3JJ3NNRNK%%KJ%
-361C%JjjjjkJKK%kjJ%j%jj%jnk5o1k8M7M6J5PNKJjj%mppo%JLMMNLJ%KK%%J%%j%%%%%%J%%
-296A%kmj8o9q6L0R1M0PJKLjmmnqj0qLJ1OKKMMjj5o8j02oR4O4J6JlnrjRQOKj0m7q6j1Q6N9
-246c1J5NLjj%Jjj%LLJJjkjKKKkrj2rmKPMj8q6j18K9J19N9J4MJKLJKNM%morj3j9j9nNLLQJ0
-190d9J0J1J1PLLLjk%j%J%jjlj%mj1j5nnj0OK0J3PL%%%k%%j0j4PJ4M%KLKKJJ%%jjjjklnpn
-131b7JMM%rl5m9j9K7N0L1J1LjlnmmklpnKRPNNL%kkjjkkjLKkkJNOJ%kj0l3m5j7K6M7K8QJK
-75c%JK%%kk%JjjJ%JJJjjj%KKjj%KLJmkKKjJ%jjJJ%%%jjk%%%JJ%%%jkJKJJjj%%%%%%jj%JJ
-3@Kj%%j%%%k%jj3m8p0k9L6O9M1J1LKJ%jJ%J%j%%%JK%j%Jjj%j%%kJJJ%%Jjj%JKjk%JJjj%%
61@%%%J%j%%%%%J%JJ%JJJ%jkk%j%k%K%%%jJ%%%j%%JJKJJ%k%%%%jk%Jj%JJKjjJJ%%jj%j%%K
134C%jj%JJk%%Jj%%KK%kl%%JJjj%%KKjl%%KK%kjJJJ%jjj%%J%%%JJjJ%jkJJjjjJK%kjKKjjk
206@%jJKJl%%jJ%%%%%JJJ%J%jjjJ%JJj%%j%%J%jJJkj%JJ%j%Jjj%JjjJ%%J%KjjJKjjjjJ%%J
278C%j%J%j%J%J%kj%KJ%jj%J%%%%jj%JK%kk%JJj%J%jK%k%%JK%kk%%%JJJj%kjJJJJ%JjJKJj
350Fjj%j%%JJ%jjjkjJ%%jjJKK%j%J%kjkJJJj%%J%%%J%%j%JJ%j%%j%%KKkkj%JJk%KK%jjj%K
422CK%kj%Jjj%%JJ%jj%J%%%%jJJ%%jj%J%jj%%JJJjJJjj%%%%jjJJ%JJjj%JjJJ%J%%kjj%%JK
494DKjjkj%J%%JJ%kkjJ%%%%%K%jj%JJ%%%%%J%jjj%KJ%J%jJJjjk%j%%KK%kkKM%mlJJ%%J%jj
566@%J%J%%j%jkJKLJjk%Jj%%%jjJJj%%%jKJ%jjjJ%jjJ%JKjk%JKJj%%jJ%jk%K%J%jk%%Jj%j
638aJKK%j%KlkJKJjj%jj%JL%jj%jj%%%%j%JKJ%%%%j%J%jjJK%kj%J%J%kj%%JKj%JJ%kjj%%%
710@%LKjkj%%j%%Kjj%JJ%jJJjk%%%KJKjj%KJjkj%jjJKjjjJJ%kkjKJ%%JJ%j%K%J%jkjJK%%J
782D%%jk%J%KJ%Jkj%jjjjjJLJ%k%Jj%K%kjJJJ%j%%jj%K%j%%%JJJ%jkJ%%J%kj%K%kkJJjjJ%
854aJK%k%L%jjj%JKJkkKJ%%%k%K%JJJjjlj%%%J%jJ%jKJ%%kjJjJJ%j%%J%%JJ%JjjjJjjJ%k%
926@JJ%jj%%%J%j%%J%j%jJ%JKJkk%J%j%%Kj%%j%K%%%J%%%%jk%%%%%JJ%%%Jk%JJjj%KJ%kjJ
998BJ%%K%kkjLJjkj%%jJ%%%%J%%jjJJJjjJJJjj%JJj%%KJjjk%%j%JJKJjkjjl%KJJJ%%%j%%J
1070BJ%jk%%JjJJ%K%jj%%%Jj%%Kjj%%j%JJ%jJJjkj%k%KJKJjjjj%jJKJJjj%Jjk%k%J%J%%Jj
1141@%%JJ%kjJ%%J%%jJJ%%J%%%j%%%%jj%%JJj%j%%JJj%%Kjj%%jKJj%jjjJ%%JJ%%%%j%j%%J
1212AJJ%jjjJ%%%j%%%Jj%JJjJ
1233B
##PAGE=	F1=9895.4890919595345622
##FIRST=	12655.339635440002894,	12655.339635440002894,	0.018481995910406112671
##DATATABLE=	(F2++(Y..Y)), PROFILE
-2861Bk%%%%%%%%%JJJjkj%J%Jj%KJJ%lj%%%%%JJj%%j%JJ%k%%%%%%jj%%JJ%%%%J%j%%%Kj%J
-2791BJ%lj%JjjK%%%%%j%J%j%J%jj%%KKjjJ%j%JJjj%J%J%k%Kjj%jjKJJ%%%%jjj%JJJ%jj%J
-2721A%jj%J%%%%%%%%%%%KJ%kj%Jj%%%%jkKK%jj%J%%k%JJJ%J%jjjJJjk%K%JJ%j%%JJkj%%J
-2651A%Jjj%%Jkk%LJ%%j%%%%%jJJ%%jk%KJ%%jjjJJ%JK%kjjJ%%JKJjkkjKJ%jjJ%%%j%KJjj%
-2581@jJ%Jj%%%%%J%%Jjjj%%%jJjjj%jjk%KJJj%JJ%J%%%jKKJjkk%LJK%kj%%%jJ%J%%j%jjJ
-2511aJ%%%J%j%%J%j%%j%J%%%%J%j%%%jkj%JKJKK%jl%jJJ%j%%%%JK%jkjJJJJkj%%J%j%%%%
-2441@%%%%KJ%jj%j%%%jjJ%%J%%%%%%jj%JJ%jjKJ%KjjJ%k%%%j%J%%%%%jJKkk%JJ%JjjjJJ%
-2371@%jj%J%%%JJj%%%%%%%KJJjkj%jjJJJKJ%jjl%KJjj%%%%jjj%JJJ%JKJj%jj%%%jJJ%%jj
-2301@J%jJJj%Jj%j%J%%j%%%%J%jjJ%%%%%%JJJJ%jkj%%%%%%JjjjK%j%JjJ%jJJ%%%J%j%%%%
-2231A%%j%j%KK%jj%%j%jJJJ%%j%jJJjjjJJ%j%JJJ%JjjjJ%k%jjJJ%j%J%JJ%jJ%jj%%%J%jJ
-2161AJ%kkjJK%J%jJ%%jJj%%%%%K%%J%%j%%%kkjk%J%KJjKJ%j%%%%j%%%%JKJjk%K%jj%%JJ%
-2091Bk%%JJkjJKjj%Jj%%j%J%%%%%%j%%J%JKjjj%j%J%%%%J%%%%jk%K%%J%%%jkJJ%JJ%%%J%
-2021Ckj%jjK%%kjJK%%J%%j%%ljKKJ%j%%%%%Jj%k%JJ%J%%%%jJJj%%jkJKJj%J%%J%%jjjkjK
-1951a%%%J%kjJJJ%JJj%JJkj%JJKJjjkj%%%JJJk%KkjJJKKjkjjJJJjj%jj%%%KKjkJ%jj%%%%
-1881@JjJj%%jJ%%JjJKK%lkjJ%K%j%KJkk%JJjjKJk%j%jJJjJJjjJJJjk%%Jj%JJ%j%%%JJJkk
-1811@%j%J%JJ%j%%%J%jj%J%JK%jkj%%%%%%J%j%%%jjK%jj%KJJ%%jj%%KKKjkjkjJ%%%%%%%J
-1741AKJjj%jJj%jJJjJKjjJ%l%%KjjJJk%%Jj%JJjj%%%%%%%jjJJJjj%JL%j%J%%%l%%K%j%%J
-1671B%%J%j%%%k%%%JJ%%j%j%JJj%JJk%J%j%J%KJjlj%%%%J%j%%%%J%j%%jJK%%%jj%JJ%JJk
-1601BkjLJJJkl%%JJjj%JJ%%J%jj%Jjj%%%%J%j%JJ%%jjK%%%jjjjJKJk%%JJ%%j%%J%k%%%jj
-1531bK%J%J%%%jJ%kjJJ%jjjjLJ%%KJ%%jkj%JJk%%JMKkljJJJ%%j%kj%JK%kjjKLJkkj%%JKK
-1461Ejlj%%%%%Kjj%%%%JJ%%Jjj%%j%J%j%J%Jjj%%J%j%%%j%JKJ%%%k%JJjk%%%j%jkLL%%Kj
-1391Ck%%JJj%%kj%%JJj%%%%J%J%jj%KKJjk%%%%jJK%kk%%JK%jkJK%jk%%%J%JJkjjJLK%k%%
-1321Cjk%Jj%%KJ%%k%%%%JJjk%%MJjk%j%%j%jJjJJKJjjkj%JL%k%J%jjK%%%%jj%KJjjj%%%%
-1251@JK%l%K%%%Jjjj%%%%%%%JJK%kjj%j%J%%JJJJ%jkj%JJJ%%j%%J%JJjkjJJ%jk%%%LJJkj
-1181B%J%%j%JJkkjJ%%J%j%Kjj%K%%%%jjJKJjk%%%%J%J%j%%%jj%J%%J%jj%%Kjj%JJJ%Jj%j
-1111Bk%%JJ%Jkj%KJjjj%%%Jj%j%JK%jjjJLkj%%kmj8k6KK7J6NJJ%j%%%%%%J%jjj%JLJ%kjj
-1045@%%%%j%jKJ%%JJKjjjjJK%jkkkJJ%%J%Jj%%JKJjjj%JJjkJK%%kj%JKJjjk%%%%KJ%jjjJ
-975AJJjk%K%jJJJklrpjnmOMJQP%%%%J%J%j%Kj%JkkjJJJJj%jJL%jj%%%j%%%%JJJkjJKjk%J
-904A%J%j%j%Jjj%%JJ%jjjJJJKKJklk%JK%j%%%%jjJ%%Jj%jJJKJk%%kj0oLmJJ1OJjj%%%%j%
-835a%J%%jJjnj8k3lJ3MOJ3QKK%JJ%jkJLJlj0rm%JjKPQNJJ%j%J%%%j%%J%%%k%%j%%%JK%J%
-769A%%j%Jj%J%j%%j%J%JJjj%%%%%K%%j%%%%jJ%%J%jjJLJjjk%%%j%%%%JJ%j%%j%j%%J%%K%
-698Bjj%%kkKJjkqj0jjMJ2OJJJJ%j%%%%j%jjmqllJMMPNLjl%%kjKK%%%%KJjk%j%%%%jJ%Jj%
-629@%j%J%JJkj%J%%%%%jJKJjkKJkj%%%%JJj%jJJ%%%jJKJkk%%JJ%j%jjjkLKj%J%%kjJ%j%J
-558@K%k%J%JJ%%kjjkjJKJjJLJmj%J%Jj%%%JKjloom%KQM%KJ%KJjk%J%jJJkjjJJknrj1j0mO
-489c5J3RLMMK%knppmLMLNNK%jKKjk%KJ%%%%K%k%J%K%%Kjj%j%K%kk%%jjK%j%JJj%%Kjj%%%
-420@J%j%%j%J%ll%JKKKJ%j%j%%%%%%lmj2n5r2OR1N1J1LJknokj1pJ1Lj3kJ0MORPK%j%%%%%
-359@%%Jj%%%%%%%%%kK%jk%jj2l3j6K3K3RMKJJj%jmpro%LNNONLJJJ%%%K%k%%jj%J%JK%jkn
-293fj8o7q1L2Q7L7Pk%LKjlmmnkKMJ%KLKml1j18j83j8J68J17L2OMJjLRPMkj0m8q9j5Q3O0J8
-245a8MJk%ML%%%LLKjjlkJJKlj3k0j6lRJ3J0nm7o8J7O8L4QK%JK%%LLjlnj0rj0r%OLKOOPPO
-187a2KJKJ%%%j%JJk%Jjklj1j4pj0j8LK4J8RM%jJJJKlmLO%jJ%JKKjjjj%JJ%kmnlJKKlj8n6
-125i1p3k9L8P3M7J8M%%jk%J%mojKNMKkkklkk%%JMKJJLMJ%kmj6n3p4k9M1P7M6J5M%JL%jjj
-69cjj%j%JKKjj%j%J%%%%%JKJjkKK%j%j%J%jJJjjj%%jjJJ%%J%J%%j%j%J%Jj%j%%jJJ%%%%j
2a%%%%jj0k4l2rK1L4J7LKJj%k%KJJk%%KJ%jj%j%JJ%k%k%K%%%Jj%JJ%jj%KJjk%%j%%J%JJj%
70Aj%JJ%J%JjjjjKjj%%%%Jj%%%%%JJjj%%LK%%jj%%k%j%JJjj%%KJjj%j%%%Kjj%%%%%%J%%%K
143Cj%%%%j%j%J%jJ%jjJJKkkkKLKkjj%%JJ%j%%%J%jJKJ%%%kkJ%jj%JJ%jjJJJjjj%JJjj%j%
215aJKjj%KJj%J%jjj%%%Jj%%K%J%jk%J%%j%%%%%%J%%%Jk%%%jJJJ%j%K%j%%%J%Jjl%%KK%j%
287C%%%k%KK%jk%J%jj%%%%JJ%jj%%jjJJj%JK%kjJLJkl%%%JL%kj%%JKJ%j%j%%%Jjjj%%%JJ%
359Ck%%JJ%lljJ%LJJj%JJjkjjJ%%K%k%JJJ%j%J%jJJj%j%JJjk%%%K%jjKK%%jk%JJJkkJ%j%J
431A%%JJjjJj%%%J%jJ%kj%%KK%kJK%jkJJJ%jjj%%%%%j%%JJ%J%j%%%JkjJj%J%JK%kk%%JJ%%
503BJ%jkk%J%%J%JJJjjjJJjjJJ%K%jkj%K%%JkjKKjkj%J%%%J%jjKJkjkJJJJ%%%%%jjJ%jJ%j
575@%%%%K%j%J%k%%%%JK%jjjJJJjjjJJJjkJj%KJk%%KKj%jjj%%jJKJj%jkj%KKjjj%%%JKJkj
647AKKkk%j%%J%J%%%%%kjjK%jjK%JKjkJ%%%%j%%JJJjkjJJJjjjJKK%jj%%jJJjk%JJJ%j%J%k
719AjjjJJJJ%jj%%JjjjKJKK%k%JJjkk%%JJ%k%%JJJ%k%J%%jJ%%jJ%jJK%jk%%%%K%jjj%K%J%
791C%JjkjJJ%k%%K%jj%%JJ%jk%JKJ%j%%jJ%j%JJKjjJ%kk%K%jJ%jj%J%kkKJ%%Jj%KkjJLj%%
863BJjJLKklk%KJ%jk%%JJJkk%%%%%KJkjJK%j%%%jj%LJjjjJ%k%KJJ%k%%jj%JJkJKJ%kjj%%%
935@%%%%%J%%JJj%KJjk%Kjk%JJj%J%k%%%%%%J%%%%jj%jJ%JJJJjk%J%%%JJjjjj%JJJj%jj%L
1007CJkjj%%J%jJJjj%%%jJJ%%j%%j%JLJ%jjj%JJ%j%%j%JJ%%jjJkljLKJ%%j%%%%JJ%kj%J%j
1078@%K%jJJ%j%J%j%%jj%%KjjJJ%%%JJ%jjk%jJJK%kjj%jKLK%lkJJJjk%%JJjjjJ%%%%JjjjK
1149@Jj%JKjj%%%JJJ%kj%%%Jjj%%Jj%k%KK%jj%KKjj%%%K%jkkjKKLjj%%j%%j%j%%K%%j%%J%
1220B%j%j%JJjjJ%%%
1233A
##PAGE=	F1=9824.7236934087522968
##FIRST=	12655.339635440002894,	12655.339635440002894,	-0.011601540260016918182
##DATATABLE=	(F2++(Y..Y)), PROFILE
-2861@%%KjjjJ%%J%%%%j%Jj%%%%%JJjj%%JJ%j%%J%k%%%J%j%%%%%jj%K%jjJJJJ%%jjjJ%%%J
-2791AJ%jj%%jjK%JJjj%%%jj%%%jJ%%KK%j%jk%KJj%L%j%%kjJJJj%%JKkj%KJkjj%JKJjjjjj
-2721ajJJ%%%%%%%%j%%J%%%%%%Jj%%%%%%%jJKk%Jj%j%%kJJ%JJjj%J%%kjLJj%J%%%%j%Jjj%
-2651aJ%j%%JJ%jjJ%JjkJK%j%kJJ%%%%kJ%J%%%jJJJ%Jjjj%%%%%%%J%j%%%%j%%%%%l%KK%%j
-2581a%%JJjk%JJ%J%j%jj%JJ%%ljJJ%J%jj%JKjm%KKJ%%%k%%%%%jJJJJJ%%jj%%JJ%J%jkk%%
-2511bJJ%JJjjj%K%j%%%%%%Jj%JK%jk%%jj%JjJJKK%kk%%%%jJJj%%%%Jjj%JKKjjkjJ%%JJkk
-2441bj%KJ%%%J%%JJ%jkjJ%%%%%K%%jj%%Jj%%%%jJK%k%%%%%%k%%JJ%%%jKLlkjJKJjjjjJJ%
-2371@%%%Jjj%JJ%j%%%%jJJjjJKjjj%k%JK%%JJjj%J%jk%%K%%jJ%Jj%%Jj%J%jj%J%%%%k%JJ
-2301@%Kj%jljKK%%%%J%jjk%JK%jjKJ%j%%%%JKJ%%jkj%%J%%%Jkj%J%%%%%%lJKJJj%%%K%kj
-2231@%%Jj%%%KKkj%%J%k%%%%K%kjJJjjjK%%%%JJJ%kj%%J%j%%%jjjJJ%JKJ%j%%k%jJ%%%jJ
-2161@%%%%jjj%JKJ%j%%%%%J%jKJjj%jjjJJ%%j%%j%%Jj%KKJkjjJKjkjJJJK%jjj%JJ%%%%%j
-2091A%j%JJkj%%%JK%jj%k%jJK%%JJk%J%j%%J%%j%%%%%j%KK%%%jk%%%%K%jj%%%J%JJJjj%%
-2021BJj%kk%K%%k%K%jJ%%JJk%jJ%%%JKjj%Jj%jj%JJJjj%%jJ%%jJ%jj%K%JjJK%jjj%L%kjk
-1951bJJ%%%%k%K%%%JJjj%%%KJj%K%jk%J%k%%%jJK%k%KKKjj%%%J%kkjJ%JjjKJkj%%%J%jjJ
-1881@%%%%%jj%K%KJ%j%jj%j%JJj%%J%%%%%j%%%Jj%j%%KJ%JJljKKJjl%%Jkj%J%JJ%kJL%kk
-1811@%%%jJJ%jJ%%%J%%k%%KJ%%kj%KjjJ%%j%j%%j%JJ%%%%%KJ%%jjj%KjJ%jj%%%%%%jjJ%J
-1741@L%kj%%%%%%%%%%J%jKJjk%%JJjjj%JJjjJJJ%j%Jjj%%%J%j%Jj%%J%%%%%JJ%jJJjj%%j
-1671A%%%J%j%%%%%%%%%Jjjj%J%%%%J%%JJjj%J%jj%%%%%%%%%%Jj%%%%%%%JJkjJ%%KJJkkJ%
-1601Aj%JJJ%kj%%JJ%jj%%%J%%Jjj%%%KJj%%j%JKjj%jj%%%%%%jjJJK%j%JJj%J%%jjj%%%%j
-1531aJ%J%%%JJ%%jkj%J%jkjJL%jJ%JJJ%jk%%%%%jJMJkkj%%%K%%jj%J%Jj%j%%Kk%%jJ%LJ%
-1461Dkkj%J%%%%%jJ%j%JJ%%KJjjjj%Kj%j%J%%j%%J%j%%K%%%%jj%Jjj%JJJjj%jjjkLLK%kj
-1391@%%%jJ%J%jk%JJK%jjJJ%%J%kj%%K%J%%k%KJjJ%jkj%JKJ%j%%j%%%%%jj%K%k%%J%%j%J
-1321A%jj%JjJJJ%jj%%K%jjjk%KKK%jjj%%jj%j%KJJKjjjJ%%%K%%kj%%K%J%k%j%K%kk%JJjJ
-1251@JJ%k%J%j%JKJ%lk%J%%J%%JJjk%%jJ%%%%%JJ%jj%jJJKJj%%%j%JJjkjJJjj%%J%J%%%k
-1181@%%JJjJ%j%j%%J%%jj%JJJ%Jjk%%%%J%%j%%%%%jJ%%%%%%K%%%jj%%%jjJJj%J%%JJK%%%
-1111DjJjj%%Jjk%Jj%%%%jJJjj%jJJ%J%jJJ%%%%koj7k6JK6J7N%%%%%Jj%%%Jj%%%J%%%%%jj
-1045aj%J%jjjLJ%%%JKJjjjJJ%jjjjj%jJJJ%%%%J%K%%j%K%jl%%Jj%%J%J%%jj%%%JJ%%%k%j
-975aJ%%%%JKJJjkklrpkooONJRJ0L%%%j%%%j%JjJJjl%KJ%%jkKJKJjjj%%%%%%%J%Jjj%Jj%%
-905@JKJjjk%%Kjj%%%J%%jj%J%J%J%jj%%JJ%jjJJj%%j%%%%%J%J%j%jmj2nOojJ4QK%jj%J%%
-836Ajj%%j%%jmj3j7kJ1ONROJ%jj%KJj%J%lpom%%JJOOLJJJJjjj%JJj%%j%J%%jjjJJ%%JJJ%
-768Aj%k%Jj%K%%JJJjk%%%%JKjjj%JJ%jjj%J%%J%jjjKJ%%%j%%%jj%JjK%%%J%kk%KJj%JLKj
-697DkkkkJK%knj4j5J%OJ7J0KJ%%%%J%%%kkjlnqkl%NNRPLkkk%%%K%%%%%JJj%%j%jJ%%%%%%
-630@kl%K%JKJjkJLJjjj%jJ%Jj%%JJjj%%%%K%J%kjjJ%JJKjkj%JKJjk%%J%jJJk%%j%%jkJJJ
-559@%%j%JL%%jj%jjjkkJLJ%JK%kkJJJj%%%%%%%jpj0mjNJ1OJ%%%%JJkjJ%j%%ljLKJjmnqpm
-490b8LRP%JMK%lnonlKNNOLJ%%J%kjJKJ%%%%JK%JjkLK%jjjj%Jj%%j%%jkJJjJJKjjj%%jj%%
-420bK%j%jjJ%kjJJK%J%%%jj%K%%%%%kjol5n7KN6L1PKjkrj1mj3nJ8Pj1KJ2LMRMJ%jj%J%%%
-358@%%%jjJ%JK%k%%Jjkj%lk4n8k5M5M3J4M%KJ%K%nrj0pkKKMQQNLKJ%%%Jj%%Jjjj%%JKJkj
-294amj3m8n6K7O2K6Mkj%jkmpj0rpKRPNPNM%j8o9j14j8R6O7J6%jnnMJ4J2PKol2n8mN9L9J1
-245a0JjljLKkkJLLKJ%%j%KKkj0j7j4kNOJj8r1j27L2J30O4J7KjKNNJJJjloj4j6k0j8%J1OO
-192f5J2J2J1J0PMKJJJ%kjkj%jJKjkkpqklpLJ2QMK%lk%K%qj3PJ7N%j%%LJ%jklk%%%lookKM
-129b2NLpk9l7j4K0L7K4QJkkmpn%JjkKNPOMjjjklonn%NNKJNMKjjkpk7l9j5K1L9K6J0Lj%K%
-72ak%J%kjjJJLJ%jJJj%kjJJj%JJJj%%%%jjKJj%%Jj%Jj%%%%J%jKJjk%J%%j%%J%%K%l%jJJj
0@%%%%%%klj4m7p0l1L4O9M4J3MKJ%%j%J%jkKKKjkjJ%JKJ%jl%J%%j%%%%K%k%J%j%KJjkjj%J
65aJ%%%Jj%JJ%jJjj%%JJ%k%KJJkj%KjjjKKjkj%KLJkkjJJj%jJ%%jjj%JK%%jj%J%j%%jJjJJ%
138A%%jJL%jjjJkjKL%kk%%%%%%Kjj%JM%kk%Jjj%J%%J%%k%%%%%%kJJJJk%JL%%jkj%JJ%%%jj
210@%%%%%%Jj%%LKjk%JkjjJKjjjJJJJ%kjjJJ%%%jjjJJ%j%J%J%J%kjJJ%%%JJjjJ%k%KJkk%J
282@JLJj%jj%j%%JJk%%%j%JJjJj%J%%%JjkjJJj%JJJjk%KK%kj%j%J%j%%JJ%JJ%jjk%JL%kk%
354@KJJjjjjJJ%%km%KK%%%%JKJjkj%%%JK%lj%JK%%JjkjKKJ%%lJ%k%%%%JJJkj%KL%kl%Jj%%
426@%%%%Kk%JJj%j%%KJ%%j%%kkJJJJ%%JJJkj%J%jjj%J%%j%%%%L%%%j%j%JjkkJ%JKJ%j%jkJ
498aKK%j%J%jkjJ%%%J%J%%k%JJLjkkJKKKjll%%%%%kjKK%%j%JK%j%k%JK%kjj%JLJjk%Kjk%%
570@%j%J%Jjj%J%%%K%j%%j%J%J%%%J%jj%%%KJ%jj%jJKjj%KJjj%jjj%%%JJ%JjkkJL%%%jjjJ
642@%J%%%KJjkJk%%KJ%jjjJKjkjJKjjj%JJj%%Jj%JJjjjJKj%j%%%%%jJLJ%kj%j%%L%%%%k%J
714BjjJJ%jkkLJ%%j%%%%%%jJJJ%%j%J%%%%k%KKkjjKL%kjj%JK%%jj%%JJ%jjj%J%k%%%%J%jk
786bKJJ%%JJjljJJJ%j%JjkkJK%J%j%%K%%J%%jkJJ%%%%K%jjjj%JJjj%%%%%%%ljKKKJjj%Jkj
858aJKjjJJ%JJJJjkjKKjlk%J%%JjjJJk%%K%k%%KJj%J%kj%K%%%%%Jjk%JJ%jjJ%%j%%%%K%jj
930@%JJjj%%J%j%%KJ%%%j%J%JJj%jJJ%l%JjjJ%%%jj%%KK%kj%JjjJJJj%%%Jj%J%jk%%jJJ%j
1002@%%%Kj%j%j%JJ%%J%jjJKjjJjj%J%jk%KKJ%%jk%%J%J%JjkJK%jk%J%k%KK%j%k%%JJJ%%k
1073AjKJjj%%%%%%Jj%J%%%jkjJJJ%JJjj%%JJ%j%jj%%J%jj%J%%%JKjjj%%JJ%jj%JJjKK%mkJ
1144@K%jjK%k%KJkj%%%%JLJkkj%%%%j%J%JjjjKJ%j%%J%%%%%%J%jjj%JJJ%%%jjJJJjkjJ%K%
1215Bj%j%%%%%%JJ%%%jj%%
1233@
##PAGE=	F1=9753.9582948579718504
##FIRST=	12655.339635440002894,	12655.339635440002894,	-0.0092922290787100791931
##DATATABLE=	(F2++(Y..Y)), PROFILE
-2861aJJ%j%k%%JJ%%%%Jj%%j%%%%J%%k%JJJ%j%%%%%%%Jj%%%%j%%%j%K%jjJJ%jJKjk%J%%j%
-2791aJ%%%jjjjKK%J%j%%%%jjj%j%KJJ%J%jjlJLJj%%J%%j%j%KKjjJJ%lj%J%%%j%J%%%%%jj
-2721bj%JK%j%J%%jk%J%K%j%J%%%%%%jJ%%jjK%%%%kjKJjjj%J%jJJ%%jjjKJjJ%%J%%%%%jjj
-2651cJJjjjJLJjjkJK%l%JJ%jjJ%jKK%jljJ%KJjJKjj%jjjj%%KJjjJK%J%%j%j%%%jjJ%%JJj
-2581akJJJllJMKj%%%%jjJJ%j%k%%%K%%jjJJK%j%%%%j%%kj%jJ%J%J%%%%JJj%J%%%%%kl%%J
-2511dKK%Jjk%J%%jj%J%jJ%%JJJJjjj%%%k%J%%JJ%JjkkJ%%jLJ%jjj%JJj%JJJj%k%%JJJ%kk
-2441cjjJj%KJ%%%%JJJj%%%%%%%J%j%%JJjj%%%kkJL%%k%K%kjJKjj%J%j%KJ%jj%%Jjj%%Kj%
-2371aj%K%jlJKJ%j%%%%%j%%j%K%kjJ%j%%jJKKJ%j%%kkk%KKj%J%%%%K%kk%JkjKJ%%K%l%Jj
-2301dJJ%j%j%JJ%K%%j%%lk%KKJ%jJJ%k%J%jJ%Jjj%%jKJ%%%jjjj%%%%JJJjj%%%JJJ%%Jjjk
-2231cjKJ%%JjJ%%kj%JJ%J%jj%JjkJKjkjJJ%J%%%%kkjKKL%%lJ%%j%%%jKLLjl%%jj%%j%%J%
-2161bkjJKJkj%%KKjj%%jj%LJ%%%%jjklJL%kjJKLjjjJkJJK%%%%%%jj%Jj%%jkKJJJ%%j%%k%
-2091cJ%JJjl%Jj%LJjk%%j%%%JJ%JJjJ%jjJJ%%%k%%Jjkj%LK%JJ%k%jk%KJjkjKK%%jJJJjjj
-2021aJ%J%kljJJjJKJ%%jjJ%kJJj%%%JJj%%jkj%%KKJ%jkJ%k%K%%%kjKJjJJJ%%jjkjKL%jkk
-1951eJK%%K%j%JjkjLKjjj%%JJjkJJj%J%jj%j%%%K%%jKJjj%JJKJkjjj%KKkk%Jjj%%%%%%Jj
-1881c%KJ%jkkJK%%J%%jj%jj%KJJjk%%K%%j%%%JJ%kjk%KKJJ%kJJ%%kj%JJjjjJJ%K%jJ%%jk
-1811c%J%j%J%j%%KJ%j%%j%J%j%%KJ%kk%J%jj%%jj%KJ%%J%%%JjJjjj%K%%j%J%%jJJjjjJJJ
-1741aJjkkjKJ%J%j%%JJkjJK%l%KKJjkjJ%%%jJJ%J%J%kk%J%%j%KJ%kj%%J%jJ%J%JJ%%jjj%
-1671b%j%J%%JJ%j%%j%%%%kjJJ%%jj%J%J%%%jJKjk%JJ%kj%%jlKMJk%%JJ%JJkk%%K%j%jj%%
-1601eJKJj%Jj%%JJjj%jk%K%jjKJj%J%%JJJ%j%%%jjJ%jj%%jj%%jJJJJJj%%%jKJ%jjJjj%%J
-1531bjJ%%%JJ%%jjj%JJjlj%KJ%jjJJK%jk%%jJJ%%J%Jjjj%JJ%j%%JJJ%jk%JK%kk%%%%KK%k
-1461bj%j%J%JJ%jj%Jk%JJj%J%j%JK%jj%K%kj%jjKJj%Jj%JJ%j%kkjJ%JJKJ%jkj%%%JK%%%%
-1391bj%jjJ%%%%%%%JJ%%%%jj%%JJ%j%%%JJKjk%K%j%j%%jJJ%%jjjKK%jj%jj%KJ%Jjk%jjjL
-1321cKkkjKJJJJjjjjKJ%jJkj%%JJjkJJJ%%jjj%J%JJJJ%jJjjK%k%%jj%jKJJjkjJJjk%JJjK
-1251cL%j%%jjkjKLJJkmjKJ%jJJjJ%%%jjJ%k%KJj%%%J%%j%K%jJJ%jj%%%%jjjJJjKJjJ%jk%
-1181dJJ%k%LJkk%JJ%J%jj%%J%%%kj%JJJ%jJ%jj%Jj%JjjkJ%JLK%jj%jjjJ%%j%JJJjj%KJJ%
-1111@%%%k%%%j%JJjj%%jjK%kj%%%%KK%J%%%j%Jkpk5l6jL3K3PK%JJJjjJKK%k%J%%kk%%%%%
-1045f%%KJj%%%JJjjJKjkjKKJ%jkkJjj%%%KKJkjj%JJ%JjJ%jj%J%j%J%%J%jjJ%%jJ%%JKjlj
-975e%%%%JKJJ%%kklonjnlMLJOOL%j%%JJj%%jkJJJj%j%%jj%LKJJ%%kjjjKKJJjk%jjj%JJ%J
-904cK%%J%jjjjJK%kj%JKkkJ%kjJKL%kkJ%jjKKJ%J%jkjjjLLjJjjkkoj4nPmkJ3RL%%%J%JJj
-835ck%J%jjkpk0k9nJ6PJ1J9RJj%jkjKK%%Jmj0j2m%%JNJ0J0LJJJJJkkJKjjj%j%JJkjJJkJJ
-773fjJK%k%J%j%j%J%KJJ%jk%J%JJJ%%jk%L%lkJKKkkKJlkjJ%JJJ%Jjj%j%%j%KJ%Kkj%%JJj
-702djKL%%jlm%KL%loj3j3JjNJ6J0K%%%%J%%%jmjJkoqmn%OMRRM%kkJJ%jj%%JJ%%%JjjK%jj
-635e%%%JJjljJ%%JJjJJJJjj%%JJjj%J%j%%jJKJjJ%%JjkkjKLJkjjjKJ%JjljJJJj%%%%%JJ%
-564bjj%Jkj%JjJKJjJ%%jjjjkj%jJLK%kkLLjjj%JJ%jjkpj0ojOJ1PK%%j%JKJjjJ%jjkjJ%%%
-495glpj0pnMJ2RLJLKjlprpmJOPQNJjJKJj%KK%%jjjKJKjk%JK%jjJ%jJjk%%%JkjjJKKKjjj%
-426cjj%%%j%jj%Jjjjj%JJK%%JJJj%JjkJJjmlkpm2p0NP0L9RKJkrrmj6rJ8Oj6lJ3QJ1J2LKJ
-365bkj%KJ%jj%j%jjKKL%kjJ%kk%%lk0m7k2L6L4RMKKKJJJmoomj%JKOMLKKJ%jJ%jJKKjj%%%
-299djKKjjlk0p9j01L3J01M6J0JJLJjjmppplLMLMLKjk2r1j38j0J26Q8K3NJ%j%KLM%j2n5j03
-249b02j0J07P0J7K%%JL%l%LJ%%%%jkLLJkrj5j2%QPLj2o2q6K1Q6M4J0%k%MLJLJj%joj0j2j3
-196e9mKj%MQJ1J0QNLLJ%k%%%%%%%%kloj3j6oqj6OK5K0RMK%%jJJqj2MJ4NkjJJJJjk%%J%J%
-135a1knpm%KJ%j4n3p1k6L9P2M5J4NK%lmllnomJNNML%j%kjK%jJMMkk%LKJjlj4m5o5k5L5O5
-79f8M2J3LjJKK%j%%j%j%J%%JKJJJkk%K%%kjJJ%j%J%jjLK%jjk%K%jj%%KKjkj%JJ%JKJjljJ
-10dJKJ%lk%JJjjKKj%jkkpl1n1k8J8M7L4J1KJML%j%%kj%%%KJk%LM%%jjj%%J%%k%JJ%%j%JK
54@%ljJJkjkJJ%%jJKjjJKJ%jjj%KJ%jk%%JJJkkKKJkjJ%j%jjJLJkj%%JKjjJ%%%kk%LJjjjjK
127c%j%JJjjjJKJ%jk%JJJjj%j%K%j%%%j%%%JJJ%%%%Jjkj%jjLK%j%%jljJJ%jjk%LKJ%%JJjj
199cJ%j%j%K%%%jj%%JjJ%jjJLJ%k%jj%JJJkk%KJ%%kk%JJK%Jj%jk%%jk%JKKJJ%%%%%jjJJ%j
271bk%J%%%JlkJL%%JK%jjj%%j%%J%%JjjKJ%%%j%%%J%jkJK%%jjJK%ljJK%j%%jjJj%JJ%%jJJ
343a%jj%jKK%jkjKK%%jjk%%JJ%kkJMJlkJK%k%JJ%jJJJ%jkjJK%%%%k%J%%%jjJJkjKKJj%jjk
415ekJM%%J%kkJJ%jJJ%%%%jjJjkKKJ%Jjjjjj%JJ%%Jj%jJJ%J%%kjJJ%jj%%JJJ%%jj%%%%%kj
487f%%%L%j%J%%KJ%j%%%j%%jJ%%j%jJJjjJKJJjkkjKLK%klj%JJjj%KJ%jj%JJ%j%jjLK%kkjJ
559cJJ%jjJ%%jjj%jJJJJ%%%%jjJJ%%JjkJ%%jJJJJk%%jjKJKJkjj%JJ%%%K%kjj%j%%%JK%%%j
631akjJj%JK%jjJjkJ%JJJ%%j%%%J%%jjjKK%k%j%JjkJKJjjj%%JJJj%%%%jKJ%kj%Jj%JK%k%%
703bjj%JKJ%jk%Jj%J%jjj%LJj%jj%J%j%JKJjj%%jJ%jjJJJK%kkjJL%jj%J%J%%%jjJJ%%%%l%
775cKJ%j%%%jjljKLJ%J%J%jk%%%%jJKkmjJKKJJjj%JJ%%%%kkkJKJ%%JJjjj%JK%j%jl%JJJkk
847f%KJKJjjJ%j%JJjk%J%jJJJJJk%%%%jjJ%%J%%%%%%Jj%l%JJ%%j%KjkJJk%KJJKklkJKJJj%
919@%%jJ%k%Jjk%JL%jj%J%jj%JKjkK%jkJJK%%Jj%%%%j%%%%J%%jjj%%JJJj%%Jjj%J%%J%%%%
991@j%J%kk%LJjj%j%Jj%J%j%JJ%jJJjjJJ%j%j%%JJjjk%JJJ%%%%%Jj%Jjkj%KJJ%j%%jjJJJ%
1063@%jjJ%J%%jJ%Kk%%%jjJJ%%j%J%jJ%k%K%j%JJ%j%%%jjjJJJ%j%%%%jJjj%JJ%k%JjJJJjj
1134bJJ%%JJjkkKJ%j%%%jJ%j%%%jJJjK%%k%J%jjjJ%%J%%%%%j%JK%%jJjj%JJjjjJJ%J%J%j%
1205@%%Jj%j%JJj%%%j%j%%%K%%jJ%j%%
1233a
##PAGE=	F1=9683.1928963071895851
##FIRST=	12655.339635440002894,	12655.339635440002894,	0.017561832442879676819
##DATATABLE=	(F2++(Y..Y)), PROFILE
-2861aJ%%%%%kkjLK%%%%%%%j%JJJJ%jljKJ%%j%%%%%%J%%j%%k%%K%k%K%%%J%j%%Jjl%L%%jj
-2791b%K%kjJ%%JJkjKJ%%%%%jj%%%J%%%JJjk%JJ%jk%KJ%jJJ%%Jjjj%J%%%jj%%jJJ%k%JK%%
-2721@%j%%j%JJjkjJK%%J%%%%jJ%%jj%J%k%jJJJ%%jjJJJkjJ%%J%J%jjjJJ%jjJJJ%J%jjJ%k
-2651b%K%jj%K%%%jjJJ%k%%%%%JJj%JJ%kj%jJ%%K%%j%J%kjj%JKjj%KJ%%%%jk%%%%JJJjjJ%
-2581ajJ%kjjJLJ%k%K%j%Jjj%%%%%%K%jj%%JJj%J%%jkjKJjjj%JJ%%Jjk%J%jJJ%%%%kj%JJ%
-2511cJK%%%j%%jj%%JjjJJ%%JKJk%j%jj%%%K%%%%%%%kjK%%%K%%%%%j%Jk%JJ%kj%KJjj%J%%
-2441a%%jj%JJk%j%%KJj%j%KJJ%%j%jJJjjj%%jJ%%K%%%%%%jk%K%j%%JjjJJ%jj%J%kjJKJj%
-2371b%%K%%j%J%%%%j%K%kj%jjJ%%%J%%%%%JJ%%%%%%%kkjJKJjkkJJKK%%j%%jjj%JJJ%jj%%
-2301c%%%%J%JJk%KJjjj%JkjJ%%J%JJjkj%JJ%%%jjJ%%JJ%Jjjjj%%jkJKKJ%jj%%%JJJ%jjj%
-2231c%L%j%J%kjj%jkKKJJJ%jjJ%k%K%k%KJj%%%%kkj%KJJJjk%JKJ%kk%LKJjkjj%%%jj%JJJ
-2161bkkJKL%jjj%J%%j%j%%K%Jj%J%kj%JLjlj%JJ%kJJ%JJJ%j%%k%%JJjj%%jJ%J%%j%j%jJ%
-2091djKLJjkjjJ%JJjjjJJJj%%jjJJ%jj%KK%J%jlkJK%j%%%jKK%%%%kkjJLJjjJ%JjjJJ%%k%
-2021b%%%K%kj%j%JLKjjjlJJ%jjJJ%J%jj%%%k%j%JKJ%kKJ%j%J%%kkjKKJjJ%jjJjkJJJj%Jj
-1951cjJKJ%%j%Jjk%LJjjk%JjJ%j%Jj%%jj%%%JJJJ%%%Jj%%jj%JJjj%J%K%%jj%jkJJ%j%JJj
-1881cjJL%%mlJMJjkJ%j%JjJ%%J%%j%%Jjj%JJ%%K%jjjk%JK%%j%JjljKLJj%%jj%KJ%%%j%kj
-1811e%JJjJJ%%j%%K%k%JJjJ%jjJK%jkl%KJ%%%%jj%KKj%JjkJJJ%%klJK%J%J%ljJLJ%%l%JJ
-1741a%jkjJK%jJJ%j%JJjkj%J%JKJ%j%jJjjjjJJ%%KJjl%J%jj%LJjk%%j%JJJjkjJ%JKJ%kkJ
-1671c%Jj%%JK%jjJ%j%KjjkjKK%jj%%%%jJJjkJL%kkjKJ%jJ%llKNKjj%%jkjKJj%JJjkj%%%%
-1601fKKJjJjk%JJJ%j%jkkKKKJ%kjJ%jj%LJ%%j%%kJJjj%%%kj%%%K%jJJ%jjj%JJKj%JjkJJ%
-1531c%%%j%KJ%jkj%JKJ%klJJ%%jkJLKjkjJK%j%J%J%%%kjJJj%%%%%JK%k%j%K%jk%%%%%%%J
-1461c%JjjJjJJJ%%%%kjjjjKL%%%jJJjjjKJjjJjkJ%J%jjkJKJKjjjj%J%%J%J%j%J%j%jjKJ%
-1391bj%JJjjjJ%%j%%jJK%jkj%%K%jKK%%kjKJk%JJj%%j%%j%%%jjjML%kljJKJ%%%Jjk%jjJJ
-1321dJ%j%JJ%%JJ%%j%kkjKjjKJ%JjkJKJjj%%jjkJKJKJj%jj%JjjJ%%%jkKK%jk%JJ%j%Kj%J
-1251bJj%%%jjjj%K%JJk%K%jkJJ%K%J%kjJjjJ%J%J%%%%%kk%%%J%%JKjl%K%jJJ%jJ%j%KjkJ
-1181cJJ%kjJJ%lj%K%J%%%%Jjj%Jjj%%KJkjLKjkj%jJj%j%%%JKJJJjj%ljKJjJ%%j%%%J%jj%
-1111eLK%kj%%%%JK%lk%%J%J%%jkjJJJ%J%%kk%LJnj6k2KK1J3NJ%J%%jj%L%kjJK%kk%KJj%j
-1045ekj%K%jj%LKJj%JkkJJJJJjkk%%%%%%%K%%jj%%%KKJ%%jj%JjjJJ%%JJjkkj%%jKJJ%jkJ
-975eJJ%jJJk%J%kkmopkpnMOKQPMJj%JJ%%J%k%%%JJjjjJ%jJK%J%JJ%%lj%JKJjkjjJ%jJK%j
-904d%J%%JJJlkJJ%%%%j%j%%Jj%JJ%%kj%%j%KLJ%jj%j%jjMK%jkjjjmrlNklQPJ%j%%JKJjk%
-833f%%j%knj3j8lJ0NPJ3Ojj%jljJJJJKjqrlKK%LPQKJ%j%%%JJ%jl%J%%JjkjJJjjJ%KJjkKK
-766dJkk%JJ%JJ%kj%KJ%%jjKJkjJJjk%LK%lkJJkl%J%KK%%Jkk%%%JK%J%J%%jj%jJ%jKK%kmk
-695ikJML%klrj1%kLJ3QLJkj%%k%%jkkj%jmkl%LKMNLLJ%%jjj%jJ%%%%KJk%LjljJJ%%%kk%%
-626h%%J%JJJJ%jJJjJjljjKJj%JJJJ%%j%%JJjmkKJJ%%%%K%lJJkj%%jJ%jJJJJ%%%%jjj%JJk
-555f%JK%%%jjj%jkjj%JMKj%%J%%j%j%KK%jknpl%LONKjj%jJKJjk%KKj%jkj%jlrj2pnLJ3J0
-487a8NJKJJjnommJMMNOJk%K%%%KJ%j%j%KJJkj%jKMjjJJjjk%jjkJ%%JKJ%Kjkj%%j%JJj%%J
-417d%kjkjJ%jj%jJ%LKJJJklJK%kllj0m9q5MQ2M7J1LJjpqjj0pJ4Nj0jROOPKJ%J%%%%jk%KJ
-355c%jj%KJJ%j%kljj%kj8l7j3L2K6OLKJ%J%jorj1ojLMNQPOLK%k%JkjJJ%jjJJ%jJKK%jj0m6
-291e9o1J4N6K8OjjMLlnoonlJPOMLJjlk3j04j69k2J47J03K6NJ%LPROOJpl6o5oO5M5J2Kkm%
-241b1L%kJMLKLjkjJJJjkj1k1j7lPJ0Rqo3r0K3R1M7J3Jj%LKJKjlknj2j5j3rLJ1NMORRPNLJ
-185a3KKkkjKK%jkJKjlmqj1moj2%J8J5NJ%jjjKKnqMJ0OK%J%JjmljKJJ%jjnmkLMKkj4m4o0k4
-123a61L0N9L7J3LJjlmk%%kjLNMK%kklmk%lnJQPKjjKLLJjj3m4o1k4L1O2L7J2K%JJKKJjjjK
-66fkkJ%jJJJJ%%j%%%KJkk%%JKL%kjKJj%%kjJ%j%%jJK%jkJKK%kJKkkjJJJK%lj%Jjj%KJjj%
5ekkqk9m6k2J9M3K9J0KjKL%%%Jjjk%%JK%jJLJ%%jk%J%K%jJJKjl%%%K%kjJ%%jjJJ%%%Kjjj%
72eJJJj%k%J%j%JJ%%%%jkJKK%jjk%JjjJK%k%J%%JjJK%JjkjJJ%jlk%JK%%JJ%j%jjJJ%jjJJJ
145c%jkJKjkJKJJ%jk%%%%%JJjj%kk%%%LKj%KjjjJ%%J%jjjKJ%%K%kl%KL%kkJK%jJ%j%%jj%%
217ejJLJjk%Jjk%KJ%k%%JJjjk%LKj%%J%j%%%%jlkKLLJkjJK%%jjjj%jjjJKLJjkjJJjjJJ%%j
289cj%%j%JJ%jKJk%J%jJ%kjJJj%KKjj%k%JK%kj%J%%j%J%%jjJJKjjjJ%%J%%%%j%jj%JJJ%jj
361d%%JKJjl%K%ljKKjk%JJjk%KJJJkJJ%jj%%Jkjj%%%JL%jjJKJ%kjjjjjJ%JL%kjJ%jJKjjJJ
433b%jJJjjjJ%%%%%%jjj%KJJjjjj%%KKK%jk%j%J%jJJ%j%%%j%%j%%%J%jJK%kJJJ%%%kkJJ%%
505cJ%jjj%J%%%J%JJJ%jk%jjJKJJkj%JJ%jjJ%%%jjJK%jj%J%J%jjj%%JJj%JJ%jjJ%jk%LJj%
577bJ%jk%K%%%%jj%J%kkJJK%%%jJJJJ%jkj%K%%%KK%kjjkjj%JLK%%jk%%jkJJJJ%jjk%JJJJ%
649bJ%k%K%jkj%%K%%J%jjjJJj%KK%kl%%JJj%JJ%%%%%%jJ%%jkjK%%J%j%Jj%K%j%%%%JJkkk%
721gKKJ%%%jjJKjj%JK%jjk%KKjkjJ%%%%jjJJj%KJJjkJ%J%%%jk%Jjj%KJJ%J%jkkkJLK%j%JJ
793@%%%%j%jkLJjmkJLK%%%kkKK%%%kjjkJKJ%%KJkj%JJJkJJjkjK%%J%jj%%%%JJjjJ%Jj%jJ%
865b%%JJ%%jjj%KJjj%J%%%%%J%%jjjJJ%j%j%%%%JJ%kJK%%kj%J%JJ%%%%%%%jjJj%jJJj%jJK
937@%kjJJJjkJJjk%%JJJ%jjJJj%j%%%J%%%jj%%j%KJkjLKjj%K%%%%%%jjJJ%k%%%%J%%j%J%j
1009bjJ%K%j%j%j%%J%%%JJj%%Jjjj%%j%JKJ%%%%%%kj%kJLKjj%%jj%JK%%%jj%%%jJKJj%%%j
1080a%J%%%jj%%jJJ%jK%%jJ%%Jj%%kj%J%K%jj%K%%jjjJJjjjJ%J%%j%JJJ%%jjj%JJjj%J%JJ
1151@%jkJJkjJ%%%%%j%KJ%%kjkJLJ%%jj%%%JJ%%J%kjjKKjj%J%JJ%j%jJ%%%JJk%%%%%%%jk%
1222cKJ%jjjKJ%j%
1233a
##PAGE=	F1=9612.4274977564091387
##FIRST=	12655.339635440002894,	12655.339635440002894,	-0.0045531229116022586823
##DATATABLE=	(F2++(Y..Y)), PROFILE
-2861@%%%%%%kkJLJ%j%%%Jj%%JKJ%%jjk%%%%J%%%%jjJJ%%j%%%Jj%jJ%%jJ%%J%%jlj%KKJ%j
-2791@%%%jkKJKjjj%jJJ%%%jj%JJJj%jJ%Jj%%Kjjkk%JKJkKKJjkjjk%LJ%%jkjJ%JK%jkJKKj
-2721Aj%%%%%%%%jjKJ%jjjJJ%%%j%J%%J%kjj%JJJ%%jk%JjJK%%%%k%J%%J%%%kJ%JJ%%jjJ%j
-2651aJ%JJJ%kj%%%jJJ%jJ%%j%%J%j%%Kjjj%kjJJK%jJKJkj%j%%%J%%%%jJJjjJ%%jJJJjjJj
-2581@%%kjJJ%%J%%%%%j%JjjJJ%%jjKJ%j%%L%lkJJ%%j%JJjkkjKJK%jj%JJjj%J%J%jkJJJ%%
-2511@jj%J%J%%k%K%%%jJ%%%%%%jJJ%j%jjKJjjj%%JJj%J%jjJJ%%%%%%jjJJJ%jjJJ%%jjjJJ
-2441@j%%%%j%j%JJ%%%j%JJJj%%%J%j%%%j%Jj%%J%J%%%%%j%kJJ%j%%%j%K%%%%kJkk%LK%%%
-2371@%%%%J%%%%Jjjj%JJj%%jJ%j%%%%%J%JJ%k%kjKJJ%jkjKJ%j%J%%JK%jJJkkkjJ%%J%jJJ
-2301@%%%%%%JjjJJ%jjj%K%%%jjJJ%%jljJJJ%K%%%%%%%%%%%jJ%%%jjjJJJ%k%K%%j%J%%j%%
-2231a%J%%kJJjjj%%JJKj%%%J%%j%J%jjJJjjJ%%%%%%j%J%%j%%%%J%%%j%J%%kjkJK%jJJ%%J
-2161@j%%J%%j%%%J%%%J%j%%%jJ%J%j%%JJ%kjj%Jj%JJj%J%%%%%%%%jkjJJJJJ%jjjJJ%%jJ%
-2091@%jJJ%kj%%JJ%JjjJ%%jJ%%jjJ%jjJK%JJJjkjJJ%%%J%kj%%J%%%kjJKJj%%%%%%%%%kj%
-2021cKJj%J%%%%%%J%j%%%%JjkjKJ%%%%jj%K%%%j%JJjjJ%j%J%%k%%JJ%%jJJ%j%%%%%%%%Jj
-1951@%%J%%j%%%%%KJkjjjJJ%%%JJjj%%jj%%jJK%J%%%j%JK%lk%%%jJK%%J%Jjjk%%K%%%jJ%
-1881@jjJJ%jljKL%j%%kj%KL%%%jk%JJ%jjjKJj%JjJKJkk%JJj%j%kkKLJ%%%jjjJJK%jj%%%j
-1811a%%J%%JJ%k%jJ%k%K%%j%J%%jjJ%j%J%%J%%%%%KJjk%%%JKj%jkjJJ%jJJjm%KKKJ%lj%J
-1741@%%%%%J%j%KJj%jj%%j%K%%%J%jj%%J%j%%%jJKjjjJ%%%%JJ%k%%%k%J%%jj%%KJ%%%%%%
-1671@%Jj%%%%j%JJjj%KJjjjJ%%%%%%%%%KJjk%%%kkjKK%%%JkkJLK%%%jjkjKJ%k%K%%jjjJK
-1601@JjjJ%jk%KJ%%J%jkkJLKKkk%%jk%JJJJJjj%%J%jj%J%jj%JJ%%jJJJjj%%%j%j%K%%%%%
-1531@%j%%%JJj%kjjKK%%%%%%j%j%KJ%j%%JJJjj%%%%%Jjjk%jKJjJ%%%%jJ%%%J%jk%J%%jJJ
-1461@%%%j%j%JJ%%%Jj%kjKJKJ%jk%jJj%J%%JJjjkj%J%%JJ%%%jJKj%%j%%jJ%%JJjjj%%J%%
-1391@%%%J%j%%Jj%%%k%K%%%%J%jjkKJ%%jjJJ%%%%%%%%%%j%J%%kjKJJjj%%J%%%%%%j%kJK%
-1321@%%j%%%%J%%JJJjkjk%klLLJJ%%J%j%%%%kkjJKKJJJ%kkj%%JJ%JJk%%%%j%%%%J%%J%j%
-1251@%J%%%jjj%%%%%%jJK%kJ%JJJjj%%%%%KJkj%%JJ%j%j%jkjJ%%LKjjjJ%%JJk%j%jjJ%JJ
-1181@%%%Jj%jjjjJJJJ%%%%%%j%JKjkkK%j%KJ%%jjk%JJ%J%%j%%JJ%jkjj%JLJ%jk%K%J%kk%
-1111cLKJjk%%%jJJJkkjJK%%%Jj%kJjjJ%JJkk%J%ok3l4KL3K3QKjj%JJkj%%kjJKJ%%%%jJ%k
-1045bkkjJJj%JLJ%%%Jjj%%%JJ%%kkJJ%j%j%%JJJj%JJ%%JJ%k%%jj%KJ%jJ%jjk%%J%J%jj%%
-975cJJJ%%%jjJjjjkmnlooLNKPOLKJ%JkjKJjk%%jJJJ%%%kjJJJJ%%J%%jjjJJ%%%j%J%j%J%j
-904ajJJ%jKJkjjjJK%%%jkJKJ%%JjjjjjJJ%J%%%jJ%%j%%%KJk%%k%%pj4nOolJ4J3Lj%%jJKJ
-836Ajjjj%kmlpj9k0MJ6OQJ4O%jJjk%J%%%%jqqlJJ%JQJ0L%jJJjJJ%jj%J%jj%jjJ%j%%JJKJ
-770@jjjJJkkjLKJJ%%kk%KJ%%%%%%jjJ%%jK%%k%%%Jjk%JJJJ%j%%jjjJKJJJj%%j%kkj%JKJJ
-699@%jlj%KKjj%kj5j8jkMJ9J2MKjmk%JJJJ%lmkmolnjNNQOKLK%%jjjJJ%kJj%KJ%%jljJJLK
-632B%knlJKJ%%JJj%JJjJK%%jkjj%KJJ%%%j%%%%%JJjk%J%jK%%%Jjjj%%JJjj%%%%%JJjj%J%
-561ajj%L%k%KJj%j%j%%jlk%%KKJ%JK%jjJ%j%%%J%krj2mJMJ0RLJj%j%K%jk%KJ%%%j%jklop
-492b0nnKJ1RK%%J%koqpmKNOOOL%%%J%JjJ%JJjj%JJ%%%kJK%jJJkjj%jjl%JKKK%jJ%jj%%J%
-423a%%jk%K%jj%%K%jjJ%%J%J%j%kl%K%kjjkk7m9KM9K6OK%mj1j3lj5j0K1Pj3LJ4NOQNJ%J%
-363@%j%kk%LJ%jK%%%%JJjkk%%lok7o3k7N2M6J3OMK%%K%nqqnjLLKNONLJ%j%Jj%JjjKJ%Jjk
-298d%KJjlj5o2p9K4Q0L7RKJKJlnorj1j0jJ0QNLLK%j4o3r7qQ8O0J5%npnMJ2QON%k1o1j8O1
-247e9M3RJkmk%%%%%LNMjlj%J%J%nj2j0lKMKj9r2j26K8J25O4J9M%KMMM%jkjlj0j6k0j7lOL
-193g4MQJ1J1J1ROJMNJk%J%kjk%%jnpj1j2jJoMJ5J2NKJ%l%Kjj3j7NJ7RLJ%JJJ%j%Jjjjkln
-133a9pmKMMJrl3m4j6K5M6K8QJjkoolklnmKRQOMKJmk%jmm%NM%k%KLKK%pk9m2j7K2M3K7PKK
-75d%k%%LJjjjljKJ%JKJjJ%j%JjKJjkjj%LKJjjJjjJJjj%%K%j%%J%%%%%%%%%%%k%J%%J%kj%
-3c%JJjJ%%j%klj3m8p1l5L2O9M7J5M%JJJj%KJ%kkJKJjjJJJ%J%jkJK%%%%%J%j%j%J%%%%%%%
61@j%J%j%J%%j%%%J%k%%Jj%JJJj%JjkjKJ%%%jjJJ%%%%%jj%JJ%j%JJj%jJ%%Kjlk%KKjjkJJ%
134bJjk%KJ%%%%%%jJJ%jJ%%%J%jjjj%%%KKjkjjjK%JJ%jJJjjJJjj%J%%JJJjjJ%jk%JJ%jj%%
206bK%%%%%J%jkk%KJJ%jjJJ%jjJ%j%JJj%%%%J%%%%jjJJ%JKjkkJJMjlj%JJ%j%jj%k%JJJJK%
278B%%%j%j%%%%j%jj%KJ%%%J%j%%jjJ%jK%%%%Jj%j%k%Ljk%J%K%%j%J%%%jjJJ%%%%%JJ%Jkj
350@%j%JkjJJJ%kJJ%JJjjjJjkjKKJjj%%jkJKJ%%%%jj%K%j%ljKK%J%%%J%j%%j%J%Jjjj%K%k
422bjJ%%%JJjjJ%%JKjj%%%%jJ%J%j%j%Jjj%JJjjJJ%%J%%jjJ%jj%JJ%%j%Jj%j%jJK%jJJj%%
494@J%jJ%jkJJ%%%%%jjjJK%jjKJj%%%jJ%jJ%%%j%J%%Jjj%%J%%%JK%kjjJ%%kjJJjjJK%%J%%
566Aj%%Jjl%KJ%%%%%kKJ%jJJjjjJ%%l%JK%%j%%J%%%%%kjJKj%JJKjk%jljJKKJJjkjJ%j%JJj
638aj%%%%K%%J%j%%j%J%%k%%JJ%k%KjjjJK%%%%%jj%JJ%%kJ%J%Jjjk%KJ%%jk%JKJj%%%%j%%
710a%J%j%%J%kk%KJJJ%j%jJKjkjJJK%lk%KKJk%j%j%%JJ%%%kJJ%jl%KKKJkjkj%JJ%%%J%J%j
782@%jjjJK%j%JJJJ%jk%jjJJ%lkJL%%J%%kJJ%%%%jjJJJ%j%JJk%jJ%%jJ%%j%J%%JjjjJJ%J%
854Aj%%%j%%J%%J%j%K%k%%jjJJ%%%%j%JJ%j%kjJJJ%%%%%%k%JJJj%j%%j%%J%jjJ%JJ%%%%%j
926aJJ%jJj%j%KK%jjj%Jj%%%%%%%j%J%j%%%J%%j%JJjj%j%JJ%kJJjJJKk%%%%%%%%JjjjJ%%j
998akJJJK%%%jjk%K%%%%%%j%%%J%%%%%%j%JJj%%%kjJK%JJJ%jj%j%kjKJ%%JJj%jjJ%JJk%jk
1070cJK%JJj%JjjJ%%%%j%%%j%J%jJ%%%JJ%jj%%%kJ%J%Jj%%%%%Jj%%JjjJKjkj%jK%%J%%%%%
1141@%%KjjjJK%%JkkJJjjkjJJKjj%%%JJjk%LJJj%j%%%j%J%jJ%%kkJKJ%%%%%Jj%%jJ%%%JJ%
1212Bk%J%Jjj%kJJJj%jJ%JJjj
1233@
##PAGE=	F1=9541.6620992056268733
##FIRST=	12655.339635440002894,	12655.339635440002894,	0.025377046316862106323
##DATATABLE=	(F2++(Y..Y)), PROFILE
-2861aJ%Jjjj%JJJ%j%%%%%jJ%%%%%J%jjk%JJKKjjjjjJJJj%%%JJjjjJ%kj%J%J%jjjKj%LJ%%
-2791Ajj%%J%%JJk%%kjKJ%jk%%LJ%j%jJJ%j%%Jjjk%jJKJkjKJ%kjj%JKJ%%jl%J%%KJ%j%%Jj
-2721a%%%J%%%JJJ%jjj%jj%KJj%k%K%%%K%kjjJJJj%kkJKj%K%%jkk%LJJ%%j%%%%J%%%ljJjJ
-2651cKJ%Jj%%j%jjJK%%%%%%%%%%%jjJJ%jJjkk%JJ%jKKJj%j%%%J%%%j%jKJj%%%%%%J%j%J%
-2581Ajjk%J%j%K%JJj%jjJJjJ%%jjjKJ%j%JL%lj%J%jjKJjjjk%%JLJjk%JJ%%%%%%J%jj%j%%
-2511b%k%J%KJ%%j%jkKK%jj%J%%%J%%%%%k%K%k%%j%%%Jj%jjLK%%%%jjk%KK%%%%%%J%jjkj%
-2441d%J%%%%kjJJJJJ%jJJ%%jj%JJ%%jJ%%%%%%k%KJ%%%j%%jjJJ%j%%j%%Jj%K%j%jjKJJjj%
-2371a%%jj%%JK%%%kjjKJJ%j%J%%kjjJJKjjJJ%kkJJ%JJkk%L%jJJ%%%%KJk%jjj%%J%k%JJJ%
-2301@jjJJJJ%k%%jj%%j%JKJ%jkJ%j%%jjJJ%%KJj%%j%%J%%jjjL%%%jk%J%%jJK%jj%%%j%%K
-2231ajjjJJ%J%%j%%JJ%%%%J%j%jJ%J%j%kk%JJ%%JJ%jjJJ%%j%Jj%J%%%kl%J%kjKL%jJJ%jJ
-2161aJ%j%%j%%J%J%jJJ%jjJ%j%J%J%%j%Jj%jj%J%%JkjKJ%%%jJ%%jl%J%%jJKJ%kjJK%%jJJ
-2091Ajkkj%jJJKK%%%%kJJjj%JJ%kJ%%J%JJ%jj%%%JJjk%JJj%%%%%%jk%KJjjj%J%j%%%J%jj
-2021dJK%kJJjj%J%%jJ%JJ%%kk%JJKjjj%J%J%jJ%JJJj%jk%J%%klJMJJ%jlJKLjkk%J%%%%jK
-1951@J%j%%jj%%%K%%jj%jJJ%JJ%j%jjjJ%%j%K%%J%%%k%K%%jjJJjjjJjJJJ%jkjJ%KJJjj%J
-1881@klJJK%jk%KJjjJJkkJLJ%Jjjk%KJjjj%KJjkj%MJjk%KJJjjkk%LJ%%jJ%jj%%JJjj%%J%
-1811ajjK%J%%%jkJ%%jKJ%klJKJjjjJJ%%JJ%%%%%%%%%jj%%JJJj%%jJ%%jJ%jljJJKJ%%%j%j
-1741b%JJjjJ%JJJj%%%jk%%JJ%%%%jjj%KJ%%Jj%jJ%%k%JJ%%%%%%%j%%j%%kk%KK%KJjk%JJ%
-1671@%%Jj%j%l%JJjj%MJjj%jj%J%JJjjJJJ%%j%kjj%%JjjJK%k%K%%JJj%J%%%jl%KJJjjjJJ
-1601aJjj%Jjj%K%j%K%jk%JJJ%%%%%jl%J%%JK%jjJJ%k%%%%J%j%JjjJK%J%j%%%%%jj%%J%%J
-1531@%jj%jK%%Jkjj%JJJjK%%%J%j%%kjJJJ%%%%%%%jJJ%jmlKL%%K%%jk%K%J%Jjkk%JJ%j%J
-1461bJ%jjkJJjJJ%JJk%%K%%%%%%%%jkJJJ%%J%j%jkjKj%LKklk%LK%%Jj%jk%KJ%%%jk%JJJ%
-1391@jj%%%jkKK%jJ%jjJ%%JJLjkkJ%jkj%LKjj%%%jJJ%j%%JJjkk%KJ%%Jjj%%%JJ%kJKk%JJ
-1321@%kkjJJJJjjJJ%%%j%J%lJJjJ%JJJ%Jjj%jk%JJJ%KKjkjjj%J%JJ%kk%%Jjj%JJJJj%JJj
-1251@jJ%%%%kjJK%j%kk%JJj%JJK%jljJJKJJ%jjjj%JJ%J%%%kk%J%%JJj%J%j%J%JkjJjjJ%%
-1181cJ%J%kk%%%J%%%JJJJjjj%%JK%j%%%j%%JJJ%klJJ%%JJ%kjK%jJJmkJ%JLKJjk%%%%Jjj%
-1111b%JJjj%K%k%JJjk%J%jjKK%kk%%%JJJJjk%jjmj7k9lK7J9QLJkjK%jkJjjj%KKK%%jkJjj
-1045dj%j%%%JKKjjjKJjk%J%J%J%klKL%kjk%%JJ%J%JJJkj%JJjkj%JJKJj%j%J%k%J%jj%%JJ
-975b%j%Jj%%K%%jkknojmnMLJQOJJJJ%k%J%kj%j%KJ%JJ%kjJjJ%%j%J%%jJJ%%J%Jjjjj%K%k
-904djJK%jK%j%j%J%kJK%j%JJ%%%%jk%j%KJJ%jjjJK%%kk%K%jJJ%Jjnj1nLnkJ0RMJjjjKK%k
-835c%%Jjklmpj7k1jJ3NRJ8Qj%Jj%J%%%%%krrl%j%LQJ0L%%KJ%jjJJ%jKJkkkjJ%j%%JKKK%%
-769@jlj%%j%JKL%%jkkJJK%%J%%%jj%%%%%%kk%KJJjkjKK%JjkJK%kjKJ%JJj%kj%jk%JJJ%%%
-698c%K%jK%ljJjj0j2%kLJ3OJJJkljJLJJJjlkmolmjMNQMJJJjjj%jJL%jjj%K%JJjljj%LL%k
-630cllKKL%j%Kkm%K%%K%jJ%j%%JJ%%Jj%%%k%JJJjjJK%jJ%%%%JjkkjJJ%%kjJK%J%J%J%%kj
-559cjJ%j%J%J%jJ%%jjjj%J%%%%KJjj%Jjj%%%J%kpj0lKNPNK%%%J%%%J%%%%JJJjk%lprj0qo
-490d6NJ5J3NK%J%koqonKOOMLLK%kJL%j%KKJkkjJJJK%%jj%JJ%jjjj%%jj%KJJJjJjjkJJJ%k
-422d%Jk%K%jjkjK%l%LKJJ%Jj%kkkJJjlnkqn2q9QR0M8J2LJlppkj2rJ3Lj4kJ1OQRMLKjkjJ%
-360dj%jJJJJ%jjJJJ%kkKKjmmj3l3j6K6K4PKLJ%%JjmpqmkNOMOML%%jjJJ%%%l%MMJ%%k%K%j
-294alj8p1r1K4R0M3RKJMKjmmmmmJNMj%%%ok7j10j74j4J61J11L1PJJJMRPOJ0J7J5m1m6L2K4
-246bkmljkJJ%%JKMK%mkj%JJlj0j9j4kQJ3Rpm8o7J8O7L5P%KLKJ%jjj%jpj1j2q%KjLOPOPPL
-186a5JKL%jJJJj%j%%kkoj1j3oj0j8KK5J9RMJJjJNKorLRMjkjjJKjj%Jj%Kjjjmm%KJkj7n7p8
-124a72l0M0P7M7J5MJ%%jjjjmnjLKMK%jmnJKjjMNLjkjLMK%lj5n3p6l1L9P7M9J3LKJ%k%KL%
-68djjkkKLJ%%jjJ%JJJ%%j%jj%JJJ%jjJ%jJJjj%JJJj%%%%jj%jjJKJ%%jj%JJ%%%jljKJj%K%
3cKjjkok1l4j8J4L2K2OKJJJ%j%KJ%kjKKj%%KJjjJJkkJJ%%j%%K%%jJ%J%j%%jjj%JJ%k%KK%j
71a%Jj%%kjJKj%%J%%%Jk%JJ%jjj%J%JJ%%%kj%%%JJjjJJj%%j%JK%kj%JJlk%J%JJJjjKJ%jkj
144eKJ%%JjjJ%%Kjjkjj%J%KKJjkjJjJ%JJ%J%lkJJJjj%JJ%JJJ%jk%jk%J%JJ%l%JJ%JK%%%j%
216ajj%jJJ%%JJ%%k%%%j%JJ%j%Jk%%J%j%J%JKJk%jjJJ%jjJ%%jkjKJjj%J%%%KJ%%jj%%%JJj
288aj%kj%MJ%%%%%k%%%%%jJKj%J%%%jjkkJKjl%KKJ%J%J%%%j%kjJKJJ%j%%JJkjj%Jjk%KJjj
360cjJKJ%%%jjJjkjKKJjj%j%%K%%J%%%kjKJk%jj%JJJ%%%%%J%jkkKJJ%%%j%Jj%Jjjj%K%%%%
432bk%KK%j%jj%%KJ%Jj%jJ%kl%JK%%K%%%jJJkk%JkjJKK%j%J%%%jkjJJ%jjJJJJ%%%K%jk%%j
504b%K%%%%jjK%jk%%%j%KJJkjJK%jjJJ%%%%kJJ%%j%JJjjjk%L%lkJK%j%KJJ%%j%J%%jj%%JJ
576@%%%%j%j%%K%%jj%K%%j%J%jljjJKK%J%%k%%j%J%jJK%ljJJJJ%JjljK%%%JJjk%%%JK%jjJ
648a%jjj%%J%%jJJ%jjJJKjkjJJ%%%jjJK%%%jkJJ%JJ%jkj%KK%jkJJJ%Jj%%%jjJ%%j%jJ%j%%
720cJ%%KJ%j%%%%kjJ%%JJkkj%JKJj%J%%jJJ%jkkJJJjl%LLJJkjk%%L%%kj%KJj%%j%kjJKJJ%
792@Jj%Jjklj%%KJjJK%jJJ%j%JJj%%%j%J%%%j%j%j%jJ%%J%%k%JKJ%%kl%KLJJjkjK%lkJJJJ
864aJ%%%JjjjjKJ%jj%%j%L%%%jkkKKJ%jjJJjj%%KJjjj%%j%%Jj%kjJ%JL%%%JjjJJ%%Jj%jJ%
936@JjJJkj%%%%j%%J%%%Jk%JkjKK%jJJjj%%j%JJ%jj%JJK%jj%jjjJ%%JJjkj%K%kJKJ%%%%%k
1008bkJK%jjj%JKJ%%jJ%%jj%jJJJjJ%%%kj%JK%%Jj%%%jj%%%J%%%jJJ%%%%J%jjkJK%%%%%%j
1079a%J%%%%%%%%%%%%jJjjJKLjmlJK%%%%JjJj%jj%KJ%%j%Jj%J%l%KJ%%kJJ%%jj%K%%jjKJj
1150@J%jkJKJkk%%%JkjK%%J%%jKJJj%%Jjj%%%%%j%%%j%%%J%J%%%%%%%%%%kkKJJ%%%%%%%%%
1221@%%%%%%%%%%%%
1233@
##PAGE=	F1=9470.8967006548464269
##FIRST=	12655.339635440002894,	12655.339635440002894,	0.00056539668003097176552
##DATATABLE=	(F2++(Y..Y)), PROFILE
-2861aJ%%%%jJ%%%%%%%%%%ljKKJ%j%j%jjJJJJJ%k%kjJJJJj%%%%J%%%jk%%%%j%%%JJJjJ%%j
-2791ajjJK%%%%Jj%%%%%j%%%j%KK%kkj%LJJjj%%j%%j%K%jk%JK%%k%%JJ%jk%%JJ%%J%%%jJ%
-2721@%%%%%%Kjj%KjjjJ%%JJ%jjjjK%j%J%jjJJ%%%%jjJJjkJK%%jk%%LKJl%J%j%%j%jj%J%%
-2651bJ%j%j%JJjj%KJj%%j%J%JJjjl%K%kJKj%%Jjk%%JL%j%jJ%J%%%kj%%JK%jj%J%k%JJJ%%
-2581@%jj%%%J%%jJ%J%%%%%%jk%JJj%JJ%%%%jjJJjkjJJJJjjJJ%k%K%kj%JK%%%%%JJjj%%jj
-2511b%%%J%J%%%jjllLM%jjKK%j%%%jJKklk%LK%%%kk%J%%J%JJJ%j%j%%J%%j%%j%JJ%kj%%%
-2441cKJ%j%j%%jJ%%J%%%j%JJ%%%%%%%%%%jj%%J%%%%%J%%%%jj%%J%%%JjkjJJK%%jjKJJkj%
-2371aJ%%jkjJKJ%%%k%%%K%jj%J%%%j%JJ%k%%Jj%j%j%Jj%KKjj%K%%%%%%%%kjKJ%%%jjj%K%
-2301ajjJJJ%%%jjj%L%jkJKJ%jk%J%%%%%j%%%KJ%%jjjJJ%%jj%Jj%%%J%J%%%J%kjjJjkJJJ%
-2231b%jjJKJjj%J%jj%JK%%%jk%Kj%JJ%jkjJJ%jJJJj%%%j%%jKJ%Jj%%%jkjK%l%%J%JL%jlJ
-2161cL%%%%%%%%j%%jj%JJJ%%l%JJJJ%j%%%%%jk%%%%%%K%jJjkJKjj%KJjlkJJJJ%%j%%JJJ%
-2091@jljj%KKjJJj%J%%%j%JJ%%jJ%%%%%%%Jj%kJJ%%j%%%jjKJK%jj%kjJJ%j%%%kjK%jKJ%%
-2021a%JjjJJjk%%%%jJJJJ%jkkjJKK%k%JKj%%j%JJ%%%%j%J%%jljJLJ%%%j%JJjkjj%%JJ%JJ
-1951@Jj%%%jk%%JJk%KjlJKK%%%%j%%kjJJ%j%J%J%J%j%J%%%kkJJJj%JjjJJ%jlj%KKK%jkJ%
-1881bk%JJ%J%%%J%jjJJjk%JKJ%j%j%J%%%ljKK%k%JJ%jjjJK%%%jl%LK%jjkjKJkj%JJJjjjJ
-1811cJ%%%%J%%j%%j%JK%jkjJ%JJjj%J%JJJj%%JjkjJJkjJ%%JJJ%jJJ%j%%%kk%J%JJjjJjJJ
-1741a%%%jj%jJKJj%J%j%%%jJJ%%%kj%KJ%%J%j%%JjjkJK%%%k%J%%%%jJJ%kj%%KJjJJ%j%%k
-1671bjJK%%jjj%%%jjKKJ%l%J%%JJ%JjkkJJJJJj%%kjJj%jKJj%K%ljK%jKJ%%k%%%%%J%j%j%
-1601c%JJJ%%%%jjj%KJ%jJ%%k%KJj%%jk%J%jj%JJJJ%jjJJ%jj%%%%%K%jJ%kkJJK%%%%jj%JJ
-1531@%%jjjJJj%%j%j%J%%K%kKKJkjjj%KjjjK%JJ%j%J%%%lkJLjjJJ%j%j%JJJ%%ljJJJ%kj%
-1461dJJ%kk%K%JKJj%jJJ%jjJJj%J%%jjJJ%%%%J%j%%%lkMJ%ljJJ%%%%%j%%JK%jjJ%ljK%JK
-1391@jj%jjjJJJj%KJjj%JJ%%K%kj%%%kj%KKkjJ%kj%KK%%jjJJ%ljKJjJJ%%j%%JJjkJJjjjJ
-1321cJ%jJJJ%j%%J%kk%%%%%%J%J%kJKJKKjkj%kjKJkJJJjjJ%%%j%%Jjjj%%J%jkKL%jj%KJj
-1251@kjj%%JJ%JJ%%jJkkKJjj%J%J%kjJKJ%%%%%jl%J%%JJJ%k%j%%%%Jj%%j%KJJ%%jj%%Jjk
-1181d%JJjkjJK%JJjkJJJJjj%j%%KJ%jJ%%k%JJJjj%J%%jjj%%j%K%JJjlJJ%J%JJj%jk%%J%J
-1111ajjJkjJMKkkj%J%%%%jjKK%kk%J%J%jjJ%jkj%j1k4nK1J7MK%%%J%jJ%kkjJJKL%jjJJ%m
-1045djJJjjj%LJJ%jJJkkJJJJ%%kljKJ%jkj%J%jJKKJJ%%kkJKjkjKK%%j%%%JJkj%J%jj%%%K
-975bJkl%J%JLJ%jklrrjmnMM%RRLK%j%K%%%j%%kJJ%k%JK%jj%j%j%%JKJjj%%Jj%L%kj%JJ%%
-904bjJ%jj%%%J%K%ljKJJJjj%%KKjkkjj%JKK%kJ%%J%%lkJJ%JJjKJkoj2oKm%J2QLJjj%JJjj
-835ejJ%%%kllj2j5%J0MPJ1M%%%%JjjjJ%JjoplJ%JKNOJ%JLjljJJKjjJK%jk%%kj%JJJKJ%J%
-768@jlj%%%JKK%kj%%%J%%j%%Jj%K%kjJJ%jkjJJJjk%JJJJ%j%J%jjKJ%%%jjjjKJj%J%j%%%%
-697cKJjj%j%%lj4j5jjNJ7QJLK%kk%JJj%jllmnkm%MNOMKJ%J%j%%%J%%%%j%JJJ%%kk%KJkkj
-629gk%%JKK%J%ljJJJJkjJJ%%%%%%JK%%%jj%J%jjJ%J%J%%%%JJjkk%%JJ%jkKK%%J%%%jjj%%
-558c%j%Jj%JKjj%kkjjjJKJJ%%JJ%%%%k%JJJ%jlpj0mKNQNJjjKJJkJJ%%j%JJ%%%%jmoqqnKJ1
-488b2RNJjjJknpomKPPNMKKjk%KjjJJ%%%k%JJJKJ%JJk%%%%jjj%j%jjJJ%K%J%jk%KJkk%K%%
-418cKjkk%%Ljl%LJjjJKJkkkJ%%%%klpl7o2MO3L4PKJkj0j3nj0lJ7Nj0KJ1OMMLLJ%kJJ%kjj
-357g%%KJ%JJjjJKjl%Jklmk4n3k0M4M1J2LL%%Jjknqj0pjMMMPPKKKjJLK%%jkkKLKJkjJJ%%j
-293bj2m3n6J4N4K7O%jLJnppqqnNJ3QKKKJlj7p3j24j9J08P6J7KkmlNJ6J2J0J1J5J6k1l2J1
-247a5J0kkkkj%JlkJMMLJjjjJJJmj1j6j4mNQPj7r0j18L6J25O1J2JKNMKjjjjjmj5k0k1j6LJ1
-194g8OOJ1J1J0RRMK%kk%KK%j%j%j%jkmpmor%J3J0MKkl%JLJqj1PJ5OJk%JJjjk%%%jjlllml
-131b9JOOJql0m3j7K1M0K5QLjklopkJJ%KNNNL%%lmklnojQOJjJMOM%jrl1m5j8K4M5K7QJ%J%
-73h%jKKKjj%%%KJjk%%%j%KJ%%jj%k%KKJjjjJJ%JJjj%j%KK%%jj%j%%%%k%JJJ%jjJJJJkk%J
-1c%kJK%Jjllj2m4o5l0L0O3M0J3LJJJJjJKJjjJK%j%JJ%j%JJkkJJJj%jJ%Jj%%JJ%kjJ%kl%K
63eJk%KLJjj%K%%j%k%J%%jjJJJ%JJ%j%%jk%JJjjj%J%j%%%JJ%%Jjj%%%J%%J%j%JjkkJ%JJKJ
136@%jjj%jkKJJJ%%jl%JKKjjjk%JKJ%j%JjkJJjJJJ%%%kjJ%JJ%%%j%%J%j%jjjJ%jjKKJj%%j
208bjJK%%%jJ%j%%%j%J%%%kKK%jkj%JKkkJJ%k%JKJjkJK%jj%%JJ%j%%%%jkjKJ%%%%%k%MJjj
280ajj%KJ%%jkjJ%%JK%jJ%jk%KJ%j%J%k%K%%%%jlk%LJkkJJJ%%%KJ%jj%jjJKJJ%j%j%J%k%J
352a%kjJJJjjjJKJ%j%%%%j%JJ%%j%%kjJLj%jJJ%%%JjjkjjJ%%J%KJ%k%J%jj%JjjjKJj%%JK%
424@%l%JJ%jjjjLKJj%kj%J%jJK%%jJ%%kjJj%JJJK%kj%%k%J%JJ%%%Jj%%%Jjjj%jJjkJKK%%k
496b%K%%kkJJKJj%%%%%j%%%jjJj%KJJkkJJJjjJJJ%j%jJ%jkjKK%%jJj%J%kk%JK%jj%K%J%j%
568aJ%%%%%%J%jjJ%kjJ%%%%K%jJ%%%%J%klljKLL%jJ%%%jk%JjjKK%%%%%jjJJ%k%J%jJJJkjJ
640aJj%%jjJK%jk%Jj%J%%%J%kjJJ%%%%%%%%Jj%JJjk%j%JJ%J%jJ%j%K%%j%%%%%Jj%%%%jJJ%
712@%%%%jjJ%%%%J%%jJ%k%JJ%%%%%kkj%JKJj%K%kjK%j%kjJJJJ%%J%J%jjjjJK%kkkJLK%jJj
784ajjJJJ%J%jj%J%kjjJ%%%JK%%%%%jjJJ%Jj%j%J%j%%%kjJJJjj%jJJ%Jj%K%%%%kkJKJJjk%
856bK%lk%JJ%JKJJjjkjJJJ%%%%%k%JJjj%jjKK%%%j%Jk%%K%%%j%jJ%%%%jjjJj%KJJ%%%%j%%
928aJ%Jj%%%%j%J%jjJJ%%%k%k%KJ%k%%J%JJ%j%J%%%jj%%%J%%%%JJj%%jjjJJJ%%kkj%JKJ%%
1000a%j%%JJ%jkJJJj%%j%JJKjj%%j%JjJ%%jJ%K%jj%k%J%%J%%%%%%%%%jj%%kJLJ%jJ%j%%%%
1071@Jjk%Jj%jKK%j%%%jJ%%JJ%jj%j%JKjkj%J%%J%%%%%%kk%KJJ%jjJjjJJ%J%Jjjk%LJjkjJ
1142bK%jjKJj%%%j%JKjj%%%jkkKL%jJ%jjJJ%%%KJkk%%J%%%jjjKJjJ%%%%%%Jj%%%%%kkJJJ%
1213ajjJKJj%%%%%%j%J%j%%%
1233a
##PAGE=	F1=9400.1313021040659805
##FIRST=	12655.339635440002894,	12655.339635440002894,	0.0065348702482879161835
##DATATABLE=	(F2++(Y..Y)), PROFILE
-2861@%%%%%%%%%%%%%%%%%kjJKJ%j%%j%%JJ%j%%%%jk%KJJj%%j%JJ%jk%%%%%%JJ%%%%J%jk%
-2791bJjJJ%%%%%JJjJ%kjJ%%jjK%Jjjj%%JKJk%%%%%k%K%%j%%JK%kjjJJJjkJ%%J%J%%jJ%KJ
-2721D%kk%%%%%kjJJJ%%%KJkjj%%%JJ%%j%k%JJ%%%%j%J%%k%KKJjkjjKKJl%LJ%kkj%J%JK%k
-2651Aj%j%%%%%j%JJJjjjJ%J%%%JjjjJ%jJJ%%JK%l%%J%j%%%%%%%%jjJjkJLJ%%j%%kjJKK%j
-2581A%%jj%J%%%j%J%%%Jj%Jjj%J%%jJ%%jJ%k%JJ%kJJ%j%J%%%%%%%%kjKJ%%j%%JJ%%%%%j%
-2511@%%%%%%%j%J%lkJK%%KJJ%kj%J%J%jmlJLL%JKjk%%%j%%jJJ%%%%%JJ%k%%jj%JJJj%J%j
-2441@%%%J%%J%jj%jj%JJ%%%jJ%%%%%%%%%%j%J%%%jjJJJj%%%%%%%%%%KjljLJ%j%kjKJKJjj
-2371AJJJjjj%%%KJ%kjj%JJjj%j%J%%jJ%%%%%%%%jj%%J%jJ%%KJ%jj%%%jJj%JJjj%J%jjj%J
-2301bJJ%jjK%%%jjJK%kjJ%J%JjJJ%jj%%%j%%J%JJ%jj%%%Jj%%%jj%%K%JJ%%Jjkk%J%jJJ%%
-2231@kjJJJ%%k%JJ%kjJK%%j%%%J%%jJ%%%%%%%j%%J%j%Jjk%KJJJ%jj%%%%%J%jj%jJJK%kjJ
-2161@%JK%jjJ%j%JjjkkKKJJkj%J%%%%%J%J%kj%Jj%Jjj%%%J%%JKjj%J%%jkj%JJJ%%%Jj%K%
-2091Bk%j%J%J%j%kJJJ%jk%JJ%%jJK%k%%%jJJ%j%%%%%%%%%kJKJj%%Jjj%%%%%j%%%J%j%JJJ
-2021B%%jj%%%%%%Jj%jJ%J%jkj%KJ%%%J%jj%J%J%J%jj%%%%%J%jj%KLkk%%%J%j%%%j%%JKJJ
-1951Djl%%J%j%%%%%jJ%k%LJjj%%J%%jj%J%jJ%%%%%Jj%%K%%kjj%JJ%KjjJ%%jklJK%JJjjJJ
-1881@jJ%%j%JJj%%%%%Jj%J%JKjkj%j%JJj%k%J%%J%J%j%%%j%J%%j%JL%jjkjJJ%%%%%%%%j%
-1811aJ%%%%%K%k%%%kJJ%j%%J%JKjk%J%JK%jjkKjkjKJjk%K%%J%j%%%JJJj%kjJ%j%%%%%%J%
-1741@jJ%%%%k%JJJ%j%j%K%j%K%k%%%JKjjKKkk%JJ%ljJMJljj%%%%J%j%%%%JjjJJJ%JJj%%k
-1671Aj%%%%%kJJ%%%%%J%%jjJ%JJJjjjjjJJ%%JJjj%%%j%JJjkkLJ%%%%%%K%j%Jk%%%%%%%%%
-1601@%%%%KJ%kj%%%%%L%%jkjjKKj%Jjjj%%jjJJJ%K%k%%KJk%j%J%%%%%%%jjJ%%%%KJkkJJL
-1531Dkj%j%%%jjJJ%%%%%%JjkjKK%%%%%Jjjj%JK%k%JJj%Jk%%%jj%JJJ%j%%Kj%%j%J%Kkj%%
-1461@%%%j%%JJJJ%j%%Jjk%%J%%j%jJJ%%%%JJ%%%%j%%k%%J%jJj%J%jjj%JJ%Jj%jJ%kJJJJ%
-1391Bj%%%jj%J%%%JJjj%JJ%JJJjjkj%%%J%j%jJJkkJK%JJkj%KJk%%%%%%JJJjJ%%jk%%%%j%
-1321aJ%K%JJjl%%J%%j%%%kkJKjK%%%%JJJJ%jlkjKJ%%J%%%j%JJ%jjjjJJJ%%Kkj%Mjkj%J%%
-1251Aj%jjjJK%%%J%%Jk%%%jJ%J%j%%%%JKjjJ%%jj%%%%%%JJj%j%%%%%JjjkKKJjj%%j%JJ%%
-1181Aj%%%%%%jJ%Ljk%JJ%jj%%%%JJjj%J%jjJKJkjJKK%kkkjJ%%J%jJj%J%%%jJJJk%%%j%JJ
-1111Aj%JjjJ%Jj%j%JJjjJKj%Jj%%%j%%jl%LJjl%lk0l8oL5K8Qj%JJJjjK%kjk%J%K%jkKK%k
-1045akJK%Jjj%JK%k%JjjjJKK%kjj%Jjj%Jjj%jjKL%%KJ%l%JJjj%%%%%JjjJ%Jj%J%j%%%jJ%
-975@%ljKK%jJ%%%%jpp%lmLLjNOMLjj%JJK%k%%j%%%k%jKJkjK%%j%%%KJ%j%%%%%J%j%%%J%J
-904BJ%%lkj%JK%Jj%%%jJ%%%%%JLKlkj%%JJ%k%JJ%%jjkJJJj%JjJJkqj4pNm%J4J1L%kJJ%%j
-836a%%J%j%klok1k8%J6PJ0J6QKK%JJjj%%%jmj0j1mJJJLJ1QKKJJj%%%%%l%KJ%%j%JjkjJJJ
-773aK%%%%%jj%J%%jj%%J%J%%jJ%%%%j%J%k%K%J%jj%JK%kj%%JJj%j%J%%%%%%jJ%%jJJ%jkJ
-702a%%%J%%%%%%j%%mj4j6%kNJ7RKKJ%%%J%%%%kllnqmnjONQPKjJLJ%%%jjJ%%%j%J%%%%%j%
-634aJJjkjj%j%JKK%%k%j%KKj%%j%J%%%%JJ%%k%%%%%%jJ%%J%%%%%%K%kj%%%%J%jJJ%jJ%kj
-563aj%%%JJ%%Jj%%%%%%jkjkjJJJKJ%j%K%%%jjK%%%jlqj2n%MJ0RLj%J%%JJ%%J%jjJj%%%%k
-494dprqoLJ2J1NKkkjkpj0qoMRJ0ONKKJjjJJj%J%jj%JJKJjj%JJ%k%%%%%j%jjjjKJj%JJJJ%
-427Bk%%Jj%%%j%%jjKK%kmJK%%%JKJkk%%kkJJklpl5o2MO2L3PKKkrj1lj5qJ6Lj8JJ6PJ0J0L
-367cKJ%%%%jj%%kkKJJK%%%%JJkkj%jlk4n4k3M3L9J2ONJ%%JjklpqjLKJMLJJ%KJJKK%%%jjK
-302@Jj%%%%k%lk0p5r6L2R6M5J2L%KJkmlnrq%PM%KK%lk1q2j23nJ19Q1K0MJK%JNKjmj3n5j05
-249a98j7J02P2K1OLJ%JJkkJKKJJJjkJKJlrj0j1lNRNj4p2r5K5R5M9J1K%KLKJ%%KJmrj1j5j5
-196f2mMKJOQQRRPLKjkJLJ%J%%kjjmoj3j4oqj4OK2J6ROKjJJ%jpj1LJ2NJjLK%kkJLKJjklln
-133a6mmkLLJj3m8o4k3L4O4L9J3MJ%lmommokJNOOMJJjl%JkkjMLklJMMLJkj3m2o1k2L4O2L7
-78a7RKJjJJ%JJ%j%J%%%JjjKJjj%%%%%%%jj%JL%%jj%K%%%JjjkJKMJ%kjjj%%JjkjKJJJjjj%
-7a%JkJJJ%%Kjkj%jjj0l5n6k8K4N2L6J1LJ%JJ%JJ%%%J%%%jJ%%%%%%%%J%%jJ%%j%J%j%K%jj
57@%%%kjJ%jJKJ%j%%JJjj%%%%%%%jJ%%%JJ%%%%%jj%JJkk%K%%%J%Jjj%%%jjJLJkj%%KJjk%%
130@%%%%JKJkk%j%JJ%j%Jj%%j%JKjjJjjJKJlkJJ%%%Jj%%K%jJ%%k%KJJ%kj%J%j%%JjjJ%jj%
202aJJJjj%jJJ%j%KJ%j%%%j%%j%%%KL%kkj%J%jj%J%%jJ%Jj%%%%jjJJJJ%kj%%Jj%J%JJJk%L
274DjjJJ%kjJjJ%k%jkJK%%%J%j%Jj%%%J%j%K%jj%K%j%%%jjJ%%%%%%%%%%Jj%%JJjj%JJJjj%
346A%J%jjJ%jjJJJjjjjJJ%%%K%j%JJJJjlj%jjKKjjj%J%J%j%%kj%j%JKJJJ%jj%Jjj%%%j%K%
418@j%%J%JJjj%%J%j%%%KKjkj%%%%kJ%JK%jjJJjj%%%%%J%jjJJj%%%%Kj%KJjl%%JJj%%%%%j
490@%JKjk%jjK%%k%K%Jj%Jj%%%%jJK%%jjJKJ%kjj%%%%J%J%j%%jjj%JJJj%%J%JJjjj%JJjj%
562@%%LKkkJ%jJ%k%%JjjJJj%%Jj%%KJj%%%%J%jlkj%LKK%jj%%%j%%%%JJJ%%%%%ljjKK%j%%J
634BK%kk%K%%Jjk%JK%kj%%%%%%%%%%Jj%jkJK%J%%%j%J%jjkJJ%J%j%%%J%J%J%k%%%%%Jj%%J
706Aj%%JKj%j%%J%j%J%%%k%%J%jJLJjjJ%kkj%%J%JjJJ%k%%%kJJj%%%%JJJ%%%jj%%J%kjj%J
778bKKjjKJl%%KJJJ%jkkJ%%%jJ%j%%%jJ%%%%JJ%%%k%%%J%jkK%JjJL%lj%JjjJKJjj%%%KkjK
850BJk%jk%JJjj%%%J%KJ%jj%J%jjJKJ%jk%%%%K%jj%%JJ%jJjj%%JJ%%%%jJJj%j%j%J%%%%%J
922B%j%j%JJ%jj%%K%k%%%%%%%K%jj%k%K%%%%jJ%KJjk%jJJ%jjj%%K%%%%J%jjJ%%%K%JJkkjj
994b%%KJ%j%%%JK%jj%%%jJKJkjjJ%%%%j%KJkj%%%JJJJj%%jj%J%JJkjj%%KJ%kj%%j%JJjJ%J
1066Bj%j%J%%kkJJJ%%KJjk%J%%J%%%%Jjjj%%jJJ%j%j%JJJJJjk%j%jjK%%%%%%%J%jK%k%jJK
1137BJ%j%j%Jj%KJjj%jjJKJkk%jJ%%jKL%kkj%%%%JJJJ%l%%%%%%J%j%%%%%%J%j%J%%j%%%%%
1208@j%J%%k%K%JjjjJJJj%%%%%%%%
1233@
##PAGE=	F1=9329.3659035532837152
##FIRST=	12655.339635440002894,	12655.339635440002894,	0.0044188997708261013031
##DATATABLE=	(F2++(Y..Y)), PROFILE
-2861@%J%j%j%J%%jjJJ%J%jjJjJJ%j%j%J%JjjJ%%%%lJJJ%%%j%%%j%Jj%%J%J%%%jJ%%%%%%%
-2791@%jj%K%%%%%%%%jlJL%j%J%%%Jj%%j%J%jl%LJ%k%K%%j%J%%%%kjK%J%%JJkj%K%j%%J%K
-2721CJjlj%jJJ%kjJJK%jJ%jkkJJ%%JJ%%%j%j%JJ%jk%JK%jjKJJjj%j%Jj%JKL%kl%%%JJ%%j
-2651Aj%jj%Jj%%%JJ%%%jjjK%%JJ%kjjKJJj%%JjJj%%%%%kjJ%J%%%J%%kkJLJ%jj%JJj%JKJ%
-2581D%kkkKJjjj%JJ%%%%j%J%%%Jj%%%%jk%%%J%%%JJ%%%%%%j%%JJjjj%%J%jj%JK%%%%jJ%j
-2511a%%JJjj%%J%%kjK%jJ%%%j%jJJ%jj%j%j%KKJ%J%%j%jk%K%JjJ%%%%%%jjJJ%kjKJJJ%k%
-2441@jjJJ%%%%%j%j%JJjJKkj%J%k%%%j%K%J%JjkJJ%Jj%%%%%K%jj%%%%%jjJJ%j%J%%%%J%%
-2371AjJJjjJJjj%JK%kjJ%j%%%%%%jkJJjjJJJjJ%j%%%J%j%J%%Kjj%%%Jj%jJJj%k%JJ%%%%j
-2301a%%Jj%J%jJJj%%%jjJj%JJ%%%%%%J%%j%%%%%%Jj%jj%KJj%%j%%j%%KJ%j%%jjJJjkKKJj
-2231AjjJ%%%kjJ%J%%jJJ%%%%%%%%%%JJjj%%%%jj%%JjJJ%jjj%KJ%jk%JK%Jj%J%jjJJ%j%%J
-2161Aj%J%j%JJ%%jj%jj%JJ%%%J%jjjJJ%%%%%kJJJj%jjj%%JJJJJ%k%%JJkjjjKJ%jJJJk%j%
-2091aJ%%%%%J%j%%%%%%%%%%j%j%JJJj%JJj%Jjj%%%jJ%j%%%J%%%jJK%jjjjj%%KJ%jj%%JJ%
-2021@%%%jJ%%%Jj%%jjJJJjkjjKK%%%%%%j%%%J%%%%%kj%JJJ%Jjj%JKjjjjjJJJ%jJ%j%JJj%
-1951@J%j%%%%%J%%j%%%jJJ%j%%%JJ%jj%%%jJ%%%%%Jjk%K%J%%%j%%%%j%J%j%j%JJjjJ%%J%
-1881@%%%%%jJ%%kJ%J%Jj%%%%JJk%%kjJK%jkJJ%jj%JJ%J%%%jjJ%%%%J%j%JjJKj%%jjj%Kk%
-1811bJJ%%%JJ%k%%jkJK%%jJ%%%KJkj%J%JJjk%%%%J%%j%%J%j%%%%%jJKK%jlj%%%j%JJ%Jjk
-1741bjKJ%%%%jJJJjjkjJKKjj%j%%%JKJl%%%%%%JJjj%%K%k%jJ%%Jjj%Jj%%j%%%KJ%j%%JK%
-1671CjkkjJ%JJ%%%%Jj%%%Jj%%%K%jjkjJ%K%j%Jjj%%%%%%%J%j%K%Jj%%JJ%%JjljKJj%%%%%
-1601@%%jJJJjjJ%j%%%JKjjj%jjJJ%%%%j%j%%J%%J%%%jJJ%%j%%%Jj%%%J%%jJ%jk%JK%jjJ%
-1531@%%%%j%JjJ%%%%j%JK%jkkJKKKJjjjjj%%jJ%J%Jjj%Kjj%kj%JJJJJ%jj%%J%%%j%%J%%%
-1461A%j%%%%JJ%j%%%Jjj%J%jjJ%jj%KJ%j%%JJj%%jjJ%j%J%%%%%K%jjjjjJK%%Kjj%%%%JK%
-1391Cjj%j%kkKKKjj%%%%JjjjJKKj%jj%%J%%jkJJ%jjK%JJkj%J%%%%%%%%%%%%JKJjkjJ%%%j
-1321@%%%JJJ%kj%j%J%%J%jl%KJ%%JJj%%%J%jjj%J%JJ%jj%%%%J%%jkkJKJ%%J%jJJ%jj%%JJ
-1251Bjjjj%%KJ%%Kjj%%j%%k%KJJk%j%j%KJ%%%J%jj%%J%j%J%j%%%%%%%%jj%J%%%%%J%J%JJ
-1181CjJjjj%%j%%J%j%KK%l%jJ%%jjJJ%%%j%J%%Jj%%KJkjjjJJK%kk%J%J%%%%%%%%%%%%%%J
-1111A%jj%JJj%%%Kjjj%JJJj%j%Jj%jJ%jkJKJjk%jj1k2pJ9J8NJ%%%%%jJ%%%jjJ%J%jj%KJ%
-1045AjjjJJjkjKKjjjKJjkJKL%jjj%%%j%%%J%%kJJ%%%%%%%Jj%j%J%j%J%jjJJ%%Jj%%%%jkK
-975a%%%J%%j%J%j%lqqknmNM%OROJjjJ%JK%k%%Jj%%%%ljJ%jKK%%%jj%%JJjJJ%%%j%j%%J%%
-904@JJjjk%JJ%Jj%Jjl%%JJ%J%%KJj%j%%J%jj%%JJkj%jKK%jj%%j%%nrlMljJ0QJjjJLkj%%%
-834@%%%kl%lj3j9lRLPJ2OKK%%%j%KJjklqqk%%JKQPLKJj%J%%jjl%LKj%jJJ%kkJJJKK%lj%J
-766@j%JJ%llj%KKK%kkKK%%Jj%%kjJJJ%%%%%%JjjjK%JJjjk%K%j%%%Jj%J%%%%%%jjJ%%%j%J
-695a%J%%kjkrr%jLJ1NJ%JJJJ%%%jjjjjlnkljLLON%%JJ%%J%%j%%%%j%%JK%k%%jJ%jkJJjj%
-625cJKJJjkj%JJK%k%k%KJ%%%jJ%%j%%%JjjjJJ%K%j%j%%JJ%kJ%jjJ%%%%%%%%j%J%k%J%J%%
-554@jjJJ%%%jjjk%K%JJJ%%jJJJkljJJ%jkjlom%LQOJjJjj%Ljk%JK%%j%j%J%nj0j0rpLJ3J3
-487a3OKJ%jknpnkLQOKKJKJ%kJKjjJKjk%JJLKjjk%Jj%j%%Jjjj%%jKJJj%j%JK%kj%JJj%j%%
-417aJ%%%JjmmjJ%JJKJJJJKklkL%mmrn2q8MQ5M8J1LLJookroJ2Jj3jJ1MOPMKJjj%kj%K%kjJ
-354dKJ%J%Jj%%jjj%%jj3l4j6K7K5NLMK%jjjmoj0j1kLNNQPK%JLJjJKjj%%j%JJkjJK%jkj3m9
-291f6o4K0O4K8P%jKKjonmnlLRN%JL%lk3j00j70k5J50J05K9J1RJ1O%K%lnrl7p0j2O6M8J4M
-244a3Lkl%LjJMK%%KJkk%J%oj2j7j6nRJ4Rrn6q0K1Q3M1J0K%JKJJ%%%jrj2j2j0pLRNMPPPNN
-187a2LKJJjj%JJ%Jjk%%klrj0nrj6JJ9J5OMJkjJJKjpKQN%%J%jkkjKKJjkj%jlljKJ%j2m7o6
-124a41k5L2O3L9J1KK%kk%jjk%KKKKK%jmnjjmmJOOLjJLLLKkj6m7o8k7L7O8M1J2LJjKKJ%%j
-68c%KJjjJJ%jJ%%jJj%kjKJjjjJKJjj%%KJj%jj%J%JJJ%kjj%%K%kkJLJj%jJjjJ%jJJ%%KJkm
3c%KJ%qk5m0j9J7L6K3PLLJ%jJK%jkjJLkjKJ%%%%jJ%KjjjjKKjjjK%jjJKk%j%J%k%JJ%jjK%%
71@%J%j%%%Jj%j%%Jj%JJj%%%%J%j%%J%j%%%%JJ%%%jjj%J%%J%j%%%KJkj%%K%k%%%%%%%%JJ%
144Bjj%%%jJj%J%%J%kjJJ%j%J%%%%Jjk%KJ%%%j%KKjk%%%%%%JJjjjkJJ%%jjjJ%%JJ%%%%%JJ
216B%%%k%%%%%%JJJ%jk%KJkj%j%Jj%%J%j%%j%J%%jJJ%JjkjKJj%J%JJ%%%JJjk%J%j%jj%%%j
288bJJ%Kj%%%jjJ%%%k%KjjJJLjjjJj%%J%%Jj%%%KJjjk%%%j%JKjjjJ%Jj%%J%%j%%%jjK%%%%
360@jj%K%%%J%jJK%JJ%lkj%j%JJ%%%%%%%%%%j%kkJL%J%JJjjJJjj%jj%K%Jj%%%%%j%J%%JJ%
432B%jj%J%%k%J%%%j%JJ%%jJKkj%Jj%k%J%%JJ%%jkJJKjj%Jjj%J%%JJj%%jJJ%k%%jjJJJjjj
504bjJK%%%%%%%%K%j%j%%%K%k%%%%%J%%%%j%%j%%%jJJ%j%jJJKj%j%JJJkj%%LJjkJJjjj%j%
576aJj%J%jjJJKjjJKjk%%KJjkj%j%K%JK%kj%jJJJ%j%J%jj%%Jjj%%J%%JJ%Jjjj%Jj%J%j%JJ
648Bjj%%k%%JjjJJJ%Jj%k%%%JJ%Jj%%%%k%K%%%%jj%JJJJk%%%%%%%J%%j%%%%%%J%jjJJLjl%
720@%KJ%k%%%jJJJj%J%%kj%%j%J%J%%%%kj%%%K%%jj%JJJJ%%%j%%JJlk%JJJ%j%KJkk%KKJjj
792B%Jk%Jjj%%%%jjJJJ%jkJKJ%jjjJ%%%%%jjKJ%%%%j%JJ%j%JKjjk%%Jj%%%%jj%K%%k%%%JJ
864@j%JJ%%%j%%%J%Jj%%j%JK%jj%Jj%JJ%JJlj%%JJ%%%JJkjJJjkj%KJ%jk%%%%%%JJjj%%%Kj
936AkjK%%j%JKjj%%%jJ%%%%%%%%JJk%k%K%%jjjJKJJk%%%jjj%JKJ%J%%k%%%J%JJjj%j%KJJ%
1008Djk%j%KJ%%j%%%jjj%JL%kj%J%%%%K%%jj%JJ%jjjj%JJ%%%%j%j%JJj%%%JJk%%%%jJ%%%%
1079@J%%j%JJ%jj%%%%J%jkJ%jK%%%jj%K%%LKkl%%%j%%%J%%j%%J%%KJkj%JJ%%%Jjj%%J%JJ%
1150Djl%%JJjjjjK%%%%LK%kl%%%%J%%%j%%J%jjJ%%Jj%%kJJJ%%%j%%%%j%%%%J%%%j%J%%%jk
1221cJK%%%%Jj%%%j
1233a
##PAGE=	F1=9258.6005050025014498
##FIRST=	12655.339635440002894,	12655.339635440002894,	-0.0019789596553891897202
##DATATABLE=	(F2++(Y..Y)), PROFILE
-2861@JJ%jj%J%j%%%%%%J%j%%%%K%jjjJJj%%JJj%%%j%%%%%jjKJjkjK%%JJJ%jj%jJ%%%jJJ%
-2791Aj%jJ%%%j%jjJKjjKJjjJ%J%j%%J%j%%kjjJKJ%%J%j%%j%J%jjJJ%%%jJLJkkjJ%%%Jj%J
-2721AJ%k%%jJ%j%J%%%%%%%%jk%JJ%%jJ%%%J%jjJJ%%jJ%%j%%J%%%%%%Jj%KJJ%%jjjj%%%%%
-2651@%k%%JJj%%j%J%J%%jjj%KJK%kjJ%K%kkK%jjJ%%%J%jj%%%KJj%JJkk%J%%%%JJJ%%%j%K
-2581C%kjJKJ%mjj%J%J%j%%%J%%Jj%jJjJ%%j%%J%j%JjJJj%%JJj%%j%%k%J%%J%j%J%%jJ%%j
-2511aJ%JJ%jj%%%%%%J%j%Jj%kJ%%J%jk%KJjkJK%jJ%%jl%%LKj%j%%%%J%%%j%J%%k%JJJjj%
-2441a%%J%%jjJJj%J%Jj%%%j%J%k%%%%%k%JLJjjjJJLJlj%K%J%%k%%%j%%%%%jJ%JJJjkjJ%%
-2371@%%JjkJJ%jJ%J%jj%%Jjj%JJ%%kj%%JK%%%%%%%%%%%%%%%jJJjJJ%%k%%KJkj%%JjJJJ%k
-2301Aj%%j%%%%J%%%%%%%%%jj%JjJJ%%%%%%%%%J%J%kjJ%%JJ%kjjJJ%k%J%J%%%%%J%jj%JJJ
-2231B%jj%%%j%J%%%%%%%%%%%jJ%j%JJj%kJJ%%%%%kJJ%%%kj%%JJJ%jjJJ%Jj%J%jjJJJkjJ%
-2161@%%%%%JJJ%jjj%%jjJ%J%J%jk%K%%%j%J%jjK%jJj%%j%%%%KJ%j%%%Jj%%jJ%jj%%JJ%%k
-2091bKJ%j%JJkk%JJjjJJ%%%%kjJJ%J%%JJ%jj%JJ%k%%%j%J%JJ%jkjKJjjkj%%%KJ%%jjjJKj
-2021b%Jj%JKJ%%jjjj%KJ%j%j%%J%%%%%j%J%%%jjJ%jkj%KL%%%%%%JJjj%jj%%%JJ%%j%J%kj
-1951cLKjj%jjJJJj%%%jj%KKjj%%jJK%k%%%jJ%%J%%Jk%%%%%JJj%j%%%j%%j%K%%%%%%jj%J%
-1881a%%J%J%j%k%J%J%%%%%%%K%jjJj%%JjjjKJj%jj%K%%%%%j%Jj%j%K%j%JjJKjj%%kk%K%%
-1811bKJJjjJ%%j%%%jJJ%j%J%%j%JjjJ%%%%Jj%jjKKjj%%JKjkj%JJ%%j%JJjjjJ%%%%%J%jj%
-1741a%J%%%%%%jJK%kjkJJJKjjj%Jk%JJ%j%Jj%J%%%jJ%%%%j%JJ%%jlJJJ%%%jJ%%%%%%%%%%
-1671@%%j%%JJJ%kjJ%j%JJ%%j%JKjjjkJj%JJj%JJjj%J%jk%L%%%%%J%%%JJj%jjj%JJ%%j%jJ
-1601@%%%%J%jJKjk%%%%%%%%K%jj%%%%jJ%%jkJJJ%%Jj%%K%jjjkLJ%j%%%%%J%jk%%jLKjjj%
-1531ajJ%jJJK%j%j%%%jJJ%%jkJJKK%jkjjkKJjjKKJ%kj%%Jj%j%J%%%%JJjkjK%%%%%%%%%J%
-1461Aj%%%%%%%%%%jj%%JKJjkjJJJjjJK%jkJ%J%j%j%%j%J%%%J%%J%%jjkjJL%JKj%%kJ%j%K
-1391B%%jj%%%%JJkj%%JK%kjjjKJJJ%jj%JK%kjj%Jj%J%Jj%%%%%%%%%K%k%%jJJKKjlj%%%%%
-1321@%%%JJJj%jj%%%J%JjkmkKMJ%JJ%jj%%%%%J%%j%Jj%jj%JJJj%%j%JJ%j%%%J%j%j%J%JK
-1251CjkjJ%%%%%JJ%jj%JJ%kj%J%%j%kjJLJ%j%Jj%jJ%%%%%%%J%J%jj%%j%%j%K%%%%L%jj%j
-1181@JLjlkJJJj%%%%%K%jj%%JKjlkKKJk%%%%%%%%%%%%%jJ%jJ%%%jJKj%%j%%%J%%%j%%%%J
-1111AJkjjKJJ%%%JjklJKKjj%J%j%jJ%%j%JJJkjjmj7l0mK7K0NKJK%%%%%%%%jJ%%%%%%jJL%
-1045C%kj%jkkJJK%%j%K%J%%%j%Jj%%kjj%JKJJjlJK%kJ%JJ%j%%%J%j%%%jjK%%%%%%%%%kjK
-975aJj%jJJ%%KjkkkpqlmkNKJOQM%%jJJK%j%%J%%%j%Jkk%jkLKJ%%%%jj%J%%K%%%J%kk%Jj%
-904cL%l%JJJKjjjJ%kj%%%KJ%JJJk%%%j%%%%%%%%%jJJ%Jjj%%jj%J%pj5oOn%J5J1K%%%%%%j
-836ajJjj%jjlnj6k1%J3OQJ2NKJ%j%jjJK%%mppjjJJJOQN%jk%KJjj%jjKJ%%%%K%j%JjjJKJk
-769@jJ%%jjJJjjkj%LK%kkJJ%K%%%%j%Jjj%%K%%%kkkKMJ%%Jkjj%%%KjjK%j%%j%%JJ%j%%%j
-698b%JJj%K%lmnj4j6JjNJ8J1L%KKJJk%%kkkjkopkmjNMPPLK%%%%J%Jjk%JJ%j%JKjj%%%%%j
-631akJKjlkKLJJjjjJJJJjjkjJJJ%J%jJ%jjj%K%%jjJJ%%%%%%j%JjJ%J%jj%JJ%%%Jjj%j%J%
-560@%%j%JjjjKK%jjjjljJ%%LKJ%%J%J%kljKJ%jklorojOJ2PJJK%j%J%%j%J%kkJJ%J%lpoon
-490b8LQQL%L%lmnoomLPONMLJJ%jJ%j%JJjk%%KKLJjk%Kjjjj%Jjkkk%JJKJJ%%%J%%%%%j%%k
-420b%kjJJKJ%%kkjk%%KKj%%LKjjkjjlkmk7m9KM8K7PKJjj2j4oj3mK1Nj4JJ3MMPOO%%l%%%%
-359c%Jj%jJJJJ%JJjj%jJ%jmk6o3k9M9M6J2NNL%%jkloqol%JLPQM%LK%KJjj%J%%%K%nlLL%j
-294cmj5n6p0K7P5L3O%jK%mooqj2j1LJ2QMMONJj4o1j00j0R2O7K1MjmqoKMLJqm1p2rP3N0J4
-245a3MLjmk%j%LJJKJ%kjKK%mpj0qlLNJk1r5j29L1J32O6J5LKKMMJJK%kqj3j5j7j6kPMMRJ2
-190d7J3J1ROKKJ%jjJjj%jlkj%mqj0kmrLJ6J4N%%jlk%%qj5OJ6QKJ%JjJ%%jJKjlmklon%NMJ
-127a9pk9m2j4K2M1K6QK%lnommlnjMQOOMKKjlkknokNPKjKKLKKkrk8m0j4K1L9K4RLJj%%J%J
-69cj%JJ%JJKjj%%jkJKjm%MJkk%KJJjk%JJJ%%jjJJ%jJ%jk%JK%%kj%KJ%jkJJj%K%%%%%%%Jk
2akLJ%lj5n2p5l2L6P1M3J3MMKJj%K%%kk%K%JK%j%J%%%KJkjjjJJ%%jJ%jkKJ%j%%%%k%JKj%j
68b%K%%j%%J%%%%%j%%%jKK%kjJ%%%%%%%%%%%%j%%%J%%%jj%K%jj%K%%J%j%%%%JJjj%jjJJJ%
141A%Jjj%Jjjj%J%%%J%jlJKJ%%%%%%%%%%jkJK%%j%JKKjkjjJ%%%KJjkj%%J%j%jk%JL%%j%%%
213aJJ%jJJjjj%J%%JJjj%%%JJkj%%%%%%J%j%J%jjJKJk%jJ%%jj%JjjJ%JJ%Jj%%%%%JJk%j%J
285@%Jj%%J%j%J%jk%K%%ljKJk%KKJjjJJ%k%%KK%jkjJJJjj%j%k%KJjj%J%jjjJJ%%jJJ%%%%j
357ak%JK%k%J%%%%%JJ%JJjk%%%jk%JK%%JJ%jJJJkkjkJKjjKMJkk%K%l%%%%%JJ%jk%Jj%%JJJ
429Bjj%%Jj%%%%J%j%%%%%%Jj%%JKjj%%j%%%%Jj%%J%JjjJJjj%%JjjjJJ%%%%%%%Jjj%%%%J%J
501AJjljKKKjj%%jJJ%kj%%j%K%%jjJJ%%J%%Jjj%%jjJJ%%JJ%jj%Jj%%J%JJJkkJj%%%%JKjjj
573@jjK%%%%jj%JJK%jJJlk%JJ%%%Jj%jj%%KJJjjjJJK%kj%%%jj%JJ%%j%J%%%%%%%%%%%j%jJ
645aJK%k%Jjk%J%%j%K%%KJjkjJ%j%J%J%%%jk%K%%JK%j%j%%j%j%%J%%%J%%jk%J%%J%%kJJKJ
717Cjkk%JJJ%jj%%%J%%jJJ%%jj%%J%%Jj%%%j%J%jJJ%%%%J%k%JJ%JjjJJkkjKJ%j%%K%kkkML
789CJlkJJ%%j%%Jj%%%jJKJkklJJJ%%J%%%Jj%K%kjJ%jj%KJjJ%KJjj%jj%JJjkjJ%J%%J%jjj%
861b%K%%%KKjkj%%J%%j%%%K%jJjj%%J%j%J%%KKkj%jj%%JJ%%j%KJjkk%JKJkjj%J%%%%%JJJJ
933Dkjjm%KKj%JJJk%%j%J%%%j%JJjjJJj%jjK%%%k%K%K%j%J%jkkKJ%%JJj%jjJJ%j%%%%%%%K
1005BJJ%kjJkj%JK%%j%JjkkJKLKjj%%jk%%KKjkjK%%%k%%%%Kjj%JJjjk%K%%J%j%%%%%%j%JJ
1076Aj%JJjjkJKJjjj%%J%J%jjJK%%%k%%%%jjJKKkjjj%%J%J%%j%%%J%JJ%%jj%%J%%Jjj%JJj
1147AJJJljj%%J%j%JK%kj%JKLjk%jj%J%Jjj%%J%jk%%J%J%jjJKJ%jj%%%%%j%%%J%%%%%%%%%
1218@%%%%J%j%%K%jjj%
1233a
##PAGE=	F1=9187.8351064517210034
##FIRST=	12655.339635440002894,	12655.339635440002894,	0.0021979678422212600708
##DATATABLE=	(F2++(Y..Y)), PROFILE
-2861AJJ%k%KJkk%%J%%jjJ%Jj%JJJ%kj%Jj%JJ%j%%J%%jj%%%%J%j%%%jJ%%%%%Jjj%J%%jjJJ
-2791@%%JJ%k%jJ%%%JJ%%%jj%%%%%%JJk%%%%jJJj%%%L%jjjjjJJ%%JJ%jj%%J%%Jjj%%JJ%j%
-2721A%%%jj%%jJJKjj%%%%%J%%j%%%Jj%J%%KJjjjjJKjkjJ%%JJj%%%%%%jJ%j%%KJ%kj%J%j%
-2651@j%%JJ%jj%%%%J%%%Jjj%JKK%l%J%JJkk%Jj%%%%JJjj%J%%K%l%JKkj%j%JK%Jjj%%%j%J
-2581A%j%KKJ%kl%%J%j%%%J%j%J%jj%%jJKK%kj%Kk%jJJj%%JMJmk%K%jj%JJJ%jjj%%%%Jj%%
-2511@J%%J%k%%JJ%j%%j%%L%kj%%jjK%%j%K%j%%%%%%jkljLLJ%%%%%%%%%%J%%%jJ%jj%J%%%
-2441@%kJJ%%jjJJ%%%%%%Jj%j%J%%%%JjjjKJJ%j%JJJjkj%K%J%Jk%%%j%jJJ%%JJj%%%jj%j%
-2371@%%J%j%jjJJ%%jJ%%JJjkkKKJkjj%%%K%J%j%%J%%%%%j%%JKkj%KJkjkJLJkjJ%%j%%KJ%
-2301Ck%%jkjJK%j%%%jKJ%J%kj%JJjJ%%j%%%J%JJjJjjJKJjkjj%%%KjkjK%%%%JJ%Jj%%kJ%%
-2231AJjj%%%%%K%%j%%j%%%%jjKJ%j%%%%jJ%JJKJkl%%JjkjKJJj%%Kj%j%%JJjj%%JK%kj%%%
-2161@%%%%%KJ%JJ%kkjj%JJ%%j%%%%KJjk%%J%j%%%jJ%%j%J%%%JJjk%J%%%%%%%%kj%JJJKJj
-2091Bj%%%%%%j%Jj%%%%J%j%%k%K%%%J%%%j%jJ%JJ%%jjJ%j%JL%jlkJJ%kkKJj%JJ%%jj%%J%
-2021aj%J%JJJJJkk%%%%J%jJJj%j%%J%%%j%K%kkJJ%k%JJ%%Jj%J%%JJjjJ%%%jj%LJjkjJj%%
-1951@%%%%%%%J%%j%Kjj%%KJl%J%kJK%j%%%%%JjJ%j%%%J%k%%%%%%%JL%kk%%JJjJJ%%jk%%%
-1881@kJ%JJj%%%%%j%J%%%%%JK%j%%%jj%%JJ%%jj%%%KJj%jjjJ%jjJJ%%jJ%j%K%jj%J%%%%%
-1811@%J%%%%%j%%JK%J%ljJJ%%%jj%jJ%%J%J%kjJ%%%%%%JKJkk%j%J%%j%%JJJj%J%%%KjljJ
-1741@%%%%%JJJj%%J%lj%J%JJk%%%j%%J%%JJjj%%%J%j%%%%%%%%%J%jjJ%JJj%%Kjj%JJkj%%
-1671@%%JJj%J%%jj%%%%%%%J%jJKjk%%JJk%jjKKJjkJK%kjJ%kkJKK%jj%J%J%%jj%%JJ%jj%%
-1601@%jJ%JJ%KKllJJjj%Jj%JJ%%k%JJjJ%jkjK%%J%KjjJJJ%jljJJ%j%J%j%KJllJK%%%Jj%%
-1531@%%%jJKJkj%%%JJ%j%%J%k%JJ%j%j%kkKK%%%J%%J%kj%J%JJ%%j%j%J%j%%%%jJJj%jJJ%
-1461Aj%jjKJ%j%%%%j%jK%%%%%JJJj%JJjk%J%%%j%%%jjJ%%J%J%%%jj%%jjJKKjjj%JKJ%lj%
-1391@KJ%j%jJ%k%J%J%J%%j%%jj%JJ%%j%KJkjjjJ%%Jj%%JKjj%%j%%%Jj%JJ%jJL%jjjk%j%K
-1321AJJ%jk%J%j%%%J%JJ%kklJKJ%KJJjl%%%J%j%Jj%Jj%%j%JK%k%%%JKJj%jjJK%kk%JJkjK
-1251AKjjJ%j%%j%JJjj%JJjj%jJJj%%%%%K%%jj%jJ%Jj%%%%%%KK%jJ%jl%%%%JKjk%%K%%%k%
-1181@JJJkjjKKjkJKJjjk%%jJKK%kkJJ%j%j%%%J%j%%J%J%%jljJK%%%JJjj%%%%KJjjj%%%%%
-1111@LJlkJKJ%j%jjJ%j%Jj%%J%%%jKJjkjJJJ%jjpk0l0KK9J8MJJLJk%%%KJkj%JJjj%%%%KJ
-1045Ck%Jj%jkJJ%%J%j%%J%jjjJK%j%jkJ%Jj%K%jjJJjJJ%J%%JJ%%j%jjj%JJ%jj%%%%%%%%%
-975@%j%J%%%JJ%kjkopkmlMLLPNKJ%j%JKJk%%jjJ%j%J%kJjj%%JK%%%kjK%jJJJJJJjljJ%%%
-904@%%jJ%j%J%%%j%J%Jj%%J%KJjl%JJjj%%J%j%%j%KK%kj%Jj%%KKlpj2nOk%J1OJJ%kJKJk%
-835@%%%%j%kqk1k6kJ4NRJ8RJ%%JJJjJ%%%kj1j0ljJ%KJ0J1N%jj%J%j%%%%%%%%%jJ%%J%jj%
-772bKJj%%%%%jjK%%%k%KJ%j%%%%%J%%%%%%jk%%J%%J%j%JJJ%j%jk%K%%%jkJK%%jjJj%J%J%
-701@%jkJKJj%%%%lnrrKlKJ4QKJ%%K%k%%%jjklonkn%NLNPLJjJJ%%%%jk%LKJkj%%%jj%KKJk
-631Aj%JjljJKJ%%%%%%%%%%%%%KJ%%%k%%j%%%j%J%%%Jj%%KKjj%k%%%%%%%%JK%kjJK%l%jJ%
-560@%%%%%%k%K%%%%jjj%J%jKJ%%JJ%k%jk%%KJ%%koj0o%MPOLKJ%%%%JJ%jKjk%%%%jjnj0j0
-492b8qnPJ4J1LJKJllmopnJNOONLJJj%JJJ%%j%jj%KKJ%%k%J%%j%LJ%lll%%%JKK%%%jjJKJJ
-424CjjjJjllJKL%%kkj%%%KKJ%j%J%%%jlmmkj0m9q3PQ5M7J2M%lopmj4rJ5Lj6lJ1NQJ1OLJ%
-364@%%%%%%%%%j%%%J%KJ%jj%J%jlj6l5j8K6K6PLMJJ%klkmnnkJJMPOJ%JJJJ%jj%%%KK%%kj
-298c%Jj%kk0p4r5L2R8M4R%kKLjkjmpo%NLJJLLLlm8j00j4J03O9Ropj0pkKKK%j5o0j05j2J04
-247a08P2J9NKJjjJ%k%KKLJjkjJLJlj0j6j2kQRPom9p0J5O9L4QLJ%JKJJKKjnrqrrlL%JOPQP
-188b0OOKJJj%j%%%J%%k%koj2j5pj1j8LK7K1RMLJkjKJmpKOMK%%JjJ%kkJLKjjjlnmjKKkj9n8
-125i5p7k8M1P6M8J6NJ%%kkllnl%NMK%%%jkjJjjJMNj%JKKK%nj6n2p4k8M0P4M6J3KK%%JJ%J
-69dJ%j%JKJjj%%%jjJLjmKL%kjJJJ%JlkJ%%%J%J%%JjJ%k%KJ%j%%kjKJ%kjJ%%KJjjj%%KJ%l
2b%KJjkpk6l8j7J7L6K4PJ%KK%%Jjjj%%JKJ%%j%J%J%%%jj%%%%%JJ%kkjKJ%%%%%jj%JJjJ%j%
70a%jk%LJ%jJ%%%%%%%%JjjJJJ%kj%J%%J%%jjJ%j%j%J%J%jkj%KJ%%JJjJ%%%%%j%jjKJ%%%jJ
143A%%%%jkJJJj%%%%%kJJ%K%j%%JjjjJJkjK%%j%%JK%jkkJKK%Jjjj%%J%%j%%%%%JJkjJ%%JJ
215Bj%KJjkj%%J%%%%%%%%%%%j%%Jj%%%%%JJ%kkKJJ%kjJ%%%%kk%JJ%JJ%J%j%K%kJ%j%jJK%j
287Aj%%%%%%%%Jj%%Jj%%%J%%%%J%%JJ%kj%%%%J%k%%J%JjjjjKJJk%%%%jkKJJj%%JJ%j%%%j%
359@%%%jjJJ%%j%%jJKJjjJK%kj%%%j%KJ%j%%Jj%%jjJ%%JKKjk%JjkjJJ%%JJ%%lkJJ%JJJ%kj
431@%%%%J%j%JJk%%%%%%J%j%%JJJ%jk%%%%J%j%J%KJkk%%%J%Jk%jJ%Jj%%%%%%%%j%%J%JK%k
503Ak%KKJkj%j%JJjj%j%%JJ%%j%%%%%J%%%%j%%%%%J%%%%KJjj%k%JJj%JJk%%jjjJJJK%jk%%
575@JJ%j%j%%%JJ%j%j%%%%k%KJ%jj%%%J%%KJkj%%%%J%%%%jj%JJJjj%KjjjKKjj%%%JJkj%JK
647Ckj%JjjJKk%JJ%JJ%%jj%Jjk%%%JJ%jjkJJ%%JJJJ%j%kj%%%%%JK%jk%%jJ%%Jj%jjJJ%%%%
719@%jjJJ%%j%JjJJ%j%%%%JjjJ%Jj%%jK%jJJkkJKKJjj%%k%%%%%%%JJk%%%KjjK%%jjjjKL%j
791Bk%%%J%j%Jj%%%jJ%%%jjJ%%j%KKJjjJJ%jjjJJjjjJ%J%%j%%%jJKJj%%%%Jj%Jjj%Kjk%%%
863@%%JJ%jj%KJ%k%jjJLJ%jjj%j%%jJ%%%%JJj%%%%j%JJj%%J%j%%j%%%%%%%%%%Kj%%JKJJlk
935Ajl%K%%J%%Jj%%%jJJ%%%jJJ%k%%%%%jJ%j%jJJJj%J%J%jj%KJl%KJJjkj%%%%%jkJJJLJjk
1007A%JJ%ljJ%J%j%%JjjjJJKJjK%kk%%%J%%%%%JJ%kj%%%J%j%KJjkj%j%KK%kj%J%JJ%j%%%J
1078BJJkkkJKJk%kjJK%j%JKJJ%%%kk%J%j%jJJ%%j%j%jJJ%%%%%%JJjj%J%j%%J%JJjj%%%J%%
1149Bjj%%%%%%%%%KJkj%%JJ%jJJjj%%J%k%%%%j%%%%J%%jJ%J%%j%%%%K%k%%%%%jJ%%J%%%%j
1220@%JJ%Jjjj%%%%%
1233@
##PAGE=	F1=9117.069707900940557
##FIRST=	12655.339635440002894,	12655.339635440002894,	0.012272639200091362
##DATATABLE=	(F2++(Y..Y)), PROFILE
-2861@%JJjjJ%jj%J%%Jj%%%Jj%JJ%jj%%Jj%%%%%JJ%%jjJ%jjJJ%%%%jkJJj%%J%%kjJ%%%jJ%
-2791b%KJ%%j%%%J%j%%%%%J%jj%JJ%%jj%J%%%%%%%%%%%J%%jjJ%%%%%%%%%JjjJK%k%%%K%jj
-2721@%%%kk%JKJJ%j%%Kjjj%KK%lj%JJK%jJ%%jj%j%KkljLJ%%Kjj%Jj%j%J%jjjJJ%J%%K%k%
-2651@jJ%%%%%kJJj%%%JJ%j%%%LKjljj%KK%jj%%j%%J%j%%%%JJjjj%J%%%j%%JJ%Jjj%%%%%%
-2581@j%%J%%JJk%%%J%%j%%Jj%%%j%Jjj%K%%j%%J%k%JJk%KJJ%k%%%%%%%JJJ%kj%%%%%%jjK
-2511@j%%JjjJJ%J%jk%%%JJ%j%J%kkJKj%%%J%j%%%JJ%jk%%jJJ%J%J%%%j%JK%jj%%j%%%J%%
-2441@jk%KJ%%kkJK%jjJJJ%j%J%j%%%%jjLMjk%%%K%kj%%%%J%Jjj%J%j%JJJ%jk%JJ%jj%%jJ
-2371@kjJK%%kjJ%%%KK%%JjkjkJK%%j%jjjJKJ%k%KJj%j%Jj%JLJmkJKJjjkjKJjJ%%%jjJJKJ
-2301Cjj%%jk%JJ%%%j%JJ%J%kk%K%jJJJkj%%J%J%jJ%%JJjkj%%%JK%jkjK%%%%%%%JjjJ%%j%
-2231aJ%%%%j%%%%J%%%%jJ%%%j%J%%%%JjjJJ%jKJkj%j%%jJJ%%j%J%%%%%%%%%%jJJ%jkjJj%
-2161c%JjjKJJ%%JKjk%kKKjj%j%JKJJJkl%j%%J%%jjK%%j%J%jJ%%jj%Jj%j%JJ%%k%KJjjKJj
-2091@%j%%j%JJJK%kjjJ%J%jjk%KJ%%%jJ%%%%%%%jJ%%jJJ%j%%Jj%%%J%jk%J%jJJj%jj%%J%
-2021bj%KJ%%%%%%%%%jj%%KJJ%jj%%%%%J%%%jj%%%J%%J%jjjJJ%j%J%jJ%%%%JJj%%j%%j%J%
-1951@%jkJJJ%Jj%%%%%%JKjkjJJj%%KjkjJJJJ%jj%%%%%%%%%%j%Jj%JKJkjk%JJ%LJkkJ%j%k
-1881bj%JJ%jJJ%jj%j%KJ%jJ%%%%Jj%%%%%%J%%j%j%JKk%%Jjk%%jjKJ%%j%%%JJ%%j%JKjj%j
-1811akJ%%%%JJjjJJ%J%jkjJJJ%%%j%%JKJjjklJJJJ%j%J%%Jjj%%j%%j%JJJJj%%Jj%%%Jjkj
-1741c%JK%%%JKJkkjjjJK%Jj%k%%%J%%%J%%%%%%%%%%kjJKjjj%%%JJ%%J%%%%%%%%%%J%%j%%
-1671@%jJ%%jJ%%k%%Kj%%%%J%kJJ%kJJJ%jkj%%JJJkKJ%k%J%llKLJ%kj%J%JJ%%kkJLJjjJ%%
-1601@kjJK%jJJ%jjJ%%%%%%JJk%%%%JJ%jjkjJKJj%%Jj%%%%JjjjJJ%j%J%j%Jjk%JJ%jjK%jj
-1531c%%JJJJ%j%%j%J%K%k%J%j%%%%jjJJjj%JJjjJ%J%%%kjJK%J%%%j%%%%%%k%jJJ%kjJKJ%
-1461@%kk%JKJ%%%%%%J%jkj%KKKjjjJKjk%%JJ%jj%%%%jj%K%%J%j%%%%Jj%%%Jjj%jJJJJjj%
-1391@J%j%%jj%%%K%J%%%%j%%%%%%%%%%j%%jjJJJ%%%%j%J%%%%j%%j%j%JJK%j%Kjj%%%jj%K
-1321@%J%jkjJJj%%%%%%JJ%mkKKJ%J%JJkj%J%%k%J%jK%%%%%J%jjjJ%%%J%%%%%J%jjJ%%ljK
-1251bK%%j%%JJjjJ%%%%%jj%%jLJjjJJ%j%%%%jkjLK%jj%%%j%JJ%jJ%jjJ%%%J%%%%j%JJjkj
-1181cJJJ%kjJJjjJKJj%jjj%JK%%%%%%J%jjk%JJ%%j%J%%J%jkjJKJ%jj%jk%KJJJ%jjJ%J%jj
-1111bJJljLJ%%%jJj%J%%%%kJJ%%kjKKjkkKJJ%%knj5k1MK1J3L%KJjjjj%K%j%%J%%%%%%%J%
-1045@jjj%%kjKJK%J%%kkJ%%%JKJ%jjjkJJJ%j%JJ%%%%%%%Jj%%J%%j%%%%%%j%J%jj%JJkk%K
-975bJjj%%%KJj%jjlrqkpoNNLJ0RM%%%J%J%%jJjkjJ%%%jjJ%%%%JKJj%jjJ%%%JJ%K%kk%KJj
-905@jj%JJ%kjJ%J%j%J%J%jJj%%Jjk%KJJj%%%j%jj%%%K%kJKJj%%L%lnj1mNljJ0PK%jjKJJj
-836AjjJjjkjklj1j5kRLNJ1O%jk%J%%JJ%Jlpnk%jjKPQN%%%%%jj%jJ%jJ%jJJ%jk%K%j%KJjj
-768b%j%K%jjJJj%%%%%J%%%J%%JjjjJ%j%%JjjJJJ%%%%%j%%kj%KKKjkkjKK%kj%j%%%%%J%jJ
-697cJ%%%j%Jjnj2j1KkKJ5RKL%%%%%j%%%%lnnmkn%OLMOK%%K%j%%%%%%JKJ%jjjJjkJJKJjkj
-629cjlj%%LJJJ%j%J%J%%%J%J%j%%jjjJKJ%jk%JJ%jj%%K%%%Jj%j%jkJ%JKJ%j%%%jj%%jJ%%
-558b%K%jj%J%jjjjj%jJJJKJ%%%%jjJ%kjjJJ%Jjnpm%KNOKK%%%%%JJj%J%%jjj%%%nrrpmOJ2
-488b0QK%J%JjmnnlJLPOLJJ%kjKKKjkjJ%%%K%j%%KJ%%l%KKK%llj%kkLN%kjkjjKJJJJ%%Jjn
-418fjJLK%kkjJ%%%JJ%%jK%%jJ%klkkqm1o9OO9L8RKjlqj0kj0qJ5J0r%J2MKOLJKK%jjjkJJ%
-356b%%%j%KJ%%%%j%%jjmk0m7k1L7L5J1LLJJ%lmnoqokJKMRQNKKKJjk%%%%j%j%%KJ%%%Jjj1
-292a5m3n5J6N5K7PjmjJjoopqnNJ4QLLNQK4P1J13L1p7o5m8l9j8j2j3rKRPOMnk8n1rN0L5J0
-245a2K%ll%K%j%JJMNKkk%KLkj1j8j6nOQMj4p9j11K9J13N8J5Kj%LMMKJjlpj3j7j8j5KJ2OM
-192e9J0J2ROONLJJk%%jk%j%KJjkkoqjlj0%J2J0MKJjmJJJmj0MJ1NJ%KJ%%jkjkjJ%jlmmm%N
-129b2LKpl3m6j7K2M4K8QJjkknnjK%%LONLjjjlmjkmnJONJKJLLKJkj1l4m7j6K9N0K9PjkJKK
-72dJkjJ%%JJJ%%k%%j%JLJlkJJJ%J%jJJ%kj%%%%j%%%%J%%%J%JJ%j%J%ljJJ%%%j%KJjlj%%J
0dLJlkK%lkj1m0n9k5K8N7L7J2KJKJ%%JJkk%JJJJJ%j%%%J%jJ%%jJ%%%%%%jk%KJjkjJKjjJJ%
65ak%jJKjjjKK%ljJJ%jJK%%jjjjJKJ%j%%%%jJJ%kJJ%jjjJJ%JjkjJj%J%jJKJ%%%%%%jk%%JK
138@%jj%JJ%%jljLK%%%Jj%%jj%%%%J%JJjjkJJj%K%%kjjLKjjkkJKKJjj%%J%%JKlkKJjj%J%j
210aJ%%%%%%%Jjjj%JJ%k%J%%%%JJj%%%%%%%%%%%%%jj%%%J%j%J%%JjkjJJ%j%JJJ%JJ%k%j%%
282a%%%%%jJJ%%%kJ%%jjJJJJ%j%J%J%%j%%jj%J%jk%KJj%%jJ%%%jJJ%%%%%%kjJKKjkJJ%%j%
354@kJJ%j%J%%%%%%jj%jjJK%jjLJ%jjJ%jjJ%%J%kj%KJ%%j%J%j%J%J%%j%j%%j%K%%%%jjJ%%
426aJ%%%%%%k%K%%jkJJJ%JJkkJJ%%%%j%%%%%%%%%jJ%%JJJjj%%%%%%%%%jj%K%jj%%%JJ%j%J
498@%%JjjkJK%%%%%%%%%%%%%%%%%%%jJ%jkjKKj%j%%J%J%%%%%jJ%%%JjjJk%JJ%%%Jj%k%K%%
570@%Jj%%%%j%%%%%%JKjjjj%K%%k%KJjjJ%%%%%%J%jk%J%%Jjj%J%jjJKJj%%%%j%J%%%%%J%J
642B%jj%%j%%JkjKJ%kK%J%j%%%jJ%jjJJ%J%j%%jJ%%%%jJ%J%%%jjJ%j%J%%%j%j%KKjjjjjJJ
714aj%JJ%%%k%KJj%jJ%%jJ%%%jJ%%%%Jj%%j%J%ljJJ%JJJJjj%j%Jkj%J%JJ%%%jJ%%%%%%j%J
786@%%%%%%%kJJ%%kkkLK%kJ%KJ%j%%%%jJJ%j%%%%%%%%J%jl%J%KJkk%%jKK%%%%JKKjl%%j%J
858A%%j%k%JJ%jjKJJjj%jJjJJJJjj%%jjj%K%%%%jj%K%J%j%%JJj%j%%%%%%j%J%J%jjJJj%%%
930@JJ%j%jj%J%%%%%Jj%%%jJ%%J%%%%%jjJ%%%k%jJ%%%JJjJJjjj%%JJ%j%JKJ%kkjKjJJklKK
1002@%K%kkJL%k%%J%%%%%%%jj%jJJ%%%Jj%jjJ%%J%%%%%%JJjk%J%%%%Jjk%jjJLKjkk%KJ%LJ
1073Dj%jj%%j%jjJJ%jjjJJJ%l%LK%jj%%%%%%%J%jj%J%%jJ%%j%%%J%%j%%J%jjK%J%jJJ%k%J
1144Aj%J%%%jJj%%J%jjJ%%%j%%JJ%jJJj%j%%%%jJ%%%%JjjJjjJJ%%Jj%%%%%JJjj%%%jj%%K%
1215@%%%%%%%%%JJjj%%%%%
1233@
##PAGE=	F1=9046.3043093501582916
##FIRST=	12655.339635440002894,	12655.339635440002894,	-0.0059593999758362770081
##DATATABLE=	(F2++(Y..Y)), PROFILE
-2861@jJ%Jj%%%%%%j%J%%%JJjjKjjjjJJJ%j%%%%%JJjj%J%kkJKK%jj%jjJJJ%jkjJJJ%k%%Jj
-2791b%JJk%JJ%%Kj%%jkJKJjj%%Jj%jJ%%j%J%kJJ%j%J%%JJ%J%kj%%%jJ%%%%kKJ%j%JjJJ%j
-2721AkjJJkj%LL%kjJJ%jj%%%K%kkJJKKjl%J%j%%%%%j%J%%jjJJ%%%%%Jj%%%kj%%%JJJJ%%j
-2651@%JjkjKJ%%%jJjjKK%kjJ%JK%jkjjJJ%%%%J%%Jjj%%jj%KJj%%%jJJjjjJJJ%j%j%JJ%j%
-2581@j%%%J%%%%%%j%J%j%%%jKJj%%%j%%j%J%%J%%k%JJJj%%%%%%jkjJL%%%JjjjKK%jj%%jJ
-2511@%j%J%jJJj%%j%J%Jjj%%%%J%%%%j%%jjjJJJj%KJJj%jk%%%%JJjj%JJJKjj%jjj%K%%%K
-2441BkkJJ%%%%%%%%j%%%%JjJ%%j%%jljKMJjj%J%J%j%j%%%J%JJj%Jjj%%JJJjk%J%j%%j%%J
-2371@%jjK%j%%%%jKKJkj%J%jjk%JK%%ljJKJJjjkKJjk%%JJ%JJ%j%%LKkkjj%%J%J%%j%jJ%J
-2301A%%JJjk%%K%%j%%JJjjjk%J%%%J%j%%Jj%JJ%%%j%%Kjkj%%KJ%j%%%%%%%%jJ%%%%jJ%j%
-2231aJ%%j%j%j%JK%jjJJj%%%j%K%%%Jjj%KKkjj%kjJK%%jJJ%%%jJJKjk%%%%%j%J%jk%Jjj%
-2161dK%jjJ%%JjKJ%%%%JJjj%%%%%JK%kjjj%JJ%%j%JjjJJ%jjJ%j%%J%%%%%j%JJ%%%%%j%%%
-2091a%J%jjj%KJ%J%kjJJ%%%kj%JJj%j%KJ%%%%%%j%J%%%J%j%%%%%K%j%%jkK%jj%JJ%k%%JJ
-2021@j%J%%%jJ%Jj%%jjjJJJJ%%j%%jkJKJ%jj%J%%%J%%j%jj%Jj%JJk%K%jjKJ%%jkjJJ%jJJ
-1951@%%kjJK%%%%%%kjJKJJjk%J%%%JjjkJK%JJ%k%%%%%%%%J%j%%%%j%%%%j%KJ%Jjjk%K%jJ
-1881@k%JJ%%%%jj%J%j%J%%JJ%jj%%jJJ%j%J%%%%%JJ%kkJJjj%JjjJJjJ%jJj%%JJJj%%%jjJ
-1811aj%J%j%JJj%jk%JK%jk%K%jKJj%JKKJjlkkjJKJ%%jJjjK%%%%%%%k%JJ%%%%%%%%j%%Jjl
-1741d%KKJj%%%JjkjjJLJ%J%kjk%JKj%JJj%jJ%%%%kjjKKjj%%%%%%K%%J%jj%J%%%%JJjj%%%
-1671@k%K%j%%%jk%KKj%jj%KJ%%%kjJKJjjj%%j%KJjJJjlkJ%kjJMK%kj%J%%%JJjkJKJj%%jj
-1601b%JJ%%jJ%%%%%%%j%%JJ%%j%j%J%%j%%jJJ%%JJk%jJ%%k%%%KJjj%%%%jjjJL%jJ%j%%jj
-1531c%JKJJ%%kJJ%jj%KJjjjjjJ%J%jj%K%%%%%%jJ%%j%J%%jJ%K%k%%%%%j%%j%jJJ%k%K%J%
-1461@%jjj%jKK%j%J%KKkk%jJKJkk%%J%%%%%%J%jJ%%%j%jJ%%%%%%%J%KjkkJ%jJJ%%jjJJ%J
-1391Ajj%J%kk%K%JJ%jjKJ%jj%J%%%%j%jJJjJJ%j%%%%%%%jJ%%kJJ%jkLJJjkkJK%%%JjjjJJ
-1321@%J%%%j%j%J%%kjJ%JjkjKK%jj%KJ%%%jJ%j%%j%JJ%%%Jj%j%J%j%J%%%%jjJ%j%J%j%%J
-1251aJjj%J%jK%%%%%%%%%%%j%JJj%%%%Jj%jJjjjKJ%%k%%JjjKJ%%%%j%jjJ%K%%%%jjKKkl%
-1181cKJjjJ%%kjJ%JJJJ%jj%%jJJ%%%Kjj%%%j%jj%j%K%%JJ%%%jjj%%j%jj%KK%JJ%%%%%%jj
-1111b%jjJKJ%%%jJjk%KJ%%jjKJ%kk%J%%JJj%%jjok2l6lL5K5QJ%JjkJJ%jjj%JL%j%%jjKJj
-1045ajjj%jj%JLK%jj%%%JJ%%JL%kjjkk%KJJ%jjJJ%Jj%j%J%%%%%j%k%JK%j%%%jj%JJjjjJK
-975a%j%k%JJJjkj%knnjnlOK%OOKj%KJJj%J%J%l%%J%jk%%jjJLJ%J%jJ%J%kjJJJ%%jjjJJ%j
-904b%J%%%J%%j%%jjK%j%%jJJJ%%kJJJ%jj%J%j%%jj%KjjJK%%%%%%joj4pMojJ5J2M%%%%%%%
-836@%k%jjkkkoj9k4kJ4PRJ6RKjj%%jJKJ%jorqjJjlJJ0J0OLjJ%jj%%kJ%%jj%KK%kl%LK%%K
-771@%%kjj%KJljKJjJ%%jJJ%k%JJ%JjkjJJK%j%%%J%%jjJJ%j%%jjjJLJ%j%k%K%j%%jk%%%%J
-700cJ%%j%%jjJ%jnj5j6KjMJ7J1MLJ%%%%k%JJ%moppko%OMPPKJJJJj%J%%J%j%JJ%k%J%kjJK
-633aJ%kjjll%KL%%%KjkJLJ%jJJ%%jj%%J%j%JJJjjj%K%kjjJJ%%%%%jjJjjJJ%JK%%JJjjkkj
-562eKJJj%Jj%%KJjjkj%j%jkJKK%%k%JKJ%%jk%K%j%lprm%LJ0PLJj%%%JJJj%%Jklk%JK%mpq
-492b3pmNJ0QKjJJ%kprpmKNQPNL%%%JJLK%kk%KJ%j%jjJKK%jkjJKK%klj%kkLMJj%jl%KjjJJ
-423cJj%jkj%JKJJjj%jj%KK%kk%J%J%jklllnl2n9NO3L4P%knj2j1jj3j0J7Qj5jJ6POQLKLKJ
-363@%%jk%Kjjj%JKJ%%%jjj%%jJlk2n7k9M2M1J3ONK%jjklmmlj%jKNOLKKK%kkJKJ%jkj%%JJ
-298eKJJknj9p3r4L1R8M5J1%k%JklmoqrJQPLMNJ0K3N3O3k7p1j8rj3qprj0mMMNKj4n7r8j2R8
-247a09P0K1OJlkKJ%%%jJMMKkk%KKkpj0j0lMMLj7p7j05K4J07N3J2JjJMNML%lkjoj1j6j7lM
-194f5k%OJ0J1J0ROLLLkjKJjklJK%mnoj0j3klj2MK0J5QNKjkK%jrj4NJ4MkJMK%j%JKjkJ%lm
-134a4ooljKK%j0m0n8k2L1N9L7J2L%klnnkkon%QQMKjJ%%%JjjJL%kkJMLJjlj1l5n2j7L2N4L2
-78a5RJ%%JKjkj%j%KK%%%%%Jj%jJ%j%J%JKJjk%K%j%%%JjjJjkjJJKJ%jjJ%kJK%jk%JJJ%%kj
-7c%Jj%jj%KKkjJkjkj2m2o1k5K9N9L7J2KKJKj%KL%jkJ%j%K%%jj%KJ%%%%%%JjjjJ%%J%%%%%
57@kjK%%Jjkk%JKK%j%JJjkkjJKJj%JJ%%jjj%JJ%J%jjj%J%%JJ%jjjJJJ%jj%Jj%%%%%JJ%j%%
130a%J%jj%k%K%JJ%Jjj%j%J%%JJ%j%j%jJjjjJKK%jjk%%J%J%jj%JKJj%kjjJKj%jJJJK%J%lj
202a%J%jjJ%j%%J%%%Jj%Jjj%%Jkk%JjJJjKK%%%%j%%%J%%jJ%%kj%JJKj%jjjJ%%J%%jjJ%%%J
274aJ%%jljKKJ%%%%kK%%%k%K%lkJKK%%%jJJ%%j%%%%kl%LJ%%%%%%%%jjjJKK%j%%j%%Jj%JJj
346@kjJK%%j%j%JkjKK%%j%%j%%%%k%%%%jJKJk%JK%jjjJJJkjJKJj%%%%kkJKJ%JJj%j%jj%K%
418@j%%%%%%jJJ%jJ%kjJJ%%Jj%JJJ%%kj%J%%%%jk%KKJjj%jjJ%%JJJkj%J%j%J%Jj%j%%%%%%
490aJ%j%J%%J%jjj%%%J%%JJ%j%%%j%%J%%%%%j%J%%jjKjkjJJjjJK%JJJk%%%%%KJjkl%K%J%%
562@%%%j%J%%%j%Jjjj%KjjJK%%Jjj%%J%j%%%JK%kKjj%%%%%%jjJJ%jj%j%K%kkJKK%%%Jjj%j
634bjJK%%%%jJ%%%%%jjJj%jKJjjKJ%jj%kjJK%jK%J%%j%%%%j%%%%J%%%%jj%K%j%%%%J%%jjK
706@%%%jjjJK%j%JjjJ%%J%JjjjKjl%JK%%%%J%%J%%jjJ%klkLLJ%J%j%%%%%jk%K%j%JJ%%%J%
778AjkJJjj%K%%%kK%%k%%Jjjj%JJJ%JjJL%kj%JJ%jjjJ%%k%K%jj%J%kjJJK%jj%jJ%J%%Jj%J
850@Kjj%%%Jj%%%%kJJJj%%%%%jJjjJ%jjKJJj%%%%lJJjjKJkjKJ%%%%%%Jj%%%%%%%%%%%%J%%
922Aj%%%jjj%JK%%Jj%%%%%%%%K%k%%%%%%jjJJ%%jJKjj%%%%%%%%%%%%J%j%%%k%%%%K%JJkjJ
994@jj%Jj%K%JJjjk%K%%%%%%%J%JJjjj%k%Kjj%JJ%%jj%%%KJjjjJJJjjJJ%j%%%%jJkjJK%%j
1066ak%J%KJJ%%%jjlj%%KJ%%Jj%JJ%jjkJK%jk%JKJ%j%%%%j%%%%%%%j%%%jJJ%J%%%jjJJJ%j
1137@jJKkj%J%%%%%%%%k%JJ%%%%%%jjJ%J%%%%%JJ%k%%%%jjJKJ%kk%JjK%%%JjjJ%Jj%%%%J%
1208Aj%j%J%%%%%%%%%%%%%%%%%%%%
1233@
##PAGE=	F1=8975.5389107993778453
##FIRST=	12655.339635440002894,	12655.339635440002894,	0.0053745522163808345795
##DATATABLE=	(F2++(Y..Y)), PROFILE
-2861@%%%%J%%j%Jj%%%j%JJ%%%Jjjj%J%%%%%K%jj%%%%%%%%jjK%%%%%%%%J%j%k%KJKjk%%%%
-2791@%j%kJKK%k%%%%%%JK%kj%JjjjJJKjk%J%%%%j%J%JjJK%%%ljjJKJj%j%j%JJJjjJ%J%Jj
-2721BkkKJ%j%KKjjkJ%jJJK%k%%%jjJJ%jk%KKjj%%kjKJJ%jjj%J%JJ%JJkk%%jjJ%%%J%%%%K
-2651B%JjkkKJK%jk%%%JJ%kj%j%KJ%j%%%%jJ%%JJJjj%%Jjj%%Kjj%%%JJjjjJJJ%j%j%%%%jJ
-2581@Jj%jJ%Jj%K%k%j%jJJjJJL%ljjJ%%kJJ%%%%%%%JK%kj%JJk%jJjJJjj%JjjJLK%kjj%%J
-2511AK%k%%%%Jjj%%K%J%jkj%%JK%jj%%%%%%%jjJJ%%%%J%j%%jJ%%%jj%KKK%jk%%jjJ%%lKJ
-2441@%%Jj%%jJKJ%JkkkJJ%%%j%JK%kjj%K%%%%%%JK%j%kj%J%K%%%%jjJj%%KJjJjk%Jj%%%%
-2371@%J%j%J%%j%%K%jj%%JK%kjjJKJjkjJ%KK%mk%J%jJJj%%JJJjjJKKjkjj%%KK%%%jkj%%%
-2301@JJ%%%%jJJj%%j%J%k%%%%%%J%j%kJLJ%jk%%%Jj%%Jj%%j%JJ%%%%Jjj%Jj%%%jJK%jjJJ
-2231B%j%j%%%jJJJJl%%K%j%j%%J%j%%%%JKJkk%%%kJJ%%%jJKJkj%LM%ml%JJk%%J%jkJJ%%%
-2161@J%jj%%J%%KKjjjjKLjkj%jjjJJJ%J%%%K%k%jj%jjJKj%%%%k%KJ%j%K%%j%%%jjJ%Jj%%
-2091@JK%kjljKK%JJk%%JJJjjjjJ%%%jJJJ%j%j%j%J%%J%j%%%J%j%J%%J%k%J%%jk%KK%j%%%
-2021Aj%%Jj%jJKJj%%%%jj%%J%%j%%%%%%J%j%%JJ%%j%%%J%jj%%%%Jj%KJkj%J%j%%j%J%%jJ
-1951@KJlk%K%%%JJjjk%JJKjj%%J%J%jj%%J%%%%%%Jjj%%%%JJ%j%Jjj%%%J%jKJ%kj%%%JJJ%
-1881C%kjj%%%J%%%%%%%J%j%J%j%%%%%%%%%J%j%%JJ%%k%%%jJ%Jj%Jj%jJJJ%kkJJ%%%%%%%J
-1811A%%%j%JJk%%%j%%JJ%j%%%%%Jj%JLKkjJjkjJJj%%%j%%J%J%jjJJ%jJ%j%J%%j%J%%%jjj
-1741ajKKj%j%J%jjJ%%%Jj%LJjlk%K%JJJ%%%J%j%kjj%J%%jJJ%jJJJj%J%%l%JJ%%%jJjjjJ%
-1671@%%JJk%J%jjJ%JJJlk%KK%jjj%JJJjj%%j%JK%%%JkkkJ%%kJLK%kjJJ%j%J%j%%Jj%J%j%
-1601@%J%j%%JJ%J%jkj%J%%JJ%jjj%J%%%%%%%%%%JJjj%%J%jjJ%%Kj%j%%%%j%JJj%K%jj%J%
-1531A%JJKjjjjJKjjj%KJjjkjjJ%%J%J%j%JJ%j%%JjjkJ%JJ%jJKJkk%%JJkjJJ%jJJ%%%%k%K
-1461BJj%jj%%%Jj%JJ%Ljjj%j%JjjjJ%%KKjk%JJ%J%%jjjJ%j%%J%JJ%%Jjkk%%%%JJJkk%JJJ
-1391Bk%%J%j%jJ%%%%jjKJ%%j%J%j%Jj%%JJ%%%%k%KJ%%%%jj%%j%KJljJKJ%jj%%JKJjlj%JJ
-1321B%%J%%%j%j%Jj%%Jk%%%%%%%%%%%JjJ%%j%J%%%J%%j%J%jj%%JJ%JK%kkj%%%%%%%j%JJ%
-1251AJ%kJJ%k%JJ%jj%%%%J%jJKjj%j%JJ%k%%JJ%%%%jjj%JK%%%%K%jk%j%%JL%kk%%%JKjk%
-1181@K%jJJ%jk%%%%JJJ%j%jjjJJJJjJjk%KJ%jk%%j%J%%JJK%kkjjjJ%J%JjJJJ%JJj%%j%j%
-1111AJ%%%kJJ%jJJ%kj%%%%%%%KJjk%%%%JJjj%J%lj4k4mK3J7M%jj%jKJKjj%jJK%%jj%jJ%%
-1045@j%J%%jk%LJj%%jJ%JK%jKKjkkj%%J%j%%%%%%%JJjjj%JJJjj%%kjKKJ%%J%kj%%%%%%KJ
-975Cjj%j%%JJJkjjlqpjnlOO%NNKJJJJKJJj%%jkkjJK%k%J%%J%%%%%%%K%jkjKJJ%%j%j%%%%
-904@%J%%%K%%jj%jjJJjJj%JJ%J%jJj%%kJKKjlj%%%JJjj%%%%%%%%%lrmLm%RPKJ%%%k%%%j%
-833a%j%Jkoj5j9lRMQJ4PJ%%j%JJJJ%kmqpkK%l%RRMJ%J%%%jj%J%Jkj%%J%kk%JKKKKjjjj%%
-765aJJjjJ%K%k%JJ%jj%JJj%%j%J%%%j%%%K%kjjJJ%JJ%jjJ%J%%Jjjj%%JK%kkjJJ%%Jj%J%j
-694@jkJJjkqj0%JLJ0OK%%%%%%%%%%%llml%mjLKMNKJJJj%%%J%%%jjJ%%%J%jj%J%j%J%lljK
-625eLJj%%K%%%%J%j%J%%j%%%%KJj%jJJjk%%Jj%%%%J%j%J%j%jjKJjj%%J%KJ%kk%KJjj%%jJ
-554@%KJkkjJjjJjjJL%%%j%%J%J%jkJJ%%%jnol%MPM%%jj%%K%%%%J%jmkJLK%nj1j2qnLJ4J1
-487a3LJJKJ%npnkKNMKLJjJLJJJKL%ljjJ%%%JjJ%Jj%J%%%J%jkjJ%jJ%%J%%j%%%jj%%%%%%%
-417bjJJJ%%ljjjJLJJjj%J%Jjkjjmnj1n4r3MR7N5J3L%lqn%j0oJ1%j4JRNONJLLK%JJ%j%Kjj
-355A%%JJjj%jk%JJkjKJj3l1j6K4K3OLLJjkjjmqqnjJLPQOK%%K%%%%Kj%J%%jjj%LJ%jmj5n5
-291g4p1K3P4L2N%kKKjnnlkkKOPOLJ%ol4j33k05k0J82J28L7QkjKOQPN%j1m3p8j2P6N3J5M%
-243a6kjLKJJJJLKJJ%J%jkmj1j7j5mPJ2Rom9p2J8P3L6QJJKLK%%kljmrj1j1rLQLLPPOONM%J
-184hKj%%J%jjJLJnmlqj2nqj5KK0J5PMJjkLM%mpLJ0Lj%K%jll%KKJ%jjjlmjLKjlj5n2p0k8L6
-122a45O8M3J4MJ%jkjJJlmjLMLjlk%jjkkjLNM%kJMMKjmj3m6p2l3L5P2M3J2LKKLJJj%%%%J%
-64b%JjjJJJ%kkjJJjKKKJ%l%J%j%%%%%%%%%%%%JJ%kj%jkKK%%jJ%%JJjjk%J%j%J%jj%J%kj%
7eok4l6j4J7L4K1OJjJKJ%KKJk%K%kJ%j%J%j%KJ%jjJJjk%%%J%JjjJK%kk%JJJk%j%J%%%%%%J
75A%jjj%K%%%%K%%%%k%%J%%jjJ%jJ%%JJ%k%jJ%J%j%%%JJj%%%j%%%%%%JJjj%%%%JJJK%kj%j
148A%j%%KJ%jjj%%J%j%%J%j%%%%jkJJJ%%jJJK%kj%JJjj%%%%KK%%jk%%j%%j%%J%%JJ%JJj%j
220Bk%jJ%k%J%%%%jJJ%%j%%%J%%%J%%%%jk%JJJKjk%%kjKKKkjJJ%kjJJJjjmjJLKJJ%l%KJjk
292@jJKjkkKJJJjj%KKkkjJ%%%%j%JJ%j%J%k%J%%jJJKjk%Jj%%J%jJ%j%JJ%%jj%%%JjlKL%kj
364a%J%%%%%%j%%%%jK%%%%%%%j%J%%%%%%LJjk%Jkj%JKJ%J%jjj%J%Jjjj%%%K%jJJjk%%j%J%
436@%%JLJ%jkj%j%JJjj%JJj%KKjkk%%%%%JJj%%j%%%jjK%%%%JJ%j%%J%%jj%%LJjkjjJ%Jj%%
508@JJjjJK%jj%%%j%Jj%K%%%jJJjk%JJjj%J%%JJjjJJkJJKjkk%%%%%%%j%J%%%K%k%%J%jJJk
580@%KJk%Jjj%JK%lj%%JLJj%kj%JJjj%%%%J%j%%JJJkkj%K%%JK%jjj%%%%%%%J%%JjJ%jj%%%
652@%%%jJ%JLJkk%jkK%%%K%%%%J%kj%%%jJKKkkJ%jkJKJjj%%JL%jkjJ%j%Jj%%J%jjJ%%%%J%
724A%%%j%J%jjj%JjKJJjj%J%jKJjkkJJJj%J%j%%%K%kjJJ%j%j%JJJJjjj%%%%%K%%k%JJjj%%
796@%J%%%kjJJ%jJ%%%JJJJ%jkjKJkjj%JJ%jj%J%Jj%%%j%J%%%%%j%JKJjjj%%%%j%J%%%KJ%j
868Bjjj%J%%j%jj%JKJ%j%%%%%%j%J%%%K%k%J%%J%%k%JK%jjj%KJjj%%JJ%jk%%jjK%JJ%J%kj
940@j%jKKJl%%KJ%lj%J%%%%KKjj%%k%JKj%%%jjJJJ%jj%%%j%KJJ%j%jk%%%%%JJJJk%k%%JJj
1012Aj%%%%%JJ%J%kj%%%lkKLKKkkj%%KLjjjjJjj%JJ%%j%%%%K%k%%Jj%%%%%jJ%J%J%kkjJK%
1083@%%%%JJ%j%jkk%LJkj%KKKjk%J%%J%jj%%j%%%J%%j%%JJ%j%%KJjjkjK%%jJ%Kj%jj%%%%J
1154@%J%%Jjj%%%%%%%%%%%JK%kjjJ%%k%KJJjjkJJ%Jj%Jj%%JJjjJJ%%%j%%JJjjj%%Jj%%%J%
1225AJjj%J%j%
1233@
##PAGE=	F1=8904.7735122485973989
##FIRST=	12655.339635440002894,	12655.339635440002894,	-0.0018195942975580692291
##DATATABLE=	(F2++(Y..Y)), PROFILE
-2861@Jj%%%%Jj%j%J%J%%J%k%J%%%j%j%%J%JJ%jj%JJjjj%J%%%%%%%%%%%%%%Kj%%j%J%j%%J
-2791A%jj%%JL%l%%%%%%J%j%%%%%%%%%%%%J%j%Jj%%%%JJJ%jk%jjjLK%jj%jjJJJ%%j%LJjj%
-2721BkjJJJjJJ%%jk%%%JJKjk%%Jjj%%%%%%JK%kJ%jjJ%j%Jjj%%J%%%%%%%%J%jj%J%%%%%%J
-2651A%%%%%j%JJ%jj%%JJ%jj%j%jJ%%%%%J%%%jJ%%%%jjKJJ%j%%j%jJ%KjjkJKJJJJ%%lkjjK
-2581@JjkjJJJjJ%%%j%J%%%jJJK%ljkJK%jjJ%%J%%J%J%jjj%%J%%%%%%Jjj%J%%%%%%J%jj%J
-2511@JJ%J%j%%jj%%%%%Jj%jJ%JJjjj%j%K%JJjjk%JJk%K%%%%%%%%jjJJJJKjlj%Jj%J%jm%K
-2441cJKJjljjKKJKKjlk%JJj%%JKJjjjjJJJj%%%%J%j%j%%%JJj%%%%j%%%%%%JJJjjj%%%%%%
-2371@%%%%J%j%%jJ%Jj%%j%JJ%j%%%%%%%%%%J%jj%J%jJ%j%%JK%kJ%%%%j%%J%JJ%Jjkj%Jj%
-2301@%%%%%Jj%%%%%%J%jjJKjj%JJjj%%%KK%kkj%J%%%%%%Jj%%%%%%J%j%%Jj%%%k%JJjj%KJ
-2231AjJ%j%%%jJJJJk%%%J%%%jj%%%j%JKj%j%%%K%j%%%%%j%%%%%%JKJkkJJ%%%jJ%k%%%%K%
-2161Bj%%jkJJJ%JKjkj%KKjkj%%j%J%%%JJJ%jkjJ%%j%%JJJ%jjkjKKJ%%%J%%%jk%j%J%jJ%%
-2091@J%%j%%j%JJjJJjJJ%JjkjjKKJkj%%JJjjjj%j%J%%J%%%%%J%j%J%Jj%KjkJ%jjKL%kkj%
-2021a%J%%%%%%JJ%%%%%jj%J%Jjjj%J%%J%jjJ%%JJ%k%Jj%%%J%%j%%%%KJkj%%%J%%%j%%%j%
-1951aJKjkjJJ%%%%%Jj%%J%jjJJJ%%%%k%JJk%%%%%KJljj%Jj%JJJJk%%J%%j%%%%kjJJJKJ%%
-1881CJjlk%jJK%%%Jj%%K%k%%%%%JJk%%JJK%jk%%J%%jjjJ%%Jj%%%%Jj%%%KJkj%%jJ%J%%%%
-1811AJjj%%J%j%jJ%Jj%JJ%j%%%%j%%J%%jjJKkJKjj%%j%%K%k%%%%%KJk%%j%%%JJJ%%jjj%j
-1741aJJJ%jj%%%%%%J%j%%%JKJlljKJJJJ%%%JJjjjk%j%JJ%%%%%%%jJJ%jj%%%%%J%j%jjJJ%
-1671@%%%Jj%%K%%%j%K%jk%%%%%%%%J%j%%%k%JJKjj%%%jj%J%jJJK%kjJJJ%%kjkjKK%%%J%%
-1601A%Jj%%j%%%JJk%%%J%jJ%j%jjJJ%%%%%%%%%%%%%%j%JKjjK%j%Jjj%%%%%%%%%JJ%j%%J%
-1531B%j%%j%%K%jjKJl%%%%%j%JjjK%%Jj%%%%%%%%%jjjjJLJj%%%Jj%jJJ%j%KJ%J%j%%jjjJ
-1461A%J%jj%JJjj%JK%J%%j%j%%jj%%%kKKJj%JJ%j%%kkJJJjj%J%JJJj%%%%j%%jjJ%j%%%%J
-1391A%j%%J%%j%%%J%j%%%%J%%JjjjJJj%Jj%%%jJJKJ%j%Jkk%%%%%%jjJJ%JJJ%jjJ%jj%JJ%
-1321Bk%%J%%%J%jj%J%jj%%jjK%jJJ%K%j%%jj%JK%%%JJjj%jj%%J%jKK%kk%j%%%J%%%j%J%J
-1251A%j%%%J%J%%%k%%%jjK%%JKjj%jjJ%%%j%JKK%jj%jjJKJ%jl%JJjjJJ%jKJ%j%kj%KJ%%j
-1181BjJ%JJjkj%JKJjk%%j%j%Jj%JKj%Jjj%%%%J%%j%%jj%JK%jk%K%%%%%K%jJJ%jJ%J%jjjj
-1111@JKJjkj%%KK%%kj%j%jJ%jKLkk%%%%%%Jj%%%nk0k9JK9J8MK%jjj%JK%%k%JJK%%k%%%%J
-1045A%%%%%jk%%JJ%jkJK%%JJJjjj%j%JJ%j%%JJJkj%J%%jj%JJ%j%%%%%K%%%%Jjj%jJJ%j%J
-975B%%k%Jj%LL%kjmj0qjooONJOOMKJJ%JJJ%jJ%%lk%Kjk%J%JJ%%KjjJJ%jkkJJJ%%J%jJJ%k
-905@%JKJj%%J%kj%%jj%%JKJ%kjJKJ%kj%%KK%jjk%%%J%j%j%%%%%%%jnj4pOmjJ4RL%%%%J%%
-836A%k%jj%Jknj4j9jJ3ONJ1N%%%%jJjjJK%lqpkJJ%KOQK%JJ%K%kj%KJjj%%kJJ%kj%KJJ%j%
-769@JjjJ%%J%J%%jj%J%%J%%%j%KJj%%kj%%%%%%j%J%%%%%JJJjjJJj%%J%%kjJK%jkk%K%JJj
-698AJJ%kjjJ%klj4j8k%OJ9J1L%%%%%K%j%jkllnolnkNLOQLJLKkk%K%%jJj%J%%%%%%%%%%j%
-631aJ%mk%KKK%%jJ%%J%J%kkJJ%%%%JJ%%Jjj%K%jjjjJ%%%%Jj%%KJkjjjKJjj%J%%J%%j%%J%
-560A%j%%jJKJjkk%%kk%jjKKKJJJjjjK%J%j%%%jJkpro%NJ0PKjj%jJKjj%%JjjjjKJJ%kprnm
-490b8KQPLKJ%JjorolMPNMK%%KLJ%%JJKkjkJJ%%KJ%%J%%jJJjkk%%kK%%%%%J%j%%JJjj%%jj
-420bJ%%kjJJK%jkJJJjjJJ%%J%jkkJJklok9n1JN0K9RLJkj2j3mj4kJ9Lj3LJ1MOOLLK%Jj%%%
-359@j%%JKJ%jj%%jjjK%%k%mk6o1k8M9M8J5NKJ%kJ%lpqqmJLMNPM%JKKKJJj%%%Jj%%%%jJjk
-294ckj3n2o3K3O8L0OJjJJlpj0rolLJ1J0OKJ%lk1p5j04jR6O2J5%opmOJ1ROMol4o4qO3M2J1
-245a7LKkkKL%j%KMJ%JJJ%jkjpj1j0nLOLk0r5j29L3J30O5J7M%KONJjj%jpj3j7k1j8JJ1MNR
-191e7J1J1J1ROJjKJJ%j%%k%J%mkjpj1k%pLJ3RM%JklKJjj2j5PK0Q%%LKjkjj%KJjkllmpmKO
-129a9LJpk8l7j3K1L7K3OK%kopokjkkKPPPN%jj%kmnm%OOJkkKMLKJnk5m2k2J8M0K4PJJLLJ%
-71cJJjkj%KKJ%%%%%%%jjjkJLJJj%%%%%%%%JJ%kj%KJ%k%%%k%J%%J%%%%JJjj%%%jJjkj%J%%
0cJK%jlkjj3n0p2l0L6P1M4J2LjJJK%JK%%%KjjJ%j%%%%%%%J%j%Jj%J%j%%%%%%%%%%%%%%%%J
66Aj%%jJ%%%%K%jjJ%j%%JJ%J%%kj%Kjjk%J%jKK%j%j%%%%%%%%K%k%K%%%%k%%%%%%%J%%%Jjj
139@JJ%%%J%Jjl%j%JLJkkkK%Jj%%J%jk%JJj%j%J%J%k%KL%kjJJ%%k%jJJJJjjj%%%jj%K%%%K
211BJ%J%%jj%kjjJJ%%J%%%J%k%%%Jj%jJ%J%%KJjl%Jjj%%J%Jj%%jjKM%kj%J%k%%%%%%%%jJ%
283@JKkjjK%j%%J%jjj%K%J%%JJ%jk%J%j%%%jJKjj%K%k%J%j%%K%%jJ%jj%J%j%%%KK%j%%kj%
355@%Jjk%LKjjj%J%%j%J%%j%K%%%%%jjj%JJjjJ%%kJKK%jk%Jj%JJJj%J%k%K%%j%jj%jJJK%j
427B%%k%%%%%%jJJKL%kkj%%jJKjj%KJ%jjJjj%j%%%%KJj%%J%jjj%%%k%JJJJ%%%j%j%%%%JJ%
499Bk%JJjjjJ%J%JjJJJ%j%jjjJ%j%Jj%%JK%jjjJK%k%Jj%%j%JJj%%%%%j%%%%%%%%%%%%%%JJ
571B%j%K%jjJkJK%j%JjjjJ%%jjj%KKJ%jjjJ%%%%jjJ%%%%JJ%JJkkk%K%%%%%JJ%jj%%%JJ%%K
643D%j%jj%%%J%%jj%%JK%k%%%j%%%KJ%j%JJ%jj%JjjJKJljJJjk%JJ%%%jJJjkJjKJkj%%%%%%
715@%%%Jj%%KJ%l%%%%K%jjj%%JJJjjj%%JJJkj%JJ%j%J%j%%JJ%jj%Jj%%jjJJ%%J%%j%%%JK%
787C%%kJ%j%%j%KJjjjk%J%%%J%%%JJ%J%%j%jj%%%KK%kk%KJ%jk%%j%JJ%j%Jj%%LJkjjk%K%%
859@jJ%%%%K%jjjJJ%j%%j%J%%%%JJjj%JKjj%Jjj%J%%%%j%%JJjjJJJ%kj%%K%k%%%JK%kJ%kk
931b%JJJJJjkj%j%KKjj%KL%jlj%%%%J%%J%j%%j%%J%J%k%jJK%%jJK%jk%KJ%jjjj%%J%%%%JJ
1003Cjjj%%%J%Jk%%Jj%%%%J%j%%K%kk%KL%kj%%KJJJ%kjjj%jj%KJ%%j%%%JjJ%JkjJLjk%jJJ
1074A%jJj%%%K%J%j%%J%kjJjkjK%%%%%JJ%jJ%j%JK%jjj%%K%%jjjJ%%%Jj%%KJjk%jJ%%%%LJ
1145Djkj%jJ%K%%J%j%Jl%%%%%%%%%J%%%JjjjJJ%%jj%JJjj%J%%%Jjj%J%J%%j%%J%%jJ%%%Jj
1216A%%%Jj%%%jJJk%JJk%
1233@
##PAGE=	F1=8834.0081136978151335
##FIRST=	12655.339635440002894,	12655.339635440002894,	-0.0020230780355632305145
##DATATABLE=	(F2++(Y..Y)), PROFILE
-2861@%%%Jj%%%%%jJJJJJ%jl%%%%Jj%jjJJKJjjjJJ%%%jj%%J%%%j%%%%%%%%%Kjj%%JJjj%%J
-2791A%j%%%%JJ%%%Jkj%%%jJ%%%J%j%%%%Jj%jJK%jj%J%%%j%Jj%%%K%jjJj%kJJ%%%%JJ%%%j
-2721Aj%JK%%j%J%%jk%JJjKjk%%%%%%%%%%JJ%%kJL%jjj%%J%kjj%%%%j%KJJJ%jkjJJ%%%%%%
-2651@%%%KJkj%%%%%%%%%J%%%%jjkKJ%jJ%KJjk%%%%%k%JJJ%j%%%%%%J%%j%%JJJ%j%JJkjj%
-2581@Jjjjj%%JK%jj%JJ%%%%%LJjkjj%j%%J%J%%%J%%J%jjjjkJKJJj%%%%%%%%%%%%%%%%%%%
-2511@KKj%j%%%kjjJJ%J%jjJL%jj%%%%j%%%JKJlk%JJj%%%%K%%jj%k%KKj%%%j%%jJ%%%%jjJ
-2441aJJJjjjjjKJ%J%j%%%%jJ%KJkj%%%%JJk%jjJJ%%jkJK%KjjJ%jK%jj%%%%%J%j%j%J%%J%
-2371Aj%%%Jj%%%%%%JJjjjJ%Kjj%jj%%%%JJ%%%%%%K%k%%%%%KJj%%%k%%%%JJJjj%%j%%%%%%
-2301@J%j%%%%%k%JJ%K%k%J%jjJJJkjJJJ%%jj%%%%%%%%%Ljk%%%%%%%%%%JKjjj%%jJ%jjJJ%
-2231@j%%k%L%%jJ%JJj%jJJ%jjj%J%%%%J%jj%JJJ%j%JjjJj%%%J%%Jjj%%K%j%K%j%%jj%%%J
-2161AJ%JkjjJ%J%%%%jJ%%j%jJK%jK%kjjJ%JkljKKJj%JJ%%%j%%%JJj%JKJjl%%jjjK%%%%J%
-2091Aj%%%JJ%k%%%L%kJ%%jj%kJJJJ%k%k%J%J%%%%jJKjj%%%%K%jj%%%%%JJk%JKj%K%kkk%J
-2021aJJ%j%%%%%K%kjJJjj%JJKJlkjJJ%%Jjj%J%%J%j%J%jj%J%JJjjjJKjj%JJ%JJ%jk%%%%j
-1951@%%%jjKJj%jJJJ%%J%kj%%%J%j%%jjKKjj%jJ%K%k%%%%%%jJKjjjJ%%%%%%%%k%K%K%jj%
-1881@JJk%%%j%%%JKJjkJ%%J%%%%Jjk%JJ%K%k%JJJkkjjk%LK%jj%%%%%%%%JKjkjJ%%%JKJkk
-1811@%%%%%%%jjJJJJ%j%J%jj%%jJ%%%%%j%J%%%K%%jjkjKKJjj%%%%%%%%Jk%J%%LK%lkjJ%J
-1741Aj%KKkk%%%%%JJj%%%j%JJjj%%%%JJ%%jJJ%jjjj%J%K%J%%jjj%JJjj%%%%J%jJ%JkkKJj
-1671@jjJJKjj%JJ%kJ%jKJkj%Jj%JK%%jjj%jJ%%%Jj%%%%jj%j%J%JJJj%%Kj%jk%%%KKjj%%J
-1601AJ%J%%%kj%%%%%L%kj%%%%jj%K%%%%%%%Jj%%J%jJj%%J%%%%jJJ%j%%j%J%j%%J%JJJkj%
-1531A%j%%%%%Jj%JK%kkjJJKj%Kkj%%%%jJ%jj%JJ%%%%kkKLKjjjjJ%%%%JJj%JJ%jjj%JJJjk
-1461@J%Jjj%JJjj%%KJJJJjj%jkj%%kjjJKJJj%JJ%%%k%%K%%j%J%%j%j%%JJjj%%%%j%J%%%j
-1391a%%J%%%%kJJ%%J%J%jjJ%J%Jjk%%J%%%%%j%%%JJJk%J%k%%%%%jJ%%%Jj%JJ%jj%%%%JJ%
-1321Bjj%KJ%j%%kkJJj%J%%%%%%k%KJJJjjJkkjLK%j%%J%%J%jk%JJj%Jjj%%%%%%j%Jj%J%J%
-1251AjkjJJJJ%J%%jjj%%%J%%%J%J%k%%%%j%J%%K%jj%%%KKj%%j%%%k%KJjJKjmJJj%JJk%J%
-1181B%%jJKjkj%%KKjkJ%jjjJK%k%%J%%%j%jJ%%J%%J%kjj%K%%jjJJ%%jJ%Jj%J%%JJ%jkj%j
-1111bJJKjjjjJJJj%%%Jj%%J%%JJkj%%%%%%Kjjk%nk3l4JL3K1NLJ%jk%%K%jj%KJK%kj%JJ%j
-1045@JJ%k%j%JjJJ%kkJJ%J%K%k%%j%%JJ%jjJJJJjjj%%%%jjKJJ%j%j%%%%%%%%K%jj%J%j%%
-975@%%j%J%jJLj%%lpojnlML%POKjjJK%%jJJ%KKkkj%j%%%%%%%JJj%%%%jjK%%%j%KJ%%Jjjj
-904@JJJ%j%Jjk%%JJkk%KKJ%ljJ%JJjJ%%JJj%%%j%%j%%%%j%%%%%%%nj4pNljJ2PLJj%JK%%j
-835aJ%%j%klnj8k8mJ6PQJ6PJK%%JJj%KK%nj2j1mjK%LJ0J1N%%J%JJ%k%JJjj%%jJ%%kjJK%%
-772@%jJJ%j%%jJJJk%kJJ%jJ%%%%%JJ%%jJjj%jJ%jk%LK%k%k%KJKjj%Jjj%%J%%jJ%JJkj%%%
-701@%J%%%j%%%%%jlj0j4mkNJ5QLJj%JJJ%%%%jjknqnokNMPOKJMK%j%%jk%LJj%j%%J%jJj%J
-633@j%J%j%%J%K%kjjJJ%%%kjjJKJJ%%J%jjKjj%J%J%j%J%%jj%J%j%kjK%jJJ%j%JK%%Jkj%%
-562@J%jJ%j%%J%j%%jkkjJKjj%JJKJjjjKJ%%jJ%%%Jkqrn%LRPL%k%%JjjJ%%J%%%%%jk%kqj1
-492b6qmMJ2RMLMJjlorroMPOMMLJ%KJJ%%JJ%jJJ%%JJJ%kJKkkKJ%jkjkj%JJJ%%%%jjJJJJJJ
-423D%kjjjjlkJKK%mkKLJ%jLKk%%%%lkJ%lmrm7p7PP6M3J2LJkqqlj3oJ5%j9jJ0OJ1J2OK%%%
-363@%k%jJJJ%%%%%%J%%kk%JK%jnj7m0k2L1L2J0LLK%jJJkmpokKLKLNL%JKjJKJ%%jkJK%J%j
-298@jjj%lj9p6r7L3J00M6J0JjJL%kjLN%mnmlmlJjk3j03j61j0J48J00K8QJkjJNMK%j3o0j07
-249b06j3J05P2J9PL%jKMjjKLJJ%jkjJ%%krj3j1kQJ1Oj0n6p5J8P6L7QJlJNMJ%JJkoppj0j0
-196e1kL%%LOQRPMKJL%%j%JJ%jjJ%mnj2j5orj8MK6K0RMK%j%J%orNJ1Kj%MKjjjjjJKJJllll
-132a5mkMKmj7n4p4k7L9P2M4J4OMjlllkmll%MMLMKlk%%%jlKONJmmKLLJjj2m9p4l2L7P1M3J4
-77a4LJKL%jK%kkjJLJ%JJJjkkJLJjjJKjjj%J%KJj%%JJkkkJKJ%j%j%%%%JJ%j%J%%%Jjk%%JJ
-6@kj%%kjLLKjjlkjpk8m1j7K2M0K4QJJJ%jjjKKJ%%j%%%jjJK%%%%%JJ%k%%J%jj%JJJjj%%%J
60Ajj%KJ%j%%j%%jJJK%j%jj%jJ%JJ%%kjjJJ%j%k%%%JKJjjjK%j%j%JJKjj%%%%%%%%%%%J%j%
133@J%j%%j%J%%%J%J%jkk%KKKjllJL%%%%JJjkj%jjKK%jk%JJJ%j%J%%jJ%%jjJJJJ%j%jjjJ%
205a%KKj%k%%J%%j%%j%%%j%LKjk%Jj%j%JJ%%jJJjj%%KJk%j%%K%k%%%%%%jJL%kj%Jj%%%%%%
277@%J%%%j%%%j%J%%jJ%%J%j%%%%%JJ%%%%jJ%jjJj%%%J%J%%kJJ%k%%JJ%j%%%jJJ%jj%%K%%
349B%%%k%%%%jj%JJJK%l%J%j%%%%j%JJ%%%%Kjk%%%j%%j%%JJ%jJ%jJ%j%J%%%%J%%%%%%j%%j
421ak%KKJjj%%kJKjkjJJJ%LJ%ljJ%jJJJ%%%jjj%K%%%kjj%KK%JJjk%%j%%%j%J%JjJJ%jjjjJ
493aJ%%%%%%%%%jkJJJJjJKJ%%jl%%j%J%%%%j%JJ%j%%%%J%%%j%%%%%JjjJ%%Jj%jjj%KKJj%%
565A%jJ%j%Jj%J%%%j%%%j%JJ%%%jjjj%%JJJJ%%j%K%%%jj%Jj%%%%%%%JjjjJJ%j%J%%Jj%%%J
637A%J%%%%J%%j%%j%L%k%%j%%j%jJK%k%%KJ%J%%kkJJjj%JJ%%j%J%%jj%jJ%K%jjj%jK%J%jj
709ajJJ%%Jj%%%k%K%%%%%%j%%J%%%%JJ%jj%%%jJ%%%%%%J%%Jj%j%%%%Jj%%jj%JJ%jJjjKJj%
781@jjJKKj%%jJ%jj%%%%%%%%kjKJ%%%KjkJ%%KLjjjjj%%JJ%%jJ%jJ%jj%%%j%J%%J%j%%Kjj%
853@jkJKKjjj%JJJ%jj%%JJ%k%%%J%%%j%%%JJj%%j%%%%%j%%J%%j%j%j%jLJJj%%%j%JJjjjJJ
925@Jj%%jjJj%JKJkk%JJ%J%j%%JLjjjjj%J%%%%J%jJ%%j%%J%%%j%%J%j%JK%ljJj%J%kJJ%j%
997aJJJjjJjk%J%JJJjj%JJ%%%jjkJK%%JJkjjJ%jj%JKJ%jJJ%kj%%%jkJKK%j%jk%JJ%%jkJK%
1069@%JjJj%%j%%%%%JJJJJj%jk%KJlj%J%%%jJ%J%%%jjJ%%JKjj%%j%%%%J%jKJkj%%%%j%%J%
1140@%jJMKklj%%%JKjj%%%J%kjJ%%%J%j%JJj%%JjjJJ%Jkj%%%j%JjJ%%%%k%%JJ%%jjK%%%%%
1211@%JJJj%%%J%jk%j%J%jJJj%
1233@
##PAGE=	F1=8763.2427151470328681
##FIRST=	12655.339635440002894,	12655.339635440002894,	0.022311445325613021851
##DATATABLE=	(F2++(Y..Y)), PROFILE
-2861Aj%%%%%%%J%j%%J%Jjj%%%%%%%%%jJ%JJ%%j%%j%%%J%%Jjj%%%%JK%jk%%%%%%%KJkj%%K
-2791B%jj%%JJJ%J%jjj%jj%J%%JJjj%JJJjjjjJ%%%%%JJjj%%Jj%%%J%j%JK%jjJ%jj%%%%%Jj
-2721@%%JKJ%kjJ%%jjjJJJ%J%kj%J%j%%%%%Jj%%%JKjj%J%K%kkjJJ%%j%%Kjj%JjjJJjj%J%J
-2651A%%JJJkk%J%jkK%j%JJ%%j%%%J%j%J%JJ%jjj%j%JJJ%jj%%J%%J%jj%J%%J%%j%j%%%%%J
-2581A%j%jjjJK%%%%%%%%%%KKJkk%JJjjk%J%%%Jj%%%JJjj%%jJJK%jj%j%%%%%JJJ%k%%%j%%
-2511@LJkk%%%%%%jJJKJjjkJK%jkJ%JJ%kj%JJJl%JKjj%%jJK%%%jkjJ%Jjj%%KK%j%kjjJKjJ
-2441AKJ%j%%k%K%jjj%%%JJj%KK%mkJL%kjJ%j%jJ%%J%jJ%j%%%Jj%KJkjJ%%%j%J%j%%%JK%j
-2371Bj%j%%%JJ%%J%j%%j%JJ%j%jj%JJkjJKj%%%jJJ%%j%j%KJJj%%%kJJJk%J%j%jj%%J%j%K
-2301B%K%k%jjJj%kK%Jj%KJJjkj%J%jJJJ%%%%%jjj%J%%%JJjk%JJjj%%%JLJ%jjj%jjJJ%J%j
-2231Bk%%j%JJ%%jJJ%jjKJ%jjj%J%Jjj%K%k%%KJ%jk%%%%%J%%%Jj%%j%%%JJjjJJ%%Jjjj%%J
-2161AK%%jk%%JJ%%jJ%%%%j%%%KJjJ%k%k%JJjjjJKJkj%J%j%%JJJ%kj%%JKjk%Jjj%JJ%K%%k
-2091A%%%j%JJ%j%JJ%l%JKkj%%%%%K%kkk%JKKJk%K%%K%jkj%KKjkjj%J%%%%%KKJ%jjjk%J%%
-2021AK%%%jjjJJ%jjjKKjj%%%%Jk%%%%JJjj%%%%jJ%%jJJJ%kj%KLjkjJ%j%JL%jjJJj%jJK%j
-1951Dkj%%jJJk%%JJJk%J%%k%%J%j%jJJJJjjjjJJJ%jjjJ%%JJJJjl%%%%J%JJj%%%%%JJ%jjj
-1881A%J%%JjkjJ%JJ%j%%JJ%%%JJjjj%jj%JJ%jJJJ%kk%jJ%Ljjj%%%JJJ%%JJjljJ%j%JKKkk
-1811A%j%%%%%j%JKK%j%%%jjk%J%%J%j%KJJ%jj%%J%kjj%J%Kj%%%j%JJ%Jjk%J%%KK%kk%JKJ
-1741ElkJJj%%j%%J%%jKKjkj%KJ%%kjJ%%%%j%JKJkj%%KJjjJ%%%%%%%JjkJ%j%Kjjj%L%jj%j
-1671@jjJJJ%j%%%%%K%%%%k%J%JJ%JJ%jj%jjJ%j%Jjj%%J%j%%J%j%J%%%jJ%%JJ%%jJjk%%%J
-1601AJJ%%%J%k%jj%%L%jJ%%J%jkj%%%JJ%%%Jjj%K%jJJkk%%Kkj%KK%jj%J%Jjk%J%%KK%kjj
-1531A%jK%%jjJ%%%J%jj%%JLJ%%jkjj%%%%J%j%%KKj%Jkk%JLJjjjj%J%JJJj%%jkj%%%JKJj%
-1461C%%%k%JJ%j%%%%JJJj%J%kl%%%%%j%JJJjjJJJ%%%%%%%j%JJ%kjj%J%%JklJKK%jjJJ%jk
-1391a%JJj%%%%%J%%JKjj%%jjJJJj%J%JJjj%%jjjjJLJkJKjjj%%%j%%j%KJk%J%%%j%JKJ%%j
-1321DjkJKKJkk%%kj%JK%kjk%K%%jKKJjk%J%jj%K%%%%%%K%%%kk%KK%k%K%%kjJ%k%%%%J%JJ
-1251CjkjJ%%%JJ%Jjjj%KJJ%j%jJ%jJ%Jjk%K%j%%j%%j%jJKJK%%%%%jj%%jKKll%%JKJjkj%J
-1181A%JjJKJjjj%JJjJJj%%j%J%jk%KJjj%%j%%j%%%KKjk%JJJ%lj%J%Jj%%%%J%%%JJkkkjKJ
-1111@%JJjj%Jj%%j%JK%k%JKJ%jkjKKkk%JK%jkjJkj3k0jJ9J2LJKJjjkJJ%jJ%J%Jjj%%KJjk
-1045@%J%%j%jj%JJK%k%%JJJ%%%k%j%%%J%%j%JJ%J%jjjj%J%JJJJ%jkj%%%%JJJJJkkjJJjJ%
-975Bj%j%%%%%%%J%lqqmqkPO%QRKjjJK%jJJj%JKjkj%%%%%KjkJJJjj%%%%%KJJ%jjJK%%Jjkj
-904Bj%J%j%J%k%%%K%JkjJJ%j%Jjj%%KJJ%j%j%%%J%k%JJj%jj%%%J%mj0nMkjQNLJjjJJ%%%J
-834AK%jjjllj2j7jJ1MNRMJJ%jJ%%JJK%mrpm%Lj%PQM%%%j%JJ%j%%JJjJJjk%%jJ%%JJk%J%j
-766@Jj%JJ%j%J%Jjjj%%J%K%jkjJJ%j%JKjk%%%%j%J%%JKJjJjj%%jj%%%%KJJ%kkJJj%jJ%j%
-695@jJJJ%klrj3ljNJ4PKJ%%%j%J%%%k%JlnookOMOLJJKJK%j%j%%JJjjj%%K%j%%j%%%%j%%%
-626aJKjjjJ%JJ%j%jj%%JKK%jjjjJKJk%%%JJJj%kJ%kjJ%jjjKJJjj%J%jJJ%JJ%k%JJjjjJ%%
-555Bj%%J%jjjj%J%j%JJ%%%%%%%JjjjKJJ%JlookJKNNL%kk%Jj%J%%J%j%%J%jJlrj0qlLJ0QL
-486iJKKKjloqnLOONLKjj%K%j%J%%%JJ%%J%J%%JJljJJKjlkj%%%%JK%k%%%jJJK%K%jjkkk%%
-415cJ%%jk%LJJ%jJJj%j%J%%%%jlj2m7p5QP3M1J0LKjrqlj0nJ4Kj1KJ0LNQMJ%j%%%%%JJjkJ
-354@%JjJJJjkjjj%Jjlj8m2j7L4L2RLLJjJJknj0j1qjLLNRQNKJjjJK%%%jjJJ%j%J%%j%kj0m1
-291e4n1J8N4K4LllLL%jjMKnoj%J%jjlk8j09j65j4J46J02K8OjkJPJ4QLKlk8n5oN4L6QKJlk
-241a6%K%JLMLJ%kj%JKJnj2j9j5lQJ1Nj2p4j00K9J05N3J1JkJNKKKJjnj0j4j5j4j1LJ3PMPR
-190c4RPNLLJJ%kjj%J%jJLKlnorknj2KJ5J0MJkjkjLKoqQJ2N%JJJjjjlnkKL%klmlkKONkj3l7
-125f1m9j7K6M7K8RM%kkmljj%KMML%KKllllloo%PQMJ%LMLJjrl7n6k5K6N3L3J0KjKL%kJKj%
-67eKKJ%mjKKjkjjLK%k%JJ%%jjKKKjk%%%jkJ%J%%%%J%%%%%JjjJJjj%J%%%%JjjjK%j%J%J%j
4@jllrl4n4k4K8N1L2J0KKL%lj%KJJ%K%kkjJJJJ%%Jjj%K%jj%JJjj%KJJjj%%jj%%%KKJ%jJjm
71@jJJJ%jj%%j%jJJJ%jJ%j%jjJJ%%%jjJJJ%j%%%%%%%KKjlJKkj%%%J%j%JJ%j%%j%%%%jj%KJ
144AJj%Jjjj%K%%J%k%JJJ%jJ%%k%jj%JJ%jk%KJJjkkJK%%%KJl%j%JLJJ%jl%KJk%%J%jk%KJ%
216CjjJ%J%lkJLKjkj%j%%J%JK%%%%kj%%LKkkjJKKjlj%Kjj%%%JJ%J%j%%kjJKK%kk%K%jj%%J
288AK%kj%%%KK%%jk%J%%%%%j%%%jKK%jj%Kjj%%jJKj%jj%%%j%%%%KKJjkj%JJ%%%jjK%jj%j%
360@%J%KKkkj%%%Jj%Jj%Jj%%%KJj%k%%%%%%jJ%%k%K%%JkkJJJj%JJJj%%%j%J%%%%%Jj%jjjK
432@KkkjKJ%%KJ%k%J%%%%Kj%jkj%JJ%j%J%j%%KJ%jj%Jjj%%%JJJjJ%j%%k%%%KKkk%K%jj%%%
504@%J%%%j%JKKKklkjJ%%%%%J%%%jJ%J%jj%JKJkjJJjk%%%%JJKjjkjj%JJK%jj%%JK%jk%%JJ
576B%J%jjjl%KJKJjjjkj%J%K%%K%kJJjjK%j%J%%jjj%JKjj%%J%j%JLjkj%Jj%K%j%L%kJJjk%
648A%j%Kjj%%JK%kjjJM%ljKLjk%JjkjJJjkjKJK%k%J%%%%jjjKJj%%%%%%Kjj%JjJJKJjkk%%%
720@%%%j%JK%kj%%J%%JKJjjj%JJj%%%jJ%j%%%j%%%%%%JJj%jjJjJJ%jJ%%j%Jj%jjKKJ%jj%%
792Aj%%JjJ%j%%kkLJ%%JKkj%%%LJjj%%j%jJKjjJJk%J%%j%%j%%%%JK%ljJJj%KjjjJKjj%%%K
864B%j%j%%%%J%%J%%%jJ%jj%%Jj%JJjjkJJJjkJJ%J%jkj%JKJ%jJ%jj%J%%%jJ%%Jj%%%%jjKK
936BJjk%JJJ%jj%jJJj%%j%Jj%%J%j%J%%j%%%J%%KJljJj%jJJJkjj%%K%%%KJkj%KJjk%%jjKJ
1008AK%j%%%JK%kjjjkKL%jj%%jj%J%j%J%%%%JJJjk%KJkkJL%%j%%kkK%Kkj%J%%KJJ%kjJjj%
1079@%j%%%%KKjjjjJJJjk%JJ%j%%J%J%J%jj%%%J%jj%%JJ%%jj%%JJj%j%%j%%%Jj%KKJjjjj%
1150@%%JJ%j%JJkkjK%%%KJjjJ%%jjJJ%%%JJkj%%%j%%%jJ%%k%J%%J%%%%Jj%%J%J%J%j%%j%%
1221AJjj%%%%%%%%J
1233A
##PAGE=	F1=8692.4773165962524217
##FIRST=	12655.339635440002894,	12655.339635440002894,	-0.017090046778321266174
##DATATABLE=	(F2++(Y..Y)), PROFILE
-2861Ajj%%%J%%%%%%%%%%%kjJ%%JJ%jj%KJj%%%%%%jj%K%%%%%%%%%%%JJ%kj%J%%%j%J%%%%J
-2791A%%j%jJJ%J%%%%%%jk%J%%jJ%%Jj%JK%k%jj%J%j%J%%%%%%jj%Jj%K%JKJj%kkj%JJj%%J
-2721@j%JJL%jkj%%kk%KK%%%%J%jJ%%j%jjJ%j%J%jJJ%j%%JKjj%JKjjj%JJjj%Jj%K%kk%JJ%
-2651@jJ%JKjkJKjlkJK%jJKkjJJJKlljJJ%%JK%kjj%JJJ%%j%%%j%J%%j%J%J%%J%jJjjj%%jJ
-2581aJ%%%jjJ%J%%J%%%jj%J%Jj%%K%Jjkj%%%J%%j%%J%j%J%%J%JJjkjkJK%%%%JJjj%%%%k%
-2511bK%%kjJ%JJ%%%K%%%j%j%%j%J%%%%jjJJJ%jjJ%%j%J%JJjj%%%jJ%%j%j%KJJJkk%jJJ%%
-2441@%Jj%JJk%J%JjjkkJKJ%%%JJkl%L%%%Jj%%jJ%%%%%%%%%%%%%%%%j%J%%%%%JKjkjJJJ%j
-2371Aj%jj%J%JJJJjj%%%%JJjjjj%JK%k%J%j%%%jJ%J%%%j%%%J%%KjjJJjj%%j%%Jj%J%%jJJ
-2301B%%Jk%j%JJkkjK%%%JJJ%kjjJKJjjJ%JJJ%jkkjKK%j%%%j%%JjjjJ%J%%J%Jjjk%%K%JK%
-2231Cj%j%j%%Jj%KKjkj%%%%%%JJjjj%J%%%jJJ%%jjjJ%%%J%%%JJkkkJJ%JKJk%%%%%%J%j%J
-2161A%%%jjj%KJ%%j%%%%J%Kjj%%%%jJJ%j%j%%JK%kj%%JJjj%%%JjjjJ%j%%KJjjJ%J%%K%jj
-2091Aj%%%jJ%K%k%Jjk%JJ%%%%jJ%%%%%kjKKJj%jJJk%JJjj%%J%jj%jJ%%%%JJj%%J%j%%%%%
-2021@JJ%%jj%%Jj%%%%%%JJ%kkjJJJJ%Kjk%%%%%%%%%jjJJ%jjJJJ%%j%%j%KKjk%%%%K%jJJk
-1951A%JjJ%%jkkJK%%j%J%%%k%K%j%%JKJ%klk%KJ%%J%k%JJ%%JJkj%J%JJj%j%JJJjk%J%J%k
-1881@%%%K%%k%%%%%jjKJJ%jJJj%%JJjkjk%KJjj%JJ%j%%JJjjj%%j%KJJJjj%J%J%jk%%JJj%
-1811A%%j%j%%J%%%%%%%%%Jjk%JJ%%jJ%%JK%jjj%%%%%Jjk%K%%%%jJKJ%kj%%%%%K%j%%K%j%
-1741B%k%%%KJlj%J%%%%Jjj%%JK%jj%%%%%jjJJJJjJjj%JJkj%J%JJJ%%jk%%J%JjkjJKJJjk%
-1671@jj%%J%J%j%jJKK%kjjJJj%KJjj%%%%jjJ%J%j%jJ%%%jJ%%%%J%j%jjJ%JJK%j%%k%%%JJ
-1601B%J%kj%Jj%%%j%J%%JJ%JLkllj%L%J%j%%J%j%JJjj%jj%K%kJJ%%%%%JKjkjJ%JJ%J%kJ%
-1531Bjj%%%k%KJj%%%j%J%%JJJ%jkjJ%jJJJ%jj%KJjj%%%jjJK%%%j%JJj%%JJ%jljJ%J%JJjj
-1461AjJ%j%KJ%kjJjJj%k%KKJjk%%K%kjJ%JJ%%%%j%JJ%%jjjJ%J%kkJJ%%%%%kKJJ%j%%J%%j
-1391A%J%kjJ%JJKjk%JJk%%jj%J%jJKJ%%jj%%jj%J%J%%KJjkj%K%j%j%%K%j%Jjj%%j%JLJjj
-1321Bk%%JKJkk%L%j%JKkkkmjLKj%K%JjjJ%J%J%%%k%KJjk%jJ%%%%Jj%JLJjkk%%j%J%jJ%%%
-1251@JJjjkj%KJ%Jj%%%JJ%%%J%jk%%%K%kJJ%%JjljK%%%%%K%jj%%%%%Jj%%JjkJJ%J%jJ%j%
-1181@%jJ%%J%%j%JJ%%J%j%j%J%j%%J%jJJjk%%%%jj%K%jJKKJkl%%%Kjj%JJJ%jk%K%k%jjJJ
-1111@%%j%J%J%j%jJ%JJ%kk%K%Kjj%J%jjJJ%jj%Jok4l6KL3K0NKLJ%%%jJ%jJ%J%j%j%%JJ%j
-1045@%jJ%jjjjj%JLJ%%%JJ%%%%jjk%%%%JJ%jJ%JjJJ%jj%JJjJJ%%kjjJ%j%JJ%JJkjKJ%jj%
-975Aj%%j%%%%J%%%loolmkNL%MOL%%JJ%J%%%j%J%%j%%j%J%%%J%Jj%%%Jj%%JJK%jkjJLLkl%
-904Bjj%k%%JJ%%%jJKJjkk%JJ%Jj%%%%JJ%j%j%%%%K%j%Jj%%%%Jjjknj5qOnkJ5J0LJjjKKJ%
-836A%%Jjj%jlok2k7JJ8ORJ4PL%J%%jl%KJ%nrplJJjjQJ0MKk%%%JJJ%%%%%%J%j%k%%K%%Jjk
-770bkLJ%%j%%%J%%JJj%j%j%JJK%kkjJ%jJKK%jk%%jkjJKJJ%J%kJJj%%%%%jj%JJKjkk%J%%J
-699@%%%j%J%%%koj5j7%jPJ9J2LJ%%jk%JJj%jjjpqnqjPNQQL%%%%j%JKKk%j%%J%%%%%%%%jJ
-632@%jj%j%JJjj%%%JK%%J%jj%JJJJ%jk%JJJjj%jJJj%%j%%kk%J%%KJJ%j%%JKjjj%%J%JJkj
-561@%%%%%%%%%%%JJ%k%jmjKKK%%jjJJ%%%j%KJjj%kqj0n%MQQMJkj%LJj%%%JjkjKJjJ%krj0
-492b1olKJ0RL%jKKjpj3j0lNQRQN%%JJ%Jj%%j%J%%%%%%%JKJ%jj%JJjl%%%%lkKL%%%Jjk%KJ
-425AJJ%jkjkkKJj%Jj%KJ%JjkJJ%k%JJ%%jjjlol4n1PN1K7NJLkj2j4nj4pJ9Mj5LJ5NPJ0OK%
-365a%J%j%J%jkjJK%%J%%JJjklj%Jmk7o0k4M9M3J2OMKJJJ%mrpnkJKLNNLKJkjJLJjJJJ%jjJ
-300bJJ%%lkkj6o6q3L1Q7L9P%JLK%%mqj1j4mPPMK%JKj2o4r9oR1O1J7JnonLJ0LJJrm7r0j0R0
-247i5O2J6MJjjj%J%JML%%%j%KJKkpj2j0lOO%j8q4j13K8J16N9J5KkJKLMKK%joj1j3j6j7jO
-194f6j%NJ1J2J1QOLJJKKJjj%%j%Jjmpj1j3klj0NJ8J4NKJj%%Kkj2j5PJ7PJ%KK%J%lkkKM%l
-135gmqpnKNLkj2l6m7j3L2N2K9J0MjmklpnnplLNNMNMK%kl%kljLLJJ%KL%jjpl1m7k0K4M8K8
-78a8RK%JKjjJK%jjLK%ljK%%JJjj%%kJL%%jk%%KJ%%%%kJjkjKL%%%JKjk%J%%j%JjkjKJ%%JJ
-7Bkk%K%j%%jKJj%kmj2m4o9l1L3O6M1J2LKL%k%KJ%%%JK%kj%J%%%JJjjk%%J%%J%%jJ%%JJ%k
57@%%%%%%%JJJ%%jljJK%jjjjJKj%%J%%j%JJ%jj%%%%J%%%Jj%%%%%%%%%LJjl%Jj%%%%Jj%%%%
130@%%%J%j%%%jkjJL%%%%j%%%K%jJ%%Jjj%JJjj%%%%%%%j%%%JJj%%kkJL%%JKjkjJ%%%K%JJj
202Cj%%jj%%%%JJ%Jjjj%JJ%kkJJJ%j%%%%%%%%JK%jjj%JJ%%jjj%JJ%j%%%%%J%jjJJJ%k%%kj
274cLJKjjj%%%%Jj%JK%l%%%%jJ%J%%%Jjj%%jJ%%jjKK%k%KJ%kjJ%%%%%j%%%%%j%JJ%%J%jj%
346@K%jjJ%JJJkk%K%%%kJKjkj%JKJ%%%l%%%jJ%%%%Jj%%%K%jjj%%%%JKkjk%%K%jJJjJK%jjj
418a%JKJ%j%jj%j%%J%%%%%%%%%%%JJ%j%jj%J%%%%j%J%jJ%K%k%%J%%jJKjjj%J%j%j%JJj%%%
490@%JK%lkKK%k%Jj%J%j%%J%jjJKJ%kj%j%%J%%%%j%J%%Jj%%%LJjjjJjj%%J%%%J%%%k%J%jJ
562AK%kj%%J%j%%%KJk%J%JJkk%%KJ%jjkjJJ%%%%%%%JjjjKJjjJJJjj%jJJ%%jJJjj%JJjjjJJ
634Ajj%J%%K%%J%jjj%jJ%%kJJ%JJ%kk%KK%j%K%lj%J%%jJJjkK%JKjk%%JJJkjjJ%%%%JJj%Jk
706@%%%J%JJJjjj%JJj%jj%J%%j%%%%%%K%kJ%%j%JJ%k%J%%j%jJ%jjJJ%%K%jj%%%j%J%%%JJj
778A%%j%%jkKKK%kj%j%J%%J%j%JkkLK%%%k%%%%%Jj%%%%%%%JLjj%jjJJ%j%%%%%j%%%KJkj%%
850@%%J%jj%J%j%JJjjJJ%jjj%JJJJJjjJ%%k%jJ%%%KKjkj%%Jjj%JJJjj%%JKJjjJJjl%%%%%%
922@%%%%K%%%k%k%K%JJ%J%j%j%%JJjjjJ%jJJjjJJjjjJ%%%j%J%%%JJj%JjjkJJ%%%%%j%J%J%
994AKjk%%JJj%%jjJ%K%k%Kj%KJkk%j%%JJ%%%J%kjJ%jJJ%j%%KJjkjJJ%j%JJj%Jjjj%JJ%kjK
1066@%J%JJ%k%KKkjjj%K%kjJJjjkJKJKjkjJ%%%%%%%JJ%%JjjjJ%%j%%JK%%jk%%jjKJJjj%%%
1137@%%%%JJj%j%%%%%%%JKjj%%j%%j%%%J%%J%%%j%%JJJ%%j%jj%j%J%%%%%%k%%JJ%Jj%J%jj
1208aJ%%%%%%%%%%%%%%%%JJJ%kjJJ
1233B
##PAGE=	F1=8621.7119180454719753
##FIRST=	12655.339635440002894,	12655.339635440002894,	0.0041650575585663318634
##DATATABLE=	(F2++(Y..Y)), PROFILE
-2861@%%%j%%J%%%j%%Jj%%jk%KJJ%%jj%K%%%kj%J%j%KJ%%%%%%%%jJj%%JjjJJ%jjj%KJ%%k%
-2791bK%%%%%j%JJ%%%%j%%%%Jj%%%%Jjk%K%%%%%jjjjJKJjj%jJJJ%k%JJ%%%%JJkljjLK%jjj
-2721c%JJJJ%%j%%jkkKK%%jjJK%%JJ%jjjkj%KJ%%jjJJ%k%JJ%%%%Jjj%JJ%jJJ%j%Jj%j%Jkk
-2651d%J%JK%jjJjjkJL%%JJjjJJJ%kljKJjjKJ%%%%%%%j%%%%%%jkjJKK%%%%%%%%%jj%%%%%%
-2581bJJJ%jk%jJJJ%%%%jjj%%KJ%%jjJ%%j%%%JJjJ%%%jj%J%%%jJJ%%k%JJkjjJKJjkj%%KJj
-2511bJJ%jjJJ%jjJJJ%j%j%%JjjJ%%%%jjJ%J%J%%%%%%jk%KJ%j%J%j%%%J%%%%j%J%k%JjJJ%
-2441@jjj%L%jjJJj%%ljJK%%%jJJjk%J%%KJ%jjkjJKJjkJJJ%%%J%%%%jj%%JJ%j%J%m%LJ%%%
-2371@%j%jj%j%KK%%j%J%%J%jjjk%K%j%JJ%%JJjk%KJjj%%Jj%%%JK%k%%j%J%%%%jj%J%%J%J
-2301Aj%%jJ%%Jjkk%%JJJj%%J%%jJJ%j%%%%J%%%%kj%KJ%%jj%%JJ%jjJJkj%JJJjkk%%JJJK%
-2231@%j%J%kJJ%%KJ%kjj%%%%J%Jjjj%K%%j%%J%%%k%%jkJKJ%%J%km%LJjjLJ%jkJJj%K%%%J
-2161A%%j%jj%%%jJJj%jj%LKJjk%J%j%%%JjjJJ%JjjjJJjJJJjj%%j%%%jj%%KJ%%%%%%%%k%K
-2091@jkjJL%%%JljKJjjj%kJK%%%%jJJ%jJJKjj%JJjjjJ%j%j%K%k%j%%%KJj%JkkJLJjjkJJj
-2021bJJjJ%j%%j%JJ%jj%%%%jj%JKJ%%%jj%K%jJ%%j%Jjjj%jKJ%jjJK%%jkJJ%%%%%J%%%%%j
-1951a%J%%J%jkkJJ%jJK%J%jljKJjJ%%J%jjj%%%jk%LKJ%%%j%J%%%%j%J%jj%JJJJkjJ%jJJj
-1881@%j%J%%%%j%%kj%KK%%%%%%jJ%%j%jj%KJj%%jj%J%JJjj%JJjkJK%j%%j%K%J%jj%%J%%%
-1811@%j%jj%JK%k%%Jj%%K%%jkjJKjjJ%j%KJjj%j%JJ%%%%%%%%jjjJKJjk%JJ%%J%jjjKK%jk
-1741b%JJjjJJ%k%KJj%%kk%%%JKj%JJ%jJ%kj%K%J%%kk%JJJk%%j%JKJ%%%%%%%KjkkJKJ%j%K
-1671BkjjjJKKjjkj%JJJ%j%J%jk%L%k%J%%%kjLK%jj%J%jjJJ%jJ%%%%jj%j%%JJJ%%%%%%%Jj
-1601@%%Jj%j%%%%%j%%J%%j%KKjkjkJKJ%%kjKJ%j%%%jj%J%%J%j%Jj%jj%KKJjj%%JJj%%%%J
-1531A%jjJjl%J%%J%kKK%jjkJL%%kjK%jjKJ%j%jJJ%%j%%jjJK%%%jjJJk%JJ%%%kjKJ%j%jj%
-1461c%JKJjjjJ%kjJJjkkJMJ%J%%%Jjl%K%%JJj%kJJJ%jJ%j%j%J%%l%J%%jJJ%%%J%%%%%%Jj
-1391@j%%kjJJJJJ%jjJ%%%%kjJJ%%%J%%j%J%kk%KJjJ%j%JJjkJKJjj%J%J%j%%%%jjk%JKJ%j
-1321a%%%J%%jk%J%%%JKj%jj%%jk%JJJ%%%%%%JK%jj%JjkjJ%j%KK%%jjK%J%j%kjJK%%%%jjJ
-1251aJ%Jjjk%J%J%%%Jj%J%%%%jk%%%%K%k%%KJ%%lkJKKJ%jj%%%j%j%JJj%%%%J%%%J%jJK%j
-1181Aj%%%jjj%j%JJ%%JJjjkJK%J%%%%jJ%%jJ%%%jllJKJJJJ%%%jjJJkkJKJJj%j%J%kJ%ljK
-1111c%jjJLJ%%%%%%jjKJjlj%JKJ%k%J%%jJ%j%K%oj9k3JK3J3MJK%JJj%%J%%K%%%k%%j%J%j
-1045cjj%%%kJJ%%JJ%JK%%%%%%%j%jj%%JJ%j%JJ%j%JJj%JKkj%%%%jl%LJjjJ%j%%%%K%%kj%
-975cJJJ%j%%j%%J%mj0qjkkLM%NPMJ%%%J%jJJjj%JJjj%KKkjJJJj%jjjJKjj%%KJ%%jl%MKkk
-905bK%jl%J%%jJJJjJJJ%jjkJJ%%%J%%%%%%jj%%%j%KJ%%%%%j%%%%jkmrmLnjJ0PJJ%%%LK%j
-835a%jjjK%joj9k4lJ1MJ0J5QL%%JJkkjJK%kpql%jk%PRPKljJ%JK%JJ%kj%%J%jkkJKJJJjl%
-769eJJJ%j%jJJ%jjjJJ%J%%%JJ%%j%%j%K%J%kjjKJkkJKJ%k%%jJJjj%JJJ%jJ%%%jlj%KJJJ%
-698@kjJ%%jjjkkqr%jKJ1RM%%%jl%%JJK%kmnnjnjNKNOM%jjj%jJKJ%kkjJL%%Jj%%%%%JJjjj
-628dj%JJJJ%kkjJK%%JjjKK%jj%%JJJ%jk%%J%%j%J%jkj%KJjjJJ%%%jjKK%kjJ%%JJ%ljLJ%%
-557@jj%%jk%KK%jjkjJK%%J%kkKKJJjjjJJjkJjnpm%KONLJ%%jJK%jJJJjjjJjj%%nj1j4rnMJ4
-488b9J4Nj%KL%pj1pJNMONLJjKJJJJ%jk%JJJJ%jjjJJJ%KkjJJjjj%K%lkKJJJJjlkjJLK%j%J
-420@jj%Jj%jj%kj%KJ%jKJ%j%Jj%%%jlmj3n7r1RR2M9J0LKJprlrmJ2Jj5jRNQJ0NJjJ%%jjJK
-358b%j%kjJK%JJJ%jlkkJKkj6l1j1K5K2OKLJJJ%jorqpkMOOONKJJ%kJ%j%JJJ%%%JJJ%jkkjj4
-292b2o2q0K7Q1L7QLJJjkmnnmjKLLKJkknl3j26j91j1J78J23L4P%jJPRMKjrm6q8j5Q3O0J7M
-244a8J%jJJ%JJML%Jjjj%J%mj1j7j5kRJ2Rnm7o8J8O9L4RJkj%KL%J%knj0j1rpKO%KNOROMLK
-185a2Jj%%KJJ%%k%%%knqj2oj0j9JK2J7PNLJ%JLJoqLRKjJL%%jjkkJLLJkjlmljKKkj7n4p4k8
-123a91L8P3M4J5NKk%Kjlkkkk%%JKJ%jjjjkl%NNKjJMK%klj2m9p3l0L6P1M3J3NKJKJ%JJJkk
-66iKJJJJ%j%%%k%%%KLJjlj%%jjJJJJjj%jjjJNKjJJ%jk%%%JJ%jjjJ%J%%%J%kjJ%k%%%J%jj
5e%kpk2l3j6J6L3K2QKJJ%j%J%kj%JKK%jjj%JKJ%jkk%JJ%j%%J%%%J%J%kj%JJ%%%J%jj%Jkj%
73dJKj%j%%J%%%jKjj%KJ%%j%kj%JKJK%klk%KKJjk%KJ%j%%j%jJK%j%jjJJ%J%%j%jJJ%lkJK%
146b%%%J%jJJ%jjJJkj%%J%%%jjKKjkj%KK%%jj%jl%KL%%JjkJJ%j%K%%%%jj%%JJjkKJJjkj%%
218cJ%%j%K%j%%Jj%K%jjjjJKJ%jjJJ%jj%jjjJKK%%j%JJ%jkjJ%JJjjj%JJ%jjJKjkjKK%kJJj
290a%J%%jkj%%%JKJ%j%J%%kjJjJK%j%KJJkj%jj%Jj%%JJ%kkKL%j%%%%%%jlJ%jKK%kjJKJJkj
362a%%%%J%%%%%J%%jkj%%JJjj%J%jJ%KJ%kj%%%JKJklk%KJjJ%Jj%K%jjj%J%%jKJ%%j%jj%J%
434bJ%J%jjjj%KK%%%jljKL%%jjj%KJk%J%%J%%%KjkjJJ%J%jkj%jKJjJJ%%j%J%%%%jjK%lJJ%
506akjJKJ%jj%JJ%%jk%J%%JJ%%%%kjJK%%j%J%%j%J%jJ%%%%%%%jk%L%jJJj%j%%%j%JJ%JJjj
578@j%KL%ljj%J%%%jjJJ%%Jj%k%K%%jJ%jkJJ%%%%j%JJ%%%%%%j%jj%JK%JjjJ%j%%J%JjkJJ%
650@%%%%%JjjJ%%klJKK%%%%jj%%%JJ%%k%J%J%Jj%j%JJjjl%LJj%J%%Jj%jjJJ%jkKJ%%%%J%%
722Aj%JJkk%%K%kJJ%%%%Jj%l%KjjJJJ%k%%%%%%%K%jJ%%%j%%%%%J%jJ%%Jj%jj%J%J%Jj%j%J
794@jjJJk%JJ%jJJ%j%%%%%k%%JJ%k%K%%%%%%%%jJ%%%%%jJ%%%j%%J%%%%j%%jj%JKjkJL%jjJ
866@%%%%%jJ%%%%%%%%%kjJK%%%%%Jjj%%Jj%J%LjkjJ%KJ%l%KJlj%%J%%%jjJJ%%J%j%jj%%%K
938@%JJjk%J%J%jj%J%%%%jJ%%%Jjj%j%%J%jJ%jJ%JJJkjjJj%JJJklJL%%jjJj%KJJkjk%KJ%%
1010@kjKjjKJ%j%%j%%JJ%%%%jkj%KJJJjj%JJjljJK%j%J%jJJjjjJJJkk%JJK%%%%j%JJj%%jJ
1081@KJjj%j%k%KJKjkj%J%%j%J%%J%j%%%j%JJjjk%LKJ%jkJJkk%%J%jK%%jJ%%%%%%jkJJ%%%
1152a%%J%kj%JK%jjJJjj%%JJj%J%%J%%jj%jJ%j%K%%%%%jk%%JJJJ%j%%j%%%Jk%J%%%%%Jjj%
1223b%JJ%%%JJjj
1233@
##PAGE=	F1=8550.94651949468971
##FIRST=	12655.339635440002894,	12655.339635440002894,	0.012487444095313549042
##DATATABLE=	(F2++(Y..Y)), PROFILE
-2861A%Jj%jjJ%J%jj%j%J%jj%KJJ%j%jJj%Jjj%J%%kJJJ%%%%%j%J%j%%%JJjjJ%jkjJKJ%%%%
-2791@%j%JJ%kjJKJkjj%JJ%%JJ%jj%%kjK%j%JJ%jkjJKJJjjk%JJ%j%%J%%J%jJJj%kkJL%jkj
-2721dJK%J%%%%%jkj%KJ%%J%%Jj%%J%J%klkJK%%J%j%J%kJJj%Jjj%JjJK%%j%JK%kjj%JJ%k%
-2651bJJjjj%jk%L%k%MJJ%%j%%%%%jj%KJjl%JKJJjj%%j%%jJ%%j%k%KJJ%%j%J%%jj%JjjJJJ
-2581@%%%%%jjj%JJj%%J%%jjJ%%%jj%JJ%%Jj%JJ%%JJjjj%J%%%k%JJJ%j%%%k%%K%%k%j%%J%
-2511bJJj%J%JjkjKJJj%jkj%KK%%%%KjkjJ%%%JJJjj%%%%k%JJ%%%%%%j%J%%%%j%%J%%%jJ%j
-2441aj%%JJ%kJJ%%kj%%KJ%%%%%%j%%%j%J%J%%%j%%%%%jJJ%kl%KJ%%%J%j%JJjk%Jj%J%K%%
-2371@j%%jj%JJJ%%%j%J%%%j%%%jjJ%%jKJjJ%%%%jJ%%kjJK%%%j%K%k%J%jj%JJ%j%%jk%KK%
-2301@j%%%Jjjj%J%jjJJJjj%%JK%%jjK%%j%j%%%J%%k%%%%%%JJJ%%%%%%kj%KJ%%j%j%%J%J%
-2231@jk%JJ%%J%%%%%%%%JJjj%%%%j%%JJ%j%%jJ%j%kj%jJKJJjj%jk%LKjl%M%jjj%%%LJjjJ
-2161@%%%%%%jkj%KJ%jjjJKJ%%j%J%%%j%jjJKJj%%%%%%jlLKjjJ%%%%jj%JjJJ%K%kj%JjkjJ
-2091c%%jKKJj%j%J%%%%%%k%%Jj%%JJ%k%K%%%jJKK%lkjJj%J%Jjjj%KJ%KJk%Jk%jJ%JjkJ%%
-2021a%%%J%k%Jj%%JJ%%jkk%J%%KJJ%kk%JKJj%Jk%jJJJj%Jj%%%jjJK%%%k%jJJJjJ%%%k%J%
-1951a%%jJJ%%k%%%%JJ%KJ%jkjJ%%%J%%kl%KJ%jj%JJ%J%%k%K%J%%j%j%J%j%J%%Jj%%%J%%%
-1881Aj%%%%%%%jJ%kj%JJJ%jj%JJ%%jj%Jj%J%%%%j%JJj%%j%JJ%%jJJjj%JJ%jjjJJkjKJ%J%
-1811A%jkkJKJ%jkKJ%j%JJ%jjjjJK%k%Jj%Kkj%KJ%%jjjKK%jjJjjJJj%j%%j%JK%%jjjJK%jk
-1741cJKjjj%J%K%%Jj%%j%%Jjj%%%JJ%%%%%%j%J%%%k%JJ%%jk%Jj%%JK%%%KjjJjjjJJ%%%JJ
-1671Bjjk%JLLjm%%jkJK%J%%jjkkJKKj%Jj%jJJ%%%%%%j%J%%%jJJjjJ%J%%jjkJK%Jj%%jJJj
-1601@%j%%J%%%%%%j%%J%%j%LKlj%j%J%%jjJJ%%jjjJJJ%%%jJk%J%Jjj%%JJ%%kjKJJjjjJJj
-1531a%%%J%%%kj%j%JLL%kklJKJ%j%J%jkJK%%%jkJKjj%JJ%%%%J%jj%j%%%J%jjJ%JJ%jjljJ
-1461eJKKK%kl%J%%Jjj%%JJJ%%%%%%k%J%jJJJjj%JKJl%%J%j%%%%%j%J%jj%JJjjKJ%jj%JJj
-1391@kjJ%%j%JJJ%%%%J%%j%k%KJ%%j%%%jJjjj%J%JJJkjKJ%j%%%jjJJ%JJk%%%jjJj%JJ%%k
-1321bJJJ%j%%j%%kjjKL%%jkj%%j%JJKj%jJJ%J%%%%jjjjJKj%%JJK%k%%%jJjj%KJ%%JJjk%%
-1251@jjKKjj%%%%%%JJjj%Jj%j%k%K%jJJjj%%JjJ%jJJJJjjk%J%j%%j%KJj%JJJjj%Jj%%JJ%
-1181Bk%%Jj%kjj%Jj%KJ%%%jj%jJKJ%%%Jj%jJJj%%jl%KJJjjj%J%J%j%%JJ%%%%jjK%%%%jl%
-1111d%%jKLJj%%%%Jjj%KJ%j%j%%%%jJ%j%%%%J%jpj8k3JK4J5LJJJjj%%JKJJ%%%k%JJ%jj%j
-1045cjk%J%jJJJJ%%%%%K%%J%j%%%%%kjK%Jj%%J%%%J%j%KJjkk%K%JjkJJ%j%jj%K%%%k%%j%
-975dKJJ%k%J%J%J%mj2rjmnMO%PJ0OJkkJJj%JJJ%jjj%kjJ%%JKKj%%%kk%LJjjJJJ%%JkjJJj
-906ak%%J%%JJ%%j%J%%%J%%j%%%%jJ%%%%%%j%%%%j%jJJJ%%%%%%j%Jjlnj1oNolJ4J1L%%j%J
-838bJ%J%jkkJJjnj6j8jJ1OPJ0P%k%%J%jj%JJ%opm%jjJPONJk%K%J%%j%%%%%%JJJkk%JJJ%k
-771c%%j%JK%%%J%jjkj%KJJj%%J%JJj%J%%j%%%JjjJJjkJJ%%kj%JJ%j%J%JJ%jKjjjJjjk%JJ
-700b%%%jJJ%%jjknj3j4jlMJ9J0KKJJ%%%%%%%%jmnomo%OLOPKJJJkjJJjJJjkkJKJ%J%k%KJj
-633aJ%jkkj%%KKK%%jjjJ%JJkjLJ%jll%LLKJjkjJ%%jj%%%%%JJ%J%jj%%%jjJJJjkjKJ%J%%j
-562a%%J%%%%%%jj%%jJkkjJJ%%%KJjjJJ%K%jj%%%%jlpqmJLRPLKJjkjj%JJJ%jj%Jj%J%lpqp
-491b7nKRRMkk%KJnqnJLLNOMJ%J%j%KK%l%%JKJ%jjj%%KKJkjJ%jjk%JJjj%KJ%Jjjjj%J%jjJ
-421cK%j%%%%%%%%kjJJJJjjJ%%j%J%%jkkrl4n5ON5L0PK%jj2j4nj1kJ9Oj1LJ1LOQL%%%J%%k
-360c%KJjkkjKJJK%%jkjk%j%mk7n6k4M7M4J4OMjjJJlpj0rpjKLMQQNLKjjKJJ%j%KJ%%Jkj%%
-296c%jkj1m4n6K1O1K7OK%lloqqpqnMJ0PNMKJkj8p2j10j0R8O7J6JlqoPJ5J0OLll1n9j0N6M3
-246b5J2J%lkJ%jJLKL%%%jjJJ%jpj5j1kNNKj8r4j28L5J32O5J6K%JLLLJJjkpj6k0k0j5KJ1N
-193g3OJ2J1J1J1PMMJ%kjJJ%kkkj%%klon%lpJJ2QKKLjk%Kjj1j5PJ7NJLL%jk%%%%%Jjmjjop
-131b6%NOKok6m1k0J6L8K6Q%jjlnnjJ%jKMNMLK%kj%mppkOPL%KKML%%nk6m2j8J7L7K2QMJ%K
-73a0L%jK%j%%J%KJ%j%jjjjJJKK%kj%%jJ%%J%%%%jj%%JKJ%JJjjjjJJJ%J%jjJJ%%%j%JkkJJ
-2bJ%%k%jk%jmj5m5o9l2L3O9M6J6L%JJJ%%Jlk%LJ%jj%J%JKJJkjjJJ%%jj%K%%j%%%%%%k%KJ
62@%%%%jjJJkkkJKJ%JJ%%kj%%L%%%%%%%%kkjJKK%JJjkljJKKJjkJ%j%%JJ%%%%%jJkj%KJ%jj
135b%jJJJ%kjJJJ%kJKJjj%%jjJ%jj%%%J%%%%JJjk%%JK%j%%J%lkJKKj%j%J%jJ%%J%%%%%jj%
207bJ%%JJ%jkj%KJJjkJJ%kj%K%jJ%j%Jjj%JJ%J%%jJ%jjjJ%J%%%J%%%%jjjJ%J%J%jjJ%J%jJ
279@%jj%J%%%jJJ%J%j%jjjjjKJJ%J%J%jl%KJJK%k%%%J%kjj%K%k%%K%%k%%KJ%j%%%%Jkl%Jj
351dJKk%%JKJj%j%%j%KJJ%j%%j%%jjjJK%%kjJ%%J%%J%jJ%jjJJJ%jljKKjj%JJ%%%jjK%%kj%
423cJK%J%jkkJJ%jJKJj%jj%J%J%JjjkJKJjjjk%LJjk%J%JJ%%JJj%j%%KJkkk%KJJj%%%Jj%%%
495@%JjkjK%%J%%klJKK%%%%K%j%%jj%%J%%JKJlk%JK%%kk%JJ%%JjjJ%%%%J%jkjJK%%%Jj%jj
567bj%%j%KKLJjkkjJJ%%J%jjJ%J%j%%jJKJjkjJ%%%J%jlJJj%%%%JJjjJ%J%%jjJ%%%%JK%k%j
639a%J%%%%jkJK%%jKJ%jjj%%J%j%j%JJ%%%J%jjJJjjjJJ%%%%%%%%%Jjjl%KJk%KJ%Kjj%%%%%
711@jjJJ%%%%KJ%kj%KkljKK%jJ%%%%Kj%jjj%%J%%%%J%%%jj%JJ%%jJ%%k%K%%%%%%%jjKJjk%
783bJJJjjJjjJKKjk%%%kJJ%%jJ%k%KJ%j%j%J%%%%%%j%%%J%%%%Jj%%Jj%%j%%%J%K%J%kjjjJ
855a%JJjjJK%kkJJ%JKkjJ%jjj%JJ%%%j%J%%%%%%jj%KJ%j%JJjjj%%J%%jJ%%jk%KK%%j%jJ%J
927Aj%J%%j%%%%%%J%kkJJJ%%%j%J%%%%ljJKKL%lkk%Jj%JJ%%%JjJK%jjjj%JKJjj%J%jkjJJJ
999@%%%jjjKKJ%jjkJJjJ%j%J%jj%JJ%kJ%kjJK%jK%%%%%Kjkk%J%Jj%J%j%%K%%J%jj%jjKJ%J
1071A%%j%%%jJ%JJ%%%jj%%%JK%lk%JJ%%j%JJJ%J%l%%%%JJjkkKJKJjjj%J%jj%JjkJ%J%%%jj
1142cKJ%%jj%j%JK%%kj%J%JJj%%Jjj%%%J%%J%%%%jkJ%%JJ%%%%j%J%jk%JJJ%%K%kj%%J%Jjj
1213a%JjjJJ%%kjJK%%kJJKjj
1233@
##PAGE=	F1=8480.1811209439074446
##FIRST=	12655.339635440002894,	12655.339635440002894,	-0.018440082669258117676
##DATATABLE=	(F2++(Y..Y)), PROFILE
-2861@KJ%jjj%%%%%%%%%%%%%%%JKjkjJ%j%%%%JKJ%kjjj%%jKJjJJj%%%%J%j%%%k%J%%%JJ%j
-2791@%j%JjJ%jJKKlkk%KJ%%J%j%%%j%%%jj%J%%J%%%J%%Jj%%%%jljJJJK%%jJjj%j%KJ%jj%
-2721bJ%%JKk%J%kjk%JJ%KK%jjj%J%%%Jjk%Jkj%KJJ%jj%J%Jj%JJjk%K%JJjj%JJjjjj%K%%%
-2651@%%JjjjJjjJJ%jKKjj%%%%%j%j%JJ%%kkJL%%jJ%%jjJ%J%%%jj%%J%%%j%J%%jjJJk%KJJ
-2581Ajj%JKkk%%%jjLJJjjj%%%J%%%%jJ%%j%JJ%%J%j%%%%%%%%j%%J%jjJJ%%%%%J%j%%%kj%
-2511cK%j%K%%JjkJJ%%jkj%%JLJj%JJkj%J%j%J%Jj%j%JJj%%%Jj%%%%%j%J%%%%%%%KJkj%j%
-2441aJ%%%%%k%JJjjjJJJ%%%jJ%%jJJj%%%%%%JJJjjjjJ%%%JjmkJJj%JLJ%k%J%kJJJ%k%K%j
-2371ajJJ%%%%%%%%%%%%%%%%%%%jk%K%jjKJ%jjK%%%%Jjj%J%K%kj%J%%%%jk%%jJLJjljJK%j
-2301b%J%%%%kkJKJ%j%JJ%kjjKJJ%%%%%j%%jjJJJ%%jj%%Jj%JJJj%kkJ%%j%LJ%%%%%kJJ%%j
-2231a%jj%J%JJ%k%j%KJ%%J%j%%%jJj%KKjjjkkJJJ%kkJKK%%j%Jj%jjJJ%kjMJjj%jj%L%jkJ
-2161bJjJJ%kj%K%%%j%jKJ%%%K%jj%%%%%jkjKK%%%%%%Jj%%%kj%JJ%jJJj%%J%JJ%k%jJJjjj
-2091b%J%J%%%jjJJJ%%J%k%%%jj%KJKjkjj%j%JJJJ%j%%%%%%jj%J%jK%%K%%%jj%jjJJj%%%%
-2021aJ%%%klJLJ%jJ%%j%jjJ%jjKJ%jk%J%J%j%%j%JKJjjJJj%%%jJJ%%%%%jj%%JJjJ%jkkKK
-1951a%%%%%%%j%j%JJJ%%J%%%j%%%%%J%kmJM%jjJJJjj%%%jK%%%JjJJjjJ%%j%j%J%Jj%%%jJ
-1881@%%K%jj%%%J%jj%Jj%%j%%JJJJjj%%%%%kj%J%JJ%jjJ%%%%j%%JJ%j%KLkklJJJkj%JJJJ
-1811Aj%k%J%j%%%K%%%%%%%%j%%J%%k%J%%%jj%JK%%%%jJ%%kJJ%%J%jj%%%j%%JJ%%%%%k%%%
-1741bJJjj%J%J%Jj%%%%%%%%%%jj%JJJJjjJJjj%Jj%%%JJjjjjJJ%jJ%%%kJK%j%jjJK%j%%%%
-1671@jjj%JKKjj%KkjJJJ%k%j%jjJKJ%j%%k%Jj%%J%%%%%%%kkjKM%%%j%JL%lkJJJJjjk%JJJ
-1601AjkJJ%j%J%J%j%j%J%%%K%k%%jjK%%jjJJ%%%j%J%%%jjj%JJJJj%%%%%Jj%jjJJJ%jl%J%
-1531b%%%JJ%%%%%%j%JJJ%%k%%%jjJJ%k%JJ%%%%jj%jjJ%KJ%jJ%%j%J%%jjJJ%%%%%%%%jkjJ
-1461cJJJ%%%j%%%J%j%jJJ%Jj%jj%%JJ%%jJ%%%%%%Jj%%J%j%%%%%%j%J%jj%%J%%%%%%jJJJj
-1391@j%J%%k%JJ%%%%%J%%%jjJJj%%JJjk%J%j%%%%J%JjJJJ%%jkj%J%%%%%%%j%%J%kj%KJjk
-1321c%JJJ%%%%J%lk%JKJ%%kjJ%j%JJ%%j%JJ%%%%J%%jjjJ%%%%%JKjj%JjkjjjKLKjj%%%%%%
-1251@lkLK%jkJKJjjJJj%%%%%%jjJJjjjKJ%k%JJ%%%%JjjJ%j%Jjj%%J%%%jJJJJ%%kjj%K%jJ
-1181@%kJJ%%%k%J%kjKK%%%%%jkJK%%J%Jjjj%J%%Jj%j%JJ%kj%%j%%%%%KJj%%%%kKJJ%%%jk
-1111bk%JJJ%JKjj%Jj%JJj%%%j%Jj%%%j%%%%J%kkpk2l4JL4K2NKJJjj%%%JJJ%%j%jjJJ%%%j
-1045b%%%%jjJ%%%JK%k%KJjj%%JK%%kkk%JL%%j%J%%%%%%J%%j%%J%Jjj%%%%kjjJKJ%jj%j%%
-975cJjJjk%KKJ%%%mqmJmnLMJNOMJ%kjJ%%%%JJ%%klj%%j%KLK%j%%%j%%%jJK%%%%%%%jJJjk
-904b%%%%%JJ%j%%%j%K%%%%%jjj%JJ%%jjKKJjj%j%%%%%jJJJj%%%jkmj2qMnkJ5J2Lkjj%JJJ
-836aJ%Kjkk%jok3k9lJ6QQJ6J0J%%JJjkJ%JKkj2j1ljkJNJ1QLJJJJK%jkj%J%%JjJ%%kj%JKJ
-773ajj%%%%JJ%%%J%%lk%%KKjj%j%KK%%%%Jjjj%KKjjJjj%J%%%jjjJJ%%%JJKJjl%%j%J%jkj
-702dJ%jJJK%%jj%J%oj3j3%lMJ7Q%JKJKJ%%k%%j%jpqmoJNLPPK%%J%%K%j%K%%%%%%%jjlJKJ
-634aJj%Jjj%kj%JKJ%%jjj%KKjJ%%%jjj%KKJJ%kj%j%%jkJJ%JJ%%JJjj%%%%%JJjjk%K%%%kj
-563cK%jjjKJ%JJj%%j%%jkJJ%jk%KK%%J%j%%%J%%%%kmqrm%LJ0RMJ%j%%kjKJJjkk%%KJ%%mr
-493a5j0pnKJ1J1PJ%kjjorplLMNPOLJJJj%LKj%%%%%KJjjjj%J%%J%%%jkjJ%%%j%JJ%%%J%j%
-426a%%j%%%jJ%jj%JK%jmlJLLK%jj%%JJ%kklljqm5p3PP3M0J0K%kj0rlj4pJ7Kj7JJ3NJ0J1N
-367cK%%%J%%%%jlk%JK%%L%%kkj%jkkkj8m2k0L3L3J0QN%kJKknpomjKJKNMLKJjjJKLJjj%JK
-302aK%jkjJJJ%pm3p0J4O9K9NkkJ%lklorq%OOL%j%kk0r1j43j0J31R1K6OJlnMQMJlj4n9j06
-249b07j4J05P6K2M%j%KKjJKKJj%%%jj%J%pj5j1jPQMj0o0q4K0Q5M3J0JJKJ%JK%kjmqj1j1j0
-196e8kKjKOQRJ0QNKKJ%%JJjkjj%%kmpj3j4lnj7LK6K0QNLJ%%Jjrj1MJ0MJKKKklJKJj%J%kj
-134glonk%Jjj5m9o9k8L4P0M6J5LJJjmoljmm%NNLJJ%kjJKjjKNMkljJMLjkj2m5o7l0L2O5M2
-78b9J4NJ%JK%jJJj%%j%JJJ%%%jJ%%%KKkk%J%%%%JK%%k%j%%%%j%%J%%J%%JjJJJ%jk%JJ%%%
-8@j%kjJKJ%%jjJ%jjmj0l1m7k1K3M6L1J0Ljj%KJ%jljKKJ%jkJJJ%JJJjjj%J%j%JJ%%jj%K%j
56a%%l%KKJjjjJJ%%kkjJKK%%%Jj%kjJKJ%jkjKJ%jlj%%JKK%%kjJJ%JJ%j%%jj%K%%%%%kjJj%
129cjKK%j%kk%KJ%jJK%%jjKJJ%kjJ%%jJkj%J%%%JJ%%%%%%%%%%jj%JJ%%kJJ%%%j%%%J%jJ%%
201@J%jjk%%%JJ%jJ%j%JJK%k%%kj%JK%%JjjkJJjj%JJKJkjJ%%j%%%%j%%JjjJJ%jjJJ%%%J%k
273bJJJj%%%%%%jjj%%JJ%%JjJ%j%%%J%j%J%%%%%%%%JJk%%%%%J%jj%J%kjJK%%%JjjJJj%%%%
345@L%kjjjJ%%%J%j%jK%%kjjJKJKJjjk%J%%%%K%j%j%%jJ%k%%%J%j%%K%%jj%K%%%j%%JJj%k
417bJJJjjJ%%%%%%jlKK%jJ%J%j%jJ%%%%%jk%JK%%%jjkJK%j%JJ%%%jJJKJ%jj%jj%ljLKJjj%
489@jJKkjJ%%%%%%%KjjJjk%KJkkJKJ%J%k%%jJJj%JJJkj%KkjjJ%%%J%J%jjj%%KJ%j%%%JJJj
561BjK%%kkl%%jjLLKJkj%%j%JJJ%j%J%%J%jk%%JJ%kjJ%%%JJjk%%jJ%J%%%kj%JK%jk%L%Jjk
633b%Kj%%%%J%%%%%k%Kj%J%%%jj%JJ%Jj%k%J%JjJJJ%jjk%JJJ%%j%%%%j%J%jJ%j%%%%JJKJl
705Aj%J%jjJ%J%j%%%JJJkj%%%ljJL%%%J%j%J%%%j%j%J%%%%%%%%%%%JJjj%%%%%jJ%Jjj%%%j
777bJJ%%jJ%%%%%j%j%KK%k%Jj%%%%%%%Jj%%J%j%%%%%%%%jjJJJ%%%J%%J%kjJjj%%%j%JJ%%%
849@KJjk%%Jj%J%JJjkk%KJK%kj%JjjjJJ%%%%%%%%JJjj%%jkJLKjk%%%j%%%J%%JJjjjjjKL%k
921@%J%j%Kjj%%%%JJJjj%JkjjJ%%JJ%j%%%%JjkjJKKK%kkkK%l%KJJ%j%kJJK%k%%%%K%J%%%k
993Ajj%%J%jj%J%%JKJ%jk%%KJ%kjjJ%jj%J%J%jJj%J%%%%%j%JKJ%l%j%J%%jJ%j%JJ%JJ%jjj
1065@jjJJ%JjjJ%%JJJ%j%Kjk%%%%j%J%jkJJ%%jjJ%J%KJ%kjJJ%J%kj%%J%j%jJ%%%%%%%%%j%
1136aJ%%%%%JJjj%%%jk%LJj%j%J%%%%%%%%j%%J%%%j%J%%%%%%%%%%%%%%%%%%%%%jJ%JJ%k%%
1207@%%JJjj%%%j%J%Jj%jJJj%%%%%%
1233@
##PAGE=	F1=8409.4157223931288172
##FIRST=	12655.339635440002894,	12655.339635440002894,	0.025050515308976173401
##DATATABLE=	(F2++(Y..Y)), PROFILE
-2861aJJ%jJj%%%j%J%%%%%%%%JJ%jjjJJj%%%jJKK%kkjk%JJJ%%%jJ%%jJ%kjKJ%jJ%%j%JJ%j
-2791@%%%%%%%%KJ%kjjjK%%JJ%kj%J%Jjj%%j%jjKJJ%%j%%JJJjJjjlkJLJ%%j%kjJJ%K%%j%J
-2721@%%jJKjj%J%jkjJJ%%J%%jjJJ%%%%%%Jj%kjJK%%jJ%%jJJ%JKkljKJJJkj%%%%J%%j%J%j
-2651@%%J%jjJJjj%J%j%jJ%%J%%%%j%JJj%%%jJ%k%JJjj%J%J%Jj%jJJ%jj%%j%j%j%KKjjJK%
-2581AjlJKJjjJ%j%%KJjkkJJ%%J%Kjjj%%%J%JJjj%%%%%%Jjjj%jJJ%j%%%%JJJjjJJ%%%jj%J
-2511@%%jJ%jJ%%kJJJ%jkJJ%jJ%%jJJ%j%%j%J%jJ%%J%%J%j%%j%%%jJ%jjJJJj%%%%Jj%jjKJ
-2441A%%jjjJ%jJJ%jj%KKkjjkJKJkKJ%%%j%%%%%J%jjjjKJ%%%%j%jkj%KK%jjJJ%j%J%jjJJ%
-2371akJJJK%k%%%%J%j%%%%KJjlk%J%JjkjLJjjJJ%JJJj%%%j%JjjjJJ%%jj%jjjJMKkkJJ%%k
-2301b%K%jjK%%%%j%%%%%%j%j%%JJJjj%J%%%jj%JK%%%%%%%%jJ%JjmjKJ%%%K%%%kj%%KJ%%%
-2231@%%jJjJJ%jkJjjKK%jjJ%%%%jJ%%LJjkjkjKJKJl%%%JJk%%%%jJ%k%%j%LJjkJJ%j%%jjJ
-2161bJ%J%kjJJ%%k%JJjJJjjKKJkj%%%jJ%%kkJJ%K%kJJJJj%%jjj%%%JJ%kJJJj%j%%jJ%J%%
-2091@j%J%%%%%j%%JJ%j%%%%j%jJJKKjljj%%%%%J%%JJ%%%j%jk%KJ%%%j%J%%jjjjJJ%%JJk%
-2021bLKkkkjJJK%j%%jJ%%%Jj%jJJjkkKKjj%%%%jJKJ%jjJ%%%JJj%jJ%%Kk%%j%%%%%%j%kJL
-1951@J%%jjj%%j%%JJ%%JJJJkjkJ%jjJ%jJKKjkk%JJj%K%JJ%%j%%%%%jj%J%%jjJKJJkj%j%%
-1881a%%%JJ%jkKJ%jjJ%%%jJ%%kJJ%%%%%%%%ljJJk%K%j%JJJ%%kj%JK%kjKJ%k%K%%j%jj%J%
-1811bjJJJJkm%KKJJJJ%kjK%kj%J%%%%%%%%j%%j%JJ%%kJJjkJKK%j%j%k%JJ%%jjK%%J%jk%%
-1741bJ%J%j%JJJ%j%%j%k%%%JJkjKJK%jjJ%j%JJk%j%%jJ%%%%J%%jJ%%%jJ%%k%J%%J%%j%Jj
-1671ak%KJ%%%Jj%%J%j%%%%k%J%jJJJK%jjlkJ%J%K%Jj%ljJ%%J%JJ%%jjKJ%j%%%%%%j%J%%%
-1601@%%%JjkJJ%%%%%kjJJ%%J%%%JjkJJJ%j%%jjjKJJ%j%jjjJJJ%J%%Jj%Jk%j%%%jJJ%jjJJ
-1531@j%%%kj%KKKJjkjJJJ%%jj%jj%JJjkJKjjJJJj%%kjj%K%%K%jj%%JJ%k%K%J%j%k%Jj%JJ
-1461@Kjj%%Jj%%%%%k%J%%J%%jk%%JK%%j%jjjLKj%%jJ%Kjk%JJ%%%jj%%j%jj%%%KjjJJKJjj
-1391a%%%JjkJJJ%J%%%j%%%jjK%%k%KJjljK%%JJjj%J%%jJJ%%Jj%%JJk%j%Jjj%JJ%%kjjJJj
-1321cj%%JK%%JJjkkjJJJKjl%KK%%%%%%%%%%j%%JJJJ%kkjJJjjK%JJjjJ%kkjJKK%%jjj%%JJ
-1251@kkJL%klLKKk%%%jj%%JJ%%lJJjj%KJjkJKK%jj%jk%LJj%Jj%jJ%%jj%KK%%%jjk%%Kj%J
-1181@%kJJ%%%%%%jjJJ%jJ%%%j%%J%Jjj%J%jJ%K%k%%jjJJ%%%JjkkJK%k%K%JJ%j%%%%%j%%j
-1111b%%j%%%KK%j%%%%%%jkjKJJ%%%j%%J%jj%%j%kj2k0JK0J1LJJjj%JjjjJJJjJ%jk%KK%%%
-1045@jJ%jkjj%%JKK%%%%%jkkKLJ%j%jjj%KJ%%%%%jJ%jj%%JJJjjjjJK%%%%%kk%JJJ%Jjkk%
-975eJJJjjJ%J%kjJkrq%ooNNJQQKJL%kJJj%%jJK%kljJJ%J%LJj%J%%j%%kjKK%j%kjKJJ%J%j
-904@%%j%%J%jkjJJ%%K%%%%jjjjkJKKJkjLKJljjJJk%Jjj%JJJ%jj%%lroLljJ1QJjjj%JJJjj
-834cKJjlk%mj2j7kJ0LNJ1OJJ%jlj%KJ%K%qqjkkJMQOKJKj%JJjjjJJ%j%j%%lj%JLKjl%%JKJ
-767a%%%%j%JjkjJ%KJ%%jjk%LJ%%jKJjkJJ%k%Jj%J%%J%kjjJK%%%JKJ%ljjk%K%%%j%K%k%KJ
-696@%%%kjKjnj0q%kJJ3PJKJK%%kk%J%kkkmm%l%LLNMLJkjJJ%%k%KJJ%Jj%%%kk%%JJ%JJ%lk
-627ej%JJJjJJ%kk%KJJJJkj%%J%K%%%j%jj%JKjkJK%%%%%Jj%%jjJJ%%%%jkjKK%jkjJKjj%J%
-556b%J%kjJJ%jkj%JJ%jJJJJJJ%j%%j%%%%%jkookjLNNM%j%JJjjkJKJjkjjJ%JJmj0j0poJJ2
-488b7J1OK%%J%mpnlJMMMMK%KJjJKK%j%%%%JJ%Jk%%%%%%%%%jljJLJjj%J%j%J%%jJ%%%%%jj
-419cJ%%l%KK%kmkJMJJ%jJJ%%%%kkjjjrn2q4OQ2M6J1LJkqqjrnJ2Lj1%J0MNPMKk%%%%K%%jj
-356ckjKLJjJ%jljjJjkjkj5l4j3K8K4OONKkjJkpqj0pjLMMPPNKJ%jJJJJ%lljLL%j%jJKLLQN
-291A6j9j1J1JlmlJJlmnnnnKQQMKkkol0j13j71j4J56J07K9NJ%%QJ4QM%rl3n8rN8M3J2Jjk%
-241a7J%%KKKJJKJJ%jkjlrk0j7lQJ0Qro4r0K5R6M6RKJMK%j%jlloj2j4j4rLRNORRQQNLJJjj
-182a0%J%j%j%JJkjmpj0moj3JJ8J5PJJjk%JJmqNJ1Mjj%K%jj%jj%jkjjlm%JJLKj1m1n5k3K5
-122a20N2L5J2KJ%lmm%KJ%JNMJkkjkmkjmlJPNjjLMMLKlj2m0o0k7K8O0L9J2KJ%J%%%JJJJ%j
-64e%%%%J%JjjJjJLJlk%KKjkjKK%%kjJ%%%%j%Jj%JKj%J%JJJkjjjJ%JJ%kkjJJJJJ%%%%%jkl
7fj1l1m6j9K3M3K8J0M%%%JJjkkJKKk%%%%%K%JK%ljJjJ%%JJ%%jjjJKJjj%j%JKJ%kj%%J%jj%
73cJ%%JjJJjjj%KJ%kj%JK%%kkjjjJLL%jj%J%jjJJ%j%JJ%%kkJK%kj%J%%KJ%%kk%%J%JJ%Jj%
146ak%KJ%%kjJJJ%Jjm%JJJJ%j%%%J%%%%%%kjJ%K%%jj%JJ%%jj%K%J%jk%Kjjj%j%KJjkjJ%J%
218c%%KJ%%kkJJ%K%%jkj%J%JJ%j%%jjK%%J%j%%J%%kjJKJ%%%%j%%%%%J%%%%%jjJJj%jj%J%j
290c%%J%JJJ%%%%jk%J%%%JJ%jj%%jJJ%%%%%%j%j%%%JJ%jjJ%j%JJJjkJKJ%jkj%%%J%%%jjKJ
362@%j%j%J%J%jjKJJk%j%%J%J%j%%kk%KJ%jjK%jJJjj%%JJ%%%j%jJ%%J%%%%%%%%jjJ%kjJKJ
434@%J%j%j%j%JJ%jkj%JJKjk%KJk%%%%%J%J%kjJJJ%JJjjkJJkjJ%J%%j%K%jjK%%jJ%%%kjJK
506@%j%J%j%%%j%JJj%J%%%%%JJjj%%%%lk%L%%JJ%%%%jkJKJj%%%%%%J%jJJ%jkljKjj%KL%jj
578bK%k%JJJj%J%j%JJk%%%%%%jkKJ%%%J%j%jkJK%%%%%jj%J%%j%JJ%%kjK%%%%%lJJ%%J%jj%
650cKJJjkkjKJJJ%j%%Jj%jkJKJ%%jk%KJ%%%%%%%jlj%JJK%jjJJ%J%J%jj%J%jjJJ%%%kJJ%j%
722aJ%%%jjj%KJ%kJJ%%%JKjk%j%J%%%%%%%k%JJ%Jj%jjKK%k%%%%jjj%KJ%jJ%j%JJj%j%%j%%
794b%%%K%%%%%%%%%%%%Jj%%%j%J%%%%%%%%%jJJJk%Kkj%jj%KJj%%kjJJKJJ%k%Jjj%JJ%J%jj
866@%%J%%j%%%%%%JjjjK%%%%K%jj%jjjJKKjj%Jj%%%%%%%%%%%%jkJKJj%KjkjK%k%JJ%JK%kj
938@%%%%j%J%%%%%%j%%JjJ%%JjJ%jjjKJjk%KK%jkj%%K%%j%J%J%jJJkj%%J%%%jkJJ%j%KJjj
1010ak%KJJjjjJJ%j%Jjj%%j%K%kKJJjjjjKJ%%kJJjJ%jj%JJ%%J%%j%%J%j%j%%%kjKJ%JK%jj
1081@J%%jjJ%%%%%jkJKJjjj%%%j%KJ%%J%%%%j%%%%j%J%%%%%%%%jjjJJ%J%%%%%J%jj%JJjjj
1152bK%%%jjJJ%%%J%Jk%jJJJjjjjJJ%%%%%%%%%%%J%j%%jJ%jjJJ%%%%%%%%J%j%%%%jjJJ%%%
1223@jJ%%%%j%Jj
1233a
##PAGE=	F1=8338.6503238423465518
##FIRST=	12655.339635440002894,	12655.339635440002894,	-0.004957383032888174057
##DATATABLE=	(F2++(Y..Y)), PROFILE
-2861@%%jJ%%%%%%%j%j%J%%jKJ%j%%%J%%%j%jJ%%%%j%%%J%%jj%%J%%%J%j%J%K%jjk%KKJ%k
-2791Aj%%J%j%jJ%%%J%j%%%%%%%%%%%Jj%JJk%jj%JJ%%%%%J%%j%J%%jlKKJ%jjjJ%%j%J%k%K
-2721@%%%%%%%%%%%j%%J%jjJJj%JJJ%jj%%jJ%%%%%%%jJJj%jJKJkjkJKKJjjk%%%%%%KJl%%%
-2651@%%%Jj%%%%%%%%jjJJJ%j%%JKkjJK%j%jj%%%%%%%%%%%J%J%jjKKkk%%%%%%j%JJJjk%J%
-2581@%jJ%%%%J%%JK%%kk%%%%jJ%%%%jJ%JMJkj%jk%%J%j%%Jj%j%JJ%%%jjJLJkk%%JJ%%%jj
-2511@%%%Lkk%J%%JJ%%jjKKjljJ%%%JJ%k%jJJjj%JKJ%jJJ%jkj%J%k%JjkJKJ%%j%%%jk%JLJ
-2441B%%%kl%L%%%Jj%%KJjkjjjKJ%JJ%k%%%%KJkj%%%%%%%%KJ%%jjjjj%K%%%%Jj%%%%%kjKJ
-2371@j%%%J%%J%JJjjjJJ%%%Kjl%%%j%Jk%K%j%JJ%jKJ%j%jjjJ%Jj%%J%jjJ%j%JLKjk%%j%%
-2301AjJ%%%J%%Jkj%%jj%%K%j%JjJ%%%%JJj%jljKLKj%%%%j%Kj%Jjk%JJ%jJKjkJkk%JJL%Jj
-2231Cjk%JJ%%%k%Jj%JJjj%J%jJKjj%J%J%jj%j%KJKjjjjJJjj%%jJL%mj%J%K%k%%JJJjjj%J
-2161A%%j%%%Jj%jj%KK%j%jj%KJjjJ%jjKM%jk%jjJJJjJJk%JJ%j%jjj%%%%%JJ%jjj%%j%JJJ
-2091A%j%J%j%%%%j%JJj%J%%j%%J%JJ%k%j%%%%%JK%j%j%j%%%%%JJjJJjj%J%%k%%%J%%Jjj%
-2021@JLjkj%Jj%jJ%%%%%JJ%k%%JJ%kjJJJ%%Jjk%%K%jj%%JKJ%Jjjk%%KKjjjjj%%%JJjj%%K
-1951BKJkjjj%%%%%J%j%JLK%kkj%%j%%%%JLJklkj%JKJJKJ%%%kk%%j%%%kJJJ%J%%K%kj%%j%
-1881@J%jJK%jjKJkj%%j%JJJjjk%JJ%K%k%J%jj%%%JJ%j%%%KJkk%JJ%jljKJJ%%JL%jk%k%%%
-1811@JJ%K%lkjK%%KKJJkJKjkj%Jjj%JJ%%jk%%%%JJjkjJKkjJJK%%K%ll%JK%JkjKj%Jj%Kjj
-1741AJJJjkjJJJKJjkl%j%J%%%%%JKKjl%JJjj%Kjk%Jj%%%J%%J%%j%%%%%J%jk%J%%jJ%%%Jj
-1671@%JLK%k%Jjl%JJkj%JJ%%jj%%%KKJ%%lk%JJ%J%jjj%%%J%J%%%%j%%%%jJJJjj%%%JJ%j%
-1601BJ%%%jjKJjjJ%jk%%%JJJ%JJJjkjjKJjj%kj%JJJjJ%j%%J%%%%JJ%jJJkl%%%%%%J%JJj%
-1531B%%Jjk%%KK%Jjk%JKkj%%%j%%%J%jj%JjkjLJ%KJjjk%%JJJjj%%k%K%jjKJJJ%kjj%%%KK
-1461DKjlJJJjk%%J%jjJ%j%JJ%kj%%K%%J%lk%KLJj%jjJJjjJJJk%L%kj%jj%%%j%JKjjJLJk%
-1391CJ%jj%jjJKJ%%%%jjJ%kjJj%%%%%%%%%J%JJkj%J%jjJJ%%JJj%Kjj%%%JkjJ%%j%JJ%%%j
-1321Aj%%%%JKJJkk%%jjJ%km%MKK%%j%JJ%%jjj%%L%JJjljJJjjJJJJJ%%%jjjJJ%jj%%jj%JK
-1251C%k%L%kjJK%j%%J%j%j%J%jk%J%j%J%%%JJ%%k%%%%jJJ%%JjjJ%jJJj%KKJ%jkj%kj%KJ%
-1181C%%%jJJJ%jk%KK%lk%J%%j%jjKLjl%%J%JJ%kj%J%%j%%%%J%jJKJjk%K%%Kjjjj%J%k%%%
-1111@KJjjj%%K%JK%kk%J%kjJKJk%%%j%K%jjj%j%nk0l2kL2K2OJJ%jJJjj%kK%jJ%%jJJJ%%J
-1045CjJjkjJ%%%%%JJ%j%J%%j%%j%%J%j%K%JJ%%jj%JjkjJ%%K%j%kjKKJ%j%J%l%%Jj%J%jjj
-975bJKJjJ%j%J%k%jpojnnLMJOPJJK%jjjJK%%%j%JJj%k%JJ%%jJK%j%J%jjJKjjj%j%JJKJkk
-904@KK%jjJJjkjJJ%JK%kj%kJJjj%%JJk%JLjkjJJ%%%Jjk%j%KJk%%%oj6qPmjJ6J1J%%Jj%%J
-836A%jjJ%kkkoj8k2JJ4ORJ5PL%jkm%KJ%jJjrrl%j%LRQM%Kjj%JJjj%J%j%%j%jjJKJ%jljJJ
-769bKKj%KJklj%K%%%%J%%JJkj%%Jj%KLjj%%jk%%%%J%JJjk%%%J%%%KKjkj%jj%J%J%j%Jj%%
-698@%JJ%%%Jjkoj7j5%lNJ9J2MKKjJJkk%KJlnloqmn%ONQPNJjj%%J%%%%%%Jj%JJ%k%%%%JJK
-631D%lllJJ%J%%JJJjj%J%Jj%jJ%%j%JKJkjkjJKKK%k%Kjj%%JJj%jk%%%%Jj%J%jJK%jk%J%j
-560@%J%j%%kjJK%%%jjkkJ%JKK%jJJJj%%%J%Jk%jkqrnjLQQO%%%%jJ%jJ%%%jjljJM%lppnmJ
-489b6J1QKj%LKjprqmJOOONL%KJ%%%JJ%%%jjjjKLJ%j%KJkjJjjkkJ%%%%J%JJJ%kj%J%%%j%j
-420ajjj%jJLJJjj%JKJjjjJJ%j%Jkkjjkml0m9OM9K6NKJkj3j3nj4pK0Mj5JJ5PPJ0N%j%J%%%
-360@%%%%j%JJJK%lk%JJ%j%jmk8o2k7M8M3J3QOKjjK%mopnl%JMNOMKJ%%KJ%J%jj%jJJ%J%%%
-295@%jj2n3p3K3P3L2NJjJ%konorj2jJ0PLLLLJj5o4r4lQ9N6J2%mnoLRPOKj1m4q2j0Q4O0J6
-245a0J%jjjjJKKjJJ%K%jJJkjlj0j0lLMJk0r2j22L5J26O2J3KJLLJ%KK%jmj0j6k0j6%NJMQJ0
-190d8J1J2J0OKJK%%jj%%j%%jllmj1j3jkpOJ7J3OKJ%kk%jj0j4PJ6PkkJLJ%J%jJ%%klmoqm%
-130c1MPMpl3m6j9K4M5K8J0Jj%monjknlKPQOKK%klj%lmjLKj%KMLLK%rl0m3j6K4M4K7PJJ%%
-73c%%jjJK%%JJ%j%%J%jj%%KJjl%JJJ%%k%K%%jjJJ%%%%%%%%%%%%K%jJ%%jJj%%%%jjjj%%JJ
-1aJJJJ%kjjlj5m7p0l2L2O8M4J4MLK%J%j%J%Jjk%JJ%jJ%JJ%k%%J%JJ%%jk%%%jJ%%%%%J%JJ
63C%%jjj%%%%%Jjj%JJJjj%%%J%jjJJ%jj%%%%JJJ%j%KJjj%k%%%%J%%Jjj%%Jj%%%%%%K%%jj%
136@KJjj%j%%%%J%%Kjk%jJ%KKJkl%%J%j%%J%%%Kjj%%j%%JJJjjj%%%JJJkjJL%%jlk%K%%%%k
208bJJKjj%%%%%jkLJJJkj%%%JJkjjKJ%%%J%ljJJ%%%%K%%%%%%%kJKJjjKj%%%j%kJKjkJKjk%
280@JJ%KjkJJjk%%%%%KK%jJjkj%%%%%%J%%%%%%J%jJ%jj%%%jJK%Jj%%jjJj%%KJjk%KJ%j%jj
352@%J%%%%j%JJ%JKkjjj%%%%JKJkkjj%K%%%JLjllJKJ%%%J%k%%J%%%J%%jJ%%jj%%L%jjJ%jj
424@Jjj%JjJ%%%K%jj%%Jj%%JJ%Jjj%%Jjk%J%%KJ%%kj%%%%j%JJJjJ%%J%%kj%%%%K%%Jjk%JK
496Ckj%JjkjKKJjjJJ%%K%%ljJJjJ%jjjJKJ%j%%%%jj%%%%%%J%%KKlk%K%%J%l%jjJJ%%%%%%k
568bJJ%jj%JJ%JJkjjKKJjjJ%k%K%kjJ%%%%%JJJ%%jj%JjjjJJ%J%j%J%j%j%%%%%J%j%JM%kjk
640@kjJ%%JJ%%%KK%jjkk%K%%JJJJ%j%lkJJJj%%Jj%%J%j%JJ%jjj%jJ%Jjj%%%JJJ%j%JJJjjj
712@%%%Jj%J%jjJJ%%j%%%JJj%j%%jjKLJkk%%JJj%KJ%jljJJj%%%%%KKjjjj%J%jjJ%J%j%JjJ
784AK%jjj%%%Jj%j%JJJJj%k%%%%JK%JjjkjJJ%%J%Jjkjj%KLjk%Jj%%%k%KKJjjj%%%%KJ%%%%
856Ckj%JJj%KJkj%JJjjj%%JJJJjjj%%Jj%Jj%j%%J%JJkj%JJjjKJjjjjJ%%%%%%jJ%%%J%j%%%
928@%%J%j%JJ%%j%j%%%JKkjKJjk%JJj%JJJjkj%J%%J%kkKJJ%%j%J%jj%%%K%jj%JJjj%J%J%%
1000Bk%j%jJJ%JjjjKJJjjjJKJ%%jjj%%j%%J%%J%j%%%%%%jjJJ%j%%%J%%%JJ%jj%%KJ%jk%j%
1071a%JJJjJj%JJjj%jjJ%JK%jklKL%k%%%%%%%J%%j%%Jj%%%%%%%%KJjk%%%JJkj%J%jJ%J%jj
1142ajJJJj%J%j%%%%J%j%%%%%J%j%jJ%%K%jj%JJ%kjjKKj%j%%%%%%j%Jjj%JJ%%%%%%%J%%%j
1213@%Jj%j%Jj%J%Jj%%jjJJ%
1233@
##PAGE=	F1=8267.8849252915642865
##FIRST=	12655.339635440002894,	12655.339635440002894,	0.014750289730727672577
##DATATABLE=	(F2++(Y..Y)), PROFILE
-2861B%jjJ%j%J%%Jjj%%%%%%JJk%%%J%jK%jj%%J%j%JJ%jj%%j%%J%j%JJ%%j%%JJjj%%JJ%jj
-2791@%%%%%jkjKJ%JJJj%%jjjJJK%jJjj%%K%%jj%J%%%j%J%j%%%%%%%jJKJjjk%J%jJJJjj%%
-2721@Jj%jjKJ%jjjJJ%Jj%%%%j%JJJJ%l%%j%J%K%jJ%j%jJ%j%JJjj%KK%%jjjjJJ%kjJKjkJJ
-2651AjjJJ%%jJ%J%Jjj%%JK%kk%JK%j%%JJjkj%K%%%%%jj%JJ%%J%j%%k%%%JJJj%%jj%KjjjJ
-2581@JJJ%jj%%%JJ%J%%jJ%kk%J%jjJ%J%LLjk%%jjk%K%j%JJ%jk%JJ%j%j%JLJjkj%J%J%j%j
-2511A%J%Jkj%JJJjj%jJjKK%ljJJ%%%%jj%%J%j%JKJjjj%Jjj%%%J%j%%%j%JJ%Jjj%JJkjJKJ
-2441CJ%%lj%Jj%%%%KJj%Kjl%%jJ%JKjjj%%%LJjk%%%%%J%jKJ%jj%%%%%%%k%JKjJ%%%jkj%J
-2371@%Jj%%%J%%Jjj%jJMJkjJjj%%j%%%%%JJjjKLJjjJkl%%%JJK%kj%K%l%JJ%kJLK%kkj%KJ
-2301DkkJJ%%%%%%j%%jj%JJ%%%%J%JjjJK%jkj%%JKJkjKJ%l%K%j%%%jK%jjLK%l%jk%JJ%KK%
-2231Fll%JJ%k%%%JJ%KJkk%JJkJKKkjkj%KJ%jk%jJKJ%jj%%JK%kjLJjlj%KJ%%%%j%%K%jjJJ
-2161D%jk%jJJ%%%j%KJ%%Jjk%JJk%%%jJLJj%J%kjJJ%%J%k%Jjj%%%%jjJJ%j%K%%jjj%%%%%J
-2091BJjjJJjkJJ%J%%k%%Jj%%j%J%J%%%J%kj%L%J%%jjjj%JJj%KJ%jjJJJ%Jjjj%%j%Jj%j%K
-2021C%%%%j%J%jj%%JJkjKK%kk%%KJ%j%%KM%kkjj%JJjk%KLJjj%j%jk%JLJjljJKkkJK%%%kJ
-1951BKJ%jjJ%%%%%%j%JJ%JJjj%%j%JJkkjLJ%%jkk%KK%%JjJ%lk%J%JJ%j%%%%K%kK%jk%J%J
-1881C%K%%j%%%J%kkKJ%k%KJ%kk%%JJJ%j%K%Jj%%JJjjjjkJJ%K%%%jjlk%KMKJkjKKkj%jk%J
-1811CL%j%j%jjjJJjJK%jJKjjJJjkjkJJJJjkjJJJK%mk%KJj%%J%jJKKlm%KJ%%j%Jjk%%KL%j
-1741DJ%j%JJjjjKKjjlk%KKjj%J%jJLjk%J%J%kjJ%JjjKJ%j%K%%JJkj%%j%j%jJ%j%%Jj%%%%
-1671BJKJJjj%%jkJJJjjjjKJ%%j%%%%JJK%kkj%%jK%kjJKL%jkj%JJjjJjjj%JKKjj%%%JJjjJ
-1601DK%k%J%J%jJKjjkjj%JJJjJK%jjk%L%kk%%jJJ%jjJJ%J%jj%J%%%%jJKjl%K%Jj%%j%J%j
-1531BLJ%%%j%J%jj%jJJJjjJ%%j%%J%kkJJjkjjJJKK%%j%j%JLJkk%%j%JJj%JJJ%jj%J%j%%%
-1461DjJ%%%J%%j%%%%Jj%j%KKjkjjkKLK%%kkj%JJJJkkJLJkjjj%JLJjkjj%KJ%jj%Jjj%KjJK
-1391F%jjJ%jk%JKJjjJ%jj%%JJjjJJkj%%KJ%kjJ%JJ%j%JJJ%kjj%KL%k%Jj%kkJJjkjJLLJ%%
-1321Hkk%jjK%KKjkJ%kjJjkj%JJ%j%JKJJjj%j%%JJ%j%%%jJJjk%%JJjKKJjj%%j%%jjJ%j%%%
-1251CJJJ%kj%%KKjjJ%%%jjjJK%jj%%%%jjJJJ%kj%%JK%%jj%%%j%JjJKK%jjJJ%kk%j%%%KK%
-1181F%%jj%K%%jjJLJkkJ%j%%K%llJK%%%%%j%jk%jJJKKjk%%JJ%jJJJ%jjj%K%kjjj%LJ%jJ%
-1111DJJ%kjjJ%jJLJjkjJK%j%Jjj%%jj%JJJjjkjjmj5k7jK7K0MJj%%%J%%jjJ%j%%%jJJj%J%
-1045C%%%l%%JK%j%%J%%%JKJ%kj%jj%%JJJJjJjjJjj%%kJKJl%KKJljKJ%k%JJjk%JJkjJJj%j
-975B%LJj%J%%J%jkmpn%noMOKNOJ%%JjjjJJJJ%%jJJJjkjKJ%kjjK%JJ%j%JJ%kj%J%%k%KKjj
-904CJLjkj%JJ%J%kjKLjk%%j%%%K%kj%j%JJj%JJjjKK%jlkj%JKJJjllj1oOjjJ1OjjJKjjJK%
-835D%kj%%%jnj8k4mJ2NRJ8QK%%l%%KLJjjmj0j0m%%%LRJ0LK%%J%%%%j%Kkk%J%k%jjJJJj%%
-771@%JKJ%%%JjkjJ%Jj%J%Jj%J%%j%J%%JJjjJJJ%jjjj%%Jj%%Jj%%j%%KJjkJ%%J%%%%jj%%%
-700Bj%JJJjjKJkklj0rJkMJ3NLKjjJKjk%K%klklnln%MKNNLJ%%%J%jJ%jjJJjJKJl%Jjk%KJ%
-631Djjk%%%%%JJjJKJjkjjKJj%J%jj%KKJkjkj%KKJjjKKjj%j%JJJ%k%%j%%j%%K%%J%kkJJ%j
-560C%J%Jjl%J%jK%j%Jkj%jJ%JjJJ%%%%jj%KK%%%kmqnkKQPL%k%%%J%JJ%jjk%%%JLjnj2j1p
-491c2nMJ4J1MJJKKjoqpnLNNMMK%JJJJJJJJ%jjjkjLKJJkjJJjJ%%jjj%jk%J%JJKJjkk%L%%j
-423C%kj%%%%%%JJjkljKLKK%j%J%%%J%jkmoj1n4q9RR0M8J0LK%opmj1oJ2%j6jJ1ORJ0LJ%%J
-363B%J%%j%j%%J%%KJkjJK%jj%Jlj6l5j5K7K3MMNJjJJ%nppnl%MQQKKJJ%%%J%KJkj%%J%KJ%
-297D%Jkmk0p4r3L3R6M2J0%kKKklkkmnKNJkjJLll0j23j86j3J71J17L2QKJ%NOLM%j1n3r5j1
-248a90R5O6J7Ljk%JK%JLKK%%Jjlj%Kkrj7j4lQJ0Opm8o4J9O9L5PJjJ%%%JJ%%mrj0j0oKNJK
-192c9NOOOPNJJK%jkjJJjJK%klnj2j3oj0j8LK4J9J0LJ%%KK%noMPKjjKKkkj%JJKJ%%knpljL
-129a6Kjj5n5p6l1L8P4M6J6MJJjj%jkml%KMKKKjnm%Jkk%NNjkKNM%%kj6n4p5k7M2P4M6J2LK
-75bJ%JJj%J%j%%%%J%j%%j%J%%J%j%%K%JJjkJK%kj%JJj%%%j%Jj%JKJklJJ%%J%jJJj%%%jj%
-3AJ%%%JK%lj%jok3l4j7J6L4K3P%L%%jJ%jJJ%ljKKK%jjJ%j%%%jJj%JJ%jj%j%J%jj%J%%J%J
63DJ%%%jljJK%%Jk%JJJ%%j%jJJjkj%j%%K%JJJKJkkj%K%%%jjjjJKjj%JJ%J%k%Jjj%K%%j%JJ
136EJ%%j%%lj%KL%Jjlj%%J%j%KjkJKjl%JKK%jJ%jkjKJ%j%%J%%k%JJ%%J%j%J%jjl%K%%%%Jj
208BjJJJjJKj%JklKK%jkjJKjJJjj%JK%jk%%jjJJ%%jjJK%%JJjj%JKJkk%j%KJ%%jj%j%KJjk%
280CJ%%J%k%%%JJ%jk%JK%jJJjkjKJjj%jjJ%J%Jj%%%%jj%%%JK%J%j%KJjjj%jj%%JKJj%%Jjj
352D%J%J%k%KJ%k%Kjlj%%J%j%J%j%%j%K%k%LLjljJJj%%J%Jjl%%J%%%J%j%%JJ%k%JJjj%J%%
424CJ%kjJKKjj%%%%%jJ%jj%JJ%Kkjj%%Jj%J%JKJjkkj%%%K%kJJ%%%JJKjj%jj%%JJJ%kkj%K%
496C%%J%jk%KK%kjJKKjj%jjJJJjj%kjJJ%%%%J%J%jkJK%%%j%%kJJjjJ%%KJ%jkkj%%%%JJKj%
568C%%J%jkjJK%%%%%jJJj%%%%%Jjl%JJJj%J%JJ%%jjjJjj%JKjjj%KK%Jjk%%Jj%J%j%KKJkkj
640Ckj%j%JK%kKLJj%Jjkk%J%KJJj%%jkk%KJ%%j%jj%K%Jj%JJ%%jjjj%KJkjj%JJKJj%KK%jlk
712A%JJJk%J%j%%%%%%%%JJ%%JjkkjjJKK%jk%JJJ%KKjkjjJJjjjJJ%J%%%jj%J%jkJKJjk%JJ%
784C%j%Jjk%KJ%jj%%%JK%jkjJKJJ%JK%lkk%K%j%JKjkk%JMJjjjj%J%kj%%LKjj%JjkjJKJ%%%
856DjkJJJj%K%%%k%%%kj%JKKJ%kj%J%%%%%ljJJ%KJj%jjJ%jjjJJ%JJj%jk%J%%%jJ%j%%JJJ%
928CjJJkjj%%JJ%%j%%%JKJ%%JjkJJ%j%%%KjkkJKK%jjlkJKK%JjJJ%ljjJJJ%kk%KK%kkJJ%J%
1000CjjjJ%%%KK%jkjJJJ%jj%KKjkjj%JJjjJj%j%%K%%j%Jk%%KJjjjKLjj%%%%j%%j%JKjjjj%
1071@KJK%%j%%Jkj%J%jJ%J%jjjjJ%%JJ%jjJKK%kjkj%J%JJ%%jk%JKJkjj%%LJj%JJjl%%JJjk
1142@%JK%%%j%jj%JK%%jj%J%jJJljJ%JJJ%%%JJ%kljJJLjjk%%%%J%%%%j%%%%J%J%j%J%JJj%
1213Cjjj%%%JJ%jJ%j%%j%%JJ
1233B
##PAGE=	F1=8197.1195267407838401
##FIRST=	12655.339635440002894,	12655.339635440002894,	0.00081872701412066817284
##DATATABLE=	(F2++(Y..Y)), PROFILE
-2861Cj%%%%jj%%JJ%%%Jjj%JK%j%jk%%%JJjj%JJ%%%%Kjkj%%%%JJjj%JJjj%%%%J%jJJjj%%%
-2791@%%%%%jk%K%jJJJ%J%%j%%K%%J%kkjJJK%kj%K%jj%%%%%%%%%kJ%%%J%%%j%%%jJKK%jj%
-2721A%j%jjKJj%%j%J%J%j%%%%%%J%j%j%JJ%%%J%%%%%jj%%%JJ%%j%Jj%%%%%J%%%jj%%J%J%
-2651BkjJK%k%%%%KJjj%%%Jjj%%%J%%%JJJjj%%%%%jj%J%jjJJ%J%k%%%%KKJjkjJ%kk%L%j%%
-2581@%%LJjjk%%%J%j%JJK%kk%JJjjJJ%jjJ%%%%%JjjJJJ%j%%jj%%%jJKjkJJKjj%%%Jj%j%J
-2511AJ%%J%j%%J%kj%%JjKJ%kjJ%%Jjj%%%j%J%JKJjjk%j%J%%%%%Jj%%%%%JJJ%kkJKJkj%%K
-2441B%Jjj%Jjjj%%JK%jJJ%l%%%jjKKJ%j%j%%%%j%%%%JK%%jk%%%J%JJjjjk%KK%JJ%jkj%%%
-2371@KJjj%j%%%%%%%j%KLjjkkjL%%%%%%JJJkjJ%J%%jj%j%JJ%KJ%kj%j%jJJjj%J%KKljJK%
-2301Ckj%J%J%JJjk%%j%%JK%jk%KJ%jjJ%Jjk%%JKjj%%%%j%%%%%JJjjJ%j%KJ%%kjk%J%%JLJ
-2231Dkk%%%Jj%%%%JJJJjj%%%%kKKjl%%%Kjj%Kjj%%J%JJjj%J%jjJJjj%%JJjJJ%k%%J%k%KJ
-2161Cjk%%%%%JJ%%Jj%%JJ%j%%%%jj%KJ%kj%%KJJ%jj%J%jJJjkjj%J%%J%%k%JJj%J%jjj%%J
-2091@Jj%%%%JKK%%jjl%Kjk%%%%J%K%jjJ%%JJJ%%jk%%j%%JjJJJj%%%%KK%kljKJjk%JJjjKK
-2021D%j%jJ%%%%jjj%J%j%KJ%kjkJJKJjkKLJlkj%%%K%j%LKjkjJjk%k%KL%kkJK%kj%%JL%kJ
-1951BJJJk%%jJK%kjjKJjjJK%kj%j%L%kk%KJKJjkkjJJ%%%%%%jjJ%J%J%jjj%%K%%J%jk%KJj
-1881BkKKKkl%%JJ%k%KKjjkJJJjjj%%j%KJJJ%jJJjlj%Jjj%KJLJkkjjj%%KKK%jjjJ%%Jjk%%
-1811BJjj%JJjjjJJ%%J%kJJ%%%%j%jk%JL%jjjJJ%%%kkKKJ%j%%%jjJKjk%%Jj%%%JjjjKL%kj
-1741@K%k%LJ%jj%J%%kljLJJJ%jj%JKjj%Jj%jjjJKKjlKJj%KK%j%%jj%J%kjJK%jj%K%jj%J%
-1671CjJ%%%%jj%%KJ%jjjj%J%%JKJjjj%%J%kj%%%JKjk%JKJ%k%j%%%%Jj%%j%%K%jJJ%%kj%J
-1601AL%l%JJJJj%JjjJkjj%JJ%J%J%jjJL%lkj%%JJJ%jj%JJjj%%%j%%%%%Jj%JKJJj%jjk%jJ
-1531@LJ%%%kjJj%%%%JJ%%%%KJ%j%jkk%J%jJ%j%%J%Jj%j%%JKJjjjJJjj%KJJkk%J%jKJ%jkj
-1461@%%K%jJJ%j%%k%%JJjjLJkk%%%JKJ%%%%kk%JKJkk%KLjkjjJKKjj%%jKJJkjj%%%j%jjJ%
-1391@%jjJJ%%%%KKjjJJjkj%LJJ%Jjj%jj%%jkjJJKL%k%JJJjjj%jJKKjjjjJ%jjj%%j%JLKJ%
-1321Gjkjjj%%KK%kJ%%%%jkjkJJ%j%KLK%kl%JJ%jJj%j%%%%JJl%%%K%%JK%jj%kjKJ%J%jk%%
-1251AJKKklj%JJKjk%Jj%%j%KL%j%%jjJ%%Jj%%j%%%%J%%%%jkJJ%jjJL%J%%k%%kjjJL%kjJJ
-1181B%%%JJ%%jj%JKjj%KJjk%KJjkk%JKJ%jjjkj%jJJJLKkk%JKJ%k%j%jjj%J%%%jjJJ%j%KL
-1111E%j%jk%KJkjKJ%%lJKJ%%%j%Jjkj%JJ%j%Jkkmj5k1LK4J4K%j%%j%%%%%%KJjk%JJjj%%%
-1045@%%%%kjjKK%%%%%%%%%KJK%jjkjJJ%%j%J%%j%j%JJ%J%j%KJjkj%K%%%JJjjj%%jJJ%%%j
-975BJ%jk%LK%kj%jmj1p%ppNPLQQK%JJ%%%JJjjJJ%%jjJj%K%j%J%jjLJkk%J%j%JJJ%%jj%JL
-905EJj%j%%jkJj%J%jjLJjj%%jj%KJJkk%KJj%JJkk%JJJ%kj%%%JL%jlmj3oPjjJ2P%jJKjjK%
-836Ckj%j%%%jnj1j7kJ1MNJ1NJ%%j%%JKJJkkqokj%%KNOM%%%K%%j%KKjjjj%j%jkJJ%jJ%J%%
-769@%%%J%%JJ%Jjj%K%%jkj%%%JJJ%%%jj%KK%%jjkj%%J%%%%j%%k%KKJkjJ%JJ%jk%%jJ%%%J
-698AJJ%k%%jkklj0j3%jNJ6J0L%j%%%j%%%jkmkkljnkMLMMLLK%J%kj%%%%Jj%KKjkJJjk%J%%
-631Ajjkj%KJJJJj%KKjkkjKK%%%%%jj%J%jJ%j%%J%jjJKJJjk%KJ%Jj%%jjjJ%jj%JJ%jj%%jJ
-560AJJJJjkJJjl%Jj%jkjJ%%KJJJJJkj%jjkJKJJ%korm%MJ0NJj%%JKJjjJjk%%%J%KJklppnn
-490b5%QRNjkJL%oqolMOOMLK%k%KJK%%j%jjKKj%%jJJ%%jkJJJ%jkjJJ%jj%%J%%%j%KKj%%jk
-420@%%%%J%J%jjkkjKL%%%J%j%J%JJ%lkrl6o1LO1L4OJKjrj2oj1mJ7OrLJ2KLPLJj%jJJJ%j%
-357Aj%%J%j%%JJJjjj%%%lk6n6k2M5M0J0NNJjJJkpj0j0okKLORPMLJJ%JJJJ%kk%%jjJK%%%%
-294@kj0m2n3J9N5K4OjkJjnonorpMJ1PKLLLkj9q1j25j3J09P5K1KlnmNJ3QONmk9n4lN5L4RK
-244i%ljJKjkJMLJ%K%jjJKkj0j6j4kMOKj7q8j20L4J25O1J5KJLLLJ%jJjpj5j8j9j5KJ1POJ0
-191d9J0J0J0ROLJ%kk%J%jjjJJJlnnommrJJ2J1N%kljJMJj1j3PJ6OJ%KKjkkjKjkj%jjnpkKN
-129a7K%nk7l9j8J7L9K5QJjkmmmk%jjKPPNLLJmmklpqkOPJkNPNJjjql1m3j7K3M3K8PJ%j%LK
-71@JJjj%%%j%J%j%%j%Jjk%KJJ%%j%JKjJKjj%jj%Jj%Jj%%%J%%Jjj%%%jJ%%JJ%KL%mk%K%kj
0@J%%%j%kj4m5o7l0L2O6M2J3MJ%JJ%jkjjKJ%%JKJ%j%Jjj%jj%%%JK%j%jjJLJlkjJ%J%%KJjk
66AJJjk%Jj%%%JJ%%%JJ%j%jj%%j%%%KjJJJ%j%jk%jJ%%%JJ%j%%J%%%%JJ%j%jjKJ%jkKJjjJ%
139CjKJ%jkKK%%kl%J%%jj%Jj%J%jkJJKK%jJjkj%%KJjjKJ%jj%K%kj%K%j%JJ%kjJJjjJJJj%j
211BJJ%%j%J%jJJkk%jJJjJJ%J%%jj%%%JKkk%JjjlKJJjJK%jjKKJklj%%%KKJ%jk%%KKkj%%j%
283B%%j%%JJJJj%%%j%%J%jj%KK%jkl%JJjJJ%%J%jk%Jj%KJ%jjjjKJj%%JkjjJJKJk%J%%j%J%
355CJ%j%JJ%kj%%%j%JJJj%J%kJ%jjJj%KKJkk%J%%%j%%KJkk%Jjj%%%%%%JJj%%j%%%%%JKJJj
427Dj%%JKkl%JJJJJkljJK%k%jjJ%KJJjJJ%jjjjj%%JJK%ljJJjJJ%Jk%KJjjJ%jj%%jjKJ%%JJ
499Ej%JJj%jjk%JLJjl%J%%J%jk%JK%ljKJj%J%JkkJJK%jj%k%%%JK%%J%%%jjjjJ%%jKLJkk%J
571CJjk%JJk%JJ%kj%J%%%jJJ%j%J%%kJJj%J%JJjj%%j%j%%%%%KJJ%k%KJJkk%%%JJ%%jk%%%j
643@j%KJjjJKKjj%%%j%%J%%jj%J%jj%%JKJkj%j%Kj%j%JJK%kjj%J%Jjj%%%%JJ%%KJk%j%JJJ
715Ejjj%j%K%j%%%%j%JJJ%jjj%j%%JK%k%jJJ%%%%%J%%%kj%JJ%%j%J%jjK%jjJMKlmjJJ%%jJ
787AJ%jj%%%JjJJkjJ%%%%%KK%jJK%kk%JJ%kj%JJj%j%JJJ%j%%%%kjjJJJ%%j%%j%JJJjjJ%kJ
859AJ%JKJk%%kk%%%%%JJJ%Jjk%%JJ%%jjj%%%KJJJJkJJlkj%JJJK%jlj%%%%%JJ%kj%JJJ%JJ%
931Dkjj%jJ%%%%%%%JJJ%%j%JJJ%%%%k%Jjk%JK%%%kk%JK%%j%Kj%%%%K%jkjj%K%jj%%%K%j%J
1003B%%%JJJjkjj%%%%%%KJ%jj%%j%%%%%%%j%LJkj%%%%%JKJjj%JJ%jJ%jjjJj%j%KJ%jJ%%%%
1074CJjj%%%k%JK%%%%J%jk%%Jj%JJ%kk%KL%jjjjJ%%J%J%kj%JK%j%k%%Jj%JKJj%%%j%%%%Jj
1145BjJJjJ%kjJJ%J%jJJjjJ%jk%KLKjljJJ%%kj%JKjj%%%%jj%%%%%%%%%%J%J%j%JJKjj%jjj
1216@%J%JJ%%%%%jj%%JJ%
1233C
##PAGE=	F1=8126.3541281900024842
##FIRST=	12655.339635440002894,	12655.339635440002894,	-0.02369016595184803009
##DATATABLE=	(F2++(Y..Y)), PROFILE
-2861Bk%JJJ%kj%JJ%j%%%%%JJJ%%kk%%%%%%%%JJj%jJJ%k%%%%%LJjk%JJjjj%J%KJkkJK%j%J
-2791C%jjj%%%%%j%J%J%J%Jj%jJ%%K%lj%%JJ%k%%%J%jjJJJ%Jkj%%%Jjk%JJJ%%jjjJJKjj%J
-2721A%j%%%%Jj%J%j%%%%%%%JJk%JJj%%%%J%jjJ%j%%%%%jjJJL%kj%%j%J%KJjjjJj%%%JJj%
-2651A%JKJkk%Jk%%j%JJJjj%%%jJJJjjJJJ%%%jj%j%Jj%%%%%J%%%jj%%JKL%jkj%j%%%Jj%%%
-2581@%%JJjjJ%%jJ%j%%JJ%jj%%KJ%%J%lkk%JKK%jjKJJ%%j%jk%%Jj%JLjj%J%jk%%J%JJ%jk
-2511@%%JKJj%j%J%kj%KJ%%jkjJ%%%%%j%Jj%JJJ%%j%jj%JK%k%%%jJJ%j%%%KK%kj%%j%%%%%
-2441@%%%%Kjjj%J%%J%J%Jkj%%J%jJJJjjjJJ%%j%j%%%KJKjkk%%JJ%%jj%j%JJ%%jKJjk%K%J
-2371C%j%%%kjJ%%JJ%j%%JJkkj%JJ%%Jj%%KJkjk%%%%%KJj%%%%%LJjkj%%%%%%%jJ%JJk%JK%
-2301CkjJ%%JjJK%jl%%%%JJjjJJK%j%%jj%%%%%JJk%%%j%jJ%%%%JJ%j%j%J%j%J%j%k%%K%JJ
-2231B%jjjJJJjj%%%%J%%J%jJJjjJj%j%JKjkJKJ%jjk%KK%jjjj%JJj%jJJjjJ%j%%%%%%%%J%
-2161Aj%%%%Jj%%KJjj%K%jjJ%J%%kj%JK%kj%%%KJ%jj%%JJJ%jk%K%k%%%%jj%%j%KJ%jj%%%J
-2091@%jJ%jJ%KK%jjjj%Lkk%J%%JJ%j%%%%%K%%%JJjjkj%J%%JJjj%%JjJK%kk%KJjkJKJ%j%%
-2021CjjJJ%j%%JJjjj%%j%JLKjll%JKJjk%JLjl%%%%%J%JJJkk%KJkklJLJ%%jJ%j%%%%J%%%J
-1951BKJ%kk%%JJjjjJ%%j%JJj%%j%%KJk%J%jJ%%jj%%J%%%JJ%k%%%%%J%k%JJK%jj%k%%%JJj
-1881Aj%JK%j%j%K%%j%%JjjjJL%j%Jjj%J%j%%j%K%k%JKJk%%%J%k%%kjJLJJjjJ%jJJ%k%jJ%
-1811C%jkJKj%%jjJ%%%j%JJ%%%%j%%%jK%k%%%JJjj%%%%Kj%%j%JK%%jk%%%jjKJ%%%j%LKkl%
-1741@%Jj%%J%%%jJ%JjjjJK%%JJ%j%%kj%J%%jjJ%KJ%j%%jJJ%kj%%%%%%%%%KJjj%%%J%%JJj
-1671Cj%J%%jk%%%%JJ%jJjj%J%%JJj%jj%J%jJKjj%Jjj%%J%j%jJJ%jJJjJKjkj%JJJJ%jjj%%
-1601AJ%kJKJkjJ%J%%jj%%j%JKJ%%J%k%J%k%jj%JJJ%%kj%JJ%%%j%%%%%%j%%%%JJK%%kjj%%
-1531@JK%j%k%Jj%%%JKj%jj%JKJ%%kk%Ljk%J%%%j%%%%J%%%%j%JJJ%jjj%%K%%j%JjjJ%Jjj%
-1461@%JJ%jjJj%JJjj%%LjkLJkkjJJJ%j%%%J%j%%L%kk%%K%%JjjJJj%LJjj%kk%%JKJjjjj%%
-1391@%%j%JJ%%JKKjkJ%jk%%JJ%JjjJK%ljj%J%%%KK%jj%%%j%Jjjj%KJ%k%KJjl%%J%jJJK%%
-1321D%jjj%JJK%jj%J%j%jkj%J%%%%JK%jj%J%%j%%j%%%%%%JJjj%%JJJ%%JJkjjjJJJJ%%jj%
-1251B%J%jk%%J%%j%%%%j%J%KJj%L%jk%KK%kkj%JJ%jjjKJ%jj%J%jjJK%jJJjj%%k%KKjj%j%
-1181A%%%JJ%%j%%%J%jJJ%kk%%%KJjjKJjj%%jj%j%JKKJ%kjj%KJKjkl%%JK%kj%%jJL%jk%JK
-1111C%%%jj%K%k%JK%jkJJ%kJJ%%%%jjjJJ%jKJjlqk4l5JL5K2MKLJJjj%JJk%%JjjJKJjk%%%
-1045@j%%%%j%JJ%%%%Jj%%%%KK%kj%%j%J%jJKJkjjjJJJJ%%%JJ%kl%%KK%%k%J%jkjjKLJ%j%
-975C%kj%%%K%k%%%jqp%llLLJNOLj%J%jKLJjkk%J%J%Jjj%%k%KK%jJ%%kJ%j%JKJ%jjJjjjKL
-904EjjjJJjj%k%%J%j%J%jjJ%%%JJK%kj%J%KJ%kk%%%%J%%J%j%%%kjnj3pOk%J3R%%JK%%%jk
-835@%%%%Jjlpk2k9lJ7OJ0J7RLJ%J%jJJ%%jlj1j0jJ%kKPRN%%%KJ%jJKKkj%%jjkj%KK%jj%J
-771aJ%%kJJJ%KjjJJjjK%jk%j%J%%%J%%Jj%%K%jjj%j%JK%Jjk%%%jj%KKjj%%Kjj%%%jj%K%%
-700@%K%%%jJ%kjklj1j3kjMJ6J1L%j%%%%J%%jkljnqmojONOOLLJ%%j%J%%JK%kj%%%%%j%J%%
-633@%%%%jk%JJ%JJJj%%jJj%JKj%J%%%%%kjJ%%%j%JJJjk%LLkm%KJ%jJ%l%%JKj%%kJK%j%jj
-562@%%%KJ%kjJJjkJK%kljJJ%jKKJ%%Kkk%%%%%K%jjkrrmjMJ1P%%JK%%JJ%jjj%J%J%Jjjmor
-492a9omJJ0J3Njk%Kkrj2qkNQONOMJkk%JJJ%J%J%JJ%jj%%%KjkjJJJJjl%JJ%j%jjJ%%%%jJK
-425B%JJjkjjjJJ%JJjkj%%J%j%K%%%%%%%%klkpm0o6OO8L7Q%%mj0rnj5qJ6Mj5KJ4NRJ1O%%%
-364@j%JK%k%%%J%j%%%K%%k%j%j%lk3n0k4M0L7J1PLJ%%JjkopmjJKLNOM%%jJK%JJJkjJ%kk%
-299cJK%%%lk1q1j01L6J04M8J1%jKLknlnqrlONKJKJ%j9q2j28oJ19Q2K3MjmojMLMKj2n7j06
-249b02j3J04P3K0NK%%K%%%%Kj%KJj%J%%kpj2rjNOLj4o8r1K6R4M5J1JjJMKj%KLKmrj2j5j4
-196f0kLjJORQJ1J1QM%jjJK%J%jjk%jmqj3j2mpj6LK3J8RNKjjKL%j0j4MJ4NJj%%KJj%JkjKJ
-136dkklom%Kjkj4m6o5k5L5O6M3J2LK%knnlkoojPPOLMJll%KklJLK%jJKLJjkj2m2o0k4L1O1
-79e9M0J3L%kJLJ%Jjlk%L%j%%JJJ%%%%kk%LJ%%kjJK%JJ%j%%j%J%%%j%%J%j%%%%%Jjj%%%JJ
-10AJJJjlmJLK%jj%%%%Jjj1l6n4k6K5N1L4J0LJJJJ%%jljKL%%%%%JJ%%jj%%%%%JKJ%jjj%JK
53D%kk%%%JJ%%jjjJ%%%jJ%%%%JJ%%j%Kjj%jkJJJj%%%JJj%%j%%%%%jj%KJK%jk%%%J%%JJ%kJ
126B%%J%jj%KJkkJJj%JK%kj%%j%JK%%%j%%J%k%%jjJJJJ%%jjj%%%%KJ%%%jk%JJjjj%JL%%J%
198D%kj%%%%%J%JJj%J%kk%%JJ%j%%%JJjk%J%jK%jjKJjKJkl%JJjj%JJj%J%j%JJ%%kjj%%J%K
270BJ%JJjjKjjjjJ%%Jk%%KJjj%K%j%Jj%Jk%%%JJ%jl%J%%JJjjJ%jjJJj%JKJkl%%Jj%%K%jj%
342@jJ%%JjjjKJ%%J%jj%%%%J%j%J%%%KJ%jJJ%%%kjk%KK%%k%j%jJJ%j%JK%jj%jj%%%%Jj%%%
414@JJ%k%%%%K%%JJ%kk%Kjj%JJJJ%kj%J%jj%%%%JK%J%%J%lkJK%jjJJJ%ljJ%j%%%JJJ%%%JJ
486E%kk%J%%JJj%Jjj%KJ%jj%j%jJK%jjJ%jJ%jjJJJjl%JJ%jjJJ%jj%JJjjJ%jJ%%JK%jkj%%%
558@J%%%j%%KJl%%%J%jjJ%%%J%%j%j%JJ%j%%%JKJjk%%%%j%%KK%kj%JjjjJ%J%%%%jkJJJJ%k
630@%KJj%%%j%%J%%%%%%%K%%%%kjj%JJ%j%jj%KKJ%kk%%JJ%%%j%Jjj%jJJJJ%%jJjjjJJ%j%%
702AJJjjJjj%%J%JKJjm%J%JKj%%%jkjJJJ%%JKjlk%JJJ%%%%%j%%%%%%%jj%J%%%%j%J%%%%Jj
774@%JMJjmk%KJj%JJ%jj%%%J%j%jjJ%%j%J%%%%KJ%k%JL%l%jj%JK%kj%%JJ%%jJ%%jJ%k%%J%
846Aj%J%%JJ%jj%%%j%%KJj%%%jj%%%JJ%k%KJj%j%j%K%%jj%%JKKJjk%J%kjJ%j%K%kj%%%%%J
918AJJ%jk%%%j%KK%jjj%%%J%J%jj%%J%j%%%J%JK%%%k%JJkjJ%%%%jj%%K%jjKK%j%%%%%j%%j
990A%%%j%%%%%%%JK%jj%J%k%J%jjj%%KKJ%l%%J%j%%%jJ%%KKjlj%J%%%%%Jj%%%%%JKJ%kj%%
1062A%J%J%J%j%%%%jJjj%j%%JKjj%K%%j%%jKJjkj%%j%KKJ%kk%Jj%%%J%%%%J%%J%jj%jj%KJ
1133Bj%KKjkj%J%jjjJKKKjkj%k%KJ%%%jj%j%%%KKJjlj%%JLJj%J%jj%J%jjjj%%%%%%%jJK%%
1204Bjj%%JJJ%jjjjJJJJ%%%j%J%jkJ%KJ
1233D
##PAGE=	F1=8055.5887296392211283
##FIRST=	12655.339635440002894,	12655.339635440002894,	0.0036567428614944219589
##DATATABLE=	(F2++(Y..Y)), PROFILE
-2861Bjj%JJ%%jj%J%Jk%%J%%JJ%kj%J%j%%%%J%jJ%jJJ%j%%j%JJJj%j%JJjj%J%%%%%JJJkkJ
-2791BJJjjj%J%jjjJ%J%j%JK%j%jjKJkjJj%%%%%%%%%jjKJKK%kjJ%Jjkj%JJJ%jjjkJJKjj%%
-2721@%Jjj%JJjJJJkjj%J%%%KJkj%LK%kkj%%jJK%kjJ%%Jjj%JK%j%%%jjJ%J%%jJJjjjJJ%Jj
-2651A%KJj%JJjjl%%J%JJj%%jjjJK%k%jJK%%%kjJKJJkk%J%JKjj%jj%%%%JK%%%kj%J%jJj%J
-2581Aj%%%j%JJ%j%JJJjj%J%%J%%JkjKJjkjk%KK%jjJKJ%%%kk%%JK%jj%J%%jJ%jJ%%%JJ%kk
-2511@JJ%j%j%%%JJ%k%KJk%%jj%J%kJ%%%J%%Jj%%%%%%j%KLjkj%j%J%%%%%J%K%jk%%%%%%%J
-2441Aj%%%%Jj%%%%%J%J%JkjjJ%JJjjJJkjJKJjj%jKJj%LJ%jkjk%%KJjjj%J%%%%j%Jj%KKJk
-2371Cl%%%%%%%%%%J%J%%%%jjJ%Jk%%%jkjKK%kj%KJ%%KKkk%%%%KJjkjJ%%%%%JJJkkjJJJK%
-2301Cjj%%J%j%%%jjj%%%KJj%LKjk%%j%JJjk%%J%j%%%%%%jJ%%%JJ%%%jJ%jj%%%JJ%%j%%%%
-2231A%J%k%J%j%%%%%JJ%j%jJKjjj%Kjj%LJjk%%J%jjjJK%K%kk%J%Jj%JJj%jj%j%j%JJ%%J%
-2161A%%%%%Jjj%KJkj%JKjj%K%K%ljj%KJjk%%Kjj%%j%JJKJkj%%JJkj%J%j%%%kjLJJ%%Jjj%
-2091A%j%JJkkKKK%j%kjJj%J%jJ%%j%jJJJj%j%KK%%jjj%%j%%J%%jjjjJKKjjJJjj%J%%JJ%j
-2021Bk%%J%%%JK%jJJ%kl%JLL%lk%%jJj%J%JJkkJJj%j%JJ%jjkJJ%%%jJ%%%KJ%jkJKJkjJJ%
-1951C%KjkjjKjjj%%JJJ%%jj%J%%%J%%JJJjk%Jkj%%%Jj%KJJ%k%jjJ%JkjJKLJjkkj%%J%%JJ
-1881CjjjJJ%%j%jJJJjj%%JjJKj%J%j%k%%J%Jjk%%JJ%JKjjkj%J%J%k%%KKK%kjjJKJkl%%Jj
-1811AJJ%%%j%%%%j%%j%%JKj%%jjJJJ%jkjJJ%JjjJJ%kJKkj%%%JJJJkk%%%kJJJjJJ%jJ%J%%
-1741C%%jj%K%jjjJKJJjjjJjJJJ%kjj%%j%J%%jJJ%J%%j%JJjjjj%J%j%%%%LJkjJ%jjK%j%KJ
-1671Dk%%%%j%j%jjKJJ%j%%%JJkjJ%%%%j%%%JKjjjjJ%J%%%j%%KKkj%Jj%JKlj%JK%j%JJ%j%
-1601CjjjKKjk%J%JJjkJ%%%%jJJ%JJ%jjjjJKjkjKJj%jjjJ%J%%J%J%k%jjJL%kj%JKKkkj%J%
-1531AjJJ%%jjK%Jkj%K%j%J%J%jj%j%KKjk%%j%jjK%%%%JJ%%%jKK%k%%j%jj%KL%lk%KjJ%%%
-1461B%J%jk%%%%%%K%jjKj%KKjk%%%J%j%k%JJ%jjJK%kjJ%%jJ%%%%%%KKjl%j%kJKLjk%%JJJ
-1391DjjJjJ%j%KKJkjjj%%Jj%%%%J%JKkkk%KK%jJ%%jjK%kjjJ%jj%JJJjjJJ%jj%%JJJj%J%k
-1321A%Kj%%J%Kjjjk%J%j%%%%%J%JJjJjkjJMjl%J%jj%%%KK%%%jk%%%JJJJj%%j%%jjJJK%jj
-1251B%%jj%%J%%Jjj%%%jJ%JJkjJKJ%jjJK%k%j%JJ%jk%KK%j%jk%%JJ%jjJK%kj%%JJjjLJj%
-1181CJk%%jjJJ%jJJ%%%jjj%%%%J%%jJJj%JJ%jk%%JKLjkk%J%%%J%kj%%JKJkjjjjKKJ%%kj%
-1111@%JKJ%jk%%%%JJjj%%%j%KKjjjJ%j%KJ%%%%kmj3k0lJ7J2LLLKJjjjKJjj%j%%%%Kj%%j%
-1045@j%%J%kjKJ%%%JJ%%J%%%jjj%%Jj%LJj%J%%jkj%%KKj%%%%%J%kJJ%j%jk%J%jkJKK%jj%
-975AJ%%%%%j%%JjjlrrkllNNJOQM%k%%%KL%%jkj%%JKKjl%%jk%KJJ%JJkjJJ%K%%jk%%Jj%%j
-904@JJjj%JJ%J%l%J%j%%%%%K%j%KL%klj%KJJj%%jJ%%%%Jj%jjJJkjjpnLkjRM%%%J%%%%J%j
-833AjKJjknj5k0lRMOJ2PK%KJjj%K%%%lrqkKJkJORMJjkKJ%jJ%Jj%%%JjkkJJJJ%%%%%K%jjJ
-765AJ%JljJJj%%Jj%%jJJJjjJj%%JJJJjkj%%%%JJjJ%J%jj%%jJJjj%JJkjJ%%%k%KJ%J%j%Jj
-694AJJ%jjkrj0%jLJ0PJJJjjj%%%J%kkjkmmm%LKOOK%jjjJJ%JJK%%jj%j%J%jk%JJj%%JJklJ
-625cKJ%JJ%k%%J%jJJ%j%KjjJJ%jJ%%jjjJKJjk%KKkl%%J%jJJkj%JJ%KJkj%j%JJj%%jJKjjj
-554@J%lkLK%jk%%%JjJJ%%JJjjjjK%%Kjkj%mpl%LON%%JJ%%jJJj%%%jJKJjk%lrj1qnLJ2J2M
-486eJ%%JjoqnkMOMLNL%kl%J%JJKJKJjJ%%%%jjJjkJJK%Jkk%%Jj%J%j%j%JjjJ%%JJjJ%jjJJ
-415Bk%%jl%J%%%jJK%%%J%%%%jlkj1n5q9OQ9N0J1M%mpnkj0pJ1Kj1JJ2MNOMKJJkjJKjj%%%J
-354AjjJJJJJJkl%kl%%j4l4j4K6K6QKKJJ%kklprqlMNNQPMJj%J%%%JJjj%%%j%%JJJ%jj2n0o6
-290a28J9O5L0PklKKjoomklKONLJ%jnl0j17j79j6J64J11K9PL%jMRPOMql7o9j2O6M9J5L%kk
-241a5JJj%LM%KLJjjjjjlj0k0j4kQJ0Orn8p9K7Q5M2J0%kJK%jKJJkrj3j3j2rMJ0NNRQONONJ
-185c%jjJ%j%%J%%jjjlqqlrj8kJ7J5QNJjkJLKnrNJ0L%%%j%%jjj%%JJkkklkKMLjj4m7o5k5L2
-122a29O1L8J2LK%knk%K%kkMML%%lomjJlmMQNJ%%KKKJlj3m6o5k6L3O4M1J3MJJJK%kj%j%JJ
-64c%j%%%JKJJ%jjk%L%K%j%%j%%%K%j%j%%jJ%%%%J%j%%%%%JjjJ%jJJ%JjjjkJKLJjjkk%KJj
7@qk8m2j8J9L9K4RLJ%jjKK%jk%J%%J%jJL%kj%%JJj%JJ%jj%%%%%JjjJj%JJ%k%%%%jj%J%JK%
75BKjj%jj%%Jj%jjK%JJkj%JJj%%J%J%%j%%%%%%%j%%%%%%%JKjjJ%j%%j%JJKkjjJJ%%j%j%%j
148ajKKJ%%J%k%KjkjJj%%K%%J%l%%%%JJJKjlj%jjKKkj%JKKk%KjkjJJj%j%%%J%J%%%jj%J%%
220Aj%%JJJJ%kjj%%%Jj%J%JK%l%%%Jj%J%%J%%%jj%Jj%Jk%%j%%JJJKJjk%jj%%J%%j%%JKJ%l
292AjJ%%JJJJ%jkjjjJKJj%jj%%%%%%%%%%Kk%JKJ%j%j%k%JJ%j%j%%%%%%jjJJJJ%jjjJJj%J%
364Aj%%%%JJKjj%J%JJjjkj%L%kj%Kjj%%%%jJJK%kj%J%j%%%jJJJK%%j%%%jJkj%J%%j%JJ%%j
436AJKJjj%jj%J%%j%%j%%JKJ%jl%JK%JJjj%jk%%%%%%j%KK%%%%J%kjj%JK%%jjJjJJjj%%%JJ
508Cj%j%J%j%%%%%JJ%%jj%j%%JJ%%%%%jjK%k%J%jJJ%%J%jkj%JJ%%%%%Jj%jjJ%%JjjkJK%JK
580CJkkj%%JK%jjj%JKJjjJJ%jj%K%%jj%%Jjj%%JKk%Jk%j%%JJJk%KJ%jjJ%%%%jJJJ%kjKJ%%
652Djjjj%%Kjjkk%JLKK%jk%J%JJkkjJJ%jjj%KJjJJJjj%%KK%kj%K%%jj%jj%%%%JJjj%%%%K%
724BjJ%%k%jJ%JJJ%jkk%%JJ%%JK%%%jk%%%%Jj%%%%%%%%%J%%%%j%%JJJjjjJJJJ%jjj%JJj%%
796B%%j%j%%%%JjjJJJ%j%%JK%kjj%%KJjkJ%%JJjjj%J%JK%lj%%%%Jj%%%J%%jJJjjjJ%J%j%J
868AK%lkjLKJkjKJj%JjkjKJ%Jjk%KJ%%%jjJJjjJk%%JJj%%%%jJKkjJJ%Jjkk%KJJ%k%%%JJJJ
940Dj%kjJJ%j%jJ%%%%KJ%jj%%%jjJ%%%%%j%J%%%JJ%j%j%%j%%J%Jjj%%%%%jJJ%J%k%%%J%JJ
1012C%jjj%%%JJJjkjJ%%%Jj%JJ%K%kljJJJj%%%Kkjj%JJ%JJJ%jj%%%JJJ%jk%JJ%j%%jJJkjJ
1083AJjjJJk%%L%%%jj%j%J%J%JJ%lj%%j%J%K%k%JJ%j%%%JJjjjK%jjKKkk%JJjj%%%LK%lkJJ
1154BjjJJ%j%j%%jjJJ%%%J%j%%%KJ%Jjj%j%Jj%%J%j%%j%%j%JKJ%jjj%%JJJ%kj%%K%%J%kj%
1225@JJ%k%%JJ
1233B
##PAGE=	F1=7984.8233310884397724
##FIRST=	12655.339635440002894,	12655.339635440002894,	0.023537082597613334656
##DATATABLE=	(F2++(Y..Y)), PROFILE
-2861A%j%%j%%%%%%J%%%%%%%%%%%%J%jj%J%%J%j%%%JJ%jjJj%%Jj%%%%%%%%%jJ%%%%%%%jjK
-2791@%JJjjJjJj%jJ%%%%%%KKjljJJJ%%%Jjk%%jj%JJ%jjJKJ%%JJkk%%J%jJJjJ%kkjJK%%%%
-2721@%%kj%KJ%%%%%j%%%J%%JjjjJKK%kkk%%%LK%kj%J%%%%%%%%KKjkjjJ%%%%%%J%j%%%JJ%
-2651Bk%%%%J%%j%jJ%%%%J%%j%%%%%jJ%%%j%JjjKKJkjjJ%j%L%jj%%Jj%j%JJ%%%J%%jj%%%%
-2581@%%JjkjJK%%jJ%%j%JK%k%%Jjj%%J%%%%%%%%%%%%jJJ%jkJJ%%J%j%%kkJK%KKjjJ%jj%%
-2511@J%j%%jjJJjJ%%%%%jJ%%%%%%%%%k%K%%jj%JJ%%kJJJJ%jjkJJJjj%J%J%jjjjjKJJ%jj%
-2441bK%JjjJJj%J%jJ%%j%%jjj%JJjjJJJjJJj%%%%%KjJKJjkkkjJKJ%j%%%k%K%%%%%kjKKJk
-2371@k%%%%%JJ%k%K%%jjJJ%%K%%jj%jkj%J%%%%jJKJ%%Jj%%%j%JJ%kk%KJj%jK%%jm%LJJJ%
-2301AJjj%%%%Jj%kjK%kjJLJ%j%%kJ%J%JKjkk%%%K%%jjj%JK%%%%Jj%J%j%%%%jjKJJjj%%%j
-2231a%JKjj%%%%%j%JJJjj%%j%%jjJK%jJJKk%j%j%%%%%jJKJk%%j%JJ%j%J%jjJjjjjJJKJJj
-2161Aj%%%%j%j%K%%jJ%Jj%%%%%J%%j%J%kjJJ%%%kjj%KK%%J%jjjjJJJ%%jjK%%k%JJ%%%%%J
-2091Aj%%%%%jJLJk%%jjj%%%j%%JJ%k%%K%%jJ%JJjj%%%%%j%%%J%kkj%KJ%jJK%j%%J%kJJ%%
-2021@%%jJ%%%K%jjJK%kkj%KJ%J%JjkjJJKjk%%JKJkjjj%J%%jk%J%J%j%%%jKJJ%j%%%jJJ%%
-1951A%Jjj%%%jj%jkKL%%%%JJjjjJJjJJK%jk%Jkk%Kj%%JJ%j%%J%j%%jj%JJJ%%j%jjJJ%%Jj
-1881@%%J%j%%%jjK%%%j%K%j%Jj%%%j%%jJJ%JjkjjKJj%K%j%%j%%JJJJjJK%jjk%%K%k%jJ%j
-1811a%J%JjjJ%J%%%jjJJj%JjlkJKJJ%%j%JJjjj%JJjjKJ%jj%J%%%%jJ%%j%JJjk%JJ%j%JJJ
-1741BJ%jk%%%KjkJJJj%jjJ%%K%kk%%%JJ%%%l%KJ%%%%%%%%%J%jJ%%%j%%KKjkJLjm%%%j%JJ
-1671AjjJ%%%%JjkjKJ%j%%KJjj%jjJJ%%%jkjJJjJ%%%%%%K%%j%JJjk%K%jJJj%%%%%%%%J%Jj
-1601AjkjL%jJ%J%%%j%%%%%%%%%%%%%%%%%JJkkk%KK%%%kJJ%%j%jJJ%%j%JJ%jk%K%jjj%JJj
-1531bjJ%JJ%j%JKkj%Jj%J%JKJjkj%%J%%j%%%%jkKJ%%%%%%%K%%Kjl%Jj%%%%%JjjkKJ%%%J%
-1461AJ%jjj%%J%%%%Jjjj%JJ%J%%%%%%%j%kJJ%%j%J%%jjK%%%%%%%%j%J%%%%kkJL%%jjJJ%K
-1391Bjj%%%%j%JL%l%%j%J%%%%%JJJ%jkjkJK%jkJK%jjJJ%%j%Jjk%K%j%JJ%%%%kJJJ%j%%%k
-1321b%JJ%%%%%%%jlJKJJjjmlKN%jJJ%%%kKKjkjK%jj%jJK%%%K%kk%j%KJ%jJ%%%%k%JJ%%j%
-1251aJ%%k%%JJ%%Jj%%jJJ%%jjkJK%%%j%JJj%%%%%%j%JKJjj%jk%%%JjjJKJjjj%JJ%%%%%j%
-1181a%%JJjj%J%kKJ%%j%kJ%%%jJJ%jjJJK%%k%jJ%%%%%%%j%J%%%%%jkjJL%%JJklJJjJJjk%
-1111cJKJJ%%k%%%%%%j%Jj%J%JJj%%%j%j%J%%jJknk0l1kK8J8PLK%%JkjJKJ%j%%j%%%%J%%j
-1045b%%%JJklJKJkJJJ%%%%%j%j%%J%lJL%j%JjJ%%%%%%%%%%%%JJ%j%%jj%%%%%JjjJJJj%j%
-975aJ%%%%%%%%%%klqpkmlNNJOPJjj%K%KJ%%K%jjk%J%jk%Jj%%%KKJ%%%j%%J%Jjk%%%JJJjl
-904cKKJkj%J%%%jj%%jJJJ%%%%%%JJjl%J%%j%JJ%k%JJ%%%%%%JK%kjmj4rNmkJ5J0K%%%%J%J
-836AJjjjj%kmpj8k1KJ4PPJ1QK%JJjjl%JJklqpn%L%KRRM%jjJK%jjjKJj%j%%j%J%%KJ%k%%K
-769@Jj%%%jjk%J%JJJ%%KjjjJ%%%%jj%JJ%%%%k%KjjJJ%%%%j%J%%%j%J%%%%jj%K%kklJLJJJ
-698@%%kjK%%%jnj5j8jkOJ8J0MLKJjjkj%J%kklmonpjMLJ0J0LJj%%%%%%KJ%%%%%j%J%jljLK
-633@jjJJ%lmJJJKK%Jj%%%%%JJjj%%jj%%J%%JJ%%j%%%j%J%%%j%jj%JJ%%jkjJLJ%jjj%J%JJ
-562@K%k%%%%%Jjk%J%jk%jljLJ%JL%jJJjk%KJjJ%kkkpj0o%OJ1PLK%%%j%JJj%%klJKKjj%kp
-493a1pmm%QQL%%%%korolKQOONLjk%KKjjj%JJL%%%%J%j%K%j%%JjjljJKjkjKL%%j%%j%JJ%j
-423aj%K%kljKJjjjKKJkjLJkj%%%%J%jjjmkmk7m8JM6K7QM%mj2j2mj4pJ9Pj3KJ6NMONMK%jj
-362bJJjj%k%%jjLL%%JJ%k%%ljmk7o1k9M8M5J6OMKj%JjmoqpkLKLNNMKKK%%%%KJ%kjkjKKJ%
-297bJjkkj4n8p3K5P5L4QKj%%jnqrj0rJJ0QNLKK%j4o0r3pQ5N6J1%lopKJ0PPLpl9p4rP5N3J5
-245a4MKjljjjkKMJ%KK%jj%J%nj1j0kMM%k2r5j26L7J30O3J5L%KLKKMK%kpj3j5j8j7kQKMJ0
-191e7J0RRQPLK%JKJ%kjJ%jklklqrkmj0LJ5J2PL%kkJjjj2j6RJ9Nj%JKJJJJ%kkj%knnonLQN
-128a7Jqk9m1j7K2M1K6QK%jmqokkmm%QJ0QM%klkJ%lmjMM%k%MLKJjpl0m2j5K2M2K5Q%JKJjk
-71hj%JJJJJJJjk%jJK%%%%lkKLK%jJJ%k%JJ%jjjjj%JJ%JK%jj%%J%j%JjK%%jJ%%jk%%JJJ%J
0A%jk%K%kj5n0p5l4L4P1M6J5MJJJ%JKJjjjjjJJ%j%KJ%%jJ%%%%%%%jj%%J%J%%kJJ%%%%kj%J
66bJ%%%k%KJJ%jjjkjJLJ%jj%KKJ%lkkJJ%J%%k%KJ%%Jjjj%J%%J%%jjJJJj%%%j%J%j%J%%%jj
139bJJ%j%J%%j%%J%%j%J%%%%jJ%kjK%%%J%kjJ%JJJJ%k%%%%jJ%jlJLKjkjK%jj%JJjjjJJ%J%
211@JJjkkJK%j%%j%J%J%%%%lJK%j%J%JJ%k%%%%jj%JJ%%%%jjj%J%%J%jjJJ%%%J%%jk%JJ%%J
283@%jjKJ%Jkjj%%%JJ%%%%%k%%%KJJjjjJ%k%K%%%jJ%j%Jk%JJ%%jJ%%%%%%%jJ%%%%%kkJJJJ
355@j%j%K%%%%k%JJ%%JJjj%%%%%J%j%%%%%J%%jjJ%%kjJJJ%%%%%jk%%%JJJJJj%J%j%Jjjj%%
427ajJJ%J%jj%J%K%jk%JJ%j%j%%jjjJJJJjj%K%%%J%j%j%%%%J%jkjJKJ%jjK%%jk%L%%%%%j%
499aJKjkj%%JJ%%lJKJJjjkkJL%%kJJ%jj%KJJj%%j%%%%%%%j%JJ%jjj%JjjKJJj%%JJ%k%%%jJ
571@%jk%%JJJJJkj%J%%J%%jj%%%%%J%JK%k%%j%%%%%JJ%kjJJjjJ%%%%%%K%jj%%%%%%%%%%j%
643a%J%jjKJ%j%%%%jJ%%kk%%JJJJ%%jJ%%%KjkkJK%kk%KJJkjJJ%%J%%JJk%%%%JJj%jjjJ%Jj
715aj%JJk%J%kjKK%%%%j%%%%%%%k%JJ%J%%%%%%j%J%%%%%%Jj%%%%%jJ%%JJkkjJJJ%%j%J%%%
787@jJjjJJ%jjKK%k%k%Kj%%%%%%%%%%%J%%j%jJJ%jJJjjJ%Kjj%%j%J%J%%j%j%%j%%J%%%%%%
859a%J%%%%kjJJJ%k%K%%%%%Jj%K%jj%%KJlkjKJJ%%%j%%%%%jkJJJLjjj%JJJkk%J%%%jlJJJJ
931@Jj%%j%JJJjj%%%%%%j%%J%%%%%%JjjJ%jjJ%JJJjkjJjJJjjJJ%k%JJ%%%%%jjJj%%%JJJ%j
1003@%%%j%J%%JJ%k%%jJJJJ%jlk%%JJ%%JJjJJjkjJJ%%kJKJkj%%J%jjJJJjjj%JJ%%%%j%J%J
1074Aj%j%JJjk%%J%%jk%LKKjkljKJJ%Jj%jJ%%%%jj%K%JjjkJK%jj%K%%%%%%%j%JJjj%J%J%%
1145AjJ%j%kj%JJ%%J%%%j%Jjj%%jJJJ%%%%%%%%Jjj%J%%j%%JJj%jJ%%jj%KJ%%j%JjJ%%%%j%
1216@%j%JK%kjJ%Jj%jJJ%
1233A
##PAGE=	F1=7914.0579325376584165
##FIRST=	12655.339635440002894,	12655.339635440002894,	-0.0078466041013598442078
##DATATABLE=	(F2++(Y..Y)), PROFILE
-2861@%%%jjjJ%JjJ%%%%jJ%J%jjJK%jkJJ%%%%%%%J%%%%%j%%%%Jj%%%%j%%%jj%KJJ%j%jk%K
-2791aJ%%j%%%JjjJJ%%JJ%j%JjjjJJ%JJJ%kjjkj%JKJ%jjjJJ%%J%llKKKj%%Jj%%ljJJJJ%jJ
-2721@%%%%%%%%%%%jj%JjK%Jjj%j%jJK%%k%%JJJ%jkJj%%JJ%%%JJKkk%%%%%%%%%%%%%%%%%%
-2651@jjJJ%%%%%%k%jJJ%%Jj%JJ%%jjJJjjj%JJ%%J%klJ%%%JK%%%%%%J%j%%%%J%%jj%J%%%%
-2581@%JJkj%%JK%k%%j%%J%jjJJ%%%j%%j%JJJ%Jk%Jjk%jJJJ%%%%jJJJjjl%K%jKLjj%%j%%J
-2511AjjJ%Jj%%%%%%%J%jj%JJ%%Jjj%%jjJjj%%JKJKjkjJK%%jjkJJJ%j%%%%%jk%j%LJ%%jjj
-2441c%L%jjK%jJ%%jJJjj%J%kjJJJ%jk%K%J%%%%%%J%%JJ%kkjjJKJ%jlJJk%KJ%jJ%%j%JJ%j
-2371@jJ%JjjJ%JjJJjjk%JJJ%KJjkjkjjLK%j%%jkjJJK%%%%%jk%JLJkj%J%J%j%%j%jJJj%K%
-2301A%j%%jj%KJ%j%Jj%jjJJ%%%j%J%J%%J%jj%jJJJ%jjl%J%%K%%%kJK%j%%%%%j%J%jJJJjj
-2231@jJ%%%%%J%jjjKJ%%jj%%%j%%J%%%JKJj%%k%jjjJj%JK%jJ%%%J%%jj%%j%JJ%%%jJ%J%%
-2161Ajj%J%%%%%%%%%%JjJ%jjk%JJJ%%%%j%J%%%%k%J%JJ%jKJkjkkJKJ%%kJJK%kjj%J%%%JK
-2091BjjK%k%%JJjjjJJjj%%k%JJ%%%%J%Jj%%JJjjJ%jk%JK%j%%%%%j%J%%kjJK%%%%J%jjjJJ
-2021@JJjj%%JJ%%jJ%jjk%J%%%KJjJk%JKJjkj%%LJlj%%%%%%%%Jj%%jjJJ%%%JjJJ%jjj%%%J
-1951@%Jjj%J%%%%jk%KJl%LJJkj%%jJJ%J%J%jj%%%JJjJK%mkJJJJ%jkjK%Jjj%J%%%lk%KL%l
-1881c%LJJjJ%jj%Jj%%%%K%k%%jjJ%%JJJjjjjkjJKJ%k%JK%JJkj%%JJJjJ%jj%j%J%%%%%%%%
-1811@%%%%%j%JJjJ%kjJ%j%KjljKJ%J%%J%%Jjk%J%j%%JJJ%%%%%%j%%%%%J%%%j%%%%%%%%JJ
-1741B%%jjjjJJ%j%Jj%J%%%%%K%kkjK%%%JJjljKK%%%J%jjj%JJ%%%JJk%jJK%%JKklJJjj%%%
-1671@jjKJ%j%%%%%%%%j%JKJkj%jkJK%%%%jjj%Jj%K%k%JK%%jjjK%kJ%jJKJ%j%j%J%%%%%Kj
-1601AjjJJjjjK%%%%%%%%%%%%%%%%%%%%J%J%k%lkJKJJ%%%%%%%jjjJKJJj%j%jjKJjkk%JK%%
-1531aJ%k%K%%%%%J%%jjjJJ%JLJkjjJ%j%j%JJJkj%jJ%Jj%j%JK%%kkjjJKJ%%j%%%jJJj%%%J
-1461@JJk%%%%j%JJ%J%k%%%%J%jjJJJkJ%jj%J%%%%%jJ%%%KJ%j%jj%j%JJ%j%j%J%JJjjj%JK
-1391Bjj%%jkJJJJjj%J%%J%j%%%%%%%%%kjKJ%%kJJ%j%%%%J%JJk%k%kJKJ%JJjjj%J%%%J%j%
-1321@%jjJJ%J%jjj%K%K%%jkkJKjl%KKJ%jKJjk%K%k%%%%%%%%%J%jj%%JJJk%%%%%%%%%%kjJ
-1251bJJ%jJjj%K%%%%K%jKjj%%j%JJjj%%J%jjJ%j%jJJJJJjkjjJJ%jJ%kJJJj%k%KJ%%J%kjk
-1181c%LK%k%%%k%KJ%J%k%%%kjKKJ%%j%%K%jk%%JJkk%%JJ%jJ%J%j%jlkML%jKKjl%%%k%%JJ
-1111@%JJ%j%j%JjJ%jkJJ%%KJ%%j%%jkj%JJ%j%%jnj8l0mK7K0QL%%%%kJK%%%j%JjJ%%%j%J%
-1045@%k%JJ%kjKJjjJJ%%%%j%%%JJ%jljJ%jKJ%JJ%j%Jj%%%%%JJj%j%J%jj%jJJJj%%%%%%%j
-975aj%JJ%j%J%%jjlppjkkMNJNM%%%%JJ%kkKMJk%%%%jljK%%JKJ%J%%%k%J%jJJ%j%%J%JJkj
-904aJK%k%%%j%JJjkjJK%%j%J%K%k%jkJK%%%%JKkljJKj%%J%KK%lk%kj2pNk%J2P%jJ%%%%%K
-835BJ%kk%jmqk0k5kJ5PPJ6J0N%jJ%kj%J%%nj0qokKKLRJ1MJjjJKJ%j%J%%%kkj%%%%JKJj%%
-771b%Jjk%LJjj%Jjj%JJJJK%kj%%%J%j%%%%%%JjjkJ%%KJjJjkJJ%j%%k%JKJ%j%j%Jj%kj%K%
-700bJJJ%lj%jJ%jlrj2jkNJ2OKLJK%%%ljJKjjllonp%NKPPKJJJ%j%%J%%J%%%l%KJ%jk%KJ%%
-631@%%jkj%J%KJJJ%%jj%JK%kjJ%j%%j%%%%J%%jJ%jjJJJjj%Jjj%JJ%%jk%JJJjj%K%%j%JL%
-560CjkjJj%J%j%J%jjjjjJLJ%%Jj%%%%jjJJ%%%%jlopmkLQPKKJ%j%%%%J%%kjjJL%jkmj1j1q
-491c7oLJ5J2NKJ%%knromKONMMM%jLK%%j%%K%Jj%%J%%jJKJ%%%jkklJLJk%%K%J%j%%jjJJ%%
-423@jJ%JkmkJJ%%%JJjj%MJ%kK%%%J%jlmonqm9q6NQ4M8J3OJlqokj2qJ3Kj5lJ2PPRNLJ%%%J
-361aJ%%%%k%j%KJjj%j%JKK%jmj6l4j8K4K4J0OKjj%KjnnpnjLONMMKJJ%jj%JJJJ%%jlJLJ%%
-296@%jmj9p6r6L1R6M3J1KjLMJmnnonKNKJ%kjmk9j14j75rJ64J14L2NjjKMOL%kj1n4j01j3J00
-247a08O9J8NM%kJKJkJMJk%J%j%j%kqj5j3mOJ1Qqn0o4K5P0L3OJ%%J%%K%%%mrqpqlJkKNNNO
-188b7PMMKJJJJ%%%KJ%klkoj1j5pj0j9LK7K1QLK%%KKjnqNRKkj%KKK%kjj%J%jklmlJLjnj7n5
-125i5p4k8M1P5M7J4MLLklmk%nnjMOLjkkjjJJJ%jLLJj%MLJkmj5n0p5l0L9P5M5J4L%LLjjJJ
-69d%%%jKKjj%%j%%%jKKklJLJjjJJk%JJJ%jkjjJJJJjJJ%j%%jJjkJK%JJjjJ%%jjJ%jj%JJ%J
2@%%%jjnk4l8k0J5L6K3QJJLK%%%%%%%j%J%%%j%J%%%%%JjJ%%%jkj%KJ%%%J%Jjj%%jljKKJ%j
70a%J%%K%k%%k%KJJjjjJ%LKjlj%%k%KJkljKK%J%%jJ%%J%%j%%%%J%j%%%%%%%%kJJ%%jjK%jj
143bJJJjjj%JJ%kJJ%%%J%%j%jJ%%j%jj%JKJ%j%%%%J%%j%jk%JKK%kkJJjkkJKJ%J%%%%J%%%j
215@kjJ%%Kjjj%%JKJ%jj%J%kjJKJJ%k%JK%jk%%%%%%%%j%%%%%J%jjJJjjk%JK%k%KJk%JJ%%J
287A%j%jj%%%%J%kj%KJJJJkJJj%j%%%jJKJ%kj%J%%jmjKK%%JK%kjJJJjj%%%KjjkjJJ%J%%%%
359@jjJJ%k%KJK%jJjk%%%%%%%J%%j%JKJkk%%J%%jjk%KJ%j%%%J%%%%%%%%%%%%%K%k%%j%JJJ
431B%jj%%j%%%j%JKJjkjjJJJjj%%%JJ%%Jj%%%j%%JJj%%%Jj%kk%JjJJKJj%%%Jj%JKjk%%%jj
503bJ%%J%%jk%LKJjkkkJKJk%JJ%j%J%JJjJ%jj%%%%%%%%Kjjjj%K%kJJ%%%%%J%j%J%jj%J%j%
575a%J%%%%%%J%jJJ%jj%%%jJJ%%jJ%%j%jjKJj%JK%jj%%jjjJ%J%k%KJ%j%%%%%J%%j%%%Jj%j
647aJJJJl%jJ%%J%j%%Jj%jJ%%%kJ%%JJJjjjJ%%%%%%%jjJ%%J%j%JJ%%%jjJJ%jjjjjKKJj%%%
719@j%%j%%JJj%JK%kk%%JJ%jJJ%j%JJkjj%jKJj%J%%J%%j%j%jk%JKK%jl%JKj%j%%%%j%JJ%%
791aJ%%%%j%JjjjJK%%%%jl%LJjk%JJJ%%%jj%JKJjk%JJj%%%%%%%%%%%%%%%jjJJ%%%%jjJJ%j
863ajJ%k%%KJ%J%jj%%J%%%JJ%%j%Jjjl%KKJj%%jk%JJ%%kjJKLjk%%%JJ%kj%J%jj%J%jJJ%%%
935@k%%JJJjj%%%Jjk%JJJ%%%j%%J%Jj%%%j%JKJkjjj%%%KKkjjJJ%JJjj%j%jjJJ%%J%JJj%%j
1007@jj%J%J%j%jjLK%J%%lkjJK%%jJ%%%JJk%%%JjkJJ%jJ%%KJkjj%%jj%JJJ%j%%J%%%%%%%j
1078aJ%jj%%J%%jj%%KJ%kj%JK%%%%j%%%%J%%J%Jjj%kjJJJj%JJ%jj%J%%%%%%%%j%JJJjj%%%
1149@k%J%j%%J%J%j%J%%%%jk%%KJj%J%J%%%%j%Jj%%%%JJkj%J%%%%jJ%%%kJ%%JJj%%%%jkJJ
1220aJ%%%J%j%j%JJ%
1233A
##PAGE=	F1=7843.2925339868770607
##FIRST=	12655.339635440002894,	12655.339635440002894,	-0.0095890527591109275818
##DATATABLE=	(F2++(Y..Y)), PROFILE
-2861@%JJkjJ%Jj%%%%%jjJ%J%j%J%%%%%%%%%%%%JKJl%%Jjj%%%J%%JjjjJjJ%%%%JK%kJ%jj%
-2791@%%%%%%%%%jJ%jJJK%jk%J%jJ%jJJJjjj%jjJJ%Jj%%%%%J%%jmjMJ%%%JKjkjk%LJJKjkj
-2721@%%JJ%jJ%%jjjJ%%jJ%%%J%%klJLL%kj%%%JJjj%jjJJJ%jJJJ%jk%%%%JKj%%k%%Kjj%%%
-2651@%j%JJj%%%%%%jJ%%%%%%%%KJjk%JJ%k%%%%%J%jj%%JJJk%J%j%%KJ%jj%%%jjkjKJK%j%
-2581@%KJljJJJJJk%%jj%J%j%KKjj%j%j%%%JJJJjk%jjjJJ%JJj%%%%J%%jj%JJj%Kj%jj%%JJ
-2511Bjj%Kjj%%%%%%JJ%jj%KJJJjkk%%%%%kjJJJ%KJ%kj%KJJjljJ%JJK%jj%jj%jj%KJ%j%%%
-2441@%%Jj%J%%Jjjj%%%J%J%j%JJK%lj%Jj%J%J%%%%%jJJkj%JJ%%%k%kJJjJ%K%kjJK%%%%jj
-2371@%%JK%kJ%%jJ%k%%J%JKj%J%ljj%JJK%%j%kjjJJLJjjj%jkJK%%%Jj%K%JJkljJ%%Jj%KJ
-2301Ckk%J%JK%%jkJJ%jj%%%JJ%jJ%%JjjJ%%%%jj%JKJkk%%kjKJ%j%JJ%J%JJjkj%j%KK%%%j
-2231Bjj%%L%%jjJ%%%KJkkj%J%j%%%%%JJKJ%jjkj%k%Jj%%JJ%%%%JJJJjkj%%%%JK%jjjJj%J
-2161Aj%%%KJJ%%kj%%%jJJjj%jjJJJ%jjJJJJJ%kk%JJjJJjjJJ%%jjj%J%%j%JJJ%kj%%%%KJ%
-2091C%JKjjjk%J%k%J%jJJjj%%%j%%JJKJ%%%%jjkJJjj%%%KjjJ%%%j%K%jj%%J%%JK%JjljJJ
-2021BJJjk%K%J%jjJJjkj%%JJ%jJJjJjJKJ%jjljJKjkJ%%J%%%%jJK%jk%jJKJ%%kJ%%%jjj%%
-1951@%%%%%JJj%K%%jJJlj%J%j%%%jJJJj%L%jjJ%jJJ%JJkljJL%j%jk%KJjkj%JL%ljkJKKJk
-1881A%J%%%LJlk%J%%%Jj%%k%JjjJ%JLK%j%lljK%%%J%j%%J%JJ%jk%%%%%JK%kj%Jj%JJ%kJJ
-1811B%%%k%%%LJ%%kj%%j%%%%%%%JJ%jj%KJ%jjJJ%k%%%JJ%%%%jj%%J%%JKjlj%KKjl%K%%JJ
-1741DjjJjj%j%%%JJj%K%%%%JJ%%kj%%jj%J%k%JK%%j%JJjkkJJ%J%%J%jj%JK%jj%%KJ%kJJ%
-1671Dlj%KJj%%j%J%kJ%JJJjj%%%k%%%%%JJJ%%jk%J%j%%J%%%%j%Jj%jjKJJJjk%%%JJ%%JJ%
-1601D%J%%kkjJ%j%%J%jKJ%%%%j%%jJ%j%%KJjjj%%j%JJjJj%%%%%j%JJjjJJ%j%JJ%kjjJJj%
-1531@M%l%j%%JJjJ%%%%%j%%JJK%k%%%%jj%jJK%%jjjKJkj%JKKjkk%%%J%J%jjJ%%j%K%j%j%
-1461@LJkjjK%%j%JJKjj%jjKJjjkKL%j%Jjkj%%JJ%kjJK%%%j%%J%%%%j%JJ%j%JJjJjkjjkKK
-1391B%JK%kk%Jjj%%J%JKJjj%jj%J%JJjkj%JJJKKjl%%%jk%KJ%jk%k%KJJJK%kjj%j%%%LJj%
-1321C%jkJJ%%jj%J%J%jjJ%jjJL%l%%LKj%%%%%J%j%jjJJj%%jjJJ%%JJ%%%%kk%JJJ%ljKJkj
-1251@JK%%Jjkj%%JJJJ%k%jjJL%j%%%j%%%%%%jJ%jjKKJj%%ll%KK%%%%k%KJ%lj%JJJ%%J%jk
-1181@JKLjk%jkjJKJ%JJk%J%kJK%%%%%%jj%JJj%%Jkkj%%K%JJjj%jjJ%jJKKjk%j%JKjkjJKJ
-1111D%%%j%j%JjJK%ljj%JKKJjjj%%jj%J%%%j%%jlj3k3kK1J5NKJ%%jj%K%%%jjJ%%JJjj%%J
-1045C%%jjjjk%KJJ%j%KJj%%%JJJ%lk%%%%%JKjJKjkkJJjJJ%%%Jjjj%JJ%jj%%JJk%J%j%jj%
-975aJ%Jj%%%%JJjjmj0rknnPPJPPLL%%%JjkkLJ%%%%%%jljJ%%LKJk%%K%kjJK%jj%KJk%K%%j
-905Bj%%%%JJj%KKjkkj%KLjkjKKJkl%Jj%%%JJJJ%kkJK%jj%JJJjjl%%kj1oMjJJ1NJ%KjkjJJ
-836BJKjlj%%kmj3j5JJ1LLQOL%j%%k%JJj%lonmj%JMNNLKJjjJ%JJ%jKJ%kkj%%jjJK%%j%j%%
-768bk%KKJJ%%%jjj%JKKJkkj%JJKjjJ%j%JJ%jkJjjJKjJ%jJJkk%Jj%%%J%%J%%jjjJ%%J%%%J
-697BJl%%%%%jmj1j3JjLJ5QL%%%%%%%j%JjklknmmjNMQNJ%%%%j%%%Jjk%K%j%JK%%j%%JJjk%
-629@kjj%KKJJ%JJJjj%%%j%%KJk%%%JjkjJ%j%K%jjKJ%jjJ%%j%JJj%J%jj%%j%K%j%%%%%JJk
-558Aj%%%%%%j%J%%kkkKMJL%lj%JJJjjj%%J%%jknoklJPOLJJ%%%%jjjJJjj%KK%kkloqpnMJ1
-488a6OJKKJ%kloolLNNLLKJJJ%j%%J%K%j%%%%%%J%KJ%%%j%kkjJ%%JKJ%jkjLL%kkjJ%%%J%k
-418Akj%%JJ%%%%%%JJk%KJj%%Jjkjllpm0o9LO7L8J1MJlrj1kroJ4Oj0%J1MMNLJjjKJ%%JJ%k
-356@%%JJJ%l%jkjJL%K%mk4m9k0L9L4J0ON%j%jlnqj0okMPNQOMJJ%%%jJJJj%%Jjj%j%JK%kr
-292a0m0n3J4N0K4PKkJKlrrppmLJ1QMJKJlk2r0j37j2J25Q6K1jol%RJ4QLKnk7n2oN4L4RMJl
-242a1kJJkkKMLKJJ%j%%%lj1j7j3nMQOj5q1j10L4J19N8J3M%JKK%J%lmqj4j5j6j4%J0OOJ2J1
-190c5QPPMLJ%%jk%JjkJKJjjmnpkmj0JJ4J0K%%jkJK%pj1OJ3OK%%JK%jkljJklk%lmkLMKjql1
-125e4m2j5K3M2K5OKJjmpokML%JNNLjk%jlmkmojNPM%KNNL%lrl2m8k0K4M6K9QJ%LLJJ%%j%j
-66bjjJJJJ%%%j%%J%%%J%Jjj%%kJJ%%Kjjj%J%%%J%j%%%%%%j%%JJJjj%J%j%%J%jj%J%%JJ%k
5@lkrl7o0l0K6N7L8J1LKM%%%%%kJ%JJJj%JjJ%%%%%JJjkj%Jj%jJ%%%KJ%%Jj%jjj%%J%%j%JK
72C%%K%l%Kjj%J%jjj%JJJ%j%%jjjJJj%%%%%%KJJjj%%%j%JJ%jj%J%%%%j%jJj%%%J%%J%jj%K
145BJlk%K%%%%JJjJ%%%%%jjJKjklJK%%JJ%jjJK%j%%jjj%JKJJ%kj%JjjkJJ%%KJjj%Jk%%J%%
217Aj%JJj%Jjj%KK%jj%%jjj%JJ%Jj%KKJj%jkJJjj%jJJJ%kj%%%%j%J%jj%J%%%%jj%%KJ%J%%
289B%j%%j%J%j%%%%jJKJ%J%%jjj%%%KL%%kkjKJ%kk%JJ%%JjkjjKKKkjJ%%%JljJLJj%%%Jjkj
361@%%%%%%KL%jjjjj%%Jj%%K%%j%JJJj%j%%J%%lkJJKkjJ%JJj%j%K%jJ%k%JJ%%%jj%%JJJJ%
433D%Kjkjj%%JJ%%jkj%JKjjJ%%%%J%JJj%jjj%JJKjjk%%Jj%j%%J%K%JjjJjjJK%%%jj%j%JJ%
505BJ%%kjJ%jJJjjj%K%%%%%JkjJJJjJ%%J%kJJjJ%j%%Jjj%%%J%jJ%jj%JJJkjjJJ%%%Kj%j%K
577C%j%%Jj%j%J%jj%Jj%%LL%jlk%Jj%jjK%%%JJ%%%%jj%%%%%%jJJ%%%%JJ%%j%JJj%J%%jk%%
649AJJj%%%%%%Jjj%KjkjJJ%j%%KK%j%JkkjJLJ%jj%k%%%%%%JJJJ%%%jj%Jjk%%%%JK%j%%jj%
721@%J%JJ%k%JJ%kj%%JJ%jJKjkjJJj%j%j%%j%KJJ%j%Jj%%jk%KJ%%jkJJ%%%%j%J%%%%%%%JJ
793BK%kkjJ%%j%JJJ%jjj%KKlkjLJJ%%JJjjj%K%j%%kj%JKJjjj%j%%JLjkj%JJ%J%%jj%%JjjJ
865@%%jJ%JJJ%j%jj%%kJJJJJjjj%%jJK%k%%L%kjJ%J%k%%%KKkk%%JKjjj%%%%%Jj%%k%JJKkj
937aj%KK%k%%%Jjj%J%%%%%JjkKJJj%JJjjj%KJJkk%%JKJkkjJ%JJ%jjK%k%%JJjjj%KK%j%jj%
1009@%jjjJ%JJjJ%JJKJljj%JJk%jJJJ%jj%%%J%j%J%%J%%KJjkjj%%%%J%j%%%%JKJjl%Kjj%%
1080@%J%j%Jj%j%jjJKj%JJ%j%%%j%%%JKJjJJJjkk%JJ%%j%JJjj%%j%%KJkj%%%%JJ%jj%%%%%
1151@K%k%%%%%%jJ%JJ%%jjj%J%%jJ%J%%jJ%jJj%%KJ%Jkk%JKjk%%%%Jjjj%%JK%%j%j%%%J%%
1222@%K%jj%j%J%J
1233A
##PAGE=	F1=7772.5271354360966143
##FIRST=	12655.339635440002894,	12655.339635440002894,	0.018412828445434570312
##DATATABLE=	(F2++(Y..Y)), PROFILE
-2861AjJ%jjJ%%%%%%jJj%%%%%%J%%%Jj%%%%%J%%%Jjj%%%%%%%%K%jj%%%j%JJ%%Jj%jjJKj%J
-2791Bjj%%%%Jjj%J%%%JKjjj%Jj%jJ%%KJjk%J%j%j%j%%K%%KK%kkk%KKjj%JJ%jj%jJJK%jjj
-2721@jj%KK%J%jjj%%%%%%%%%%%%%%%JJjjkj%JJJ%%%j%JJKJkjJJjkjjJKJJJjkj%%JJjjjJ%
-2651@%%%%%jjjJKJ%j%%%%%%%%%%%%%J%Jjj%%%%%%%%JJ%JJjjjK%jkJKj%jj%%j%%J%%JJjj%
-2581@jJJ%jjJ%J%%KJkk%%J%jJJjj%J%%j%%J%KJkk%%j%JJ%J%%%jjjJ%%J%%JJ%%jkKJjkk%K
-2511@%jjK%%%%j%%JK%k%%%KK%jkj%Jjk%KjjJJJjJJjjjJ%%Kjjj%J%JLjjj%J%k%%%%%J%%%%
-2441AJJjjj%KJJjkj%jJJJ%%j%Kj%%jj%Jj%%KL%kk%j%JJjjJJ%%%jjk%JJ%%JJ%%j%JJjk%%%
-2371@%%%%JJJjk%%%%%%J%%%j%%%jjKJ%jJKJkk%jjjKJK%%k%%jJJjjJLjj%%%%kk%JJJ%%jJJ
-2301AjjJ%JJKjjk%%%%j%JJj%JJ%%%jj%%%%%J%%jjJJJ%jj%%%%%%%%%%%%KK%kk%j%%KK%jk%
-2231@%%%JJJ%jjKJ%jj%kjjJJJ%jj%JKj%%%%j%%j%%J%j%jK%JKjk%%KK%kj%%K%jk%j%JJj%J
-2161Aj%%%JKJ%%jjj%j%%%%%%jJ%%%Jj%%%JK%jk%%JJk%J%%%%%%J%J%j%jj%j%JJ%jjj%%KJ%
-2091A%JKJkjj%JjjK%j%K%jj%jk%K%%%J%JJ%jkJj%%JJ%kj%J%%%%jkKKJjj%%JjJKK%%%jkj%
-2021AJJj%%Jjjj%%%J%%j%jJJ%j%JjKJ%%j%J%kj%K%j%%%J%jj%jJK%%jj%%%%J%j%Jj%%%JJj
-1951Aj%%%%%%%%KK%j%KjkkK%jjJj%%JK%j%jjJJjj%%JKjj%%JJjk%%%%J%jj%JKJjk%%JL%jJ
-1881D%j%j%JJjl%%K%jj%%%%JKkjjJJKJ%%%kk%%%j%JJj%%%%%%%jjJJ%%jJLJlj%%%J%%%jJK
-1811CJ%jkj%JKK%jkj%j%%%%%J%j%J%j%JKJJjj%j%jJ%%%%JkjJj%%j%JLJ%%kk%%Jj%%%%%JJ
-1741B%jKjjj%%%J%J%j%%jJLKkk%%%%%jj%%jkJKK%%jj%Ljkj%JJ%j%JJJkj%J%j%J%%J%kJMJ
-1671FkmjJJjJ%%%%j%%%JJ%%%j%jjj%JJ%%%KK%jj%J%kj%%JjjjJJj%%jJJ%%%K%%%Jjj%JJj%
-1601BJJjjjJJ%lj%%J%JKJj%j%%j%jJj%kJJJJj%K%kj%%%%%%%J%jjJKkk%KKJjj%%%j%%%%%%
-1531@%%JJjj%%J%j%%JJ%%k%%JJJjj%%%%j%%%JJJ%jjJ%jj%%JK%kj%KJ%k%%%j%%%%%KJjjjK
-1461BKjkj%%KJkjJ%%%Jjj%%Jj%JJK%%jj%J%jk%Kj%%J%jj%jJJ%%JK%kk%MJj%%%%jjjjj%%J
-1391@%JJK%%jkj%%JKj%J%jJjk%JKjJ%jk%%%%JKKJkj%%%kj%%%J%jjjK%%JKJ%jkjJ%j%JK%%
-1321C%%j%%jjj%JJ%%jJj%%kjLK%k%%KJjj%%%JJ%%%jjJJkjJjJKJkjJL%jk%k%JJ%%jj%LJkk
-1251@%JJj%JJkj%%Jj%J%%jjJK%%jj%%%JjJJJj%Jjk%JJ%%Jkj%%J%%%%jJJJ%kjjJ%Jjj%J%J
-1181AJKJjl%Jk%JK%kj%%KKJjj%k%K%%J%ljKL%jjj%%J%jjJ%%k%%%%JJj%%J%kjkJLL%jj%JJ
-1111Dj%jj%%%K%%%%%%%j%J%jk%JJJjJ%kkjK%%jkok4l8KL8K3QJJjj%%%%%%Jj%JJj%%%%jjJ
-1045@JKjjj%jjJJJ%ljKJ%%JJJ%%kkkJJ%JJjJ%%%Jjj%jJ%KKjjjj%%%%J%jJ%jJjj%JJJjj%j
-975aJ%%%%JJJkj%jlnnknmMOJONL%%K%jjjJK%%%jj%%lkJJjJLJ%jk%JK%j%K%jj%%KjjJJjj%
-904@%%%JJJ%%jjjJKj%JJjj%JK%lj%%%jjJ%%%%%jJLLll%%JK%jjjj%nj4qOljJ4RKJKjj%K%%
-835Bjjkj%%lpk0k7%J8OQJ6J0K%%J%jjJjkkmpqmjj%PJ0NMMJj%j%%J%%J%jjj%%%%j%JKjjj%
-770cJJJ%%jJ%%%%%%%%%JJJjkj%J%%%%JJjJJ%JkjJ%k%JJ%j%JJkjjJ%J%%j%%JJ%jj%%%%j%J
-699@Jjjk%KJJjjmj4j6%jMJ7J1M%jjJJJ%jlJ%klormmjONQRL%j%%jjJK%jkJJ%j%J%J%%%%KJ
-632Cjj%jjljJLJ%%%%JJj%%%j%JJjj%%JLjkj%%%JK%kjJJjj%%%J%%Jjj%J%j%%%%%J%j%%%%j
-561a%%j%%j%KJ%%jJ%j%kmjLLKJjk%JJJj%j%J%Kjjlqj1ojMJ0PMM%%%JJ%jj%%jj%%%Jjknoo
-492b1mkLRNKJLK%lqj1pkMONOOMJJ%k%J%%%J%%%%%%J%%%%JJj%JJ%lkjjjJJJJ%jjKKK%lkJJ
-423A%jJ%jkjj%JL%%k%JKKkj%%Jj%jJkl%klnl3n8MN7L3RK%kj0j1lj5rJ6Mj6%J3NJ0J1N%jj
-364eKKJ%%J%kkJK%%%jkJ%k%KKJjmk6n5k5M3L8J1QQKkj%jloom%KLKNNJjKK%j%KJJjj%JJ%j
-299@jjJ%jmj8p4r6L2R7M4J0L%MJloonprmOPLJLKjj6p3j13mJ06P2J8%mllKOMLjj2n4r9j1J00
-247a04O9J8PLjj%jkjJKLK%K%kjJLkoj2j0kMQMj5p6j09J9J05N7J5LKJ%%LLKJknqj1j6j5kL
-194f3%JOQJ0J0QOMJ%%%JKJlkJJJkmrj2j0kmj4MK2J6PMKJjj%jj1j4MJ4PL%%J%JJK%j%lkk%
-134a1mpnjMKjj2m2n9k0L4O0L6J2LJJmoqmklljNPQM%j%kj%%ljMLJkkJMMK%j1l9n7k3L0N7L5
-78a7J0J%K%%J%%%kj%%J%KJ%%%%jJJJ%%j%J%k%Jj%jJK%%%j%J%j%J%kj%J%Jj%%%K%%jkJK%%
-8@%%%%kj%KJ%%%%jljj0l8o0l0K5N8L9J3KJKJKjjjjJJJJ%j%J%%Jj%JJKKllj%J%%%%%%jJLl
56@%%%%%%%%%j%JJ%j%%j%JjJJKkj%JJ%kkjKJ%%jl%%JJ%J%%j%%K%K%jkJ%%%%KJ%jj%%jJ%j%
129@j%J%%%%J%j%%JJjj%%j%%jKKjjjJJJkkJJ%jJ%%llJKJJjjJK%K%jj%JJkj%JJ%%%%K%jk%%
201@%%jkJJJ%jJ%jJ%%J%%j%%%J%j%%%J%%J%jJ%jjjJJ%%%%%%J%kJJ%%k%%jJ%j%J%%J%%JJjk
273@k%%%Kj%%%jJJ%%J%j%%J%Jj%%%%Jkl%KJ%KJ%k%J%j%KJjj%k%KJ%jj%Jj%j%jjj%KJJjj%%
345a%JKk%JL%kjJ%jj%Jjj%%%%J%%%%%%kjJJ%jK%%%%%JJ%J%j%j%%jj%%%J%%%%%Jj%%%%JJJk
417AjjJKjjj%%%%%JJJ%%jJj%%K%%j%jjjjKKJl%%%%%%j%KK%kj%J%j%J%%j%%%%%%jJ%K%k%%%
489@%j%J%%%%Jjj%KKJ%kk%j%KJk%%%kjJK%%%%%JkkJK%%%%%J%%JKjjjj%%JJJ%lkJJJ%%J%j%
561AJJjjljKJK%%j%%%%%jJJ%j%j%JjjjJ%%JJJ%%Jjk%%jj%%J%%JJ%jj%J%%%J%%%j%%%j%J%%
633@%Jjj%JLJjjj%j%%%jJJJJ%kjJJjjj%%%J%%%j%JKKjj%%k%%%J%%%Jjjj%%%%%J%%%%%%%%%
705@%JjjJJ%%%jJ%%jj%KKj%J%jk%%%%%j%J%JjjJj%j%JJJ%jkkJJJJ%J%jJ%J%%kjjJJ%%k%KK
777B%%%kjJ%%Jj%%%%%JKjk%%%%%%%jJ%%%%%jJJjkjJK%%%JLj%jk%J%%%jjJ%Jj%jJ%jJ%%Jjj
849aj%JJ%J%%j%%%%kj%JJ%JjjKKjj%%%%%%k%%KJjjjKjjJK%kkKKKkjJj%Jj%j%JLjj%%%JJkj
921@j%J%J%%%%jj%J%J%jj%J%%%%%%%j%J%%jjJJkjKJ%%J%J%jjj%JJjjJ%%jJ%k%%JJ%%kJKJk
993@%J%jjk%KJ%%%%%%%%jk%JK%Jj%%%JK%jjj%%%jj%KK%kj%%%%%J%%J%jJ%%%%jJjj%J%%%%J
1065AjjJj%KKjljKJj%k%Kj%J%%j%J%j%%%J%%jjJJ%%jk%KJ%%%%JKkj%%J%%j%JjjJJ%%j%%J%
1136A%%%%%%%J%%k%jjJJKkjJK%%kjJ%%%%%j%J%%jJ%J%%%jjJ%jj%J%J%Jj%%jJ%%j%J%%%%%j
1207a%%%%J%j%jJJJjjj%KJj%%l%KJJ
1233A
##PAGE=	F1=7701.7617368853152584
##FIRST=	12655.339635440002894,	12655.339635440002894,	-0.01920207589864730835
##DATATABLE=	(F2++(Y..Y)), PROFILE
-2861Aj%%%k%%K%%%k%J%%J%jjK%%%%J%j%%%%%%%%%jjK%%%%%%KK%kk%%%%%%%%%%Jj%%%jJ%%
-2791@J%j%%%%jj%JJ%JJJjk%J%jj%%JJJ%jjJKjjjjk%JJJJ%JKJkkjjJJJj%j%%%%%j%J%%%Jj
-2721@jkjKLJJ%kj%%Jj%%J%j%%j%JJJ%j%jjjJ%%J%j%jJJJK%jk%J%j%j%J%%Jjj%J%%J%jjJj
-2651akJK%jjj%KKKjkj%J%j%J%jj%KJ%j%j%JJjJ%j%JL%kkJJJ%jJ%%%Jjl%%%%%jJJ%JJ%jjj
-2581@jjKJjjjJ%%JLJkjj%%%j%%%J%%%%jkJKJK%jk%%jJJJj%J%%kjjK%%Jj%%J%JJjJJkkk%%
-2511bKj%J%Jj%%%%%Jj%%k%JJ%%j%JJjjjJJj%JJj%J%jj%%J%%jjJJ%JJjjj%JK%%%jj%%K%%%
-2441B%%jj%%Jj%%%%%J%%J%%%JJjkjJ%j%%%%JKjj%%j%JJJkj%%%Jj%%%jJ%JK%%jjj%%%%%j%
-2371aJ%%%JLjkjj%JJ%Jjjj%JJjjj%K%%jJLJljj%%jjj%KJ%J%%jJ%%%M%jk%%jjjJ%JLjmjL%
-2301@%jJ%j%J%Jjjj%%JJKjkjKKJjjjjjJJ%%%J%%%JjJJkj%%%Jj%%%%%jJJKjk%kJJ%JKJlk%
-2231aJ%J%jJ%%%j%Jj%kjj%KKJj%jJKJkj%%%%%jJJ%%j%%jJ%JK%kj%%JJj%jJKJkkk%JJ%jJ%
-2161@%%%%JJJJ%%%l%%j%%%Jj%%%jJJjj%J%Jj%%k%JJjJ%JJjjjJJJJ%Jjkj%%jJJ%%jjj%%K%
-2091@%kK%%JJ%jj%%%JJ%%jJ%kjjKKJjkjJ%%%jJ%%%%J%j%%%%J%jk%KJ%j%%JJ%J%%jjJJjk%
-2021@JJjJ%k%%jJ%%%Jj%jjjJK%jjJLK%kk%J%%jjJJj%%KJjjjJj%J%j%jJ%jJ%j%J%%j%%J%J
-1951Aj%j%%J%%jJ%J%j%%%KKjkj%%%%%%%%%k%K%J%%jJ%j%JJ%jkjK%%%%jJ%%JJ%%%jj%LjkJ
-1881AJ%%%j%Jjj%%%J%%j%JJ%JjjjJ%%jJj%%j%JjJ%jj%KJJjj%%%%jJJj%JJ%k%%%KJjk%%JK
-1811CJkk%%%JJjj%J%j%J%j%J%jj%%%JJ%%KK%kkjjjJJJjJJk%%J%jjjJKJJ%k%%kjJJ%%%j%J
-1741@%%JJjj%%J%%%J%%jjJKKjkk%%JJjj%Jj%%JK%%jk%J%jj%JJJ%j%%%jJJjjJ%j%%Ljk%KK
-1671D%jkj%%%%K%k%%%JJ%j%%j%jk%KJ%JjjJJ%%%jJ%Jk%%KkjjJ%k%JJJ%Jj%JJ%J%kj%J%%%
-1601AJ%jjJJJ%kjjjJJJLjk%j%JKjj%Jk%jJ%J%%%%j%jJ%%%JJJkk%KKjkjJ%J%j%%%%jJ%%%%
-1531@%jJ%JJ%kJ%%%J%k%%JjjJ%%J%%j%%%JJj%%KKjl%%j%%j%JJ%j%jJjJJ%%%jj%%JJJjj%%
-1461@J%j%%%%Jj%%%%JJjj%%jkJK%JJ%%kJK%jkk%KJJ%jjj%JJJjjJJjj%%K%j%%%%JJ%k%Jjj
-1391@%%K%%j%%%J%%J%%j%%%jjjJ%%%%J%j%%j%J%KJ%jj%j%J%%J%jj%%JjjKK%jj%Jjj%%J%%
-1321A%JjjJJjj%%%J%JJj%jj%%%%%%%J%j%%J%j%J%%%%J%j%J%%Jjjj%%K%k%jJJ%%%j%JJ%jk
-1251ajK%j%JKjj%jJ%jJ%J%%%j%%%j%%JKKjl%JJJ%kj%j%J%JjJJj%jJJ%K%jjjj%%J%jjJJ%%
-1181AJ%jj%%L%k%Jjjjj%K%JJj%j%JJ%%%%%JJJ%lk%%%J%%JkJ%j%%%%%%%%%Jjk%JJKKJkk%J
-1111BJ%jk%%%K%jj%%JKJjl%%jJJKJjkjjk%KJjjjkj1k1nJ9J7OJ%jjj%JJjj%%JJ%JJjj%jl%
-1045dL%%%%%%J%%%Jjj%Kj%JK%jjjk%%jjLKj%%k%KL%kj%%K%j%jjj%KJ%jjJ%j%%kjJKJ%%Jj
-975@%%%%%KJ%lkjjkoplnmPNLPPJ%jK%%jjJJ%%%%%%jj%JJ%%%JjjjjjKJ%JJ%jjJ%JJj%%jjJ
-904@%%%%JK%kjk%KJKJ%kk%%%KJkjjjK%k%KjjK%j%LKlk%J%%%%JjkJmrkOmkQM%JKJ%J%%j%%
-833@kkj%jnj5j9jJ0LPJ5QKj%JJjjJ%jjloomkk%NRPKJ%jJKj%%JJj%jkjJ%%%%jJJJ%jJJJJ%
-766Bk%%%%%%%%%JJ%kJJj%%%kjKJ%j%KKjjkj%%jJJ%%jjK%%%%jJ%JJjjJJjj%j%JJkkJKJjkj
-695cjK%%%jkpqjkLJ0OLjj%LJJjkkKJklnnjljMLMMMJk%%kjLKkjKJ%kj%J%Jjj%JK%%%%jlk%
-625fKK%%%%%K%%jJ%%%J%jkJ%JKJk%j%%%Kj%j%%%k%K%%%%%%%j%%J%k%K%%%%%%j%jJjjJJj%
-554b%JJ%%j%%jjlJKJK%%%jjJJ%jl%LJ%j%jnqlJKNMMK%jjJ%%%%Jjj%J%%JJkpj1j0pnLJ1J1
-487a6OLKLKkprn%MNJKNM%JjljKJJKjJ%%jJKJjjj%KKjjjJJ%k%jkjj%JK%%%J%jkjKJ%%%%%%
-417a%jjJJ%llj%MLk%JJJ%j%Jjl%lmj1n3r0NQ9M9J3LJ%omkj2qJ2Jj1jPLRJ1M%k%JJJJ%%Jj
-356@j%%%j%j%K%k%%KJkkj5l1j4K5K3PNL%kJ%lpppojLNQQNKk%LJ%kJ%%jkjKL%%%%%jjkj3n8
-291g5p0K4P1L1OjjLLjnmllmJOMKJ%jql2j21j83j5J69J18L2OLKKNPOMKpm1p6j3P2N1J5NJk
-242a4kKKJjKML%KJ%kl%Jkj1j9j7nPJ4J1nn4q1J5P9M2J2K%Jj%KKjJjqj4j2j0pMJ0MLOMNON
-187a7MLKjk%%JJj%KJKJkqj0rlqj9%J9J7RMJjkJJJlpKOMKKJjj%jJjj%jJ%jjmmjKLkj6n0o9
-124a53k6L7O8M1J4LJJkll%%jjJLLLKlljkknmkKQOKkkJMLJ%j4m8p1l0L6P0M4J4K%J%JJJLJ
-68@lkJKJjjjj%%jJJJJJ%jJJjjJJk%jJJJj%j%J%jk%J%jjJJJ%%%j%JJjjjKK%Kjjjl%JKJ%%%
3@lk%jnk3l8j9J6L6K4QK%KKJj%jj%KJ%kJ%jjJ%%%JJK%jkjK%%j%J%%jJ%%jjJ%J%%%kkJL%Jj
71@%jk%L%%%%%%jJJ%jkk%KJJjk%KJ%%%JjjJ%j%%Jj%J%%%J%%Jjj%j%J%jJ%j%J%%%%%%%%%%%
144@jkJKJkkLJ%jjJJj%kjKJ%j%%jkj%KJ%jJKJ%%jjjjK%%JKjj%%JK%jkjJ%%jk%%JJjJJ%j%J
216@%%%kjJJJ%%%%%%%%Jj%%KjkkJL%j%%jJ%%j%J%%jjjjJJ%Jj%JJ%%%%%jjJ%j%J%J%kkJJ%J
288aJjj%JJ%%K%j%%jj%JkjKK%j%%Jj%%Jjj%JJ%%j%%%%%%kjJJJJJjjl%JjJK%k%KJ%j%%Jj%j
360a%%j%K%j%%J%%%%jjJ%%jJJ%%%jJJ%jJ%%j%%%kJ%k%LKkjJ%Jjj%%JKJkjjJK%kkjJ%J%Jj%
432aJ%jjJ%JJJj%jjjJJ%J%%j%j%%jkJKJ%jJ%%%j%%J%JJ%%%k%%%%j%%%J%j%Jj%%%%K%jjJ%K
504BJlk%J%J%%%%j%%J%%%%k%J%%%Jj%%JJ%jjJKjjjjj%KKLjlk%JJ%JJJ%kj%K%kj%JKjjJ%jj
576aJ%%%Kk%%%j%%jJJ%jJJJkkK%jjJ%J%%%%%Jj%%jJ%%%JJjj%%j%jjJJ%k%K%%%%J%%%j%%J%
648@%jJ%J%Jjk%JJ%kk%LKJkjjjK%j%J%j%JJ%jj%%%jJJ%%%k%K%%kjjJ%JJJ%%%%%%j%%J%j%J
720@%%%%jJ%%jjjJJ%%J%Jjj%%j%J%%J%jjj%JJJ%%%J%j%%J%jkjjJJ%JJKL%kkj%J%%Jkj%JJ%
792A%%jkJK%j%j%%%J%j%%J%%%%j%J%jJ%%J%Jj%%j%j%J%%j%%%J%%JKjklJJJ%%j%J%k%JJ%kk
864dJ%%JJjjJKjk%KJ%%%jkJK%jkJK%kJJ%jjJKJjj%%%%J%jjJJKJjkj%J%jJ%%j%jJKjj%jJjJ
936@%%k%JJ%%%j%J%%%%%%%%j%%%%%JJj%J%jk%J%jkKJjjJ%%j%JJ%JkJJK%jj%jk%JK%%j%jK%
1008@%%%j%KJJ%jJjk%%%%%jJ%%%j%JJ%j%%%j%J%jj%jJJJ%%%%%%l%KJ%jJJ%j%%jJ%%jjKJjj
1079ak%Jj%KJ%jJ%%%jJ%%jj%%jJLK%kj%j%JjkKJ%%%%jJ%%%jkjJKJ%%j%J%J%jJj%%K%k%Jjk
1150bkKK%j%KJ%jjjJ%%jjkJKJk%JJ%JJ%j%jk%%%K%%%%%%j%%%j%JJJ%j%j%J%j%J%%%j%JJjj
1221aj%JJ%jjkJKJJ
1233A
##PAGE=	F1=7630.9963383345339025
##FIRST=	12655.339635440002894,	12655.339635440002894,	0.00723215518519282341
##DATATABLE=	(F2++(Y..Y)), PROFILE
-2861@%%j%jjJKJ%kkJJJ%%%%%%%%%%J%%j%%%jk%KK%%Jk%%%%%KKjjj%j%%%j%%J%%%J%jj%%%
-2791aJ%%%j%jJJjj%%JJ%%%%%J%j%%%%%%%%JJJjk%%k%KJJkJJ%k%%%%%%Jj%%%%%%%%%%JK%l
-2721@%jj%KJJ%jj%%%%%Jj%%JJj%j%K%%%jj%%%%Jj%%%%%%%Jjk%KJj%%%Jj%J%jKJj%%jj%jk
-2651cjKKJj%k%KK%kjjJKJj%Jj%jJJ%jj%jJK%%%%jJJ%%jk%%JJ%%%JK%lk%%%%%%%J%jJ%J%j
-2581AjjJ%%%j%Jj%JL%kjj%J%%%%%%j%%%jJJKJjjjjj%KJJjkJJJk%%%%%Jj%%%%KJ%%jjj%J%
-2511A%%%%%%%j%%%%j%JK%kjJ%%jJ%JJjj%%%%%%%%%%%%%%JK%l%%%JKjj%%%%J%J%kj%%JKk%
-2441AJj%j%j%%%%J%JJ%jjJJ%J%jkJJj%j%%J%j%%K%k%JKJjj%%k%%%Jj%%%%JJ%k%jjJ%J%%k
-2371bJK%jJ%%j%j%JK%%Jkj%JKjjj%%%%%JJJkj%%%%%k%JJJ%j%%%JJ%JJjj%JJjkj%KKjl%Jj
-2301@k%J%%jJ%J%ljJKJJ%jjJ%J%j%%j%JK%jj%%J%%%J%kjJ%%%%%Jj%%%%J%Jkj%JK%JJjlj%
-2231a%%JJ%j%%%%jJ%%%j%jJJJj%%%%%%%JK%kj%%K%j%%j%%%%%%jJ%%%%%%J%Jjj%%JJkjkJJ
-2161aJ%%%%JK%j%%j%%j%JJ%%jjj%%J%j%JJj%J%j%%%%%%%%%j%J%K%jJKkk%J%%jJKjjjjjK%
-2091@%k%JJJ%%Jj%jkJJ%%JKjjjjJLKjkk%j%J%%%j%J%JJjj%%J%%%%%j%%%KJjjJ%%%j%J%kj
-2021aKJjj%%%%%%jJ%J%j%J%%J%kjJKJjj%Jjj%j%%JJjJKJjj%JjjJ%kk%K%%%%%%%Jj%j%J%%
-1951@%%jj%JJJjjJ%KjjjJKLjkk%jJ%%%jJ%jkJKJJJ%kkkJK%%%jjLKl%%%JJjj%J%%jj%J%j%
-1881a%JJ%j%%%%J%j%JKJ%%%k%jjJJ%jj%k%K%%j%J%%jJJJ%%jj%J%j%%%%KjJjj%J%Jjj%jJJ
-1811AJjj%%JJjjj%JK%%Jjjj%%j%%J%K%kjJKK%kjjk%K%%JJjj%J%j%%J%%JjkJJjj%J%%%j%J
-1741@%%Jj%J%jJJ%J%J%kk%JJ%Kjl%%JJk%%K%%J%jj%j%J%j%%JKJ%kk%%%JK%jkjjJKLjkjJ%
-1671A%J%kJJ%%%Jj%%%%%J%kj%%%%JJ%j%j%%jJJJkj%J%%JJ%kjjJj%KJ%%%jjJ%%Jj%%%%%JJ
-1601B%j%%J%%%jj%%%%%%%%Jj%%K%jJJk%%j%%%%%%%%%JK%k%JJjk%KLkl%%jJ%jJJjjkJKjJ%
-1531@%%%%%J%j%JJj%J%%%%jj%%jJJJjj%%JL%kkKLjlj%%%%Jj%%JjkJ%%J%%%%%j%JJJjj%%%
-1461@j%J%%%%J%%%%jKJjj%j%kjJJJK%jjKKjk%j%J%jJjjjJJ%%j%J%%%JJjj%Jj%%L%jJ%kjj
-1391aJKKjljJJ%j%jJKJj%%%kk%JJ%J%%j%%%%%%%JJjj%%%%%Jj%%%%%J%jjJ%%JJ%j%jl%L%%
-1321@JJjjJJ%%jj%J%Jjj%%kjJJJ%%jJJ%j%JJjkj%J%JJj%JJ%j%j%%%kjJJ%%j%%KKj%%%Jjj
-1251@%JJk%J%%%j%%%%jJJ%%j%kK%%%%%KJkj%%JK%jj%j%%%%%%%%%%JK%%JjljJ%K%jj%%Jj%
-1181@J%j%%%J%j%%J%%j%%%%K%%%jj%%JJJ%%j%jj%jj%J%J%%%J%%j%%%Jj%%%j%%%J%KJljJJ
-1111AK%jkjjKKjj%%j%%JJj%%%%%L%l%%Jj%%%%jkqk1k8ML0K0O%%%JjjJJjk%K%%jJ%Jj%%kJ
-1045aJ%j%jj%JJj%KJjJJj%JJ%kjjjj%J%JKJkj%JJJj%%%J%jj%%%jjK%Jjj%%%%%%%%J%%%J%
-975Aj%%%%%%%%jjjjpqmnlON%OQM%k%LJ%jJ%jJ%%%k%J%j%jJK%%j%%%JkjJKJj%%JKjjj%%%%
-904@j%%JJKjjjkJJ%%J%jjj%JJ%jj%JJ%%%J%jJJk%%%%%J%%j%%Jj%%nj6nPomJ3J0KJJ%KKjj
-836@%%Jjkjkknj6j9LJ3NOJ1OJk%%%%j%KJ%kpolkk%MQOL%%jJKJj%J%%%%kjJ%jJK%%j%%j%J
-769aJ%%jJ%%K%jj%%%Jj%JJ%%%%%jJ%jk%LK%lj%%jkjJJK%%%%%Jj%%KK%kk%L%ljk%JJjjJK%
-698@%%jJjjj%jnj3j4JkLJ8J0K%JK%J%%%%%%nmmomokNOQPMKjj%jkJJj%J%j%%KJ%%jk%%J%%
-631b%jkljJMK%JJjJJJjj%%%JKjkj%%%JJ%j%%%%%Jj%%%%%%Jj%j%J%%%%%KjjjJ%%j%JJ%jkJ
-560a%jJJ%%j%%%%Jkjjjk%KJLJ%j%j%KJjjjKjkj%jpj1lKLQRMKjjj%%jJ%J%j%%J%%%%kpqpm
-490b8JQQNJ%%%joqomMQNMML%J%jk%JKJ%%%%kJKJjj%JLJjjk%%j%%%jjjjJJj%KJj%%%Jjjjj
-420djJK%%J%jkk%JKJKkkJJJ%jJJ%j%lkol1m9MM8K7PJJkj0j2nj5pK0Qj2KJ1MPJ1Mjjj%J%%
-360bJJ%jk%%J%%%%K%%%%k%%nk9o2k7M9M7J5PL%JL%lppnnl%KNONN%jLLJjJ%lj%KK%k%JJj%
-295bJkj6n5o5K7O8L0OJjj%knrrj0rJJ3QMMMKlj7o3r4mQ7N7J4JmpqKJ1QPPnl7o5oO7M5J2L
-244iJlk%K%lJMMJK%kj%JKjqj3j3nLPMj8r6j32L1J33O7J7LJJKNLK%%lrj5j6j8j6KJ1LLRJ0
-190d8RJ0RPNL%ljjjK%jk%JL%nj0j0klpLJ3J1OJkjkjj%rj4OJ5OKLM%%%kjJ%%jjkmnomJNMK
-127a8ok8l9j4K2L9K4NJjllnnjkkkLPPOKJJ%jmopmKONJl%LNKJ%pk6l9j5K0L9K4P%jJJKJLJ
-69@%kk%KK%lj%%jjKKjj%JKJ%%k%JJ%jkJJJ%j%%j%j%JJjj%JJ%%%%k%JJjkJKJJ%jkm%KKK%J
2A%jjklj3m8p3l3L3O8M4J5MKMJ%%J%j%%Jjj%%%%j%JJ%jJJ%%%%%kjKK%%j%Jj%%%J%%J%jj%%
68aJ%%JjlJK%%%%j%%%Jjj%Jj%K%%%%%Jj%%JjJ%j%%j%J%J%j%%%J%kjJ%%J%%%%%%JJk%%%%JJ
141BkljJJjKJ%j%Kj%%%%%j%J%Jj%%%jjj%JK%%%%%%%j%kj%KKKJkj%%J%%%j%%%Jj%jjJ%j%K%
213@j%J%kkJK%%J%%%JJ%k%%%j%J%j%J%%%%%j%J%j%J%%j%j%K%JJkjjj%%jjKK%%kJJjJJjkj%
285d%JJK%%k%JJ%J%jJ%j%JjlkKL%%%jjJ%J%%%j%J%%jJ%%%Jjjj%JJKJjkl%JK%%kl%JKJJ%%%
357@Jj%%%%%%%J%j%%%%J%j%jjk%KK%k%J%jjJKJjj%%jK%%jJ%%j%J%%jJ%%%%%jjKKJjkl%JJJ
429@%l%JJ%J%%%%%JjkkJLKk%J%jJj%%%jJ%jjJJ%%k%%%K%J%J%jkjJJjk%%JKJjjJ%j%%JJJ%j
501AjjjKjkJK%%%%%j%%J%%jJJjjJ%%%%j%J%K%klJK%%%jkj%LKJ%jjjJ%JJ%%jjjKLjjk%JjjJ
573@Kj%%%j%Kjj%%%kjJKJjk%K%j%%%j%JJK%jj%j%%J%%%jjJJ%%%%jjjJJJjjjKJ%%%jjJ%%jJ
645aJJj%k%%%JJ%jjKJj%kJJK%%k%%J%j%JjjjJK%j%%%l%JJJ%kjJK%%ljJJj%L%J%jkJJ%%%%%
717@%%K%kmj%KKJ%%%jjJJJj%%JKjk%j%J%jkj%KJ%%%J%%%%%K%jjjkjJKJ%%KKjjkJKk%K%lk%
789bK%%%J%j%%J%jjJ%%%%jj%K%%%%%%%%%%%%%%JJJ%kj%%jjjJK%jjJJ%JJklJKJj%jJ%%jjJJ
861@%j%J%kjJJ%J%jkJK%%%%%%J%jj%J%%%%%jj%KK%%k%j%%JJ%k%JK%k%l%JKJJ%%k%kKKjjkj
933cK%jJjj%KJ%%K%k%%%%%%%LJkk%jjJJj%%%%j%%JJkjJK%jJ%jjJ%J%JjkKKKjlk%%JJKjjjj
1005b%JJ%J%j%JJ%%%Kjlj%j%%J%%%J%%%JJj%J%jj%%%kj%J%KJ%j%%jj%JJj%J%%%%Jj%%%%%%
1076@%kjJJ%j%JJ%%jJ%%%%%jkjKKjkKK%%jk%KJ%jj%%J%%%JJ%jj%%%%%jj%J%%%%%JjjJJ%%%
1147@Jjjk%L%j%J%%%j%JJj%jjKJjj%J%jJ%%%JjkkJKJ%%%%%%j%%Jj%%%J%%%kJ%Jj%JJJkj%J
1218@%jj%JJ%%jk%JJJ%
1233@
##PAGE=	F1=7560.2309397837525466
##FIRST=	12655.339635440002894,	12655.339635440002894,	-0.006965494249016046524
##DATATABLE=	(F2++(Y..Y)), PROFILE
-2861@%jj%%jJK%%ljJKJ%j%JJ%kjJJ%%%Jj%%jj%JJJJjjjj%%%K%%%%j%Jjj%%%KJj%j%%%%J%
-2791@j%J%jj%J%kjJJ%JJ%j%%%jJJ%j%J%KjkJK%kJjj%J%%%%%jkJK%%j%J%%Kj%%%jjJJJ%k%
-2721@k%%jJKJjj%j%J%%J%%%JJ%jj%J%%j%%j%J%%%jJ%%%%%%klLK%%jJJK%%jj%J%%%k%%%jj
-2651b%JJ%j%jjJJ%j%%KJKJjj%JkjJj%%%%%JJ%%jjj%J%%%%%%%Jj%%Jjj%Jj%%%J%%%j%J%j%
-2581aJ%%%jjJJ%%k%K%%jJ%j%J%jjJjj%JK%%%%jjj%JK%%%j%JK%jj%jkJJJJ%jjJJJ%jj%%JJ
-2511Bjj%%Jj%Jjj%jjJKJJ%jj%k%%JJ%%j%%JJjk%Jjj%JJJ%JJj%jJJ%jjKJjk%%%%jJ%%J%jj
-2441aJ%%%%jj%K%%%%Jj%%%%%%%%%K%jj%%%%%%jjJ%%%JJKJjjjjjJ%%%%kj%JJJ%%%jjjKK%j
-2371@%JjjjjJJ%%%J%%%%J%k%J%%%j%%%J%%Jj%%%%j%JJjJJkj%J%JJ%jjk%JJ%%%%%%%%%%%%
-2301@kjKJ%j%j%jjjLK%%jj%%JJjjJ%jJJ%J%j%jJ%j%Jjj%K%%jjJJ%j%Jjj%JJ%%Jj%%%Jj%%
-2231@jj%J%jJJJ%jj%J%%%%j%JjjjJJjJJKJjk%%%Jj%J%j%%j%J%%%j%%k%LKJjk%%J%j%%%%j
-2161akK%j%JJjjJJ%%%%%J%%j%%jjjJK%%%%jjJJK%%j%j%%%jjJ%%J%%%%JjkJJ%kJJ%%%j%JJ
-2091A%jj%J%kJK%%%jjj%%JJ%jj%JJLjjjjjJJjj%jKJ%K%kkj%JJJJ%jj%%J%%jjJJJ%j%Jjkj
-2021cK%%%%J%%%jl%JJK%%%JJ%jj%%%%jJ%%jj%%J%JK%jJjjjJ%%J%jkjJJ%Jj%%J%%%%k%Jj%
-1951bK%j%%k%KJ%%KJkkjJ%JK%kk%J%J%jj%%kjLJJ%%%lkJJJJ%k%LJkjKK%jjkJ%%j%j%K%jj
-1881cjJK%j%JJ%%%%%jJ%K%k%%%%%%jJ%kj%KJjjJ%%%%K%jkJ%j%%JJkjJK%%%Jj%%jJ%%%l%J
-1811bK%j%J%%%%%j%JjJJj%j%kj%JK%J%%jjKJj%jjJ%%j%J%%jjJJ%J%J%jJj%%%jk%J%%%%JJ
-1741@%%j%%JjjJJ%%%%%jjjj%KK%jj%K%jkJK%%%jj%%jJJ%%J%J%jj%Jjj%JJ%%klJKJJ%j%J%
-1671@jjJJK%%k%%%%JjkJJJj%j%JL%kkjj%KJjJJ%jkjJ%KK%%kmlKKKJ%jjJ%j%%%JJjjjJK%J
-1601AjjJ%%J%jk%K%%jkjKK%k%J%j%%%%K%jjJ%J%%j%J%J%jkJJ%jjJJ%j%j%J%jJJjjkJL%kJ
-1531a%jJ%j%%%%J%j%JJK%kJ%j%kKJJjj%%J%%%jjJjjjJ%K%Jkj%Jj%JJ%%j%%J%jjJ%J%jjJ%
-1461ajjJJJ%%jJ%J%%Jjk%%%%jk%JKJ%k%JJ%%J%J%kkJ%Jj%%%kjJJJj%JJ%j%%jjKJ%JJ%kl%
-1391cKJ%%jl%K%kkJLK%%%%%%jjJJ%JjkkJKJ%jjJ%jjJJJ%jk%K%kJJjjJJ%J%j%%%jJjk%LJJ
-1321Aj%j%J%kj%j%LJjJ%k%%%jjLJjkJKjjj%K%kjJ%jJJJjj%%jKJJjkjkJKKjljKLJjjJJJ%k
-1251ajK%%jjjKJ%%j%%j%%JJ%j%JJjj%%%k%KJ%%%JjkJJ%%%%%jk%JJJJj%%%j%J%J%jjjj%JJ
-1181aJ%j%%%j%%%K%%%%%jJ%%jj%%j%JKJjkjjj%JJj%KJjjj%JKJ%j%jkJJJ%j%J%k%JJjjJJJ
-1111@%%%kjJKJjjjjJjjJK%%%J%J%jk%K%%jj%%jlrk8l1J5L6J6MJ%K%jkKJl%KJ%kkjJK%%j%
-1046cKJjjj%jjJ%j%KK%%%%j%%%jk%%k%LL%J%j%JJjkkJ%JJJ%%%%jkjJKJj%j%J%j%%KJJkjJ
-976@%jjJjk%%jJJ%%lonjljLKjNPN%mkMK%k%J%JJ%l%J%kk%%JK%%JJ%%Jkk%KJ%j%K%jjj%JK
-905@%jjjJJJ%Jjm%K%j%Jj%%%jjj%KK%%%j%J%jjJJjjjKKJjj%K%%%jjnj2oOnmJ1QLJJ%%K%%
-836bJ%J%kjjlpk1k8lJ6PJ0J6RJj%JKKkj%JJmj2rkjk%NJ0RMKJj%JKkjj%JLJmk%JjJJJ%%j%
-772djJ%%J%J%%JJ%%jkj%%%KK%%kj%KJ%jj%%JJJj%%%kkj%JKJ%J%%jj%JKJ%kl%K%jjjJ%%%j
-701djJJJ%JJ%lk%%kj0j1%jKJ2PKJK%jjKKJ%kkmklonokMNRPMK%jj%kjKJ%j%%%JL%jjkj%Kj
-633d%j%j%%j%KLJJjjjJK%kjJJKJjkk%%%JKjj%j%%JJj%%%Jj%%%%%%%%J%%%%%jjJ%%j%KJ%j
-562akj%j%%JJjjJK%jjkJ%kk%KJKJjjJ%JJJ%kj%%%%kpj1mJMQQM%%%jJ%J%JJ%jj%Jkk%%mrj1
-492b9qlMJ1J1OKJJklnrpnLQNMMMJJ%jj%JKKj%%%%JJjjk%KKJ%%%%klJJk%%jjJK%jJ%%%KJj
-424b%jkj%JjjJK%jkljKLKKkk%JJJjjJ%%llmrm9p9QQ1M3J0K%jpplj3qJ5Lj8mJ1PJ1J2N%jj
-364f%J%JJ%%kj%%JKJjjJJJjj%j%mj9m0j9L1K9RNLJJLLkommnnjKMPMKJ%JJ%JJjlkKLKjj%K
-298cJ%%%kk3q2r7L7J01M5J0%kKKkmlnmnjMKjJKJlk7j07j60nJ52J03K9QJmmJNLLKj2n9j05
-249b05j2J05P3J9MK%jJ%%jJKKJ%JljKKJlrj4j3lQJ3Rrn5p7J6P4L8J0Jjj%KKMK%kmqj0rpJ
-195e2KljMNOJ0QNMK%k%%%KJjk%K%koj3j6pj1j7NK5K2J0MJJjjJJorMQLJKK%k%j%KJ%JJjln
-133a6okJLJlj5n6p7k8M1P5M6J3MJ%%jk%kmolKNMKJ%jj%jk%MMKjljLK%%jj3m9p1k9L7P2M4
-78b7J3K%JJJLKJklj%JJJ%J%%j%%J%jj%KJj%j%KL%lk%KJ%%Jjk%%%JJj%LjkjJJ%%jjJjj%JJ
-8dJKjll%KKK%%%J%jkpk9m1j9K0L9K3QLKJ%%JJjjjjJJ%%j%%%%%%Jj%K%%Jjj%JjJK%Jj%%j%
58bj%J%%%%%jj%LJ%klJJ%%KJkjKJkk%JJjJK%j%jkJ%%%%jJJJ%j%%J%Jjk%JJJjl%J%%JJ%%j%
131b%KJ%%jj%%%jj%%jl%KKJJJ%j%j%%jJJ%%j%%jj%%J%K%j%j%Kjj%%%JK%jjjjJKJ%jj%%J%J
203@jjk%J%jj%J%j%KjkKK%k%%%JKJjjjJ%%%Jj%JJ%jk%%%Jjk%KJJjj%j%%%KK%kkjj%%jKKJj
275cj%J%JKjjjj%%%KJ%k%JJ%j%%JJ%%jkj%%J%j%%%%JJJ%jjj%%%%KJj%J%jj%%%JK%jlkJLK%
347@lkjKJ%JjJ%jKJj%%%j%K%%lkJ%KJjjjjj%JK%j%%%%J%JJ%kj%%KK%%j%jj%J%jJK%%j%jjK
419aK%j%%jjj%j%%J%j%KK%j%J%kkjJMJjjJ%jJ%jj%JJjkj%J%%%%%%JJJ%j%jjj%Jj%J%%JKjj
491bj%%jJKJ%%%%jkjj%KL%%%%kjJ%%k%%JJJJjJ%jj%Jj%%%jjJJ%JJjkJ%%JJJ%kj%%JJ%%%kj
563cKKj%%%%jjJJ%%%%j%J%%%%%kk%KJkjJJjjJJj%JjJJ%%%kjJK%jj%%jj%JKJjjj%JK%jjJJ%
635a%j%%%%K%j%J%%jkkk%KJJ%%%J%j%JK%%%jJ%J%j%%%jj%JJ%%%jjjJjjjjJL%jjj%KKjjJJJ
707@%jl%KJJjJ%jjKjkkj%LK%%%J%%JjjkjKK%jk%jJJ%%%jkjJJJ%%JJ%%JJj%%kkJL%%%%%%%j
779ajK%%%%%kjjJK%jK%jjkKK%%j%%%jJjk%JKJ%jk%JJJ%jj%jKJ%%%%%lk%KK%jj%J%K%jk%K%
851a%%JJjjjj%J%j%KJjjJ%%j%%jj%KJ%jJJJ%j%%%%%%%%kj%Jj%%Jjj%JKJ%jj%J%%JljKJ%j%
923b%%J%J%%kjJJ%%jk%%JJK%%jk%KjjJJ%JJ%k%%%%%kj%%jJ%JJJjkJKJ%%j%%%k%K%kkKLK%k
995@lkJJKJ%jjj%JJ%J%k%J%jJ%%%j%jkJKJ%kkKK%jjJK%%%jjJ%%Jjj%kJLjj%%%jJ%%jJ%%%J
1067a%%J%%%j%jk%JKJjkj%LJ%k%Jj%Jj%jjJL%jk%jjJ%JJJ%%%%k%%JJJK%%Jj%k%%jj%%JJ%j
1138a%jj%JJJ%kjJJjjJJjjJJ%jJ%J%%jj%JKjk%JJjjJ%%%jjjJK%%Jjjj%JJjjJ%%%%%Jj%J%j
1209bjJ%JJ%j%J%jkjKK%%%j%%%%J
1233@
##PAGE=	F1=7489.4655412329711908
##FIRST=	12655.339635440002894,	12655.339635440002894,	0.014436202123761177063
##DATATABLE=	(F2++(Y..Y)), PROFILE
-2861@%%%%kkLJ%j%%%JJj%jJ%JjjJ%%%JJk%jJ%%j%J%%Jjjjj%JK%j%%j%J%j%%JJ%%%j%J%%%
-2791@%JJjj%%%lj%JK%%JK%jjl%KJ%%%%%K%k%JjjJJj%%%%%j%%J%%%jj%%K%Jj%%%jkJKJjjj
-2721b%J%k%KJ%%%Jjk%JJ%%%J%jJj%j%J%%jjJJ%%%j%J%%JJkjjKK%jj%J%JjjjjJJ%%k%JJ%%
-2651@jJ%jkJJJj%%J%j%JJ%%jJ%j%%%jj%K%K%k%Jjk%K%%%jJJJjj%j%jJJj%J%%jj%%JJ%jjj
-2581cKJ%jjjJKKkjjJJ%%%%jJ%Jj%j%j%JJ%%%jj%%%KLjkjJJJJ%jjJjljJJJ%%j%%JK%j%j%%
-2511@%%j%J%J%j%jj%%%JJ%%%%%jjjJ%%JJ%JJjjj%jkj%JKJ%J%%%%JjjJJ%jjJ%JjjJ%%%%%%
-2441@%%jjK%%j%%%J%%j%J%%J%j%JJj%J%jj%j%jjjJK%%JJ%j%%%jJ%%%%kjJJ%%J%%%jJJKjj
-2371A%jjjjJJJ%%%%%jjJJjljKJ%JJ%%%%%%%%%j%%jKK%jj%%%%%jJ%%%k%j%J%JJ%%%%j%J%%
-2301@jkKJ%kj%J%%JJ%%J%j%ljKKjk%JK%j%JJj%Jjj%%%JJ%j%kj%KJ%%%%kjJKKJjkk%KJJk%
-2231@j%%J%jJ%%%Jj%%%%%Jj%jjkJJKJ%%%%j%%%K%j%J%j%jjJ%%%%k%JjjKJKJkjJ%jjJJKjk
-2161@kJJ%j%%%%J%j%%%%JKk%%Jj%j%J%%jJjkjJLK%k%%%JJ%k%j%%%J%kj%J%K%%jJ%%J%%j%
-2091@%J%j%jkJK%%%Kjj%kjJK%j%jK%%kJ%J%jjj%JKj%JJjjkj%KJJ%%%%%%kj%KJj%j%%J%j%
-2021bJjJJJj%JJjk%jJJ%%kJJ%%jJ%%%%j%%j%JJjJ%KjjJ%jjJ%J%jjkJK%%J%jjjJJJjjjJjJ
-1951aJ%%%%%k%J%JK%kk%%J%J%jJ%%j%J%j%J%j%J%J%j%k%JJ%%ljJLj%JJj%%j%j%%j%JK%j%
-1881ajj%KJJj%%%%%%%%%%jk%K%JJjkJj%J%%%%%J%j%JJjkjJ%%%J%%kjLJ%jJ%%%kjJ%KLkkj
-1811bJ%J%%%%%%j%%jjJK%jJ%jkjJ%jJLJ%j%%jk%%JKjj%%J%j%%%KJ%j%JJJjjkkj%%JK%%Jj
-1741a%%%%%%kjJKJjj%jjKKjkJ%j%JK%jj%J%%JjjJJ%%%%%%%%%%k%%J%jK%J%jjjjJ%jJ%%KK
-1671Bjj%%J%jjjJ%jJjkJKJ%%j%JKJkkjjJKJj%%%%%%%jJJjJJkl%K%J%jj%%%%%%%%J%jjKJJ
-1601Aj%%%%J%jjk%JJ%jJJ%jj%KjkjJJJJ%j%J%%%jjJj%JJ%%k%K%j%%jJjkJJJ%J%%jjJJ%%%
-1531@%jj%%%%%%%%%j%KJ%%%Kjjj%J%%%%%%jJJjk%%j%J%JJJjkjK%jj%KJ%J%%Jjjjjj%%j%K
-1461bJj%%%Jj%JJ%%JKkkk%KJk%%%JJj%j%JJ%%j%%jj%KJ%%%%%jkJJj%JJ%Jjjk%KJJJJjkjj
-1391bJJjjjj%J%jjKJJ%%J%%JJ%j%JJkkkJJJ%k%%jk%KL%jjj%KJj%j%%jKJJ%jjjj%%JJJ%K%
-1321Bkjj%J%k%JjJJ%jK%%jj%jjJJ%JJ%j%%jj%%JJj%j%KJkjj%JKJ%j%%%J%jkjKJ%j%JJ%%%
-1251@k%JJjkjKK%%jJ%%jkJKJ%%%%j%%%jk%KJ%jJ%%kj%%JKJ%%j%%%J%j%jjjKJJj%%%kjKJ%
-1181@j%jj%KJ%Jj%%jj%J%J%kj%%%JK%%Jjkk%J%%%kJLJ%l%JJj%%JJ%mjLKJj%JJkjkJ%J%%j
-1111bjKJk%JJJjkkJJ%J%%J%jJ%%%k%JJ%%k%%JJjJ%j8k8QK1J0NJjj%%%Jj%KJ%kk%%JJj%JJ
-1045aj%jj%j%JJ%K%J%jkJ%j%jj%%j%%KJJ%%%JJ%%jj%%%%K%%j%%kjJL%jJ%Jj%jkJKJJkj%%
-975al%Kjjj%J%JK%oj0pjnlOL%RJ0Ljl%LKjj%%J%J%j%J%lj%K%%j%JJ%J%jjJ%%J%j%%%JjjJ
-906bJJ%jjjjJL%%jj%%%%J%JJjkkkJMKjjkj%%J%%%JJ%k%K%kjJK%%Jkklj0mNkkRNJJ%J%jJJ
-836bJjJjj%jknj5j6JJ0MNROJ%%jKK%j%%Jlqp%JkjLPPLJkjJKJkj%%JK%kkKJjjjJ%%JjJKJj
-768aj%%JjjJ%%Kjkj%JJJJjkm%KKJjJK%kKJj%j%jk%Kj%%JKJ%kkJJJ%%%jjJJjk%JJjjkjLKJ
-697@%%%jjkjJjj0j2kjLJ3PKJJj%%K%%%klljkllmJMKOOLJ%jj%%j%Jj%JJ%%jJjj%J%J%jkjj
-629fjj%%KLKjjj%%JJ%%K%J%jkj%%%JK%%%jjj%J%%%J%jJ%j%JJj%J%jjjJ%%%%%%j%J%%Jjk%
-558d%%%J%%%JJkk%jj%jj%JKKJ%K%%jj%jj%KJJloqlKMPMJjJ%%J%jk%%J%%%J%j%JmrromKQQ
-487a7MKMKjjmoomKQMJKLJ%kjJJKJ%%%%%JL%jjjjKJ%%%%jjjK%k%%k%KMJjjjj%JJjj%j%Jjl
-417gkJLKJklkjKJKJ%j%J%k%J%j%Jkj0m6p5NP4M1J0K%kprlj0nJ5Mj1%J1LMOMJJjj%JLjjj%
-356e%%%JJKJ%%%jk%jj%mj9m4j8L5L3RLJJJLLlppqj0n%MPJ1QKLJJ%%J%lk%JJK%jjKKKljkj1
-292a7m3n1K0N3K3MkkKJmponmmLQNKKK%mk5j01j52qJ41R4K2L%kkMJ3J0PMmk9n7j3N1L9J0K
-244a7%kkLKjJK%JLLJj%Jjjmj2j6j4mPJ3Qj5p7j05K8J09N4J2Kj%KLJJJ%kpj6j7j6j2NJ1NO
-192e8J0J0ORQMKJjl%%%%Jj%JK%lmoolpj1%J4J1OMjml%MJorMJ2NLKJkkJjkJjk%%%mlmkKNL
-128a6Jpl6n3k1K6M8K9RK%kmmjJKjjKMMK%jkkjjmplKNNJ%KMKJL%j0l7n3k0K6N2L3J0K%j%K
-72hKJ%jkJK%j%JJ%JJjkjJkk%LJj%KKK%jkjJ%%jKJjkkJJJJ%JJjlj%JJ%j%%%%jJ%KJ%%jj%J
0bJjk%kj%jj2l8n4k2L0N5L2RLLJj%J%jjljKJJ%kj%JJ%jJJJ%%%%J%J%kkJKJj%J%%jjj%%j%J
66c%j%LJ%k%J%%JJ%jjJJjjjJJ%jJ%%%jk%JK%%k%J%%jj%%JK%Jj%%%jlj%JK%J%J%kl%NL%l%%
139@%%%%%jlk%LL%j%j%%%%K%%jjjJKjjj%JJ%J%jj%JJjjj%%KJ%jjj%JKJjjj%%K%jjj%%%jJ%
211cj%%%%KJ%%Jjkj%JJ%jj%%%J%JJ%%JK%kkk%JKjk%KJ%%%jjjk%KLJj%kj%JjJJJ%Jj%%%J%%
283@k%%%j%Kjj%K%%%%j%JJ%jjjJ%j%%%JJjjJJ%jJjj%%%JJkjJKJjkkJKKjj%%Jj%%j%J%J%kl
355fKKjJ%jj%JJ%%K%jjjJ%%J%jkj%%JJ%J%%JJj%jj%%%%%K%%%J%%%%j%%J%%%%j%KKk%JJjkl
427cj%KK%%lkJJJjJJ%j%%%JJ%kjJK%%%%%%ljjj%KJ%K%J%%jj%J%Jjjj%jJKJ%jJ%%jjJjJJ%j
499a%j%%%%jKK%j%%%%j%Jjk%JJj%J%Jjj%KJjjjj%JJ%kjJKJ%%%%%Jj%jJ%%%%jj%%J%jjJKKk
571@jj%%J%%J%%j%%J%%kk%%%JKJ%%%j%%j%JJkJ%j%K%jkjJL%kjjJJjJ%%j%JJ%J%%%jk%JJJ%
643@%%k%JJ%kl%JK%%j%%J%J%JJ%jjJ%%%%%%%%j%J%jjjJJJj%%%j%K%kjJ%%J%%jJJ%%%j%j%J
715aJ%%jJkj%%%J%k%J%KJJjjjj%KjjJ%%%JJ%%%jljJJ%%KJ%%%%%%%j%JJJkkjK%jjj%JJ%J%J
787@%%%%%j%%jj%JK%%jJ%jkJKkjJKJjkk%JJKJj%jjJ%%J%%%kk%JJK%%jJ%JJjkj%JJ%J%j%j%
859aj%%J%J%%%%jjjK%jkJJK%j%J%%%k%K%%%%%%k%jkjJKJ%%JJJJkjj%%J%j%K%jj%j%JK%%j%
931aJJ%j%jjjJJJJjkj%%JJ%%%%%%%J%%%%Jjjjj%%J%%%Jj%%%JJj%%jj%%K%jJJJ%%jlJ%%K%%
1003@%jJ%%kJJ%%%%%%%%jjj%jKJ%JjjjJj%jJJJ%%jjJJJ%%%jj%K%jJ%%%%%j%J%%%%%%JJ%jk
1074akjJJ%%K%%k%KKjj%%k%%K%%jJKJljjjjJJ%JjjJK%jl%%%JKJJKjk%kJ%%J%%%J%%jjJJJj
1145Ajj%%J%%j%%%%JJj%%%jj%%%KJjjj%JJ%%J%jk%JJ%%%%%jjJJJjlJJJ%%%%k%JJj%%j%KJj
1216@%%Jj%jJ%%%%%%%%%%
1233@
##PAGE=	F1=7418.7001426821898349
##FIRST=	12655.339635440002894,	12655.339635440002894,	-0.017600493505597114563
##DATATABLE=	(F2++(Y..Y)), PROFILE
-2861@JJ%jjj%JjJ%%%JJ%j%%%%%j%%%J%%j%%%%%jJ%%KJ%jjjj%J%%%JjjJ%%%jj%JJ%%%JK%k
-2791Aj%J%%J%jjj%%JjkJKL%ljJJj%%%%%KKkk%%%Jj%%J%JjjJ%%j%J%kjJJ%J%kjJJj%J%%j%
-2721ajJJj%J%%J%%%j%Jj%jJJJ%jjj%JJjjj%K%%%Jj%%%j%J%k%KL%kjj%%%J%%%%%%%jjK%J%
-2651Aj%%jjJ%J%%%%%j%JJ%jJJj%%%jkjJKJ%%j%%%%Jj%Jjj%KJj%Jj%%J%k%Jjj%J%%%J%j%%
-2581@j%Jj%%JJ%%%%%%%j%%%JJ%%%k%%%%%K%k%%%%%JJj%%%J%jJ%%Kjl%%kjL%%kj%L%%%%%%
-2511@%%%jJ%%%%%%kJ%jJJ%%%Kjjj%J%%%JJ%%%kj%J%k%JJ%%%%%jJ%j%KKjj%j%Jj%%%%jJKj
-2441AjjjjJK%Jj%%Jj%%%JJ%%%k%JJk%KJjjj%%%%%jJ%J%jj%jJJ%%j%JJ%j%Jjk%JJJJJjk%%
-2371@%jj%%J%%JK%%%k%j%jjj%KK%%JjJKjj%%%jj%%JK%jjJ%%%jj%J%jJ%%%%%%J%j%J%j%%%
-2301@jj%%%%jJK%%J%j%%JKjk%J%jkJJ%Jjj%%%JK%k%%%KJ%jkk%%K%%%%%%%JjK%jjjJ%K%jj
-2231@j%jKK%jjkKL%k%j%%JJjjlkKL%J%%j%j%%%JJLJjjjjJJ%lj%%JJ%jjJ%JJk%J%j%JJ%jj
-2161@%%Jjk%JJ%%jjJ%kjLJ%jJJK%kj%jj%%%jkJLKjj%J%%J%j%jJJj%%%jJ%%JK%j%%j%%jjj
-2091b%KJ%%j%%%%kJKj%%%%%%%%%%J%j%%%%%jJ%%%%k%K%K%kk%K%%%J%jJjkjJK%kJJ%%j%J%
-2021@%%JJJjJ%jk%%jJJJk%JJjj%%%JKkj%%%jjJ%%JJJ%%%%jj%%%j%jJJJ%J%k%lJJJ%jJ%JJ
-1951B%%jjJ%j%%kJJ%%Jj%%J%%jJjjjJJ%%J%%%j%%KJjkjJ%%%%jk%KJ%%%%J%j%%k%J%%J%%J
-1881A%j%%JJj%J%j%JJ%jk%jjJJJ%j%jjK%%%%%%%%%%JJ%jj%%J%j%%j%JJjJj%%k%JJ%JKJkk
-1811@%JJ%jj%%%k%Jj%JJ%%J%%j%%jjJJKJ%kjjj%JJ%%j%JJ%j%j%LKjk%%j%%%%jj%%J%%%j%
-1741bJJ%%%%%%kJJ%%%jkLLJkj%jkJJj%%%J%%k%JJ%Jj%JJ%%jJ%jj%jJ%KK%%jkkjJJ%%j%JK
-1671BKjkjJJ%kjJ%j%J%jJJ%%j%%JK%kj%JK%jjj%K%%jj%jj%J%%J%k%K%%jk%J%Jj%JJ%jJK%
-1601BJj%Jj%jJjkkjJKKJkj%%%JjkJK%J%%%%%%JjjkJ%%JJJ%k%%%%%J%JkkjJJ%J%%%%%%jJJ
-1531AJk%%%jJ%%%%%j%JjjJJJjjjjJ%JJ%%j%KK%jk%Jj%j%JL%kj%jjJ%J%JKJj%%j%jj%%%%%
-1461@kj%KJ%%%JJjkJL%kj%JJj%j%%%%%Jj%J%j%%%%jj%JJJ%j%J%J%%%KJ%jkkjjJJ%JKjj%%
-1391A%j%%%%%%jjJ%%J%jJ%%%JKJJ%kkj%%%%j%JKkj%J%j%JjjJJJjk%JjJJJ%%j%%%J%j%J%J
-1321BJjjj%kJJJ%j%kJKJ%jkkJ%%%%KJ%J%%jj%jj%J%%%J%%%%%%%%KJjj%JJkjj%%J%%%%%j%
-1251aJJj%%%%%%%%JKjjjjjK%K%%j%j%J%j%KJjj%J%jjkjKJ%%J%%j%%J%jjj%JL%jJJjjjJ%j
-1181@kjKJJ%%JKjkjJj%Jj%j%J%%%%Kj%J%kjkKJkj%KKj%J%%jjj%KJ%kkJLL%jj%Jjk%%Kjj%
-1111@%Jj%k%K%%Jj%%%K%%J%kjjj%JJKK%kj%%jJJMlm1n5K0M3J8PKj%%JJJ%j%Jjj%j%JJj%L
-1046@%jjjJ%%JJ%JJ%jj%j%%Jj%%%%J%kjJJ%jj%KJ%%%%%%%KJkjjJ%%jJ%k%KLjj%j%%JJjj%
-976@jk%JJjjJJjJJJkppknkNLkPPKjkJKKkkJ%%JK%%%%%kkJ%%JK%k%JJ%%%%JjK%jjJ%j%J%j
-905@%%%%%%%%%%Jj%%%%%%JK%jkk%KKKjl%k%KJ%j%KJjkjJj%J%Jj%%%nj7j0OkjJ4J0LJ%%J%
-838@%%jjJ%j%%mpk2k4JJ6OQJ5QKJJ%k%JJJjjnj0rjJkkLJ1RLJjJJ%%%j%KJ%%jjJJjk%KJ%%
-773@jJJ%jj%KJkkjJJJ%%j%J%%%%jlJKJ%jJJ%jK%jj%%%kJJ%k%KJJjjjJ%%JKjk%JKjk%%%jk
-702ckJLJ%%%jj%%%Jlj5j8jmOK0RLK%jJK%j%%%kllopmnKNMRRK%%%jJK%jjjjJJJjjj%jJJJ%
-634@%%%%%llkJKK%jjJK%jJJJK%k%%jj%%JJ%%Jjj%%%J%%%%%%J%j%jJJj%%%%%%%%%%%%jjJ%
-563aJ%%%kJjjJLJjj%j%j%j%jjJKj%JJJ%%%%%%%jJ%%mqj0n%OJ1PK%J%%JJkjk%J%j%JJ%%%k
-494coqonKQOLKJKjkprpnKQPNLLJjjKLKJJj%J%%j%K%kjjKJ%j%jJ%jj%%%%k%LKJ%jj%%%K%j
-423Aj%%%lljJLJJ%kl%%JJMJ%j%kkKJlkjJjpl2n4LN4L0RK%lj1j3lj6rJ9Nj6LJ6LPJ0MLKjj
-363cJJJjkjJJ%%%JJ%JJ%jj%kk%kk4o0k8M5M1J3PLJJMKjlnnonJJMNMKJLK%%%%j%J%JJ%j%%
-298bJJjlnj9p2q9L5R4M2Q%JK%jmoqrj0%QMKMLK%j6o8r8LR8O1J3kknpjRPNKj0n0r6j7R1O7
-246c8J7NLj%MJk%JjJM%j%%J%Jlqj1rlORLj8q2j14K6J13N8J3L%JLMLjjKJnj0j4j7j7lO%JR
-191f0J1J0J0RQM%jkJKJJ%%j%jlonj0j2klj1LK0J4QNKkk%%kj0j3OJ5N%JK%%KJ%Jjk%%lmnp
-132b6nJLLKql7n3k0K9N3L3J0KKkmonllpmKRRMKJjj%K%lljLKkkKMLKKjj1l6m8j7K9N0L1QK
-76dJj%K%jjjjJ%KJj%%JJJ%%%%nkKLJj%KJJkj%J%%%%K%kkkJKJ%%%%%k%%%JJj%J%J%j%jjjJ
-4bKjj%JJ%%kjjkj3m4o5k7L3O3L9J2MKK%%%%%jl%J%%%j%J%JK%%%%j%%JJ%j%Jjk%J%%JJ%%j
60@%%%%jjJ%%%%j%JJ%%JJjj%JJjj%%J%%j%%%%%%%%J%j%Jj%%jjjKKJ%%jj%%kkJKJ%%%%Jjk%
133bLL%kj%%jJJjj%jKK%kkj%jJK%%Jj%%%%K%k%%J%%%j%%%%%%j%jjJK%%jJ%%%%%%%%%Jj%%%
205@j%jj%K%jJJjJJ%%%%jJ%j%jjk%JL%%%%%%KJ%jk%%jJ%%%%JJ%%jjj%JJJ%%JjkjjjJ%JJ%J
277A%j%%%%%%J%j%%jjJJ%%%%%jjJJ%jjJJ%K%jj%jj%JJ%J%%J%kjjk%LLKlkkKJ%j%JK%kj%%%
349aj%JJjjJ%%%%kjJKK%j%%%Kjj%%%%%jjJ%J%%%%%j%%%%%J%%jjJ%%%J%J%jJJjj%jjJJ%%%J
421AJJ%kkjJJJ%J%kk%JJjjJJjJ%%%%%%jJJ%%j%J%kkjjJJKJJ%JJ%kjjJ%%%%%%%%%LjjJJjj%
493AJ%jjjJ%%j%%%JJJjjjKKJkk%%%%%K%k%%%k%JJKjjjJ%%%jjJJ%J%j%%KJj%KJ%lk%%jJ%%%
565@kjJLJk%%%%JjkKKJkj%%%%%lJJ%%J%L%jk%%J%Jjj%%k%K%jj%JK%jjjJJ%%J%jj%JJKKjl%
637AjjJ%%%%%%jJ%%%%%%%%%%%j%JJ%j%%%%J%j%JJ%k%jJLkj%%JJ%k%JJ%j%j%%J%jj%J%%%%J
709AJK%jjj%%%Jjj%%%%jkj%JJJ%JK%jjjJ%%JjkJJK%%%jj%jjJJ%%%J%%%j%jJ%JJkjjK%%%%k
781bj%JK%%KJ%jk%%%jjK%%%%%KJkk%J%%%J%jj%%jjKJ%%J%%j%%%%%%jk%KJ%%JJJ%jjj%%%%J
853Aj%%%%%%%%%KJjkjjjJKK%k%%%%%%%%%%jk%KJ%%JJk%jJ%%%%%%%%%KJkjj%jJ%jJLJkj%jj
925bjJJJJJj%%j%%Jj%%K%j%Jjj%%%kJ%J%%%%j%KLjkj%%j%%j%KJj%%%Jjl%JJ%JJJ%k%%JJ%j
997A%%j%jJJj%jj%KJJ%j%jJJ%kjkJK%Jjj%J%j%%%jj%%JJJ%%Jj%%%%%J%j%%Kjj%%%K%jj%%J
1069AK%k%%kjKjjJJK%%j%%j%%%%%%%%%%%JJjj%jk%KJ%JJj%jjjJ%j%JJ%J%jjj%J%J%%%%%%%
1140@%%K%jjJJ%%%jjjJj%JK%k%jj%JKJj%j%%%%%JJJjk%%%j%J%JjjJ%J%jj%J%%%KjkjJJ%Jj
1211@j%JKj%%j%%J%%j%%%%%%%%
1233@
##PAGE=	F1=7347.934744131408479
##FIRST=	12655.339635440002894,	12655.339635440002894,	-0.025053353980183601379
##DATATABLE=	(F2++(Y..Y)), PROFILE
-2861@%%%JJjj%jJ%%%%%%JKjj%%jj%J%%%%%%j%%%J%J%%%Jjj%j%JJ%%jjJ%J%jj%JJ%jJJ%Jj
-2791Bjjj%J%%%J%%j%jkJKJK%jj%jj%%%J%K%k%LKjlj%%%%JJ%k%%jJKj%Jjj%%%j%J%%%%%jj
-2721bj%JJJJ%j%%%%JJ%%kj%JJJkjJKJjkjjJJJj%J%%%jkjJ%%jLKjk%%%%J%J%j%%%%jkJJJJ
-2651Aj%kjjJJKJ%jjk%KJ%%%K%k%%%%j%J%J%%j%%%%%j%J%%jJ%%JJ%%%%%jjJj%%%jj%JJ%J%
-2581AkkJKJ%j%%%K%jj%%%%%%%%Jj%%%%jJ%J%%j%j%%%J%%%J%%%jjJ%%%%j%JjJ%kj%%jJJJJ
-2511@%jj%K%%kJJJkk%JK%%jJ%jjK%%%%%%Jj%%jjJJJj%%%%%%%%%jJ%%JL%jjkj%%J%%%%%Jj
-2441@%%j%k%LJj%K%jj%JJKjkj%%%%%%%KjjjJJK%kjjJKjjj%%J%j%%J%%%%%%%k%K%%J%jj%%
-2371a%%jjJKjkJK%%%%%%%%%j%%J%%Jj%Jj%%%%%jjJJJJkjJ%KJjk%jJ%j%J%Jj%%%%%J%%%j%
-2301@%%k%%J%J%%%J%jjjJJ%%J%%j%J%j%%j%j%KJj%jJ%j%JJj%%j%%%%J%%%jJ%jjjJJJ%J%%
-2231Ajk%JJKkjjJJJj%%%jJ%%%l%JJ%%J%%kj%K%kKLKkjjJKKjljJjjJ%j%J%%%%%%%j%KJJkk
-2161ajJ%jkJL%jj%%Jj%jKJ%%%JK%lk%J%j%%j%JKJjj%J%%j%%Jj%JJ%J%%jj%j%%J%%%%%j%j
-2091b%%KKjj%%%%j%Jj%JJ%kkjJKJJ%%%jj%jJJJ%j%j%jJJJjjjJJ%%%%%%j%%%J%%%JKkj%j%
-2021aJ%Jj%%J%kj%%J%%J%K%%jj%%%%K%kj%%j%J%JJJJ%jk%%kjj%JJ%JJJ%jjjJj%%JJj%JKJ
-1951C%jkjJJ%JjjjJ%JK%kjJJ%%%jkjJJ%J%jjj%J%%J%jj%JJ%%%%j%J%jJJj%%%%j%J%j%JJJ
-1881B%kjjJJ%JJ%k%Kjj%%%%j%J%jjK%kKJjj%%JJj%%%JKJkk%%J%%jjJJ%%j%%jkJKKJkj%%%
-1811@%%%J%j%%%kkJ%J%%K%%%%jJ%%j%J%%Ljk%jjJJ%%j%JJJ%k%%JJjj%jjJJ%%%%jJ%jj%j%
-1741cL%jJ%%KjjkkJKJj%JLKjkjj%j%J%%kJJ%kjJK%%%kJKJ%j%J%k%jJ%J%j%%%j%J%%%%%%%
-1671@J%j%%LjlkJJ%J%%%%%JJjj%jJ%%%JJ%jj%jJL%jk%%j%jk%LJ%%jJ%jjjJJJJ%j%k%KJJ%
-1601B%j%J%%j%j%jkjKK%jkJ%%%j%KJkJ%J%%JK%kjk%JJ%%%%Jj%%%%%J%jjjK%jj%K%%%jJJK
-1531C%jjj%%%JjjjJJ%jj%%J%j%j%K%%%J%J%%JJ%k%j%k%%KJ%Jjjk%K%Jj%%%JjJJ%j%%j%%%
-1461@kjJJJ%%%%Kjj%KJjjj%JJjj%k%%%JJ%JJjj%%%%%jJ%Jjj%KL%k%J%%%kj%jk%KJ%Jj%JJ
-1391Bjj%J%j%%j%JjjJJ%%%j%JJj%Jj%%j%JjkJLJ%jjjj%K%%%%J%%j%jjjJJJ%JJj%K%l%%%J
-1321AKjk%jjJJ%%jj%K%%%%%jj%J%kKJ%%J%jJj%j%J%Jj%%%%%Jj%%%J%jJK%kj%%%%%%%%%jj
-1251bK%jjJK%kkJJJK%k%jk%L%J%j%k%K%%JKjjj%JJjj%%K%k%%KJkkjK%%%%jJ%%%Jj%%%%%%
-1181@%k%KJ%jJJjjJJ%%%jkkJJJ%%jJJJ%jjkkJJj%JKJ%jK%kjjJ%J%%k%JJKJkjkJJ%%%JJjK
[truncated: 2,074,591 more chars]
