# Supplementary material for: Salinirifamycins A–E: Rifamycin S Derivatives from the Brazilian Marine Actinomycete Salinispora arenicola
Source: J Nat Prod. 2026 Jan 1;89(1):304–12. doi: 10.1021/acs.jnatprod.5c01381 (PMC12836363; doi:10.1021/acs.jnatprod.5c01381)
Supplement: Supplementary file 1 [file np5c01381_si_001.zip › Salinirifamycin B (2)/PRESAT_01.jcamp]

##TITLE=	PRESAT_01
##JCAMPDX=	6.0	$$ NMR Plug-in 1.14 of MestReNova 12.0.0-20080
##DATATYPE=	NMRSPECTRUM
##DATACLASS=	NTUPLES
##NUMDIM=	1
##ORIGIN=	Varian
##OWNER=	
##.OBSERVEFREQUENCY=	599.5679166999999552
##.OBSERVENUCLEUS=	^1H
##.SOLVENTNAME=	dmso
##.PULSESEQUENCE=	PRESAT
##LONGDATE=	2018/06/20 09:48:44.000
##.ACQUISITIONMODE=	SIMULTANEOUS
##$ORIGINALFORMAT=	Varian
##$PARAMETERFILE=	(datafile, ASCII, c:/Users/aliso/Dropbox/BRA213/Artigo_rifamicina/Rifamicin%20JNP/Artigo%20JNP_2025/Resubmiss%C3%A3o_JNP/Salinirifamycin%20B/PRESAT_01.fid/fid, 0)
$$ 
##$PARAMETERFILE=	(header, BASE64, c:/Users/aliso/Dropbox/BRA213/Artigo_rifamicina/Rifamicin%20JNP/Artigo%20JNP_2025/Resubmiss%C3%A3o_JNP/Salinirifamycin%20B/PRESAT_01.fid/fid, 0)
AAAAAQAAAAEAAdcEAAAABAAHXBAAB1wsAAAAyQAAAAE=
##$PARAMETERFILE=	(log, ASCII, c:/Users/aliso/Dropbox/BRA213/Artigo_rifamicina/Rifamicin%20JNP/Artigo%20JNP_2025/Resubmiss%C3%A3o_JNP/Salinirifamycin%20B/PRESAT_01.fid/log, 0)
$$ Wed Jun 20 09:45:46 2018: Experiment started
$$ Wed Jun 20 09:48:44 2018: Acquisition complete
$$ 
##$PARAMETERFILE=	(procpar, ASCII, c:/Users/aliso/Dropbox/BRA213/Artigo_rifamicina/Rifamicin%20JNP/Artigo%20JNP_2025/Resubmiss%C3%A3o_JNP/Salinirifamycin%20B/PRESAT_01.fid/procpar, 0)
$$ fn1 7 1 524288 64 -2 3 1 1 1 64
$$ 1 1024 
$$ 0 
$$ dhp 1 1 9 9 9 2 1 8192 0 64
$$ 1 40 
$$ 0 
$$ comment 2 2 8 0 0 3 1 0 1 64
$$ 1 ""
$$ 0 
$$ alock 2 2 8 0 0 2 1 0 1 64
$$ 1 "n"
$$ 5 "a" "n" "s" "u" "y" 
$$ Qmult 1 1 9.99999984307e+17 -9.99999984307e+17 0 2 1 0 1 64
$$ 1 0.5 
$$ 0 
$$ H1reffrq 1 1 9.99999984307e+17 -9.99999984307e+17 0 2 1 0 1 64
$$ 1 599.564319331 
$$ 0 
$$ EDratio 1 1 9.99999984307e+17 -9.99999984307e+17 0 2 1 0 1 64
$$ 1 1 
$$ 0 
$$ Archive2 2 2 8 0 0 2 1 0 1 64
$$ 1 ""
$$ 0 
$$ Archive1 2 2 8 0 0 2 1 0 1 64
$$ 1 ""
$$ 0 
$$ ACQtime 7 1 100000000 0 1 2 1 256 1 64
$$ 1 176.989165 
$$ 0 
$$ Array 7 1 32767 0 0 2 1 0 1 64
$$ 1 0 
$$ 0 
$$ Gmapname 2 2 8 0 0 2 1 1 1 64
$$ 1 ""
$$ 0 
$$ Gmap 2 2 8 0 0 2 1 1 1 64
$$ 1 "lk"
$$ 0 
$$ PFGflg 4 2 4 0 0 2 1 0 1 64
$$ 1 "y"
$$ 0 
$$ MinSW 2 2 8 0 0 3 1 0 1 64
$$ 1 "off"
$$ 4 "off" "auto" "manual" "skip" 
$$ IPrunid 2 2 8 0 0 2 1 0 1 64
$$ 1 ""
$$ 0 
$$ Qins 1 1 9.99999984307e+17 -9.99999984307e+17 0 2 1 0 1 64
$$ 1 80 
$$ 0 
$$ Qgain 1 1 9.99999984307e+17 -9.99999984307e+17 0 2 1 0 1 64
$$ 1 30 
$$ 0 
$$ Qinsref 1 1 9.99999984307e+17 -9.99999984307e+17 0 2 1 0 1 64
$$ 1 7.4912e-05 
$$ 0 
$$ adirtmplt 2 2 8 0 0 2 1 0 1 64
$$ 1 "$userdir$/data/2018"
$$ 0 
$$ acqdim 7 1 32767 0 0 2 1 0 1 64
$$ 1 1 
$$ 0 
$$ acqcycles 1 1 9.99999984307e+17 -9.99999984307e+17 0 2 1 0 1 64
$$ 1 1 
$$ 0 
$$ REQexp 2 2 8 0 0 4 1 256 1 64
$$ 2 "PROTON"
$$ "ignore"
$$ 0 
$$ actionid 2 2 8 0 0 4 1 0 1 64
$$ 1 "null"
$$ 0 
$$ acqstatus 7 1 32767 0 0 2 1 256 1 64
$$ 2 101 0 
$$ 0 
$$ adir2tmplt 2 2 8 0 0 2 1 0 1 64
$$ 1 ""
$$ 0 
$$ alfa 6 1 8190 0 0.4 2 1 2 1 64
$$ 1 10 
$$ 0 
$$ aig 2 2 2 0 0 4 1 1 1 64
$$ 1 "ai"
$$ 2 "nm" "ai" 
$$ axisf 4 2 4 0 0 4 1 0 1 64
$$ 1 "s"
$$ 4 "m" "n" "s" "u" 
$$ arraydim 7 1 32768 1 1 2 1 5 1 64
$$ 1 1 
$$ 0 
$$ apptype 2 2 8 0 0 2 1 1 1 64
$$ 1 "lstd1D"
$$ 0 
$$ ap 2 2 1023 0 0 4 1 6 1 64
$$ 1 "1:SAMPLE:date,solvent,file;1:ACQUISITION:sw:1,at:3,np:0,fb:0,bs(bs):0,ss(ss):0,d1:3,d2(d2):6,nt:0,ct:0;1:TRANSMITTER:tn,sfrq:3,tof:1,tpwr:0,pw:3,p1(p1):3;1:DECOUPLER:dn,dof:1,dm,decwave,dpwr:0,dmf:0;2:PRESATURATION:satmode,wet;2:SPECIAL:temp:1,gain:0,spin:0,hst:3,pw90:3,alfa:3;2:FLAGS:il,in,dp,hs;2:PROCESSING:lb(lb):2,sb(sb):3,sbs(sb):3,gf(gf):3,gfs(gf):3,awc(awc):3,lsfid(lsfid):0,lsfrq(lsfrq):1,phfid(phfid):1,fn:0;2:DISPLAY:sp:1,wp:1,rfl:1,rfp:1,rp:1,lp:1;2:PLOT:wc:0,sc:0,vs:0,th:0,aig*,dcg*,dmg*;"
$$ 0 
$$ archivedir 2 2 8 0 0 2 1 0 1 64
$$ 1 "/home/LMQPN/vnmrsys/data/2018"
$$ 0 
$$ array 2 2 256 0 0 2 1 1 1 64
$$ 1 ""
$$ 0 
$$ avwdir 2 2 8 0 0 3 1 0 1 64
$$ 1 ""
$$ 0 
$$ at 1 1 14 14 14 2 1 8203 1 64
$$ 1 3.328008 
$$ 0 
$$ arrayelemts 1 1 9.99999984307e+17 -9.99999984307e+17 0 2 1 0 1 64
$$ 1 0 
$$ 0 
$$ awc1 1 1 1 -1 0.001 3 1 1 0 64
$$ 1 0 
$$ 0 
$$ awc 1 1 1 -1 0.001 3 1 1 0 64
$$ 1 0 
$$ 0 
$$ axis 4 2 4 0 0 4 1 0 1 64
$$ 1 "p"
$$ 11 "c" "d" "1" "2" "3" "h" "k" "m" "n" "p" "u" 
$$ c13wet 4 2 4 0 0 2 1 0 1 64
$$ 1 "n"
$$ 0 
$$ bs 7 1 32767 0 1 2 1 0 1 64
$$ 1 32 
$$ 0 
$$ bipflg 2 2 8 0 0 2 1 8 1 64
$$ 1 "nn"
$$ 0 
$$ cf 7 1 32767 0 1 3 1 1 0 64
$$ 1 1 
$$ 0 
$$ celem 1 1 9.99999984307e+17 -9.99999984307e+17 0 2 1 0 1 64
$$ 1 1 
$$ 0 
$$ delta 1 1 5000000 0 0 4 1 1 1 64
$$ 1 300 
$$ 0 
$$ customflag 4 2 4 0 0 4 1 0 1 64
$$ 1 "n"
$$ 0 
$$ cr 1 1 1000000000 -1000000000 0 4 1 1 1 64
$$ 1 1984.13867586 
$$ 0 
$$ concentration 1 1 9.99e+17 0 0 2 1 8 1 64
$$ 1 0 
$$ 0 
$$ compshape 2 2 8 0 0 2 1 0 1 64
$$ 1 "hard"
$$ 0 
$$ composit 4 2 4 0 0 2 1 0 1 64
$$ 1 "n"
$$ 0 
$$ cp 2 2 1 0 0 2 1 0 1 64
$$ 1 "y"
$$ 2 "y" "n" 
$$ console 2 2 8 0 0 2 1 0 1 64
$$ 1 "vnmrs"
$$ 0 
$$ cppauseflg 4 2 4 0 0 4 1 0 1 64
$$ 1 "n"
$$ 0 
$$ crf 1 1 9.99999984307e+17 -9.99999984307e+17 0 4 1 0 1 64
$$ 1 0 
$$ 0 
$$ cr1 1 1 1000000000 -1000000000 0 4 1 3 1 64
$$ 1 0 
$$ 0 
$$ ct 7 1 1000000000 0 1 2 1 6 1 64
$$ 1 32 
$$ 0 
$$ dcg 2 2 3 0 0 4 1 1 1 64
$$ 1 ""
$$ 2 "dc" "cdc" 
$$ dataid 2 2 8 0 0 2 1 0 1 64
$$ 1 ""
$$ 0 
$$ d1 3 1 14 14 14 2 1 8194 1 64
$$ 1 2 
$$ 0 
$$ cutoff 1 1 9.99999984307e+17 -9.99999984307e+17 0 4 1 0 0 64
$$ 1 200 
$$ 0 
$$ d2 3 1 14 14 14 2 1 8194 1 64
$$ 1 0 
$$ 0 
$$ date 2 2 9 0 0 2 1 1 1 64
$$ 1 "Jun 20 2018"
$$ 0 
$$ dbwwet 1 1 9.99999984307e+17 -9.99999984307e+17 0 2 1 0 1 64
$$ 1 5000 
$$ 0 
$$ dec2wave 2 2 8 0 0 2 1 0 1 64
$$ 1 "g"
$$ 0 
$$ ddrpm 2 2 8 0 0 2 1 0 1 64
$$ 1 "p"
$$ 0 
$$ dcrmv 4 2 9.99999984307e+17 -9.99999984307e+17 0 4 1 0 1 64
$$ 1 "n"
$$ 2 "y" "n" 
$$ ddrtc 6 1 1000 0 0.4 2 1 0 1 64
$$ 1 39.6 
$$ 0 
$$ decwave 2 2 8 0 0 2 1 0 1 64
$$ 1 "W40_One_NMR_W023"
$$ 0 
$$ dec3wave 2 2 8 0 0 2 1 0 1 64
$$ 1 "g"
$$ 0 
$$ decwavewet 2 2 8 0 0 2 1 0 1 64
$$ 1 "w"
$$ 0 
$$ dg1 2 2 1023 0 0 4 1 6 1 64
$$ 1 "1:DISPLAY:sp:1,wp:1,vs:0;1:REFERENCE:rfl:1,rfp:1,cr:1,delta:1;1:PHASE:lp:1,rp:1,rp1(ni):1,lp1(ni):1;2:CHART:sc:0,wc:0,hzmm:2,vp:0,axis,pltmod,,th:0,,ho:2,vo:2,,trace:2;3(ni):2D:sp1:1,wp1:1,sc2:0,wc2:0,rfl1:1,rfp1:1;3:FLAGS:aig*,dcg*,dmg*;3:FID:sf:3,wf:3,vf:0;4:INTEGRAL:intmod,is:2,ins:3,io:0,,lvl:3,tlt:3;"
$$ 0 
$$ density 1 1 9.99999984307e+17 -9.99999984307e+17 0 2 1 0 1 64
$$ 1 1 
$$ 0 
$$ deltaf 1 1 100 0 0 4 1 0 1 64
$$ 1 0 
$$ 0 
$$ delta1 1 1 5000000 0 0 4 1 3 1 64
$$ 1 0 
$$ 0 
$$ dfrq2 1 1 1000000000 0 0 2 1 9 1 64
$$ 1 0 
$$ 0 
$$ dfrq 5 1 1000000000 -1000000000 0 2 1 8 1 64
$$ 1 150.774856 
$$ 0 
$$ dg 2 2 1023 0 0 4 1 6 1 64
$$ 1 "1:ACQUISITION:seqfil,sw:1,at:3,np:0,fb:0,bs(bs):0,ss(ss):0,d1:3,d2(d2):6,nt:0,ct:0;1:SAMPLE:date,solvent,sample;2:TRANSMITTER:tn,sfrq:3,tof:1,tpwr:0,pw:3,p1(p1):3;2:DECOUPLER:dn,dof:1,dm,decwave,dpwr:0,dmf:0;3:SPECIAL:temp:1,spin:0,gain:0,hst:3,pw90:3,alfa:3;3:PRESATURATION:satmode,wet;3:Details in dgss:;4:PROCESSING:cf(nf):0,lb:2,sb:3,sbs(sb):3,gf:3,gfs(gf):3,awc:3,lsfid:0,lsfrq(lsfrq):1,phfid(phfid):1,fn:0,math(math<>'f'),wtfile(wtfile<>'');4:FLAGS:il,in,dp,hs;"
$$ 0 
$$ dgss 2 2 8 0 0 4 1 6 1 64
$$ 1 "1:WET:wet,wetshape,wetpwr,pwwet:3,composit,compshape,gzlvlw,gtw:6,gswet:6,dz:6;2:C13 WET:c13wet,dofwet:1,dpwrwet,dmfwet,decwavewet;4:PRESAT:satmode,satpwr,satdly:3,satfrq:1;"
$$ 0 
$$ dglp 2 2 8 0 0 4 1 7 1 64
$$ 1 "1(lpfilt):LP:lpalg,lpopt,lpfilt:0,lpnupts:0,strtlp:0,lpext:0,strtext:0;2(lpfilt1):LP 1:lpalg1,lpopt1,lpfilt1:0,lpnupts1:0,strtlp1:0,lpext1:0,strtext1:0;3(lpfilt2):LP 2:lpalg2,lpopt2,lpfilt2:0,lpnupts2:0,strtlp2:0,lpext2:0,strtext2:0;4:LP OUTPUT:lpprint(lpfilt):0,lptrace(lpfilt):0,lpprint1(lpfilt1):0,lptrace1(lpfilt1):0,lpprint2(lpfilt2):0,lptrace2(lpfilt2):0;"
$$ 0 
$$ dg2 2 2 8 0 0 4 1 4 1 64
$$ 6 "1:1st DECOUPLING:dfrq:3,dn,dpwr:0,dof:1,dm,dmm,dmf:0,dseq,dres:1,homo;"
$$ "2(numrfch>2):2nd DECOUPLING:dfrq2:3,dn2,dpwr2:0,dof2:1,dm2,dmm2,dmf2:0,dseq2,dres2:1,homo2;"
$$ "2(numrfch>3):3rd DECOUPLING:dfrq3:3,dn3,dpwr3:0,dof3:1,dseq3,dres3:1,homo3;"
$$ "3(ni2):3D ACQUISITION:d3:3,sw2:1,ni2:0,phase2:0;"
$$ "3(ni2):3D DISPLAY:rp2:1,lp2:1;"
$$ "4(ni2):3D PROCESSING:lb2:3,sb2:3,sbs2(sb2):3,gf2:3,gfs2(gf2):3,awc2:3,wtfile2,proc2,fn2:0;"
$$ 0 
$$ dgs 2 2 1023 0 0 4 1 6 1 64
$$ 5 "1:AXIAL SHIMS:z1:0,z2:0,z3:0,z4:0,z5:0,z6:0,z7:0;"
$$ "2:NON AXIAL SHIMS:x1:0,y1:0,xz:0,yz:0,xy:0,x2y2:0,x3:0,y3:0,xz2:0,yz2:0,zxy:0,zx2y2:0,z3x:0,z3y:0;"
$$ "3:NON AXIAL SHIMS:z2x2y2:0,z2xy:0,zx3:0,zy3:0,z4x:0,z4y:0;"
$$ "4:AUTOMATION:method,wshim,load,,spin:0,gain:0,alock,loc:0;"
$$ "4:SPECIAL:temp;"
$$ 0 
$$ dgssm 2 2 8 0 0 4 1 6 1 64
$$ 1 "1:WET:wet,gzlvlw,gtw:6,gswet:6,dz:6;1:C13 WET:c13wet,dofwet:1,dpwrwet,dmfwet;2:WETshapes:wetshape1,wetshape2,wetshape3,wetshape4;3:WETpowers:wetpwr1,wetpwr2,wetpwr3,wetpwr4;3:WETpulses:pwwet1:3,pwwet2:3,pwwet3:3,pwwet4:3;4:PRESAT:satmode,satpwr,satdly:3,satfrq:1;"
$$ 0 
$$ dseq 2 2 8 0 0 2 1 0 1 64
$$ 1 "W40_One_NMR_W023"
$$ 0 
$$ dnbippwr 1 1 9 9 9 2 1 8192 1 64
$$ 1 61 
$$ 0 
$$ dn 2 2 4 0 0 2 1 8 1 64
$$ 1 "C13"
$$ 0 
$$ dmf2 7 1 2000000 1 0 2 1 2 1 64
$$ 1 32258 
$$ 0 
$$ dm 4 2 4 0 0 2 1 0 1 64
$$ 1 "nnn"
$$ 4 "a" "n" "s" "y" 
$$ displaymode 4 2 9.99999984307e+17 -9.99999984307e+17 0 4 1 0 1 64
$$ 1 "r"
$$ 0 
$$ dlp 7 1 10 10 10 2 1 8194 0 64
$$ 1 10 
$$ 0 
$$ dmf 7 1 11 11 11 2 1 8194 1 64
$$ 1 35088 
$$ 0 
$$ dm2 4 2 4 0 0 2 1 0 1 64
$$ 1 "n"
$$ 4 "a" "n" "s" "y" 
$$ dmm 4 2 4 0 0 2 1 0 1 64
$$ 1 "ccc"
$$ 9 "c" "f" "g" "m" "p" "r" "u" "w" "x" 
$$ dmg 2 2 2 0 0 4 1 3 1 64
$$ 1 "ph"
$$ 0 
$$ dmfwet 7 1 32767 0 0 2 1 0 1 64
$$ 1 5517 
$$ 0 
$$ dmg1 2 2 8 0 0 4 1 0 1 64
$$ 1 ""
$$ 4 "" "av1" "ph1" "pwr1" 
$$ dmmwet 2 2 8 0 0 2 1 0 1 64
$$ 1 "w"
$$ 0 
$$ dmm2 4 2 4 0 0 2 1 0 1 64
$$ 1 "c"
$$ 9 "c" "f" "g" "m" "p" "r" "u" "w" "x" 
$$ dn3ref 2 2 8 0 0 4 1 1 1 64
$$ 1 ""
$$ 0 
$$ dn2ref 2 2 8 0 0 4 1 1 1 64
$$ 1 ""
$$ 0 
$$ dn2 2 2 8 0 0 2 1 8 1 64
$$ 1 ""
$$ 0 
$$ dn2shapes 2 2 8 0 0 2 1 256 1 64
$$ 3 ""
$$ ""
$$ ""
$$ 0 
$$ dn4ref 2 2 8 0 0 4 1 1 1 64
$$ 1 ""
$$ 0 
$$ dn3shapes 2 2 8 0 0 2 1 256 1 64
$$ 3 ""
$$ ""
$$ ""
$$ 0 
$$ dnbippw 6 1 1000000 0 0.025 2 1 0 1 64
$$ 1 30.2 
$$ 0 
$$ dotflag 2 2 8 0 0 4 1 0 1 64
$$ 1 "n"
$$ 2 "n" "y" 
$$ dofwet 5 1 1000000000 -1000000000 0 2 1 0 1 64
$$ 1 0 
$$ 0 
$$ dod 3 1 14 14 14 2 1 8194 1 64
$$ 1 0.00999999977648 
$$ 0 
$$ dnref 2 2 8 0 0 4 1 1 1 64
$$ 1 "Me4Si, 1% in CDCl3"
$$ 0 
$$ dnbipshp 2 2 8 0 0 2 1 0 1 64
$$ 1 "hard"
$$ 0 
$$ dnshapes 2 2 8 0 0 2 1 256 1 64
$$ 3 ""
$$ ""
$$ ""
$$ 0 
$$ dof2 5 1 16 16 16 2 1 8202 1 64
$$ 1 0 
$$ 0 
$$ dof 5 1 8 8 8 2 1 8202 1 64
$$ 1 0 
$$ 0 
$$ doscout 7 1 10 -10 1 2 1 0 0 64
$$ 1 0 
$$ 0 
$$ dopwCal 2 2 8 0 0 2 1 256 1 64
$$ 3 "n"
$$ "4.0"
$$ "1.0"
$$ 0 
$$ dpwrwet 1 1 9.99999984307e+17 -9.99999984307e+17 0 2 1 0 1 64
$$ 1 39 
$$ 0 
$$ dpwr 1 1 9 9 9 2 1 8194 1 64
$$ 1 38 
$$ 0 
$$ dpatwet 2 2 8 0 0 2 1 0 1 64
$$ 1 "waltz16"
$$ 0 
$$ dp 2 2 1 0 0 2 1 0 1 64
$$ 1 "y"
$$ 2 "y" "n" 
$$ dpf_wc2 1 1 9.99999984307e+17 -9.99999984307e+17 0 4 1 0 1 64
$$ 1 300 
$$ 0 
$$ dpwr2 1 1 18 18 18 2 1 8194 1 64
$$ 1 1 
$$ 0 
$$ dres 7 1 360 1 0 2 1 0 1 64
$$ 1 9 
$$ 0 
$$ dreffrq 1 1 9.99999984307e+17 -9.99999984307e+17 0 2 1 0 1 64
$$ 1 150.760568009 
$$ 0 
$$ dreffrq2 1 1 9.99999984307e+17 -9.99999984307e+17 0 2 1 0 1 64
$$ 1 0 
$$ 0 
$$ dreswet 1 1 9.99999984307e+17 -9.99999984307e+17 0 2 1 0 1 64
$$ 1 90 
$$ 0 
$$ dres2 7 1 360 1 0 2 1 0 1 64
$$ 1 1 
$$ 0 
$$ dsSelect 7 1 32767 0 0 4 1 0 1 64
$$ 1 1 
$$ 0 
$$ explist 2 2 8 0 0 2 1 256 1 64
$$ 1 "PRESAT_001"
$$ 0 
$$ dutyc 1 1 9.99999984307e+17 -9.99999984307e+17 0 2 1 0 1 64
$$ 1 0.1 
$$ 0 
$$ dss_sc 1 1 9.99999984307e+17 -9.99999984307e+17 0 4 1 0 1 64
$$ 1 0 
$$ 0 
$$ dseqwet 2 2 8 0 0 2 1 0 1 64
$$ 1 "waltz16"
$$ 0 
$$ dseq2 2 2 8 0 0 2 1 0 1 64
$$ 1 ""
$$ 0 
$$ dss_wc 1 1 9.99999984307e+17 -9.99999984307e+17 0 4 1 0 1 64
$$ 1 252 
$$ 0 
$$ dss_sc2 1 1 9.99999984307e+17 -9.99999984307e+17 0 4 1 0 1 64
$$ 1 0 
$$ 0 
$$ dss_wc2 1 1 9.99999984307e+17 -9.99999984307e+17 0 4 1 0 1 64
$$ 1 133 
$$ 0 
$$ emailaddr 2 2 8 0 0 4 1 0 1 64
$$ 1 ""
$$ 0 
$$ eOptions 2 2 8 0 0 4 1 264 1 64
$$ 1 ""
$$ 0 
$$ dz 3 1 14 14 14 2 1 8192 1 64
$$ 1 1e-05 
$$ 0 
$$ emessage 4 2 4 0 0 2 1 0 1 64
$$ 1 "n"
$$ 0 
$$ emailwhen 2 2 8 0 0 2 1 0 1 64
$$ 1 ""
$$ 0 
$$ explabel 2 2 8 0 0 2 1 0 1 64
$$ 1 "PRESAT"
$$ 0 
$$ fidid 2 2 8 0 0 2 1 0 1 64
$$ 1 ""
$$ 0 
$$ faculty 2 2 8 0 0 2 1 0 1 64
$$ 1 ""
$$ 0 
$$ f1SW 2 2 8 0 0 2 1 1 1 64
$$ 1 ""
$$ 0 
$$ exppath 2 2 8 0 0 2 1 0 1 64
$$ 1 "/home/LMQPN/vnmrsys/exp2/acqfil"
$$ 0 
$$ f2SW 2 2 8 0 0 2 1 1 1 64
$$ 1 ""
$$ 0 
$$ fdfdir 2 2 8 0 0 3 1 0 1 64
$$ 1 ""
$$ 0 
$$ fb 7 1 6 6 6 2 1 8203 1 64
$$ 1 4000 
$$ 0 
$$ fdffile 2 2 8 0 0 3 1 0 1 64
$$ 1 ""
$$ 0 
$$ filtfile 2 2 8 0 0 2 1 0 1 64
$$ 1 ""
$$ 0 
$$ filename 2 2 8 0 0 2 1 1 1 64
$$ 1 "PRESAT_01"
$$ 0 
$$ file 2 2 6 0 0 2 1 3 1 64
$$ 1 "/home/LMQPN/vnmrsys/data/2018/Allison_BRA213A6P2_1219_20180620_01/PRESAT_01.fid"
$$ 0 
$$ filter 7 1 1000000000 0 1 2 1 2 1 64
$$ 1 54.0999984741 
$$ 0 
$$ fn 7 1 524288 64 -2 3 1 1 1 64
$$ 1 32768 
$$ 0 
$$ findfrqflg 4 2 4 0 0 2 1 0 1 64
$$ 1 "n"
$$ 0 
$$ parversion 1 1 9.99999984307e+17 -9.99999984307e+17 0 2 1 4 1 64
$$ 1 5.1 
$$ 0 
$$ locdir 2 2 8 0 0 2 1 0 1 64
$$ 1 ""
$$ 0 
$$ gzlvlw 1 1 9.99999984307e+17 -9.99999984307e+17 0 2 1 0 1 64
$$ 1 10245 
$$ 0 
$$ gzlvl0 1 1 1000000 -1000000 1 2 1 0 1 64
$$ 1 4090 
$$ 0 
$$ gswet 3 1 14 14 14 2 1 8192 1 64
$$ 1 0.002 
$$ 0 
$$ gf1 1 1 100000 0 0 3 1 1 0 64
$$ 1 1 
$$ 0 
$$ ftproc 1 1 9.99999984307e+17 -9.99999984307e+17 0 3 1 256 1 64
$$ 2 1 0 
$$ 0 
$$ fpmult 1 1 1000000000 0 0 3 1 0 0 64
$$ 1 1 
$$ 0 
$$ fpmult1 1 1 1000000000 0 0 3 2 0 0 64
$$ 1 0.5 
$$ 0 
$$ gain 1 1 60 0 2 2 1 0 1 64
$$ 1 48 
$$ 0 
$$ fzoom 7 1 32767 0 0 4 1 0 1 64
$$ 1 0 
$$ 0 
$$ gf 1 1 100000 0 0 3 1 1 0 64
$$ 1 0.10000000149 
$$ 0 
$$ go_Options 2 2 8 0 0 2 1 7 1 64
$$ 2 "au"
$$ "wait"
$$ 0 
$$ gfs1 1 1 1000 -1000 0.001 3 1 1 0 64
$$ 1 0 
$$ 0 
$$ gfs 1 1 1000 -1000 0.001 3 1 1 0 64
$$ 1 0 
$$ 0 
$$ gstab 3 1 14 14 14 2 1 8192 1 64
$$ 1 0.0005 
$$ 0 
$$ go_id 2 2 8 0 0 2 1 7 1 64
$$ 1 "exp2.LMQPN.nmr600_1529498744_770491"
$$ 0 
$$ gstab2 3 1 14 14 14 2 1 8192 1 64
$$ 1 0.0005 
$$ 0 
$$ gt6 3 1 14 14 14 2 1 8192 1 64
$$ 1 0.001 
$$ 0 
$$ gt2 3 1 14 14 14 2 1 8192 1 64
$$ 1 0.001 
$$ 0 
$$ gt1 3 1 14 14 14 2 1 8192 1 64
$$ 1 0.001 
$$ 0 
$$ gt0 3 1 14 14 14 2 1 8192 1 64
$$ 1 0.0016 
$$ 0 
$$ gt4 3 1 14 14 14 2 1 8192 1 64
$$ 1 0.001 
$$ 0 
$$ gt3 3 1 14 14 14 2 1 8192 1 64
$$ 1 0.001 
$$ 0 
$$ gt5 3 1 14 14 14 2 1 8192 1 64
$$ 1 0.001 
$$ 0 
$$ gtD 3 1 14 14 14 2 1 8192 1 64
$$ 1 0 
$$ 0 
$$ gt8 3 1 14 14 14 2 1 8192 1 64
$$ 1 0.001 
$$ 0 
$$ gt7 3 1 14 14 14 2 1 8192 1 64
$$ 1 0.001 
$$ 0 
$$ gt9 3 1 14 14 14 2 1 8192 1 64
$$ 1 0.001 
$$ 0 
$$ gtw 3 1 14 14 14 2 1 8192 1 64
$$ 1 0.002 
$$ 0 
$$ gtE 3 1 14 14 14 2 1 8192 1 64
$$ 1 0 
$$ 0 
$$ gxppars 2 2 8 0 0 2 1 0 1 64
$$ 1 ""
$$ 0 
$$ gzlvl7 1 1 1000000 -1000000 1 2 1 0 1 64
$$ 1 2863 
$$ 0 
$$ gzlvl4 1 1 1000000 -1000000 1 2 1 0 1 64
$$ 1 1636 
$$ 0 
$$ gzlvl2 1 1 1000000 -1000000 1 2 1 0 1 64
$$ 1 818 
$$ 0 
$$ gzlvl1 1 1 1000000 -1000000 1 2 1 0 1 64
$$ 1 409 
$$ 0 
$$ gzlvl3 1 1 1000000 -1000000 1 2 1 0 1 64
$$ 1 1227 
$$ 0 
$$ gzlvl6 1 1 1000000 -1000000 1 2 1 0 1 64
$$ 1 2454 
$$ 0 
$$ gzlvl5 1 1 1000000 -1000000 1 2 1 0 1 64
$$ 1 2045 
$$ 0 
$$ gzlvlD 1 1 1000000 -1000000 1 2 1 0 1 64
$$ 1 0 
$$ 0 
$$ gzlvl9 1 1 1000000 -1000000 1 2 1 0 1 64
$$ 1 3681 
$$ 0 
$$ gzlvl8 1 1 1000000 -1000000 1 2 1 0 1 64
$$ 1 3272 
$$ 0 
$$ gzlvlE 1 1 1000000 -1000000 1 2 1 0 1 64
$$ 1 0 
$$ 0 
$$ in 4 2 1 0 0 2 1 0 1 64
$$ 1 "n"
$$ 3 "n" "w" "y" 
$$ hs 4 2 4 0 0 2 1 0 1 64
$$ 1 "nn"
$$ 2 "n" "y" 
$$ hdpwrf 1 1 4095 0 0 2 1 0 1 64
$$ 1 4095 
$$ 0 
$$ hdof 5 1 7 7 7 2 1 8194 1 64
$$ 1 0 
$$ 0 
$$ hdfrqw 1 1 9.99999984307e+17 -9.99999984307e+17 0 2 1 256 0 64
$$ 1 10 
$$ 0 
$$ hdfrqc 5 1 1000000000 -1000000000 0 2 1 256 0 64
$$ 1 0 
$$ 0 
$$ hdmf 1 1 9.99999984307e+17 -9.99999984307e+17 0 2 1 0 1 64
$$ 1 600 
$$ 0 
$$ hdpsmode 4 2 4 0 0 2 1 0 1 64
$$ 1 "n"
$$ 0 
$$ hdpwr 7 1 49 -16 1 2 1 2 1 64
$$ 1 1 
$$ 0 
$$ ho 1 1 500 -500 0 4 1 1 1 64
$$ 1 -50.2678565979 
$$ 0 
$$ hdseq 2 2 8 0 0 2 1 0 1 64
$$ 1 ""
$$ 0 
$$ hdres 1 1 9.99999984307e+17 -9.99999984307e+17 0 2 1 0 1 64
$$ 1 9 
$$ 0 
$$ hdwave 2 2 8 0 0 2 1 0 1 64
$$ 1 "SEDUCE1"
$$ 0 
$$ homo2 4 2 4 0 0 2 1 0 1 64
$$ 1 "n"
$$ 2 "n" "y" 
$$ homo 2 2 8 0 0 2 1 8 1 64
$$ 1 "n"
$$ 2 "n" "y" 
$$ hzmm 1 1 1000000000 -1000000000 0 4 1 11 1 64
$$ 1 71.8842711097 
$$ 0 
$$ hsgt 3 1 14 14 14 2 1 8192 1 64
$$ 1 0.002 
$$ 0 
$$ hsglvl 1 1 1000000 -1000000 1 2 1 0 1 64
$$ 1 4908 
$$ 0 
$$ hst 3 1 0.02 0 2.5e-08 2 1 2 1 64
$$ 1 0.00800000037998 
$$ 0 
$$ il 2 2 1 0 0 2 1 0 1 64
$$ 1 "n"
$$ 2 "y" "n" 
$$ ident 2 2 8 0 0 3 1 0 1 64
$$ 1 ""
$$ 0 
$$ iswt 1 1 9.99999984307e+17 -9.99999984307e+17 0 2 1 0 1 64
$$ 1 0 
$$ 0 
$$ investigator 2 2 8 0 0 4 1 0 1 64
$$ 1 ""
$$ 0 
$$ ins2ref 1 1 9.99999984307e+17 -9.99999984307e+17 0 4 1 0 1 64
$$ 1 1 
$$ 0 
$$ ins2 1 1 9.99999984307e+17 -9.99999984307e+17 0 4 1 0 1 64
$$ 1 1 
$$ 0 
$$ ins 3 1 8190 0 1e-07 4 1 3 1 64
$$ 1 100 
$$ 0 
$$ intmod 2 2 8 0 0 4 1 0 1 64
$$ 1 "off"
$$ 3 "off" "partial" "full" 
$$ insref 1 1 9.99999984307e+17 -9.99999984307e+17 0 4 1 0 0 64
$$ 1 1 
$$ 0 
$$ intstd 2 2 8 0 0 2 1 0 1 64
$$ 1 ""
$$ 0 
$$ io 1 1 500 -500 0.1 4 1 1 1 64
$$ 1 10 
$$ 0 
$$ invgcal 1 1 1000000 -1000000 1 2 1 0 1 64
$$ 1 409 
$$ 0 
$$ is 1 1 1000000000 1e-06 0 4 1 3 1 64
$$ 1 1023.72858758 
$$ 0 
$$ lifrq 1 1 1000000000 -1000000000 0 4 1 0 1 64
$$ 59 16963.7225579 16860.8853115 12679.9430658 12610.2791246 11252.3851607 11180.5096658 10242.8109024 10155.4545318 10109.0119044 10018.3382032 9788.33661971 9735.25933122 9735.25933122 9621.36431632 9258.66951162 9164.67847991 9163.57270307 9058.52390292 9057.41812608 8957.89821015 8534.38567905 8448.13508524 8447.0293084 8343.0862851 8203.7584028 8136.30601534 8043.42076048 7941.68929087 7915.15064662 7814.52495385 7802.36140857 7706.15882318 7678.51440209 7525.91719767 7524.81142082 7320.24270475 7320.24270475 7291.49250682 7291.49250682 7222.93434252 7222.93434252 7052.6447086 7050.43315491 6992.93275904 6991.8269822 6830.38356303 6829.27778619 6783.9409356 6783.9409356 6475.42919623 6475.42919623 6253.16805066 6250.95649697 6097.25351571 6096.14773887 5755.56847103 5458.1145001 5355.27725364 0 
$$ 0 
$$ lcpeak_ 7 1 32767 0 0 2 1 32768 1 64
$$ 1 0 
$$ 0 
$$ lb 1 1 100000 -100000 0 3 1 1 0 64
$$ 1 1.5 
$$ 0 
$$ layout 2 2 8 0 0 4 1 0 1 64
$$ 1 "PRESAT"
$$ 0 
$$ lb1 1 1 100000 -100000 0 3 1 1 1 64
$$ 1 0.318309992552 
$$ 0 
$$ liamp 1 1 1000000000 0 0 4 1 0 0 64
$$ 59 -0.387207355408 0.543389216065 -1.2574480325 0.0638865232468 -0.54973077774 0.0503660440445 -0.35247695446 0.580910086632 0.037416934967 0.11615729332 0.0247150659561 0.0235435962677 0 0.670405983925 0.100332975388 0.588562458754 0.00050938129425 1.4213501513 0.00458335876465 0.824016809464 0.363547325134 0.68124628067 0.000657558441162 1.23852229118 0.195513725281 0.135161399841 0.173701763153 0.636059761047 0.0283174514771 0.736463546753 0.00960206985474 0.649852275848 0.0286431312561 1.90156364441 0.00740623474121 22.5059652328 0 0.245943069458 0 0.633495330811 0 3.73263549805 0.00402069091797 0.11937713623 0.00107192993164 5.0704574585 0.00422286987305 0.136631011963 0 12.2947311401 0 6.13641357422 0.0149726867676 2.6863861084 0.0072021484375 7.83758926392 0.583351135254 1.95561981201 0.478294372559 
$$ 0 
$$ lllabel 2 2 8 0 0 3 1 0 1 64
$$ 1 ""
$$ 0 
$$ llfrq 1 1 1000000000 -1000000000 0 4 1 0 0 64
$$ 1 7444.74106941 
$$ 0 
$$ llamp 1 1 1000000000 0 0 4 1 0 0 64
$$ 1 0.000511424790602 
$$ 0 
$$ loc_ 7 1 12 12 12 2 1 8201 0 64
$$ 1 0 
$$ 0 
$$ load 2 2 4 0 0 2 1 3 1 64
$$ 1 "n"
$$ 2 "y" "n" 
$$ method 2 2 6 0 0 2 1 3 1 64
$$ 1 "z1z2"
$$ 0 
$$ lpnupts 7 1 1000000 1 1 3 1 0 1 64
$$ 1 64 
$$ 0 
$$ lp 1 1 3600 -3600 0.1 4 1 3 1 64
$$ 1 0 
$$ 0 
$$ lockpower_ 1 1 68 0 1 2 1 65552 1 64
$$ 1 32 
$$ 0 
$$ lockgain_ 1 1 48 0 1 2 1 65552 1 64
$$ 1 21 
$$ 0 
$$ lockfreq_ 5 1 160 0 1e-07 2 1 9 1 64
$$ 1 92.037 
$$ 0 
$$ lockphase_ 1 1 360 0 1 2 1 65552 1 64
$$ 1 128 
$$ 0 
$$ lot 2 2 8 0 0 2 1 0 1 64
$$ 1 ""
$$ 0 
$$ longlist 2 2 8 0 0 2 1 0 1 64
$$ 1 ""
$$ 0 
$$ lpext 7 1 1000000 0 1 3 1 0 1 64
$$ 1 1 
$$ 0 
$$ lpalg 2 2 8 0 0 3 1 0 1 64
$$ 1 "lpfft"
$$ 0 
$$ lp1 1 1 3600 -3600 0.1 4 1 3 1 64
$$ 1 0 
$$ 0 
$$ lpalg1 2 2 8 0 0 3 1 0 1 64
$$ 1 "lpfft"
$$ 0 
$$ lpfilt 7 1 32767 1 1 3 1 0 1 64
$$ 1 32 
$$ 0 
$$ lpext1 7 1 1000000 0 1 3 1 0 1 64
$$ 1 1 
$$ 0 
$$ lpfilt1 7 1 32767 1 1 3 1 0 1 64
$$ 1 32 
$$ 0 
$$ lptrace1 7 1 32767 0 1 3 1 0 1 64
$$ 1 0 
$$ 0 
$$ lpprint 7 1 63 0 1 3 1 0 1 64
$$ 1 0 
$$ 0 
$$ lpopt 2 2 8 0 0 3 1 0 1 64
$$ 1 "b"
$$ 0 
$$ lpnupts1 7 1 1000000 1 1 3 1 0 1 64
$$ 1 64 
$$ 0 
$$ lpopt1 2 2 8 0 0 3 1 0 1 64
$$ 1 "b"
$$ 0 
$$ lptrace 7 1 32767 0 1 3 1 0 1 64
$$ 1 0 
$$ 0 
$$ lpprint1 7 1 63 0 1 3 1 0 1 64
$$ 1 0 
$$ 0 
$$ lvl 1 1 1000000000 -1000000000 0 4 1 1 1 64
$$ 1 -0.0142770576582 
$$ 0 
$$ lsfrq 1 1 9.99999984307e+17 -9.99999984307e+17 0 3 1 0 0 64
$$ 1 0 
$$ 0 
$$ lsfid 7 1 64000 -64000 1 3 1 0 0 64
$$ 1 0 
$$ 0 
$$ lsfrq1 1 1 9.99999984307e+17 -9.99999984307e+17 0 3 1 0 0 64
$$ 1 0 
$$ 0 
$$ mass 1 1 9.99999984307e+17 0 0 2 1 8 1 64
$$ 1 0 
$$ 0 
$$ macro 2 2 6 0 0 4 1 3 1 64
$$ 1 ""
$$ 0 
$$ math 2 2 1 0 0 3 1 3 1 64
$$ 1 "f"
$$ 3 "d" "f" "i" 
$$ operator_ 2 2 128 0 0 2 1 32772 1 64
$$ 1 "LMQPN"
$$ 0 
$$ n3 2 2 6 0 0 4 1 3 1 64
$$ 1 ""
$$ 0 
$$ modules 2 2 8 0 0 2 1 1 1 64
$$ 1 "presat wet gradient quant"
$$ 0 
$$ mixN 3 1 14 14 14 2 1 8192 1 64
$$ 1 0.5 
$$ 0 
$$ mfslp 4 2 4 0 0 2 1 0 1 64
$$ 1 "n"
$$ 0 
$$ n1 2 2 6 0 0 4 1 3 1 64
$$ 1 "d1 dm nt obsSW werr wbs "
$$ 0 
$$ molecularmass 1 1 9.99999984307e+17 0 0 2 1 8 1 64
$$ 1 0 
$$ 0 
$$ n2 2 2 6 0 0 4 1 3 1 64
$$ 1 ""
$$ 0 
$$ notebook 2 2 8 0 0 2 1 0 1 64
$$ 1 ""
$$ 0 
$$ nameprefix 2 2 8 0 0 2 1 9 1 64
$$ 1 "Allison_BRA213A6P2_1219"
$$ 0 
$$ name 2 2 8 0 0 3 1 0 1 64
$$ 1 ""
$$ 0 
$$ newmodules 2 2 8 0 0 2 1 1 1 64
$$ 1 ""
$$ 0 
$$ nt 7 1 1000000000 1 1 2 1 2 1 64
$$ 1 32 
$$ 0 
$$ np 7 1 524288 32 2 2 1 11 1 64
$$ 1 120580 
$$ 0 
$$ obsSW 2 2 8 0 0 2 1 1 1 64
$$ 1 "setsw(21.1,-9.1)"
$$ 0 
$$ pad 3 1 14 14 14 2 1 8194 1 64
$$ 1 0.5 
$$ 0 
$$ oslsfrq 1 1 9.99999984307e+17 -9.99999984307e+17 0 2 1 1 0 64
$$ 1 0 
$$ 0 
$$ osfb 1 1 100000 0 0 2 1 1 0 64
$$ 1 0 
$$ 0 
$$ oscoef 7 1 49999 3 2 2 1 1 0 64
$$ 1 31 
$$ 0 
$$ osfilt 2 2 8 0 0 2 1 0 1 64
$$ 1 ""
$$ 5 "a" "A" "b" "B" "" 
$$ p1 6 1 13 13 13 2 1 8194 1 64
$$ 1 0 
$$ 0 
$$ oversamp 7 1 68 0 1 2 1 9 1 64
$$ 1 1 
$$ 0 
$$ parstyle_ 2 2 8 0 0 4 1 0 1 64
$$ 1 "ppa"
$$ 0 
$$ parlabel 2 2 8 0 0 2 1 5 1 64
$$ 1 "PRESAT"
$$ 0 
$$ page 2 2 8 0 0 2 1 0 1 64
$$ 1 ""
$$ 0 
$$ parver 2 2 8 0 0 2 1 0 1 64
$$ 1 "VnmrJ VERSION 4.2 REVISION A"
$$ 0 
$$ strtlp 7 1 1000000 1 1 3 1 0 1 64
$$ 1 2 
$$ 0 
$$ sampwt 1 1 9.99999984307e+17 -9.99999984307e+17 0 2 1 0 1 64
$$ 1 0 
$$ 0 
$$ r3 1 1 1e+18 -1e+18 0 4 1 1 1 64
$$ 1 0 
$$ 0 
$$ prgpw 6 1 13 13 13 2 1 8192 1 64
$$ 1 8.3 
$$ 0 
$$ pplvl_cf 1 1 9.99999984307e+17 -9.99999984307e+17 0 2 1 0 1 64
$$ 1 1 
$$ 0 
$$ pltmod 2 2 8 0 0 4 1 0 1 64
$$ 1 "fixed"
$$ 5 "off" "fixed" "full" "variable" "user" 
$$ pkpick_ 2 2 8 0 0 4 1 0 1 64
$$ 1 ""
$$ 0 
$$ phfid 1 1 3600 -3600 0.1 3 1 0 0 64
$$ 1 0 
$$ 0 
$$ phfid1 1 1 3600 -3600 0.1 3 1 0 0 64
$$ 1 0 
$$ 0 
$$ plocklist 2 2 8 0 0 2 1 1 1 64
$$ 1 ""
$$ 0 
$$ plotoption 2 2 8 0 0 4 1 0 1 64
$$ 7 "pl"
$$ "axis"
$$ "comments"
$$ "params"
$$ "logo"
$$ "header"
$$ "miniplot"
$$ 0 
$$ position1 2 2 8 0 0 3 1 0 1 64
$$ 1 ""
$$ 0 
$$ pmode 2 2 8 0 0 3 1 0 1 64
$$ 1 "partial"
$$ 0 
$$ pltopt 4 2 4 0 0 2 1 0 1 64
$$ 1 "y"
$$ 0 
$$ pp 6 1 13 13 13 2 1 8192 1 64
$$ 1 15 
$$ 0 
$$ position2 2 2 8 0 0 3 1 0 1 64
$$ 1 ""
$$ 0 
$$ pplvl 1 1 63 -16 1 2 1 0 1 64
$$ 1 55 
$$ 0 
$$ prgcycle 7 1 32767 0 0 2 1 8 1 64
$$ 1 2 
$$ 0 
$$ presatgh2 1 1 9.99999984307e+17 -9.99999984307e+17 0 2 1 0 1 64
$$ 1 41.0074601419 
$$ 0 
$$ preacq 6 1 13 13 13 2 1 8192 0 64
$$ 1 0 
$$ 0 
$$ prcopt 4 2 4 0 0 2 1 0 1 64
$$ 1 "y"
$$ 0 
$$ prescan 2 2 8 0 0 3 1 256 1 64
$$ 11 "Not done"
$$ "Not done"
$$ "off"
$$ "off"
$$ "off"
$$ "off"
$$ "off"
$$ "on"
$$ "on"
$$ ""
$$ ""
$$ 0 
$$ presatinit 4 2 4 0 0 2 1 0 1 64
$$ 1 "n"
$$ 0 
$$ prgflg 4 2 4 0 0 2 1 8 1 64
$$ 1 "n"
$$ 0 
$$ prgd2 3 1 14 14 14 2 1 8192 1 64
$$ 1 0.0002 
$$ 0 
$$ prgd1 3 1 14 14 14 2 1 8192 1 64
$$ 1 0.0002 
$$ 0 
$$ prggt 3 1 14 14 14 2 1 8192 1 64
$$ 1 0.001 
$$ 0 
$$ prggstab 3 1 14 14 14 2 1 8192 1 64
$$ 1 0.0005 
$$ 0 
$$ prggzlvl 1 1 1000000 -1000000 1 2 1 0 1 64
$$ 1 15983 
$$ 0 
$$ pw90 6 1 13 13 13 2 1 8194 1 64
$$ 1 8.3 
$$ 0 
$$ procdim 7 1 32767 0 0 3 1 0 1 64
$$ 1 1 
$$ 0 
$$ probetype_ 2 2 8 0 0 2 1 0 1 64
$$ 1 "liquids"
$$ 0 
$$ probe_ 2 2 8 0 0 2 1 8 1 64
$$ 1 "One_NMR_W023"
$$ 0 
$$ priority 7 1 32768 0 1 2 1 0 1 64
$$ 1 5 
$$ 0 
$$ probestyle_ 2 2 8 0 0 2 1 0 1 64
$$ 1 "db"
$$ 0 
$$ proc1 2 2 10 0 0 3 2 1 1 64
$$ 1 "ft"
$$ 0 
$$ proc 2 2 10 0 0 3 1 1 1 64
$$ 1 "ft"
$$ 0 
$$ proccmd 2 2 8 0 0 3 1 7 1 64
$$ 1 "wft"
$$ 0 
$$ pslabel 2 2 8 0 0 2 1 11 1 64
$$ 1 "PRESAT"
$$ 0 
$$ protocols 2 2 8 0 0 3 1 0 1 64
$$ 1 ""
$$ 0 
$$ processid 1 1 9.99999984307e+17 -9.99999984307e+17 0 2 1 0 1 64
$$ 1 0 
$$ 0 
$$ psatsolv 2 2 8 0 0 2 1 0 1 64
$$ 1 ""
$$ 0 
$$ pstof 5 1 1000000000 -1000000000 0 2 1 264 1 64
$$ 1 599.5 
$$ 0 
$$ psppm 2 2 8 0 0 2 1 1 1 64
$$ 1 "6.00p"
$$ 0 
$$ pw 6 1 13 13 13 2 1 8194 1 64
$$ 1 8.3 
$$ 0 
$$ pwx2lvl 1 1 63 -16 1 2 1 0 1 64
$$ 1 55 
$$ 0 
$$ pwwet3 6 1 1000000 0 0.025 2 1 0 1 64
$$ 1 1000 
$$ 0 
$$ pwwet1 6 1 1000000 0 0.025 2 1 0 1 64
$$ 1 1000 
$$ 0 
$$ pwwet 6 1 1000000 0 0.025 2 1 0 1 64
$$ 1 1000 
$$ 0 
$$ pwwet2 6 1 1000000 0 0.025 2 1 0 1 64
$$ 1 1000 
$$ 0 
$$ pwx 6 1 13 13 13 2 1 8192 1 64
$$ 1 8.6 
$$ 0 
$$ pwwet4 6 1 1000000 0 0.025 2 1 0 1 64
$$ 1 1000 
$$ 0 
$$ pwx2 6 1 13 13 13 2 1 8192 1 64
$$ 1 15 
$$ 0 
$$ r1 1 1 1e+18 -1e+18 0 4 1 1 1 64
$$ 1 37.4347839355 
$$ 0 
$$ pwxlvl 1 1 9 9 9 2 1 8192 1 64
$$ 1 58 
$$ 0 
$$ pwx2lvl_cf 1 1 9.99999984307e+17 -9.99999984307e+17 0 2 1 0 1 64
$$ 1 1 
$$ 0 
$$ pwxlvl_cf 1 1 9.99999984307e+17 -9.99999984307e+17 0 2 1 0 1 64
$$ 1 0.974 
$$ 0 
$$ r2 1 1 1e+18 -1e+18 0 4 1 1 1 64
$$ 1 0 
$$ 0 
$$ rfband 4 2 4 0 0 2 1 0 1 64
$$ 1 "ccc"
$$ 3 "c" "h" "l" 
$$ ref_pw90 6 1 13 13 13 2 1 8192 1 64
$$ 1 5.475 
$$ 0 
$$ r6 1 1 1e+18 -1e+18 0 4 1 1 1 64
$$ 1 0 
$$ 0 
$$ r4 1 1 1e+18 -1e+18 0 4 1 1 1 64
$$ 1 0 
$$ 0 
$$ r5 1 1 1e+18 -1e+18 0 4 1 1 1 64
$$ 1 0 
$$ 0 
$$ ref 5 1 1000000000 -1000000000 0 3 4 0 1 64
$$ 1 0 
$$ 0 
$$ r7 1 1 1e+18 -1e+18 0 4 1 1 1 64
$$ 1 0 
$$ 0 
$$ ref1 5 1 1000000000 -1000000000 0 3 1 0 1 64
$$ 1 0 
$$ 0 
$$ refpos 1 1 9.99999984307e+17 -9.99999984307e+17 0 4 1 0 1 64
$$ 1 0 
$$ 0 
$$ reffrq 1 1 9.99999984307e+17 -9.99999984307e+17 0 4 1 0 1 64
$$ 1 599.564319331 
$$ 0 
$$ ref_pwr 1 1 9.99999984307e+17 -9.99999984307e+17 0 2 1 0 1 64
$$ 1 60 
$$ 0 
$$ reffrq1 1 1 9.99999984307e+17 -9.99999984307e+17 0 4 1 0 1 64
$$ 1 125.6955729 
$$ 0 
$$ researchgroup 2 2 8 0 0 2 1 0 1 64
$$ 1 ""
$$ 0 
$$ refstd_ 2 2 8 0 0 2 1 65808 1 64
$$ 1 ""
$$ 0 
$$ retentiontime_ 2 2 8 0 0 2 1 0 1 64
$$ 1 ""
$$ 0 
$$ rof2 6 1 13 13 13 2 1 8194 1 64
$$ 1 25.1125 
$$ 0 
$$ rfp 1 1 1000000000 -1000000000 0 4 1 1 1 64
$$ 1 0 
$$ 0 
$$ rfl 1 1 1000000000 -1000000000 0 4 1 1 1 64
$$ 1 5460.60241459 
$$ 0 
$$ rfchnuclei 2 2 8 0 0 2 1 256 1 64
$$ 1 ""
$$ 0 
$$ rfl1 1 1 1000000000 -1000000000 0 4 1 1 1 64
$$ 1 0 
$$ 0 
$$ rof1 6 1 13 13 13 2 1 8194 1 64
$$ 1 10 
$$ 0 
$$ rfp1 1 1 1000000000 -1000000000 0 4 1 1 1 64
$$ 1 0 
$$ 0 
$$ sample 2 2 8 0 0 2 1 1 1 64
$$ 1 "Allison_BRA213A6P2_1219_20180620_01"
$$ 0 
$$ rp1 1 1 3600 -3600 0.1 4 1 3 1 64
$$ 1 0 
$$ 0 
$$ rp 1 1 3600 -3600 0.1 4 1 3 1 64
$$ 1 -46.2503796589 
$$ 0 
$$ sa 7 1 10000000 0 0 3 1 1 0 64
$$ 1 1024 
$$ 0 
$$ sampleowner 2 2 8 0 0 2 1 0 1 64
$$ 1 ""
$$ 0 
$$ samplename 2 2 8 0 0 2 1 9 1 64
$$ 1 "Allison_BRA213A6P2_1219"
$$ 0 
$$ samplevolume 1 1 9.99999984307e+17 0 0 2 1 8 1 64
$$ 1 600 
$$ 0 
$$ solvent 2 2 6 0 0 2 1 11 1 64
$$ 1 "dmso"
$$ 0 
$$ scoutinfo 2 2 8 0 0 2 1 256 1 64
$$ 1 ""
$$ 0 
$$ sb 1 1 1000 -1000 0 3 1 0 0 64
$$ 1 0 
$$ 0 
$$ satmode 4 2 4 0 0 2 1 0 1 64
$$ 1 "y"
$$ 0 
$$ satdly 3 1 14 14 14 2 1 8192 1 64
$$ 1 2 
$$ 0 
$$ sas 7 1 10000000 0 0 3 1 1 0 64
$$ 1 0 
$$ 0 
$$ satfrq 5 1 1000000000 -1000000000 0 2 1 0 1 64
$$ 1 -1014.83565444 
$$ 0 
$$ saveglobal_ 2 2 8 0 0 3 1 0 1 64
$$ 21 "probe"
$$ "lcpeak"
$$ "loc"
$$ "lockpower"
$$ "lockgain"
$$ "lockphase"
$$ "lockfreq"
$$ "z0"
$$ "lkof"
$$ "vloc"
$$ "vrack"
$$ "vzone"
$$ "vproto"
$$ "pkpick"
$$ "parstyle"
$$ "operator"
$$ "studyid"
$$ "systemname"
$$ "probetype"
$$ "refstd"
$$ "probestyle"
$$ 0 
$$ satpwr 1 1 30 -16 0.5 2 1 0 1 64
$$ 1 0.5 
$$ 0 
$$ saveshapes 2 2 8 0 0 2 1 256 1 64
$$ 1 ""
$$ 0 
$$ sbs1 1 1 1000 -1000 0 3 1 1 0 64
$$ 1 0 
$$ 0 
$$ sbbiflg 4 2 4 0 0 2 1 0 1 64
$$ 1 "n"
$$ 0 
$$ sb1 1 1 1000 -1000 0 3 1 1 0 64
$$ 1 0 
$$ 0 
$$ sbs 1 1 1000 -1000 0 3 1 1 0 64
$$ 1 0 
$$ 0 
$$ sc2 1 1 3 3 3 4 1 8195 1 64
$$ 1 8 
$$ 0 
$$ sc 1 1 1 1 1 4 1 8195 1 64
$$ 1 8 
$$ 0 
$$ scans 2 2 8 0 0 3 1 0 1 64
$$ 1 ""
$$ 0 
$$ sf 1 1 8190 0 1e-07 4 1 3 1 64
$$ 1 0 
$$ 0 
$$ selfrqc 5 1 1000000000 -1000000000 0 2 1 256 1 64
$$ 1 0 
$$ 0 
$$ segstab 3 1 14 14 14 2 1 8192 1 64
$$ 1 0.0005 
$$ 0 
$$ sdirtmplt 2 2 8 0 0 2 1 0 1 64
$$ 1 "$samplename$_%DATE%_"
$$ 0 
$$ segt5 3 1 14 14 14 2 1 8192 1 64
$$ 1 0.0005 
$$ 0 
$$ selfrqw 1 1 9.99999984307e+17 -9.99999984307e+17 0 2 1 256 1 64
$$ 1 10 
$$ 0 
$$ selfrqppm 1 1 9.99999984307e+17 -9.99999984307e+17 0 2 1 256 0 64
$$ 1 0 
$$ 0 
$$ seqfil 2 2 8 0 0 2 1 11 1 64
$$ 1 "PRESAT"
$$ 0 
$$ slpname 2 2 8 0 0 2 1 256 1 64
$$ 1 ""
$$ 0 
$$ sfrq 1 1 1000000000 0 0 2 1 11 1 64
$$ 1 599.5679167 
$$ 0 
$$ sf1 1 1 9.99999984307e+17 -9.99999984307e+17 0 4 1 0 1 64
$$ 1 0 
$$ 0 
$$ shims 2 2 8 0 0 2 1 0 1 64
$$ 1 ""
$$ 0 
$$ sn 1 1 1e+18 -1e+18 0 3 1 1 1 64
$$ 1 0 
$$ 0 
$$ slpsat 4 2 4 0 0 2 1 0 1 64
$$ 1 "n"
$$ 0 
$$ ss 7 1 32767 -32768 0 2 1 0 1 64
$$ 1 1 
$$ 0 
$$ spdialog 2 2 8 0 0 2 1 0 1 64
$$ 1 "PRESATsolvent"
$$ 0 
$$ sp1 1 1 1000000000 -1000000000 0 4 1 3 1 64
$$ 1 649.999938965 
$$ 0 
$$ sp 1 1 1000000000 -1000000000 0 4 1 3 1 64
$$ 1 -5459.49670524 
$$ 0 
$$ srate 7 1 32767 0 1 2 1 1 1 64
$$ 1 25 
$$ 0 
$$ spin 1 1 39 0 1 2 1 0 1 64
$$ 1 0 
$$ 0 
$$ sreffrq 1 1 9.99999984307e+17 -9.99999984307e+17 0 2 1 0 1 64
$$ 1 599.564319331 
$$ 0 
$$ ssorder 7 1 20 1 1 3 1 0 0 64
$$ 1 7 
$$ 0 
$$ sslsfrq 1 1 9.99999984307e+17 -9.99999984307e+17 0 3 1 0 0 64
$$ 1 0 
$$ 0 
$$ ssfilter 1 1 50000 10 0.1 3 1 0 0 64
$$ 1 50 
$$ 0 
$$ ssntaps 7 1 2500 0 1 3 1 0 1 64
$$ 1 20 
$$ 0 
$$ strtext 7 1 1000000 1 1 3 1 0 1 64
$$ 1 1 
$$ 0 
$$ sspul 4 2 4 0 0 2 1 0 1 64
$$ 1 "n"
$$ 0 
$$ strtext1 7 1 1000000 1 1 3 1 0 1 64
$$ 1 1 
$$ 0 
$$ wetpwr4 1 1 9.99999984307e+17 -9.99999984307e+17 0 2 1 0 1 64
$$ 1 0 
$$ 0 
$$ vjdialogarg 2 2 8 0 0 4 1 256 1 64
$$ 1 ""
$$ 0 
$$ time_saved 2 2 8 0 0 4 1 0 1 64
$$ 1 "20180620T094844"
$$ 0 
$$ text_string 2 2 8 0 0 4 1 256 1 64
$$ 1 "Allison_BRA213A6P2_1219"
$$ 0 
$$ svfopt 4 2 4 0 0 2 1 0 1 64
$$ 1 "y"
$$ 0 
$$ studyid_ 2 2 8 0 0 2 1 0 1 64
$$ 1 "tmpstudy"
$$ 0 
$$ strtpar 2 2 8 0 0 2 1 0 1 64
$$ 1 "PROTON_01"
$$ 0 
$$ strtlp1 7 1 1000000 1 1 3 1 0 1 64
$$ 1 2 
$$ 0 
$$ study 2 2 8 0 0 3 1 0 1 64
$$ 1 ""
$$ 0 
$$ studystatus 2 2 8 0 0 2 1 0 1 64
$$ 1 ""
$$ 0 
$$ studyowner 2 2 8 0 0 2 1 0 1 64
$$ 1 "LMQPN"
$$ 0 
$$ temp 1 1 200 -150 0.1 2 1 8 1 64
$$ 1 26 
$$ 0 
$$ sw 1 1 5 5 5 2 4 8203 1 64
$$ 1 18115.942029 
$$ 0 
$$ svftmplt 2 2 8 0 0 2 1 0 1 64
$$ 1 "$pslabel$_"
$$ 0 
$$ systemname_ 2 2 8 0 0 2 1 0 1 64
$$ 1 "nmr600-vnmrs600"
$$ 0 
$$ tempFTS 1 1 200 -150 0.1 2 1 1 1 64
$$ 1 25 
$$ 0 
$$ time_plotted 2 2 8 0 0 3 1 0 1 64
$$ 1 ""
$$ 0 
$$ time_complete 2 2 8 0 0 4 1 0 1 64
$$ 1 "20180620T094844"
$$ 0 
$$ th 1 1 1000000000 0 0 4 1 1 1 64
$$ 1 100 
$$ 0 
$$ time_exp 2 2 8 0 0 2 1 0 1 64
$$ 1 ""
$$ 0 
$$ time_processed 2 2 8 0 0 3 1 0 1 64
$$ 1 "20180620T094844"
$$ 0 
$$ time_run 2 2 8 0 0 2 1 0 1 64
$$ 1 "20180620T094546"
$$ 0 
$$ tnbipshp 2 2 8 0 0 2 1 0 1 64
$$ 1 "bip60us"
$$ 0 
$$ tlt 1 1 1000000000 -1000000000 0 4 1 1 1 64
$$ 1 -0.00120553326333 
$$ 0 
$$ time_svfdate 2 2 8 0 0 2 1 0 1 64
$$ 1 "20180620T094544"
$$ 0 
$$ time_submitted_local 2 2 8 0 0 2 1 0 1 64
$$ 1 "20180620T094544X09AMWedJun"
$$ 0 
$$ time_submitted 2 2 8 0 0 2 1 0 1 64
$$ 1 "20180620T094544"
$$ 0 
$$ tin 2 2 1 0 0 2 1 2 1 64
$$ 1 "n"
$$ 3 "n" "w" "y" 
$$ tnbippw 6 1 1000000 0 0.025 2 1 0 1 64
$$ 1 60 
$$ 0 
$$ tn 2 2 4 0 0 2 1 8 1 64
$$ 1 "H1"
$$ 0 
$$ tnbippwr 1 1 17 17 17 2 1 8192 1 64
$$ 1 56.5 
$$ 0 
$$ tpwr 1 1 17 17 17 2 1 8194 1 64
$$ 1 57.5 
$$ 0 
$$ tof 5 1 7 7 7 2 1 8202 1 64
$$ 1 599.5 
$$ 0 
$$ tnref 2 2 8 0 0 4 1 1 1 64
$$ 1 "Me4Si, 1% in CDCl3"
$$ 0 
$$ tnshapes 2 2 8 0 0 2 1 256 1 64
$$ 3 ""
$$ ""
$$ ""
$$ 0 
$$ tofh2o 5 1 1000000000 -1000000000 0 2 1 0 1 64
$$ 1 599.5 
$$ 0 
$$ userplotter 2 2 8 0 0 4 1 0 1 64
$$ 1 "printer"
$$ 0 
$$ trace 2 2 2 0 0 4 1 3 1 64
$$ 1 "f1"
$$ 2 "f1" "f2" 
$$ tpwr_cf 1 1 9.99999984307e+17 -9.99999984307e+17 0 2 1 0 1 64
$$ 1 1.0363 
$$ 0 
$$ tunemethod 2 2 8 0 0 2 1 0 1 64
$$ 1 "n"
$$ 0 
$$ vjdialog 2 2 8 0 0 4 1 256 1 64
$$ 1 ""
$$ 0 
$$ vf 1 1 1000000000 0 0 4 1 3 1 64
$$ 1 174.310211182 
$$ 0 
$$ wc 1 1 2 2 2 4 1 8203 1 64
$$ 1 252 
$$ 0 
$$ vrack_ 7 1 5 1 0 2 1 0 1 64
$$ 1 1 
$$ 0 
$$ vp 7 1 500 -500 0.1 4 1 3 1 64
$$ 1 0 
$$ 0 
$$ vo 1 1 500 -500 0 4 1 1 1 64
$$ 1 0 
$$ 0 
$$ vloc_ 2 2 8 0 0 2 1 8 1 64
$$ 1 "0"
$$ 0 
$$ volume 1 1 9.99999984307e+17 -9.99999984307e+17 0 2 1 0 1 64
$$ 1 0 
$$ 0 
$$ vpfi 1 1 500 -500 0 4 1 0 1 64
$$ 1 0 
$$ 0 
$$ vpf 1 1 500 -500 0 4 1 0 1 64
$$ 1 0 
$$ 0 
$$ vproto_ 2 2 8 0 0 2 1 0 1 64
$$ 1 ""
$$ 0 
$$ vtc 1 1 255 0 1 2 1 2 1 64
$$ 1 20 
$$ 0 
$$ vs2d 1 1 1000000000 1e-06 0 4 1 3 1 64
$$ 1 4.45071601868 
$$ 0 
$$ vs 1 1 1000000000 1e-06 0 4 1 3 1 64
$$ 1 115.786948807 
$$ 0 
$$ vsproj 1 1 1000000000 1e-06 0 4 1 3 1 64
$$ 1 4.45071601868 
$$ 0 
$$ vzone_ 7 1 15 1 0 2 1 0 1 64
$$ 1 1 
$$ 0 
$$ vtwait 3 1 14 14 14 2 1 8194 1 64
$$ 1 300 
$$ 0 
$$ wbs 2 2 6 0 0 3 1 3 1 64
$$ 1 ""
$$ 0 
$$ wetfrq 5 1 1000000000 -1000000000 0 2 1 256 0 64
$$ 1 0 
$$ 0 
$$ werr 2 2 6 0 0 3 1 3 1 64
$$ 1 ""
$$ 0 
$$ wdone 2 2 8 0 0 3 1 0 1 64
$$ 1 ""
$$ 0 
$$ wc2 1 1 4 4 4 4 1 8195 1 64
$$ 1 133 
$$ 0 
$$ wds 2 2 8 0 0 3 1 0 1 64
$$ 1 ""
$$ 0 
$$ wet_cf 1 1 9.99999984307e+17 -9.99999984307e+17 0 2 1 0 1 64
$$ 1 1 
$$ 0 
$$ wet 4 2 4 0 0 2 1 0 1 64
$$ 1 "n"
$$ 0 
$$ wetfly 4 2 4 0 0 2 1 0 1 64
$$ 1 "n"
$$ 0 
$$ wetpwr 1 1 9.99999984307e+17 -9.99999984307e+17 0 2 1 0 1 64
$$ 1 0 
$$ 0 
$$ wetfrqw 1 1 9.99999984307e+17 -9.99999984307e+17 0 2 1 256 1 64
$$ 1 100 
$$ 0 
$$ wetfrqs 2 2 8 0 0 2 1 256 1 64
$$ 1 "seduce"
$$ 0 
$$ wetpeaks 7 1 10 0 1 2 1 0 0 64
$$ 1 1 
$$ 0 
$$ wetpwr2 1 1 9.99999984307e+17 -9.99999984307e+17 0 2 1 0 1 64
$$ 1 0 
$$ 0 
$$ wetpwr1 1 1 9.99999984307e+17 -9.99999984307e+17 0 2 1 0 1 64
$$ 1 0 
$$ 0 
$$ wetpwr3 1 1 9.99999984307e+17 -9.99999984307e+17 0 2 1 0 1 64
$$ 1 0 
$$ 0 
$$ yz 7 1 19 19 19 2 1 8192 1 64
$$ 1 -3686 
$$ 0 
$$ wrtp 2 2 8 0 0 3 1 0 1 64
$$ 1 ""
$$ 0 
$$ wf 1 1 8190 0 1e-07 4 1 3 1 64
$$ 1 3.328008 
$$ 0 
$$ wetshape2 2 2 8 0 0 2 1 0 1 64
$$ 1 "wetshp"
$$ 0 
$$ wetshape 2 2 8 0 0 2 1 0 1 64
$$ 1 "wetshp"
$$ 0 
$$ wetset 2 2 8 0 0 4 1 0 1 64
$$ 1 "set1"
$$ 0 
$$ wetshape1 2 2 8 0 0 2 1 0 1 64
$$ 1 "wetshp"
$$ 0 
$$ wetshape4 2 2 8 0 0 2 1 0 1 64
$$ 1 "wetshp"
$$ 0 
$$ wetshape3 2 2 8 0 0 2 1 0 1 64
$$ 1 "wetshp"
$$ 0 
$$ wexp 2 2 6 0 0 3 1 3 1 64
$$ 1 "procsave"
$$ 0 
$$ wnt 2 2 6 0 0 3 1 3 1 64
$$ 1 ""
$$ 0 
$$ whatemail 2 2 8 0 0 2 1 0 1 64
$$ 1 "message"
$$ 0 
$$ wf1 1 1 9.99999984307e+17 -9.99999984307e+17 0 4 1 0 1 64
$$ 1 1.89199995995 
$$ 0 
$$ whenemail 2 2 8 0 0 2 1 0 1 64
$$ 1 "never"
$$ 0 
$$ wp1 1 1 100000 0 0 4 1 3 1 64
$$ 1 62.5000114441 
$$ 0 
$$ wp 1 1 5000000 0 0 4 1 11 1 64
$$ 1 18114.8363196 
$$ 0 
$$ wqinit 2 2 8 0 0 4 1 0 1 64
$$ 1 ""
$$ 0 
$$ x3 7 1 19 19 19 2 1 8192 1 64
$$ 1 5358 
$$ 0 
$$ wtfile1 2 2 15 0 0 3 2 1 1 64
$$ 1 ""
$$ 0 
$$ wstart 2 2 8 0 0 3 1 0 1 64
$$ 1 ""
$$ 0 
$$ wshim 4 2 4 0 0 2 1 1 1 64
$$ 1 "n"
$$ 15 "e" "f" "g" "n" "s" "0" "1" "2" "3" "4" "5" "6" "7" "8" "9" 
$$ wtfile 2 2 15 0 0 3 1 1 1 64
$$ 1 ""
$$ 0 
$$ x1 7 1 19 19 19 2 1 8192 1 64
$$ 1 3790 
$$ 0 
$$ wtune 4 2 4 0 0 2 1 0 1 64
$$ 1 "n"
$$ 11 "s" "t" "e" "i" "n" "o" "v" "1" "2" "3" "4" 
$$ x2y2 7 1 19 19 19 2 1 8192 1 64
$$ 1 -2051 
$$ 0 
$$ xz2 7 1 19 19 19 2 1 8192 1 64
$$ 1 -6547 
$$ 0 
$$ xy 7 1 19 19 19 2 1 8192 1 64
$$ 1 737 
$$ 0 
$$ x4 7 1 19 19 19 2 1 8192 1 64
$$ 1 0 
$$ 0 
$$ xz 7 1 19 19 19 2 1 8192 1 64
$$ 1 2493 
$$ 0 
$$ y3 7 1 19 19 19 2 1 8192 1 64
$$ 1 1431 
$$ 0 
$$ y1 7 1 19 19 19 2 1 8192 1 64
$$ 1 874 
$$ 0 
$$ y4 7 1 19 19 19 2 1 8192 1 64
$$ 1 0 
$$ 0 
$$ z3x3 7 1 19 19 19 2 1 8192 1 64
$$ 1 0 
$$ 0 
$$ z2x2y2 7 1 19 19 19 2 1 8192 1 64
$$ 1 -946 
$$ 0 
$$ z1 7 1 19 19 19 2 1 8192 1 64
$$ 1 -5172 
$$ 0 
$$ z0_ 1 1 19 19 19 2 1 73744 1 64
$$ 1 -5517 
$$ 0 
$$ yz2 7 1 19 19 19 2 1 8192 1 64
$$ 1 9719 
$$ 0 
$$ z2 7 1 19 19 19 2 1 8192 1 64
$$ 1 -288 
$$ 0 
$$ z1c 7 1 19 19 19 2 1 8192 1 64
$$ 1 -1044 
$$ 0 
$$ z2c 7 1 19 19 19 2 1 8192 1 64
$$ 1 196 
$$ 0 
$$ z3 7 1 19 19 19 2 1 8192 1 64
$$ 1 -1085 
$$ 0 
$$ z2xy 7 1 19 19 19 2 1 8192 1 64
$$ 1 -5134 
$$ 0 
$$ z2x3 7 1 19 19 19 2 1 8192 1 64
$$ 1 0 
$$ 0 
$$ z2y3 7 1 19 19 19 2 1 8192 1 64
$$ 1 0 
$$ 0 
$$ z3x 7 1 19 19 19 2 1 8192 1 64
$$ 1 -1067 
$$ 0 
$$ z3c 7 1 19 19 19 2 1 8192 1 64
$$ 1 0 
$$ 0 
$$ z3x2y2 7 1 19 19 19 2 1 8192 1 64
$$ 1 0 
$$ 0 
$$ z5x 7 1 19 19 19 2 1 8192 1 64
$$ 1 0 
$$ 0 
$$ z4x2y2 7 1 19 19 19 2 1 8192 1 64
$$ 1 0 
$$ 0 
$$ z3y3 7 1 19 19 19 2 1 8192 1 64
$$ 1 0 
$$ 0 
$$ z3y 7 1 19 19 19 2 1 8192 1 64
$$ 1 4156 
$$ 0 
$$ z3xy 7 1 19 19 19 2 1 8192 1 64
$$ 1 0 
$$ 0 
$$ z4c 7 1 19 19 19 2 1 8192 1 64
$$ 1 0 
$$ 0 
$$ z4 7 1 19 19 19 2 1 8192 1 64
$$ 1 -3440 
$$ 0 
$$ z4x 7 1 19 19 19 2 1 8192 1 64
$$ 1 2515 
$$ 0 
$$ z4y 7 1 19 19 19 2 1 8192 1 64
$$ 1 3210 
$$ 0 
$$ z4xy 7 1 19 19 19 2 1 8192 1 64
$$ 1 0 
$$ 0 
$$ z5 7 1 19 19 19 2 1 8192 1 64
$$ 1 -2149 
$$ 0 
$$ z8 7 1 19 19 19 2 1 8192 1 64
$$ 1 0 
$$ 0 
$$ z6 7 1 19 19 19 2 1 8192 1 64
$$ 1 -2403 
$$ 0 
$$ z5y 7 1 19 19 19 2 1 8192 1 64
$$ 1 0 
$$ 0 
$$ z7 7 1 19 19 19 2 1 8192 1 64
$$ 1 -5918 
$$ 0 
$$ zx2y2 7 1 19 19 19 2 1 8192 1 64
$$ 1 -716 
$$ 0 
$$ zoom 7 1 32767 0 0 4 1 0 1 64
$$ 1 0 
$$ 0 
$$ zxy 7 1 19 19 19 2 1 8192 1 64
$$ 1 -3186 
$$ 0 
$$ zx3 7 1 19 19 19 2 1 8192 1 64
$$ 1 851 
$$ 0 
$$ zy3 7 1 19 19 19 2 1 8192 1 64
$$ 1 1099 
$$ 0 
$$ 
##$PARAMETERFILE=	(text, ASCII, c:/Users/aliso/Dropbox/BRA213/Artigo_rifamicina/Rifamicin%20JNP/Artigo%20JNP_2025/Resubmiss%C3%A3o_JNP/Salinirifamycin%20B/PRESAT_01.fid/text, 0)
$$ Allison_BRA213A6P2_1219
$$ 
##XUNITS=	HZ
##YUNITS=	ARBITRARY UNITS
##FIRSTX=	12655.33961441000065
##LASTX=	-5460.4642009209555908
##XFACTOR=	-0.13821366904449464141
##YFACTOR=	5.6266430664062503373e-07
##NPOINTS=	131072
##XYDATA=	(X++(Y..Y))
-91563B723884K26558j45771J14301L0484n39909P64001J8848o63132M18366n82456K08139
-91552B573313L15464J83029P1581j06886J4933k47055R382p0528L20649J04235l06693m50669
-91540B410755Q84433l37222n21288O49829p80914N36835J14738k88493L56952k70042K11684
-91529B967267n9657m35946J74178M60688J42726k95066R343K0133m95178M10964p4593k75649
-91517B549210J95307K46110K44467q57665M70658P1389o37803L70790O4847K01800m8944
-91506B870166R5439l34658m2400K27001m7105j94034j59105L89093m27786k30216K62189
-91495B408584P42493J6634m34040J87191L25828m03400l28302R51216o10750l51650J67372
-91484B671176o6105k5046J82013J75425k15179L75148j99258p5394m53606N24499K54631
-91473C148304k46360r4995l07472Q96831m69097O8434J60146l57574q2808j01543O91203
-91462C305069o58551r7349O86948n11492j07725K19663J59977k63859J18296L16084l43196
-91451B823865J5994n26830M25278K52296o06889J95317K03716N58520k67796k75735L58661
-91440C156397l52525l36974K66989o4089O3647r7247L02204M11147m75305L74060k19191
-91429C029113J83306j75762n17426Q79153k61265l67466j11584K96000l7436j87756M83901
-91418C212778m95981j7291N3952L29850q9777m87580L98948j85944L60990j86243q2250L97129
-91406C208581O2998k31554n61925K78567J62211q2292j8033Q4637m48895L0370K01555J46283
-91394B832503O6527m3951J43467J25149J53405p18627L55078k5617j94207L23631k2307l44733
-91382B650318K28151N8796p6582M91256j011405O16857j39348k10842N95323j69762k05911
-91371B826851o48784P48500M16211l75349J21924k77895j173963R70959K11259j79711K28825
-91360B868827j16771L50648p52027M02206P7864L01682j38651J34088J79073k13015l60743
-91349B733181k29034P37999l95835K49549k15436M5862n6220L75571k45862J5526M64201
-91338C479502j064456P19539l82350o6185J47747k27329K15574l2723J41270r5891M53492
-91327C288190n26222N2222K36229m19864K69866L57o1521O4578N9464l32037O6735N09654
-91315C207651l15547l83524k51216N53591m5150o14842O50295J56539n1486K15510j40432
-91304B981389m16865L69872K80576k57120M1800j58133O4561Q7749l43585J98044K73923
-91293C122211o66325K06422M97997p3373k27488k04070k0665K9736K381j21657k6679L84628
-91281B903118J4773l46412M21652k37416j2497r1541J51483K51228m22079n6537J65798n9617
-91269B681953L7141N33689p07736O17526k31191n00132L56080q6357L51328n60589L08867
-91258B800579N7154N29127n02256r1781N43041l15146K16669m59956L71250l42802K2322
-91247B828201K21880p86545M47920K80943l51841M86239k06570p0136L17210J29758k7339
-91236C269720n77422J97060K33568N7860l82143J11156N5757L06157l73053j29428J99324
-91225B968556o37883R68010l87133l78362K64270n5778j6841K76847j0719K66975m14218
-91214B843724o88907R74004r97633L38817L23067q2851K60017m68869N91294l58805m3488
-91203B690370J81746l49469L33269L80354l95056M58107j63992k93669J56079k7063M31338
-91192C402014m77288p1594j25069M30526j5331m82555L61093k23752K87834n35713k13783
-91181B336382P44559m24100L8305l0905K98000N24363l02631o1289r651j80136k72673L06912
-91169B967136m4737L99908q9207m27174J16863m01356M75673l68054J53311L54000J3807
-91158C150170J62235q90665L07002K12459j85371L7635k92017L72620Q6513m28654l10998
-91147B220929O52932L20223m30773M56931p03027K21322L64240m20110K04099k34140k4863
-91136B627763l33069J016784j57902l46248K44433n34122K07672k88122L99424l3804J65770
-91125B968579K06053l81504j25582j23229N48259K70959j91144j35236j67235J45262J64859
-91114C180041p06218L01397K31998l87984K37334K34978n711o55282L93148K83090q3784
-91103C023007m4659m28948K15915j3073L7123k39790J56108J48394o406J84328m30499K67285
-91091B868785k33525j69739J34719K14970J77905k47558J2989j36012k0496k57853P04306
-91080C048491M71098m49728j70171J42305l6073L51107k4939p54126M98278m15740j00312
-91069B560190O28809k0818k50949J69219p9249m39327K37238K20435j93461j70938L63828
-91058C024977q44004P26495L15290o85433M25318j20564Q6248J46003J04670m33221M48894
-91047C194673j25329R6664r8640j07812k90742j18230J026215o57058O4169m48598O38114
-91036C173426o8020p58594M38691L4513N17413m89637j19769k12604L5773N2372L69750m218
-91024B969096j64061K73068n92254P3269N57908J83413n30170K64315K398n40721L31662
-91013B827923K73349n54238J31353O0332l33251L77677K7816K74045m60691Q2929J01356
-91002B808600j36425K87884J27034K19372p49021M59542j52118k44994N58641m49275K01811
-90991B931051o28247N37490O12548q03080L39280J35259k1084K3021L63183n58267J92927
-90980C124081M3645r02729O91017l3737K18375m7601K0069k45795m23589M08465K4436n2552
-90968B824085j37898K28053k24490N1521O1965N26201j20142o11669O9051P1300K9559l08214
-90956B459322N89869l56834j44741N34428k50440n04228O01091J14797o57422L17800M2377
-90945B746019J51541k92302P97222k55033k95971N63682n36122P0095k05072N2758K1382
-90934B818199N26139k28521k95143j94817O4255N25255m44578K89045j49096j45456l49844
-90923B415438N52068j89866q4096N59112q35776N95497q11588M01870P68623p43566M88462
-90912C116178l01262k41854O9055J4750K95368J31690k50336L8950k62956K52579K23265
-90901C085427j38387O173l06373M22529n05514M4404O68785m36598n40318L27679O1993k89888
-90889B399912M07094m2944j9429o1767L92500J06897l18253K06385K77147n84179l47766
-90878B415597L17913L8555L60584k74432j93453K6350L11914n68905N9112K45380o46728
-90867B091887Q28314J16380N8853m9183O5215j61991j3001K09335m45261J51323m0488K91669
-90855C103052j01239k16235j13628J14056l01161k42836Q69275l8046j14699r9129m74598
-90844B384812K90043M01494R803K278l33220K5359k0144K13455M30181l25219O037n9800
-90832C025079R598J41213k74475J66152j90421m04473N54502j54097j27794J39741o98n4456
-90820B829871j80524K46733o1183N18169k19832j57198j71621o09751L33616m6361P28385
-90809C210304K86014k95026P6633l97700l85682L23351K9710m19502P10549n38556L4275
-90798B634370P41349p86318M48912J58623k50109l05926L30239K81457o41442O38116k49402
-90787B999869n04291K72445L19612n28652L75711J6778n34514J142695p68697r5488k55586
-90776B439882O8919L69657n65774O85153L2534L06668l52009q5883J73965J73344j41935
-90765C104521l85155K24060l74877J43485l7987K86530j36949k77604j083J74652N3092l0494
-90753B742191O08600m09604j00408l35153J58655j7218R9778Q10563r45102L31705l75307
-90742B568700m42412J034589l99354L17228O8112k99065m5243q6335K75846q05774K81829
-90731B468121Q29325l65907N0720j96476J73110L01485r12210n394O75880J0369j09943M662
-90719B923742j17903J14432M30815l17236P5147j05393k67994N6206k20094O68184m11836
-90708B828070n14553O01764j32502N3821N38032r6263j12522p7781k87996O3234k5196M64113
-90696C302221m24832q7003J39532n74504M89953q1041N36576n99890l81857N69453k37011
-90685B651597O67597m51439M51563k97698o08954N65820j32660M90312m12684m85153J16217
-90674B554518L81440l39090J44997M81111k77742L90434q7633q4089q06773j21580M68531
-90663B704124j05534N82084j04074l07474K2662K34432j66015j19173M08686n12954L037
-90652B639801M08473k25686L44948j37125j65739L97473k70545k64557M85396p1321l96291
-90641B744827K68197k14084M69J04801K2549P3150k33047n72157Q6127P70490j43108J53172
-90629C061386M8448j55272R7433l12517m43823M10634J79749j84714J92454N1410J50373
-90618C095561m35360K26857J76673J49716n33648m18372N86482l1060L06327l06259M2355
-90607B859272j43290Q209k7321r3083K22060j66382O4986k43964N01054k95144m38446L58492
-90595B606443K29157n95006J6371P88870k0661k1734l62834M37926m05069n21100Q12681
-90584B965044N42846n71749m31843N78042J18102k98679n36435N38294J39094k09245J01859
-90573B935330N1472j84249m16343R62392k37246n84671L58432j11496L19894J32089N1960
-90562C277564j29658m93700J61149j54845M13341j93292k4522P45309j071300O3796j73495
-90551B420347K68432L35190j91209L23052q56029P25948M6933j38234O0750J879J0562p05856
-90539B301765M80596o73450K29482Q07289n14323k6094L08035J56168K51078j84308k64532
-90528B871706J72649l64379l1884m42974N89391J34343m27165O71671o04919M93419K13032
-90517C274890m82905k82251j5619O07155j91012J32128n48547j35978Q28033J33856k92489
-90506C027261k27938K4204j05872J50446j4694q9598j02690L57654L21856j46212k59373
-90495B935044o43394N14433n8655j31167M01568l93762L36095R157k65867q2167J07137R1312
-90483B819734K38j37465K30158O35063p64607O101o1882l11841N48621k84795K91751k27044
-90471B744032o81097P48230M49345m33385k88028m4978L12638K02192j46496j04749l04984
-90460B452720L35221k00601l72691J047585j36091l68268R0388l92357J27600R6532L27973
-90449C008011k89772k19180M86851o34010J10296K33577m68947N95258l25457j86668P55106
-90438C065065k25443j04272L10949j09329l43230O36720o4531p35111L56731L48993M3777
-90427C180319n6083k92749j69723K41824j80052l0874k26872P98131K53342j166208N64664
-90416B915719L60996j77539n7402j16877j63629P12322o79937o49058M70025l83604O48967
-90405B879983l22995O94953K38039j238468L69576M75052m78049J9539M61821o6268j44209
-90394B888974m18291J057404j75343o96114J8801L65290L42656n69522N17622n78179j5565
-90383B737733J37576k53801K88313o47324J61821J78708O6944R35298p16515o37749M03975
-90372B654979j03152R2929r1089N22631n21961p4638N69842k07350k83632K17392O2883p02111
-90360B136723R62380l75189j50960J66397l24584L67888J0502J22429n39047K88124j20970
-90349B543693j02508Q63046k02545q85233J81149O60939J52851m36000K17671M59451n37883
-90338B914631k79007J45964M31103l79830K90198j4503l82175N11671k75921l75742N74404
-90327C160793m23058n43019R51009j95427Q1707k13650Q4489k77338M3510O90709m71744
-90316B887981j30406k39366M50426j63039K54758p62007L27027N60354n11277N82638l54310
-90305B902779J28224o84847O19262P5622j05390j29791o97785Q92258l40148q0043P02778
-90294C282919M8542r26593K32163l75161p8517N43785k7575N77816l89608M67013m33755
-90283B921029j35671O13708q46391j85621k1528N70215p2087p54158R20324r3556k99447
-90272B616817N41868R8693j55505p88157J33789M49079L27531o8987p00529j20605O46082
-90261B980076M12629q6945J50830j43932l89780j63909O70972j61447o20960K85439K72859
-90250C205832l44249K93322J25227j031314R39599m20373m94601R12703o54417K09763k04929
-90239B536563K554M35015m6419k07091k73455N06444n56176J87650R51796m02487m58504
-90228B675890J31609K46672j85288j50721j13920P3870L49196L66062o26674k49066K86197
-90217B803827q2504L95912k01102O2570j24403j1010K330j64448R7410o9385L93828k51881
-90205B851144j77872L90499j1262m96598O16696j87336k76442L92988j063299O21365L66801
-90194C026684j31580K68991q86747N62654M72348r52968N53457L9671m48930L81040j73914
-90183B710706M04450j18945l71532j32955L58993P2972o11740N69569p4675m54366M95643
-90172B848120l8248k48888N49873O73o5961k29612j97557K88590J54713J70953l63704N27182
-90160C396134j92687l35003K23998n56460N93956j81762K07694k23677m28012J498003j403508
-90149B598676k41009O54850p01052P79457l06378o6168J31393O3412k94442K15381J39164
-90138B973284r18247P73258L09276j81768j85821L50607j8685n71930L37074J1177k19673
-90127B658552k1482N50484q69603L83353J128535j055075J08411M2883l69804J65387p327
-90116B714314m17042L96160N59807j039263N09424N64523o16161L13777J0549n14091K30039
-90105B712036L62429r21657M67389N40505q02676P6376J23828l03288R7794Q63666m60003
-90094B756399k86757N9895J73695L05443l08060L72410o44780L16132M82427k7486j62998
-90083C036320n72456J53172m5004L63508k60514N51820o285m91688O92247m64486m20403
-90072B536231L69786K40341m5375K68853o68031R218P53139l20176n03822j60259L49724
-90061B829629j09681l43738L2563N24661k31636L09560j33641m21804K47448j90538Q28658
-90050C341481n91068j6515J6705k21533Q38382o89321k993L07288R005k39722J10115J89976
-90038C051800o5370L79575n84181R1536N8796k13783N28613n95127M76608M5955j030035
-90027B144387N46092k05212j52007j22842L19225M33557o55983N24132L60351j07415K08559
-90016C292844l86557k06614j11762k07859O49838n46651k59851N52324j25075J66869L04579
-90005C122085L92299n86552K4988k83199K49060P7987p05059P84576m92536J52083J13478
-89994B849210k31235K66516j11329J56357l09899J27511j79264q5193N77253N8507L6532
-89983C154966K2165k39798j74488j2947J90965j74106O0039J52704j74247M6939j79691J32273
-89971B804774J91144N6479l59390k00610N27830k22753l02974N56258K1417l65527K31739
-89960B938387l20752K5382M72011k30295M32124P6794n90255J00575P2685J0748r01593K18325
-89948B304136J226299q01227J81523L55256m62344J59700n5573q6281k60196k27952K05429
-89937B538770M48193K20921K52373k13129q42604j0900O06927J6935j62112j97416k78746
-89926B379212N17838K48237j7439j6077j73874L88482l78537k9836J96178q38442L71810
-89915B647552O26379k65551m27474L43001K43308m57773J91652M1360K73042Q3124k44587
-89904C054033j86049j10436N09516r3321m60940K24876L09784n81096k10208K99944K71624
-89893C027727r9910j01537K25129p78664M58809M20251m84840J75814o4359M57699k19444
-89882C016675o00274J62141J18447j00721J65258j02166k580P7688k42200P78269j51490
-89871C119047k17743j40086j02255L59861J5708M17357q02787k59413K2937K60423J74650
-89860B847699q4271M7867m06656J085080l28244m20361L28038J85774n6636n69821N07203
-89849C135672k41205r0117k08571M38395O38008j143223O68171M11660j028447J36817o2254
-89838B654906R1601J18679p5389o3679o0605Q1678j67635K79454j14290R2907Q6212j83k0623
-89825B903033k15255L34009n99190k70740L57050L95448M06200l44254j69296R6485K52236
-89814C145726l63574m19755N62787l49961P5918L13159K82458l5714r90482P98837k322k40169
-89802B776908m72633M21825K61859j209878J088162m66482N06756K21172m15552M41579o67761
-89791B485955L31659n06512P32096P6601k95038L30368j26399P10001j010583J64151J23157
-89780C015456o16761R42006l67776l26750L08531l75439n7817M66845P7025J35514J22210
-89769C323044l66697O8344j08416n04054p353M40281J188J71466m65219J10372O38071j382321
-89757A918706L23904P04919k25651L8331J13927J09661k70881J44826k09926Q11310k81354
-89746C177772q87494N34809K2225L09404j10253m93729J56801M52033J80001o29217j90961
-89735B521391M16870j19565L10645l71794r2454K23821n13983P15067j84515k37892O52340
-89724C319931J22674l29621o2075j91391m3325P59364q75867o9865K90493p8985L21697p54348
-89712B408682N95137k63059m61634N67128K06495L68490n86100j16913K24431M18515n08635
-89701B852537j77050P18046m82035k6601j10667O44420m10565n57518J034918k82826m30053
-89690B772606p1165K22924k04345J2391O06609k79571k13252J28787k64037J84875L63212
-89679C259034r3571j28801l55944K24364j71157l14573O05556L32301o46520q2302J33918
-89668B762305q11261J274298j33697p28089R18512q87898M13970J71384n60429J34944J93553
-89657B747592K50380o19633k57364O24742L88714q21506Q54643k01306p84497J247746m56212
-89646B973299l52059r927M35457L88290o91143m8060J160160k61686p45621L87778n9969
-89635C176519m5824o02622O12995n33320l35325P27603p08966m6875O09481N30385r36281
-89624B447770L73685j45598k9240O77451m57037K60187o08896M26264p5502j42304L24661
-89613C051441o28728l10q8532K03613K18760J72436j74919k72542Q3755J33802J85267J71570
-89601C055613M8673l35949K42590J56269n54773J32213P6684o68444J88345K16412l19068
-89590B238565N87943J54637q16689K51208Q61982k13773j40986J10190j17650K65090m20679
-89579B759838k34252N77802K44243j39566l03026O2274j8189l64317J95845K09272p30217
-89568B259707R9783L04486M0163L92866l34147L77602k05334p02871J11224L31555M68278
-89557C143312n41285J02859K49528m03876l4026J59816M87171k35404K87528R7348r56156
-89546B356815L46075k238l35482N86249q3260l15410J42922J81764K28862j19289q3999Q0444
-89534B983453l53274j40538N61607K47959r46357M32259P40973r22430N90014L19226p50665
-89523B762227L8954L42960K09407j54094K71103o83623l93533L38108j53323O68351l39417
-89512B907120r3243L52379n57990K52064J41189l7306M83690k57130p01790J3157K8680J00002
-89500B630822J31734N74452j20099m15723Q47675o19298m77759N83386m04218k67188l3658
-89489B430126J01715N86146p00544N93418Q74940r67064O7286m52785P05596l58934p47102
-89478B132798J074626m24994K19537J42303n19243J12164M76694n52769L14115K50776r44233
-89467B281774N49972Q1578K38620k4105n50106r3276L00901L53872m80856L33373L92253
-89456C384000m44210k51058m1426J8782L14797j81620m28250K75758M63413L71507q05415
-89445B676278k00690O96987m28529O45674J12939q36132J62702n16210L57953N40705o23997
-89434B587680L27199J03406l83249L07688P2593r81550K87595P70246o10551P71683j82517
-89423C070223o02255R2463j57355P04910p3995j32046q312K40102k36721l19282P0819j23771
-89411B524780j58230M90983L47536j85091N46782o55114j02661o62657P36705O06449p43555
-89400B745927P23941j086672J77700J18158l87670J68248P27647m60809o40363Q77933m65773
-89389B498267K88212L34038M68366r62478j80400P90214r81705K41573N85971j21562o0411
-89378B900085j71983k70934O98332K5620l58253L591m9034j41046N84114L8993o61125O12238
-89366C210598m31146J863O4415J22966K46593m04784P68977k58030j66056k37535o06054
-89355B311807L93200k27310J90283l00786N44382K6500q24367R06032l04443M16232j40788
-89344B990742n25914L68056O0774m5180N69202l73586p53146J330457j075321k3000K24101
-89333B747185J98774L56997r10294P30699L5579k3563m7336K07080m39645k5882K39598N35088
-89321C604280n52418k44168O66141o48182M47098n54358O73496p85282k98086K81439j57564
-89310B432396R92210r15599O68784j88229k92905L26832L3314l34189n78569O43060M79208
-89299C266313p81687R8520R05509r02070N81613J98506n40500K34210r8710k75928j41075
-89288B544701L56020J01888K05964m64941n03547J1771K95965K83049P3316J82449j72416
-89277B914219N5496J95867k07145Q4823m0263j3514l04090J02857L33432k80371L82997l46293
-89265B878015N6457p2773o9386K44804K6257J15521m97515N95806j9155m67748q6823J08316
-89253B811776K73334M1324j11061l5560J63111k64635K423L15840m83136j23440P25956q87790
-89241B428142m7263M11533J60790j79245l87546K95704j79771M33471o57720Q28805L4337
-89230C141237o07285Q84990p20906L66023K10722m66356l88625L6665K60931L16819j32173
-89219B902042n72724M46152j8738j81665J4185L67141j87353l97217K47625r2751Q9844M27990
-89207C044531L4350n32651M53513j44098p6943N22547q08442M44683j02956j99579M06532
-89196C041487m80333N84824j82840k56437Q4397k78687J008473j81111q94438M95976m35333
-89185B505978O4037O28821k89503N727M9486n40132N0164J116618o97284R1990L61043l02337
-89173C044608K70043l72946M16610o57158K03060K28556m90821J78668j0490L08268p21162
-89162B397236J48218L0551l23070N68233J30236l94765k86412R46736K8858p30564K45108
-89151B760365Q7505q246l16647K98582O74729j26034m93763l95014M28121J4547J4974k54769
-89139B684350p8246N62958l6444k48184j01961N65983m40221L8956M34686m46780K0201k45265
-89127B710033j32854O9510K27628j47356K31853R5194o34035R04419k94696m90612M39836
-89116B978920j84427N02730r19440P42269M0122j212366Q22269j98049Q01670j40107k70895
-89105B962696l84868p7848K53615l65463P41414l88405L48871j51416K75728j1219k42214
-89094B960891J23210m47186P77172l32249l71725m38025J08996k34331Q2012N25263k13323
-89083B540705R8150n26131O22737L38274m02868r1259K50060j48502j8061J78796K68975
-89072C110876N1696m02299L12358l97771N35479m95903n33919N94404L61824K43881p18727
-89061B661899m456M6367M99198n51368j61723K36296j6003m616l17370O32721k57231J55084
-89049B918798m02023L67173J74461m25458J49241J28528K66637m66797O01588l35556k65912
-89038B710680j58053N99592p493k20647O13596q42792N80286n24743k07956J43280j05131
-89027B580619N29594n45873L4902M18473l55132J92251O6369l02298O79632m84044P0297
-89016B884790m11746J36160K15876k59660M19588k73642L84120r13348Q38272l9864o50381
-89005B330165P95050p22580j56335L38137K59253J753k70829m55220O85813J59507j33946
-88994B830768K42292Q8718m42650l53541R3432K0733N80007n53819J29780N46964j41242
-88983C041442n10886O90960M1362k57146L99240j019841K35485n6302N20814J72758q11117
-88972B446769K63457Q9920l5557P7123m61933P63579M80624n26688L04016j073484P41450
-88961C069276k02465l72520N94873m59519L14043m53077O76549k75959l75892m2169o8474
-88950B404666N92131J51232J01301m68411j90989K76377K13196j91767N35193m31471j27314
-88939B864144M81478p32637O15975L78186j033503L54689Q45161j000874n25680L89103M3856
-88928B679898M39426J85152p89624J02854M10924k10252l9646N32756K32535q51938M40587
-88917C132672m78971j84667J102592n80177j02552J13033K18446l86825o0743O95673q25725
-88906B642756N06649O3686o15014N63833m37119j32928J70741L92381j89187k30586j12629
-88895B622583o55596P38165K32580l58910M2069P4254K95841L74788m98938l58126M66097
-88884B974807k12934L49296M19450k25756R3192l18613k98180L76313K72427L99992l17085
-88873C512909m70152M6609l92751j80867Q79258K11280j029387P1932k57391L77195K32510
-88862C001145l34433P00753j66681k11454r7309J08188j63306P5209R5777J13245J72855
-88851C293989n27564k98878K66787O48861q67563O7272M71184l36949L16283m48186j27J29933
-88839B715042L4204Q0856K740J87870m69234j85126L59907K51059j40543j46272M85996N57387
-88827C733886k63999m64583K75122n30723k57001M25268k85244J11952l93374M33979O74560
-88816C459843o89088j2811m12807L78778M40246j183884O60668L71112j09917J76209j092031
-88805A986318N46394O21863j75075m08090J0727N32020l68601K14821j95500j49908N20028
-88794C134997j65896k42301j38046k58721Q86451p3089r30598P26084l7592k23981N930Q9344
-88782B772582r0319j6213N43999m43240j9997M07123l38579k17191M763j39582M92449l81200
-88770B574595k2227M46546n55119J49871J5565O94660l78769m53876O58010n20516J88432
-88759B797172O062M04L67278m57878l14690L47570K57183K88090K05493o60075k04989K89101
-88747B920721j82176l0367J98896k86306j50065L9893J04576L38877M57804l75856p75452
-88736B260545N06246j39144m3634K55162k19600L54071M58204j01601o20769L84379n0974
-88725C042885l35341j27956j01787L64548l49011K76342J41011o8144M65233p68751k20571
-88714B318458Q34688j88357p0472j16669l10769j02864M57335O92675r36779K04842L18440
-88703C100528n87325P89999k05372k72638M11014m93654k16293N66317J78206n94599L33149
-88692C009332j29078n53023M43588M53348N09683j213409L5003J98610n13722N75077o05960
-88681B209449J097871L35035j042134m97416L01914Q00646J397j75593l25168J8954m01691
-88670B323264J60382P3456M99003l88219J29165O37149j050290N63898k00731J42938k6595
-88659B863420j90143J77333M70479L99901j227176N69045m91564k52509M19553j95237M29635
-88648B972737N2776M53871n70003k77355l42547L57294R44124r59635L45449J9491l46604
-88637B649598J177135r15889r32525Q16009K22303n12930l36796N46877l09206K66477O66585
-88626C337638q60558O56285L00631l00970q6973o40641O70381P5795l0594k72332j0025O7914
-88614B906551q35652J150474j2352p09050N6299m3818M31057m0122L36102J09016l72493
-88603B976012k98530K51156l62718J39458N10544p63722Q07117l95028k98782M35810r82980
-88592B018337R53385n00468j11167R77858m40222K94050r25636O60888M08483j177136J60952
-88581B319324n7730N97589l08155k29746Q48195k47855l54519K92780n98036Q1665O13659
-88570B957171j087096M08646K49936k5816M31413p14390M23431L79125j92752N45551k28222
-88559C146997p30921M35460l92124p7094O3948k85136R89135R8738m23283n14447M32612
-88548B743885L13175m52586K57587Q8000k36841L28765j17912m93344N02635n09589P27066
-88537C150841L922p42165R82419J1281k4925m53521l41949R2778L55874k31631r1378L70092
-88525C081638L36795n96209m63208Q42159p60506M75927k15779Q7864P14834j125371J48683
-88514B526827M43395J90977k97666J93239k76898k59728L56991k12627L3818M21683J89096
-88503C309107o3814m5102k44060M82163p25983j40622N64217o86650O33924r5467n97015
-88492B390698O68587M634L6800J28626j76957J8861L9416k20739j86920P60087m16033j88536
-88480B858524o3750p03863O48362L67010M5909j03870j79670J48374K35633n12386r8610
-88469B641663o8883K46252K17161p28597l0750M38419K04697r11640J053556L74000n70549
-88458B865329N03747n41288k54847K29352J98107k03499j03442k75911M47170q380O31483
-88447C487821j80136p26415P28014j57263K69838n04040q0295n1101j27164L1595N17226
-88436C208080L48333o22972J669K74992m7841j104572J02673j44628J091271M47886r84352
-88425B570539O9414j13776N36289l70465q895m4232j232J71264j2900k44933m03989j0944
-88413B136140P52840M78381o76235J95909n09992J74652L89036Q2420K51359k05930Q02n76230
-88401B493152J37661L71588m81190j22950O28443o417R4094J92156o76430k83434N12729
-88390B859402k37707j7166M63990J81188L360j32527q3563p31049J109834l51815j079565
-88379A984382J064805r0063m14857L6171L83625K02015N2918l52263j7838l07274K69241
-88368B810862K71311m31739L29429m9757L76575p13872l3127P03984p98666J68979M24879
-88357C058858o10949j5568N99518l8647K7222o1040k68416J91247L6115j1745l28265N7814
-88345B636144K62446n25733L40597k79659O24944j73118o52183J011024o13220N6691J19981
-88334B807914J52237q98714O82057O93304j171754Q58671l43706Q6623K10818l2263m26014
-88323B619173m13995N44129J15571N0163N70358m33578n27148M16500o03080O84854j20383
-88312B902564l94946l10329L96351L04183j14641P07036o92899N41237n62001n2240L72426
-88301C096741j84368o5265j48968M75735N6021N45011o29833o07835N25065N05459r23487
-88290B644276j69946j6777J4092P37657O041J78400k97617l57331o00773O15654P2412j43627
-88278B682461m6470k88791Q7491N6737M13445j34577K93463k44947L05579l02922M6514K38295
-88266C106278j78936M93289n78244O6360K34384J52002l08028k24090j49593L87193L62574
-88255C363189k20066l30389l62843M10017l27712L66040L50391k12279J28519L9337j046905
-88244B157299j67779J091867P1537j16778n31489O02250J70885l25877q2731l59810J62959
-88233B672333l79356P23109L70809n99427N63927q02527m02875J060434n83658K00489k34992
-88222B588266m39008P59930k90917j89099L86159L71228o34887J58616j06560j11794O38338
-88211C130272q5938M53934o10108j34596l32217M2725M40018l46190N21012o61644M21998
-88200B839266L09508n61628N25511k3519l14151K02423m44238j24492Q98593m20486K71594
-88189C158381J00362j55863j72076m23185j71035J34248P61183r13796P80867K32216m24810
-88178B906492M18631n60157M3974m41852M50849k28641J44099Q20991o51820j07904K26047
-88167C020709k74925l30986O2758j44195K97434J4749O4086L27379k10474L20296k74745
-88156B872086l37166L85882M47930j32431k84346M55354n51906j52200K48829k95002j1038
-88145B645992P029M27810l83634k99523j20512J63270O73241j19528o33122N37565M97222
-88134C395810k38587K54550r10412O57153l16077n90250J114193m0316J85875r40185Q1430
-88123B653184N64358l87628j18246M7835L02524k58168m94201Q38769l15337l97689J233167
-88112C668568j163443k71672M16404O24311K97498q50830k1177K43972M11626j310784K59923
-88101B304396Q89855o5931p3943m38896J025091l96690p37639L24621j9796R20046k32959
-88090C498155p79570J17620M91771N7020q20939L22341J53577J31204o63882K2677J55930
-88079B685904n04716P17259m45114O3097J39530Q72041j41428m19776N77877m20033k57970
-88068B866671o2556N05583l44430J2195l00069O87530j87280n44042P03469q44498M10634
-88057B903207k28292K02443J57178m32974O99723k65290l82148K41996j91182k94596M7122
-88046B457187J72905M49670k49268L94953k24752o49134N82513J43471j13956k67276M58502
-88035C154815j00153j95665N05262p71864M06140K96573o97796L61581M6227M37089K22583
-88024C664792l79935o15304l5868N05556J36623N9422m36958l79068J96292N35243m70988
-88013B779807J38247J59783n63594l45019M98573j88172k72764J257583p73252P63316R566
-88002C464074m52232P2591j288219R29026J87538K56470k70988l92386O45726m72557m26384
-87991B252659Q13735q6991m41174K42387l68142Q06372J77152j69499l72555K21066K17801
-87980C292811m62394L85011r51291K76385N66979n98308K65490M56564l86205r4690L14080
-87969C064432k67759k8691O7193O9201k4741N581j65869o162P7542M65308l62058m82507
-87957B411470Q40046K829p726j56713L55956l15964o10220N05825k87438k592K35763j73864
-87945B797372l23290N85531m42832k51343K74830n69005R19936j56618L481K27924r11930
-87934B154056N98984M18502p58029J4073M83157K61324n44082m51054O25820P4466P4309
-87923B951526m7361k19204K3500P6725j86833J25889k10438j74026M21934J48077N38751
-87912C448540q79127L67873r076j25930Q0234n37370J185334j246112K53149N51196j4669
-87901C074042P54802j298559K36263M37364n50304O14450m94362m92967P65824l92798P09051
-87890C362806m3865o18513M12026J29607p61106J86295N57207p65478R72795m49035o5553
-87879B917186J67095J55225j29779o10484P84270q57990P29942K55839n25199o752j75880
-87868B703473R228L10325K65915l27546r6364k70750R45019j72243j95146n22155K1874P19369
-87856C390999p88925N18192m47239j2171L89525k26950J60324l22747Q6952M21968J42676
-87845C312604p31939M89674k56223n34646J114251n83971k09740K82105M67487l14669n4019
-87834B980914N25609j520425P44422R96290p86735k39929Q22984m51307n09133N49716p37810
-87823B374596L85797M76644l04791m05937P11848K8297l50130L12433K00986p5843r32122
-87812B421778M99884j22605M46184l20678o59912R67689m20461j53682L71297m87245k63898
-87801B278351M49039j37617O0663l18488Q34357L2933o58273N79275p35508L11909J29634
-87790B826275k26431j39744J43719M44907J80263o0579n97727O37128m48351l27778O67243
-87779C098925m77876R2830M60524l49577k61052L75439p13700J37169Q10129q45196N89080
-87768B916695N75801p66103l41189Q07417l87200l92323J154131o83500Q4817m59925M626
-87757B513247R58132j74428l54321r66524R69919N03582m58161J52486k87639n2629P59702
-87746C563366m20147l46380J46347p51412M49788R2776M8577Q0890j64465J15912M77810
-87735C293062J02064m91762k64767j6080P79586J58510n45421m85517Q59122L8159n56935
-87724B870021j3537l85228J79838K73056R2336r40137O03914M53206n30963N12088K2170
-87713C136764k26324j08595L49366j03697j84449m17753R2538N76681l6670P7425n53174
-87702B602112N5929K62254m44785n5057O02811K69415m88894K30176l4869m59679O5377L05514
-87690B910304k6504m63320l7454O0392K96929k54036k386N13705P7926J80450n16650l4230
-87678B705126K63060Q4675q6581K1998L1890n03856L59140k81887n56205R96634O41240q70799
-87666B804435K51344J92n90866O48006l48399j16373J36132l6673o09034M31816N53839m62320
-87654B662099N89110q22038N92188M08613m91166k77957J49997J188205j157051j64369R7459
-87643B775090K24553J14131q71742J76523N33651K66558m68121K42551J44074k08313j66787
-87632B762168N70929k51170m66587O11793k29875l05759m80006J92714O39620J9478j47821
-87621B915484j5886l44069J1955O770M71335j57623j70709N29581j040523N05726L21946
-87610C033987J32841k72412m44654N34670o49084Q7946L55278K0413j59474k37519k34639
-87599B167353L47256L45147J21893j13248L7614j09531l9118M50988q0659J49527q95683
-87588B381539N22560M91329j24895J9909r34206L80308n020j7329k60995j33550Q81511k2833
-87576C178328l53303k81355J26389L78607n52660K45578L5074r8326M53798L23150j22220
-87565C333060o86672L56552k47426M27432o0487J41621J8388p02461L76887k45835k86775
-87554B424284j36191N29654o63672O38373L36457k69622l21618k7706R75283q97942L97083
-87543B984383p35987J93917N4582q9310Q88997p46989M2410K29094N77569m2500n84517m38058
-87531B333591N04173k1026J16815r4468o410M09016m07150L81010l65127N21231r8657l64510
-87519B908488j87086l86772M60118l16625O66712k3441j80660M50810q66579N42611K05516
-87508C273092l14388N62410n54213J75291J0563J2144l3410M75647n23067j021035J051848
-87497C114882o35086M92593L8355k66190L43976m22239L90852n70578L26534l9095m12337
-87486B361667N35655N4425n65723P6084P18969p45169k39794O07701L91939l91115r17178
-87475A887461R38040L06092k51809J24237Q9438m627n45881J191901k15009j019044K23041
-87464B723840M43475J48759l64993o8256l73140N73691L4855j98743l86304l4954P41598
-87453C239828m84113M50541j76265r97299Q08241M3662n74291O8442O3624J8733k69095J288248
-87441C480256J89215p61078m6256j33694M53590P694l00330j92613K37886k49143O89086
-87430C374613l60136o40666Q7772j00187N35499n38621M94066j77484M70209j9487o53958
-87419B471620N56381m60723M86359N49720k64990n87780P76186m39392o87485Q89110j22569
-87408C166437k22577n34962P50901R2134l62992K36578p31126N71773l28708k29672R17278
-87397C325064o10321o3267L50513j23184j82094m7137L73519J00888m62400M7028M90289
-87386C198898J95314k86588p17954Q86862K90137p95289O12544l60100n22717L43093k32042
-87375B612158j00157K64216N12229o98748j41638Q55287n46805J79692k880l970r7984o5569
-87363B765831L04517m47820r2249j55661N78630K9561n41198P4480J28862l47041M85795
-87352B783707J65418o96956O50540k44620j50451O89897L11498q24637k86974M93641m83138
-87341B407925P7335O74265o8994j71198J14343m44185L88310k768m20384R9069P0468J22857
-87329B847043l3899l54666L54645N46670p89452l66330O85442M80718r54563O06362k9436
-87318B992534k75928L28543j129638J092925k6895m98379N56133J10705k93058l78377L3745
-87307B512310L22650N63062l45941l23784k0810m8781j37569N27769K39586o47130k57453
-87296B383909N07926l45418L43197O75438o90508M9202n2471M68510j77855m5628p7388K98271
-87284C337185j16567q03108J062567r24628K68962P92956n62542K95892j63400q6771J70501
-87273C271047n79679p36724J073512J01613q19026L91529N06745o47247p20299Q34027k13350
-87262B462148j36059M05547k99416L27480J09662K82916k30669K46805P7207q51138L56799
-87251B751282J31786L84272m06553j57757N73516j57909n66504J56059M88423m88077j42682
-87240B565856p77327N75756K57201j00286K86729J12927J520j011082O05439j14288Q85869
-87229C288314L10680r06843L66057j12377n4014l1699j9361k17269L36601j72689N4470l81168
-87217B460702J008199N23874j465449O25114m31976K41271J80520l42396K66375K4114k01510
-87206B888838l94482Q33643j77893j60103n85004o7579P70360o65058L96827j34299o22788
-87195B082462Q07017l90356p22532J095415O98405k63911n38466j07550M7515j88626L67870
-87184B887243K8253j65155l98947P76482J40376q42193P03543n55148J11131L37943k33896
-87173B789632J47605r1133K74676p84947K4891J90194L8127J3418L67997N07168j65946J41187
-87161C452869j030250K15353l67037J13873O98537m56897N30568r07506K25358O59636p7678
-87150C056826q8376K07472O85641r03028l59268M06429L961j88900m15687R799M56170j15535
-87138B755504P965J14432j89023M62143K44412n31443L01737j88884m50120K75217m58746
-87127B343194P14744Q0978j28180Q6953l34155R81k5993K7031o63418O84012J01900L54139
-87115C242186l04850p87033J050910Q3705n44926n0767R9795m86998M90175m75356O22446
-87104B939287J12542n82691P71311m96686R39853p82814l17244k78895j72773J409364o80397
-87093B860857J18278J0766l06144k32170P40841K56420j258956P83553M24174n70452J73579
-87082C000746J1879J71891j79858l36900M58433J22610K44056J08755q28297j97743N50763
-87071C126335r1646j12376K4024K20162J4809q22580O42695O51508l65236k52106k15999
-87060B819590J02297m49600L21049K98151K5436J63019k58270O59313o65314n53359J01599
-87049B563911j96262M69786m57557m61022M08320N17468k0201M00404J36243l97449k54091
-87038B709550j64602n1289N27253N33745p43447j51931N7803K2555p7359L36592o5325k03456
-87026B730089M16656M7528M237n75131J24568l49981J65538M74926o8661J6077k56175J26966
-87014B856637N66490m27233q60633L42455l76183Q91104L75929j23934l72503N535K54688
-87003C132352m93023J138287p34485l08402n62762O61490O69164j540881M86839N93330q1638
-86992B960271o78031J44785L96478J59108j68841J94269l07800m55751O04926J48859k02520
-86981B795753J6689N56557q90949K30173P72127r14101l50826K90019R2035K37442N4315
-86970B889234J3588K83184j86936l09930q67654K9112O29698R8037J02670L68174R2169j78505
-86958B962841n80211K70439N82279n17496L02462j73327K26793l1675j43898j54021L67384
-86947C111570K05383p97962Q61627o49839p4567K86584o85981P43042L9175n72929Q11991
-86936C278094l79733o89558L39392J6207N73605n89672J91725j58529M16772P77432p96916
-86925B978819k63250l28997O95866p0180j18047O7290m95996M48529O22413n90893k08449
-86914B737105K0078n8352J41376l85529O57632j57428L27837m53471o1118J123782m78611
-86903C413301m58425m17368O55784n3458J31387l75262n44501R08902L43378l95673p26016
-86892B482049L89368Q9438l39883K51583N94778o26890j84321O06677r6231m08804l37906
-86881B419858Q31324p90912K37938P45163q83732N83407M0074o17872K61088J26158k48096
-86870B704398n6146j96248O02619J37180n16771K59112K36774j88399l47454J47613o4662
-86859B718016L5328k85175K33710R02351l29571n94807L01347J38052m15517m67459J00199
-86848B336474J186139n90376k79109O20127n12667j10594K10809K71987k83996M09876j42894
-86837C115776K7283N71359j294161m28856J000887N05170m14725r158K92519n91272P1256
-86826B846078M07873j23655K7613o88330l42143K74263K64185K5468O303M06519n30975J03508
-86814B676707J75876m26116J65842N30487J18834n13854J26927j55731Q4551M33111o93538
-86803B523096M04881L48484p45994N76879l57077j1945q7321k44196R81292n86772J61112
-86792B962439l36324M37496K47010j020241J147586o35244m48550Q93261m16537J19708O8607
-86781C019211p64683O30414k39771l15806P08181o30277L47007m2791J37745l30053j08628
-86770B410549P41596p05148N76676m59223k55343O55724J09456k88194r05643O43009J78198
-86759B701657J86915j18881n13810N75058m5815O8373M17358n58952q9999O48123o19344
-86748B650683J49789k52129n4028O44410j027180N97971J90589j18937n9776o53377J014904
-86737C082919j67796q59471N57237P45151n31977J44011M10879l10357q67003j97477J295168
-86726C301284j024780L35448P67050n70805m6982j86292R06914j89798l54101k40224j42942
-86715B554772p6151J86091L48879l78987k50621o3520K80296o335K8625l02886O59812k68128
-86703B711847l10058L1170K60042P58433j019436O05339K9582l6210l96335K09855P93109
-86692C637338o06068o5751p18144Q08952K19607m76474K1739M67945R3758n42544j21679
-86681B718679J67013M77939l68686J19480j88828o1781K00445j88129n92986L0531K13089
-86670B526766L2145J84253J07613J4932o84955R06475o2364j24858M51444n9361k05275n63375
-86658B523440L99797K10364j58629j90930M0870j81969O65028n82047q3796N40160n57429
-86647B624859J46388l57494M95451J81871J54097m50927M84653N88055j018768N3902j61525
-86636B740562M2758l68086N31039M81108m99955O5857j81940R1723n29710Q7906P22324K0322
-86624C203908j25989o47854O88742M23407p63802J92417k17899K14021J82578r04368K36815
-86613B481976N92945l01277J12822n79522L04768O77555p28610N08861n3731J07786r3844
-86602C029729o85581M5438P0739J34139l09588R37827q5716m20171P66940l77569o7602r32691
-86590B105894o9653J008569m26722J55671k55538K67817J77668r8940L70372n23707L91070
-86579C102501K44637m59078o0673M54915m05165J77076J58360m13334M10231l59761o2188
-86568B787521q02949N63861N18301j278127O79034Q24515k76380N2962K95093l97780l29499
-86557B636552m01191M48042L86887n03771M08816n25518j05570J122482o32064n7062L40224
-86546C117827l36372K26829o17708O73115K01782p56316R73246j85618m19143k1341k07497
-86535B648804M31583m70547Q3162K72138p48125L19751O18647j53682o08725M45422M73534
-86524C311962j95694k61442j21501N70939Q281l86983l23935L34991j23367j14746L58513
-86513C057018k46225K46171L20438l66200j09062N8441n07142O65735J63702m74185O40492
-86502C449183j66835l81230l2005K1558M0900l46792R5555O7630j37122J50481J33456P4212
-86490B968991q9187J03001j49041N912J18926J10145l30843J9028N7109o61005M03216R5411
-86478B651663M25399l1855N6401O46646r80725l08679R12116m16946O1374L06134r92761
-86467B328767O68224r3954r9382J73549j63910L71969j84245l46933R8098N10794n13447
-86456B749530N93381j92389n69190J52960J22948j79573K68037O87412j131242J818O2325
-86445B566017M13426J35811m65763j41433K18072N01540o51086k16098J67040M91754j88554
-86434B830726j00257J14458K24802M17848r31651j58651N69077j71587L47640k22806j12093
-86423B807506l36736l08978O49014n10010O49663L1536L31155o10454n78009J056683o05851
-86412B575519N72947l09165J88034j32798j63762N55478l03481O4785l86691L95250j06449
-86401B949667l43083m4402O22799R5295p75554P17850L57067k10796k71623p66156O38011
-86390B969075K92810p8133L66503m52764l99592Q4563N44596q68299J56733j70528r3192
-86379B351772O84204l64119N09467m35988L12643k8071l25624J04792K7656j65619k16454
-86368B454659L86511k84046L49610N0553j0377J36883k86898P3605j99476o4888J045319
-86357C651455j041360l25337J027275p23515K86754J43198L73884o31611l21873L55987m6291
-86346B748566K96664j24799J15034n80003L84269P59965l61389j133451L94219N57006o06659
-86335B449422K16794k60317J78833M74206l82159j13654N67873m94375n1434Q47146m87045
-86324B945290n35414K06673O28291q6891o58257M43057J17902o83817K42323L75942K08409
-86313C203508k81986l79440J71188l09802Q08167J08781o01287L34404j003959Q59423L38430
-86302C247427q42910O77255k78824m9410l64050L27998J20416l3345N28941q9072j60379
-86291C084047K3907L40149o17308M51498l84302m01219M05599k93639K45980l54934M98591
-86280B998369J37910l95246J57187J3366l8677J15145J37107n98481K63781N59567o50658
-86269B699370K87220K28609k47892K23409j031419j54561J286389k18915m80364Q36880p05552
-86258B723174l98818N71025n86290L06714L64800J47737j40939l54609J98900M6966m1148
-86247B837512k3608k8773P28180l41500j15446O31058j008610K44064K06562R1881n98686
-86236B622634o59486J014273J60401l1745p76962N8877O75919k24170k90805j07884O10380
-86225C051432N2541k86772K51873K04711k85890m13591L42121k32345J29340P88975n8756
-86214C543639l56106p24594O90955P2948m9929o79029r38410J410344j70154j70824n3027
-86203B575813N58714J78479o63202l31504J84907J178350j464490O75938Q95294j444458
-86193B343841O26984n4964j56890j7563m70600Q40061k53441o11788J137098j79262p65424
-86182B438052P8474K53488K5850j73602P298k58053O38368j4763l06045M85217m41770K61131
-86170B993645J54893q75667l87972P78452M07847m81932J44344L06334N92867j021135p53417
-86159A858259J394043K24127q99338M8530O30605l06155K38551J31049r4691r6281l16017
-86148B812682K00221l4091k56547j40792L78437m3121K28735m94889k33620J058018o25490
-86137B849543m68005M44164J92776J48990l36065j88177K39444l97346L46503K82680n44055
-86126B570452j31806J59191N34294l78416k34728J35997J82520J54483n35486J0039L03780
-86115B770320J34134q9023l87254J49775O69800P6328l60500l82267L72195j83831m82824
-86104B286853Q62936j56212p88187M90892N45691q36218K3004K979l12964Q74362r3734l67662
-86092B531740K09885M54769q54q6587j01023L99780J45309q78961l61074N29898m78440m82081
-86080A882361K083512r21897p02069N97550k98936O09758o65625J19362k18427K05427L95178
-86069C086194j71603l79114L59343l5724k47596Q28528o03670N02995l77569M54667l04948
-86058C111503o67493M79267j012563J263631j9645p11072O89931L0805q65455R8779O99588
-86047C097276k00643L14278j29923r16974M76900L81128m44350M32061l86449M35340J33530
-86036C192174p34195j07813M28247j35150j96221R21729R426j52857n88750j79628L07946
-86025B764908M45642r74010o7780Q29038n03631K76613J69219L87293o00535M75348l09369
-86014B892736k80638P31827q60119O69654M04403k82759J09585l20828j34740K41294n49589
-86003B620826k59969k88378N7907R64145K11166j74304k09543m43795L27155k80822m02541
-85992B121847J311804o77348j522J17819J83316J00833p58006P12050j02078K18698o03189
-85981B624224r294r4811J25001j34834n0713P95858r03588M48577R4845P1272Q6593l54476
-85969B698654j24630K74392k41609j11200L04608m15008K77093j09624j83314m8148Q32210
-85958C153424n66530K29572L18470o15972N60504o46161O75883R2992k16586r5144r6910
-85947B793542j48793k88167N21714q8720L98687m03407l34119L0194M22753O0363j66812
-85936B797235Q58839j01379n37087k22010M91992p21659n7768Q96503p06537J23341j55190
-85925B666280k6779L89590l69374o20525j4135J275506j09932n21533L98242R0417K72204
-85914C429961K1299o38532j55387M25558q4836m59615k6777L96087m50858k62854M83092
-85903B677138k00421K47039L53080n77714J11018L23921L2133K45931K63349O669m90846
-85892B991297q3897k25580M20567L51216n22096m17408n6066Q43085k18737k61669k65360
-85881B555352n19034R64882N99095m53949p20888R35J154116l67469j084474N27867L51950
-85870C008383K8658n62347j20204P01956L2613k8460O2881K521k64143j92897k17158l0281
-85858B421522K96882j5516j5959K61845j58559K3209Q6807J01999M86422r61705L6688J131914
-85846C695549n32076m76533O6293K57805j10585j67471P6706j60575N80082J86827m71811
-85835B944211j91698l12697N4887M29227j98658l51501j90294P87701M19087j224696O88241
-85824B853810J53956M6750j24917r01100P30738j67771J017733r7225j025355M34097R1260
-85813C011976r53668j85024J560380l09268m73775J63742k13366m06066P11910K39359o25351
-85802B520849K51936L49782q7672p34613P01639K25948m11778J39328k70218K37417L77732
-85791C300350r52625L32611M90631l50917N88410n37026M51547m00320o67633O79389k71662
-85780B662755l16465N18954l223o5475P74412o96213k7519o7284q48219k10381J348899L19141
-85768C389382j018528O73436m33042M0651M19429l8588J16577l23205j74840M7791J91947
-85757B891010k99210n17564K14309J66232n32166O37430J90550l56413N24985m7842j91660
-85746B679661K71984O97928j08255o76167Q6193k37623J95819k201k69845P08196k65790
-85735C079900o91847L41233L84799o07212L07316O18855l05180n59502M60481K94611j070312
-85724B253142M18589M35152N81286l75704l64067j16355o19997Q01812o75209J7878M39853
-85713B796380J9429J36966k46191K77802n36783L74654O19743p29506N12856k6566o89890
-85702B508894N66885K14917k5267o19294K43409K33093j33355K44097m87309m2555R5961
-85691B799476L73318n83760O0904O00413p73244K35353L7435M860K93532j57609K49365m48939
-85679B691104K87861p8407k26304L62682r72472N37007j46061J63866Q64891p60717j33996
-85668B589454P7019K30369M8255J19568k17519m9428L24617j08652m17996N0299J24040m94170
-85656B275856N5410P91690Q2355m18264O13036p44601L05563J76496o43886N20618n72642
-85645B441631L16657l36358N06542K48757n78881P42628j122727K09280Q47065q94778J17198
-85634B497014M51105m7689l73904J64708Q4321o63570J015725K50442j097234N82833K65951
-85623C129702l78377K10402q402K95979K51747m14453O4236L21279n2409q64801J27650N64994
-85611C247547o26423m244N07800M02222n57510l10165j01248j24983O41271r61K48572o60928
-85599B660950M5321O59090q89133Q04420O9046p00034L63639r86805J68134J722224q20540
-85588C096312q11587Q69112K0213k01113o4364R69n68951N11222M43142l87198M54688o2709
-85576C299736l34143n58187O03968M59830n15892k6821R9411m15938o2874J39216Q7353Q19576
-85564C595235m10170n90285q0059L06053J38700k41995j73447J028140J00512j179782J376
-85553B494278l18861J479137k73045m98591K79671n79961P70174p22768p0903M50614j88736
-85542B821009k22945K41291K27279J50089m48452l85977R38125l59276K74153N68973r06671
-85531B897598k17351O01289k88459Q5579m9007m54965P25593L17253p13566m76923N41919
-85520B968960j71734K44883J17842o46601N86806o3503m55291j38824K34784O83896k33119
-85509C128099n41163j08738J02570K73369K31258n85636N5758R03658k58341k02868q44300
-85498B153666l8171R94287m66872n1025P63744j18134p00028J74305P5400J04873L00831
-85487C192876L15856j58943p988l99614l8944O36894q22037M36731Q5253m14357n29492K76977
-85475B573212K87138n61801L1528k17452Q94999j61811k6442l87274m7375K19469K2574P19128
-85463C345893k72968J2718m59047J97107J1661J35136L3752R8359K11334o0030m7432l77403
-85451B829080r4447p39295Q82634M64386k33884m26430J11976Q2418o80162M54134K13805
-85440B864215N50535k36122q7573K3381n5951k65026m6832K14254J91894k71364o35223J373725
-85428C619913l26854k02908m35301m03192M21239o45134P28409j62900R5502K05492J69597
-85417C063863j93584l40878O83505m63287L31981n28748k57243P79696o08793q6210M38315
-85406B818617P47626q8091m09662n53998r0330J92251k84537P32991q4508J05890l47527
-85395B738722k22576P02800j05716m20946J79248N76518j201050M0665L95409J34690L38632
-85384C156396j79530L74309p73444K65794p5875m69411P77227n41323k58512M59690M09J34018
-85372B869748J431M35419n18211l74227P83552o94610j45589R6723L32405P26380M1585o78476
-85360B876130j70579Q72587q93932K4573N32717k91502L80676q52603k5959P09353o45211
-85349B516250N29321J51975l66670k83180m50330Q93013J22109J6509l64127J77918O48292
-85338C591080l89945l36023j22603M07823l12295o3151N63223j42768j029358Q30007N13624
-85327C509614n68358O10394o03759m86463K50035L94563j48705j06419l43906J98099K96742
-85316C001837k98113K48654n07270K17354L05354j02705m1634K38742P0597K56707o65501
-85305B724022k38920J206879o33753n7393p7713j88219L50760j73098p62357M17231K87507
-85294B854946l12806M36746j40019M58152q68911L15360j19330L94325J085523j460325O04478
-85283C248139o4954n48531K63337K11637k46718k05248K34356J33866n37945m12944J002083
-85272C077078J36334r1670k87257L07328k17552n3952Q4326k32157M62142O0154r3699m30354
-85260B720721Q11306p91515m25075R2131L66526Q00050j224633N12437p5603j83372N28166
-85249C131139n2937M6789p3430m62370P6148Q09641K7031l4223k45892j99273N3231M39536
-85237C515390j45732l39237n53985J13805N70122q63191K08821M55552k2759k78862j44429
-85226B515495P96290j97156n43834P63814J3648l63890N2618o23229P9944P69674r88833
-85215B274541q6722Q97410p02635J224308l46407l75178K44419r51866J237940k25266n75038
-85204B615506L42365l96812j36337O76180n62824N2575J04124K80694K23672r27065J121817
-85193C393895n26616J10037k14697j22165R86095o59700J88976K59057k60286p46439J81178
-85182B589335L51384J67383j19815L8067m72024N7443K64093p0460j47470o44585J543411
-85171C556762n08554k22519K98320q68639K09217O43768q5354o36096P37939n01799m05129
-85160B217916R90311N13294j336107N66318O87682j469186O47650L35627o42444k1852k71454
-85149B217755L19922R65974r67577R0290j76354k93567O03986p9263K92222o35677L29390
-85138B667101r7569N13486K43464k36586M89842q35923J52338L25988n45099L67671M43892
-85127C488605p60031K38176j5656k43269L96336l47405j48681Q05569l59529q01411O50314
-85116B903018k28469K46333J31906j99317p6263L92809M37356j075423K80250J042172j24748
-85105C729624j087442j53055P24319k29458o07087J34227N40625R2058l08032Q3876q7883
-85094B831772l4917K13811l99129K78843m51003n1450L95534k0646N26300j17057m6540n01850
-85082B623668n3507L81994K01014j10140m10151M81926r206k19384K48570P1645J95699q8673
-85070C313455o17044m76N33713j05138m87000O9189j8768j70540J93802M77607L08465n79514
-85058B917751Q0110K96813l68744j02722n78709M99484R01847p11450j04606q968J33390
-85047B954196J80310j66116J08630k57064K49818j45066J55389l52907m36670N13741R6194
-85036B900455O2015l03311K80205k05477J56332Q0938l04817k60430J0115O80054m68541
-85025B627538k7113J50474K22575n16607L23353K3391p9562N87753o08552J69367k65212
-85014B607405O32051n01701J4903l85809O428R29640q01648P55989o56098J89146j80744
-85003B609562L82575L42236o30013K53517k65361K4173J2009N76258j454144Q14493K90596
-84992B955901p09453O54380j33864L72459m61324r4285J06301O08568m18880j97669j89478
-84981B492656L35525J02807n87418J07629K84253M79719m23508M60748r45625j49916M53663
-84970B610533R26122k05565j001839N87232M40534p5793j115349J309717p77274J48922K43363
-84959C090603l74405R16267n04957o2065j005864P84808j34532k21502o6669o518P5508k55034
-84947B235640P57762n44999k8840O00389P56917j166949R3503J58040n95702J265660m46192
-84936C085229l78756J32507q8377k31368K52295L28561m59800M51786k10390r84044N18427
-84925B416070N45564r9795k02614K78854j94802n69895M65844P18201J90123p82592j00815
-84914B664143N01652M01123l21356m34601l12697J38132K27419l58098K57032k44728K0206
-84903B538227k86387O19927M08148l76003K41127n05934J24819j45136j49684k02209R3601
-84892B360496P40877n44135j01007Q78243m35336l33267J93655N2497M10034K2014r8971
-84881C145100n7016j75273j89681J16579n3228r2933r9270M57632l80978n4446N75007m26137
-84869B765356k8287o70538R53104J74700k72131j7938m05475K27010n77370J161940r29986
-84858B380385l44650J120507q86695N00504N35721m7718o1135o266m08497k85947N59218
-84847C055427j40757l7927J00024l29008r8825j24459M37333n54478n3393R56095m20194
-84836B789838n8792K23079j93397q1083L23513l02514L30508k4320n68175P24619j88929
-84825B974347n03176Q6684L09892L95963j32654p47521M67435O3679j94453O18268l13245
-84814C025219J88525K04374n75855k01751M60984p2836J21778k36433O1355j68185o12338
-84803B194837N39214J25283J04269n55753J91985j81337K2285O03187Q5438J34966j64520
-84792C099854M2158o75537R21048m67373m42516N08490l33818J45404K69602O14499j098335
-84781B583476L63119o3015k16507L60272o08121K65961R1799K26285n9125L59376n36711
-84770B766809p4956K54347j87488J96728n42962J40781O38043J43898p10787r9234M00974
-84759B926153N06872m67418n56952N54458J45471r8546m85873L35734K68742l1584N104l90712
-84747B711449P02627p15183o90215J349190j254054O00641J172348j329209L90918l39244
-84737B599268M28722m81098K41899O10198r29843M82365q35413R31454K3139k50197L76115
-84726C196609l81120Q71254j694820P77179J155821r76883M276j54301N43077n35537K29642
-84715C035197J92489n15697r5132l42720L71719M28198k22759m52030N53591J07072l31279
-84704B728649m09614K65851J2427K03347O22698o98046O14604j39796m04314Q8543M02381
-84693C286730J93788o35742k06505M80190J84282j050128O97001k15376q2016M61631k65378
-84682B848477j24549l06588M56941K86167k23148o69042M15065l35880Q72327j8956q61689
-84671B339125N45090m09934O06110n62450n3243J88654M451M54026n31968l78856J214755
-84660C415760M5091j146289P05720l53082M00098J14295n77204N9828K3531j18209n6532
-84649B513007R13920l73367m09136P91516l28295j272930L01715J97464M47446L83837j36172
-84638C029005L63120q52919m34929L88336L17945K42716K58406j55788k9424o39994j59514
-84627B326960K63355K58180Q12566r62281k90292M35000Q2713n79805j65497O87976l77092
-84616B491783J44832N23657m82803j06507K46647k27373n826k84417J15799j2957J41400
-84605B544235j75925L42826K44847k93295R43263n30845l20830k98068L41143P3337m07886
-84594B462802R93332J56609q19627n8092R32307o97438K80634m26715R5495J116856j381194
-84583B654969K50129K16057m88367Q66545l42176m48202O29481m54662M78023p02532m8902
-84572B610363J089203p20773O197m33379L92302m46125J6945Q83032j59367j06062o51855
-84561B480481l0297K80871M63559N448j88771l90368q89820O05893Q97086l48740M77945
-84550C363287n49186m14092K38895M97825R5875j305175J042048n89677K38167L82714n79743
-84539B420938P16702M3411M17012q74395n9252o5957N93066K8794q54650N87313K13877K7839
-84527C194698m96251l41926J5726K88770O16497J23230p37030j91335K45417P40699r13236
-84516B545259k94882J154056j91451l95615m79088Q55370n93589j39256O24351j96417n3688
-84505B835050J69923K53803m18441K4194J30574n6148p25506M71077N679m66252L59317O69935
-84493C253205o02464p4703N09977j340O08129j759833O47258N0680M7983P41974r08784P32405
-84481C244487n7731j2735k53965j10002m24520K85642K4652k04358Q58443j95396k25010
-84470B929507O1168o4849K5487J24402L51837N9143j316886L95959K55342K33325O8149r49106
-84458B173478N92449r777N31215j94424l99606O24634m38583l42640M21975j60094K18984
-84447C017611L20895k47583j22119l43712M51027J02808k86757j79735K01147O36350m14355
-84436C135577o78656M30832J61158K50576q3856p78016N89765M77764l89579l36696J11391
-84425B890260l77411N73091K88510n48291M92584m65048q5454M95371o05765j32946M71061
-84414B995962J53661o3962m79469M41023l3157n27918K4915Q59760j9096p41896N09780l50968
-84402B768635K86326m94319N0438O61663l04337k873q9995J14939j17570J46949J6248K05374
-84390C241478k76585j82674l4645M68663L6880p82783L08972M20021p13448K14700Q13033
-84379C513612j088505J04378L87357M46920q26016k53113Q84644o53365P60908J36242j063218
-84368B349844r7085M49908j05890O24054j18821l07554q3646N77685l1475j002578R89864
-84357C244306o0318l78630l86653L53687M22278k61746j50773n4424K0891K06321k81241
-84346B673698P3976Q12172j026088M72763j21958o17453K03121o7531j13355J77043M14271
-84335B880659N66042M63902j419404L63451K49628j08247j69072j6489M93012n18356J51958
-84324B937084M19858l89855p98712N17801O5145J06795n2879O5632N01400m2521l00481J66703
-84312C195970j02345j65544K82578p63606N33170m3422j76498k6597M4307Q58489m15327
-84301C221175j198371P22604L42840p46361Q40749o07501N62262k69812k37006N55564m69771
-84290B716372L74384m35868L12676P6323l71772k59616K23791R991o6312l09128J71904L40808
-84278B783553m5962K49711k23480N81971l44184J60747l3222r3720k54961l86356Q41797
-84267C235894o11720J21590K54651l42041L37932k55276J1082K62624q46346J21496L60964
-84256B650850J59432J56122j81985O32446n60734k35593K01329k26568M34152j18034r7873
-84245B813544j17678j85226N26334M7938k62733m930M55779l00811O1075O06468p99277J90420
-84233C030903k28455k50261m0231J18846L01751m96427N66336Q7344j43242n0777L06268
-84222C202055k05445l2309M18503o13785R0501K75301J21693k53200K51492k94181m6432
-84211B914193P93486p39812j73872p1918L12879j29335l47931O75483k65815J5085n39045
-84200B443398L85352J3604l77717O06248q62990O79680M79249l82366j51915k79602M57427
-84189C010368M5872n69591M96647L84044p62291R5366q9957O14716j59802k93863N81276
-84178C352785j40918J64244l73423k16492L573j57634p1146K02241K8820r4050r5792M96195
-84166C098403m53567o9334R13955j237391K81584N26190l15960K57663L06638K42266n42575
-84155C007872J21794o07804o40356J528917l44993o73889P59291k49895K18064m41069J5713
-84144B693645k96311J71380M76050n35570K89774l46304K85265L9885M01362l83152j09960
-84133B686064M87257m54399J88210n41821j43499P02781P41527r64599l16083J36427J83447
-84122B705312L26793l45765L32040l86381L53921J78072k91491n64979L36707J75373m74757
-84111B344845O43988n57276j68413P09484M6007m20090M00788M03276j93226p88907L63784
-84100B784260N72678q93714O91290j27207k41450M47413r88154J58213Q72293r20419K77441
-84089B632644P91596n82625j10103J05027J15541l21461M88555m65846M20880K54808p46966
-84078B582050N05835p85178J151393o65136o60828J080791q78421P46359M31662q77306J44312
-84067B775533R30908l74297n32788Q2853L62445n77984l30103O45517k58658R6570q1051
-84056B738945J75312k19314L31856O55192j033184l11586R57855m33740k21529M17370o19091
-84045B438086L23559K99218L41173n53039j07056P33239k19424m59470L5651O18201n39941
-84034B910197M96569O4245q71095J70325K93605k66477J12291j58221R9051O65817j189178
-84023B327129K14285J35204J1431O03750m12324j16195r0131J32861j20601K04940N04587
-84012C394936n82291l59325J034014q60240j27694P43963q97707J44459K05811K75452J57258
-84001C128636m99223j22960O44225n95516j69660P46677j40378k2031L64001Q9505p06658
-83990B716618J51818j67576L94893l2784l93409R5871j4156N33068q40203J70560M93990
-83979C108690l12113k74588P00103l97136m26967P60692p86931P39752l16852n42040L96439
-83968B649049Q6597K28122m48010L820r5760N30233L25715k37918r1088j11781k71170K51460
-83956B819269K72361n7804j24589J87110j74822p30302N11038J34704M54911r61896M70050
-83945B800030R29661j198757Q89389n02946k66394M68473r8213p46571J591N81549m68099
-83934B389713Q10213M3506l66912r2652k90060P72854L30207j810123O42271Q79305n94635
-83923B713687Q06501m05281O6134Q2172m27403k74441P90043k75070q13692J090083k20978
-83912C131755o12959p4225K2766k65051Q07271L7545q16373k5744m3882N81642q0182K34396
-83900B896959j01820K23039P73086q53546l46909j2996n58775L90906M93205L48336R556
-83889C261041p77625O33502N32146j121097l26484Q72921N2849m54722L6218q0955L52042
-83878B979836J48450L24804n0652o17588R14575k64271m17328m4155k16604M96340r30074
-83867B323333L17565J37106J33611O09802j206088K45787L2521p0854N52393J9176M06861
-83856C501213o89508j03811K93266m16675M41524o48349N1139O36858m85579J0440O1339
-83845B651857Q7236l22471L39543J04868k49244J73634k52293J17276J73L32272k5706m97873
-83833B459272P34186k65736m83542P65875l29040k71858l07695P08137L9438o18284O74534
-83822C105287m99644K43750k25869M52088K02559p64817J0214J7848P81137p65402j77434
-83811B379717M46798J99321P9528n84847L97975L3124j24071R5073k5467Q8089k73964K25297
-83799B936573j52687k70731O27738l23269j95416J96915p7803m56769k30735L99871L49069
-83788B802756M57138l67724Q3798J78509m68588N05056n10064l51167J193609l63267j6545
-83777C143511j84498j18224N8817n25532M78064m69987K87866j83999J04999N65353l815
-83766C152555l67644J75724N40542j070201R38196p47640O7519N48588n25075M27245q52491
-83755B287318O05727o7967L71601l19036k79295K84831j07237P02941m78546J9731n60635
-83744B459433J97276M44062k57174l54433p1252N30866l92661J74709K42752M07869k04m76962
-83732B904281J37335J41484l61825Q6621J12640n50014k40837L3383Q17270j42869M46006
-83721C383475J93612l92028k82318o28499J105470m22970K6920J30923k1951O2417q59140
-83710B295911J227667j02856j156928M45470K58725m77185M84798k38790K5556N09052j79711
-83699C091709r575o00349m0633n5904N7746L4294M74800n39107K85581N79792m48489R0534
-83687B920399p28492Q90006k76332J27309R2211l20116N78829m31410K51175l91992N83312
-83676C294899k42595o69619Q19538J49398l69378o2343L29067l5345o61493m4702N57804
-83665C065231o13100O193P5729N53022L84810j057638N17660N27326l56409l60766q917O22134
-83653C355275n67956K86095J05307r85272R40067l80896K05260K81832o91839K54414l23218
-83642B479069P42663j52628m64600J62152M35183k116l19217J05118m26019O14176n39214
-83631B634567l87778L76938K15063M97258m85781j37131k21796j1514k51715N22813N37903
-83620C288827n17364K65694n69132K83366N57836r9208m55420l69230P50611J3689L61963
-83609C511632j93703m72384j4565m72098R16724j9858l56124Q20344p52175L67791O2831
-83598C398415m31153K59712k99833O25002p72103K0003K21954M5315j40057l87526K48739
-83587B788468l15418L77610j6585Q04874q72291J74459O67649q33761k15506j13436M91438
-83576B937501K62547O91750j512769N01316k94927q2050J495522j221961O54717M6742m24451
-83565C053937j05585k11756j21849J010768o97136l82942Q23139q45325N67131l47865L38482
-83554C080999J85177p60211M34182N31264k69884K77798m76393m82752J5983m03743R10534
-83543C042954m96143J2880L93088O16301p20653m64933N09979m08829M24400q56005O32978
-83532B686017L75735j42685k492J77671J67978m73059L76213q5353k9140n21521l5561J91910
-83520B685713L14405j74929J13351K68740q89926O9047J067193J42181j019701J12084J73235
-83509B861393K62782m15839J00443L87140o87304O96300l6999k69528K30281j19968K57629
-83498C266330k00244j04187L56645m67841J26872m07471j66038P00689m23171N84874l297
-83487C263161p82688N00347K98984j082080N53780j61106m40596J296632r68541N73887M8977
-83476C100757p50962O92396N4985p712O1323p194p58972P92630j20080m84344O02130k30644
-83464B944313N78907o0024l20524k23576m45604O59571K50524m06188N69290l6481n70766
-83453B939442j16769m6138l47529n16286M90496J16705k8917m2883j65748J24312K18598
-83442B625283O60495k31491m15384K31030j65505l98623M82016N53875l50972K64824L28840
-83431C584388p00420O3571N7094j40640L53303l23345j68596K51638N6765q56462N03379
-83420B680675N62929o30294N38278l42808J12086n1847l52252N28136j65254K6200K1218
-83409B927067j76136o13291J62099M64992l11554M04993M9662l46370L55885l2491m08917
-83398B475939J90329O53104J05421j053912J21875P60779n15146L06433K34388j024186O28530
-83387B883554L83311o66958Q53823q37369l36557n1956l58712J618114l80807j92239O776
-83376B920980L07892r5117o74169P23828j66980J04659k99659N14576l8443l90902k65276
-83365B641389M9640R84347j352659M20196L76589n49159N14035k54670j26177L18090m45769
-83354B575852R9955P20237p03768N99238j13395k56708k15666l36619P47943o10663N37219
-83343C043625P2146o24983L03618J80831P1430M5655j22158o9926o0418k1658L72931l94846
-83331B796247j60910K45718J74670l71212L5770j786M39893O15741j618493K92573L08526
-83320B756737l19167L05589j17046M54582R192O83358m34013o1158J93903q56307L37514
-83309B953184L7148j10180m14362N73887k08727j74293P72287j223619O10121O55847o39346
-83298B831947K11890K78060k91897j82664N58150l86736n6349J11789r47137L40891M77191
-83287B945135m73149P71906l90583m83037L23126J18365N94487r78510n7971M79841M40816
-83276C290426j26330o91733O52335l03809L40044L23128n99474J95248K64983J88061l73989
-83265C158890n0886j2684p86849O59892N85407M3033k68821l95877L84887m77872N22813
-83254C361933O4288r11525p4966K29434k36335O41299N31512j389407N25354L66477j35469
-83243B972595J041k7122J4225k92133P1023O0397Q58338m58302k71735j73749M22639K41786
-83231C419003r92128L71896L37900j19639l00473M12411k64867j87662L81933k21034l65667
-83220B471673M84239R6303l40549M94065l05685L74532k25050J81321j08078j96486K01955
-83209C128240k57734P03888p34134K55801m0299k27499n4022l52697M79327m5473k27269
-83198B628129p2780P13515o52347J70458M51994n4116k20638k56568J154039k43423o19600
-83187B998663m16594L34545m79864J58716O78061r42495O03398j44432k72953M67552J57320
-83176C141917J24432o75321r3062P52060K4393O4245R9116k82804j71842J1352M63194p97916
-83164B659764O3087J56500o16318K55595K08215M80226p95930M27570M46906o61548L98932
-83153C022999j30461K93591R0414m16909l0055K0707p1452o7588k78116N95441N42861l57845
-83141C213587K76681j37339m7310l52386k10377L14631j80367j0398j38163L49809O5783
-83130C144151n6211J31549l13414j68946m11622P57439r0663l91765J087942j147624M75812
-83119C016648P40801j252652K88079j23300j35778j58315J71239N97305m9366o35114K79487
-83108B739034N83262q36381K30715J94065j71015M45755k16945m42145N50312J72799m23934
-83097B825522j23559K0556K88212L32298J30033o44803J6635k45019M30843J08129n90948
-83086B547899O20416M6996k74647p79061J181879r2016j009631L24555Q6961R74346m17612
-83075C210085J06086M5132m88751N7192L49495l98099j78343Q83398n34388K0484k3787j48561
-83063B899943l21794J81546M41144k38860J70696k87042L55914J29527j67931m46967R7058
-83052B813234N80988L2110n13115m45955Q33216q3752M13650k69382p79833K55809k00975
-83041B635995L95906p5315j50784k00703M23696j79377k74485Q69006q31916K92498L75458
-83030C279979n51996L97462K9679P6531O9645J53019L5951n78889k43361N06086L05738j34197
-83018C345647n32378K71962N58667j089244K61245O66829n83216K35746m6339j43034j16100
-83007B829785k24342O09117j9392n35751M89154K18637k25633j31563q1288L94339J5603
-82996C338666j00155m622m12606r2929R56415l7680m47331J83796p57961K54022R127l63459
-82984B525283P03427N96777m97031p54014N65665n0512M82227K62235j281712R7785O28095
-82973C278225o55290L71333N60253j033555N32209M91197m92498K84359K12046l07412L0413
-82962C271280L59336l98902k5386J03540K3344O5907l28212P11833k5180j154261N07025
-82951C110324L77370p2331l3527n17406K82760L04146k0172J35738q4298J93097P1160p28144
-82939C018717O5361j00248P1412N77229N7098J5772j95998L118n48838R63489k60272n00068
-82927C166772J362150j302757O8030N87709q57902M36988L50137q35164J24127M69708k18778
-82916C351020K82772n17757K08008K66245m09639j54681L50916P34115k32621L8883P5117
-82905C992378k03889j81473R7688K64991j18370p6144P37669m6692r30621J47730m12732
-82894C270535K86021K38688p6274J071o41592P56417K73267l45117J4082L40717k04925l8214
-82882C874676O6677r6151Q7294j18934O98540l04603L34490p21455n50501P82720m41489
-82871C611264L80054n2689M62733o26263o49240P52623J3734K75287p3656l24789O5327L8601
-82859C872986N79440k4496j240690J082655K18854r98148M14324j03645J07238N04515j03710
-82848D309323n2828K96007j025767K72002N60302j32738m0373m73235R27362k60064o23775
-82837C756216J10486o04321J70281N45411k04767J69391j88m07034K35497K35764l31629
-82826C675107l0907L69439l67009M09657M4226k58512J94923n03838J9361K39423Q1542m75204
-82814C398208j32046l4516M67045L861p87550P68661j01583J99234k55391k99132O01641
-82803C828432l26371Q915l51213N62936j80083l06646k35068L42355J031954n21974l32481
-82792C520756n83363O91003n30284N28749r2206p5038J184460j853848J149973l52616l4173
-82781C553413O5232o32825Q50998j313328M23645L05650N59570P5494k82117J7663l80966
-82770C242429J82644k32677L30501K17935l24888k08804L3129l27534O09939l07368l38109
-82759B877197N80136q88675J97278L91590J21371O48747j045687Q0135R49401q50081L74748
-82748C436160j7861k85844j80825L12622J80263r23084P28780k27904l3870M06055L8616
-82737C433108m35402j16097M35974m34857K72365r9781k03156k96213P89286Q1448k13085
-82726C213590P10272o96421J23509O1079j30011l46358m18143K86026O73157k22948q47755
-82715B405997Q29359L04276p69900j48982L06495j89712P51881j99161l44759R56508p92496
-82704C109506K92156r1373n47511K86749m98811M82723N14539j031434l49935O30639k53574
-82693B543674l3169j73214O43231M43691l27539L80661k26265j19965M38319K75764n09737
-82682C335451l26262k77508L14662K45167l257K67067O193j53862o66328M88212o97949M0679
-82670B572265J042724r84376o4525M43698l3899m79397k02960K39678K85861J45449o15960
-82659B348558l24342P77410O24135k59176j96899J52045J3898J7169Q8941k72878K02941
-82648C171802j68197k22324L37962n84024O24184L0082r47207Q85718J13077J62054k3132
-82637C379995l16505l5713q12154L01303J30412l63276O87184L38722n37472L78237r7887
-82626C052846k75310K91724J52004J55484p12015L20895K99395m90648N26760L05275q37287
-82615B789123M37055j25758o23788M06475O4321J99132l43014J94880J41938M22943q73280
-82604B690027M60464L27793j372048Q00416k87956N78948R461l13022k11431L00399M93486
-82593C476537o89931j9454l53584N46230M13877K8709n32036K23979M52290k59947n14822
-82582B771848K46112J98025k92942J85813n01869M41857o31807L31859M10423l97395K89967
-82571C051891J40732k60372q84996p3440L92289O22866q35360P46796l8536n54252Q50417
-82560C158035k17382K36284l27073N81580K19254l93203j99455J07089L22790p75247k67139
-82549B445533P97728k04689n25741O77250k65639k63746M30475j77552K97795L02974o79501
-82538B834887L23011k44465o0568L03499p79992Q11075j41735l47603K17917k56056L51675
-82527C011645l41984O9441M75179k45693J43300L20785p90034l71217R77562k97947j6002
-82516B935035M2939p69264O40244k70562J09417M49242j47485p5032j32260J20541J04920
-82505C007735P65604p77582n5016M72531p05912N01784j30799k89447L54351p5865M46705
-82494C514089p1488k54592L26963j57412k960k99451j52139k44144J54478k14213m01366
-82483B197765N89145j93594K04560K83205k36859m15455L78922Q8463m66475o3440P7339
-82472B443576N93930j00106R6668l51448m91518P15498K89483p97287j20187Q88305k0413
-82461C146501k34701J16405j50331p6666K13829k21645o70272M15913N97721J54156J36251
-82450C427161m84556j01343o5790M8367l10610L99168K18231p61792P09007j42343J87969
-82439C123469j09676k85242M90678m96307K53147O56283m88915k59826L69212j138833K87487
-82428B401477R57476m33408l1559K88985M1109q80235j44411J029720K350q61058K10084
-82417B580530J43013k63156Q6671K07592n77862J91368M71777n51636P49752J5512q5278
-82406B968283j8724m68304K86726P8433n4884k78378J43327L89119k14570k71077K87758
-82395B847709l68234J03491N25834j76155M7294m46386P96717M5662q50650J23889k17150
-82384B432021J067610J43970j7762k39613j287152M26956N93118p6739l77090K96278j54818
-82373B806779j41652K83436K07015J88461m18206l9894N7114l2896j36401L03895q3487J51318
-82361C145482o9240j78088L75640J30571m44133o14507M41249m32727J42752J30335J34134
-82350B761468L4013n24778k514L87146M87936l01602L36337l58883N78254k61475m17221
-82339B718681K22381j14136N53013j144675O21388N02899p0027p4475n77992n9217n185Q57728
-82327C430383k96954o07253L06059k5413m18667Q86739K16202m16881K53950l98764j50540
-82316B778861K16601N29886l83581m80005J32628J94356J64665l53001Q0632N3437L59248
-82305C293727l24988m29868O93509r14630j20192O66726j22948J80575l48777M1756j11733
-82294B503157q2345L00132K23771O4825n9521J566l40854M05968Q8302j85301R0845j61924
-82282B848621N86424m96461l40743K45383p97494O44445M00498k96182K56761l5749k20856
-82271B794647K66238P8700p16528N78742Q1132j56726M34824n99786M3697L45524k15949
-82260B934515J37680N8173j17537m05196K7297J140945n35862o35983L52331K4864l9286
-82249B941941K56053L10090l47521N71678n75765p56510K41436J87872m4810o95502R31674
-82238C020636K75998n58441L21055M18038r03270n51833P63324k12021L49065p48111N62645
-82227B737085J141789j023656k43527L2809N58294l48534M66975j36865n71947O76819n62521
-82216B726721K07120L80526j93445k81076n8637m65822P57251M21814n05182J67575j85072
-82205B971773M31426k18922l97532K37663P78768j215275k66498P56837m81179Q15902m12110
-82194C000853j80738O16977m77861Q9318J15363q86837N57857l89249N49758L74735q83414
-82183B486762R03594p57394o4240J08161M31094m57486k33279M53917m08381O50331n41788
-82172B571291k89608J041315M02260r60258L71913j3239l06071K19835j68606k13195N16804
-82161C172441M21642p46617k50286l42030O08984J0879K13686m80635p5906L38706K44682
-82150C115546J51332p84404P22105n99789J85316J78567n1130l79263P22912N92583n42708
-82139C311067M50154j347054M81423J69257o21185Q67848K22353l69883M75675n60824J04479
-82128C183310k44094j036902Q36283l82408L40481K95033j14562j5639J56333L3613P11853
-82117C763301p12710q91082P30545l90795L85887j75767L91038L11833M57809j010198o5230
-82106B794631N30325o35646K09303n79720Q46973l07285j2439o3146L716j05835J86961K86592
-82094C154430r03989O29995P2389L96099j45923l49333J58348o04309K36662Q00955j039491
-82083B405833L50266N60385k31981N55928o52839l73807k19932K86862K66236L25319o60225
-82072B612045L96725n1350j51785L82973n42464k20043k6879J646567j727726N31146N77495
-82061C426704q25885Q77530q74784N12434L9589L93651l9631n49357k38022K70733J6251
-82050C009213L9244n5642j77585M69521r2585m73359k42264Q04092j017219P13810N42473
-82039C519699o01552K86078j59024N06874q12672j39401N79818l28335o95261J0076P36027
-82028B902327J64678m20101N11640m89217M575J63137l0711Q40895r33026O22293j11167
-82017C225323n32976k14131O52793K88979m00365M35708j315504J97088P6051J59052q3994
-82006B488024M16364J75885r80022L38429L71743L85210m48337N5133K30430P31084k77093
-81995C486850p47236L65578K6768P6256k00913J05015p7863J77868L91610r16227r788Q54529
-81983C532447j272401L05885N57814J96043K47579j156083R66465J97p87338K38594L80129
-81972C209331m54807K97769O30501j258382J99757M94951m4222r8820k61552J9385m3595
-81961B690316L41814K33448m92850J56661l12713k48927M98999k64076O23973l20855J71379
-81950C077169q0405p79627R30425j064532M37570J562747j144099J33900m30678l54729N89399
-81939B877140n47017O86500l93771N84764l52373j061872J122982m16731O57377j93413O1685
-81928C025271K61148j46469J13996m06262K77370m12991P15703m64308l21037N62417l02561
-81917B902277M90594L61416n99185j54308M78460n23569j1872k97849Q4537M42465K6343
-81906C199309l59020l33328M43799k01919J50332l52660N64699M51308q79735N65010j85187
-81895C062608M9528k7392j059205R23078M95953l70292k44430M705N49877p13651o9358Q42091
-81883C443512l67115m27919M45609k55114m274J52769k03400J05045l33076P1021J90532
-81872B817590J60159o58889p6769R80972J23578l52399l90836J17592J37383O9743j45995
-81861B782129k56934P54615k96592q09894N27064p41183O99763Q26492n05220M34504m36440
-81850B978304j19943K33547L048l70420J01582j16203n06022K74189L52716J70277L29985
-81839C331060p07289j33526N96929l63221O56654q15311M53428q6780j76323Q21979r67335
-81828B610265Q89021j23553l43463n62147q5386J7213k32053Q32379j38412m8412K95903
-81817C111355m54272m56995N96735J97967K03716n64771J56077j19780Q28K51877j04703
-81806B818034J96385o15799Q32902m36431l06101L15696K47668m10792j01295J17835j703
-81795B656399R51464r27490j49786L6242M03002J13108q3545R393q295k46399N0886J16716
-81783B921695o94418J080538q12646M81577K91576p18753N64254n2747l1195m46089L81984
-81772B965776J28938K75122o37901o23958K93893N83253r6030K87371j69185r93283J327795
-81761C341791k51340m41796K07189M09376L7934n39668K64260k45411Q8521K27634J31514
-81750C230004m2227L84483k42509k2633l93217k32794Q65139j170165K44549L07944O1401
-81739B989975L58463j032554O01258J09660k13573j30121L52612J95764p99747M44244j6708
-81728B859273M83427r3414k82351K97061q50985N23094Q13847m78337k73371k88647m08280
-81717B301317N09040M99959q59077J9544Q74160p00333M17767l40941j46780J073744q88126
-81706B760274J08674L98846n5151q42197L98348L49731m86081L37389r49478K42107K39256
-81695B501718L52539M85931k39167L08113l52768n81313L66087L98269l91112R6010o1115
-81684B883192k70853P99290m88681q18937R88041k20307P9136k73237j37922J117269m08242
-81673C248749Q1959j98279l15758l00336L3433M99442m22002O67635L60821r93231m2965
-81662B619468M58460J2696O5004l15230j57007O40616k5012k99772M19719m69896l94820
-81651B554226j95033M31740J68282q59791M20763L04081l8773p07759P78998O56349m72260
-81640C040823q0957o13141J354195j77981j584149R00290P39694o80716L75879m42064l93122
-81629B438751O73680m23310q3025l73655R11031k22744p01735Q76922M6647j4306J38279
-81618C266535j99076j002886Q57477m5038J34497P71623j101905N51149n72026q2904J090562
-81607C668008j92074l01997n80975N05998Q03623p23141l51779j00258O5867Q99220n15154
-81596C177338k05549j96892k902O8576n62805K88814k69236L0754N25028O83812q49661K04361
-81584B891638P92173r75377k21451L09041Q71485n99131m1371j14117k80829P04660m45156
-81573B891565K13930K40080j11306k23997N7730j2209m69260J85213N06112j23271k25191
-81562B929396m3982r627j94340k66575O81616K29220j23328n7124J60734r3776l63256L15524
-81550C164482l48062J65998K81294l97070M91931k49140n48568J87315K76062K69834o25382
-81539B668694K58277m5130n15504O74055k93183K69681L52607m92741p2063n90113J43773
-81528B358353L52151K91188j12583p9322R59510j152672K36024K64061l16509M05233m97973
-81517B707461P67835l38314M34167p64129k82537O97354l08962M88586o06492K18282l55231
-81506B658020N30116L0947m26238L15236n0673J10054k8809J41282k56572K37936q46389
-81495B414910L39227j03543K67906L95961r89620M15209j22312O51881q55404j37132R31932
-81484C209015o20097R1434M24739k31620k57380L58458m69117M67933J52291o04464J34391
-81473B655583L50688R6561k81032L28072j93082j21468k94769L23250P01153q88905J34224
-81462B810275K79400o32130M30921K38821p18686K55025M99610k01959q0323o9771k30158
-81451B581025K01937O66775p37565l58945O87090j25494M5081O4472m38821P44150K62075
-81440C591780j314295M47481R7778J13791k8665k43326O69692m90895j30864k10465M76277
-81429B978289L9600j00732L0709l94871P07300l10127n10766K14664J13724j60328J39947
-81418B747409K64948Q3332k47177j12300J68024M42668J19960q72517l20329L98308K42488
-81407B914814J69247J69278n98086J86207J99961l11695l06497J63224J18566j36366M17969
-81396B986622j09695N50455k54425Q4186k96661k91413K89290N4783O82284p88467O8678
-81385B975637m76130R1794O92371p70118M60396L52377m53649p81930j11327R92020p80656
-81374B190785j91155J108349n45247N67586j99031k22441O17428m19196N000j04536o05651
-81363B201891L03175O24708o84377J036533R5032o54016L69824r72101p9423O77806J68990
-81352C088042L11444O7189p42603j359k55030K50202K64622o32319O85275N04349m27363
-81341C112449o49805Q4076J72363M28816O70498l85604l19190j75002n31849K77332N57981
-81330C242065p73415L93242O52014j009303N8712J2690K01760N70647k48885l95340m2100
-81319B662087L45533N7655K95021m59592j602m8076m54880l8665j08498P32562L00665k54399
-81307C027811j44514n0334m9684L92490m18370J83926j82352l2536N96300n3262M03220q82162
-81295B790533N91079p16104J57747K49612p50265O24173n57825P40029n72293M52342P1061
-81284C080089j68878N48531m35108r2436q40997L18437N03353O64252n65265m5971L20296
-81273C286303p90502L15623K04010L98759l11426n87435J15516M13595J68645p72403M58137
-81262B898822K56518j11078l1899q81430R35757k99530k68898M76107k6206l21252o30135
-81251A996776J215946l10125m49624R9823M47910O7443o35425J34601M38989K9485k45755
-81240B790044P34048q01248P2281M85771n0684j14108n94305O14757J48476k37460m0079
-81229C007493J52705l77882m16786O46677L33887m18597K8346K816R5272l61965m8027K09172
-81217B853111m08094N29805l73923K6136N56349l15701M05509k79198j026899O71905K56142
-81206B895142k11891L04471l18948K92468K55804k59469j35092M92039l16289m44548L71815
-81195B925502M25695p63016o59655Q17179l2041j03464K5131N2702l71554K17542Q4723K92113
-81183B910857M92087p79482M02748r4037n56675K08538M69581J97467n31476K93891P21915
-81172C735414q42630l29435J46101j22204K39582K06916k90520l08941J052234k89725k94521
-81161B902271n83112O264P01882k13735j65606m08710J127088O0668l77547j15946N56884
-81150C490401k60946n86423O28783k78890o8499n51507P28471L29709k08361k34143k36606
-81139B751989M98386k25419n09356l85875J293902m1472o12362J58630P8138N82395m80379
-81128C108577k59139m41590K70682O73235k29309j16352n89440L49437q0928r5124K77211
-81117B867260j3798N63188o44407r958M7810j13551J78302J43678J43216n97155K22634l28217
-81105B459002K26983K36732q23539P33400m2684k15147J160029p88797m5323R15445j231247
-81094B584854k22928N13523m35735N45260J31914r37608J622120n05792j502148R99868l29857
-81083B463471O11815j51680k52879K40843k5873K71362m32089j9349l48343J276249n55076
-81072C078451p12371J079571q14538N17111o53509P2178P16024o41514M28157l84831L71463
-81061C056192J98749p72907O5784M41440k4018L68800n5436n78943k28001J71667o1824j79076
-81049B402427J048539n61475K36496J6254m38998L21934K1270J53436l49524K70243j233467
-81038A887135J320110L9097j205407O90824n74743Q24934O9164o6059k78569K92104K08364
-81027C206954j68296m2885m86574j81502J99526M65817o30294R27348j6445n55428M94872
-81016C213093K60466J10743q00988m0026L53738j71313k16440p683j02397L27898k44179
-81005B682912O8022l40494n5328Q42749r37988N28442K03087k74703K86540m90484O09916
-80994C122671k86529k4413O9898l2623L85939n20753O84952m44670j38139L91621l94391
-80983B813563N50410k13111r5331n28106o6359R54017j17036l94719N39361j55137O093m10653
-80971B882992p56420J373176m06769r4315K55277j149164N19594N38599k9592M75167o40997
-80960B967548k92196N02825m70208L61254j62833K73301l09404j152455R61561O53307l77212
-80949B955488k38776j49329N39616K07363r05596J120211l81622q32883N28050n50268R25192
-80938C217446k26023l96237P76957l39439m37253L08275J21924l06816K01569k94828k01035
-80927B424540M61827j36981L44605r7761m48832M57913M54174j93434q17091P03728j74736
-80916B977952l22288Q59419o77275n3693Q91825n19957l99834K37986k47152L01983q60852
-80905B188114M52486M18091k53648K40490j013437Q19468k47114k96900M29119n60514j04081
-80894B072074L27615N9733K87251J01180o97205O88441k40244N020L04744m54424k2778k09681
-80882B221726M64426O50958M43040n09636m48789k37768j17090L21318n77925M9181O53387
-80871B912828l8693R4430j6415l68092K60632L45981n35150K76115k81191n21295Q42675
-80860B971825r2743j43868m78865L64831N84770o57093Q0588Q4256J23524M49324l62270
-80849B924279j27643M2066q5899Q01181p28809N36234j09385o47712Q85771m15948j54201
-80838B919934l16367N31091r5475L90036j037715O75608Q14306j696705J164099l70852P56572
-80827C734532l96816L08767J07660j215283P94980n87921K06169k41664N32516p00054l01934
-80816B240952N97528l41524P51044m36665m6049O96445o89802n05507N66299K12184K73956
-80805C318861p93207K92730k41198l44821R28287o05932N36888J1774m68027j11778M05084
-80794B928661O01697q4093p5397m30047j59522N76915q1066p10152J53017J62906Q1207l12058
-80782B652068O74333J95581m03058l95676l93951J316057n56369n97936k34919Q9983J182313
-80771C528426q37961J66894L80402k22563M19017p81723M19947k45505l93936J004060m26485
-80760C010573L27251k15767k31241O90903l03093j38126J43108J53526K50854o18465o1642
-80749C007881P32634q95152J06110K84725m00013L56743J32823j66399l09552l29472k48070
-80738B272258K78709k5080K16303J65226N93962m8990o20457K20453m7435K54837o23996
-80727B635790N63905J52366m76351P68360q17111P1631L45033m11735J87265p2768j796l55289
-80715B589300l91363M83022P8532o274L21490n64828j23546K47663L1625K84368n25340M2591
-80703B467240K86958o09324M39920L37129l22959L05835l91056r6100R40151l66395m47591
-80692B543808J887j41384M12846M76623j50792k61040M26789l86003p2506J57810K06507
-80681C214545P5263m88023P19411n57327l8802M52787n38367K6324k36825R1105R0196k05294
-80669B604993k27111K73106j63316K97128R0534o16384N39042J9917K21661j77726n85410
-80658B276434J40428P36645K79340n14098L81626K61808p81570r2784P64073p70091K10843
-80647B892654K31680m98377P05632l24363l67187J56917K60367l14507K21634M9962m46514
-80636B567898K82705j37875K5792L2919L46172m16169j71906N40296n83822J77837K82409
-80625B946256k85452K00206l75665J59080L0901l64742N32017k31526K29761p5194L83356
-80614C148998M35091j202008L14496K90516j37991N51305o42178o32218O75300L05764k37481
-80603B869594n95687O80067Q5150p80233J092042k26646j91951K14802l66254K78343k21407
-80592B837820j75441J8564l77934N7743M40067L2708Q2460K93111p62252K10536P89823r40073
-80580B507132P20202j69429m11951J23205j70371J169545r07927n9424L60599m22427O1319
-80569B800473o6136K38806J29998l06105J00215P43342o59531o36615J34276M47223N1909
-80558B977855L10828n65158m28281M65839m21641Q40879m87953l79549Q73202R5321p08021
-80547B573321J26846Q21799l11742l500m79528L54268l60091r8070Q95884p69014P54059
-80536C504232R8546j182495p8763J12107L62428Q3761k29569K24767L87626m34742r3541
-80525B754357r0026j79906R43149k08047m86216L24796p1565k64447K89954j28446n96740
-80514B286863M44390m50730j23596J094544j05753o74604K44595J95352j74370M94233j09279
-80503C121645m05972J17487N25706r431l91731q8802l79873J09739k92850O07578K45560
-80492C159056p07336N75969j31359L59614m96587m32438P28818m47185k35703P31661K41556
-80481C346066q33483N87648m03586j08449N90621k93326M42907N2115J65303k50010J78559
-80470C474365n71411l47166L56985O4048M1967o0474L58439n37023J93506m84076j33640
-80459B355520P14953p20784Q75324K35302j397185R70728r5032M3242M66643q09245O27071
-80448C266537l32534J84895q6474J28691J37538k90924J37334J75629j15946j015576O81958
-80437B871128m72490J050010K22739j038940P93901l54369L7779n02934m62576L97248M40140
-80426B981636j76006J80973J8883K88171k16429p01519L12927J36383J01752J17558j39278
-80415B905051k67702J11435k96756M00571j27511K74823n13828n5439M02095l56349Q28695
-80404C305085r80799J42682n3393P13044j12862j92137N26261n74294R39873n32667j65629
-80393C015164n94355j59417L79021L92049J64091J4272k04265l63276N04099m57667J02420
-80382B792136j31156M38553p1946N41810j13316q72020O09788P419j89316n09315N23219
-80371C025856k00532p34191J98491Q77852k13764j07480N10597o18039j53934M94919L95555
-80360C475330o86554q7958K00516m06768L44769J56771o06628N82171k32603O81906k29086
-80349C191866j100754J404168j103415N42424L98300k74673N13883o35151K5681j15016K68382
-80338C115695k54954M06455k07896k84986L57749m92059j6727K1941n7977N04934o13282
-80327B478893j31430M64527J16253P11531j163828P2940J80197l34623L28018K90674l40649
-80316B672503j10018P23390m27097P15911p84037N607m71027M09791Q37645j266685J362616
-80305C668599n99701n26621l11351L53566L34669k64084r2501l67443J165126j8957M8987
-80294C390289p52018N80004j82987q14590N24088j51366L58369l98445L37678k57635J42132
-80283B775519K6302k12116K92814R0980O39659l16818k70616k74303M94878k04063j283583
-80272A758653R40161P78184p79165L18930k21054P9556K80354k50767Q4703m79588O79653
-80261C189620k42078M21065m74718m44700J165834o86433L95493k11460r45370J89382O64943
-80250C021578k40211K67517K00084n02215l11992J26621R74193n52630k49767P9527O7341
-80239B880046n06092K29191r1752k58184P30189r24331N33510L22253n3452k20250P110N81123
-80227C229361k28509k36794m60849O3609J96486P89906j70096j18888k2045o45310K90885
-80216B687756J39059J10027j0397r7704j07529K72253r2139k67613M75648j91628J43121
-80205C060854k72779q00747J402786k3353r90012P32299N02362o82834q30926J124128l34974
-80194B886804l14404O62440l40549N49726m37896l08884j75293j11523L85389k00853L67048
-80183B962005k53267O83185m41926o64969J473947j590609K40043J335885o04308K2109l49415
-80172B812680L78794R9852Q9837r10678L6660N99988j134497J86650P96591R4495l11651
-80161B738721L2909m70502K24641Q9772J48689N30125j249146L12322O08417m26684J23552
-80150B662816J05659L23515j65052j70549J95280j07357j55829l32952K73606L47934k63838
-80139B713233L3808N54251k93327m01247O29892m20390L4178j52259L2398R60137p18251
-80128B972423P3376M37628r37578K97240N85936p91004k8901j930N71224K84600o26419K84742
-80116C121337l42370L51858J52552o46226L987j42626L27793P28711o03602j56246O61542
-80105C456710n81478j63091L61646j91772k28739O47358k25361k14903K98917m41033J36098
-80094B854352L0786J44475r5736k16157l56636L51492K16575m48489q0793K41941J170620
-80083C812430q39071j6613K56410m35242Q93408n24217L211m34300k60321O46820m36872
-80072B665643K83612M9139p36715R28296j23931j127515J219125k94525N3925j669q55637
-80061B059748J247445j45861p6339J08556l57083p34850J80192J406996r78402q5346N25444
-80050C150500j03591M3414P0179J59833m75733P03937j77810l77855j2466n53034Q60003
-80039C287377m62885p47854N67732j3573O1874M31608j48633j63629L28627j34330o5951
-80028B940363j47494k56916l1154K62472L18537j55798k50539m16067M66187L87942n36083
-80017B581450L2839J85836J89558L25592m13891k59492M13340m29303L09137M60034j349279
-80006B045821N03993R30534p95727K40305l30398k6349N42529l69356N11851q7226k24119
-79995B941858J09641J26658K18732q51634L13047J33680l66943R19098p12142N9662L13797
-79984C205454o43668R15143p71912Q6970N42309m42940J95588l71852M90073o30015L08174
-79973B883324L30992l18537M85975r79754Q46042m5527o36649M25577q10403j74299O28858
-79962B635599P07835o27739P8650L74605l37439J28985j61205K80637j53577k29034k43115
-79951B454202O38314k11778p96990J044153m86583j64821L32408L5053K23507M20917N6726
-79940C545108n16997N35738n09195J06155k523p14723M96199N70874j8376k78600K7888k31074
-79928C010474j4307p40627K09623N66323k56432K05499j20902N94840m45342m01070P14891
-79917C322970j98581K45320k43901k44400N39184o15017j52217j53831J48801M88842o99258
-79906B437912K5670r2160J97812M3780l78424M18327L7254N00925J66204r07390K82745J77095
-79894B909750j13014L86269m36828M7400K08442O38520q68786p06117J045713j21738k29270
-79883B760341m36470Q88210k57577l15110M95621k31579k94287p42764O58245j91836P71514
-79872C104308J55953p12699K73871o25260P61505p5341o33080P17475m86942k9444R62349
-79861C412695p29934j0306J92026k4067L80818m1791J6127k51941l08205l4352O08806r32123
-79849B277753N17147N83092q26932K43857O1023M26162n34240P7139n02314M08483M00298
-79838C131468p79018J428249k1480q77465q36965L74600P95657l14556J45433m92263J89434
-79827B743094K93323m28096J37962m0816L55656l1144j31516J02966l43059K68361k87799
-79816B638932P59611o20594l45379J068089j127419P87070k33469n12736Q10083K35572k38844
-79805C220916k63777M86185q00025O66350L886o20965M28415p73968M63561L63731l00531
-79794B873778N30730L7505k08578k69634l53721J30129r6842K69875K3643j5476k7980k33512
-79782B659917K54854k83205O04864j53m15781r999m2076M83804q90N07025m78922k76706
-79770C002732K78409m19034N3492m16198n3904L33630K04522k88806Q9210K76326l93867
-79759B666512K44716k65845n9008K85866j92209K25742k7073j20714O9893q3642M53518l14242
-79747B883514q64354J001221j6353m90364O78663k70971J64287M81404q11212p91572O30401
-79736B594664M42493p4880M9762K38528k17877j78614N28168l12946J94613m03626o51393
-79725B208892P61975L49579n10401l22549O38144j52883l31760K38980L92748q0117n12250
-79714B680358L01091l53541j92521M14904j813j15551J3444M00043j99380J27415l6872k14176
-79702B823401p3001l88382J154935m86402p61038N86073k87322K91215M02312j51191n42542
-79691B568058N40125K02698R4638k02223q99575J128402o4637p08391P34064j89292K4316
-79680C228183p4624m70710O25208m76808k59486k7908K91861R2329n24331P79237o16273
-79669B566678K31701K10463N0797j87301m42490N88431o11902M36137m7396j44835J68106
-79658B818389K05145K48242o83822M35940L64859r57562M73972n2282j050891J119678m7876
-79647B873792M83513m24732q88973Q04824k39037j77915N7528R26615J97855Q8514n57855
-79636C144129m9121L9038m81596J68280m75646P34945j80480J49067m7751l01547L80582
-79625C079900k05597M7147k77866L26129n9098K0073m23341M9723M74071j67755L91205j35286
-79613C119305j901o2716N27570k53111k33082M97692n08034j82351J7952K71884r52467M3711
-79601B284452M12123k25470J125704k15744p95031O1071O56951o01001N6416N65566n63245
-79590B761792M42800k47743j19321K93769k8844N2165m91105M4011O63042o51167m17881
-79579B301518N04274j1224M4354J73187J05467j49665m1437j78456J34810K32252J56305
-79568C271385J98101k85684o20708N92991r5454p96441J081789k23445m5222k71670l13036
-79557B492606J67455n5787J44018k06727K19403n87045P42362K08376n51080K74528O5876
-79546B913985m14485L83494k43949k00170P86919r28077R23021k45081k9734j72094J50474
-79535B924303R45530j395905M34233L8085M01382m40085j78153J25676l17683O76848o94823
-79524B519408N58356J69713q46566Q97061m76785m66939P52393o99343J205909r62250m1998
-79513B608959J218483j100935N73968q88045M68360p2413J09554M42703o07680O71280l91581
-79502C032653j42401J43260L6718l07360j73655j2902O95850j83994m42198P4764k65572
-79491B455163J86427j35297L91262r2381K50452m52400M10194K81331r33774J125546p58274
-79480B728249K51408M91482j059154R83837n30214r2341O45728p98830K82858l5073j71143
-79469B696807J49765p18977m844J203527l41149l85325O76408o51723r4314j00025M1426
-79458B471576P15510j22142N6400J66693m76918m58618l93193M25190J050337n76251o3412
-79447B795172L68073j15289j28708K8115J81543p66557L20847P43694K19574K122o1702l68997
-79435C217887j55864M06549p56773P0707L06076k67412K63454l06263n68601L63764N19391
-79424C092915l08004K82057j04230K6088J56679q23299M06409J92089k57140L29205K04212
-79413C196981n01040m21657N25026M28038j64683n18180K57938N67470J16091j031561M55410
-79402B909833M31542j536203Q64459N44861N925J34479l09921K49813l7634j00209n23038
-79391B633907O1777J09279l25186M32605K27311l82203K7102O1874J18181p4869N02357j00163
-79379C291972n54391N50224o43350j3291j17524L68184L20939n55203O93050m46867r8597
-79368B795146M08534k81622J56381K25037m57883L64386p205n640N0788n69924M94956n37365
-79356B635589K58178l91828k50423N43480l84246M32636J98159n7046n11347P15078j77687
-79345C010543l21894N81764k29428N05157N1473m56814m75222J73330J47868N4643L2142
-79334C073562l21734k32036N42994N75805j280022k9636J161405o50199n38807N67620J08723
-79323B977675m80916j81715K16560r8361N59334K3211k57091P90905K5289M3624p93556j42232
-79311B682727P11961o68127J93055J51222p42020J11025M58828R2768j91843L40473L58549
-79300C498618o13259j0741L1173M22911K2743p23438K54979M41750P5720q82746L18253K06292
-79288C042255j46708J80839q01146N87761M60638l65744K06345L34634l14170l06197j32909
-79277B745598K24657L91525m71717K00852j5575j64962j05826N52315k64666j311498J036003
-79266B816706l84080K74268J63634j115475R31593n9461n1685O7805R96345m41971n68650
-79255B629029O97929j021463O73802j87560l22925J28118m52788P82471L93856o78057j5579
-79244B626833O57817m72167K0431k25535k15060P1140P0882O88465j22970p21687N37676
-79233B915825M13208j403890N76069P87873m52883J65400k3525J26019k34777j93075M53668
-79222C129912p6209m03128K77941L34367k87465m80611M71344J66303m54964L6081J23560
-79211B837131J18868O5058k38436J5130J3967m32237K52773k85781J05345o2511M08811K77005
-79199C075123j201378J240033n12598r06244J048300O32359O1890r70870L53374K01004n84127
-79188B436866k53392Q94048K65483m09923J87540m97792K04541j23227J78118q159O9956
-79177B944059M01459n02233O05960m80198K91838M41337j013888L21835l92865M9510K18217
-79166B885031K79199M043p31699J283407m78901j327654J89036K44705J112632M8658m99417
-79155C009040r6748k55838j48433J98904M57008o02136l32530J62221L00565K87374n01263
-79144B478164N29321J46215n24463J48071J10977L93169p37563J17709M34888k52813M97000
-79133C340675j090446N50590M87024m94919K34060n46865O00520j00212L2152j50168m701
-79122B857710K02656p75625K10927j18844J89600J26023L2044K73840m11765j10995J069605
-79111C545176l72087q94177R84996m17800l52344J1317K21887N64417k05725N22870n39873
-79100C068657m44217L44562m57197J97446l58639j15289Q65861l74334M35414K55789q42307
-79089B575746K90924L37496P7701m43886J17930Q7582k65457N13497o70140o2563J0849L27661
-79077B897340J93099l79758L32382j169323P62572K20329n33152L44498j2450K69212j43789
-79066B780960K45038n00472R95971q29195l60033R96258n06821M22159p45725N11925M3747
-79055C053812o76306J32606P05130j85899N5624M87825j284300Q58505J14251m08960K05333
-79044C057621m59443M74767l86563m68155L07312l68204M61349L17629l59268Q9709M81393
-79033C148147K17455p86064M89752N6926k5408o20853q8929O64863m07856P54973j81287
-79022C221719J18247j23184k03623J9365K75774r8333o18968M81379l58797P4723k53047
-79011B535255j41918L05864J177603J16047j176947p8117p07516P25734R2586Q454J049397
-79000C906442j120179K48962Q76422q49240l53060L24300J41061j31734L22542j234631j95443
-78989A935442J282079L87088m38600p60068J322071m97100r3226J16828l97275K83757q29746
-78978B311250J155444P2525n85485M58484K2214k76473o0779k16171k26565j2827M02082
-78967C043699K85053o40986O41516J3976n39345j68056m18621M30178Q00646p59316J50687
-78956B839431L17395r97436L76716L48994K02152q67414L31987K37232L1142M63208o43475
-78945B639932J65890P2628N84204o49291L80343J69213o79048K02307o1101O15340l34828
-78934C105589l02284n34762M38836K14949n23581M07349K06393J80275n31040J98860P63793
-78923C624377o3905o14968j28481K50886m49696K21531J39534m40794J57876N5424L22779
-78912C074563l70988p1640N5894j17915P22808o41997J58460M33082P4910m8873k10657L55127
-78900C412774m39195m58723L0350O83034n07651k08703O06615l31343J45675j08410L9783
-78889B864206N28859n92475m02414J98365K66223L76473n70210l5694M64360N50574m79844
-78878C168423o58452l5341J88330N76230q50463j52659L91112M55059j71387M87352j13863
-78867C284341n25550Q68136o80883K69308l99171J09925L63282k60262j73714l20718L46776
-78856B881470r8172M12865p70691O62558K82508l03290l25294r4918J111307j104873L57451
-78845C010921j18504l72223O13474J32548J9640L77100j08684j254143O96254l25551L30439
-78834C001271M44128q31270O29844o44179J88681O5376k18091P64820o68726P59605n18682
-78823B972777j028448J196404k67629M84471K37994r76648l044L14884m58672O9652J169773
-78812C711514l25481k83505J22941l89986M00340k03021j86964N41534m26187J157J5463
-78801B977805j09215p795m0308k80457o9420O98315p77300O63804N6151l39795Q95797r13794
-78789B753788L2032M90889l21241n82064L76493O65552J73245o52732j42862L62136n86861
-78778B568375O21232k24831l57561K02294p9547K2896N7597K88806n46359M12694J12933
-78767C078529n47183M92732l86293L03133L86451o77158L1525j78060L99082j68251m66053
-78756B268454L60617J34352K91082j03844O4237l19974J31915m0165r58972L99954O08862
-78745B836518J72557J82778R6166o08437o30962P78589J31346l54837P96705K96378n23210
-78734C173591n11857L77355J83219o17491J94769Q0701l31884J97663N90446J44051o20793
-78723B859770k10062O7361K9178N42674o76433n84310P66760J11071k25857M54955J33206
-78712C268313n52796L1839j17495L10167k65702J61012J26617o23314Q76497l99838K92839
-78701C108139l2189j99560R8354n61621J050587p17606n48189R83682l27762m13024J123259
-78690C564070o83912l72609Q58106o95286O08546o03995K05894N18238n71776M8253k72582
-78679B602947N57250m46809j75887j98993L31397K82814k85085K92046p06372M06947K17691
-78668B877946o35209L94174M89202o32602O70604R9019n18633N18421o26372K80539k10646
-78657B706443M8739N29960j35213m89324N89893J49820j174658M18566O8612K99891q5742
-78646B926987L15024l66860L4050Q7228o21673R30214l17596l83736n75592J030525k59256
-78635B799315m74517J019167m68635k46681J31105j77899p75574J035877l46918N96166n6476
-78624C034930j018370R48438m77619L79811l46778K86469K24952o56827K33418N69195k37513
-78613B940106k78745O78322l06513l56512L5434o3819n56659Q64616L1312j80422J96745
-78602C003865o02463L6459j87969O17351n42082N13126M89811o48145J76209K3251J37495
-78591C016908n99751M54513j24863o6828M02419l36912R1711J50943O39163n84077j90291
-78580B852935M22600o69904j92308M60265L81000k99136k79752K19947l8653n88183L24809
-78569B593620M72651K63323l08823q66592M64318n1037Q599J96070l9755J78367k15546m13415
-78557B281780O40021N51242n80814J88729k40671N17623o00354Q0197R15829p41328L71438
-78546C383692p49099m2J07669M2705j24557k06516P68107R2973n70783o13176R88466l83850
-78534B735589n855L65707J81702j28849l65678M87311n36189J80974k76461M88440j89551
-78523B937140J47983J01617n30481P46655r67112O7788m71701K63577R42485m51716j80575
-78512B605660l94960k0181J70276P91275R9612r0783o5596l06503l90918J89554J82076J65284
-78500B934796N02063o05778K26459n46982N33924K29157n58617J119442q61857K59674p0352
-78489C161929l91968P28794j64245K24911p13524R5252J30792o77662N05616k21446k11578
-78478B466871L82992l86284M14470M4540o90139P11524R8598l11086J34570N7103L13585
-78467C236744P4779l50072k64935L99550J55163m83350K28444O06878o49012k16251K57304
-78456B995242k31296J34307k15294J42469P37008Q8619p70608q9980l4033k33859N08672
-78445C031247J53442j39517J8903j9018k93451J22872l82095M63469M23802p11454M44738
-78434C112938r7466l7870r6257L65847J77245j015904P59164P54686j263111L35057P38844
-78423C733173j126367L38829l88536m1958N51427j13010K42008k60727J46765k67549N26712
-78412C340767p13955J18432Q99243p48282K21016l09042J26297l03945K82196j31509p03414
-78401B077804J191834N9796m40786j13541J51183q1287P2541K01479l60807L06760J38796
-78390C203772l02278l64946m9312J45255k73191L90107K44066j52344K10884p25151m9345
-78379B277517M09112L78032M56189l55699Q0512n93000M15903K94940l57744J7054m06176
-78368B616640N85444n83926M60929n5377q25527M72368R7907L85792p9300K02251m91205
-78357B785996K82739j9540O4774L7180p30366L09915L55708M08164j050595Q83302K77264
-78346C604541m64423m59997o274K27889j451896J498605j38745r4434K15574r104M98805
-78335C420541k70703M67605o69748j08460J6240k21183J69946M49169n30475J35856m101
-78324B854687J04036J01228k60809O75379p28375N10527r2132l05279j77144J32282J51774
-78313B966174l67369j40824m3267Q13622n47204O13504n16427r65686P51739P85238k24640
-78302C124860n78055J39966Q28154q6160q93973J243387j043674J61618K98319m16272L34266
-78291C112436o96088K53098k93734Q60213K17218J0027p69246k23584P25509n00141L14766
-78280C010474N3641k36317n33921k77819O73611N18265p01002N5992L81884K69555o61965
-78269B552398K69444M95935j040779Q72272k50508k6907Q663k37128k01281j90963J036755
-78258C287901j79419K05847k50707m57221M20938j54366K6212M35110n38328m1366Q4057
-78247B838658p3844K45347n93104M88209N332n84246L46215K48125o48752N780Q39900K7959
-78235C145579j59405J61295J86976r15907L96858P70393p65180r18239K89462J011444o10786
-78224B592490M02598j25419p86577P43720K08118l69821o45348L31262O69919Q4830k52083
-78213B853689K45045J01880j81187J69947n45451L59311j10492l27067M18040k63012k86745
-78202B433958j88655M71052M72681N5556m2952m79933J40480O75974r10171l85708M43433
-78191B685715P3097M39997n81427M82626K99902p17383M25570j72084l5784O2662J41970
-78180C104861K49332k85300L83246o31828l84778N24153J40653J13524m95387P9088l24066
-78169B473498L96260O50041q54532L86027L5569p84452J046660o5140j053203N56718p290
-78158B780156J02162K21676n9509o83499j08385O29232J42269o1466k97492R07012m02700
-78147C169456m30843K02820j92925k66548N98846K45120q60694N40991j22750M12521n99921
-78136B696073K9360Q66384n64342J20444L6696k30035Q2356Q9389l32603M39618q50816M59059
-78124B841583j89308l47806J029913q36925J88200J59773K10142j081664P49308N12840q35678
-78113B400378L88513j76198O58864k89822M54995n42026j60704M79171n3887M01723o46904
-78102B914103J49621m1542K93086J99058o74783p77129J053454M40567j216061P99173o41374
-78091B498173j15311R72912j067941J15308K12025L40253N92146q19534O62276J11949r27991
-78080B574265M60687j44581m05165J22552K41672L53801k96421n97510j32847O84757M41315
-78069C302525p62425K87359M80782l27194K66018j39288l98998O50130o3298m55351R64045
-78058C804305p34770m88850O50077p10206L32670L73222k21611k7418j72664L76225l18793
-78047B862187l66813O70688l45929n70084K95214M51973J97181o4723R2798l40369K29552
-78036C111675M24111p37239K8174m1099j69544O64610p94545M00855P68490j063197M90498
-78025C082789O5712n65444L11130p1150j24306J97555N74390m37738q66234L41184J35565
-78014B643453M2440K39649M1167L99540j3781l86215j94859l04583M69983N93954n81958
-78003B948790k083K04757k66618j29524l39683L34362Q13650m76448n38706L63572p09915
-77992B202154L93303P67502k05473n5496m0697M48819n78327k5875N676j94365M70235j85572
-77980C001884m9901N02660j69875n01357M13519n28202L97862L04783o26777K0002j92314
-77969B572284P66392L29713m60940k66012L06720m58917j5378O65676k93874q7740j29757
-77958B928167K09989o60239K21303P85446o50404k77481q5169N16041k04282K35617K33920
-77947C252908n62810J257976n83210r09886K66660J89425L57842o16327K68161k04871O11603
-77936C327471j20224n67696N69354l45604N58655n36177N12139l7556m73703J39421o31922
-77925B394158M31254n75181P11127N95807J7722r3193n78256K63539L6325n94630L57391
-77914B966063O82670j244209O61698L1158l15055J7229n87608J034593n20580n1749J67455
-77903B841665k02321J53237n8806J72940K1237L86380n28529n58488Q83407l1427m37845
-77892B641450P5557K32848R21307j479911J0299R68092n60549L77946n83371M27560O2085
-77881C093313K05508m90348q6324L98989q91845J077057l56845k03399J64544j7231K86505
-77870C179924M30527m3904o04599J82942j091407J44969K30363Q69643N778p05277L81502
-77859B980461l99986L17967l60156N95090o39355l55940P92632k6795N8987l64544M79208
-77848C077569o32333J33701j06078L33130P41281r38281M57303j89631p8598P11423n10170
-77837B999316n03662L96613Q7347k05941j99962n2769N76232j07881m19977j37014k13335
-77826B218967N54437N66573j26265l12183m94961M02354J46891k35425p8685J5745K99038
-77815B956486J23588J88275n51817L12434k81145j37O94781j024182M11971Q22m71140L3859
-77803B393795J17983O45584J14602J63573o17997J25611k02499j38351M57402n90728J089927
-77792C558902k95032p72078M62436k61820r0201K02717k08248R3166J201397j132056m69482
-77781B289701L26445j31334N15053m85463J98784M01070p4011l11996K20085n63709N44164
-77770B928789K45944o69011J18782j11174J006378n91412K49547R9173n34201j44587r4760
-77759B503468O07028l31809N7769L38788O32238n59765n37546l16091N28788L0221k85359
-77748B667730N61933n79565N75819O5408l54718o96291R54921K45935r18139M31243n00143
-77737B454133R19821k40889r17155K19577N62285L7298n23974O26092J8074q00938M31137
-77726B785461L17015p08058J65355J00048M46865l9471n5386M55108l86180J65047m89159
-77715B756645l60028K94431l6199K02055j80965K14753N8744j31542O53292l98475m6678
-77704C026033K50991k91284P507m02702L64425K4410l60886O28563r7154l1516l94920l96027
-77692B327440Q05756m99580N35022o2334q74516N18038o3471M49859j06718P26865n27913
-77681C228448j148052O39875j40349J70718j00218J09309J41958j99459q5320j42177K72377
-77670B747110l6115n77092O43090L88317m25372L79405m06000n1013P0390o67794M53183
-77659B518109J111889p50310m68953N31090Q2752J5162m80106P55238m81729m27937O85490
-77648C090695m35752L25919N2898j38180J62956K28624l18753j26711J89340q88537O57752
-77637B800251P69280o58285j58956J16778K46208k29933K26925j21585k44731R73250l19378
-77626C399824o12695j07628l65606p4701J58064O83313N212q90743L19581L78001l3627J18772
-77614B977767k43970k90555J93031O77314m63657O626N3478k87649L33623J15523K61093
-77603C332624p80055k11552P09479J42747m19226j93886L27755J59136L31071l70691l55220
-77592B672182K55424J21586K00325o90813j57585Q15209j98434M55917L1979r21260J69996
-77581B754526K58909j37270M671j29175j18611j00431K85095O42258o30114j14348K74627
-77570B990137k02789j57127n1891R1606J53496J05939n88188K59326k9338L40322L12006
-77559C223499k77729P3999l16672K3263P4036K9990l70763K78767N00357k90144o91455R87869
-77547C245017j45404r26050J020445o36851L3083J44159J15504n8550r3954M84271r29669
-77536B252001k06182O24299N89922m85233k3864K64066n12238K04606K36743K61236m4396
-77525C160960n12723M21520R1334l39191n4771k89866P19266l05432q9224K85319n87000
-77514B500192L17469j28164J16231l37749O7035P7570n13872N98637l09451K25329l34863
-77503B278364J73121Q60446o82581L52441j96762R1970k78856J70413K50192n33781P83820
-77492C268787k44810L04881k60216K18248J27750r21193L11521l492R6754m41133o8291O63099
-77480C051905j02266m65323L84362K64952j75205k96659K79832M07901k35611j49301M6083
-77469C010670J33082k39606M89755m86853J9294k99321m9861L75297n45771P36391l66182
-77458B776895K43750o74417k09726P70333M53289J13412j108757N49475J47194m03131Q5325
-77447B743642p5227m12241P82814P3814l62701M80034k0226k61705J02560l0336j022861
-77436A997567J116038K56408k85534R4742m82977R5920N09327R4163o14053K05814n38286
-77425B449129Q28049k54361k53011O89652n08696Q7809n78329N05551J47153o45441K46576
-77414B714081R00678l20427r51017k54236O3767O13882J73664J91717p7086m16901j97504
-77403B440618L72519m48754r0949N83502J81068J34687o29924J17229N19824p9626l12362
-77392B787832M0818R6957J95794l22758m29621K32848K50505L40837j02191j77180k59309
-77381B654532N4387o0930m7554J69629O71129k60603o28781P52936l27685J05504m86249
-77370B596315k65009N09247k91484J34833J32931M13404n08786O2806j94407l81511R98277
-77359C206616j08411j09504k5999r5075L7426j87467K64470j01275K77528J942p77086q9482
-77347B293683j06750O49145Q95825k36615j022872K35713M74990k70676N55323m76256n2811
-77336B938699j49454L83731K07066n47434P57767p18498M4429n07493k55219J072776k32308
-77325B994062j91397l10743L26498k23416L73532K40403n98859N58370k94430j97956L19981
-77314B996045J72809j93850k47940J68681L4848M8663n4094l0576l07927M02971J30257j86931
-77302B932956j78877n10233N31984l78178Q9877M67155j55069M42017m49684l37018R10640
-77291C365570k28980k75684L98134p40182N04172l65450J14491O39293q28622L75146m75767
-77280B482121L9606L05240o31514J79185N17927k37848K08645J12070k05150J87917j78717
-77269B779482k32842o9465O95858o66314J28237M47320n07270J03177J4346L92441n87006
-77258B497964J12926Q09290l81097o678L02874j091733K01004k1390o19305Q17266K79256
-77247B900377M10658m40461P6697k36189j57112K64174n57534P71742K56579m20792L23024
-77236C191163K10977o84026l47598L51414L53014n87309k00544P58917k64428M18040l0881
-77225C168739l60226O85227p21507J04909J64978m15389L03638k89388j86384j89548Q13758
-77214C078807k70552j56995N22644m20818l61243K00398L41007o83516M76992r7442J51442
-77203B780724o68637J57030O92857k0348O06146j418054J323882j91409l94249L75279r30227
-77192B312994R10635m14286M69808k692p21562N36773L28936p3168m23877L32810k16120
-77181C040251n42126K92303l17802Q88960k66176q59966P09777j54185M8735k17674L13586
-77170B935683L36211j6161k58702M03497n54924j5937P05781q21868N31955m83885K27334
-77159B988984l90552N09525L49234j066983Q45254j03668L33192o51527n00395M74677k13305
-77148B574436k9574R23768n60395l92066J012573j133955m99162R57476K15521m10463P02080
-77137C360239m11735m06120K06086n0199P2685j67219Q57031n49920K46906J41893r25221
-77126B374426Q06491o0154l03165P188j83681P65772l41789k73533L50298k26230L37567
-77115C253190p91926O1762N60225l54209L83741k92252j23402J07040Q612L0215k24232P67807
-77103C386571J69596l58386l97297k75288O47136O1519n56929k75310R20770k75320l46673
-77092B700389K05811N5236J82405q03807P64912m28185k79944L34689m80077K33554M0152
-77081B525135O65717n32918M96565M51060j022285R38678L42909p87849m5976j84002k87918
-77070B559116L76254j43606j49295K48015r021K89590k11060M62132J62600q53200K8005
-77059B759530q4979M23685k73078k64074R25070m20123l42079J91324l33617J25538q3741
-77048B623456J79314l4232m61824Q05833l03226J32642Q33872l68672k64711J13850j98276
-77037C058026p6128L46766r08736J38265J050715k38626m26067L40609m33424o49290M5859
-77026B247969M87211K81400k33288L92678j14019k37690L3766O26905j213816K28128K15025
-77015B714269r0564J261366j535424O79352m08636j03949M39725j19120J81276k70491M87286
-77004C235090p04423N72895o58288M52015K71255m99555J51999m05045O39720l31048J10430
-76993B835045N17757k5624n44272K51426L802j30154n4984j09992L12252j12249K13396p5618
-76981C080785j68768n12675L50752M40676l69438K99436O208m92421J58197J59889M2140
-76970B994781l02883l90062P22332r4617m81660N58255j86883l81857J02758o9452L98895
-76959B869607m64885M52661M40335k45832Q2287m09060M02063j42680k01507K08808N78406
-76948C570203o34278q4651k19965q8241Q91325p71589L29327n05076J30584M88471j26730
-76937B979380J6047p42075M01526N58180k25289k38962N8319j43402m16514L75949P54808
-76926C377967r42763O52422M96697q04270J95666J32790l1038l34541J3972m50940J32137
-76915B438099P10544Q7289p21969P67552M3027p50009M24907J51833K45425p04042M57229
-76904C149885j8726m33309K51563K0441k34662m8632j87137j58820K61047k00992M76642
-76893B877300J7652L19512o67259N3760O98010k80868M47072j61959o66206j11188N72293
-76882C098119l13358O9905J27043j05863L20252p714p83412N81003N01677n92831J12405
-76871C007226n29211J67878j02004M51421K96208k60151j82966J06796N16048R5861O3426
-76860C630532m54668j97633m35320M72985J29305m6550n52993n4842K32750j85706Q41001
-76849C378861j116044J67008O96570m43343O5866J32903p11676O70025N39406r18962N21622
-76838B982236p83884L50533J78312k5304N20679l79576N26229o41253K34067N75627p51694
-76827B785972R7895J85031J74731O67775p39181m48242m72576j15473J396666q13071m42967
-76816B276560K20331J40163N63239n27157l94873N50919J22121o62227O39528M6108m67805
-76805B506907K63479K66496J83619o35705n89063J144683J86422p28408R39087j258696L93380
-76794B672201R12138o67914j55440j127522J444217k28498n83796N79993q2409M01853j026579
-76783B138244L39828N33711m15577L50079k47628m45004P30802n6346n138L07963l06045
-76772B924889K2643j76901L14587J59317J25947q7892k48719J2918j18570k30831j2925j06489
-76760B577974l17801P62394K46949n37233R3707N66934j16392m6588l12197j77807M15568
-76749C155508p23438O78080K59924l93229L34023m64316r5456J47475J81623k92036J47828
-76738B935986Q829R862J06954m11599J26928q4766J47601m41913k48207M37440M10239p33523
-76726B263831j35747O23923j90876P26621o51179K45359N02852l98607l31987N1756M7433
-76715B753379p02222P47523j34580j4540O6908Q8553J1726r6397J71614N10133J77153r45149
-76703B634101O33748k54912m51671J59891k59089K43137M85045o34111O75933J05343p49288
-76692B588127N05673q19626O82355O5404K03090j31733m44835k14412k67154Q53984Q8342
-76681C109215j33922j32986j7721n74538J293732r50608o21608R89920J18197M0973o39069
-76670B481585N58647p69814M44415R34N44746J90339o73622O79800j26819n55706k10848
-76659B563657J77722q4992Q49063q48544j65139K28949O21001k04303o03109P70567n60523
-76648B744349j9191l67607K5543j71981Q58305j89433j94472K60615l09188O8664n40479
-76637B165125R92582o44999j34879O12926o6028l97100J21999j30692J0090J109041q02752
-76626B835313K30078m65636j43055P34961q21686J46048Q4360K08593O62344l38591m31871
-76615B700858N84765J95108o61734M95985l92171m41798P82770l73211L19499n3664p04083
-76604B452324J53774J71146k46436J65956j66832n4462k7058J26857J018728m17197J97236
-76593C374036q3243K59764J66962r59166M17504Q09422q93974p08748J023467l74348J05024
-76582C136700o5918R6156m66699l10059N65819o82493L65849p5325j73366L14896O60692
-76571C366252o47084k82J059517o26822n23250j05652J81042J37765M12537n65276p21309
-76560A967438N22317J98928L94730M02898q94197j96444O94767m219P8512P26804p17208
-76549C174326j059354L70487k33969M42330O78690o56255l16899R47373q99138l8498P49199
-76538C158292m07680P06811m38109J32846k9306L0930k43933k67409N44971L17953o87721
-76527B817645k82454J507376j650310l51078Q62499q3945J58322m05227K34232k86203O22344
-76516C143201j58347m92775O46387n31464J10990K82619L8273L21688j206269L65157N19870
-76505C039330l44691J68879J09286k842k78149J122361l13431j77541J69343n17633M54186
-76494C429098k58589l68640K34299j7101k82388L5101O6913P8514l52343N00709J89794k91649
-76482B963718M26516j7698m41781k06622M03652J34341l71803L25427J99411r56964M85197
-76471B943394N2193l2374p49189J41621J129358j138138P68704m29310n2412R68773p53328
-76460B849292j75127N99378j70843k39368K10934k3270j5121p10981J188522j87649q79266
-76449B446501K26459K71943k0836m48927M56723l63761N42146m02080q31748r3641O89329
-76438B472108O53812k83181L27870j94345j83035K6905J26834k06295n9535l78227N40325
-76427B843236M36874m77212O7396j2249K39373j071K76680l77889Q3313M7778l83939N28617
-76415C270907k67746l32115M05143r9445k17059J34404j35898M03876J77459k65750l8430
-76404C035346o35909l6221J008668k13538k15002o06993k7466J010226l13721L00131n07462
-76393B798059l53905N09492O4464m81708M87500J08606m59248P73497j015711P18053P93297
-76382C942396p72623k16315j9207M29482L09234m00505k32566O52965q72241O5325M8764
-76371B934709J7422J64419k77043k4906m83699P46991o9090l44305m26778Q88060M24722
-76360C550502r01091N80816l85251M2371r049j02507m4997k84417N02098l78447N43880J35849
-76348C249757m10975K15150m04402M42378o19491Q133J01113L65606M90896p18175O61820
-76337C381810j063012K98704M62341l05045K44757m24927O29979R2034J9148l06561m71521
-76326B557707j97767O13186j30936Q4626k22921j76009N58912m00558O66538k83330J96020
-76315C265468k78674l43820Q36736l34234j110599O84321K82861l67671J138845j177685
-76305B595548J59465K4785j27621L61435j87098M3511k97821N03967q58398K54804L70895
-76294B843472q0752J79224M2149l1208L53300n42469m44997J218669m94507l17918L4766
-76283B759729K66293l16376M16724p4871m49700L71683r0174M15701n30507Q6885l27152
-76272B528235N01094l30296o9964L38592l70865L52886m36406J042056p68990j40172L04460
-76261B950630j04268J40060K38290M67572r87737L71625p58312P29613k15469m08378J642868
-76250D066494j190050m70648L38026L00709l95129M0351K27119J27189K19903k65462M49814
-76239C448316m11859J10868l49774o13970q2107M18015Q33415r7859k44001p1675K51807
-76228C191176n85143N64109q0105j47299k8382q78100R20430n08444Q20811k26683o23346
-76217B419024Q84252r48125K00082P1663J56026j76050N86007K4311r27798M69968M44833
-76206C204193N11526m75970j40101Q4097n288m44128p4685l4853Q6309O65042j4435O0135
-76194C421842r66945M40893K34496p2858n0055o17555N89636L60349M4020j12522P62411
-76183D033712r03131k59221J12711l96817O21064j17493K09870p08485K13036l95873N7861
-76172B467234O75537r66365N47545Q49160j92778o45266j80979L72714L51600n86855j6344
-76161B675203J47950p1505N534k89892L74729J01318k61295m4874M12782n12389K00962J14145
-76149B852668k36356P6522n01016P59635P1467k84929o867K3129m7474J04266M31004j42452
-76137C099597k73025j18323j30590l38252O36185m46274m47384R94377J4752k1454Q3788
-76126C053397M90985l46968n89336L95186L546M59432k56526k04608J81904Q4728j01621
-76115C170119j28050L46654n57770O7744K04168K10238n2274M951p23118n64176J207425
-76104C185911j09448l9202k05527M958M2255n6619J48645m49134l6795N21741r2286l51366
-76092B563133R6563J8655Q11405r73689M32800N66398j050023j28058q9245O53550K80326
-76081C181815J43601r34217N70666M25844k09496k32193n38355O69893k39644j80051L02374
-76070B960237J91098q92851P17069m1641j61644P54244q8397K56231p69254N48315n10197
-76059B963210k61846M64272o20191L65830j12313J21182L984o78618J057498M06220r28552
-76048B780676j03062M78074P50231p45004J01150l54950q09814P58157O76J00753L49123
-76037C306010J34355o58760k1989O1829j85841l2492l21907J406126m07498q10737J162901
-76026C631997j003202K58901O79547l12231K05864o83618j61406K30799P54289j9468o59221
-76015B922251k57204M62115n22648n4105O51776o19452N96363k61341K96331l57043j080439
-76004A776604J264375M62532j179843J132091M09392j141558O88851k78824N37520n76103
-75994C095037K75152j33471j624086Q10523N17732p8297k3406N60758j061997J74562M67469
-75983B979976l40704J8744K16603P57667r11400n8472m1488J35652J01146m08298J59668
-75972B609094L62168M32975l06562J55077K75106o37272k72272J29485n31326M37856O67382
-75961C321711n54767p15942L60585O52060M0210K13710o60699K1053N06939j000089Q83576
-75950C068347Q39114j131525N13175m92692m41483R87410q32352K02772J73934l26749N57425
-75939C117376m22779P04359n56510n54551J335223r09995o20150K22711K53278O12556m12803
-75928B768715R4969N57170j047919J49603M17781l54766L00148j33671M77183j2995j25149
-75917C091069k21568q9062J07125K84433l96671j38627N09772n80989N50151o45901K00443
-75906B670175N94402l40353j82187j63119N52501k21969M09251L56277q94766m27123M68577
-75895B821666n59503J223087O8397r15788N39877m61783J12687p65857K31306N46478k269
-75884B838298P7365r5699m24244N1599N62724J84538L71149l1380k40265l63581N06378o20367
-75872B816515j40548M8807j94803J44092K66712j06533l80308J214121r52567M6810l21233
-75861B441065k07888Q72511l63511O69859q46923k30642L36336J75571K56755k77668n6128
-75850B769337l89716M99712J1192l69604Q44590p14280K62153O37650j169899j3174o0708
-75839B307253L01135p9173P06220K0070n50862L03374k55713J023437q40342N06791K72030
-75828C714220j086960L60241m71531Q76916m77237K57741K05348q59098P17079m98179J44644
-75817B883184m7013K42453j25833m10382N85675m95555L11165L04852m04489M33877j94053
-75806C083881o49943K10255o9269O56970k70199l91948k2254K86801M65715p55950M11160
-75795B955219n54545M33769j81054L33444J63172l02158Q10263j162673Q57435p72447j82963
-75784B397462L88435L14454L65450n07219M25167q31304L81399k05386M34313n42598m70664
-75773B149509J205423l70521k31222J52298Q5750k15969m10351J44194M36906o55781M55668
-75762B745904K06373m27261j06314O41402L60778o18585M65542l00995n4506k20594j87955
-75751B503789L79299n84554l45080Q14326k16686l47561O58569L13713k86434k43941R03778
-75740C549218o66135m98743K51402k69534L06815M69078R4102m85509L11131q82o21823N26409
-75728B965529j41470m53450M88840p67992L65879Q18185m88125J74061J44795k51378M06506
-75717C261380k75338J9666O96538r60253m76420q0133N16084m2494M26494J79765o49711
-75706B615578J05423l08890M39472q8918K60403k60061J58980l82992n12714M96182N48215
-75695C070678J32313j071462R35890J34044J55595j46525n23914M98865j97103j41142K17918
-75684C065157l7499n363K62734o66835J80111K42106K79091n54296k89159P30297k7841o1881
-75672C116622l08727q0494L38632L13996l92728P7898j4365j55019k07712N43947m15727
-75661B816323j29758L83788p92504O43451k40493K88004l9478L871j40872l40953J76816
-75650B628195j45648R1013j53118P50909n47229j90379J82773O40489k70720n31474M22182
-75639B876993K75398k37558o44727R46657j151141N27696l75052K06743J670614j310711
-75629B784912j24307k49168R73654q58547N6139Q66955o89415O02065l58902l86247m5717
-75618B571422K69104n24554Q50938m2258m13884N06240l11335M9126k66619Q10521o74603
-75607B824098l3488o22615N55678R58776j746875J211043p588K24034k00328p62376N94328
-75596B994687L0425R0196k5588K63256o99767P58871l7716p92805j07928l0071J61850L27736
-75584B933146P69142r52049n0401J27604j40378o2786O68515k3402j258702J249023k8899
-75573C230813p03393J39960j35824Q10592k09259m87094O14603m91994o03170P26426O29893
-75562C521553l37551m96949k66291M76960L05951n58625m6972m34812J55558L4053L90243
-75551B743118N34528o38000K62789M3705M5055R458J67903l2348o97773M77883K54584q00810
-75539B370092L86043K9373l08442Q89645l87236n7272K00425l11954J01308J83640M4114
-75528C139736l63439p818P0250L72195J214m46793l57867J70178K74641l4308L83004Q7041
-75516C288034k20100o99526L84813K61969p37122K00738r9790N88870L02760m70644o6430
-75505B733572J15199R79441j06693r96959R0949J02704n12347M88156M41115n33829l25511
-75494B475797J62627N53441l94311l92210L82319M6473m62783L06488N48513l51483M07287
-75483C282158j69423n72815L11308L1259m5272k7409Q70415n93347q69099Q95024j50584
-75472B962215L28909r19138M655R05469k60902L69029l69302N29558m78852j00790j67459
-75461B803392J75K08316j001531Q33768K06229j22545m4279J9440m19270N61513j24360o37588
-75449B283260O40546j59127K24296l27263P02486k50692k94813K0903k65776K44570k59221
-75438B559169k53803O3844O92360k69844Q89333q89273N3640N09555o37493O59139p46848
-75427B629779P75649o75816l58883J449473n03787j026307P70382L20923o80092K87265j64570
-75416B824016M89771M053l05111Q1749k34087K89565R53037j009469p07201P71890k87086
-75405B871127l07398m77821N17303K02614K29000J69531j59102k136o2918n4442k58367k7545
-75393B639846k38516M93924J61921L75122o36568l48829K66393n4151M16846k72765M43027
-75382C246250o30422J24542L53734o11792O43947l8960n66272M90286J09782m15469J17891
-75371B823517J10452m55220O2802O43061o46233N96565l05230m48744L14993l85516O37088
-75360B947535m82004J31832N85483j57721k40093N05630o18299J71535L93751j049778M71647
-75349B659518k7492P01171l56749n32515K59108O33312L36529q56262N63526J795j62291
-75338C219650M78208q32254j39001J219978j521684N8888Q12457n80201K75834m9847j23387
-75327B818641m59458Q77516l72497J14137P13571m1507n51896l93927N37636p68042N8950
-75316B533124K73693M551q2183J022631q16522o66317Q38706l93634L52225n19425M63124
-75305C009973l82151P5793O3617m12957R17553n65929j91988m14464R33381L73357o70983
-75294B735202O02721k53129k32660n58531J71211O30846J38499J16586k55787j82151p4207
-75283B838600J39731l08839K56041k0979N6801J8870M9743Q31116j229681R7943K96338K14625
-75271C240309l7717j103658J121115l79261m71157Q64202r79n25674L59750L71681o2225
-75260C376386l29421m33176Q26265k32136n39526L55558r8313q4799J062644o36662r21543
-75249B345277P19627K02874J84668j56055k88358l90391R36372n57187q42863J339725m82688
-75238C011001l22546N21384o0032j38655N6357M557M21336l17255o51564P56786n66263m33619
-75226B281487L82425j53052Q13097n48831m16641R26885k86107l09674R541L06974J2808
-75215C018912n5115l43957M24485O59701j230538J04617M98898O789j41150q09742M22806
-75204B555706N25399l15382O8967L62061p7612J20053r2615o59556M74132J38011k40762
-75193B858402J42671l87595J43685m53789M16633O20334o66628O41752k44881n85695N89821
-75182C074710j92624J2838M7657L80978k8886j390725L85039K84030K27787j63461R1811
-75171B729154Q34650j062235Q22573q5428p10331M3248j42974K61718m73979Q47479j41577
-75160B922298m98872p001L11370P00574n61219r927J82003k21470N51387l051p71613J60241
-75148B754720L3700K57312M51283m47615k95627j5541N66487K07381r37121J72708J76363
-75137B924050j39861M69882m75075m64110J78207Q00592n776m71568N6056R5846M117k94503
-75125B677857K33293j4353p8727L53911N86805p92384n92696Q89846l22603j19039J25338
-75114B947248n11878L31200M10430n65413j07201N25786K29862k71338j5684p454k57531
-75103B708027l5645M34978N93551o64859R3312j69394m99583R68557j25042l70907M5913
-75092B978908m82059P7295L90496j4420J81882k36385k23635K96809P4696l29557J69100
-75081B883130R3294k14839L67040m96740N18304P9605p11291O56779j94412N92J09125j84498
-75069B906089p4839j75530j03619N81749L06625j114086n706P67190Q3042K9623r951m45858
-75057B744729M62764Q1244n48466N52816n13519J36522K32343o27340K20660J88365J73475
-75046C103593l56655J45490R6432n79393M1644L05668J84638J62168n23592l61402Q12838
-75035C031429k21255p449L4668k67180J136746o52493j263421J217051N60569n47256n679
-75024C015730l81983j27174M49068L85257l48223J17477j41890k31309O99482j22986k12652
-75013C100797n52479N13197j24230L55535K49683j140087J243909m93908m19405J64830p863
-75002B889979L08129j65294j19678p01468Q78485P3780p435J24172p70688N75396L06851
-74991C392229q79747L51813K36425l31442L63815r6519L16199r05418J24177K51545j65292
-74980B657785M14594m95961R61961k37211Q7338N08632r32500M6509p7204p54024M71173
-74969B651092L24050n16666N93430J37229k61853J11744n19569L5216O95674j11589L69474
-74958C508232q70847l70609Q83699o2230L42094m87119J75417p1270j26277l39510L63591
-74947B945171K35916j195041J442256K72448m49355K01066n5013L1337p49435m30102L81597
-74936B630845M73852l76484Q259J88621j93645P3155k6231p0022O29511l10463n13655N09103
-74924C022846O0690l30333k51731P33965j01597l87175N88785n52737n0420K50697l33419
-74913B649571O67086k85183q15004M57373Q35344m98315k64316R26044r00134l59822N28843
-74902B941487o6606L31748q8313q96708K26804L77169n87362N66052l112K01190J34433p48657
-74890B388125N5846K38825K23334n1370j39760Q6449J16646k85752n484J96712J22772L05977
-74878C252320j00259n20831J46763L49077k60468O5784o9906k62877J17093P5283k91701
-74867B500278L43544K57253m40273j01463j80068M38668M23368n83396J8186R6681j77582
-74856B595196J47060J19903M63930k56866l03160J73875j30957m0759J18318M06026j03636
-74845C188930k13188o767l00349J67951M05950j64664m3479j23884p2814K45875r8295k82691
-74833B702575L83318L85206o09086j43758L19819K5432m53296J92446j9032k76354J06415
-74822B613685J4159N08653k31278J56130m22189m89655L82858J09067L68882J58531J28229
-74811C297072j18579j02706k19185q4945L28072J64177j25809r7785J18149k17712m33690
-74800B507059M46986k28317m7174O5871n62383Q45052j83931M53417p0341m23968J57131
-74789B959402o3739J67459p48998P75022k09070k91318m35841L04007O81414o16852L70531
-74778B892017J41217L09823q36943K87724R2804n6509O65023m66853l08269k29878M68921
-74767B959077n23037m8418N15520o89892J99444J292456m33452j07614K53034n03307j22457
-74756B791354l87638Q37661n8051k35831m06459n6053M41524L91940N25076j033559j21043
-74745B688921k47440J71514L29823j83335k59313K18001J38466N5262M20873j107238P66078
-74734B991612N04219m72048J23687K921o55437j54561Q36919l88287O1304q2637L27192k85841
-74722B809043k21416r9283K71444N03201o67757R79963j33684l30219l09027N03N07282m20751
-74710B889299l34126j04274J058731m35172k78291L47625n14709M9082L88328J57259m95143
-74699B728609L51228l69126m30477J121765m25623k82911J46806J1738l624n23895O00381
-74688B924871J62036p3417l91509m7991l89499O61503J332127j180493M74800l02090o13086
-74677B557252O41273k09074L10615j22538m29503K81811m49780K25729L39200n04091O69012
-74666C309906o98636L36314J50146k23816K24483l68623Q30646l77563o1062k77688k69192
-74655B574915P61252K50345q89413J51250n8572P8137N10009r98839J017843J71796l49884
-74644C218839o44938l93134L94243j9530N77838R9397l1288k05700j9863o38259L34976K88463
-74632B961044k47042N32448l5037m49379K4949k12783O8041L31053m14868L53193J98305
-74621C109924M02944p70894M68900K18613j259888O72659k19389O13536j14834j061934L84893
-74610B444530O67615j07685l86384M08120L44259l12547j56226K59440l85583m05144M69718
-74599B840113J62857m46174L15508J24855J82797l14900J57696j62267K4202N21594r50330
-74588B455951P99659l20889j2410L09711r11316P25407L60702n18292O88767K96116j065527
-74577B807879M63022m90802j65532K18922n55798J093374K20965q15015O30059l42777r78402
-74566B085895M96365L24973P08489p86934k29441N55847n16515k49746J94426M95984m89335
-74555B590008L34091J09653l47582j23591j80287K38193N91883l90687l17686O07593o20293
-74544B491295L64071L04327j29534o17989p1393Q09721j68199J50912p29105O79882J37983
-74533C221971o13131M73855n63818M53148o5406m7384L5235l50150K62664N8115K76691M13467
-74521C555257J51858j214988K42617K56643l45268P36969o69586l26444n0936L03874J53135
-74510B793131j54670P94212n08475l54037L15824o84196M64470K97960J17333M50397r13113
-74499B618836l25843K07053N50619R0242O0144l03425n18432J62880N5706P71210j48080
-74488C220910j60390M5972l6576k52548k518L54768m58692N51212J44593k68360q9250l87236
-74476B661885Q04284l6819q35498M28021L0017M04940j8194n61594L12211k70860k92840
-74465B625553P7245n7466J06372J72687k99877L06019l69678J52332M52611o42793J82133
-74454B705138j00105N43686L31097o89750l34653N71364K2033k54732J04686l90536N50066
-74443C058294J28123q04038J36827Q43262k41778n34570J2416j34584K73583N44123q53847
-74432B427811m1654Q57897m06843Q8912J4189l17633K59238O24650o26682j00023J97494
-74421B977356j29556K74081m06386m72503Q2309N08878l39153P64828o13301k16479K97385
-74410B727459l75254O97546n46254N60650l50923j36679j75394O9550Q0616K78634Q41397
-74399C671348j448003J195273P2132j48011J08531j174496Q96921k11506l84485j14445L64796
-74388B828055K94007k67683k61311L5490N18844k57885K05911j47078j3961N416l51499L27872
-74376B916178j50407M91136l5654p1398n1610q33859K45956J27270N99556j86688k89799
-74365B760681O94362j80561J1308m45256Q6345K77071r6362o8911j36670N54961o75577L1995
-74353B813386N44595j4245m22063n58206N34797m45996L81363J3901K63078K43574o30435
-74342B723749M99042n77844O09447K73511j093584k58291O45834R1521J32825j85847j84157
-74331B676206J029410j173793L93283Q13350n41911o9174l34438j8087M93927j50383m94497
-74320B623893R02296j004244k4242N45925j90909P27079l58373n4348k97680j82791l33858
-74309B352748K10325L17426o74081M26917l1646m30661O25969M57319k90468p62164K51466
-74298B453150O74737R0755m956m55399M5618M1076N40925l60446o71822R00061q90538K6534
-74286B389695P42818m95758K81471k55468K7301M5933k22673k18340L36607P04620n63555
-74275B772651J57887n69385N05565K01288j009846J267457k46837k21628J27077k46002P8377
-74264B816604L58955n19667n04925J098095r74M082k61557K09984J2650l86035N91234j36826
-74252C281620q54012O00699Q1499j278481P84559K80235j40932k34506m06380M61024N28411
-74241C103736m86521r9944J18083k45143J182533q57509p517M04052q90039N33758K53950
-74230C009439p39776K24616N14198o03985P88281k41313K09993K54236p51785k42813J78058
-74219B599149O41754q35736L06862m26528K16911M83772n37570M86393l06300M06226l12039
-74208B722894K20959O34491j42320J79815m93301n1023p2864n89659p002P46836l566m40439
-74196B704821o6541k53309J28645M65842l58882n0604O69943l61755N3711L64330n92633
-74185B703568j42629N98166l05588k30869J74615k89978O44779l05526k84991R62570n4322
-74174C469795o60324o6068R9667j08498M71520k05404P1761N58294n0602k01580m25647l14134
-74162B638780j66523N07923o4085k28555J73596j97060N36469J53925p94534M48785K30663
-74151C239384q10347K20672k68981q3474N88958K21623k67313o38839P47161J09964j88417
-74140B870391R46107l46933q02458M63644M67136q75378m4437N22327j91738K95859n23124
-74129B781396l71774J15997J76461M0809l19835Q05029j75835l29192L62904n41766N2466
-74118B596660L86962r4052M29738m88177r45228N95449M98403J82517n01966k41188M60137
-74107B879255N37186k98275j088285R23534j71149r48506R65416J59702o8716O84468p80002
-74096B794628j75419N15015m76521P65664p11974p36240P47141L13789L00215n00284M21366
-74085C257380m52739p12720Q04333n2780K63357J64278m25747j1311L09011l11026m43726
-74074B388310O01167m81333m9865Q15285o45256J6671J18606j45494L58483r5609N916j06086
-74062B780795M3094k43053j62380M54433K80222J91739o81409J9477N3873L02178K23678
-74051C262647r27242N35497j7924K06572o1134k45374N9536l15066O59466k52549L26079
-74040C230508j03821k52969o2254L43359N44912q31320j54746J01107O58016n2559m39217
-74029B981016r72963M05757R37432r48721O24781J99619k98718J484Q8509l09522L16689
-74018C025363O75629p34757K29305J15092n35725l62105p1614P10001n00499n71262J484544
-74007C463972j21067p13376Q7518n22891q2253L79035M16572n11107j8642M07981j18864
-73996B666878o2802k24820J0931M76741j04383N6216L42112j8168J24169m89999q4365K72678
-73984B965188J94208l63522k54082L4001K46958K33838l08326L75394l82410O2465J86909
-73973B990621k92405K64864J8283j33940J76565l77468L53185O27514n53971M80891r01668
-73962B652471J33075L91347l05005P83571j142164k06524K65982M31987l3066q00738R78893
-73951C149829j91893k87014N74627r36233N39168O32573o50485Q640k211j36891k24110M49547
-73939B925547L4084m63654k68868N11970L5350L4200O8256l24151L22509j36815M30726m15566
-73927B753588N18752m8208n19667P38865p31512l22699K55582R8469k11843L22601k28485
-73916B625443o4712l3784j51418l1627j79995M96509k53549Q65489J83334p83841K55090
-73905B926939j67988m3461P18266k04198q67758J57669K96666m65679k72047N67903P40700
-73894C387012j74386p06811J96802j29381L51328R1481j29476j83491l20225j52964l41873
-73883A888016J436059K82247k50788k78844j40343j37531j43450J86320p7515O66182o90361
-73872B739992K036J10945j78733L7694j47200o3509J88806J84299K11572K47271j021154
-73861B312019M15654J53421n1267J16145k491K66797l89840j66610p7492o6797j72467P78307
-73849C115379J78152q8261j40720l52009j76785j64085M64045L2553l17583K50950N10409
-73838C312045n32107j97056L72962O7683j38408M20249K39554k99307J0466K14721l83605
-73827C087197l58298M12394p67931K50075L66936N9381k00462k29652L69414p75669O85872
-73816B899257k44895k00778P05606m01511K41197k94549J59116J74677m60939k68142J39576
-73805B448615R91903m43806M85169K90135j506766O74671L60217k68794l14663K91384L1035
-73794C039100m53448J030004l67158n87670N80823L76540n95579J24817O51180n94775l15249
-73783B888585L8527R1352J54189l80061p8230L80862l7353m2647l20363k13191K46011L47706
-73771C075387r3995j70891k29737j44431R20950R9950q66406M5817n3913K59023M70871p63562
-73759B549063O16098m34106j7044P52550o73893O01002m01838K27045j04395j87611l513
-73748B923358k46240N12524m11881l43037q8638O96040k47532l2110k01483L95204K60367
-73737C216572o05157Q02335j069274O92111Q68582j171941l9921P8959R8152k81362K16946
-73726B806002N61452k36235m08170k49449j82748J77691L02420P0026L48901K01987n73358
-73715B818519M76882J80568o12388L81855l99715J14295o4162m09412N41611j79606k34429
-73704B614018j64368Q26888K9349o92945J218m54106Q16618K78585J8188j80821o88608K18671
-73692B622687L90160L04595o09870L84041J66715p81040K07611M60186k68442j80886Q455
-73681B704212j49732N24292o15657l14260P70258O18266l64018k37575L26711o46002L34285
-73670B950780l5897q3195m6467m11336J87066q8819R13429q8841q53137M99109J52208p0156
-73658C024744J94665J2725m60003J00356L40183l52186k36025J57390L33663m44996P072
-73647B677588J15428J10665K18046k82496K88179n42173j17662L15098l08702j89508K72692
-73636B557155j6153l75508O03664J74465n84823p7506J001884j10859o22800L37361Q108
-73625B894988m6684j38514K12543o3883l04980L96184k66570K8036N08104m11810M85395
-73614C292809j81692l06170N70167p21659L17172P93461r21701l60667L17367l17450P85947
-73603C267584l01238m41573M50027q41624O43142q0624m42089P39506m88887N1047K45525
-73592B800796K71674K18849q71522N05592O75534m00280l84345j41143M88668l89847l25028
-73581B448948P39362j33755p41647M61922N12343p34075M91131O58870j660751M40272O77208
-73570C159828l81403P51219j159455K87593N92698j56356M04374l23693k90678j15310N40143
-73559C308960j15598k90764n98070L66176j12865n23013Q08361K94212Q2740l15573o7590
-73548B836976l59745K74481N4028m08228l37385O75018J023807q46173l644N68708o1674
-73537C416169p48475O76939o69198p52229J183826k83920O15396R366k22157l01150J35091
-73526C059658M57375j103458Q7264N48890n78557j23924K84608o53330P44236L99693n54763
-73515B567692L20563L78928J23037p91521l40034K05398L61993K51269K95687m08167j32006
-73504B832839J90326k02012p4150l2234M90653p56855K69181K92210M27244l054p23227N98811
-73492C309732k16199P44042p45620o21187L28086m80600J76468N18514Q5966j06693Q0979
-73481C073488n39620N65843k16304R6322l56243j84782N81678o24389P53014k69261n59006
-73470B320740R46852J09606o31859J40602n75707P65850k577r37640Q11090K81723k0725
-73459C207955o94869R98657j032921p29159J191580m29747O59688J03439p07946R0601K28636
-73448B885914m64387M18001j13983j12278l11350L60685R87508o71146J54150J7818J65400
-73437C316332k09271m29701M11642j2992m18606K53350J51897J8043n88496M48637R03017
-73426C843852j299895Q19313m77579n39568P38205n17591M52998N7487k10704l62002Q39407
-73415C343923L56516o37754l95464J43952N22665p80997N18450M25902p63300L16014R1778
-73404C141685j08554J32k20491J11693M53768l35937n52708L33841j62976J74100M06755
-73393C241308K11736j42177m01377n1011l28152M77484O5576m21771Q65711K77643j186949
-73382B608021K28050J284451n52706j480229O17926Q20784j53406l33414k77631Q06117q68706
-73371B699257l45402M65845r3889j55647J20480O39686n13994l01M35540k09196m83626K89657
-73359B848410l52117J85065l3356q1306M23213k93732K28674l25703O48250o59887R8218
-73348B685729N57550p32580M1704Q35911J62982j093408L81067P7432L06648m17192L28013
-73337C133856L16690n61382o41270M47179L70825r40805J734629r14414j38363K92157o92819
-73326B406283M68129M4891O57066n53833l12269j18881P43037j18737o65717l37103N63157
-73315B776023M98199m00787J33572l26452M71516m29511R7366J43204j09294m4177k53041
-73304B556618L95776k77733J23149K79532k21330m60700L50276P0510n6663j58998m90727
-73293B109710R22821J84238r91003N58703J20077n1806L90238n14871K23284m06266J00244
-73282B645369o0356j48831N7254N9812J60441l17347P22874l98122J99394j73605P7144K02563
-73270C026590l63331M26603k55959M33244n96029J39285Q48819n07274l15961L47920k39067
-73259B944840k43433K76239M25962k54274o22188P75673n07360M5570L88584m77094o1273
-73248B691246K0386m23454O16666L49786j173973P97992j25076k185J43907k48973O5231
-73237B711553J24613l29932l69863O55312m42808Q91865j78315o53642L8324O9996r1081
-73226B426022L37482N64255j40066M30072r98839P15794j86039l85390K37059l90487J71496
-73215B781359j28397L90200p04227L30170N15160j28935l70596L69732l41198q2155m6913
-73204B584200l40477J242222q23663K57115m03056j09616N70833j99364J38870m91638R40307
-73193C365733j98538n9123K38483m50576J36924J73848l60579l08704k5382j36777M12006
-73182B787315o154n567K39580M49062o18242o98445J125439L6392o11711Q2724j01498r50
-73170B677945m88981J18388M39772j37951M35059n35786J20436M81185o45988J50283j78728
-73159B435634J88858L56947k00065J17679K87177k01413m82524O60909n51516J7404N21189
-73148C150279n97900M75848l86665l66253L35585K47516l62880L41385J1608j81734P32556
-73137C399345l43755j75784J08798K90876m29051K80960n75973J92995R9651j059351J376363
-73126C165074m08469l497J90618k43620J83518L55174k0052o01617N17247j18825l75864
-73115B639687M19991J95034q69162O43028J09868k62865K15171J04892L17632k32917P9204
-73104C359563m51993l14365p1846Q15552L86307p03550k39906Q02919p14678j05595P93448
-73093C555856q20741m27958N45776J417195j567560N8406O18918l81748J33479o70384P38528
-73082C199767k93397l30329j50845O41398n6426k25350O27875m07281n18035J378M20286
-73071B909041K64389J36737r3348k13270n28665J99442J2376L44315k71739k07055K58189
-73060B810412J213J69171o09976M87552J09881l90649j26986M96110l2726p0592Q9971k11639
-73048B721742J02953J51767L36543l02142l09167j25941R54825n60574o18998O76968O04762
-73037C632738m02258j82124M48818o10600K06887o94979M37134J50018j37669q6316j40408
-73026B621241M34456l15617L76677n28386J18108j78181n3428J90844o1197J22474Q2624
-73015B809615J20576k54644J1769k5239N11394o12397l03832P4226L96068J24007n75748
-73004B275795M77523N70j47072J31005Q61008l63264q63573N76691K02873j732N3394l28685
-72992B874533r0239N4711m57120N4150p438N72304O29565j257780K10621K52555J80529L77170
-72980C393561r04987M41223K6556L74596l45708k90429K83287M5014K11051p98271N32500
-72969B968393l30742J14108N73677J73913n46710k37322M28947l66042L76223m92311K41024
-72958B903158R8799K06101k09981j37K01291l02583J15729k51751M69969o26312m6351R7973
-72946B655905M38780o007m43618n9294K9024N87842l61014J89857j55171o8584L26968J46557
-72934C281245o30980N06366j59846j05584M26926j111894J379287p975p49032l03308K68616
-72923B793821J74093J50122L59894q85641O81922r05363P26863N95208r91753P69068p70240
-72912B697994O29149K59263j011929J026546J14786r16525n76262L91574L76737o14782P39832
-72901C116383m30353p48320Q42533J86850k3049l0240L30042k08753L2760N70950p52290
-72890B886513n09330N25886k69882k81383K67654M72133p11k19819P58813q52282j61095
-72879B616497L63083m32297L58122p8774O61757m17577j49389J58479o62232M98150K9880
-72868B945699j31769J81133L44702m45256k00353M20341o3142j62079n18391K99374O77130
-72857C347389j68667n94137j82266K4488M67269j11269m86746P84978L28620l98503l13544
-72846B697612K55069j86643n55772O76761M61474l97460K27686L75424l68163k99449q05997
-72835B080542J77857J143450j042961p1346O98124j99757Q35779o78739r4783O86979o06810
-72824B928335L2901k39895p8335K28922M6908k99298j7792K23071m5460K03903n8054K32587
-72812C157793k47883n21834J26449M7006K11063K8628q121N2022r9106K13321Q7703R0911
-72800C137952o27819j44779K33110p2689Q21517l01519l08223J79053M5919l29548K86487
-72789B919461L23369j92241N86590p99358m81922K59768P60001n88835l38207O06195j42722
-72778B912099M63907j222872P34448J39146p68673M64148k49788O97022k71895j28667J38866
-72767B907741L26355j31075j44002M07095o24839j00695K89028M62728k88249n77590Q3042
-72756B609539m47898P40368R37914j197973j85574M95305j91385j01812M1064J0241J56623
-72745B866412K38211n20485O79491k30253o43979M11816l3031p5075J3381M05643p78237
-72734B333894J92706N94171l11982L09115K49963o63781j82623L78135p5590N85444m49595
-72723B959857j5223N9115k35547R9097N8610l82130l91988J029440J43594l0935o73402O42401
-72711C262889o3309n67540Q37656r53380o506J52752N16483k20389m71954J52836j57765
-72700B481773M83853j52733J17512L46480m79444m81193N82577k55633K51159Q67761n61860
-72689C200252m64103K04449j44615r2506M23662j13018N46100n21571o45879K90117m26787
-72678B256101P72006L27473q80042K13577o1619j4976O48759l00785l98276o67638O19835
-72667B514415N21749l37251M45711o71416J90291K73745m96473O12481K3920l15214M62301
-72656C224259k19992o43626N40983L14081n77731O36693J80002p63029k50455K50326J67875
-72645B859386o75060M84079j02345k83405P93115n1444j79668n151j40698n0826L15097N6023
-72633C019103N61966m69691j242001O12207Q90642j69107l77061L03481K88308n81370o8847
-72622B767630M19729p30359j25347O00631Q7162n13722K38232J82547l20515K14116k52233
-72611B567871l0459J99513Q38277r24165o16501J055635l75051N21017j41813n35861P37860
-72600C296323p526m07312l50567K18682k3316K9417M44419o42665K93371k92780K82872K13981
-72588C054899r78883J096775J12054O7590m37717o13456K79492J13420j85655j03000M63833
-72577B869352m9883J25802n37868L69531N48224j74247l11869J7059j63259L06211J85797
-72566C184850r02158M83966k83539N50049J39241l60226l978m41796M00144N30317j88131
-72555C108739n89259J04475l20196P09852p01359N57183L15262j193781J128633l27752J73925
-72544B965722k86188J6939j8144K1790J058946r42795k66122N99328j88147l03794M72271
-72533C129806J56091n63844n03915L52415O58501k54697j11709l88884K33922J005956p60586
-72522B953056P6655K72765o34180J94713k50713L19468j07968N2149N17868l2292m31368
-72511B930153o00352M79869L6398m53436K23085j34517J4785N76613p73141N66080P39277
-72500C604814n19503j35799o77995P153M49655L3029p4996P19519o50363J19412P46171q12524
-72488B808573L78530j74412j58408J84816m05774k37204J65161M54465J87838m83669l65653
-72477B354263N3274O77319J17337r59960K29308J87231m24396K57915Q42649o68927n15737
-72466B150276N88198R2052l07067L48999J015952q24607k38753k13751l51404O07613l59758
-72455B507750k88304K49883M90392j66715m09540Q58542m8733l35414P15866j176111K07956
-72444B605572J22910m71317R53514o87647K13882K02933m19360J99804K06828j07093k02935
-72433B617091K6605N23895j28469k25006R08781r37683l26511Q41689k80537j70048J89854
-72422C039661m91554K21689k48293k28954J052956q99953M41553q0702m15233Q63055m416
-72411C249809O9909m31082L43283n3894j01804r6643k97117l23138P35109L23683r28536
-72400B489579P62952n67511K22890O61985r55441Q4301Q58347o49936k29438K41243q93910
-72389B025061J266978m42575P2060K51525k74162O47542j338071Q33606p60125j58096R97929
-72378C121672l76278J85547o65879N13208o4293J06272O2130Q4803K7885l36499M13766l97170
-72366B675164L10265J0760O7018Q5503l15912j44030Q8006L78833k52549K32187k49104n5574
-72354B830567J12532J87154k32270l85168J114360r78706J08988P79541j454556K13285M33326
-72343B729053m9861K79650M187k70345Q6591k20760L14226M86375r64494M37459J80734k5866
-72331B986949O58084j012929L4765K60897m39836N54062K3689k65941k77132L37012l75154
-72320B484466n45831R97695j28490L940L32967o593j54768m73974R9488N22737Q6125M6540
-72308C264302n93754o13084P73663l45399L44577j31022k95956P89607l1818l3497m66937
-72297B660682Q4335J31278P1762j10254K55828m18234k1482K83479m33091O21913j34222
-72286B991994n2373k64586j70481l7840M49282J6157j84142M65960j14084j69629m93216
-72275B437042O79732j2269l00678L8199L56089R9566n99978P59882r2017n10528K67104k78239
-72263B843905m10433q3870M86401N36021r55091K54910M44712o03964j8060K26515M39238
-72252C160284m49751p0347L56498K20696J1787m29642l12134L38554j17100j92008r0511
-72241B426326j06300M39620k08051r5549P7687L92927O5960j62055k79630K8135J35777K93565
-72229C008412m2743j64725N9782q89001P93554M64781o1293o21217j86626M81786j69817
-72218B672893L86048j6637K39817n29793m0791N44251m89277J05694P36440n03179L40890
-72207C446356m06455j58490N24091j122879L39896L06468M64542n5887Q6879r50225P7950
-72196B552246Q89810m53594N20067j88085k67955o49920O55713j12473J76020n18751j24615
-72185B478463P30804r88385P94700J56279L10256o58432j39460K69139r5521K98270r70244
-72174B185869N04728R08981q04408o55363Q02441q9159q7047J48890j68450K78827J52869
-72163C178178l55798j83030K21936L02289j79564l12767L87043M8525k40957l23965J82741
-72152B724631j80668j97077n2928K89179j6161O9474N94351j0672l2567m90097M65428J47758
-72140C310651k55680k34591L82112m59652q4566O06512o57600O92946n59607R3017K24714
-72129C058256l21757L69539k18608j93280l95455O79049O59737o88357n65411M61049J74900
-72118C019662l41970J04749N6138q987J46147k69032M80758p83460P7426R78114n47188m5541
-72106B866816j28568O43094l58613K61955j51317k67851p7286J85256Q43846p77044Q2332
-72095C122620q67248M89301L14261l34064M03949k51459n72351J12818R91649r08496J50480
-72084B651460J90811k47249J63082k21551L01066j89622k32058O50070j90778K62508l32079
-72073B805660p97553J068070k30518J40132k04996m32115N69810O96701m90420m07102M73798
-72062C191467j91876K87816r60622M571N96423J02597K50831k08102l94772M6034q3969k0134
-72050B620264J80430k23781J31125l00259J307238m26985p96284N04976m19592K2811k96864
-72039B303079M33198k22943r1501O0494l86030Q63438M80704o46969k77418j50722K82024
-72028B647354N90285l64722n05523N76297L50438o53332k11537L45952N66862o08699K02874
-72017B936249l81435k83156Q43420l30104L44165p20315j11853M88420r6507L4648K70337
-72006B993869K89974l79185M8670K84404m71599q95400Q53188N75440o83159N13818L14035
-71995C444055r77775M79788J73659k37067P54526j126766k77115J028269m41354Q363l0938
-71984B797645o47534O13283n11833N01188P30914j139951O64808k39440o26602P70991J24448
-71973C037917k04599k53419N2954N71310n48594M4467L83789k05713J60862j22060J9912
-71962B936826j48034N70132l14423l82604J43750q8998n16249j27500J012249q25479K50344
-71951B510014L58352n4568p6636n63912O13944l01336J46291K99302P6689M71928l06627
-71940C173441o05751L20944j5565l61448K01678J53052J33735m64454M10489j58443K93149
-71929C080827K37773r02634Q84410q6259p59890J9607M50418J60361O2094j79972k89822
-71918B676913K40950K69132r9704N4873k2080q94161P83194n31678L65690m37p88815J119142
-71906C173019m09566M19955l38404L37618n49854J10682O68004o31514O5085j64878O74999
-71895C355146p34802M9819j52834P2546m57996O05214N67595p27844R00231l87717K29064
-71884C318422q68766J94293Q2322k38783L13839o8468N84156p78166n38746N01160R80414
-71873C481677o71059J10173M36774n22721n58962J96858Q88388j68949o44104q1430o4445
-71862B402200R03946O66742j678800J158053k7947o17541J79200l1446L96088r56210O75979
-71851C070264q8938K63908L6090n25105k65492J77620K02978K89760O32467j162467k33923
-71840B397162L60690L79299J29790R7720l49190j26429n1671n88719M34686N88025j50907
-71829C120456m55954L4772N5628N41140k83953l80855J11402K29947j82828k13023L47722
-71818B924454J72221l6138n95887O77586K95028l22832k36329J35004k45281l65001K62871
-71807B665696l08048N36400J49985j17p52948j8909P91647o63556M54869R2612n00779P39072
-71795C185924L10509m08283K1185k49853K94677m7446j39086O29794r38213O06857n36914
-71784B729151p95986R27507m24575Q19852n47540N18703q31340l63493J829341j493489O66395
-71773C034526L31084k69411j06350K07483l05138k14528P48609j080105K49593R1703N68772
-71762C256238n72229N2045N28475j015488J037301r9717n73730J58829J80039l45302k98776
-71751B307685R9111k44178M64566L68877J34151J56150l8055m55003l46535M79532n41805
-71740B384496L47545l5023q21969J209968j73008K10993j64943m63462J74331j88918k72503
-71729B207507j23300J177463p90512J55700L39823o30297R54676k42774p00963O88004J58043
-71718C193370m34176J03820j1287J10738l15771K00593j24035L05777L68589q26517J05633
-71707B676734N91259m39100p21344J083666K43186l70683J26804k64852K20012l71195r83213
-71696A791274Q54678P60708o94126Q4416J16072j27070m51851K89924M19420k4313r0447
-71685B928685j78849P11687J94008k50365m42263l21851P33880l46186J27320L50096q16898
-71674B689264P66454p56003q0289P77658l77512K31244R214L07374p25757l1345M56703k16193
-71662C050812p38077L03993L01824j06418M16002q90485K50983J20157l69464K12020M95247
-71651C046594K84441O4223m12655J23613J35575p77768P7642N5406P090m11206O59539J08565
-71639B961059J36659p1953r67356L68019O66522J84804n94975M54955l60910L40468k78625
-71628B838667p36209L68550k13495R54112p39337j71366M14868N2432J166522j229348m35579
-71617B269817J355693n15638N7546j38964k92759J22041J38985K65651p98613J04371N44991
-71606C113121L25709p92408L09378L463o71910N85744j12339J92077l89938J33808R8825
-71595B795530j8209J86793L04055o75642J32243N83321r01363K24608k16667M85351j95011
-71584B705009J72582m56969j9107L79065q01032J292540m68215K36137N9577o25175L5139
-71573B509551K79740K5531q78446Q25532j51419K78454K21493j023648O87323q8245n62347
-71562B123519P62975k58378l6786K12785k4422N4231O23808L00968j170285O89911k34266
-71551C044060K268N85552j364303N09090J018144j029111j67658K63940j80343L02110q90337
-71540B093412P41295L62175l98289M55817j92419o30166m99834R30766k98779J80240P16351
-71529C460569j54423M0069l92182o99984M75331N4838n24426R61369n30097J92511J41374
-71518C024949o51616O55254p89M25483j54325r24488K17948K41079r9545m67917K05446J176012
-71506C647491l58498m60968J32245l21131k01594K00079M16710J44474l99962k58501K30253
-71495B770598L17850j65185k47025M11761k96053j12375l76932J35011J91989l6343N75022
-71484C168318j20831k28175m75904Q16785p746k30536j39291j81440M15707L83425r8965
-71473C301347r73298P07498m8038j44864o21597M34132N25808p11089M87836l36062N0491
-71462B672164J00139M77851l88537m38021p7927K90610M67365n36675R5048J2936L9559m61759
-71450B252753O06246O54763p12158j20803R5273K26867o0977r2361Q45824j56914m89295
-71439C049218r3951j61273m18240L53581O92245r29456J109879n21574k28905M61863q29727
-71428B483660N56172n58726K02346n22907Q45585M4633m31431O64115q40706K58073j93888
-71417B506926L52464J29040p9097n6465j29215L71599j96155J07033M12138n17759j79493
-71406B721016M52906k62650K79789j59366K8659L34952l39192n30478Q8136M03128j82596
-71395B834304l67664K48533N53666n03691L09885l72260o88956P03764n24471K587R66101
-71384C161798J84069l05306k82330M49335m32790J59684O71532r12548j82809N056L36773
-71373B852464L49430j80309m0732j55217r3001M31857j11153m37772k861O8058P18055o57811
-71361B741008l85912j04787O89319P03875n50023K15422n57074j55660R2790O06384l61960
-71350B933382o54643O40352n4359j53497K37859J44644j34918N2873q9185j9445J98287P45046
-71338C846396o22710n78575J33648l36877K70394j59528q8732L02870M82136k16267k6861
-71327C005894L2913O4944L1201k46218L04380j32200o3425L7750m59521k90203O60592J21529
-71315C067636j80869j03136L31382O2078m59802K95906j89232J09552J9367o7331J47842
-71304C033393J49805M23188m26689o90107M84897K91545r9252j15982l54849j33985k85173
-71293B276791L28776k19771J41513P35069m554l56020k39871O83171L84227p19670p35348
-71282B274313k86814L17346N24186n99000R34193K40622m09004J09304m82857Q00427p61451
-71271B661265K70907P95638m46520m74136j62368P3878J70472M5920p81224N31614m22153
-71260B263293J80808K68204K50908L1417n08440N51837l05308J312233q99376j052651R51746
-71249C044671N638J3992j98634J99j31972K40294l28537k22916L30302M6750m95662J035847
-71237C339972M0522n83365P23056r40732M17881n133k46365L01650j10146m92062r0449M44731
-71225B799560j71923L61638p89351K69479P09074k53848q3781N25050r6421k85310J91311
-71214C175478k47826M24163k58726L9075l46422J74816K53385j90630n39404n3229Q88182
-71203C318862n21296N09104l93376k16569L74317m14587k74591N89563M99703o26325l75049
-71192B469756o9829O55412n12662O14439j1313n88406L02802m82008P80090l4201l91624
-71181B732456k16156K1602j24027j49792P95417j77080j37121M45687l77944K4165K76939
-71170C114146o5626m8044n1938j35168j12974P55113p52729m56995L69492J61530O78920
-71159C455727l96197k74626j29358L39416k92555K1864Q39853p88670m73982L39618m4482
-71148B596608K48507o3070m58245N37537l5800J52706L70632k66157L74174l78888k79364
-71137B798640K25491M53465k19976r75597Q58672l84858k1361L98571n73397Q18447j072679
-71126B305418N58607M02745j279971J179854L0463m18764M23195n14849j76534M16301m27467
-71115B498998J25904k85322j91898O61628Q9317m66286L25883Q87677o48197j13009J93178
-71104C077873K15159j23419J3034l6376r2903k43345n56713J083829m69782J90838k9750
-71093C028445k83722O26116m50276N18272j098556J76497Q47286q63215L98986L18693N550
-71082C224076m50863m9707R4111L45125j25960p48081J054854p4382j19955k51603n73426
-71071B324189M77492K7023P5535k66592J92877l83744J114647J04168q33514O32593m09130
-71060C055544L26985j035724m2129N78264L86237j89152m22959O80240n07319N90456m87716
-71049B932727n04508K69806N68452J8200m20810P83954n75868o78079K84962N81005n69577
-71038B690264K89995m29126n20573J179438p37504J59559M24644N5906L67952m19432k73161
-71027B787962p1562j98594q2808L72034L86845k95456o56534L62117l61118K56723M05974
-71016B905583p86826J103974j69848m13744K67741p11949M81038l29274l7357J004295k53683
-71005C059950j99332l45929O69623O91839j325813P6210j14999J10956N08308m04409N51274
-70994C277678o33528J78846L19112o19466K82876L02190m33427J11481J323739r37937j5740
-70983C155824J93904j052962J053045m16816m30705N01127m30263j92624J04042R88246k34678
-70972C238140l01600j4614J21173P49954j160523M55697k52388n34382N51933l64665L41492
-70961B830217j8117L94871o39128N49438L95264m98691M4699k99566K14312J06511O00883
-70950C680693o25127J62650k19661o94817J3568K74308K95201J38473K971p65103J014788
-70939C277944n93375K39909K86387r73691N62835j50991J83406J95723K17525k04383j75783
-70928B865506l22480L55737J301l87713N66923m25217N40429j65477r12821J121525n10317
-70917B727396m47691J220107p46270J51508l56954k15864R95402p29933O8262P2345j85508
-70906B552800L23835Q6846L49248j88088n72138O14902j36836k37254n8680o5757m76328
-70895B192550M7321Q24002j000492Q04507K32510q1498K54817k2546k44973l53468P81577
-70884C434307m5755K40466p40653N94198k34439l52369O8399n43637N04860j06185P07506
-70873C526698o72319R1856k64620j12942P80802n40323k50102O3474N20623n27449m03091
-70862B212607M14623M05418n9465j45333o4386j78030m4044M70589m35489K82655L18213
-70851C177358j009037P14990n9917M0683j56132l89433P13715j39691n23540O04619J62799
-70840C136414k44304k16431k68476J041067r38631L2956N56168P2058J80061o60252P02874
-70829C393504j87765K5223m31653n02792Q48483N3741n99372L17454K75855m53679K42220
-70818B981219K59245j08938n08957o9452M44615j87687m50477K13658L25389K10580K59664
-70807C368859k28798j21473R5496m60785M15512k49675l92230N02737m11411J025905k38813
-70796C305324j65284L83479n62098K14403o57544M4599O98783L05855j139023l42951J627159
-70785C712702l86629r35494N30853n99646O54357K08872q35946J181614q00499M36274L49788
-70774C516246j072172L77240k35579k48060M56167M56009m24328M5308M8482m20548M08659
-70763B907424K16628n97745j28902K89921L29046M7439j7139k99112r5444l57977K58485
-70752B552624J253749j068051l35435K79862L45841j78348l4673N96291p86414K80863J52050
-70741C058359N6394l15680m9778L60683J66696n19165k44183M31271J02086J95972q58967
-70730B383688Q47057K66535q23249K67050Q8653l72585N02617L3020r60944O62857j40396
-70719B754303M63941J51234l69749K07407n26501K98209j82532L03936k6793o20406P42736
-70708C195785m69580J95247K15314k79474P13994q34838J61610j77930K38874K95224n0919
-70697C203307L85378j253722N12557n7022N57518k15364m44178O95780k47013N02610j315364
-70686B324487P13302J89413p95025O58478m68122N9345k22758J57147j36290M32796R6995
-70675C009768m63422O48173l79360P0499L77828k89525o32166M93549P49350m35077j72877
-70664B976740k10350l27730j06726N22979p32906K73444N33157r42903J157041j67551k98797
-70653B676398N78057m01277J27055n55656m1693M77268l55941M8163L644L59835j8421n59639
-70641B337793Q90212J09260n80649j19496P8106J17131k29716k07841K08311m7292j53916
-70630B401903O21630l08022j32381P7315J30888k35697J88073Q89018q07863j03935n7564
-70619B663365N15239O62288p69843l85390L02968Q2073n26113M48146q2864j26996L93328
-70608C176201p27715K82511P25768r40503j92554M91517j18387P54673m0471p31735l03203
-70597B376102O3950Q51981k49562k21360M58166k40413k25450j40387K89025R6226o63788
-70586B394490K65802O51618o55144K93857O23137q18354l35680M00021L65286l79587m7172
-70575B758274M34068O027r41623n195M90255l12264Q20213n46771m16683M48447J73088r9907
-70563B807929K79610N52035j389674P78805j9994j020918J129071l85589j6300K43103J03277
-70552C061355J00566o38692M84070O0341M8949N13130j013166J53748J5413m97206O54849
-70541B943357l39701K38130n4121J38559j79243n55102M89672l80010M10339J3908M99409
-70530C225197o11245n02783J285523j286725L13903P80274j5492K36954p73788N32358L23421
-70519C507597m85784O53490p62677o38306P59090p93348J34000K88192J52569K53371J07351
-70508C175545j13042o52242M89993p6741K11177K03616n54024q3485J25391J74444K88737
-70497C189369j25477j30311o32442o0958R28476m32907K48473k96642m2331M67384o99407
-70486B413227N27380N03415o57198L13819L77235p35443j43448O0873P26829l15179n66294
-70475B505216K34812q7477N35399j32297o00802M51993P5395m56159P50452l72804k34487
-70464B669241J26322L44299k19676q58258Q85880R4666l67804k20615L67040Q9583K06872
-70453C117550m15215j57259J36856m26083O65430l10300L15694l2426p4064o18223M5221
-70442B247181R43429p73036J18342O08527J08723p23244M44150j38465l94143J61173p5356
-70431B527281O75944o05000L5526M31238o6638K13016k5279K68506k52456q39696O61672
-70420C024114k49628n44289P28994l10069L27294n03749K5931J90106K18198J010723j276543
-70409B641082L34709P6769m87870M29176J64327K83303j017595m9501L52590p0439r0540
-70398B566011J91237J42217R8203j35017j04841N20174l93152K67963J02999L9832m40728
-70387B854898N83M58620n37591K41315J48933k71425p79641Q02612J56868n67106O24967
-70376C133033p002j10229k7000n5336l90088P07864M68968q69425m0007J63497k85042M26597
-70364C115830l80682r6168K82386p575l2815k12479O26100k80749k5991n67533L19534J13176
-70352B853034n4272J01246q13841Q23635q8226L27750m37545K4749R6955k30037O44532k35283
-70340C012697m82123K88566M78955q33777J039766N4563o74267o99029M15690L09632q9843
-70329B820830K03298j237098J189056o15433P06567M36959p33573K10659p60459O46030K58749
-70318C125585J25832o79074m14516N66304Q71325r15272M0646K02773J43039M83222j091871
-70307B457993P33762m20749O5503K40698k9249o21506J46115M75905o61401M63515m16324
-70296B434262R02841j68777l40785L33420j9940m90714K23617J54748o89590J205954n50074
-70285B994962l66095J0797K69874k96403L93088K86904j402964Q53407k42022P60536L44086
-70274C606170j225954M93973k5443J21689N75095m65942j60670n75748K884R04740m15469
-70263B835325K81382p489J56027K3180j9987o83419M2649P29800j231112O43867O60507N92991
-70251D023721q94599q73973J291731p03597k73821K57637q41740J029692K01373o05912J106854
-70240C717366r93695N57432j97184n80549L02107p86353O64450l36776P48149K838l36815
-70229B760970L5533N1421j56210j11981N9282l81469R66643m67981L81889l15000j50619
-70218B672478L4274R480L34731j89285J299712q11409m41073l10002J45155n01398J25463
-70207B368126R83171o97960P24210m63469P5559Q9946l89250K09486J68880Q4781k48958
-70196B904522l38648N2876N4188K4996O40406j303612O31549N2400p22406O82911k28059
-70185B451123Q05280n02666Q4263l15506M583O13980k35731J84858j331731N85501Q91881
-70174C235835m22391J22002l89131l9633m565R2455K68915o81689O38814P37424p02870k59478
-70162B595688n03938P90952L83417n25573j97789l92537M31892M29952J21291l46870J23791
-70151B910276j85635k44902M63943K68999r5654j94560J87663m74984R3942r2614l39253
-70140B297221N66743k48566K9402K74091J70761J26244k34641Q3334m70857P13114j50829
-70129C156017n68484M62472p07789R43804k69827l24685J40373k52390L58620K97936M70529
-70118C706576j079775O01617J69737k72149k17782J65817L29085m29606M86235o32906K47521
-70107C074370M57977L25725p35797p3906j65687m1783P81778o13052K06713n29711Q982k41787
-70095B453822O77043J61304l77503j51512j59754N84518j137923M24777L59730j68963J26509
-70084B792048L47155m99010L15273P7038n48133P47666p31748M90239k14149K63868k84287
-70073B755960k68722P45126o58215L41930l62039L11677K18206l31585N1570L80845J14462
-70062C299215o17546M07937m59315m07279R00987m51293o89N50977k71755q1767o25177M17318
-70050B661613N69228l87232J06607J97693m50626R5592o6553J03348L78696j034651J84667
-70039B358382M96871l44644n0651M57847n65972L37300o0261m68359R21964p68957P65010
-70028C078530Q8883p4266j7807m36713N71087R4752n11033p19144J417113k91310j30925
-70017C069167n03133j41798J133448o09891N63705l73249O9294k36631l94271O36168j28792
-70006C084017K7882m72400l6056N49859n75662m16264O52969K66725M23925m31048n25063
-69995B548884M62247R1963m62641M60213J47665q81949R31219j36288k27169M69983n74054
-69984B830073Q026j34576j51845M72567k85762k35539N02806n62036M34984L75728k97189
-69973B957237k57557j50572M04786j29755J76368L3455K88251n52673k06576M5353k35210
-69962B373107L66581N05860J87529l99960L78012o54226M18655k16871K8082L08269j059152
-69951B235886J111665k57075m14836J8146L93166j17680l97876R18000k4119K53355j93526
-69940C525106o14746K61894k59987n66555N18655m32000Q9018M50979l81398Q685Q4499o1747
-69928B622403k67841Q82838n48828O6446N84838o85414M514M48958J89160o20478K34365
-69917B910961l33256M81985l57805q38483N08260J72910O59750r93870N25839M03361o43801
-69906B495851L32467r9199N13598k16807K35477j81195j05514N06245l88676m37088O1086
-69895B716245P97610o33889m24379N56268n5759l31865j86091L8842M57261L9207l86744
-69884B586706K58475k20755L21871j95333l200M69446j64918m7428k67028M43240m55200
-69873B725876J26696O13459l94615l0155k04718m91855N58767Q22547r46062n51101M13904
-69862B642743O15938J40823q54916J21256L45822k34947L69465l36078K09733L52324k18410
-69851C153753j36746n89183P25632j019606o4748J282541o16860l3385l9933O54200N5920
-69840C371585n88106j05862O01813K61570j247745K15738O76231l90323L08149M35666R8002
-69829C636718o87979o75732Q60976r9440q5465J51923r15170N45477K42933l61075M80281
-69818C093447l08176r6987O8233K41550n03894l0752P31301r25965O57214k4978M96405O44315
-69806D041713j369383K43836p2959m04795L35642j57858p94476R77526J80825l86774N23200
-69795C116497L06968l41586j141513P96385q5798K46018L52534m80650R9139m53887K55091
-69784B669198j27800j45769L95768L31137j64436l45518M83656J31441j60876q7230k72911
-69773B706660O33663m89882l79909L78047m04552N01594N0204K24139J78231l63734j57879
-69762B876582m05285K10985M18595n22507M33257J50335o35260N32734M4532j01977p56772
-69751B245219L76331M98936m6362J21744l86292q6877k88496P84496n68401l54226M91935
-69740B788007J09167P5371k68922K66727l07734j48690L26947O01205n50880M5377Q27645
-69729C764220l43329o18357k67042Q38171j66049k6631j12437o44907Q83935l66403p70396
-69718B170775L23871P88456M16490q28972Q3658m62216o03098Q11327J10468R0400k74201
-69707B626958k60423N04610K17146p5780k17680N92820k52614O7811M06405q13439K39516
-69696C035330l37273M57014K31331l12340k671k23681M39793k49414k31532l44201O24958
-69685C087314n81168J36505K38064k50068M21417k98897M84568j045023O32411j20297J1311
-69674B716137P18247n11048j34834K58563K70712p41753Q07486q68072L50372L25263n03659
-69663B687414j35026k29745N52743o9240P30459r46220J8889l50272L04836Q87077o00591
-69652B850324l45069L1705J95505m34565R74489n51276k36600L72343j20036l38287j97703
-69641B200830R77070l77916J87599L59145o38238J93607L05263m37459k7016l63144J6879
-69630B396620L72542l57627L79323N99326k57983L17240M2403m65252J32491m33850Q9829
-69619B815062m79689L57335Q37937q64023M9951M20308k90867L41119n4626p20448L08018
-69608B720077P9212K47883M23774m83314p72055O20812L13367l61766J36546M45530m21475
-69597B948591m50462J229471j161352K73392N79608q28371N69231J54832l11545j37846j91414
-69586B674135q01206R66189l70174R9143J94374k84210L44942l44400Q02617r44135R6742
-69575B434017q7586j01027O37666j45294J25309m71480L29049R561P5611l73305m4626l0611
-69563B357284M0188R43180n28820l98080J18502L1096J84364P09579n85337q32762J129618
-69552C168812j47187m07022L68892n4740J51899L4459n71046J7151P36275k23511j80431
-69541B893551Q6458o3803j54679L39308K79777j066300L52030K61265j078434J137668P81796
-69530C768637o59221Q9439k62609P6772k23378j18106K17853L02649M01686q45152K34740
-69519B983310k59416k02440M75089n72114O21569L98295j92213K62713n39686k8907K20355
-69508C166555p98911J93836K17020J70409K208m78087J82535N72116J60583p81198J37467
-69497B744533l68757J7204O93427l26590L66684k05088L1008K08874N7613L28728j159135
-69486B388501P29488O21760j066068O03502o98109q81022O41136N69827P2598J13875j7713
-69475C077775j41271m81297r1675L76191n82675J124900R5763p39194N008M2935N42271q3871
-69463C144860j04985k77011P14927o74606j70751Q46109n40441K5904m5345L3170L0177L83659
-69451C365667n74464j75664P25892n36147K48293O9463k11215L15863n00271K30381p9188
-69440B878610m11765O11515k51866q6425j4621n5925r4875n1635P36515l60355n71596L82777
-69428B710354K78397J54662K9730n46906J69416K66325j95106N56508k24730p30815k7451
-69417B440384L32479k76243j34945M50435q2712N44739k53607l25572K11276l71216K37540
-69406B772558K27959K89895j82559K34579j45687k65136K42136k08762J44402n96950M46014
-69395B958449N78469o84048j80960L38015N70m08821L661P28791n82736l52661J211952j056221
-69383B554460K89037Q65635r38584m2148M4230J001N58186L03995j80082M4476j024866j45750
-69371B329590K99190K56139K08817j88019L61574r39819K61769M96449k49236k55345l7420
-69360B543689J083392n39733n00252M82401K6334j46287l03222L29855P6515l06490L03319
-69349C049521N35643J45413p00050p30101K90460L57081j4713O61798k60026m76369M96440
-69338C355097j65427m71540k21337K70703o6558j64626L46253K05441r7922r1620k70272
-69327B628192r1882L70977j02227N34620j09797m27600N06633r12536M34400M88004q78225
-69316B440559P92815k84667j38081m8159l27571J147371l2497o06881j5279k50811m92534
-69305B184265O62757K47980m84270P6221N9367k97809K99272M16125m22547N09842k38491
-69294C012712M30300j77447n25914O42298q16214Q4015K63239Q36181j64737j226772M59909
-69283B817570L31993m50143n31396P71487M90660q88043r9824P15277J14723k18210m91492
-69272B562602J94416j39071j88296P48710o43549L96621m44133k31628J104474q59516N13166
-69261C013796n23765M80405O88888j044102N363j23855J013233q13531O81235p2123j067118
-69250B238426R09219q86968M28323J10001L17820N4812l83004j47165p3870M96070j50762
-69239B912902J37904l20375N20940r5431m68301L06419m717J32066n52758k43793Q93099
-69228C217955L701m18881m2412j94442L9381J84952p2590n07564P76523L43549j87153l39173
-69216B803846p1260J35000m72419O97985P2499n44911j61446O39963r0295M07539j64723
-69205C251778o96908P67571n91021J53328j39950m95021P54849q9306m39713L06298l06176
-69194B475729M08973J03893p83986Q22610N8367o08944M19287J8261o15972Q36565p1583
-69183C063200m64843J12345j6326L23012n4978m13722N8359P91422r57883N59829M39286
-69172C439701n38606O0162n8222L66360n74348L70437o10012k6592Q14658m79840o2430Q4758
-69160B786026L02563k98033l12012O03740j11211k90766M10070l79284j31459L14643O1097
-69149B955374l31302l68334M69850n6930k28154J072411k97736q66094L67107j17606l0017
-69138B568569J35986K76416n74516O04061M69319m79869N75502p22215j12857J64511l19924
-69127B584983O8943Q32542j7453p73152K84270m3107M20k71564N41345k03691p56202Q02759
-69115C050093j11406O4023l6528l91490N9158K7684L97909l12619l2024j98335Q4210L06586
-69103B907261q39878P71647L08798n25591M73046J3575k83885l26088R2488k75561j29092
-69092B186720Q38232N2707l67758J43199N05181q25131m29123J069427m16677j69157J23044
-69081B710664n7880M19013q1566k43373J62171k95064l36210K19206L61825O00778k32437
-69070C227127l22441o83007N18307N99472l16009N3254m84341k16784K60173P58580n01692
-69059B892639l16699J76415P51505n82763m26595O97780r24337N44640k22553M36404N08078
-69048C534514q20201m6859N46811L03712l02229l78481m9339Q7677J61673Q49934j157008
-69037B730204J49033n9580j96480P10285m13227k07741L04258Q50055j120472O91638l01048
-69026C136925O2334M71284j331448K99206o36605Q20542M01391m15439N8676j37244k17608
-69015B512014M50468M85807q56619K50134M44709k32592P0378Q6038p06688M26367M62413
-69004C392429j01003j89035r20022M01162K42983l42477j40408J5852N37222L56955J83655
-68993C437313m88980m05833O49646l55132k59703O06248J53161j77470l68158M50335j72303
-68982C069124m02112L53940l24925L67905J54129l76725O22277r41560k40845J111200p62647
-68971B629761n3535K95376J32622O23105p77599q03322P78055r3897J45694Q86384j063164
-68960B699480K99008J5319o97530N67571k66100M33171l41193L17901M35223o78279O09068
-68949C393639n44398K08393M54863j307674K08590L96839l18119P76202l73595k39300R37911
-68938C593351l56499n75608L02101J73396l80439J56903l21637N16786O35235r20063j57881
-68927B665645N10115m87441j15647O72712q26523K84287O08271k18878m19464J97339L91171
-68916C261587k87385k6471j17859M43144j069587O67113O77777p71146J22290m17822K81700
-68905B763341n15206Q26964J60710o70535J074258q01640j32423K91537k81856R00829o57940
-68894B958039j06628J42966m17949L31771r1144M4643q7953Q24934j98111j91729K95558
-68883C504397n87029n85622L11422K61764o74598O42536m09487N35625L73756p47452J64875
-68872B790187Q5019K44180n98492M60434N63533j246466k60819J454480k17540m76416J86701
-68861B984801l8929M1621j2699J64164m19437k57885N76119J07267r41432J39266J31483
-68850B474339K98041J54917j17845L48922j74134j5296J29679K86192k51482m94022n1301
-68839B588010J177141l70470o71869K88805m11564L66427L04408l00355k38374L5928l95716
-68828B372371J076499k68688k63659O48051j025507M43304l29836j16172P30478k68361R745
-68817C008225j63924J70625N96940n74742k62566K76763K78301j38731o07568j02865K93767
-68806B774225N00177m87544J72779K07053K1241j59031n34960O7746K47516J70614r4849
-68795B884967j34389k43601L61668n10104M84539M74822o80489J52090P7280m25322M59745
-68784B901206K25182r69398J068240p55668k67319O78875n75006N15701j44848L20156j88668
-68773B808453j75013M64939p62186l08723J357583k70732J0964j17246l09023N14270j233882
-68762A979404P85444J36384j46758M04975k98509q7846j88785O68029l88672M68529R4048
-68751C426243r94138L52554J21004m31467L91070K09469n2164K39801m22273j43879j33973
-68740B562247L21803k92324Q8243Q61457o74267k24049k00707r2861M40292L69903O702p9378
-68728C087061k08843r10015N52668P36052m11214R3944J36832m02668P2924O5578o27010
-68717B185309Q3684P72535J79971k63751j34741L2564O0633k16340r5279N5989K42207k58350
-68705B644431k58051M19623J18366j94906j02955J76274k24290N66855L2994j79520M2584
-68694C041405o07701J015591k73875n22091P12028k07713n8029K6618J18166n18715k81194
-68683B444490R96766o94974l47427P57343l95500J84988q7276j62762m6467M69769L95184
-68672C514134q64343M1028J33224j74353J15108p0081J97294M65559k52439k90049l09271
-68661B505811k84489P13671J8132p29575L32187O3913q5942Q20089M8833l29955m31976p27897
-68649A912802K13023J226827q43p43620k24169J37879N51457M915l67586K03746M39352m30754
-68637B923029J70006j44175k89678j49957N12689L13755p12124L26953l09170O70326m68078
-68626B843576M5300O6294o53828J340538o79842K5979K8435o37057N90949K07134l97204
-68615B780274M97910j39289o08779J57896k98745Q36572J75128m5399m83499m40982O45170
-68604C076257n15932J49254N90020l00601r5994l03110p7730r6781l72233J219583o4175
-68593C208558n11583N82660m83100N7692N6794m53819q4459j9257L83068l23609m2507J180271
-68581C550709k38284l83634J7514K10991k80092o21950Q66135m11309q2637R33695m72576
-68570C088562l64990j05678L42355k72812m18398N55955n71133L14963M44304k67749M74937
-68559C220316n41334j86721P23461j7020o2513o4174j0818o0092m45865J351975n35049j141835
-68547B230331N77433k44968M34942l32051m07854j64496J018781l15613m61527R81351k63534
-68536C052795K42414r15511Q06689M07436r8640K20211j527671L69948k67598J59291L97032
-68525B846396l48523P41381o63005j94173N61890k97882R6356K00459n63792j57640R03106
-68514C124573k75680K93849o436l13916L56984o01374N13666o8172j93352m66974j25700
-68503B237468R40721K62851k07412p17044J58333l2269K2831K59342o8493j13548P1274j19062
-68491B694992J32926j38615j54149O61841n95798L03018j09764l63802P80222n8132q5698
-68480C067041l07864j04456j63361N64858N99854m45760k52422l80205N18236l43720J75364
-68469B927565M20410r49875J348152k38572n77304l25854j87018J613009q30503k13091J19163
-68458C106082p00237J33001K42976j73537j07506J52032J05083L22466K6281J82691n81141
-68447B708191j3755M56172m05634j55464J97472M45320n24414p28887P55377N37110R3704
-68436C365192k80598m62244o8925j81577Q67260k54488o82386N57945k11150p75138R58316
-68425B832207K38115j127701P11441L19208M7389m09322M67964j20119m08292L61723k18491
-68414B694122J038420n87756k14214N67476k64701m32341J83776k27765r0982M64946k99512
-68403B831469O91997m25796J8133k71733j81622J052763n10268n25247L54995k46959k59098
-68392B528634J024153o00329k02277M89768l13444L32689l01737J88969K8792m70789K91445
-68381B995874r5908j08986j14365K66868L9027j28969N62002n28017L11901l46429m28457
-68370B424541O26185n14561N41681J3368o52165Q4818N07383J36838n177J79893l97797J68868
-68358C113875j4039m42478N96394j30687m47875L41676o73741L02812J93383K62961N33754
-68347C636035r00568j68344M3688N53J63869L23353p17659J6395O24494k48571N80446m42076
-68335B911615j17752L70299p69565J46453L67999k26544M45283l09642j7848M79488l84102
-68324B895684j88057Q4662L71194k97076J25239p038n68066K26821K36542m10721N4048J24963
-68312B648195o35395L08931M71228J76016J32352L42442j086470L24689R98942q44992L60258
-68301C196196n43551N68864J57108P1990o66029q24991J443348j031911K28851J32862k0849
-68290B711888O14720m67529K19361m3297n8232j65847O7463n05427L34660M17327n76117
-68279B548970m6397l26296K83275K01639J4396J01747o4291L78779r18938J43068O34056
-68268B950008l28040M74193p62744J68887M48035K48855j45639m76869M13928l39889L84847
-68257C035572k80022K68220K76150j186305L68223P13022l05769L18166n63740L32462N78785
-68246C554764r08958P93269p09965m5334J73603J36065K52663m66952J87231l17223M46823
-68235C095986k51519M10043p98307k01278K55278O6923L50798l09182K32496m89747Q30893
-68224C192384n94563O67776M3425m98035J14298l53038P99876r03990J14122l18727N84646
-68213B848174O7097L27296J20568j209977J41064n78508P34084K03408K60705j36126j93076
-68202B584709j15818J19241M65459p41541M46783o1336P58248n02225m75806J171663q95821
-68191B753556N01351Q6973p76846K80168M17754J94789p41269L35847p12846j10389J085654
-68180C314742o19251K00800j66673J81920M08037m24568l31331M45618J41033l88138N7467
-68169B819656r32663Q36761J96199n31609N00844k12552K33121l76174K85009k66958l38831
-68158B212803J40649m5864R57819p07108l58429N4568J30309P36936k30582j75892k36967
-68147B478242L58101n7297N29225k82780o96981P88716n99769M413J00091K59559J71101
-68136C052621j62561j94669K73656N36125j095040N0810k52067K99810O93725n26853j93276
-68125B482281N20358J48095q32325N96648k9855J09653L77005p1584k19010o43460Q48180
-68114C285986n23244n33305P53608j98559n9957J74701K19529k19539m41176K32050M75702
-68103C165796j33663n01510l80088l5521R55844k12783M9204O71359p54256M00457m56531
-68092B768308L47796N23019j126123K68612m23217O33649M26463l92531Q8134k07317M61568
-68081C368361p16662j79202N9734n08816O93255Q03376j97470n60988J60494q2050j03767
-68070B736265K58446k71967j22503P38568j24584m27128N46681r8207n65018J79170j11086
-68059B738637l08687P47620l76480j34344O53972l8289m00999l62284O80109q0096k80930
-68048B838229n56034O15259M51394p11577O17348o32847J84177L43399m41282K5878J28253
-68037B862197R8348k99737L26426p88478J61230J111439n90723m8898o0487j58010J89514
-68026B802821k68323R08549j53497j187531K81967N81142L56043k30656N67183j60803n65159
-68015B931736k4146m69727L2810n35866P00893Q79646q01224L5354K75911p86440N25834
-68004B764781O28587j120293L19946J25257l17062K51503l49452N84499k14885m7695K97179
-67993B922365p13789O46565n26708k44832R01950l32073k37285M92068P62535r03106k40610
-67982B527080O53585J82150p40925J85922N27157r47307J328921q38608n66594R88873o38920
-67971B661334l6211K22855M74616p24658L43131n14351J97709R20917j263585K67845M92976
-67960C042578j31634P6089K65210q88095P39485J75534o90666O58197k42502j50570l14229
-67949B539397Q14196l55544K83636m20222m25190J128281m39989K7688o75869M63615n40417
-67938B399582N65125L87499p01558M83430r24877N41918k5304M89787n93512R207Q57203
-67927C488500p13713N45646m73911n2878K37987J95003m68789j45985O58011n76653J9338
-67916B712556L01530j69647J82592k296l81394J11826o0567K93531J10617o89005K5335M26491
-67904B861569J7198R94361o5511r16514N0241n56449M09621n0610M23800l33488k86726J117465
-67892C664957q74643J18944k054k6209L02448k39767N4003k3184r6088P3212L59368j26217
-67880C184770k9216l18412J45403k50672j85532j1538k08995M80128L0980R9548k93135J2295
-67868B655624L1297M33250m42920j66906J27837j71651J489480j120390L87953m6817n89762
-67857B586995N17316j033465J157831j045083N23502O72004j296193P58553k17287K93694
-67847B917867P3314k95726O6278N52607r5207j77920K1722j96861K36167k09451J66764m13752
-67835B645802j75550j8722J99392K85970K50122j27094j49531N17014q89206K18552M07079
-67824C163828n84131J3971L39982L57763j90103n10032J10288J43367P0963L2159l11936
-67813B636119N05742j05097J43014j97330J95104L97699o82938r3284l92177N43880o6570
-67802B884162k15016o9143K38720N82823l73679P3170R2324P3421o57125j40985J97091j14132
-67790B571631l3934N60191J1699l61197J01658o27880M14456l43973P57275O07990q01929
-67779B855987M45805k63403J06277p7486k10260J98441n4046r78513L21727O12857l90842
-67768B566544R92511q66026J46367N79106j125437L68699J57188k17778M15467M1452j312845
-67757A745248O33012J188028p13683k916J51367p2101m60175K28307M42657n43538P1251
-67746B667457J45371P5116j36635l15033O94463l16825l09171P70802n07872m4026M13740
-67735C137387k83074m5621r099k41271K95670L20752m77673j60130J2372p4133M14041K85643
-67723C174864r3980N45614q3140r97087j68047L17542K38812m11286n44600R62223P4706
-67712C015621r21794N62371M0065K1543J91454L35058j54487n56716J94153j31756L68773
-67701B964285L58166L1584l71194M71577k85384Q5689M67173r53958J03688k37828K24134
-67690B857932j30722K59265j86691o35329L56267K18306K68191n05153K86922L33382j36415
-67679B985955j271L89319q05920N9331L76488M1863L73047p45522O85079m38050J26090O7714
-67667C114123k22115J99563j26739K72175o28975K83070M0937K46280k90629n5249Q6746
-67656B919187m27590N49992J22046l66553R6269J48114q2297k61593m16593J125609p13477
-67645B693114m20561M47925j00486Q65287r70960r1853N84923l17377J74784J57848o60240
-67634B362404N23706M79103q71340Q0112M39836P3319Q0923j20296l4927m291o49477P69993
-67622C129065j3097j14742Q313o23027N17904j6788l40308M0143O64261p47393K72985J19308
-67610B896624j83703P8788l07080Q09324o97719L12353n6435M91086M99584o78754R1773
-67599C255841j98934j0823n29284K79630J34244k35116K29545L20951k79754J83400r6426
-67588C053274m37527O18059m80199K62689J74396m04007K75043j57260l2007L23861l57332
-67577B838990j00328K38349m01605K85915j87031j92690O82685m52711k40100M02171m11862
-67566B461783p7757n4912N16527k12291O4523J024284j200420j1762J85698k53101M93496
-67555B936068J50166l57980j10140M78420n84040K30055P8054n46106r0818N24122Q8050
-67544B795851n6895Q49874n66836o15491M58181J98576m50894L32564K741l29218N17958
-67533C136411J15512j45558n43602K63037K41152k75693M89640l56827o21652Q98570J37588
-67522C338578m79097J2780j85586M11350L16290l52829q30110N13234N91305p00508j29168
-67511B506239L29481J44607j6093K65622l27519j98430l63949O67369M97218j093338Q1685
-67500B492892j49545O96211M35622n31678o8632J82821l2751l77528L19622K00480J07570
-67489C275084p80347L30302K18833l76869L09326m36555P20156m56685q42925Q77068J07208
-67478B944596j03345K86835l25687K17670J73036r33q00739l36279J149367o47609L09074
-67467B865986N221k63819L19226J66335n642l40403O03506o31503N1421j7334L49413L789
-67455C106196n62111o9273o9110Q89151o73531J21288O63221m25431j24654L53952l44476
-67444B865222J30193L65807m34050k49944N01201L95206r67658J59617j12204L40707K21534
-67433C215631N24226o94324j004882J696380r49505j68117O07917n77136L02542O2935m12530
-67422B603137O10963m65331L62916M76251j164332R77524m55603r8015k54766j526K53974
-67411B845192j74721L72265n28426M47005j63504j05916q75J45046m27812N89678J92310
-67400C190242j37640j4540q82827J213299n85922K52781L73821p44056L65608k7039K6214
-67389C029941K5105R0584J91123J15766p00032K21899L5547o9946L09586r67209J33595P83441
-67377C199400l38321J8150P7338j34652M3519N32481N2854n64032O131j80209N78742p69120
-67365B522281j60944R87565k42970p63936l6878R88611p17466j08596R555L52837K4645P6637
-67353B931341P32834k31096Q9960o82058j9306k41223M6878j56242j77631N37928O4347O55797
-67341C551529r03226n31334Q20227j03749q6400n5526j30591M62918K88343k59430k259K93692
-67329C344194j87436K99618N9087q58325J71014M64296n75502K02706K56640l98501N71753
-67318C349544o35058o9807J25266k35915J71817k54792P39984K59558p55421j63034Q67992
-67307C400134n48560j0349L5888j15932J58837n1255N96955k69765j31053l93683N93742
-67296C264959m43464P7266J92733m24645P21699k70006P8850o2688l66216n87954J192801
-67285C373335l51927n34431N12355r6132L89281o70348O40873o60884P1891M29829n47786
-67274B556056M54472q16407K53354O80078n20291J54090L21018M6140R9513j3775m00628
-67263B813620k30988N10782j64366M44038o64970r7109N39709n53330Q38552q17874j11811
-67252B506253L64262k81216L05103M05887J87843q51345K44762L36155p95567Q77368N06624
-67241C806129j575590P60491J88898l29547L08781k65167O39041n30543l92328m9588M22305
-67230B982882L49646j131253L35966N17007k70739M22539k76928k2518J15345J14617p7675
-67219C058889l53936K76963k10620j72632L28137N29346p67880l04244J45036J93106M16742
-67208C138907l39272K3039l62988k9371J53481K68671j23282l97339l43038Q93278j3490
-67197B868596q68877J013691l74646M22623J30742m81592O17011l09371j79471L71172n07725
-67186B702153k88381P51518l85040j12464O20532J39390m22373j56537L36455k48485k28196
-67175B708572J24556m32723N91739J97988m05347O18078o51235M19121q2929l29456M41567
-67164C199931m62594O2855l49853J39416O81621J46396m81428J95518J67757l15934J78283
-67153C161968P3564O4698k9458r86203o7614J686090l64509l57350J45707o84289N6502k40283
-67141B458823J4494K05543L44320j10084n85064J011379J47920l10299J6690n27767N31367
-67130C197322l76530l67616M29916L00373k46597l01985L85498L10058P7136o37792K19047
-67119B988830L56734m02541o65196M76228L92244l57451M06526l77589l33356J54138R8061
-67108B736628O5349M32533m223k71495n3980J25499k31485P2251J49907m87794N36327N4070
-67096C123587j52342l17934N83655l64014m87768O20462l94201M42442k06655P2106J31089
-67085C050427L97812j002060J05998R44696j360886J103829l35223k712j31298n95681Q56351
-67074C031253j096521O41929J69670J0692j98863l70364J120327o78274O12259m81302j05935
-67063B654871R15001p42728O03319m50532m02833K26695O3160n80045P05122J56903q26596
-67052B322337J088410p82235l4928N87641R720n76658K47411P89648j156657m55671K83598
-67041B322616P19352Q4811j63777M26166l34304o73006N71994k97329O59471L5232n76890
-67030B774336P46473j408362J144530J39483p60405J14507K38793J77333r93470Q46282l91661
-67019B627839K30066J15445M06003p80450l17923J608011j188655N1223j56981L13036r8337
-67008B809277j62958N51623J56589j69224p92165R76285j008314K95318N28729j66111M39076
-66997C458125o02959M39350q75694P09066n8102l22947P86803o28986q5866r6086K68783
-66986B991487m79566L26094l16306j21014O47003q97317M23881P92431k63771R4923N14329
-66975C712174l84608l20374k86563O96679m39815m40646P21931k79668L2767o66225O94878
-66964C040530k79319J62228L15701j160799O66816L95731k93695J77209Q13399j522193j6080
-66953B299528J199278o30140j72p7289K82836k20661K32745M9488j021808L29675M83173
-66942B926653k71346J77036j77695l5105J06052o0635k29179r9364L80033P3805o2807o40145
-66930B087303N84972N62561j71712m58185K29982M50169q51066M79528k59916l93225M79873
-66919B740284L33582m81249N5151O91214m54996L11808m89578K68036M84212q63101K34467
-66908B829830K86431j56505m23519N6898L57537m8340l13587L66481P5362o22439R45159
-66897C353308k80192n32157K91496J93615k43387j043098J044184k55573j53940O10130k61765
-66886B722621O3542R6877K79237o05868M36354k50365j73550M79890R3488j28080K16617
-66875C230763j45718p68565R08779m81492m7268L70749l65354k72146L16492N18591m89397
-66864B775434P2030J19820J64023j52072p91304l0923J168474m5164J29979o19647j26837
-66853B663813K90507m27168J367282q59953J05580Q83286q52619n58626O91969J9470p69980
-66842B553561M51712j83621k24375L83666N66356p21170M95998J47974j047381Q579M47253
-66831B878552L09865p51953q3429L63855K7174n44611M06186M56469L21827p4123m07394
-66820B902418N5769j03917J0300o0930N61289n95630J09979J13983K6228L79454o42499L87746
-66808C144190L47338k68003j46330j49240j78878P53857J41932m40090k80091K09614n6735
-66797C077564m93211K81725k38827o5081N79573P16463n72566n25032M83539Q6170l67497
-66786B962820j96246n0350M70577K20895j43446N15821r18009j79342K91920j78210O97816
-66775C494246J5334l72808L48063l40179n12358M70352M8354M30252m67618p43343J32399
-66764B502694N07396j17698l59023K63835j82596O15436j48138j85438k05915j66005Q16844
-66753C341392j48510j86681m19614l9631M17356n24492j83146O59972N696l39107L38785
-66742B922020J03756j58041j32289J84816J94144j37313l3971m21530N05451N3666p38685
-66731B342024K79581K49177K62032n29628j92586J69296L61242P96257o66214m6722K01719
-66720C226178n73966R75818k59265j181871R11403K41892k07830K45413k55792m78877K35370
-66709B878473j29993j36900K87275k11022L15136Q2867k03571r23713L39516O92199k53973
-66698B736294j06892m21598N02266j6255l03584L32472M24964J37063m22920n04825N27638
-66687B884623m83917K22195R07295j105956M35868J95785P7344m95379m03074R33963j46648
-66676C022099J75016K41979k19462r37550k85572P86792J14329J59946J60783p18649j81913
-66665B317798k12494M10416O01175o44245k79208K29158M46789o1375O34899k25706q95170
-66654B322037M01036M86513m38506j22840Q09109k46529m52652l22627M76158m0088m02518
-66643B469093N95847K41929l59931R4989K17241k79455L64091p0014k45885r8489K62725
-66632C192141n5861k47318K9522L19306j18595l68943L41275m75572M78763k73592k23394
-66621B597732J109275R8646j211263j49041O13244j076603J47862O75982N06285k70031k0407
-66610C021681j44970o91331K13301K01825P29558k22735l39691n6186K32832k86702p420
-66599B650162L98112J03501M1922j020446J17158M87424K03145j2276J74266q10686J90965
-66588B523247O01938p87442J104786j31584n62819k72736L81406k64146k45433J601187j131854
-66577B816550m27833Q22975j84540j81658N8895k47845k85382N51439J03664j25366K03572
-66566C104471p599o53073K81373K04508r8837j129k73229L93557q262L26971k45032j73403
-66554B850316K98983n85393l13321K79031N28595n08398M04984L73328m32558P62400n42943
-66543C115024j11832J63720k88984J99832q09295P07748m34418m47180J273618j330622Q85431
-66532B923042Q95836j353548M40198j06798M75716k95380n86638J038703q07115K7265J10239
-66521B761520k60391O93327p73950L3544L34303L16662j03869n72157N29657N4174k63217
-66510B749603l01868O7575k79013L13266M14020j11964m8289n54566L33724L11343L33075
-66499C226906m66432K15076R2671l07322L37205j147365N56990K05795M33412M02894j064756
-66488B485074L02532J73459N42519K07373n96119j87285K03995n97255R1396P59808l05694
-66477C079803o02837n2840N72130p1107K55495L09025k63632l81658N06317l64045l44751
-66466B641900O65711j18302J43432k83813j64939p22036O23493M08219l8238P3950j114862
-66455B114515J161167q1524l655n992j124312O45027k2184j2730L02206j16829K03934J93046
-66443C252669K26407q81232k45862J051013n28576o4222j03192J58174p6181m76769O45447
-66432B957676Q080K86993m71549j06978J11205R4870L5045m97802P44889J53994j13099J0021
-66420C213345l85044k91219k4303J72370K857j22491K01410j73774L71210O34867n11782
-66409C087446O1829l87658l47978K47642L7074J60994L82568K50019p34818M7756k26741
-66398B578133k53272M32322k02837P35252l45717J98108N15397l09609J25246r30245J59449
-66387B702227k62996Q45425L09666p35946L95460l02277K92704p22926J34030J81873j16029
-66376B721211O1692M10058K12536o76083R1105O8533P45788m59293j01697n91942L33248
-66365B815156O42642j134139R74283l8725k88630J51824n99649L81699n6940l06836O38740
-66354C179425q30253K18592P74817n50546Q9097N47128L98225p30076L15628q51085N76007
-66343C136959O97639j188310Q39919m30677m56219J89124R34036o95886n97868J039411o74241
-66332B793887M41251j00788o9601o8838p15327Q11178O2048j74681k17654j23701K04559
-66321B842333J37893j48723m57794P10598k54848K4185k60052l79696J331861p05037r5540
-66310B745180J044557n56960p12999L77591K93603n74936o7261L82404L68468l61729l97653
-66299B540265M18859o19556J71792R95004o81660j22969L39949K45354n81359k39815J85033
-66288B650897m86002O98962k83507l65736Q80503j28162m56455O45455r6103o2351J64952
-66277C162453l81191K85128K04294j97028o34725K61784j9528K43072K72712r0552J29186
-66266C235605o54681K13960J85930J47493n05216l06271Q78800m1205j004946L92214M36730
-66255B978413n48351R18621m91003m81159R32453k67127m88105K77058O8809p7593M57599
-66244C279615j02508l55041R7123L26374n39450m78004L65617L35290j1940O86017K58490
-66233C861583j274616L80944J09842k16470r8803l44086N73045n71483J65801J77978n6660
-66222B707075J52554p8515K90557l99971Q18606j34930m42865J04670r03687P94272l76661
-66211B531105k21036J138139p85914K08858K37669m84140J43521q3671M59023j65472n41263
-66200B436819L67203J03704n13404K31404M89625J81386m92655o50864P75215L05298l52738
-66189B880993k00750N8468J24415n9150j21285Q52374k28877j362447P98588q0543n4392
-66178B607394J28538k34369Q6335k89885m2012P5131L87969K01870M09930q91838k94917
-66167B144146O37388M0195J16945J36860n97295q27814J530385j16063m28816P82447o50763
-66156B767615K74655l69326k77740P36666m18267K64340o8044k69492k6000j78692J160702
-66145C596417L32809n62384m68273j03126K68111L12981m07628L12615P111p13355J47837
-66134B723115k45149P19403m92105J47376n8234l73814P81792j1472R0277q36252R50259
-66123C395196k03160q76582O54085j54777J69583j71697K06986K52869n31436L23272J24215
-66112C188554p2370J8889q06883O12616k86869O4705L41488o31735N07504k07903L04848
-66101C032844k23091p6396n5612j31121Q17218m76130P2248N5612k75342N83141p72310j72693
-66089B378368N53153j29691j24125j27533R02136k45172l2982K06524n62703m01602J75284
-66078B591657J099244m83877k9471M64719j77096L3754m66894m33349L84055k35496J67900
-66067B915146M51917r28406L91570J56984l35936K51955r46833K36471R54338m71040j84648
-66056B491518j60138N22428j56889K43037L92957o27213P02448n05601J81075n362r9766
-66045B978494j13093l48115K62404k76787L34797J15375L23636r26441Q37719O40936q31171
-66034B997754L7926l75357J96910J57767K57089j29155N8965j81639N00935m02774j62378
-66023B956043R8560o80588P47739n00159J17709M58621l05660k47710O70039n25504q41575
-66012A947515J093561r2060j59935J59995N90711k82350m42280k6722j26887M87685m76294
-66001B672939J39561j61492m282J87097J4380O38171p76035M10293r535k44091K80040o81596
-65989B465450J15050L14468O22629q44450L46575L61103m25847K37349p49509M31416k74992
-65978B599242K01704m1894p12209L14428N38775O05896n32694m78880L09996N17417N7332
-65967C379113m91222l46966M81115L72312j72115m10395J46122J54209M4239k2916k55886
-65956B877610L14159j53337L2924n62939K62875K33058o45258N39776L31818k63344n41618
-65945B425724P93981K29424n02036N09764l39511o7319L28029j91565l760q20779N04645
-65934B866597P90708m53808r7623l82327K49207k55204N7155K26200j85536n84918O22218
-65923B852669N56270o10337J119377q36064q6828K51128l25202J85880m97504M79583l24602
-65912B764370j73826M491K69251K13696j03430k69661k17069J22170k26436L58597J69708
-65901B911861K49274R2728m27547K52131n1878m60770M93203J26643k15701q01051K77102
-65890B445995Q04966n27061M46131l11896k69945L25571L86036m65413L52936L40354m42840
-65879C084834K52716j216430J622053o14830q55868J406769j251784R77942l0322l92465
-65869B982615P11091j38601o10784j97985K72387k74572Q75219l98038j0872J92347j210507
-65858B192300O05448l04252L21261R14264j506759J14722Q55091J62738n3510m58394j83811
-65847B659098K98127k8202n36412N90451l40858J60334r2009r80957Q34766k26439k7761
-65836B310138Q26084J44043n36231l03752J142245J12280r06593J60499J47257k5373p8085
-65825B992512J17761J84654m30233J29584J04225k68385j36591J51219n05900o1198Q45209
-65814C122857J0949l03378l30510l8666N68692N20760j045604J91543O63648l11174K5899
-65803C075016l43608K25697l40838K25614o768l31884N45568J01037o47165o66951P70078
-65792B605796M34939n81021K90592N05697o07027M21331j46542k47509R02209m5686n25105
-65781C007674p86067P35626m3449k84290O99939n64589m6653J26865j27818q0045q7439N78812
-65769C128566J54144n99526J10510L35552k86609k44080N02156K89267l75755o03187K23681
-65758B634719N89013o00371L75490r9838k81352N42881n70608q661j70917K08594L71695
-65747B990645k97759O13341l45259o02367P02915r2560m49681o08648K98743J331619q44700
-65736B696289K82269Q8613m12863Q51483j165784J66081M21309j45927M19566j2468o53564
-65725B535004j24958L67859n33246R40649k74256j31008K63317J0137M85590r03159N43521
-65714C179450L85502m97070j18093J81013k99174m786J06383M45309l5649r47734J000457
-65703C395608n21565k33574j39017k46983P19420l52543M50999o57809K14123R55234n53559
-65692C030334m19237K43660K36384j71180N30439l49619n96426K79146N26739J61333n45260
-65681B926313J2062n87845J00372Q21541k97950L39749k88732m87144J25598L77443L25909
-65670C367316o89614P9451j47207j01813N08105M514O9869J12399K43704m67836J0291M45895
-65658C435074m44444l76617L61006K06400r03828K52906J013243n15261m42451O28123m11505
-65647B802646k68957L42989k45047J50113K61579R7452n69162L23409l8684l85032K77799
-65636B749105N51945m46936q10184R99649m54486Q37489o19613k19953O37283j064686Q94742
-65625C054355o52554J144727Q1828j161891k47814M78619M45234j060025O69668m4373J34051
-65614B841825m01268L79116N24106p96145J27601O53299n77802l25319Q46013n44508N29819
-65603C256737p11292p0014Q53199m67364J1427l31049k25840j19156L44706K31890l3418
-65592B739826l26615L44295R169n67242K75484P67405k85227j31654M45596l86498P0603
-65581B955142j79437K18104n16570N36081O73554q17344j48507k56881K22749m08026L62681
-65570B641546Q09818n97139m30744L42426N1997J74720J30952n82880j26849P68551N54399
-65559C736797r09087l50047N70400J56217l34449l9291K62862K525K25813j51174n93792
-65548B576774M75639K67549n29465q0727O8400k8973l1209L69351n21410P2337L21545L037
-65536B962848p20980K55835J238881j485879M11607L46180m96407L06007K74957o65926j98492
-65525B228631J119766r23702N11605K43212m62949O05417j98514l31810O94853j031785N8873
-65514B513597N85558j511014J369496j82185J93961M7483k58674R269l02178J319821p83446
-65503C001688K91649o62545J26811N25355o34460K73299J63844k28485r74680R76951J4281
-65492B873708J62133J19664M5814o4020l80562Q31124l41897K75716q99604K03257P27768
-65481C553101n95900M98424q14204l50162R66005l1225n74630N49892n96959K7696Q98414
-65470C530452j096234M72510J12317j41788N62617k72722O1290n79612R6347M6489l17933
-65459B473733J78554J16166M16258r0859l52323L6407k7977j79290N83911l439k07577m07374
-65447B536190r5023P56888m15930M29394Q0885m74770l4184K2610M43865k29163P8137j57286
-65435B941613n32147O19732J16709m49811K10880l32891N54538J51409m50555L24974m75636
-65424B678815K40792K14690k13253m8765J82527K13140j52042l19362j38491N79872m44861
-65413B793062l76552K53798R8297O00603l58512n14228K63289O01488J72562q75808O04310
-65402C262309P7305p78617L48580l27548O4282K85446M0871J50643L458j93035l28506j56218
-65390B448970N86304r6744m06652M77084m29575K669K48478J1944J23611J45626l64655K89
-65378B747349L32394J5263j61500m34636O93356m65143O0418o4145J40803K56631p35729
-65367B385061N45665m5482M25002j46725K0862q26315k7276P70198n23141L62074n94504
-65356B345419N61425L87226m85528j38566L87145m50865l04437P78248l34176N50483n13399
-65345B782975l36273L93550k58097L99249K70156J08732n94396K1333L84583n89891N32539
-65334C114460N0866m44306m3359m49723O70798p0582L33764M19329r51113J95397N78455
-65323C403986k96113J56692r4974o99437N08032m82720j94873K38993m5209P5343J87781
-65312B757501P30052o78015J523N9064O3471K03209m80957J27282M06232L49843n05308K57402
-65300C291299k33000o06684N73506n84030J47880M81679j50390M08185r4208m25171j93638
-65289B615428M87109m09724k52363r091P44295O00514j218794L02422j87986O93871j90776
-65278C174905k97103L56661n74453P74950j605467O46590N96176l87122P98208p16257N08824
-65267C275912m59510k20781K80289K00924n79779l41781J275712n76194J94080p1809l33370
-65256B643693J023845n59408l32901m55539j77401O53197K98643J485o03251L73014J96849
-65245C062226j89499k48760M05903L9440r52878Q00471K24240k43628O81754m38478n31395
-65234B609396L87041j97034l28314j22149M97309J38954M33757q1855q29980N07607l28583
-65223B686149N97842o71330k7686N94574o68454O82796l90389M93749k44070k43951L30094
-65212C139324k04344P9396j19147P5670k20535o0175P3159K88080j85114J48460J75067N05033
-65200C694874m69893q21077Q4850k80515P44209j77522l63423O25882J24509q89619J45537
-65189B417812P20543j03199R8491o85l7798p68050M32274R77256o80507q4025J67899l62960
-65177B777051L9159R4286k45280K55656Q12776j673562J03870R45207j100695J147839m46428
-65166B709879O3303L93409l31058j31349j94705Q84148p58834n2416J58502K21318J81135
-65155C143332l81274l84670L29862M70836j01765L05229j293106O66136N91490r16799N73372
-65144C002643m83929j33399M61573m23642J67642K02049k174j73233j52219P02401m76963
-65133B690749m8548M32376m02580J18576J66184k91792n31123Q95468R1077r29927N62609
-65122B753069K34184m0811N2690M703l3352J4258J81134l02283m20690l28594R31864K16623
-65110C262795q05494k27055K91227N17975l88903K56954o20843J88027Q33447n23169M5551
-65099B830512l18245Q5286L97881J08216r9831N23509p2772o66314R8207k07587J75357k1892
-65087B832327k52934M41667j42703K06736N93521n44950k68843l53390M31408K95527p09612
-65076B528754L93049M52028m07856n4424m49377M7582J171409j124096J18612L05035k33263
-65065B747453L27532n90184O61940j09858L33387k42368q59399L02316n59866L33616M78705
-65054B823274l90382R03551k05617n70807M56738j00655M20140q5622l01633k08420L95326
-65043C135893o4804k41022R4782J77206P7266p64922K98335L51888M09759n94244j3654K13545
-65031C080028k36519K88308o40451j986K81544j38763n08880N47288j07479J51375N73307
-65020C287772p46582L77850K70619l6461J16935p97575m51412P28338N64173J85809m41929
-65009C057537l18554k4075j25845J22273N50050k68926n09226K77540r6053J15098n5121
-64998B724698P21928q97928r5917J067454q95816K70244n41132L38390N19186n00708Q4829
-64987B795228r2096L37153l32409K35451K63847o10332L3142K11033J06866M56665j52628
-64976C251920m25123N85980p45968k39379K92565l7963O70147r40115N15189K07056l43413
-64965B790896p2953j74474O62655m29459M41317m31608M8971q2931M5230L45397l44673O76269
-64953C474637j041088O59165l0274o47916P44759j020530O63138K77045n80151N94600k69951
-64942B823434L65481P8212n32820L60327o64704o39174J559570j24090n29021J147367j577232
-64931B267350L64756N73621l90004M20585j209922O17887O69285O2342m29341n68690k03737
-64920B174132J45635L61220M87409r971m46507M45398R3203j08744p48629M26420j36189
-64909B683377j8851K04471k96213K91371k86895O70205n65184J5223Q62254q10015P7239
-64898B826982M18149m36029J47736k70335J64749o25996P8820Q68299q42570N31813P6334
-64887B937952K12464j88004l14253l60199J494193n2982j475274J522167j019819M94336
-64877C250581l48424m84267K71249n03676Q34843j26770K56823O1991k01938n49366O92420
-64866C153466k07294n29209R88277N8819j41782m33268k83069N01688J25752k71249q2710
-64855B879421J36983M66855n14776J06059J17308n01365L07578l11830q9082O75101m29937
-64844B842315P7909M01754j99956j36257p95781N04508K07634j21984k18165K27265K7440
-64833B816682m99708L65593m8289K70310k55564O10251k90868n2283m3684k35650Q74180
-64822C510970q63163J16611L27245j74063m24977l78624M71857L65161m75038J41552N85359
-64811C202890j09114K93182k52690o06400m80451J2638O57611J48370j39031N33205O4751
-64800C324961n91609k50170O92788o147k97220k02422M20481M04200j032780N28246n15793
-64789B474535M11726J2031n78748J341311r48605l66700R04407n52244R5959Q34891j575342
-64778B053221M05418L55632m58633N72152n86268R75230j75398l66152L68967m16142N46492
-64767C274519K79573n26691J06700R9735L22157m53102l80893R5859n3085L06006q82898
-64756B187880Q70700M37421p32039J93265K91113n51777n33730P94653M4528R692O05198
-64745C616904p37229r69188J116872k09453J96334l59545J11025O78048q00246J584986j213869
-64734C014639n90867Q09103k99753J47808J18245O3867r08225N59339K35958k81624L59744
-64723C228234N581l08734R3836l21354K41734j78854q25116J042299K9064j21553n61638
-64712B323499m05458R57063N95409l46282p04338N38183j87038K65778L53329n65161j42063
-64701B682921j98528O50324o2099m88825J72893K51364q1466k25896K73873K80497K8260
-64690C283318o94931j29731M99895K63986j002985K59987R06356r44313M11598J17016N2315
-64679C022511o86552J56136J432317j050073K77194J63134j193520M96069K83461j17015
-64669B783662m6375l99189P37255l67475k85805Q81635q09202j36997N32074n31053R30394
-64658C288924K4969j012054J018313j050735O62580P95260q58865J55504p76440J015833
-64648C263289m57528J36674O20907o28189L9579m22313K95056l92792j95507P08942j16103
-64637B852015O8702M37535j048775Q49455j22739o37327O33409n80254J099427q73267j39439
-64626B538742L68694K20435J20773j286298J203781K56412q61662j78558O85873j75833k28432
-64615B663927N00735K56402l37021k76728J23611l29130O21206n29979L36208k45368j86462
-64604B597401R36189j81793m67883j225601J235569K92929q99680M78826L89674j39883k78142
-64593B737606q3254L51979L62426n75493M33981p08971J3768J037041n20129L246k16786
-64582B835414n71043J78521m9068N34589Q16860j151750J84095M29360m14562J44542k77690
-64571B659268L69178j42983l61377M77414l88002K29995N18967q65544Q6063j46937J59271
-64560B595313N17173n5509q6876m61746O3814M37679J22214o13321j12218j02399L56204
-64549B660328q550j70400P14979P2872n23332M4476j23871m65487J310530m64793p401L96334
-64537C435685q01974R5616j50840R16543m47573l38756J97877j70803N64715k35674K62216
-64526C327032Q2973p03597K04457K225j17471K30079n21357L41165L09600L9907M4457r25465
-64514B314005M24899M00331m54842N02683l6574n22411q36612M64414K000438j156433r87921
-64503B111977R48398n37497M66760M0411l20698O49102q44041k4661M2985O58601L04745
-64492C496082p62899L60807k36252O54332o81052l28601N84357k90516N91064o30491q50626
-64481A906205P97133L89174r87021O84712M26202n08992L33785J37636J4572k47868p3020
-64470B872518K46754m79770N42645k08794r56426J379410n66226J45563p5301l73327L97065
-64459B924111l78482M02379p21119O00522K27291M48562o48124o53453P35798j84843O91081
-64448C443723n25489k04510k43956J62393Q37930m34383j97060J39448l93706O50028k8837
-64437C205581n43054R30505n02544n97344K02422R8007j64431k86408L24236N96006p91726
-64426B471250N34086N00383j064660M71455r5073K70721q4293k99107K41317k11010j57486
-64415B577583n8646o9148L87598K52870l87999L43418j18594k2106L52495l79199p2381M60607
-64403C266498q16112N27074N5174q14445O00472n47850N22582J55447L20323n2808j237549
-64392A978806L57809P91216n3096J08420j58598k1920J95835p62217O20586l35942J8172
-64381B739071K32859N83100k56407j050675J773462q31056l40617O5011o63848M54377Q9418
-64370B794695J37715j99538L60063n44841K49132P08872l56216L3268m24769L07786L02711
-64359C368878j10103J04243n68761k52942n0624K70371K45402l74355l40439N32648L70091
-64348C194409k34574K08441N95398k25466o55591N66780m50211J69029n38520l58749J178956
-64337C449902l86606j50841j66930L70116Q7461j3381j58060L36763n17584k33488N72635
-64326C189987p43433M16817o18641O15499L16977k91504M92969l70763m91959k25622N79981
-64315B870308m60301K40542P09834j67753n09466J96040J85729k69303l51734L83219L64798
-64304C191913o52003L40310J49485J86319k40089j22229K18333J51446l4540l40436k16628
-64293B631881k31947O63608j12220k60745K53782N7884k86056k46232N90993K15454o01627
-64282B674775M0941J6449j10324J59954o2444j84921k42552N10411j71883J42389K75211
-64271C048006l66946K19302M70128k28514m10201j26566j66974R24436n76970o00508Q23581
-64260C008774m095n06368L26385K34623m40150l0007J57161N52380l33396M89499l5778q81119
-64248B537909N57700p9164l78251O98974l3966p83685O24912m757k35624j23342p9161O36323
-64236C337868J32374m85848M5331J08973n00809L77781L51096n17032m82904O08297R9233
-64225C074360L1553k47652m19095N08584k85037J2548k11183L81637L37132l23993L17269
-64214C176123r6326j94198j76868P1741m25k71125J52704o2392j97608K33864M08652l93343
-64202B650799n32692R29186j59626l7815J01260J8304N24525j031425M29727M25407r6305
-64191C221345k75043k91786K97722J21593j45214p48340L76584K72717J09915m06824O93378
-64180C226047J20030n18963O34044o59260M37590n64782j62626P13537k78208m770k99163
-64169B643476K85459J32204k43400k99137M88362P4634l47813L12293l89961j11499N53459
-64158C098077j64293J53351O46356q97298n89509R00293J59224n04224Q2791J11775l20834
-64147B675709J16450M94021m93141K63493q4369k83547O23378m68140O50894q57233k2557
-64136B614958P35148p80201K83291q72590L99260Q01965K29583l56543m72036K95446j19837
-64125B758444q5516k79443K57511O38906l64951R2523R70478j294180O15856Q8358r63682
-64114B434304R15172n77527K37863k28277l5194J30050k08645J17710n06036N2245J130876
-64103C462541k42890k36678K37009r85846N58667j37183P0954m11596K55739J49401l88166
-64092B331952R79092p11425P1324K83648J01347n96258K41470k58429J94142O56794m57496
-64081B836161L18167p09161O47882K12277j31671q04351L16442L63044q89891M20002L6576
-64070B615477M37287j14489j80354j49024J001962n34448m71055L71804n47121Q98434j72476
-64059C155997q54024o0201Q00830j50028j05242o0692K92322K93176p19741j65736K32267
-64048B658928K90301l30323o6608J85711K17405k33858M04707k71904k24193L83696o57217
-64037B356645r122N78616K48505m77588n3331J30013N13115j69708Q2087N1282m52775L19857
-64025C117596K52588o58271r5150P32655r50389P22501n67348k66417M82471l38390J159195
-64014C591041o39265M06731n67437o66686J187522M0420m72094j02109l09775l77976J060461
-64003C150833K81865p95411J57307j25563m47394Q07898j7399k47577N2671n5712J48412
-63992B909930L75705r8636n75096N39347o47768J26619L72578n27114j77751N3524P60084
-63981C111422n55492L99898J80935o26874M70361m78356N9032M95027K00396l78134p3885
-63970B804330M31506n36028M44819N70398o23156p82160M37620p2985M61076P9366p36643
-63959B478143R48315r87676K86920M87210R9542j82286m38251R60429q29575L6025q2685
-63948B776111K81269q0998K04698P44718j168829k0419M66799j60643j43389l84148l8154
-63937B477015N48000n19151J74861J97420L05753L17457o14371p91349M44937J003113p47333
-63926B796352P32456m51726k01377O79915l02856n43702l79575J46542k68016M90922p2337
-63915B626598O78207p67530J24728M11410m55185L45220n78007J200347m75287k35458N3891
-63904B928934J1706L15355k65930k40101p98198J523126o12861l35654P43473k29122L05689
-63893C346417l57331Q44281r00163m29570P10283m85215l40472q7556P49109m4022j38968
-63882B866793k45252K61320J41048l99448L45542m23J82829m1313l08084P7726q3721m36338
-63870B360679J90350M52751J045971o26466r66993M94776L45599J67652q79799R53337j075937
-63859B461920l64440J509510m91612k13608k78171J386805m60547j079465P17272L52146
-63849C539810o58316J89507N37041m92115k26104o21450N08922L49814j89824k60781J73419
-63838B849923j82247m00950M66645N82558Q2197r29475j08991O65329K35651m52247O01924
-63827C410317m83884j26517L54504n77955R3367l59046J361721l49455p45943N05708q00167
-63816B282650L81311M55306m80846l9361L98369k50873k94251N00443O03394m15338n32120
-63805B608684J82704m18333k6167R11434m30245k16671K87226j8760N29954j35854K9718
-63794C303690n21090j93991Q56761k53362l42535o8038r1247m9740M0115K73789k95070J04748
-63782B764030J75450n28734K34017K58095M57909l28962o94994N20577M52816Q7134l27636
-63771C069702p1090n66491L09206O13287q43132J93223O97360J83286o74186k88012j26677
-63760B496476K6606O37346p99650L19053O2859o7696P92244m74212j12987n7237K80737l18823
-63748B784716K20794J23063l2911L73540r46608K26221J58285j09595j91911m6683J1565
-63737B570476M61301M71809p35715j69361j39090M73769k96308l53560K34111L36461O42452
-63726C496345o31087l71167K39066K76254O0847m01291K49829M46774o04896J98313j39369
-63715B819618n68918J699626j02343j493333M24508j68093J19107n2629l69219P17290n00661
-63704B524953O1446O05757m9474k77321K32924K48177n48382j48189j18252O31247k44971
-63693B917915N4697K24159n33061K93695j10671j62759k58805N37548l61707j61924L42460
-63682B781547l23639L91297p42137N74497N68771l58930J43882m36978l44444M25817O19418
-63671C299101m07329N20736l18273K0939J92299j196146L29326K40708l7986k8826N42246
-63660C156795j71085j96669N4811n4845K31921m44461M51976J82336J19587p33401J46169
-63649B743134O45015q28856K4210J36109k80534j56361K37208M78401M03912r53305K39441
-63638B688374R54432r85518l39135J016514m18161l05217J89981m40834R40888n2036n61785
-63627B687503n59375R59775K66776p65658K88532J60281Q93027p90607K1616j93973j73449
-63616B794448p0423j34434M37372l60879l659l19448R19144k86422K64735J68914n73101
-63605B836247M17182j104373K17666Q28677k08061J58838j91975m25066O36764O0471n48247
-63594B678123l94667K90173r394j14641Q11591p8124l76178M7794J10032m45973J77742j64598
-63582B531880O51425N08529j111415J46l62398J35719L94213K77884K99590m1414K95292
-63571C579451k33382n72501O718M01309j87990n51756q9981K30163l0465L83549j71052j41739
-63559B622324J017149k68354n20359K80355r8684j11361k18885n099O0861N729k97095J49855
-63547B616436J40293n24723P49064m07752K00569K55635m25931O79965o28347J25655n35367
-63536B245497J52709R90366j70730l75982m89536L67960J24019N5755l58143M62913J73084
-63525C177912m44541J59402q2908O1761k14291J91284k7698j68682j6649p8753M2352M14781
-63513C013970j22257l74702M83144J09195k82695K7756R8039r42377M12546N35772M0916
-63502B999307L48662p93816J4038k51450O74644p9785o06617O36856k59561M02511o54236
-63491B430553L31912P73725j012692K7047M45419j50306m04793O92165l82727m32052Q78861
-63480C197112M1573k6659m63160M49762o0321j66472Q52419o26679q1122m77190K4702N56369
-63468C220334o10302O19675J04785p22385k87431L59900K50491j19039K71278j04205m9750
-63457B933351r1664K78519j08259q67212N72286M23447m99079O20246J49862o39439K43113
-63446C015171J4753n74180o2567N44094j1083P7670J62818p9809K17120n03362j98936N88868
-63434C190557j01918n54495K52048l4655j25220P89950J77151q74257j50154L05117k62155
-63423B611969N38990l82384L00814O64222o28710j84480J30583K84573p86714P78914j69065
-63412C158712m78756M62188l16749K67377p34456Q76517r7598J5881O29082p16818M45602
-63401C510982k47424o54168k33042M47467J07035L1986M12209L2727m38754J31064j18472
-63390B981610M07337Q9776n11471O56329j335575J62999L02980O70382p6393j145413J415807
-63379C618368r12499M15560J33335j132493N23646M82560K85071k85287n40767j53758N47267
-63368B981003m94002k00132K64757N86690m91109j10928O53913o03768R25719m72060m68082
-63357B572001j9931m12645Q47889l48795r2667Q05713L21740n29330O02604k72294j078657
-63346B395628J114534m62278k82939J77058m98078R61627P5532l23759l3025o61375L63141
-63335B826066K19482l12765n2831m45070L21137O22541N86186q96495n67516N78998l46098
-63324B533635J09997J19029N08280k67576Q5560l08628l47504O42095l68527M24364m72262
-63313B658463J43118O68490m00954J43549k92751l38465J70621m22154o0618N30467q3773
-63302B715993M96917j6636m64237N34986o19113m70158J097858o92498L16653L99377j127267
-63291B171875R20238k37881l07569Q63374l82665j95202m8275K30971M67799j090378J58086
-63280B550373L16077L73015J01063q96044P34451N5j7244o78827K92585m45266K13311L13354
-63268B856903j096869J201826n39767M83647j05268j2976R1040j21742M40482l35921M59811
-63257C321166p89949J67681K39886N26529p46275Q6339M73535q10942N45861o85141P51074
-63246C079764p1541o03237R58870o87231n8829Q45366n41296j17429P6602J92049j34135
-63235B938953n40109K54828J9366O90612j86577l58071P23923k98631p57765j11672l2308
-63224B342549N24857p6942j64449p2355n93864O37047L40167K65155o09600J35221L36105
-63213C063891j89419J68260o22256K45992m56770O87444O69946p77414J09153m09373J25591
-63202B615045K8666j32188Q80478n27433P3335o1352j93503Q23884o25170P00489j16953
-63191C465298p23083J83486m3153K00765r9338P4605J33660K60531o59208J72305M19110
-63180C384978n30116J05779K94364m0597j7055j46821k70833N17134M8205m57835J1725J21668
-63168C020596O952Q2040K748j02767K27048o3744l10284M47881n23676k9541Q41233l83826
-63156C214660j71957o50622M82719L43572p39380M29149N5211o6262R1280p0132M25835m01855
-63144B942218m4766j64006r57798J217900l90862r9621P15951n08691N39151j73913l74374
-63133B701189j95876L07715j85656P1574P18263j27998m71981m936L7811l7049M9577K31036
-63121C093669L00127q94443J20428J32136K06391J05742J16098K23405q08317K20947o3190
-63110B752993J96243q1066J15759M59163o54287l77817R69947K65456j073801L74135K89369
-63099C236094o00085j19403M65111m82653N49646P88603n86814R9274l81265J59395j23350
-63088C004553j75598J53635k43438n67363j14205J055189j78906L24860n88477j37240R07596
-63077C440606r56041M47984J93388k98311m63266Q6774M97554m09155N35317j79953K86471
-63066C181368L8559j141521N75614M98333l47910R8476K51456j07413l18734L70681m97546
-63055B601363L4384L36657j09165L92977n14646L70914r8470k31269J21632M67892n45539
-63044B826730j48703P34238q90671L51316j89078K62490l5540J10645l21847j31389N78889
-63033C147080m51036N97586j56007k9025n54377k22516M1781Q52361j99863n0867O05333
-63022C580450n22762j16004l97884L11115q61216J028704j17616m8385K56634m73839J52604
-63011B791801j51708O58332n14587N69969q60902R07443q0146l34387j94522q66410J157558
-63000C082441r84870Q22682k4648K75632J11667m14856q9755j41100J31030J8554R65041
-62989C751818j034251n0392m9543Q2924N42153l73658J44728k28612k98643P97313j06627
-62978C177210m52096j7685j18830P90664l02496J4041m56417m29971N45622N5626o2675M76215
-62966C219208k18867o24855M98143J95493m756j9561K77785o89251K77497K20306k42283
-62955B888859l58736k54733R20962n10832j2313J03716N43483N634p50382K11590n8570m73484
-62943B255194N04945K43427J01967J06027r12145O59863K04126l83463M8365O84427j016892
-62932B495841K46856R96220j314558L88631j22632R51741n43481o15167N87768r42219Q03270
-62921B932270J12893n43242K52636r2142L55002O2512m51148J41791m42900J94805L02289
-62910B824766L88850j83422q5868R9473l67924L84956o87317Q41493o77647J89716Q64526
-62899C591602j209574N55956J79505K12512n65627M15903N6752m82407L07270O6415K98596
-62888C426903r39166J1884L90059l12765L42137J67187k71485J7170m29824R96434k50668
-62877C147866l71425M84816o46106R53211j167057M82190J69431o15257L70073q62373M86846
-62866B432215l6587R38245o40109p4066M14576j31225J66218m71766L14365p25677N81213
-62855B767402o3258K43596j0238r36489P91309k4430j98367O84640l39861k40118J30187
-62844B804373p73846R19445l6778l28844j6772M12483J86443l10636P21323r56956M91812
-62833C112047j53308N9525K77561o05269M81537m42828O81498j78003l72519P6986n96229
-62822B340998N02787p8064M23648K13622j074243O80959k40402m29439P85293k73218l0678
-62811B821263k07604k44786M96602O58986m62938l17125j50637m64281O90248L85628l00433
-62800B904923r3838K37507J91753j05212l97061L30161K31827n59182L88709l45177n51944
-62789B232466N75395l33725O09495L56746p95706k0515K20275J5252j78167O69598j60322
-62778C190792q9663m62529k57980L22966j86956P99317l09029k37028J73807K56382J9196
-62767C219275n16983m86805J50798M87337K53903j19087k81439P66314o09234l20529J4109
-62756B557659K38203P13907p41470n52473O39196M30189o09975j16266j55771M42102K38819
-62745C084120o68039r3923M03501Q4988K20526j9796k20051N86525k4097j99042l900k0651
-62733C130161j87422J22238o97693K17499O20463m79656Q41986m13712q83574L76276L79537
-62722C026103m10921j8727L1671J96897O16926k93196m81306m81443P92495K14941n14519
-62711B678921M06531l46943J6931L82672j73298K09212m44347J02441J18120j65344O36216
-62700C421112j75484l96596M6051K34927n28701M43722k25617q7554O06769o27388j46232
-62689B565009o79743Q62488K52180m1839L68360k13423j41638o27882R63518n35082k56709
-62678B515239P40386m2390P01999o92744r35614M11374M66258q9471o02161j99817J235811
-62667C508870K36777j619563p8758P72756J66349J61699l75769J82505M55195j26164l61138
-62656B922759q53529N93402N26914n15596J11716o5540K10299k03044K73564k03307n13496
-62645B284142M44009j07583N79846j66163J34140l13685l99234M31507j53003L85611p02844
-62634B416743K59224J40780q2421M41511J5533Q3669p54321Q24105J17345p51076L20275
-62623C031367k5356J40799o27430J66915N82266j278511J90914J053062j27763K10267o4558
-62612C251972l15095m84118l50660Q64469k34779O69O86524p74776N357J05100M5825j31306
-62600B669182N02173Q4839p19173M49932o1302M52729J6106m61049n21046J00078M28304
-62589B940773L85397n24501k82433Q70141r35897Q37045k36401n41880P77050k70099L58042
-62578C377237m18335o51277M51780L93815l18140O15185k32602j69475k22907k9286k6214
-62567B769781o75650R23893k39642o7050R5718N09625M2107j409443R00223O37261q47332
-62556B639491o4224K71800m31772j52283P70313l7527m99199j14827P75204L28647j270658
-62545B214965N05153M30147m02084J59939P7225K3831m2925L03103n60009r2801Q42683N8019
-62533C517246j180475J43411J96666m082O29658n97783P08397k51402n98535L99632J35498
-62522C098231J30143q79222L07161K33759j48136L53535n57403O44916L19067r48325N4712
-62511B608438Q4327l12425N04664K60683q25513M76611J51500l34647K89379l78531m6023
-62500B478463Q21593l28591j59608P37207q34649J197387l35279j495302Q86052o64551j86450
-62489B116272N61214l21621k78216P10689J489j97771J82151j00048o8397M997J70125M10940
-62477C191824j63302l66771L42242l61191M56248k82980l60921M08415L652Q0436K9902m0742
-62465B936812k8980J33428q22581R21857k56220q33137O58881q2958O16441k48974o18220
-62454B376349Q9596K96867m4742k7454J64084L3890lK05217o1649P198L028O6460Q3474m38582
-62440B753733J21069l68920M43058R3274l3706K27067n85904j89940j11911R25123n56348
-62429B716595l13591Q88561q44836k30654M98868M09631J00332k78203L43491n94682J80840
-62418B876352o2134q47926Q85436J63042P49889q86686M5163P95707j789772M94354J75613
-62407B599038M7655k01825O7130M01058m07807N09658J32026P605o86696K63576k24651j27504
-62395B379263L23411k88833R53125o05391M5941M09066o50560J44304O72663m63648m53975
-62384B465366N64034j74242L88411l18731J95193j23510k46495K67269k35146M58773n59115
-62373B681807L3434K16336J36625k94144k39938K67939J14052L2185J07581N7799l37461
-62362B776215N48621o51345N86896O0884o68447P86551k35641l51080k60043J17160l19731
-62351B390040M36945k29510O4395N99427n62397J3010L08737L19146q16314P7844P24651
-62340C325974m90193l79744Q75385M7954r06944J28886M91539J08752m29877M66493K3981
-62329C262206k97823m09448j00279K95907l34276P71260k2751k0610l13890n54624M84774
-62318B760446j3577K78739n92085L15668L93379m89769J27934K25671K09485l50878n5543
-62307B809470n92232K07510M76773K71548l29152l4281K80640p13399L6457j62792J397541
-62296C648083q24503l13650Q00904q88658Q02964k48902M2076j53743J69722K39149j27809
-62285C145633Q4604J64178k15201o56670M18927o06346M99143M31223n72298N20916K47621
-62274C461730p93155Q0088N46669n39849r3103M20814P0470l07458L0797k31708N4184R1386
-62262B790865L76691j27733m46936O2046K09055K71183q50528P02694M23243m38742P8844
-62251C050682k25182j25468N6422M03709J25200m91592l02317O61113o13624j87707L71288
-62240B722524m00600K59460K27571L75273N950M7365Q4156q25285M86009q2501j222354J101964
-62228B779532L79153m4709o35397m60631Q76037j802L97479k47698M63616j75484k38475
-62217C091621n712p43844M36167k31114N06190K22601n44275k15142j70629M22181K23206
-62206B991250k56201k7189r6092L06067L79149q00621P5482L51651Q770j84462L45408j23646
-62194B969566l15296K85633n0945J166020m01597K58930o30643j029736J242335o81434K57347
-62183C070180k61651j65499J64084m03714M40733k59229J26961K7710J48676k47470J49001
-62172B789782M46241p13917j32543O27946l8215p4168K04450n70657M14756O38578k62481
-62161C329772k7782j13714p95817R4163J55645m23897P05794J92722l35742m19290K86362
-62150B648216p7201P9080O77019l42027R6209k87329k7726j0780m1841q2102r0547L62838
-62138B903809O9054l64727o06659N19979j49812J77598K73911j96373K03229P8152R7095
-62127C005256j77207L76488p30211K90505N14576l65018J7818n62781O14213l88181l33953
-62116B261505M89232l73537K96065J36305N59687o0349j030805N99096m100k30177K45012
-62105B887934k08013M30424M1412j009464M90182P64670j080408N93546l96430N6879M80962
-62094C051694o04542O26665m43850L24018o64349N44068N82239r64807R86491K01220q66787
-62083B772060N8559O03849o49746j70942o694N49744j06270q79088N24581O30187m79490
-62072B846750o53915P9900L96123M85360q84954R00894R2967q79428P93258o32128l79579
-62061B165248J149706m1451j92418L90091p85486L43173n79162L05149J4096m7425Q11547
-62050C533068p65065K49092r16128L45794L84118J52903O48445o58047J48134M2909n541
-62039C159682P6593l51438p7179j67994K75522k3063m052N13918j023651M37379K19212K73253
-62027C308182m80567n35888J048389o4745p1674o94446K34535k39226M50404p44004N35302
-62016B746262L01188q33008J117010n46444N90327o06819M05906j21229k79291j37427J79106
-62005B815581L50496p21261J009611o57320M4762o1946O77271l85067l39737K81537l0943
-61994B982984J55510m15769N07065q56818Q12883p6430j66969J25228n6275N4959k69934
-61983B796434L09804k99524J92135k57100L43252m22890M15270K59135m14508J98100k63409
-61972B856699l1594m17685L72064K56031k29876j86345J54683L33241J04268j92395K58398
-61961C277489M343r59178O23982P15084j083512K35498k15497M1327Q69402j85808N50225
-61950C873355j050158j12632J68450j28807j65925k27269Q01651j91183n11269k82618R28230
-61939C101825m80318P3145m9558j53556P13359m68032m7747J33247r6993k71628M23319l58458
-61927B518605M98863J77953m62917r120O28888R8498r02062K07004p02336M37542L00977
-61916B791895L43220j13759p72173M95090J30166N21342k42881o87179J49209k28786J10408
-61905B496552Q26153k00012R0869j81537r0682J35622j91099p5588j49978M83859m9550L03656
-61893C398265l71459k48415N44224r08569K5462P66617o51117J16501M55501n5434j46006
-61882B925570o6178N3974n05502P55189P3059m97525N45067q7523n75143k30631j02900O30038
-61870B917495K89356l66555M31020q25911j83214J025620M25404q28355n60528K54042J04176
-61859B682550P35978n52164j73933N69078n52344J16717J33888n75958P22877L81512m05344
-61848C082857k93461m91657r2207P34377J94262j66813N35894p47605O2880M25117Q8645
-61837C332289o19904j00459N48889r07179Q17599L85118m66285j33131L5088L92101m36083
-61826B848043l40282L17371l91802O35845M3746j180343J057528J29548m83665R6275L64049
-61815C096313M1566j39549l38250N08419L01333o36808M90815k74020K75419p89962O73999
-61804C209275J14169j015137R70634m01640J97464o69434J01862O58862m81061J29424L32921
-61793C147339m49565J33272K15165o58997O77930m04188K29786q9438k95587O44969m68817
-61782B681869R36831k49500p69994L29430p9815K27480n55676Q1080O09806o68149M07432
-61771B950794L92703m68645K05642p98042K27029J152950q30683O4896M05282m66832L71502
-61760C206596k90923j12695M46735n47670j46496j22749j58907M74655o802p4423K57069
-61749B924390k0444M74946r5529r16279Q66018l38597l21673N52939p72057M75331J72461
-61738C001506J31118k20065Q4894J54670l37388L71351r80286J46614K51578k23308O22680
-61727C003364J6339K05956p2321n1170N21609l06374j61513N308J6195l7827k40834Q4033
-61715B982765n01222N95392K66377j71752n35939J43481N73840o61062K8219m22019O65566
-61704B963646k78992R4052J86193k01563P78998o56114L38180m44818m00572N4559m19502
-61693B014067P44452P15518n99618l12753k31857M7398K52009o03225M98800K60961P59660
-61682C545412l21683j38006N09725o43495m1717n25626K36662L96870J42558l92601k82704
-61671B485395J75162R3144N64178Q7454n89492k54083K93192j7196M37409m76294l43099
-61660B455770O51307m48109m9805M68421j83109k86986M55079K50711o73014Q8041N08321
-61649C236627K34368m10205n48094K60086M23138R4159n90576L93789j12001l63728N67151
-61638C184714K80176l45563m46546K41882o64031R9339M01482J32890J82736M20468m64567
-61627C022980q43001P07862K16499O16848q20676q93439N41900K41558m484j48568K39230
-61616B876709m5009k84612L94018J88366L32138K84628j234845K21304k86313O34856j1551
-61605C069689r25095J080966p84591N07724M13555L01990j60876p44811J74038k3079J09114
-61594C018624l84075K09265j30381K03927k19114M27120J46957r38941M08816J34044j587
-61583B874655J96390K3828o65052L73320O13977p06711o3893q5960J97452J72857m37952
-61572B492911M04981R9133Q6836k08503k83149l54102J83020R81434m27258m5934L61633
-61561C291002N24674j213590J86058P06536r87940O48520k64672J34605n38091K29613P55268
-61550C471983m28931J59586L72643j44718o27948j3671j35608M44082N0035P8802m28320
-61539B797935K85654K35872n49742M93458m47368j88736k84829J86324M56889m34837j11855
-61528B438765l88400L57988J099822j428291m75702J113903M96726O1857l34019J67373l41460
-61517B768562M48208p05133K98376J25086o26479P55397j99734m67709O8850R53816n06895
-61506B912345J41146m07403J35658N66843l00354n0963L2300K65881j259972N57508m06356
-61495B186633N33037N46994q74109P87468k86335N57763O1540o72557R3418k74079M15904
-61484C075677O7336m33152O51029p96102k20408N0773j010O93462l5900k66237j61385M91724
-61472C115807n87042M41237R5792J56850q42842O0309N97085j221012J266638m07500L14001
-61461B989323K83365p14303K22091K72248k24324m02856O26658l40328L12952M80092m73443
-61450C031475n07765M5355j25196M18124K8582M61054J97229r44416K53709J47754L8537
-61439C044442k75319L57287l95889J33141J91620m85053q2508k43965R08884M154l28533
-61428B828261r6454M1764J65142K62243n2739r25166L76206R14742k42649j98960n98111
-61417B474279M06352K86665o00335K6418l93443J485012O3025r46283L24063j37044j65957
-61406B822752N30605j88071n48213P83842n98850l49789M32978K19602l96404k3071N5191
-61395B740572L31085k39880p7810O77186n02164J33056l88810N58787n77385L86507K52624
-61384C293768m22545K35754m10691J106341q96851j03778p9689M02819m6062n76465O60746
-61373C163347m80941L01363j05275o40062Q37356j28807p47713J163657r86061L54692O95622
-61362C427178k76886j66705j69214N24300o04760N39606l41723J22055o4099O36505m34962
-61351C191295p14333J115244j80018m55558o47770P22608J45654N9192n22397J51915J46292
-61340C012124k45038J01159m25446R89416k05623r65077L53558O64643n19203L03544l79867
-61329B684190M70577P99603q47582o6991l87852J92833R8786j80030K01148R3689l78587
-61318B679784O59681k73710m70059K27535j51952N56710j13301l74620l58302K27969J76086
-61307B785821l5634n4358K95362l29090M73374l0555l79079J15148j066313P73312p0087
-61296B477901K23035J79648J40454j48981l80465L73908k21290L37547l87338M04179k42096
-61285B756502P64457j63064j065618Q18538m87443L92645M63305o16513N6733Q8385R2580
-61274C100507N33857j148972M9584Q04212p54108J149618J09572j017900O62028r81405K83667
-61263B790660J032665q83600N22711n66168k17915L3354r6945M12899k48037J18591J73404
-61252C071619k18273l68358M63918r32987Q10633P47510j243813M53842O32247k67891q03050
-61241B345397R02942Q3454r57164N97322L95344k20820K3771l5616j20136j55011L4756K9372
-61229B923611J94158J73360m64363O6682L78746O8328j56650K58066o37672P5085K83169
-61218C162520n36438J74803q0492q5038j81203N65378j62893L84616l42201l35265J003939
-61207C567726r05614n9191l9293l2644M25246n9035P4695k22742k79589J40741m19209J71109
-61195B362200J191155l16005o11980P4958K0736N615k09274O1133J161265l97630n62896
-61184B779277N72057r8335m82438j65072K62587j64091J79681o702J57503o46128O17144
-61173C005483N81984o91080J94457m10063M71846m72895j82873N44105J82755j69206m6417
-61162C008096J37532l90837M67022J20013p3013n17647J19436M74955k54874m40132L89848
-61151C040399j25217J23576M32315j212058K49351M22010N32969m86209p96608L00588M67278
-61140B948394J38079k64258O96187l66005j96472J92596J28294j11195p57673p47141J551758
-61129C212564M76379j236841L78196k85695N87127n5009M41225n29070N0308K85601j350615
-61118A974170Q69743K6244K67796o99929M38397M29912p64797r8838j70474J083716j30358
-61107C225582l91799m63674M35785M34932q4287j67582N9535K13586m29362l21107K13072
-61096B724681M88825n10048N0236k62250N98259m86830L27189K80664j256405Q53968j84856
-61085B623433N72903n85440n6160M41559m47307j05821l4956N91047k30502J69780k2733
-61074B915803M53460l49755k07713m39535J46052O21045n53560K76284K4065R3595J75013
-61063C154754N75728l18631j09424o50271J34554N48718m61848K57126j15363P23430q84553
-61052B854220M7670N94710p32361p1979j51248n0288K67602P55245m08510n21453M72822
-61041C056430k93110j122O21499o67764R4369k92903J23569M75141l98622M53260o56194
-61030B514553J26094p6964l02362O11591L41001j6704m17187L78097P1835o90395J71971
-61019B711530O94904P6280l55759p5673J24642m20833M39759k06498k67471L44999m61566
-61008B604314K36301J63937o812l96556Q7265M65355m37070l5974J25658N075L00800N2449
-60996C164742K02269r98579L6618Q51489p39763M70963k31080K22123O04226n93362l47098
-60985B642548N09301j29351k91375L86216l17339M55943n40785j51920J98276O3829k22528
-60974B602815q8885P64564n20111K17206J92817n79548j26793N20373K28716m96779m4315
-60963B670060R85652q97790r9374O11393m82280j3392p57571J063812l76867m07020M14095
-60952B710718K14173j56244j48947L63175q43823J030914m57891k32218O27144j7579k2553
-60941C066869l32611M53937q9551j71056K17136k36377r4370L82883n19007J97193m00761
-60930B474285M54876P837j42505M96187j356356J089112J39976m58968L89720j99682Q6452
-60919B980934L45665K08774m90108j15052J36037M15735k81618n50883k99978K77435P3845
-60908B700786k31731N58923j76379k54507M96345l20419j86965L03772J79839J09704k54442
-60897B924926J40138k61818J64239J06697k58411J63255K9650L30555l70400k04960O00688
-60886C364559o27060O2128K30210o66039J038673l05924k86935J78749l92749J0271M51904
-60875C057787L29791j097284J017411k81731o70231O58289n21444N14328k42540l20168P43127
-60864C187335J42244m07463n00232M52781L65149l28472Q6106k81911J71007j52577K38840
-60853B972807k22093l53464M81173m41544M52770L83220p8902q51685P07570R2816p13551
-60842B429117M84365n60627M58568j38931l84515K48898K03988k76566J77458J88565m16494
-60831B413826J90279K98227n1509q5261P0020q8164M59137m73785R5288k026r4945M52673
-60819C183760k55951J23393n2923p3036L41301M40206p85901r2338K56483N7431K23664m94208
-60807B871881o10339P70449J64278p41024J022515p07211k3741M7602j40656J067835o73885
-60796C047704l56571K90184m64550j70905J015177r41906L43761J014177j390715O80581
-60786C066937J13655k29739O55558o52761K9866k27922j60685J73066R1473J19409l52027
-60775B626830N39553n45507K84911R5630l77749M49689l40104N13895j81251M79576p30157
-60764B815316q33959J057672j85016j18588j05888J43810N77874P9407r28926P6341N73678
-60753C151721p33331M72271O87920m35173k41256J9861j20497l53944L60835Q2502k56011
-60742B634898o43J84790P20149m12093j07140P5692l44773J27827m54538J10240O09197n93593
-60730B550013r6944J10267j9688M37343n66912N49620K52641K2983J75210o93466p3636M54758
-60718C102189j26612p29976J045441j49459l96785Q20887l73218r30628P63641J82256j168555
-60707B039181M72011K61472N22242o36761L45907M94516o09487J31131m26835K27983O9455
-60696B890815r5516k01656L77566o19922K89727K05661j33635O21731o03509O36970p54451
-60685B613781K8317N22838m25669m171j51160J91459K87487J22967k28621j88532p16914
-60674B051782J142304j74552o65630M32698l99402P53482j24150O5252k2843o13307M50155
-60663B895789J7420m43641K38335j36190M09423o0505l29995M18401l74423L05868K63535
-60652C204017K29144j315310N15780J148084o57341N73452j311199k227N34196k98732m865
-60641B614999J37618J02889j24469P12918q58552m86992M68250K55254J11535J98847l63955
-60630B768342K7876P39289j103262j5639L36930l02855Q21564l28086p9455J91608o24223
-60619B432089M49575j15485K71948j13217l2557M09813n41760K25485k45327J67799n50012
-60608B358351R22931K34023o84219N42775p70202N30063r32344L49112K73332j39354O55235
-60597C339703n96658L07377l11866L74751n67729M09002j39952j8095N55259j226624R16607
-60586C041775m37775N32293J45918n99369M08180p95721J122409l70381j32088K90424r79933
-60575B225732R58874q7258k72163m03782J54872P69915q63985O71620j14532j79227j37836
-60564B722230n80906J182111l21757m51905M0272L12006j88414J02366K59152n11155P89935
-60553C353935l45766K62126Q3554p30420J27028p0011Q9388j94304L78494j14622m63862
-60542B375540L44505J87133k42636K13001J50876J75416l43371m15162P28183R1831J6859
-60531C282175n91003K42993k3896l14660N78365k48264M55328m458l8818j1646p51778k80176
-60519B294162N79204o53964K14460P34136j58253j81377r74430J302846k5381J69837j9927
-60508C281313q05127K92143J81569N34249j165757O65023M83541q7182p92313K27267n3342
-60497B761384m95229J548167r92739N46986o18181j02871O54328m48193k2091k58581K53758
-60486B826738l59158M95238n78005J174150n29355q30153N45299o28125O59488q1386J034124
-60475C728855p31835o54488K96258N47555N77376p10597j7267l77444L18514l73743K87656
-60464B890840M12871j67201R3196l51520L03417o32610K3083l3910m04529R49959l37129
-60453B746467O5996K17680m67066O23552l89063J43758o269n31466M54934o80142j08893
-60442B069488J167152R2285m59716K09608j99893k06657r2533M40713M91854J63163r5527
-60431C579937q20318M84463l85276j89146P83939n16831M8396k09196j9661O93243m00363
-60420C049187n97630O88116M725p64683Q38773m18869q21210Q09570M92700P6122n75911
-60409B780890k67483K9038L51992R0276k02787k5750J16957M38277l43135l1104K50003m2327
-60397C144847m03578P4321J0447K55332j01811j7452K88954p19294P02154k31740N62855
-60386C565035k73406o72909M01813r68189J094002K84582m07662J72114J23861l14037k88818
-60375B716386K61509L14978Q4894l14072l10240K50578Q39616j567357p3865J099436j41570
-60364C160293k31499k01386L14635k85632J17025J83781l37343J59889R96721r47078m60386
-60353B469020N97995j34698K26556l16170L7376l70923K78985p1798o53042R71206J5779
-60342C050286o71017K83129k25853J00091P60489j00600q53744O5663M54292M271M84313
-60331C351320m83545N1268N36559m4217n37825l51885N06840P8199m8079p4772j81005l743
-60319B799115N08317P8611j0786n52702R3601m0109J01714L14266j069303L66627M28421
-60308C017772M14647o43857j31496M46879L6182N5905k55980L85287n66978L81185n2289
-60297C087257m64905J70704L38473k33310k18805Q6133k90250Q0029L70708N54819j286804
-60286B194049L24982M13182l64042L47984l87138J52297k51268K51692J67917J045J90811
-60275C041511m26809m6108L20387p2127K36981l27066l92138J82143j66970P06685L32537
-60264C389026n98837J54148K3977l74730Q04850n80424k11875P32409m43021P08215k17275
-60253C386463o34071O89950l48761l44257M66868n81569n2852n1912M46619L31069p53006
-60242B554541K2782L15461J90245o02254N59055J83829K71614l96291o3056L04220j218959
-60231B121187J141173j08494K06787k74935j97035M52219o75026M73958o16373P98341l83972
-60220B937830l0895L39653o65030M96055p90751O45663j03337M60M99543k1709K99444r59383
-60208B647543p9375L446K77489j31046k52493R7002j505J170833l52193l66096L50083m13222
-60196B950466N5415k57084l58180j26435N54808J413m93042Q80941n05027m27977Q31489
-60185C106787k5430o69973M19314J157416o70273o18041J32458K99989m80960l75292J58097
-60174B434092J60120M43506q6106l34863k36838M73413n18319J145936j69509o61253O53220
-60163C303399j110844J055711j324357M87727J392277j695033M92534P2824l2249j75059
-60153B466930K14642K73030j73265N61861K68674p30558l88029M18084l50416O8526N24869
-60142C154348q0337j08404O67942j59652q97955J00783j37848L80477P27892o80966j36085
-60131B830195j2860m52818M29289j83382R1353J29511j50216Q18483k50242J02241k21889
-60120C129665j003196J147207p2966p13823L48247K99957l4440m46639O65817K2125j93244
-60109C148710n6606p41265k7881j7490M46645R89002o15734m51870R4800l22738Q31206j8735
-60097C258044n95074M84492L43743o40937k93425k77167O37R15687o46103l7640M40227r6217
-60085B856267J23320N7610K3884j76415M76356m28055m24787L11938J44238J62775k11889
-60074B915242o3497j23311K93001k98173J81724P95873o60816M38102l43298r11160M72794
-60063B696481M1149J59351L30142k13399l78752N36293k56723j93526L81061l00283L32364
-60052C134158k33383p53661O24991Q33072j037429j10444R17136l07385J1115j71417n3265
-60041B853488p9563o5371M98132k39434M6784l2667j77771k33624J93426j29505o7644P89157
-60029C355408q71796L22118N2555K95044K15495l74936P04851p59884K82885j17372j00357
-60018C004011j91263K62569J41442o48379M33469j25236n342l33514J62351O5603L31591
-60007C097302Q148K8320k5553p4408l00089K53111O39648r62792N08639o66515O18287n9157
-59995C064941n54873J146913n67476j03707M2965J07106j68706L27858k5501K75503p08732
-59984B836291l3111L79106o78913M97589q7616j65854n95280O85686l39793l79716Q99892
-59973C018281K28339M3095p4806k33007R3519L33059j017613J022914m82971n24684J250147
-59962C656273r69643R8351K76382J643k9662n20017q5117J16458M23039J42816K58190O920
-59950C375633n50463o5036j71261N25260j85988m3675O11811k00934m10543n15317J041041
-59939C410528l18367j05248N49463j089819N46233M11435j027036R5211L79070j08254N24299
-59928C267515m26505p93438O61783o9917l34763O40310Q2632O87182p61376k03448J16575
-59917B866550o67751R47379k28652N51294r49542K26653L41298p94274O48990m43202R83346
-59906C482089l76512L00954k02024p60138O59240j48871L88307n61247J32369J10935p22997
-59895B302105M73701L16343k34889N03709l75512l78342M16781l1936k13396P0825M41793
-59884C291182o69155L17398k22484o65918R96486m39761L2472R49812o22817l99458M71197
-59873C038954k10418R8242q0254l57385R7553k52305M29716R1579J00664r9319j23406L08681
-59861C042302r82428L57469L67866K37702K35129n45962O39162m72783k99164M95423k25039
-59850B849677N7723N74866q2148q06215k21453K07284M50992p2988J57352L74341r84263
-59839B505168K18917L85856n89082Q97028k45529o99799M25119J04618j87082K22994L23787
-59828C361995l62775j79544J66826J5059q71378M88002L77447j75453P46557j195899k76298
-59817B094539O62912j56570M85674J01889j46726k91108n26436J64389M46758Q2604L3005
-59806B950930J87625N0882K72151p09955k32117M43785n03683O47329m17933k23427N62317
-59795C027904l24079K75486j93841k19095J73998K53436L02133k46216L02961L08348n28661
-59784C132374j55421m42278J00366k94807P26783N38338o29041J58547m91498M83945l74450
-59773B752858O04178j32255J44306N87625j274440O27625k09789j62522k07874j77562k5533
-59762B526617L07729l90764M37649P60183j155372O74624m00832P9574K08320n57735K78340
-59751B768333n1516j05818M32815j86984o41751R56948m48327l41072L43646K26979K6051
-59740B979304o62454Q86935l20744k96765R60114q86801j58213K87722k90806P1921L29895
-59729B900108n9995p37455O45509L71989p34383k4100O94562o6647K64498l2699j0811M54308
-59717C664884o81067p1145R1670P20937j63733m57514J25677K49287n81487p33630N59986
-59706B723865K33047J25758l86290L79938p09486N07104P52995q13151L3246J25454N05463
-59695C477943j70540m26999j28252O98111m51032M57291n4452o90946J29540p82600O32784
-59684B690848R6314M32677k62785m82800O08786r9397K41828l68347m59723J036482Q0119
-59673C514002o18093k24444l40585M60424J50050q2035R0549J08144q79775K39650O14659
-59662C032546l31409r0539L12904P49775r49496l65348L01205N04289Q6200k00992l26072
-59651B723063J48109P94225q07384m23183k41249K58446k06047N57264J104439o51751J15761
-59640C371693m09094P9471K75423j391422J322377O93321j255849N02208m88705m700N37654
-59629C232377O678m32878m0628J02935q00057N79247L40932m3786M85781L23777n34571n83175
-59617B636632M07296l46276O647M43755l20899J30110m08065K03180j27806l07873P86080
-59606C102781j75974O3091q0017J24797m67235O13155R9356p35763N77968m25778N4720j70169
-59594B580932M38994j27658J10400M9506k87929M76296m49837J94369K13719j16111k70796
-59583B811885K78638k47690l26038K11913L96481o13939l51039O32048K27296N91229r79299
-59572B631485J14879J31915l79497L81143K8153k9725k53465K96058k23510L02060M14993
-59561C414489o97943J85177J80273n04588K22092L24660O94764p76433k63598O34732p21599
-59550B692026L72868M52738m49327l36370M49160n82369N70424L8912m45207L85420l80974
-59539B767301M90308r18760Q56186K39999j133387R99637k15417p56090M38645r8435K10479
-59528B880466M89460o77196K67395j73129K59882l8768l31116M16744k27231J00268J52078
-59517C118853J1472n78321K62596L24475l83752k2191N86649Q4987o16480Q6505J67706l47973
-59505B694526J5345R9325L41J95851o41094L22045j39370N56106L39306o37444L91173n59141
-59493B636969M84618m06106N79896K27759k80749J04343j128456J153134o16184m1041M88522
-59482C202705p79518K35981J42214r0689j83847L23257O24907l6751j472961J625705k15680
-59471C375323j406225J246467o73888Q85760K80474j10195l81058m51300j32779k73075Q80690
-59460C240194m24298R54396j53408n78668Q2596n32399L16181l87402n7207J70681J94075
-59449B824741J55012K52417o93969k3526O97146n01976j68627N09973L20622q44056L89714
-59438B917471J0988r3245M37381l69662k58473n93552O95922J53601L52341K24150n15730
-59427B961192K51341r31642M21400Q05194o76419r2013P9303R6740J39691p6652M3934j38536
-59415B883533P8884j8236k66584K14278n78311M021P19974k53319K7284m703K63493J66691
-59403C237005n49999p3213J40714L59838R266r6300n69394M81592K77036j193047J346928
-59392C370426k80434o88676L86571r8304J71725o97377M10824O63591K54929o88263N33345
-59381C338357m50829q7135Q69897j265464Q72486L67050m98003l46467J73046o86261J87576
-59370B474253K08326m34977J120357o57077Q52558n33209m24523R44959o24166k43705o3847
-59359B618949K90235O9284j30562K11R9317k80889K71247O6438M32747n36054K00746J89777
-59347C291446m17984O51746m15893M56077p06216j28444n37670L41370O08938q6788J65938
-59336C222520r20628Q87484p67971M83725O06163k38200l92689j17600N52875r81954Q04245
-59325C137970N7315q19212N64744m8297p83792J420809m68329n50962R08525l59907L01096
-59314C359960p55566R8150k47553N85335j06316n55624J306624o61261Q6277r7337p66786
-59303B245903M41493k36702J16036P72439r9339n22266k45520L44166m15323L16641L41826
-59292C059354n52135J30765P1541O67478m13069j21851P1770n21284L96343M1258n64466
-59281B265704K02011P11703k2402j65051k11275N50969o90000k48486N73932l21783N94632
-59270C239954l77510j80137R2328J28477P2247o07366O22675O78713n41825J24072j63451
-59259C088177q49665J085354J6754p36539J89419K92900J14065n25164L81245j08800N5929
-59248C003675J33521o41488R4582K96027J6467o3293J62694n9498j2386n17491L11242L28218
-59236C052270p96635O22508K01377k25085L6103n250j46324m99515N88887J94789k78676
-59225B744449L81615J3654j32388q9891R0775J19035k15165j5007j59586k91557j81668L85243
-59213B649509K2092j50896L15364j94561L10804k8786J43304J74216o87130k41111L89863
-59202B702668O51785k08146m25268r5802M82422O7497k26243m27942n61343J136165L81617
-59191C477410l22971p28531L6073J149999p39846j21962L41577l72092o1217J0231j85704
-59180B482967j61255O02356L00501j78468K06291j87099m77083L77343O25203j93876p12369
-59169B684511P05759K72996n5889j1829j501238Q26193n1411o34939R71199j39142K26029
-59158C292239k20635n41504K17705M57863m09833m8473J69707J00561L07120n07272J66886
-59147B984364m3761l96645M78904K63349j098690J46568J063306j86013K6011k28429o0863
-59136B948101N5893n98589N89874L28647j244325O27116M56058n96981L72482n41730k8237
-59125B368309Q33036j13701m81712k11038J734N804N7021M67917M14717M91679j30069o74196
-59113C029501p1720L0439M31313l99981j72924J69955l20350Q40343o92715m17440R19868
-59102C346289p22876L04885K44494p23936L37424J66118k69788K10730J30893k76264L11469
-59091C059438J34929k34138l88338j67048J47184M30865R4614l45785N80728k11980k97134
-59080B803335o8645K21702L25746l89032J52133j23166n040j93755l28043K33092K07620
-59069B835947L23828k54465m69377N13657j38532m03746J91929P7823L49042j02137k3117
-59058B900852J67281k7165l24572K25512M46799n22709n56556J80464k85693O9630J298207
-59047C572050n33062J55j360o54783M31027J73473j65572J44717J72320j168436J395050
-59036C365579P8505r34940Q09704q23796M60495l28524J19357j25815J05124P52506q40053
-59025B638142N13660n49335P49672J53926j126441J79840l33535Q71709J17122j1634p85430
-59014B417696j99084J289703o67532q93876L73272N83280k69352L91206o73031P5020M43680
-59003B870982p64917Q32603k62362L57850J65610p50511M69594k67266J88690J4708o79496
-58992B175485R36404j6326p50956K25174P1982O20036o09241Q1745R81141k48426r94968
-58981B472050k90574R02839m95068J8490L34648K09928J73249k27970j2332R6799j59832
-58970C022227o29944N8884l86162M80684M12233l22918k14505k8931O62316j03943o7835
-58959B882106j55086L96799J10952j093085R5059P59582P7320L2759k69995K28471j46326
-58948B918556k18013N55095n59820K34546l14072L43014M5318r31287N94565L87180M59558
-58937C514640j042136Q6859P15286m70242O0580L44587k68507k858P62368m67304j79667
-58926C053606k37972J44975j1880q6998j60015m77027M39662M57315l13688o15818Q92303
-58915C084463j57077K35719j22185n87490Q18875q36204K39199J160591q41720j012117O67942
-58904B649996O81798m15049m28575M06751j23245n314N42761j35241p4032m68363m33926
-58893B197561O50559L91261m60060M16341j29805k59903l28565J05162K91833j30898K70008
-58882C013494n58209O52880k51896j77347L37224j30733N9022J32007K15837q90168M79586
-58871B881697K64758k203J4307n39835j30343J68667j34139L38224O92855q48588l75931
-58860B329469N23714K15929o85368L73791Q47144k90505n37546j79264L97643N51336n68770
-58849B977573J08918L53158j298749R03426k95518K1388O24431n08418J24479m59249Q06080
-58838C357519m0816m7865l96858J00124J01211m30370O21131k68713K53293m99983m63172
-58827B285501O89854P94979k47872r12096j1159N14004l98538n03751P30787n6607k47195
-58816B637907n9557L30025k4429q9500K21495p02489j0427M11578R8542J28202P00967J12487
-58804C754801m22543o41944m67471P18419L2747r758p48262M4269J376027q65375m19066
-58793B351844P24403O2754O4115l80963m48916J010962m9862r79828J80791J78984N82155
-58782C296439l8320m38715K90144o3103o00784J34792M90279J53149K02978J17841o44721
-58771B899979m68547N88032K01243J03456o96120j71946L86789q6013O8749k84230J44053
-58760B685445K20215j29750q7198K41590r081K10143q41798L84570N20939j014101R44584
-58749C125558l11224j91518P03389k29192l98083K4206L9831q0707N89718j249m75323J97938
-58737B993344j7346k13273Q5942k50274M01766n22631N89655j73635p99505O90738k57086
-58726B527695N83335r74693M45710M90955k51146O79090p58918O5496j356q4845m2854J7179
-58714B695648j73742j26255J97091O02892J33604o99195J78013N50126m73537l45871K93061
-58703B831835p2873O74049k99143Q3387J6631n42645j24863k56594Q72749p46126j95383
-58692B241024J183344l93557n83811N83143J82048l02477K87750r3421j1868k62696K23878
-58681C053357p7146p51283N94626J95334K00850l04268l49523N78978k58808M20170l32518
-58670B969769n2533L18765j54456p222o0715P35485m10737L25354l50508l30853N0336k82713
-58658B749972N86314o10145L58364j74420L13253J03984l11629P89638q75815R9515J43489
-58647C172520K30917o7296r79982O03506j96088K47058L40251p33138K26115L65184m77195
-58636B731852n44693O20212M8853M31476m25003k70454R13506r75200K04257L27995Q4125
-58625C146926m6132l21577J70011M32134j76714n67712Q89763l06536j97831J20060L8202
-58614C180594j41770n50762m2306k90749M51160N96396K48820k0371l88012n07460L02707
-58603B838247J22273R023K39164j20606j50794q752O0933l77868L76916N901j63762l4594
-58591B796081L19615K42443j72956J99614q59539J67545N12009j60345L62228o5933q22721
-58580B518041k71196K22861L45806Q00697o19345n35397L01958N81686M54209r03369r9779
-58569B796172j55311l35604N17859K41438J20369m91079l83575k0185J085917j17342r56165
-58558B302494N79214j31251M03603m37890K77084P578p34976N04185k5931R38667p16376
-58547B966401o9984l5149j89477K49219n21597P18555n83007P53123k46895k86574K32486
-58536B987101p12302O72500n17960K14222J36033J63563j81475o59757L97394P07636j24044
-58525C082911o09263L07188k62129K95685J9071k92694j97834K76182K28088P3039K77636
-58514C197880j68836O9286l91538J02237r87760J151620M41269r22232J101430j233595L4786
-58503B394547J17234K33730M64789n88945M21391m62705K72275M30316o75035L12459O9950
-58492B990006k91576L4465l67349P67777k2807m30158M46279l12100j48324K0252Q4909J67168
-58480B938542j06663k74710J31053N417K89899L12690l17569j1424j06161J19724K69289
-58469C250087k39772N3223Q1576M28636K10351p35267j22678O9943M58876m20352p4310K65388
-58457C225701k34247P84718o94365l56513J48713M2912J11870m17025M19897j66672j09113
-58446B755876M18484m28181O03263m36304o77832J215486m07611j53243M58L01375m473o05345
-58434B581953R6885P11332J60086j273622L71888J00929K54999k5188L20473p6610n85522
-58423B637603N0400j50109O02823p40099L10938k44493K65422J54775k6641j99395o72580
-58412A988644J312002q89720L69474J18574m09668Q22305m09280l29959L76494p185K01252
-58401C142933K52434r71019R65687K23555j002344L18738O39929k09980j59444j34603k83231
-58390B782655n6867o02514Q87691k48674p40916O90345m74418L96746M25455j220832J329083
-58379C167754K16234n18147K76531r01462J276273p04987j07045M48432k84181P47459q59366
-58368B757495m12589K74993r3307o57806J079205k28331m60061P73351m86711M56550j61589
-58357B841200j37388K99200j05977j16660K00208n41338M2112P64893o67805L15379j3380
-58346B880444K59023J21325n21776Q60982q13363m03343M28928J0088M90308o30895j02323
-58335B579398N41006k29465k62441M52152L83821l65829l22242M7363K75842j65657J15060
-58324C049008P61852p31978l89528K79440K9442L83914q46031L48517L93225O45270k39634
-58313C683497j394704P47705J37806J8687l25211N96911l51937j04345N15461q54230j53167
-58302B516473m54562J074278L65452m67393p41997P65161J54279o09647P01236r00195L78503
-58291B781588J21281l46832j56030Q18821j08134l36786J77546N084L43399n63135J481331
-58280D218133j069474r73200M22458r2493M62970o45469K34666K40263K3822j095M00415
-58269C220996n04563L22270J74659p59209Q07108k76776l86115K61163P0485J47423J36781
-58258C214222l25001K04233k47971m52974N03385k0886K33632J89529n48991l07272M28086
-58247B869992j48280M60003L62767n50335M03909m77410J42584m1496p86411Q53112l44651
-58236B743784J1901Q03882j09997l60172k42706m5488O0624P10225j040988k77810O10777
-58225B864032J40475k8480j54997Q05538r11960L06604k44523j77909Q18501p19220M75588
-58214C173649J40497j90171r75160P34267N84377j619747N86732L25701k17607K79377L20464
-58203C142379K63353n74539K63717j03105k88010M31138o65346N34315J40512j5365K64521
-58192C393570o72325L25328m31904K3705M84489K3835l7188l93228J43273K49516o75278
-58181B433793L24483L43935j174942Q85991P07989o21560o1642Q1700j11319j80829N05391
-58170C132990M72080q01087O2599N04099n31124K44905p27006K09462O30770j88217k88882
-58159B720589l73539L70035K15249N55522o87018J20273Q3333n72262L54516p2063j27048
-58148B587587L67207J49332l86721M97974m25296N034K01795J69501p4678k90598L24965
-58137C126102m15221O27387q27839r3874N47552o72923M06604L4075r0872n825K76781R0325
-58125C002272j04435O1451k8181J15951k14332M1648L41729m29465K97970l60490n6093O29940
-58113C297965n99280M04677n30973M67633l7553m05396J150580q07206Q2796q3756j35686
-58102B803801M31579k63588O3513n3693J61933k73200r1006K60282q52309P64725L12725
-58091C264762r22635J463316m33696l75545L06279m35661L76733n88351n9248K11849L18556
-58080C126359j11722K269j47488k27349K17678l82322M94860l98997j62928Q21832k55538
-58069B976654j80065J15757J81874k85930l61837Q46064k60653k19057l2832m26331N42091
-58058B895735l61502J147455n61730p89882J007219o28473L93960j0568p3443P8181N4276
-58047C151228k34876l28922l9044M55686N3962l70390M36765l35129O34125r15853k3730
-58036B483822O01863m13044O67221q99005J05344P01093m29678m22664N90899m9096k39085
-58025B697670m33087L82715P05061q65283M90211L7470q9444j43954j65389m38435L56655
-58014B534190L43712o13882R75701O1026k83369k28928P06085r1548j131012K38125j44158
-58003B365942j68528O52127M62084p44967L62335K40160q92179N29665K03078q89102J40448
-57992B261063N60477j48638l51355M84897P01235k68323l51899M09222k90004q72851N83402
-57981B717226O17496n9418o02492M74325M1946n45994N68009m65597K64730k54512J03704
-57970B859423M59472q78744P08144l67335p60778J137915j58480J75882l33241n15910J200402
-57959C526750o01400R7946L81856r48217J00257J47872j51537M70359p37841N77059N54635
-57948C417739r33621R03935q20784L47223J14304l93642N61886k40336K0235M50328J46335
-57937C573602j058012Q54715q82634K64556K03406m21215N08993o10285P52929p66119N53148
-57926B973084n32672j31637Q94619n12960n4223L7831M96677l15786l63266O19240N58547
-57915C669454j122850P56660k97500N1538K40950q26257P92424n00895m163m01812J151702
-57904C509251j85178m44009j02341J74830P55394j803470P98713m5184J69251k95953k60438
-57893B270866Q76275M252M84426j057555K96226j55292M72763J95271o11554r2548l49067
-57882B334063J011019p89856K62181L24398l42727Q07467o33509m01683K00638J44940L33083
-57871C250014j76889o12792K19116J94477M1349K62864l97298P5829K78156j72154K99174
-57860C261846j164196r3076J077026l35371P62493m87551q733k43778k79496o8240o89848
-57849A731076J560700n12059o50214O19911Q02477j97291k65182k61064n38754R41109q9655
-57838C141054J83308n61222l10783L83322P0987m16253J51066L32542J57918L56033r73884
-57827B514088O28253j90489q86066M17501O15467l90491K75716L5442n42496N96421l66276
-57816B707070j73095m89312O85915O6355L24484L01882p33130J60973l60454L38067J84595
-57805C013350N78048j39988o25539j99670Q582K45998K40079J4413j60483o42005K84797
-57794B617582O88511j100562N82898P1498k80970J31917K05472j36206J91785R07825r78307
-57783B901443l58420N85241J92900n34259O63835o81643m5763J126253p04319l23776j74247
-57772B647245m4530m05907P93847j72257k30869N17315p55126o4780P21366l45485k38480
-57761B422339M77893m53109J74321Q10468M03866j116318N57485M58609p05046J30166o06948
-57750B553726O12918l73241o93299N13316L77177L23441o57465l84940R55633l13628m20315
-57739B493323L66231k459o2646j02101l1619l68528M46238o124N29825R3467q02417M44644
-57727B997834L91488n02906n14475Q16610J13828q3315p0117j85581P8019M07653k43630
-57716C205408k63910j8471m35155P63942n96739o3210M75093q0416L66223k03131r01517
-57705B248117P1115R56769p59470K26862M3824K13796M25607o68369K88306n76017L28773
-57694B799313P47363q02105l15975K88300J576J55422N5929l55629N82848J43677n29659
-57683B771060k3033j37377j64678L34064K87051o67761K43406Q37646k78668M1117K29677
-57672C472504p14737M13000K85585j163161N36184L83592n78861J80566J93489m12886N89276
-57661C184551M1664n15748M27643p20444M69818j52100k34710P97678n17562j26486M17568
-57650C071872J51637m07269L45859j86798l21018J23156m67004K41575K57015k21985N18366
-57639C105406J22622l69226M12359r0756j07714J55997j31331m37080L81844K94830j77715
-57628C159236j536m35856K08870K02978p9805r5055L32027l31996k28470N35795r1568m39744
-57616B734876j59941O13738l71392J29269O88717n71713j45235k07640P5390J66902l17569
-57605B635402O38727o57427M37015K07151p66385J139935r02048l42093r7300Q09724J41132
-57594C243833n26489M38749r61656O31065n25663Q7967M5993N27968O32884n94447Q6459
-57583C086663o83480P22870o10633n0933L91286K37941L0321j62541K27469o96976Q65636
-57572C357623o21252K87049L6622n32919M41885p17381P41251K4308k64899O39709L4504
-57561C426500n97084M86788M8825j037467N90247N94101j97707K47395l06331q16805L95776
-57550B834238j03758M4223j13666k94300N35833n00685K20598K79917R4004J53884k58614
-57539B891674K28153l08270l424O3041l49627K62692J55706l17106K68259K26402o59601
-57528B457899N29769J24373k55305M55097n03125M55120j92853l6311K63201k85631O94858
-57517C707092l29847n91448j76220M45186k81066M84288K11322p03795l6695q05419P51059
-57506B674457l16923j11856O79762l80351k6596k0285L17340l78649L548O50840K3637J61256
-57494C276180M54874j102852j61486M74858l40463Q7143J52099P12123m09240k90778j85687
-57483B666771o8093N04927R2652l52473o7436L47437m17222K87131J84889j94034n2862K23934
-57471C155621K7756q43614k2382R50561l84878j59379P03208m50807O0977j13448j41249
-57460B782366k17254j25054J98172K58084k66591j72933Q32602m45558k4803J77372J65637
-57449C162040n85537l6407L43024m44913R47731J60987k09759o45111J44888M48024n14105
-57438B770862o06582O48405M52613j037395O94949m7964J87369j18160k29225N59203m53267
-57427B820808M95726q88919k16106O62858l57718K82044l39043O95086N05726j055007K4524
-57416B629979K12750m1337O3824K5243k02497K13328O479l65051Q37228k29401n17768J47905
-57404B780682J3816L67803m0959o41303J75912O59624l05631K48536O8419j63831p5275K0611
-57392C108404j51178j05279K27801j156381M00656O31754o82822J57166K10690M93582L48602
-57381C482995p54932k8116O32387j44644Q6098m23766J73386J35226k59508M60123m64249
-57370B895000j55370J78078O93057l42552o53307P70672o71715N1902j17731M367R07784
-57359C560185m80595K18689n42304k5955M20343k10432m76664q1221J301994l82731J39104
-57348C440413n19890k40837N63915m57233K87478l50701M3160j14462K21467K09357j30168
-57337B952499l30751R5468L40842l34325M0830p64249Q80764Q68208q67328j22288J14289
-57326B873959k291L14170m85124M47890L87801j097289P14141n91209n04839J090607k39980
-57315B907836p58273P18690O03373o15707j36587m85588Q82698K45904j033432K78700k65558
-57304B342056K29636P25790o37206M19651j99260l32031M80597m58903M57400n01887N67694
-57293C093537J33071q49417R45868J14649m08566Q1214J10239k59583L70199n16511k86858
-57282B527842O03852n38884n85790R01368J05328Q7591M93221j133359N75028j85843l07105
-57271B543249N78900L48356O9881p73060k4200m44904l2428O03938N16696n88361M09967
-57260C208034j4158j159462Q40455K09901q502k53225k91352N25098j69782J21794J86384
-57249C195185q05529L22428N41514m40065k38122O94344M14714j254554K25007l5646m55503
-57238B163773M72439k02801O04632J74746j56728Q6236j42136R3031r4195k73293J17997
-57227B843701p1653n16563K61900M52167J97829o76172L26212M06918q27620P30131j96236
-57216B930614j82581J0636k61725L66645Q9507R4035o98159K56165O9509j07623L4216k49230
-57204B352009M74733j01967L5231j24798l59371O97420k52174k18850J224184n68086j90462
-57193B967869O04830m6489p18075m75612L63745J67994P5428m31286J176565n57813l75722
-57182B751434m5465o38043J317966j165741K12684Q36854r74583J88588O80776j30903q46899
-57171B186668j06369J212883J33222n33264O88882p16993k53404J88178j82610N15378J82795
-57160C315366k85048j68539K91942m91410k08477R15611j07725n07184O48737k25623o44778
-57149B532872K53448L92928m9484K22624j37707l51138N454l51690O7131N3421L09625q1604
-57137B865880N880n00378N66132M89219r30757M59992j34939K60110l49582J39595L59404
-57126C230556m79493n3248M92447k7724r21939Q91758p25067K104J86911M807P32904p04893
-57114B629123M04141n81559M48797L71456l75652J59883l38944r1222l1302Q44150m64886
-57103B973985j89447J39906n63321j76069Q61111K18723j435801J054149j62078k13577P18004
-57092C225585o63131L78677r67456M28629P98410o94629N14625k29619M43897N52673r08580
-57081B879081j15485k7909j90827L50693L60917j15703n16613L6400K87132j57417k68259
-57070B522010L21083m5994m803m9802o5728R27105l0764r85913m87971O74233q7257k30597
-57058B455602O00912k02505j7229K07440o91584o6384Q35921m98193J68643M74547J70239
-57047C437409L38007o76505J0186J49585o40945j14589m3669M12079J62560k79173M04967
-57036C159912p77494M88224j20552j98362Q47570o50659K43490o2733o0034n84478K19660
-57025B504544J60702L29165L62007r42714L68885l5510N47556l62165l81550O77962m46525
-57014B782357j41133O13334n36999l82912J36756q8026Q28453l9129J68453o37824j81435
-57003B521895N27832j10362K78377l76823j25659L14044j60989j0797N03114m24897K05000
-56992C140735n92622K47594P25450j111885K78393L28487m2439j18772L30467n05776l59120
-56981B320512O74877r9344J5503N79635k27688j085161N27551J57682l25205N51216R9087
-56970C188665J57872n46328O9016J013561j278189j01583O12047m29179N40317l24168J98008
-56959C100039K98292o17158L63971J72953q45237M72718P47902l93904n47259P58385m57308
-56948C053394p69255J081993q77201N02556j67534l33246Q50087n49409J58164K42433K2345
-56937C214327r48085O30832L16167p71874M44328j25042k16907L34563r9931P2213k82605
-56926B567986m24089P16709j70103J20558J01257K03346J14758n17990l77390O22445M55092
-56915C412579p33959p1257L59532N15875q62543R38692k94786j371259P06223J50609K18417
-56904B968123n20766M87422R4042j2565l29539l33541M47745K96739M74249o12117R6347
-56893C056139M2034o47055L33359L24366l96163K85770r181j62835j43508J9063L89056j46797
-56881B944248J42423K41930j82539N13469q7540j184552O01597k79280K89255l63293j07470
-56870B528248N73086l50630Q68708q46335P15903r45373L74018R36594r84933P59211o67326
-56859B961171L65626p56907K27068L30674r27750N19967K27988j91325J43283L54862k53764
-56848C000893K1752K19822p86534l03136J256114l54641J51318n93951K35398J29772r78404
-56837A998403J316667o28887M19086Q7290M0457k3281l37155J30012k17350K42567p10393
-56826B317416J309769q14648m96392P84614n16867N15030k99567k82724k10299O54849r5815
-56815B865366m49975N27227k09923P277J8741J22690j91749o3839J063809l86906j64382
-56804C138336J86339q54936J62345j72501m2584P84681K18750k17659J86932p30371K19979
-56793B879311M22618r64605J016375n0327m13208M51711j81917k9192m19123l6387K96189
-56782B971445J42080j17116o01130M2102L85567J8077L13300l65397K20189P6004m37340
-56771B647781M83499q3426n14017J69817L58791k69130K32160J0538K65654p40744J04258
-56760B665181J307001j263440J58336O4458n02576L73904k7366J02915l13766K73845J04523
-56749B943015q64052M37584Q04954n29271P467J67273j50337k53787K56108j65316J32507
-56738B786145N46665p30928L76327n59102l2709R25519o85965n4495K85203j96523j5728
-56727B644409L60771k62681J45125L25948n05221l32458J8397N27337L28686m01649M58886
-56716C307550r4626n60630O78150k48109j98124j2594n2185K16984L59607J5836m55109L45694
-56704C302444J5690n98420M7356R14946m15241k13467n35961m04401P64476j27878M97547
-56693C247091j015465m8603J181437n36845Q84J80366n06051k72729M74314L21210L00274
-56682C325883M514m875l1369k96397J75694J10429k73378L0982l44192l883N22178j79761
-56670C035825L70614m91464l05683M73327k35363k68056j96202L35282N1698J75622K6483
-56659B972083J80088K8445m79159Q32777l76024k21846Q04564m22586k19235l46242L75789
-56648C128654j52577l86886Q70561J75267o62768m04035M25923r653M49404n83562j48585
-56637B701743N96856r40025R8656n804k1186J87856L29309J36210l41826l9841J23695L7860
-56625B863503K44721r3994o39096Q67378o3444k88683M2280r19845O34384N36055k98389
-56614B884870j04517k18337N46862j68961k69821M77279l51331M07729J715o24535J10885
-56603B691838L40420J71696j81134J75192l06797o00255O58847j47001j67016J33199m51560
-56592B317429J482305n09280q34571P95491L23746o68652p35317K75576j90851Q98086k6341
-56581C127621l09740m56996M81171l88063k21351J172953q19215K36797n08229O19769k3935
-56570B910782J37016O53618j034320J96031N182m21368Q8034M17011n89862J16857N70005
-56559C048986O46776r45138l63541K35271J24562Q43469p10978j66284l27119P00834K81047
-56548C367885l52488k94041L74830J48776j52320j45086m69772L60583n43877O57587m60518
-56537B491559N37752J39585n64668J65076m05640Q13592o97303L88827K33047l95516L81818
-56526C088129j23161J12199M28445k75231k04836o7534K41831j45285n09138N96936m12569
-56515B729786k4517O5768K05415J15293k23348n32718L38225r3363j20884J056238p36398
-56504B779497M65387l05434k78134K06250k2902q1981K19213J38890q6765N48332p40556
-56493B841797N09099p81287j94904L94724M4845m7656o05322P77958K17398Q8312m75967
-56482B768997Q4493L98728J21261q81783J59118Q06568o85812M35461k92950k64019O98076
-56471C348138o65791j58434k6819O98168M87633j544133J466564l85784o93080J029806n68466
-56460B987802k06276r561K45809m57732P60643m07453J81761n81200K36824J111375j679436
-56449B182556J118990k90651m84625O79727k02676L1004K14228j72980k1764L35172q03043
-56438B585938P00044J23043n85600M62695q50828M87021O15482r37819O51425n78056J63881
-56427B837226O01010j072305L64764M29835n8547l06829n53198N77536R11723r35284M6855
-56416B842786n7943K47333M5375l72531J012063j262041J80784N45546L2868M31574r62896
-56405B682918k5074O73934j19268k15548j54898q5056K26303m25573k635O34613j06411q69554
-56393B213751J142345R4199n96683M24512o60913K51455r1741J85509l54252j81765N50114
-56382B976531r6202m55007K27765N41130n80391L94073j29125J99698K94917j104113K56991
-56371B526267P32972j27080k91789k36513L66018l29403l12272M47132q0368n6781J7984
-56360B656167N79755o68199l36531O67986j51656q4215L3112J47462M01855N0574k53004
-56349C043306K81702o09149O34194r4134l93431N13899k46627Q82115r31576o92695O5065
-56338B452669K88218K16047j3107m7893m01452J132436l49403j59692K8770M29450j19283
-56327C456760q25378P13169p99028M49901k87698q00892J204482M04625j075916m04638P31613
-56316B767000p13519P03178P27135j90538o78172n5958J136778m38917m5916n85155N9242
-56305B685158K03601J8571M54832O835K68618p55087L24262k22808o6774N98496q47005p9707
-56293B588992l84983J72299N55502J33104j74432k23058L77543m34353M83254n03478o14994
-56282A975396Q42218M29663j62304p97155L96838n77353Q83512L89701r11331M84524j58516
-56271B795193O89232o55984R4736L71156M5318k22364k70310Q00030j036502J65230L35486
-56260C111221m45574M15245L33008k64016k83580N36978J62265j203316K71086O86867n09943
-56249B810241j44600l43409O92629p2749N3028k53051Q5817M92623o16657l5412n15243O05383
-56237B758600n06775L22916Q10721q96597J16505O2984K27593j64498L0818L74441l89344
-56226B747364l43139N40065R2208k17526L27827M7894p40855J61665N28176j031589K59901
-56215B371991N14437k97001L31797N40311k67968p69718L64078N52484l77692R171K89462
-56204C261352o43313J20195O76465j51691j061921l5123J128794l89180N3176K54439n52827
-56193B660366M02870L2818l84148J12654Q0142k75487K72211N72368n70494j91369J56294
-56182B868225J06646K9300j16190L74113R2185n03929j70814L77646o18365N21379K94510
-56171C254706n64322L84186r35667M47095R12033m40749k17506j54306j08869J30345N85641
-56160C292587k26027l89003p4820J84587K68412K89691L63344p17836j99267K70131l05534
-56149B756265J06144L41K11936N1829j62901J52322m08049N00249k27822O7412J88537o80268
-56137B555995J338999j425602j19557J134089j053682N65855o68229L60661M04359l51658
-56127B741230N62068k51121m98748O6998N32422k06017k03792J3938J94160L6163J94107
-56116C181408m37397q0385J214550n87655r64264M12381P34657p055p90505J0436M77364
-56105C163535k76394j14854m06233K59570L39098n12043N64560k14908j99926P43447j2462
-56094C333390P0971l70009m10949O62531o96180J55902J108108n57473l2851j3172l57703
-56083B892565n10144p2670J69022L269K40660K70810O82784k87153q33769L42854L09590
-56072C207818m92160m20616N30766N98645n95167j72371L46222L57328n02782l66070N91971
-56061C083584o7099Q0250r649L9072j4126k98513L65530L56519n94954n8211l1753M78454
-56049C329104l72658q38722J294215n99745r9874M14229j84616K64057j43275j36766j81712
-56038B744237J40398K46933J2056n73016O71067m18097J02544K15786m63086P26840m05575
-56027C000087J60960o64247K26488L98219n26717O58865l85327J45006M04376j202682M8402
-56016B263430K12009k31634Q93438j67694m33123k14185Q03165j51229n15023K78290l62822
-56005B374622Q27386j28665M0953l37392q9611P53426n22451M2121j34660L67532J73097
-55994C366358o31578l25264J28456K18212l69065J90037J12283r4969M97178M56585k40916
-55983C307317r6573k85622j64182N67666l31021j34631k91954P6608L94476M3249j81888
-55972B903445l74255j6300k30412Q19812l33244L839j46853o59669R25595M6635p095n42011
-55960B389487O3495O12531j07161o57158O15134O19889n93597L35207p51959m7916O71091
-55949C149043o70201l84682O14089J50052k06351J78942Q1615k00835M00241O69861r27688
-55938B854086l74380O13328k81699l05655O55705L50285j08454m87433l85824J57669J0699
-55927B698327N63387k89333n88197L75691k39068K78959M8074k47879M62288m34546K12441
-55916B840144o70098O58431O55010j002816N98604o72086M7170K23609L78145m91662l6503
-55905B527948Q69472p99547J77497J47674l74595p8332P93290j286058M07837R38104n74118
-55894B749172Q92198l97415k1941o57627J65540N32592n50815L74462l21697l5982N42744
-55883C271231o71690J52487L34415m28846K70602L49495R0419o13097j4761M71422k5133
-55872C186544l34648N06849o31291l43791P48946n95474p2070J74931P05997k06471k35868
-55861B903654Q701p6247m3289j7977M19600N5086K0213m32873K13552M3641J72893p53108
-55849B513846J32257P37636j166182J16101N16091J43755J87680k38227l59628L15858O04957
-55838C504144m44092m59696N74514l00967J46305L89866j83048l37138M95360K66572r73704
-55827B678116L81232m34842O62893o49109l67571J310140o49849J86188J48567k97982l23975
-55816B643808M53097k44389Q9206k24767J35407K71162l49694J89458n67008J128204l62340
-55805C162144m10045K14044l67125R31483n72288k09093J073909q84528L3455M4575n34450
-55794B482081N98135n52297Q25641o71229m59838J026483l16460R240J5043K1485J21099
-55783C099383K8046n95586P79839r5715o91909M76116j20341r72859N37278R65350o31848
-55772B777754M19770j19770l33894J63522Q464l24174M38396l62M5948J89775p45326R84795
-55760C504898l88532p62544M86983J84831K2167k00323k18852O69625k66696n69396N50965
-55749C013126n07307O19476j36468m21624N59653m0457M55596l13787l12336o5126n01070
-55738B349676O32465K33743k32150K50532p74107r2153L11200M47930J91781n47003N41402
-55727C313316k5783l45572J10787m79641L52444K48639j04157J42046j49039M25894n99339
-55716B889595J90905J18316m08014L45358k07898L72744n45868k44630J81783M00102l27298
-55705B765095n19144N18206P814N51499n52886j71241K40307o4951L09487m47871K27280
-55694B863595O3395l67713L54986K64245l97939m32028L73739J76003J89835J17129q77889
-55683B327358O93311K51144p86106j16594l61494J276639K1742j135852P18179J17627j69672
-55672B836282k90275j42438O49599L46002N6768m12256L10765j28104m70611n5685J79233
-55661B879280J218500j056260l90665Q33263j162668N73534N81241j093537O77855J79133
-55651C239676j243589N16065M22519j06991K15383j13480o8928R1298M06947k20566k45115
-55640B893219J09475m3038M79220l56341m47555M08839J82098m56751l49306R88005k10813
-55629C197052r4729K82354l09955n5629o89261M76350r8158o20030l5272P08608K01927m4207
-55617B919050N24864q08473k64249o8014Q30285J67831n63194k19571J96635P98526o65555
-55606B848135j78361J12121O69110n6670p38923o6291p0713K70971m48243k78256J084079
-55595C146959k0895o39952P38084n21771L8842M5389K43630l20456j34527R71903j049562
-55584B497644Q36801r24066K27573J004985j081297O98632p71524J2550Q08347L66370r20463
-55573B755552q5573J067536j139156j77650P20847l70804K55817K10614j88731N05934k36675
-55562C317711J07282j84568o91733K50923K30842l37662L60377k91577q004Q47347r21595
-55551B679343L9434M2524M05567o64450k80883R74360m27244L83889o33062P16484J7532
-55540C253494n54839Q98276m89668l20849n24127j82947P33672n5412o10735N40509P65493
-55529C452867j38377k35595K6746n16599K28736Q91308k19861l71281j60304q2298m8895
-55518B826447k58607J24319N10355l15840n25415O07337O74767r61247J37615k94513j01578
-55507B423640Q43361n73225Q55524m54288j63659j37042J82164L91523o65422Q00712q72242
-55496B631046j70704P86518j8947p40780L19159J74188j35177N34613n10611L19484l59536
-55485B829253k59047Q519O64998K60233j069422K73705N6834m95969M79931L82399j48685
-55474B982749l30037l28419M50426M01557j40277p45683P36976j21696l30014M16073l27042
-55463B664613P49282m46361k29547j53659L93820L0360k07368K32310p40718K22361L70029
-55452B885122L21909l61001N6950J20861q9682o0186K10010k99786k66626P12008p6987J53095
-55440C305687p56805K17856L98842k94917K48642J21074q5204k67764O9161J09668l7332
-55429C028908j178022P69273O52712n07452P42367k84446n92696M85526L92779q34453K14113
-55418B888609j01197m92101O68767k90560J19098M60856p57318n03856Q14471L17570p88514
-55407B335825M30493m06398m87603J157458q2383J00915m40130J14797M11949m45566N87413
-55396C276770p91266j3953O56489k07942J85681n49626k08137L23241o3549K39434N57209
-55385C404351j69881m95534J48379k78319J11693K66044J7473R2552o79901L00724L99981
-55374C117562o2078k22397L3150l92456J20496M32131n17940N51374l05669K92981l31534
-55363B715620R9269J46888n39111P96413m62006M39000n8554j86822k10254q0676J70373
-55352B830140N56875o7073r61783J089477o83013j54046M78138n44441P31190K54195j326020
-55341B203639N00035L88882p72012k0786n12013J121547J02629j19884j29839l9687m7429
-55330B675082k42436P78399l02405J45851k25979o8582j48327N87223J72144m59433o32773
-55319B278764L9275J494415r17050L78555k29096r10514R79165L4840r1033j6408q097k14380
-55307B818436k65602N46651J88674o07220j21087j5905J84550J67434L18272M10470p57156
-55296B867517l96125P14395l19863K11401m45779o25605O96671k45807R14589m63075k84449
-55285B623870J5293N5124J28524m77509R85221p78905M56875m0798p39938J91988O49180
-55274C068925K52435m10310O8253l76712O75585p38535N76448k06556o36903P17022j90007
-55263B799645O3071l93534P81135m36021Q4282N04333l89059j73535L35411K15992k55872
-55252C135848q0814n64256Q69929o28345m60891R43597L45206k42787o66481M9505N2087
-55241B752598J6226l04924N85670L66070k10060L5798j18832j2949K93124N2508k34926o04707
-55229B615596m7509M20375q77937R0700K68388O70595n74580n62121J296034k98127j12606
-55218B888808K32269k43279k29707M41872q04887J27586N01085l26577M73335K31128J28227
-55207C419860j007495O25395j65838j60100J53967j01374L87015n76986N86816o70582L41788
-55196B832466K16791j73830M07825n79459L87980M10072l23066k67718K43826j97418q9032
-55185B868437O6422N02849n94441l7426k13570n45217Q55770o69723M15190J69537J58364
-55174B976192j31002p05064O81524N26783j9637q01326K44872O59842m03468n15572O55047
-55163C168191l22921n64989N42221L57052J48543l04259K02402m05064m31015K07318N20403
-55152C117882L26088l04744n86383K39293N86977n70862K68520l11463K20781O09846r68994
-55141B626941L10768M46294j45898o47895j82455R58211j27774o54506j70361j54776M18025
-55130B676574P54812m88276k40828M59059K63310l55843j47577R57223q01001o86917J006504
-55119C397040m4697l04051K85215n95320Q6754L53126j99973N03367n35528j53732J50763
-55108B942964L35921R5975m60908J37310j42348J46944M996J12435l47640J84515N64507
-55097C574671p1149n15887m32896N03779m8883l67092k01501M34982l31266J47005P88523
-55086C480286m86614J66900j68782k20088M23186k8424L30190n24735m64795M73408l85294
-55075B595238P45564k0939k80880K84787m24487J26671l78103O85273j01975J39849K62130
-55064C633128p81994N94328q01266J45965J142119p95297o42813Q33765j63197o90336P49436
-55053C223838o09978m4661J46390n60890J87181M20335M85111r07966K00596O2112K96525
-55042B898593N73830q79068L46302l43418Q4558O29995k23722j00860L28303l61153k50297
-55031B703063L03892l83889N86356J37045q9296l94049j52289O83640L140k26002l26629
-55020B844982J9375r0192j07612N35317K68142o90019L7622L28788j02969k15184k18618
-55009B609632o7913P20974j60164r26560J295502m20615l57358O72810n01195M42415l02876
-54998C004652k53264J47321j98752P8599n88029N26685K90350n86589J46898k38722Q22359
-54987C151508j27L92465p8139p99601l5756m21240R73721r43336J8645O56919m2399l13744
-54975B558916q2484N95458q02384R96456m75956n5092M25262l65042K59452n77615O73927
-54964C150898n35285m615J038133m53596J17362l44653k61840O78820k62277J71196J9380
-54953C313523j92292l15914m49479J42797L46266P29706j095397r3630P87196n10788R9205
-54942B761193M04330k2280l45254L14909M47383o00388m79536Q30795j07973J15971k34405
-54931C084745r23406M13668j8566P1340K79708K03387k16463n8119j10886M9554L20704m43867
-54919B651799L21448J74556L8704L4967k53527J79117J30009l12317l96178q6312j26351
-54908B355915O33308L36989l8723J31837j65707O106p36069j08215K75379K94009L48337
-54897C333166q21914J29797J69709k94278N03207J76924M4483n94252k4548P67885m42042
-54886B948137O04061l66746r63585M59202l79845Q22696N15583k71907J2810n03827k24124
-54875B652455P0648l1242L80888L49032k73164K21165n80506k18020J45510N4684O14780
-54864C386230p71408o57561J470146j06535j269432J080795l6430m06999J6186N85953j95561
-54853C095384n58330Q73377o08172K56839J88001J23833K38310k22367m9285j78259k69222
-54842B890109m34494M23145P5638K87991n12981L66107L18577q64697N67286k2422k29242
-54831B865017Q857q5112m93592O39607O90634q28753L33101L67572m23959o1340m35731K27308
-54819B803609O19216o59368L53771J91221n57089j90551P4410N45323o77148J33465K49214
-54808B886073n20891M79047l17716m1867K29462P0032J55105r5038L36626l85013J54137
-54797B949957R7896n009J60443m51928r737m70047O29935L83883p55118m6866M65887L42135
-54785C291431n79665K57124Q89251p50882n70110O84028j08381K45107o44164n74007Q08946
-54774B948678l48828J59570K03547k83327L18N43735J87271m05579m91434M40737L83344
-54763C338032r50919P11348p51204k12631J376889m42781k89826n61688L15200j13629K60243
-54752B679034M42033l42793L85674m51822K33308j29510J24165K12717n86742J18584j81041
-54741B503607J66819k2332N77506q1511l79123L88656p09943N78225J53986m64620N31129
-54730C242399l36608Q2213N4315o29775K27933N09602K0589m97811j4262K56456j16270l05705
-54718B493076L5125P18281p05282p8257Q17778j51948k72324J08247P05922n32958k44217
-54707B893443k56966N9550P30907k28729K63151l54983K6516L9338m82536K14741L16955
-54696C221387p7368n87348N74295J61413l39598K83761m28809p5334k8576k4306M93145k12423
-54684B960239K24934M74130q51885l30358N15469k58800j76457M03120q3022l3952M57141
-54673C300559k25091k6497k55905o53658O35623m6893j19310L67857k02138k67781m75319
-54662B031447N44767P27615m7928k0345j70776l80038J4326R5577R370L80744K49865l8301
-54650C396323m20356j64858O9271K35161m2410m75798O82405j57687m14342N30569l87690
-54639B850588P5857k40030q6828O79891l27498j89115K9549k43472K08995N24661l50496
-54628B932102j45368O5301n5410R3826j96331J09456J34468j63977j84560Q16747k27853
-54617C178401k69294k62394m78702P41196j47774N07304k52163j29270M51621o6676k30930
-54606C041319n95721N86526j70154l19989j3762O56049k9768q27846J197352r3845n72236
-54595B857925N55166l65181j28224M2676M4739j61348J33949P70597o78003m75454N68617
-54584C165459M16173o80068J96493J82861q89657P23111N7204N0950j81440j77L18525n86351
-54572B773083j34299K44051L00632m40132M17429J14381p86947j85420Q15668l82433n47851
-54561B188162J006928n05434J0735l0160l5312o9491q3645M18504k03160L48361j73500N71950
-54549C443938m50943o0451N13711j056501L74137J26870j27613K3948K14467Q629j66403
-54538B843789J27170M79656n09565m14749J044762q79673j97997k28135L10674L06750p28079
-54527B154603J015508N77318q69802l74733Q71482j132791P04468L9429m42527J087575j374389
-54516B256141M59670K68809j83792M83208k32106q18771N11761L85992R4838L64774r95462
-54505B595062J10842J28394K36513j91926K24873r6075L59320M1656q90539K93283L8730
-54494B850133P37326n05865j23506o6997K78616j53612L8339M50731j234210O67226n91139
-54483B347042L5181M85330k92822J39146n66460J160372K74274n79013L31738k25452k48212
-54472B861124m1353L09501j80813n86288J05745M36126Q30858r37613k84789O18222n52563
-54461B578157L10255M3849l99752j12882O75453l02105K42226K24768r92157M19417J24852
-54450B812081N26151K9749o95687m82038K02089J158672p52459k0032K98940q22241O41332
-54439B896557j25974M77002L29184j330117L52602M92993k58256J94095J15492l07160O8231
-54428B904649J43699l3017q2034j91136j33370L14733R4758N2651K49805k08799L9184o40237
-54416B510886Q17451L0622j031087Q65754m9783j96030J74025K03844m52317K01490L80495
-54405C455350q53490l57100N43277K88882p72775L69744K04139k42089N70130j84374l05273
-54394B716421J5627j30205J06546L19593n27170k49053R32533k40736o78964N74370P20630
-54383C559592o29115k80117M32341m50813J25032k47077O8229K26593L24384l7296n50688
-54372B541065Q15993m38613l39419P5478j08216J11173L58860N2947j31367P45705q20052
-54361B863554j80760P58222m89344l19666k13195M80168J16876j86263Q97078j084283m70623
-54350B171764L27364N01022R2024r35223J134895o28033k5858K04008l95909M794L96495
-54339B847343M06707l92976M37590p76948P03315p38127O7928N74052p10999O56756m14549
-54328B660092M02937j70156M0845k92469P02636O0257o79518R11847r00864j83176L85596
-54317B938027l55381K01351L32625m2637K32777k88428l44166m57710M82901O18680k26824
-54306C091215K40620l61207L51516j13350j94772K39552J60595m06233m80331M10560J47729
-54295C085894l54945l33448Q96270K10722q10631k49009N93611J38880L28939k54993p24740
-54284B526550R61939m42123m96335K95456o1425O82486k06175o65928j2180K4841p3574J50761
-54272B684293K44297r0070K74793n97776N14518N42045o54026L48533n96554M46820k05427
-54261B911446j8740Q66547j46556j11730k16502j09109m17012N91743P909n65866k51829
-54250B540301O25588m01789n66067O39517l42144K76303L92117P8819k78056P6993j40038
-54239B901544K9052j17665L46104k97956l13880J200595j138938l7622O80579q15207k87592
-54228B149014P69955k11013J06771M71253o71600L73464J45053l59253J73961L19828k13346
-54217C054087L52396k38223m61488l11695J196748j35541r66237J751664j052091m65859
-54207B723761K40311j92650N56047k95329m92102N19265r8203j98410K12057q02157P38692
-54196B911282k36424M96740p5150q63256M74200R77088M0099j027159N23091m83470M84441
-54185C221482k71252n37151P61629K94262l8965Q5245M42115o56859m52197L36516J75381
-54174C360206q40684L02433L40526o96592o9825O93502P587K37321m80042j85963J130833
-54163C799302r28183J83011l19937N67040J03942p29114R20567j280348l14890P63709j22021
-54152B643078p386L57545l7274N4783k09568l31430L56709O30392m16074q43565O75513P11462
-54140C584185q42837m76069Q22916m06968Q7324J69284k10803K29254J49213n61970Q4769
-54129B628298K67538j36630P56135m11869k41081l65457K38153m71850K17126P75286l83078
-54118B872571l31358N46473N23916j371177Q34659n42279M53055J55824m92718P48945o65631
-54107B732280j40766N4884P71463q69192P74165o07033J34780R93608r13377n0765l03009
-54096B577038Q23369q76786J20845K62158p1180j92756L21556K9436J4404N54375j110080
-54085B452379R69815o88614O7518O57213n24814N47245j033024q49119J209484L17944r80541
-54074B145486M13535Q8051J93861M79838k0061l36032J49177K33868k78353k77124j26388
-54063B665858j28825j75904M79227K54243L15033n51263J07493k9729o49143M84413j79616
-54052B591787k05961J9134M97569j35637q4827J99280n40801M59603M64631k92677n8605
-54041B913496K99221k41176n9456L11827j16299j99758m39176N08028M39739l79428j8816
-54030C018202J34741m89622k59393P16213m50245K96330j50936m26330O90111m00265M7025
-54019B725831Q9404K08513j44780K52732j14072n67838M01239K03451k50067J19835L03674
-54008C227922o29390P80727n54390L4435M37486q46400Q90737n69994N131j97132k34139
-53997B344993L11634J76657N73259r21655M81011M91501j94277p3915j52334J55033q46836
-53986B345071J72740N06845K15987J6471j2034R5873r52687M47249O42378j27241n07108
-53975B843544J32831L22123l15944P30156o00980L1650m42409n46804J191556l82868l41543
-53964B621312q8617J2777l64403R28099Q32746r72488N3841j91954O14122k1408n16023L06928
-53952C214932m53765K48802j49238l86606K87879M985o8489N70478j30295r41169L20809
-53941B518323M87772m2646M40027j27130q39756L44121M85366j10059p73976m46L25919J68135
-53929B875650O89056m14428M33336m72452j16033k25455r99964R20656N9416J05681l50632
-53918B504831j05702J75699L7056N24851K03943J36269m56161k88681j87162O41708L86132
-53907C572783n67526R2710p3786k07457J00217J97302K80877l97677J34324j02197m94706
-53896B534864K17059j15222L9515k6858N74885l72481p08443N13710M66972j29917l5291
-53885B958793N9774m61440j88658j46193Q54888k40862J74526J49724o60225L54283l60557
-53874B494053L28143K83905L15617m61110n95422P01796L23390m21952n7862k14567L19657
-53863C015648r4819l33048O55883p31847J188748p45956n84247R74328o14372M43671q84068
-53852B289921K22085K43407J65507K88982n63536J0361M44289L1460j70630J89829k54305
-53841B897370J60358K69635K4790j109476L57072K09840J66360K61251j041518N10545j47333
-53830B558894M65494M81076l97733m67298K02236j49996m3749O29485j89606K91664o43927
-53819B736540j78831J33182L87966J04343m39759l37435Q21241N06874j113519R9783o41818
-53808B078567R21864q3798m58135N39956k90625N92029m36719O59987n08937m88169N40355
-53797C066375q7182K9193l88484O62213j74035l42291M30912k42148l44808p4259M69810
-53786C005296M14290m18952J20665m2384j45629j50136J36234n0250p94846Q17904l01773
-53775B590419R734M12558j14036k70074l71646J073267l64339k94973n7833L71853L86714
-53764C371644o40710Q9364J47957m47922Q62111N04684j888359R14635M72248o80229L21999
-53753C027422q98398M19357P50421k88680m41709L22973K60754k54329L63158K40597m19495
-53742C082071m95445J99673N13681m54094K5260J70449J6824O91266j091910j09762N93082
-53731C141095n27861L98580J43571r2655k02727l04127K92540M11186o92516j61014P97854
-53720C203926l71899k16349N27823M024l8391L51732n32228n93773p6654N21807J135346
-53709C915364q71317o84052J045674l26870n633M91163p50402J39307N5049j48465J14599
-53698B974417P005K749q19511N40802N29748K41518m87367m66948L70591k06113P47255l61516
-53686C072630L94984n31475l42695O64379m87306r6366P3631P33266j078394O22054l70406
-53675B654302k45228P21832k37769L40717r45420J435260m65286o47141N7522K32217K52533
-53664C153539n26301J37301m46388Q97397n96970P20343J48243m61812K59780q73999J54653
-53653B565786L40876M32416m14081O3008j57067j3668o1090O8828l06377p7456Q95572k92814
-53641C043933J7786k54690K35839k30918p3606P91983K07095j88744q36290J70375J99464
-53630C082227p42437L85600J83137j80017L71022k43447o2421o62098R2459M43182M86457
-53619C153664K68699j32211l20080r07034J064849m61675K5167K32708k33884P84449q96130
-53608B578522K71835J16103R8273m1705q0777L40327p21845P16513L08153j179925K63677
-53597B669151J64702l48058O20427k70915K19831k52248l64534Q43092m47973K78991j90259
-53586B922207K3185M15706o10073M84770j53211N6305k64203J01921J007726q28617j69558
-53575B986158n6645N0225J10775j35069N74196n78628k30914k80027P8543R00964o33900
-53564B785678n99572O28617K48075L22627N5040j457553L66849M0648L1467R09087p39179
-53553B591784N67538k21315l47680L99015J15000m2367N6114N10873p62882j53759J79018
-53542B891339K81672J38783o7270j27703n48411J77372N72258K92902k11400o37659l14366
-53531B447517M12057l88828l01570j62645P44292K03542r7245L51063k34762K66131p55747
-53520B483805R96233n54764n82203R10981l00950K03250o79607N38068K63384j25888l11644
-53509B840665N405L27207k05894l6660q9068j57422l39250Q08552m85710j63679N53393n5157
-53497C002382J44445j48925K34933k80426j94785N90704m94733l48072M53892l73448K67800
-53486B853767Q4445O76152j66164j021509O61819M03444l59381l34322M2822o29490N23972
-53475B735555L44227J36875J05627n07120j10308j27619N62266m24064q7702L65537K30306
-53464C223580l93478L38641K78977o18709M62793l35001L39179k69095k50495N98612n5360
-53453C319644j000357l82835J174304l59229n4833j1372J27450J32118j43600L35060l97362
-53442B738988N71312j81058m91914J18268K70844J78973k61725O9532m15664R74937n18067
-53431C054426q27049J273469m67026j58176R4950q3729J99024J85716K92378n46036j05316
-53420B912631P65643l0266l71475m99304l06966O25201L30298O76511q09395k52552P8497
-53409C118823j146043J013372M32802k59359p20568K01276L06823k26094O07354j94918K9812
-53398C163280m41812K01390m949R4333r7613n43251O90873K68477M75571j98447p25284l08199
-53386B574369r075o5114K41387Q2554K28748l23297j49663Q81404n68269K40607o89560M6938
-53374B491029L99384Q1151N74474q77192N96724o14545j2603L65132M7624M19475k97554
-53363C173099O2381l77368K50343m76082K61612L55592k21483L071k96483J32032n19102
-53352B347612j63484Q06823o11726k1643J505558j132944j10358L46095m28070L36159k98507
-53341B575515L82536J61927J00072k10007k19306L10347O11334m65732o19570P79495o1069
-53330C345542o44883L48227P69950r59114l24478N57987o14174K67158L29716m1541L05747
-53319C340137n98767j48227M89259o81661m82890J247677l48058n00309P46115j82295J029054
-53308C910035q33301k56129K99834j62639N99939n32798P33899j072688K76116P08495j002540
-53297B668223L39351l30509j79998M93329m93067n0317J126893q42815J50619O57693j067442
-53286B471960j31316J119680k55314j59380K8798j54940M95009j022324N81445n17802j19487
-53275B336329N67293k51474K2895k31575J019133k63213J56674j050039r8978P42678n76134
-53264B373589M48002L51543l22733j93099K48037j61216P59609q58394O9979L83901k02254
-53253B896964L25322m43628q3249m96684L33216L0262J158603p11699n80714O93395m05731
-53242B716057L34842m93995M75470l95149M64704j37345k61456r1182p60865R27497m31167
-53231B347411O86314J0693j96374J44325o8969L70674m65607L8949M24556j04889j241460
-53220A945623R97960K53896m85917K49914n2621N01075j003459L50418O33389n85986O1591
-53209B865883N20256p24361j9664N76685M5593L34779j391886O04963N78916q40476P9199
-53198B629887O8939K64207K2592K03759m31580J78878L93485l41358j95403j4607N68393
-53187C347192k8114p36691O12433O57805p48791l55572O1645L47045j55394j5582o1829n62112
-53175B362035M10072m4431L74607K78289n28308O2101m34023K49159M16725m03897M63032
-53164C205361l12377n68198O47038J17320K39129k63926m16287O39849p58345Q8645M62049
-53153C080258p31520K48558J97018M18229q79448J68531J009583r29799Q5820j67256P14406
-53142C214380j54488n16435R91227r47368L36728K65846r05709L37382K84810l74305M6310
-53131B578378M20743l06831J93479l22798J18057j68147L1208N78124m99033P44354n02839
-53120B864695J21768L07893k68377M66945l59424l15438j88296K16739l69060M79353K66802
-53109C223600J18056q59181j7891R66583j078919L99318O6724K50212k88856l99922P5890
-53098B455614K85917O81962m33632j09189l01465N12387l07336l64003L07697P0237K66825
-53087C065014l4408l29764J87338N15773o38852L4031n9443j00372N59712l48695n66438
-53076B283896P90920Q6071j91919J71860m42708K57975r7162j19833k30813M74357J94180
-53065C176824m41224K6379M98497L51118p91930K94856P4248n04386N06313Q4562p04979
-53054B570278J56223N92293j81238p71660M50436J3411n7382O35358q07041M21629n89051
-53043B433256R5191P23770p48918J20586l32932l53747J3153P60908N2506N50885K88201
-53032C602859q20946L59510j78086q0484m3342j07729N26423k59720o84953K6803K06477
-53021B546812K00737P3476j95728K69435J29382L05284M5592n77408M44522k95038k52566
-53010B694500J20895l89031O53727K90884n05629j57471L42229k27664J15211M7274j17021
-52999B867904m01118J4253J186887n49880n02992l61006N8003K29259N03778M78887q54022
-52988B669953J24741m67898L29062L45006m76059P69159m10577k26381O3399m72217Q35362
-52977C083550l12451j79313O00705n35057J82920J00827J94950l2260j63856J83004r477
-52966C113542r9888m10950N16715l4520n06804O97041J54210k84155K57433q11692o29344
-52955A961588J027533n4507j69739O05125k42551j59978l39346R5642k72501j8771Q47176
-52944C279671m86445K28778M08724o66468k46847R52147n95836j68287R15436j042605M32106
-52933C010374K08180l92312q4637k32166N78603n01893p0853Q79353m79269q0537k7623k50458
-52921B556762L52546L39095O71278m95926l34140K89627l30121n46639P38280l78271l96338
-52910B466153K58164n70997M78367k62005J048569q52004l26149R98743j17628O7310o01624
-52899B586899M13128k13303K52196o58740P32976k71200l22617P70385o79147O47128j47500
-52888C110205L2961k77035Q74928r18481m32930M80916m57311P63163k36178O28947p85815
-52877B783370k79778M52176m10246J14430K15870p5121N82686L1307l93821N07054k69278
-52866C258649k31229p75638N38588M09241k29048l58606L03050M91913j041124Q84351l02592
-52855B947555m28147K02882m98230P84023k36826K21648J81597m54736L82983n72443Q34474
-52844C364780j12521q72356P18133m86790K08343M0694k81848L99994N15993l87904p29779
-52833B376739M58714N63804l96765n0169K80247m91227l3065l9388L61056m28027K97036
-52822B898955L39304m03237K13475l22075k14233L9962J112269o12337N4069K11366p68895
-52811B548623L69326n45592K19726M09186K64400k35284j37850L04634l0685K93434k18753
-52800C241165m77386M20907n0481m28025M14336n12977J44343M87561q3002P5186l82345
-52789B849282O0964j32960j4786R2042j40060J75620j70522J54876L38517j35894j22573
-52778B954506M61249m49306o45242O51854K4073M13835n97722k58728R20950l55009K04017
-52767C324477l19446k94525L04345J76313j85962l29438P9636n9468K41540K1722o7600K67114
-52755C158708j04842k44420j83372L54918N99477n13636j85833L23169j92861l06296L23740
-52744C028752k16371K87667r055p52309N63657n84130Q75973k27064k28260L51295p24088
-52733B366067R57456o18093L81061m35334m7218J80605n18350M89202j27941J96641o11449
-52722B212647Q53114J0651r419j39457R0107M93320o77272O29120r18411K23038L42375j87236
-52710B922577j59169n7408M25886l43906J046065k03471j195279j39272J068147j54104L8335
-52699C248401m16143n96333J292240j059257K95932J47608m62696Q67353j32430l89252L14295
-52688C109718L21695p48517P6025j45508K15185k43454m3950M05606j45237L95588n97314
-52677B599837M00107P341p72780P78983O17330n53750K5286k86361L5444K57554q10063Q64456
-52665C163384J9270k92094N24928o38547N9376P68808o75164J60256L38067q40896N52531
-52654C139919Q978l48219O6649L94702n48593m20719P63317J57770j55152l53027M03950
-52643C109575k18931m90889Q4550N87976n39498j65133P09769j249456R01490P04227q74068
-52632B559612M40081J05866J6881r5673m15615M87430J51160j193363L90044J063909l89745
-52621C120587r32978M49629P37157q55200O06645J10590k62569R8878m36595L42170l45116
-52610B633198N14241m13287M50878K90190j077999R25225o64435l13156L80223L93307K45767
-52599C364152l60358m25533l1711L69242l88314N19841P9812j23174M2884k8305m00035K30260
-52587B848761M89346p11244l8344L22757o6045k16688N12075l99820m28J60971J02868k00111
-52575B804098n58859R06370j41449K44213m56161J89319j51212k89806R48533j528470M42815
-52564B409391Q39429m38896o98086J17349Q71709o96573L27345P864j6002M11144q09026
-52553B325648k11205O94197Q9098N2827K60530j97638r1963P2517K48180l4903o0056l52723
-52541B794509n0445j37297l94997M48472K14855j8363K02280L45980q44613L27863L25743
-52530C213987k12436L85259q45388L51760K22015m2764p34243L05988K56376p34405J107373
-52519C273522j51814q8503k31131J39547j60405K2448P86311p49280j56493M66440J53040
-52508C303682o63086N46682K86576o53470R0575l2326l30846K80018K20226k22772O02882
-52497C428141p80071P6920R5594l27762P72205k73763K90740J03255j36220m77768Q0548
-52486B851819N47670n89763p3062j57179J95919O01145m31373l05222L68124J15244K91798
-52475C415120k51195m68340J96956j75881K18619K02841j80703l02611R28426k3095j413014
-52464B147123J237359N0695j9687K07417o71194Q01731l71587l70420k95286j60561J1799
-52453B567389k06234J93213L87410M06869m05072k49059r8534N74180o2354p445L82678o53596
-52441B829445O03134M98004q91660m82J82434o59953l1477L56094O03385l51069l49617o2961
-52429B725277N29498K1068p65118J145301j164512M09449M20558p87213R50641n88233M41587
-52418C338303l73560M5025m99150m92254Q91460k17146P38290K59401o90596m33009j0397
-52407B556367P4Q92207l59456l14360K59863l43861P95123p69418l66773J263676K3667j080231
-52395B556878J50318j5846l52990L09756N37884q7555n29792O22751m74554j03988N21711
-52384C134573J81210o86571k42259O37661l65334P84503L8594n08146N21347n02831k53335
-52373B739412N20546j76955j15820k97616M64796q4422j44797M68652n76888O2700o1395
-52362B798213L63787Q7630M16652p37655l77099R02460p29253J58336q5054L5153J09819
-52351B942989o779m91370j08212M03125q6879J94174j10595l80007M82193R72656o35617
-52340C175678J90962j55876l75924J17540J67857n8162q4070K32349m34923P46062l79934
-52329C141559k45556P9744J80014L58545K08559k62017j040303L37342m4873K10354M19905
-52318C343273R6632k88468j37003j23980R3734O6044N49199Q6132p76339R3327m82677O82319
-52306C202193k29476j41407l93503L34896N19145o74508J235323m69524J60121l57498n80626
-52295B605136O80485J02455Q8778k43493m7292q5794k92851l3964J051784q35618n05246
-52284B484380Q30192m4443L09704n34593l84748J029704J36095o33967K71941o7497L4948
-52273C431716L46261o5615k47129R4893j4732K21161L32949l37583r0334j97451r3798r6513
-52261C283825J10060j7902m38797m03024q8145J61172J05526L62994k33627k21727Q06593
-52250C426948J33614n84588K71006J64749m06697m15730M76932n8780k60086M15257M9197
-52239C211822k946m67859M74882m23830L9793M99561q64709M86230R788O2649M60866j04021
-52227C382226q0723K40926q6864m25819j88878k50360L84153J65718l20128K5345L53729
-52216C199325k41373M2075K19446j61638l6743J44698J03824j02083N19742p75917K69621
-52205C180977O41365p22210o0428k11212K15131M2522O83139m74964j87515K03585j26517
-52194C183873N34782j246958M24197L23891j65383o2114P4474O06327j91164J4860j42027
-52183C354758J22977k99070N85248p98380k38915P17850p44348K66221K08242K56983j94510
-52172C237056r8653l15705M71137j9501k99521K99352l70339J78726J93854J10804r61401
-52161B425809J67444J02339q2575L82539J50064l58506J40034O29005r83530Q36917n67571
-52150B841969J54599Q55829p58132J50516j60086K76085k92356L29992r1611m10435J49126
-52139C045496L46814J96200K15142k29900l16618O53347q80984j00839k7024J77914K98928
-52128C378476k55686J34680j14566J34203n02746N89891K5195o43688N27628j5303k42817
-52117C015267O54200K6501j98073O85745j0977k71523j46586k48119k48589Q00741m45656
-52106C612931n72876N61327p82668r7679L08177L15474K1313o15427j69479O68292L01783
-52095C551168j2145K5337m31350k62287J87885L80977j23535P40958o50372n92096P52884
-52084C567424p11116J46042M74402l1228K30556j43413m91320L91733j40481m09544K70831
-52073C153886J597l55853j55335J002123R184m76354K9406J79516o5844J35123m06003j90196
-52061B861250N23104l9683P00182j076763L81802P4082p73490P98682q11817O11625J28193
-52050C377167K29651j76351p44819L60468m4423N82293j96475K29500M21105p24221o57193
-52039B656702N04294k4521k96300N50773k89371M45537L88923k58788O8388o61505K61834
-52028C345966Q95985j010966j0093P79942k71398J15318L431k30323k0331L23528k06973
-52017C714086J64791O08927j23994n44250K00513M21249M2811J32806l29956N99340N60800
-52006E447123O18290l27822n31100R36923N2843l00394q6034J477688k12386m90860J576709
-51995H160980Q4458R27201Q55606k4566J133315J144748Q28869J172572P10289J332135Q72255
-51984A7197862k39598J681810R32781J0307P02846p87628j402263k13708j114451j809619
-51974A4958339q44880j743662p88930n63554j337486k90082o43800o16004q40025l78333
-51964F911583r3480r47593K28218O81601p56367j87995k85249q49197P46297n62524L13303
-51953E198597L09752p81518R07723o50847J6028r7994r70827K694O34285J5704m19958L73658
-51941D537297p09868M20188p0875k80374N69016m20482k27853N55028n032r35963O59190
-51930D090272k65244J11099K12999m30222j49716n10559R32433K8752m6270o09105M35770
-51919C800209O57611n18325P62146m51283n45920k77826J8724M5692K53476K76778p43221
-51908C278061m01951P12021J79898q67741J20069P80441K94868j287408M38684J74665k65587
-51897C156020P53724p00411L06461j73776J99361m50651L26918O14200p89922N13793m93659
-51886C262058R7754p43150L60522R19495j020704L56548k18236J29611M25862j00576k26463
-51875C242721O7242L53819m43553O41124n05440k83678R46084r95827L45595M75184l32248
-51864C511023k09183k72661O0261q900N03243n29188m6276O76097p4876n36808q375M05083
-51852C469440j74277l7658k4110N7835j87329K58832L20368o10600J63846K83563p97551
-51841B722359J69061K45577P12400l91344m60927J211830j293966J84919J57742P6136M32443
-51830C766230m38118P64084n57544j22659m30452n00526Q22741N75169n02377q4415m01310
-51819B890823k94714K07992K95710O46759j304385R67247L01229j307029Q82232N8203k93582
-51808C050485J04737m19017N12772J59680p54956O84096k9294O05436J1445n46414P49847
-51797D128817M9794m20101m76550K9169L54724K06048o62276O39035L02439q55263L26628
-51786C622464K12105o50097Q2698O37841K8987R4714K35228K37509l3389q8890q58044J172417
-51774D693543Q5330l13439O64939j171273P59878p0709O58008j07890k29283N19822n49201
-51763D939725Q24359p21293M60988J50898o84665P65780p23091n59134P17076k19361k58935
-51752D692347K64021J06882o12709p01867L00094j57771M34534j67640m25394n6509l12308
-51741C363680O77049K64090n35801m38030J69178j24797j05629k49213M38003J24925o74545
-51730B908910O91635m46377J36279L08191n19386O47419l94981k00175p31463K41342J426819
-51719D068213j315227L33782N95380r52799M70425L43373J89713l55209j60034O01707k45033
-51708C574291k02606o03986J14964J82163l34067K26937q53268P65596J07660J21712M51575
-51697C550971p75463N88032l66960N29917k24731m21312J81275R0758K63650m69030L68881
-51686C315988o71632M07860j82610n11761O21338j56714M81566n19357k82402O58824k48099
-51675B913001J96467J3630m02553L98814m71214K18162N00908p78200M64655N71106p66331
-51664B858445L81645j33986J21222O75005j124541M04043n63378J97121K18888m58191P11264
-51653C287537n57774L37234l60582P564l15132N67907P20830o26933L81620m45613K65997
-51642C262655K45728m59654J89130L23368k61390M73731m65151p45356N4550J28447N64926
-51631C310984p27745L4193L39054N9383j87560l12246J09093M81975k0477J9604O51329j201454
-51619B556133j58182J290751m17653p96219J57458q4488P00808k94783m70651O75712j70215
-51608B988671j597l63969N98680L9156k96092M66391J63672m11494K14874N50970r90120
-51597B959142J24186J20286m91731L13019M93837l46291j4307k28559l62448K67610J21848
-51586B956592K56905o00942R3168K64608Q0920l8172m18411j69893R48312n1161m25428M89083
-51574C385581q69992K83309J52278R7625l43285L91474L22790o62564P01740m06959k69644
-51563B782353m13013K37530N27644N78516p42072q61396J284974l2765m84393n7871P31456
-51552C550963o98903l51177R19806q8660k85941j96850N09748n24432j37438N17454j67312
-51541C047258M12921j18531J07648J75424j216429O91380N90047l91166M78414r42434j34652
-51530B699880o0283l67703N28953N75600J85633o89773K91250P1247m86072J56728M17672
-51519C323132n70020N76917O73713j615362P35863m02828j8699J043856j069081K99179M5037
-51508C021707k87221n51896Q98315Q8331j39575O94220q62343M17379n4508K26577j20730
-51497C330256m22194P0814J67332l96646j32121O67759n11935N54258k77589O8157L53342
-51486C471433r6338k28464k88254Q86151p66915k93514J42540K2424L43462k59562j72894
-51475B760069n56862N36295J167139p21384p40734O55694p3413p31700N58341M83355n78085
-51464B758715o6243L72688j01115l29410M37927k37369m30596L40426L10268o33248J68506
-51453B590549O21040p35569P19348k79539r9818p0382k37518K67387m01101M99744l92732
-51442B481409K38820o6666O55435m14149j074400Q14490K01284O75918o04310M4971N35781
-51431C488583m56234k10986M55345J84438l48194N42559p62711n14969O15907n11231J91876
-51420B674383M12668p9324M95991n66064J10087M3198k39982L7089k37286O92553k21562
-51409C121751l47429k68942Q94704j87109k71594O49684j295341M98327k21205J29913R40862
-51398C643621q22113J75273J68298n24732R1682N19711k34132m3711J02612k12452P9086
-51387B943143j12095o4782N15584r3666m88967j5694K53707M10745n67204n68027O67858
-51376B880602N9573r70367J129201m20339p76065J443253m08119J06304n04498R12444j23084
-51365C328905j006549J270850r99555N77584J60535j027777K75105J98803j43757M1723k54867
-51354B421000j51045Q32364n21951L33800O12322k13621j24912j34559o13063J5835R78410
-51343C434580J36772k11222p60000L97272l62507m15487N80272j1248K84618m68828K53388
-51332B857610J02927n04831J46135L52398j36637j00922K19476n14206O29792M13386m45202
-51321C019926n4188j72413J45239j55124j87615J3969J95456o09497N58166O64116q99576
-51310B518459L44768k08893r577k50418Q48833L41594j099109N99289n84851Q7274J97400
-51299B784769k76009l19914L74754Q49114m46149J68453l7478m04923P2313L24047j49871
-51288B939106K63432J56341m36673m34219q1434L52351K23145J01701M5554k7709j09428
-51277B992167N18719l22186O3378l09700m27890R57181m93643k42194O71647l78732k28813
-51266B799934K10224m74467J40231j87606J52462O12883m83411k79850L46026j7624k27051
-51255B591751O46436k42146N7828J05491l92456L23617p7490k40740J33710O19801J4592
-51244C540394m21285r6094p3460r0386O1172K78445l6352l68280K56771J88096J54906p7219
-51232C316708l18917l20604j45444P71615k48388l79390K02774L05879l07915L15252J08507
-51221C300077l74277O36588r51831L56163L53371q57566o0715P77007N98623q14357k55885
-51210B707198L42357L31023k09175N46153o79722k12108P98271j000376M49410J72349R6788
-51199C342168j86927l26783L12529k89970L01665j55998J44684r2836p1492l25038J93009
-51188B845011L42060o33951N71708n20455J06573n9254R4194K58889j55823P95793j064757
-51177B579988N08633K21273k33876L87579o80553L49028o0656P0885K31860p61263r9428
-51166B513470m6165L0913P60411q71371n7032L52038n7732N80043L33440n5345q07195J88787
-51154B864262k85387J38874J01462L37021N85287p83632M19123M67410k63470m21327P9084
-51143C238707k92188K25458L71892O0991J56547p40058P18110j79064k44620L64931o90122
-51132B990584L82422j1525N55373J61002n06035L81176k30608j0640n97767l00114k8031
-51121B785837O16070R14953r40402O1033J0433m94263K38507j38331l46043K70391M77878
-51110C456063m04911K4127o2296L13436q0603j189624N38225K8744j9978M1449J31905L67992
-51098C144529j92985R83771p06524k7567M04956o64511m37118K79425J62895n53599J028551
-51087C421823k10713J27805J60492k59264M48L3416k60121m37303M28861j75834Q9252p1168
-51075B847694N68925o69987j59061J56259O2711M31030j87381J6814m47919R59844m70380
-51064C108549k77335J0018L80106m5608n04819P53749p0066k50003l1154K33216n67182O65490
-51052C404961m85327L47110J65179j375525J112983M13403q68453K07403J66202p95586O01130
-51041B893480J15665P29994k74618m33544K47343n65100j90554L55426K06358o52000J050277
-51030C482727o45109J05546M56244J89160m81498q76334R31711j86364J5816k34383N35608
-51019C293124o53056k43695M07424M9775m678j56316K46410k51148O03633J62921p4098j139264
-51007B241032O7722P44541n6664K6202q6302L57198k20887l25105P29084j49044j446057
-50996A881720L44019O54856K0648l05402N07112j82266K6031l34622j96655R30883o73413
-50985B672911P39178J2570R0311o78860m22043K73407k33658J343271l59664p80162q9764
-50974B567497M29407k08581K01043M6849K5596M66518q87441K53930J12718l72685M42515
-50963C077366L28940q7441j10158q72724J43719J118213o01346k79832J51410J05368l69044
-50952B604471k30510P76421k21222J26470m83634l83435Q67068J91510M37197k62134o01503
-50941B820699j58317P7293k46496O22034K98740p95366Q48980j97437q86728J45139j57154
-50930B371387M38678N71594n59204O5689J9374j62987J98277R0298j98508k0278L95872k86476
-50918B923716L80436n68122n17636K11699P05162L52352p83281O05481r3469j23315j74622
-50907B918401m89508L10970j563J60873m11215j31143P53086p38318N30289J68427q49098
-50896B221201R91907R579j86255m81925K56292m71850m2523J362482n45538l13181j83323
-50885B616866K84050k81462r7855M20618j76726M83301o00221l88958J85437r1402O75492
-50874C029140l04888K03529K30125L13928M15727j222345p4517J08908K90805j44581k44823
-50863B601008m5222l57361k1247N97221k03992l43751J014666m93303M86446o40746J30876
-50852B724595O45070o72962L42077M6853M37399p21720L90791K42873j28683j23230o22682
-50841B560381P6901N44039j39619l37714J91088k02132P48733m66331l67281M3643K56732
-50830B908440M87453k53928r01686L63208P02629q39609O73432m4820l02785K00803J12654
-50819C105791k07064k05368k97911j2041P91491k4434n64100L61150M20444j002974Q74794
-50808C239778K43335j46884k65479p14378R00866k19005J77825M88767r79237q14382M67346
-50797B378552P08189j19j94729K21746k01493M48370n75066j73376J184785l24769n84528
-50786B887562j29925N20298o27835N19431K86949p66309J34403j36951J54947M14192j52997
-50775C103765J03718J08239j280074M31512N30085k62476k30800M74269j74948k68742P13512
-50764C248060o3605K89145p83257L93232q7110m96442M01341l87658n5606M97141j9831j66415
-50752B768995N37996m01097j33382J41518J05809p53947J51769O00412j44432N44654r5352
-50741C322943k58596n51923P8362N51709l35216j65365M92026J2086J05820o92654J21997
-50730B681189J105300m28019n32800L59578M57580r11647K42104L56032m4602j67806m23309
-50719B693600J55713p48306L96357P35312k04015R4169p1793K11386K52824k22420l4477
-50708C258350n22977l46203k4582Q95041K66308p56797L66129j40900p5973O8058m95872
-50697B490582L20003N05258j095027P48575L28080o15019O20955k40566L51764q60602K0421
-50686B574424N52240J11040Q7684m29479K15785l86245J448L13413j5227k02373J86755j14583
-50674B894882J87998k59963K02044K43907r58042R89014m29327l23026L76172j21747M54006
-50663C255918o31681L56241j05751R0865K01613k82632M62724j98677m82923n46694O96780
-50652B815783n307j22644M04617M03412j3581o15563M25706n07603K18321L85761J10883
-50641C499785l71332o6362L28165j19196n52574o03274J334522m19324j97929o707J71220
-50630B996994l80430m82558N53010l94715R45122p04563K90766L99639o14525M20405q930
-50619C020215L05884k64018k70318J47245m7347m29049K96830L56399m97714j11183J114608
-50608C621552l41177n78301Q25076l359l16457p42344K44223M94289m41434K31391l9933
-50597B953526l75105L7900O1969M4668K31156Q59804j042777n7516R32410r85431M78484
-50586C139088l7184n3005K50061k32917j05627K21620o70063l56022J074782n57224L08245
-50575B981754j6487o58271N44980L64666K1409n8368J79277m32160k98169M44248l48569
-50564B724310N26161j0133j136486M91688Q37316K84239j217110L96645J76722n96271M72961
-50553B950042k24167J39277J25676m55331l93148O87247j37244Q93974j008997o72186J700850
-50542C605993l28654Q431p46107M70572Q31415n58933o07136K94263L25921k64680l87083
-50531B644002L99684j78345r28310J490534k20010j22209M38765r46215P5388J8221L35462
-50520C006967L81068r82085M46662K30055k90972J025063r26316m36573L8706J97060K13110
-50509B902745J70699j29761l88623N32960p23815K24955O6447k01569P29895l49875M52054
-50498C286112J52578j096498Q95048J51115m47709J07195L0861m62646m83337J098008l57315
-50487B873412p0656k03197J14307J8730M63736L56285j270063K31403N60306N09932j055228
-50476B528967L44009N7k686M61429o03854O24157n83372J38548J38967m5414m6652N0877
-50464C005033K08308m26263L98736J92785m08727M57169K68514n58454M23104m91182j000044
-50453B068979P97026J77576l91918Q79702j40631p55320n816O74239o96801K93996N84969
-50442C486001j122857J000328q76129O9327L13983k60586Q15304j151996M39082K91013p96240
-50431B207230N47724Q90327r40673p53075Q59805l21255o70520R12586Q2687m25827N0801
-50420B439810J49601J06090j69233J81729J70443J062435p16732j40618J27906m36214K27321
-50409C002538m93371R38630n44723l03446L89689J05094j19353n28790N33653n1900j51046
-50398B776975l2405K05480L83618m72608j5072L74843k91461O96763n56497o79983O29600
-50387C019253M2405J96987j55743J00621k19680o66746R465Q81771J99278o83294L5797R1898
-50375B852012m56088N80117L86415m29300k50198o05990N11834M16570j31948j15515J53927
-50364B911836j64628O5816J66008n22706Q1087j83150O70177P01590n11380k34136L78098
-50353C358612m41995L55740k82373n60054Q32282p46158L70541K15938j86555J94978k66199
-50342B844757l71717J2711O17626L863K09650J03128j32877n41131L62149M1356l19091J30242
-50330B960666j30351n71150J56881J323421o35974l50361O63530N09802j446284o0183J164011
-50319C584008j044705K38017k1056J64619n6354n29555k4356R11726J24494l69546R0651
-50308C067943n71320R69862l05166p8309m0114o6857K54056q12934J12591L94412P25551
-50297C649715n63180M5023N903o82642J66543L23220m2996J76497M47667n29692M27998q11131
-50285B612925N1296O33887p72887R51481n65099r58525R66713j54805m60590J2936P7499
-50274B394831J361493n73318q98436J375105l80050r07300K97385m93810N27744N69481m15427
-50263B857698M54643m19209K57684Q9707j92940j30623Q3825K59327l04963M79960j038184
-50252B396925O35559N70700o54899K03117K29623L65467r56449J76701K17391j8539o03667
-50241B561929J56709Q04846j353898M81993k13425k65715J135573o03942M48358n8266p85128
-50230B309034P7482K33225m9572K639Q05357m97169J49204J03937j2703k6088n6287R45829
-50218C984888j264691J7998M62741k42126K36922j63946K69195l28224K6483J29262m48594
-50207B679908k96288K19668J17518k45528k25426K96137m09907K88605O98414n37459Q34640
-50196C420282j83128n19409K5055k92935O33781K94074n01980j78865M51778k48089l43446
-50185B557118k7620L88042Q6671m65146M46396j0050m05770N0921J1803N94023k06840n54696
-50173B464852K86919L04547M4058m34856L13484j1143j07759J23952p5948Q7559j3113K29660
-50161C212212p94961o480N09214m73015J32691K63439j44323n02496J50926J037773o74095
-50150B710885l53916Q53158o04245K53747K57085m16287P0540n5073L75201J73408j083463
-50139B181040K10852Q96503q73438O19822K11167m81851N28324m74960l29674M31477j39474
-50128B779788K50446K17846n23452J37490l81725K51662k97173K46927Q01769n79099J99078
-50117C103557j33926j18780j61449j52242j68766P12766m77396k25550Q07931q53226Q05736
-50106C138655P7558R7249p2031m20276N11010k93924L83547j71530K50919p8595r33755R80426
-50094C469253l0394p09833K85320m16588N97667R5123l69625j14600k88423O08055k62982
-50083B862973J53717r7887m10400N82310j635j59256N01044m45497n05536Q62153m53626
-50072B888360j89598M07793m63212N13177j97261l82673Q40868l73934L8799M79889j34884
-50061C427324m94839n00570Q35477l90986n44447N57743K52059r5836k23406L98883L935
-50050C225337n76782J85824O68010l31574l31687M14419K05450m48805j70662J23404k43906
-50039B719028N15828L75298l07547n18714j45893O9550j57195M33008K61436K44249m35774
-50028C053274J95742P92431n98636o12590n00097M45654l82744L34927M40776o59269O30585
-50017C140053n23723L40140K96440j249522r9622J307584k64179m79041L08659l67394N61750
-50006B971145l85653n32352P14299P31360p30875K73900Q3485l87207L94692k42878N96784
-49995C486700o72826l08466N96926M24382q02461l16573L93250L4610N62584m62011J60962
-49984C097077K42955q8647j24617K26338m68737K97157n4725k23895P68174p56844M7799
-49973B962035l774K42688k16429m89957M24648K62660l15227K83032Q9973m68225N1122J95314
-49961C017860J50327p89488N84261m775J94742o49477O375J047238j265883K69130o64375
-49950A895935K46528J114548j13290K84841n410m28165o41477J22775Q95514l53942J29803
-49939C147660R0421q22386J002108j195525l9538P05554k70453O99184n00278J53318k50629
-49928B719436K9020j21887K2694O27071o70286J38409P39293p34731j40099L64866n16178
-49917B457608K13362J31227o6224M28122n75626P5096M68153n12252P80859l65953l97603
-49906B636769j76151j39720N47388J65284o6438p69743P56991l31460P10737J22966n21807
-49895B934816J084237n14580l56976p60369P30786K36299m56050R9481K38475k39203j027661
-49884A969255R78658N58395k31223j35436l697k71596k03554k43537j18436Q30011J12305
-49873C241145m35285J80017O05742r08503p4651P24322j137412N83560L46952o77605Q38124
-49862C286406m52372J03012p452q06037R02059J16299j92719N748k59714j80555K60791L83143
-49850C158609k93886n5369O5788R8125p6604L73728m49030j1598M46778p84937P16202n18262
-49838B669544j85267O45517O0311n5453n94003R22113O0629N5292Q712m12419l32722n6191
-49826B786063L09105L25243r4078q24231M34128l61537J16199J12123J45542k11813j34752
-49815B601992P06662q02462M34558j16777q6952P06713n0806q55907q9822L39985j52649
-49804B634535L58147l87547J43125J05370K96366N4507l69641j58054p4229N77765o45451
-49793B534893p4327N80085m67242K71010j30719L49525K60278n19576L11955o39726L7033
-49782B513189N14501J82351o30742q6389M17872o64443n5755N14314O99538n43534j20754
-49771B740148K03258N3390q6131J03144m1592k81986M67119m61012l40148M23354k4870J02244
-49759B856918P14906q02799K42269L78662l34788n9347K95303j82084q61412O5179o3658
-49748B249149J428613p89943l56444K78547N14652O625o37583O05246p93002Q45822m38188
-49737B913494O69075n35239m80171N48512p61708N20803K50291L75697p14791P58079n66672
-49726B977370n35109P89863M19219m91637p40682M13567J98437K37814l81386L6374j36946
-49715B786884K25344q66803J53259N32286J32046J87057P939M81615j063997K16166M86284
-49704C278080P4276j72734K80847m61450J23533R0867j068181K52240K07253R11786k53500
-49693C263017m89051N02079n2863o95020P11894q661l38718Q65622j184762L3891J057439
-49682C664867q04320l53711K47447L16861M36110o96324K04573J60891L60730j5172m5606
-49671C476346O19941j109437m1695J84478k03168K91869l01337j21420P53083q90566N15527
-49660C173621k63267o84792R74867n83338J243470j375777R598M44178j301768R58806n4912
-49649B540686K01239j11476K925J8827L91559M86673m22121m16249M37241j75083k89038
-49638B665183j9205j62683M45549M1289Q15935m12473n34008K87942j86449o0718M09553
-49627C289915j18049j82753J26159k16376M95791o45974j30364J6803L54849o9497n73241
-49616B347263N01247o21298P79092R5160o76617Q8587Q08046n475j038444Q12928j030882
-49605B059607P67399O86037j225298N84472k49058L23499m55836K83216p5005L1859M38315
-49594C169207p35515L48016n29233L47384j65586L30562k01220J00613N53773o70505L55891
-49583B903387q63156R99119m8719k50135L83658l2263K58973r22212R90553l8769k56838
-49572C123598l45864l74906P75469o97669r0199Q70889k13433M6914r0887n29885R09814
-49561C383841k80805l20731K96023J49191O0998p60406M36332k6360K57733Q6061k01486
-49550C080391J79827l59015Q23778m38296l86123k22477l4522O51513o24749p0851M31592
-49539C031068J74929j068326J65267O02471J30740m4342n61196M19539k78731K73448l2099
-49528B812768J73607P88849m11814o30256j01161j56172O38252k59100r31623J449509o39709
-49517B733150J42337L25732n72240P76371p22489k17354J4819P43358l8220k12646J70479
-49506C143297j42892L52516o79481j86467k90637O93287K20991m50670O7073l60537O45314
-49495C011794L3179L92090m77767m28413Q80772j68867l97047K2206M22384k92537j40252
-49484B857542l40088R28412J265j009855Q28941l51540K25577j78444K79468L24751j087825
-49473B478204M88498m8165P2311j971n86205J065301p19159j08907J069112q72539K56727
-49462C093207j12424p3913j59621K55904l46359j48523R23829k12358K91210j043899N64401
-49451C031454l77617j08606O65634j413546N43400R10783j25266o76048J208052m38308o32163
-49440B587769Q59586j76045k51461K38629M51557p46793n2075k89008N29149l95713j07778
-49429B647817R54029j234820O50097q543l56464K47717r21745R81959p9843k81174Q28371
-49418C427401J29545j58821p19236O73288m43906j3538O78009j018700J53823J38730l36906
-49407B509689M04727J10300l27628M19142n20652J06887K36610p9446L72944j97541R25558
-49396C960590j20200n73986j88869l62486K99331P2522k16630J75171N0864K63496m67315
-49385B892488k31596M05779k24352M91266m81657L06816L44974j83509L76679j29408k57395
-49374C310085j55415M387l20495L8102o67850M47462P39598n8641K1444m65851m5047K11297
-49362C059076j29j48651K15722n81311j84039N42787M55601K74721p53333k47235M16888
-49351C050097J54752J97052r34533n1696L87054k20488M83139l16826O02842J00851j57794
-49340C294450p86245Q6304J153292m56443K54039k87928J32105m85576l8202O27609k03000
-49329C290405l12227J6570K20240q49452J52751L42427m57554p867R81538q9122p99390J57895
-49317B646214O67924q80305J05359N62320j128884Q06099j45241L24453j09884m31667K91349
-49306B707737P3461J205735o48661o33957J79932J22508k28656l299j54273q4438L93082
-49295B929171m5208K07528j26899j29479k1549j9463M7405K35137n60430L92545P21155r06575
-49283B723338J18736K31476k47542M8513j20227k09551J66662P20972j50519n22409O39213
-49272C398662l0149o08248M1989M92038j8117k21523j01114l6456M13247q07844M04989J95763
-49260C123237l57781O52637m23057K56092m49032L80953K40762j125840O03251K0383L00465
-49249C222070l19434j43437J045110j106609J74777O59997n25495J61313k36316j89545M44674
-49238C187105J45436j071493J08859O14703k84525J55088p5956J75176n7037j35266L99475
-49227C161565J18006j44931J50197m61200l07345M44707m15412P09052K90434q65167M77456
-49216C157362J641n46278K56820J47474j48971J78915o08678J45650N91145p57185J19387
-49205B537282L39779J6650j8146k27286M1267p525l56108m3986P11257l51471j23053P53509
-49193C272169o30313p2702M48633o70175N10632P00318j091540k481Q60177p58334P4359
-49182B640743N16750o32635O14555J54269n52951O01272m51451q32713J041466J78212p89772
-49171B487745R86826j9631o37068N434k76803P71419j66165n88057O12110j05844k90215
-49160B779751J26860P194L78241L49271n86571n21431L47565J79575j82o1464l03030n2324
-49148B643455J50943L16832J91549O17649m10337j026712O38772l03596o1667K04928m24816
-49137B537000M50557k29479r47N9807j74573J43972l5111L44279j59483k53346L81932m65146
-49125B599462K64513L73572l23628K53655p61998R6748L63072r0167M2419M09817k3767n57272
-49113B646426P04680k68905J02191j20259L55026L97898l27449m66135q38951O62504j31261
-49102B715765M3779K6390Q68948m66876p51715N42847n60523M40154m42744J280999J28001
-49091C825025j133225K72282o16345M72564K11319o34165L00767L77789m16802N41288k41929
-49080B958568Q8731K57575n41958J18634l6442L65432p97208M01892L85854k96661N49981
-49069C454398l03556P72720r44971r51147O17800k67621L12193k18301M56841K06515n37193
-49058B597678K76480N8669K57378k86402n22307N95580M26449p23483K56583r0498k18506
-49047B627621L67220m13451P335J931M68717o0140m6818q251L8571j29873o91090M33990
-49035B595762l03364M47576N71225o15809L48976O01573p66628l79389L67396j58431O80072
-49024C388959j84001m81649M04626J21650r35356J92332R87251j119312P70943L21438p57593
-49013B709288L34307p13975O65366K68878o27688K39500L52489K31771n94593k78297J39733
-49002B726779j72231O74852k15268j39214N02472r10852Q05780j015956j31205R63929r92854
-48991B096232J022915p42750K25006P06901J34380n12753l64333R15403n58101j07425L59285
-48980C174760L40776j477574R40315P07511j013734J10725j2936M48275m54485j9862m35838
-48969B307933R94384k12520l51101K1642m07474R22422r91079R02891L43052o45001L64813
-48958C249962l53154j68132l50999L81324N55476o23664j61559j47197K1109P68253r3903
-48947C077516j06622n92068O2673J70112M88787M243k20186M87549n08872M04474q81033
-48936B386573K80584K41551l39611N85406n71500R44289p20455l27513J161700m19056k97001
-48925B924967L1504J28523l12701k15180q0822L86635K16966J1999J27501o22388L30023
-48914B927027M45070l7352J36792p15591q8633N03912o34251O73195J85714j132285O24625
-48903B888223m36220N5160P39542n60704L13344O37715l90541p52140k53806J47353J72526
-48892B560452m3258P58782p00976m03069Q74353k99740k3595l32137K78435J71415r8358
-48881B742304N33218k66378j99477O3332l46315M02899L6892k33500L32770n1031o5948j17969
-48869B830797j94575k30107P95393p13694K6884O66584q89938P43552m90229j60027J75416
-48858B560056K33325Q75262q01666K50890O08332o67674O97430k04242q76654O96039n97284
-48847B773814M03679J82854n08187n8553n39535O62820N44781l72028m27115N70081k10291
-48836C022320k33544J15828o19563L52744R9582J85953M23012o42311J81431M34137j19330
-48825C200259K20108m45542m84084m99082P01724O21718m05480N12799q06533L35130M16467
-48814C367484q90979N75782k86213K47616L10773o76495j71941N28660J21430n81567O19496
-48803C164046m59693O5511K71118q38817M50820J42454k88717M75232K89242n56505K43824
-48792B958515r116K84543L43275k77662m52801L09109Q05731r59464k08225j60532J75137
-48781B808510o9995K86778K3002r09513Q81077j31676k75629k33679L71442M46216m43956
-48770B752577K35355K52765j72998k25412K98407O3297j94900j77567k7920l71124L97458
-48759B829938K79370k67360J76372k01176O13307m82631p30990P12567l5431L16203k34158
-48748B976011k64088O17648k07214k10000k74143J83272l19021J74013K10613O1767N71265
-48737C520123m63536M42675o82073K51731N35582n96859L16646l88466M1653k25894j14845
-48726B636737j68832L73353Q64794m51996k47437L32872J78831m34967j58084O28315q1555
-48715C472031q16784R8316P4671m74833P07406N8821j96976L02755p93055N86632M56524
-48704C475508k88220o8100o1356n36032J7647J017758j160288J34949M23038J22196P666
-48693C084766p41842J25269O48413O64577j325879N02699L24644j62094J00222m93260R87813
-48682C715328l15898l95996n45926K4421N15452O5014j10269p76481M67084J74912n601L95709
-48670C207749n50263J19034M46528m98022K50580M59417o57889l30460J97115J36621n1684
-48659B728726k38845K07285N11727l94662o2918M40983m57365M28485o53667O9261P95039
-48648C374049j004611K76582n43922L92347O35585k99723L87919j65744m52572J15476L15659
-48637C031045l83231J019522n70985j57869M08862k99889Q07811j161180k64973N08372m590
-48626B932895l31125j34323N54096n93420l65990Q87339l6042k67534M83688J50185J54282
-48615C434051q72112k47193N07912m23365M33388L20010m04758M19373m70183M98834j28615
-48604C067342j181509R55315j10801N87303l20419l81228N94685l80470o1338j39973N0520
-48593B679427k81664P05535j86823k3074k21119J06530M56509r81684J026583k67527Q630
-48582C021323K40885p47379M93541j66667J98304J79781q38k36187m19562M10846J25998
-48571C100045J2982k47540k17947K41735j83492J44360J35086J71986k88425l56671J53539
-48560B665658j01688Q64333m97724p52819L37055K27921M92377j28069K4950m00268O130
-48549B737856j6255K67486N04474n74525O4073j34448K27426n7519m17926j1394O71957L39407
-48537C600612l09298Q4776n28142J03275p61362L14993N18215l20414O55894m01968J5500
-48526B972081n3923O55481N604l97354M98983o06439n40462J05871N57125m63875O8961K63389
-48514C065442n28065M6187k35277K66166M08915k6275n67380M90280R75478q32071o13618
-48503B449782L8531N51894m43629L43468K46236p85780Q70847n87687L60870L33342j56310
-48492C221564l8869l91101M08827n70033K64562k568P03025j15199o73483K43507O0934m2410
-48480C068756m49400R66371p70371p534K93802j107882M18826L18684M10466j69780P924
-48469B979862K74871l83755k76356N85459J93617n01923Q42625o32012n39191N81816m95831
-48458B629182L91862j56602l06335j1207N36762L015o3637J027072j122472O9960J18431
-48447C116031n66801O26771m91498Q0761j70926o61882Q53558j5749k45416J68470k68817
-48436B424502P47090P2610l63859J46787r6893l29210O95474l39675k57444N14191o93963
-48425B519610L34842J42J7673l28310L33036J25264j61754p8024K57548J12606q32246M81892
-48413B782279l96083J101648m68164l0574L48705q06903K15663k52191J105229o03187m57940
-48402B538482N64127L24004p70898R44454k69056r16215J47461q61930J021515n75250O00642
-48391B747336k45067j13713K68949j36431R12945p02391J21202L11669j32055o5851L4475
-48380C001068l48728K26077m16526L38753j73211m57710Q42253k72894j75876M96123L9857
-48369C099186n86908N09406l80444N92579k80348l41061J66583p1071O59998o75793L79198
-48358C071325p7718N18008o96172k10220O65488n21925J57542j60287r7451K52183Q6482
-48347B987255k81580M84745n87861j05313M65623J40187N3974l04095P9446M41090j249072
-48336B124399n5307J632337o93443K31561n57267J07332M23810R2092n02390N7821L53430
-48325C214375j183785J310281J32582o06655n36962N34217k49785n53214P20205N32703K7512
-48314C341474p55171Q40758m27309k3298L40286j3727k46572K18037P3335m08966J35931
-48303C074778k40650L65046m79334k8479O9302K89912j4515J13477R4430l15353j74984j71214
-48291B582416O23884J3484n1915k29012r8313j66927Q03882n94718n96038Q25783n38559
-48280B573967M66587J55047j71967L92190m89826m61688M94798K44137J28337m04514k97692
-48269B629376J10664M49787m85310J63644N63241j221307P03369j56382R4960R5155l14018
-48258B633179J00054L21148M99845o67551O30488m39950n81326J35440Q54344n03247k49808
-48247B732616P26582q72170L02856K55657j09274m09620N78789j9120k43779N73351k88056
-48236C227832o55318k87331J164659j53895p27236P65045j53458k64417k9439l48660M04105
-48225B941887l85602P51506p6285j136721p4901J6303Q58648R7158L42916j45779Q8366m41423
-48213B836073l96081Q13049k62899j88531J91046J92964l37002n78357L02927J244995j228898
-48202B589286n47209J505383k63504n96892K12700r5274P3325N94986m63241k64557l89713
-48191B355290N78970j66924k02940K86727J04305N92789r65585L10427N4407L65382q0535
-48180C232313j67217J5267l28848N06850k36690N84635n54640J09759j78449k50557J57512
-48169B889935q04657J055158K94465o49456j76206j03212L02091J94103m50323L51002Q9686
-48158B992586j66015k49365J69362K80017l32081J036671m66106q7992P0388p42115L49153
-48147B854503n94251l0150R36565n20614l91964P38406o04571j1346L41149O66734O74101
-48136D058562j301473j84571P81954k12311l22745P01991m93322k80286Q35619j051663J20066
-48125B651821P96976o62528L81705M38209k92037l48584m49024L94298P7793n48493M50007
-48114B890143k01329k28756Q98394o77067j31662J37379p8960N40936p29636J34358M38742
-48103B992542L46765n71925K5901N81368p35384P99699j7544m82158Q6399R6489J9865J6702
-48091C158719J3463n07727L4837k94922K59473K28401l34976O7744K86511j9465j18253L36131
-48079C109936n84137j03829Q36659k83080m96158j84282L87399N59070r10314J42168N00439
-48068B973871J584K07849n02429P05058j29206m42584J87776k54086M81888o79697K9848
-48057B579872R58443k14257l95206l73359Q31392k28331J18433L43789r08094L37862o41086
-48046B409458M42240k63365j84684O30896l86000Q88236k76813j85836r7087P4981m38814
-48035B613212K44378K10337o07434M38642m15566J53022K87392N25145p18406k42629N72456
-48024C060549M4259n92297K54O05526n82383Q43987l32900J23294o94589M41446O03831j224144
-48012B296833Q11120k39768L67919j42825k09349N8558P26969p22549k48522P38481j031576
-48001B405291R00148l20822M17719o81883j17168N97193m89659R23365o83310q0812j029081
-47990A840981J38063R91058k76811p08n72897N05252M1734J59271Q05817q08990m24106P20956
-47978C119620k92676R3347j80180n81315J075252l22788m62732O92908Q9662M08891m98611
-47967C141378o6008m66107k56042R87527p33385O36510k36269n46220O17561n23732R20391
-47956C475604r7933q25841J39627K78319J68762o49765Q666M86386R0733k7683j02988L20191
-47944C264078l18594j76828O89026m62073L03193O01334m30678k61585n64995j81687O57606
-47933C118797j17440m13431P73720l09382m39704R7816k0525J87321J29342L90868n09528
-47922B887854J11348l84092N21458L58547j353055O96465J56747J43934k54420K19976L03175
-47911C407937n39163M13382J48349L30711q58176l71715j85097M39643O99061k53483k33786
-47900B997663o11722J080046L51930p15993R1310j04958p20415O05921K3992k82064R77272
-47889C692982q27210j31571R0121j02509M2695k38222M31165l80173M18714N10586r97981
-47878B508597j69211J57930N82310K59922l98904K47822p73268k9192O9399k3132M74505
-47867B906778k97578m98668L82290P49906m68632K92740j72210k47909o8515J47099L65807
-47856C091108l17262J44698n29102M47355J6939m26309K73474j75296P35518K7719m53226
-47845B835616L69328k66103j14317K26333K388L07854j25580n25402n5005J49855R2364N8756
-47833B956087j78544K6658l27089K74443j6049q6764R30382l34239k66907k58988k10624
-47822B508366q288O00026O98411q84599k15284M41805k77717L80811J33218j102933j69038
-47811B104778K48284j21519L55380Q68559j86200m552L7958m16763K53903K56907m41499
-47800B955236k48864N41656n70695O07606l16178m64101J96521J52635K44995p47866L92555
-47789B743500j42284R79012o33057l70564L91405n75165K76731p8776N95296p61270K22324
-47778B647152J049504l67341j258523L78275P62737q9260j37212m4486R38703m74815q6523
-47767C318211q9784k49567J58647o69892l46187Q45779L85034l88226n31281L73251P24814
-47756C530799j84244m49090k40352R01668p41798j4995j03846L90735K35871j489227Q42936
-47745B678457J25069p8147K48016K72023p50220P79454j58937j224998J171545k59676O81615
-47734C484201l90948k39172M42149l44649j26179k18599P94715o71737k88539M42965J07285
-47723B991492N06623q41895M69882O03867o53524K1715n09801j39916K31928O51343j86017
-47712C145697m54862K88635N75797j90494r79134N25036K77654m40846J07880N67179j118841
-47701B303701L19303N30149n83618L46107p69860M02939O25510p3186o44200K32547M11512
-47690C100904n37666O13753N10301o81224j30907J47392K5215k1921n27572J52720j62219
-47679B488776J119009m68937o35468P31298o68070j89168j35216M32469o4375P21937m49067
-47668B883188r53150R02133J08923J7644j37486l03313L82764M729m75161K28421L61561
-47657C020253K327l45232M42484J51157l20117j89415M82409m49055k53237N91501q94455
-47646B238620M03149K31298M18617M6955k70737p32945L16400O46927o63810Q86593o86394
-47635B834673j67850k44783J66187N13977L3127J11928k44312L32660o02010K76633m08486
-47624B601744M0644L26546l35140N17565k40867n57477N35623J0923l47684R81423n85835
-47613B947465k47326M32727j54077P6932k08986Q24718k12077o36950L82467q41184k00163
-47602B163546J132092Q46r18485R99363l43271q61242J180183p34819Q56593N8427o15323
-47591B917910L3917o36116L57681l81082P89807L7261n50180l09696P14553P4631o26103
-47580B422583J024356l62754m74330j345K63497j19559K97587J18266l29926L8322j80379
-47569B696318m39326L66279Q94363q05751K42821n56312J04411O95748q88448N70191K35888
-47558C116182q4398l64850N22655n67636l22347J082326q71565L76235J62798M8303K3882
-47547C121585j75753j13745J83933O64343j143970O96789k28470m90210O91735l68277J07406
-47536B945366N472O7257l50566O99943o8780r1153K46605j021579N7962J052002o69324l88391
-47524B484814J422930q41851P2985j04955m19904L83211l00610L84823j63768M80372j27648
-47513C270399k88435M37021k15644o99534N66618R79763j166622k99966P27314k67934K5821
-47502C068801j36414k24987K71863k07494K8124K88246j03257j50370M7534P746O59923k89458
-47490C260257j52779k01865o56609R30646p00610N62989M40587m57318N9388m98577M31380
-47479C017489J56081M05022j009575L85859P26160j120306m0631J48516J71670K3688M24461
-47468C288434j00626q69106J79111M20262n28353O74386k1699m54102Q71469o64042l17281
-47457B478453J07152M87528Q8114p53017L42425j19709j67324O5801R6185L43611K36714
-47446C205933l72258j01407M92821m01032O20184j62667j044413N60246l93449K64869M14658
-47435C083485j97797O39231o52270R8968L98692o19784K0135k8295N21891R6057j00547j97976
-47423C061790l92014J03061j87829K46223k9387M98310k5149m54875M17141k32099j71966
-47412B833206K07324L62046m32586k47329M53845j08298K75899J35417o60687L74788n7297
-47401C136328k95445J70264J22051M81963q64624J54832J00856k69345k78906r6909O59627
-47390C020692n31756P47534k25025k16921J09695o12854N92096O2259M84402k48891n72500
-47379B608731K26241k88025M71362L40017m53528j867J3197K92297l38190P5980L97617m87370
-47367B856462L86279p49478m100J157349k69371m89086K58511L10890n42389K33503J66015
-47356C314585j25794n90691l2131L15358L9430R06887j075708j439Q23018o41851m00617
-47345B531047M60923O53043p81027j8872K33106L7614J07567k00562k12120M85523l56721
-47334B939521n67350N99673n88868L76104k16200r4580P18763j86721K80563j65825k88498
-47323B806582K06851J63352l24496k60654j03382N65459j84596j70001O32082m06596p80819
-47312B143782R06950m0096q08885J274169r85139K02745M34079o33352M25890p78900L33575
-47301B474818P92736J83415l60112j08658K15859K9947m81225M46577j01449p47734L55075
-47290B699249n90247J02759O52653J80718m9552L02228J41401k82376j80743J86216m04678
-47279B757628N8823J94275m54574Q02457n69939J25743L21519m33927K06179n26500K60297
-47268B741981N55304m91064K6365o0250k26300N27871o98999N89270N01366l63157q1124
-47257C021263n48325K76417M65883q3503m35418L71640J62650J16515m69102L7332n0625
-47246B864727k73690L00298m74995N37926j9545j26243j03949N3078N92364m98862r9036
-47235B752073Q1871m59344Q35500J09774m98526K4245O6912P82441j093435l9920l87895
-47224B173696J12210J389735j249982J79226M63935k91207q8949O89025j77841l50041M05236
-47213C255043m70868J176521l84699j311519O31712P7090p7767J81233J11046m2151k83862
-47202B861779K69512L8637m61911L38223J96961n72623M9854L26339J9094r410j78426K21590
-47190C099619l08310l60239J9150j89321L51032N4667j86769K12953J37134j53304M47661
-47179C124273k19459k45548L39310j93966P15481k39690l27472J35431M9421j06400n29668
-47168B501713N99261k56772N4814K69218l21312K9025j3116j22001K32026M66749l12438
-47157C127167k04090l6284P88189j01413J35284l16516q05789O58748l72520M89629l64922
-47146B997483n14313l87296K08407Q17703m87794M67192k93202M01285J02065k91612J24816
-47135C144734n16914O19572N4770P086Q4307l85642j34438J18009k5995p32097L54715Q6874
-47123B674981M41580K59001p90761N62370m25614K24531m92726j09471N42470l95337O41738
-47112C132762l25624N76162p68270J16790L89369n53641P63640q5232J47344o92460L72324
-47101C073164j34300k66904N09849k24257J94339j80500N24721n39825p61753R23974k29746
-47090B888762J81468R253n82376R61122o23125L49305L87110r66865M15138J25089p3796
-47079C071085k52441J23090N35644J36186q40014p6400J64918j881O5480j85511M79961R697
-47067C229814k50059k65389j37728J56375P6416q57980J30566L70112M81439j3154l97088
-47056B523324Q78464k49393P8099o08391M22944K60748n48863P43169m48776k97144K79859
-47045C034040n50886l38789J025222l89074j41702j09828J42763M37005p43509P93448K2062
-47034C180752j97686j20500o79346L14884K49776k77422R63892J38908j269858O56237K53750
-47023C213387m97442K6298O18065J65991r91558N48592L95671l41414p4894o04387L71064
-47012B829373l30041K99129M23960j359245P86140O54125k79268O7153m70061K31364M73213
-47001C325842j60268j46036o5288K05821J07216n75753l62636L01386M33117l76539Q6901
-46990B773763P1865K17961M31739m79158n4581m28654J63382M05294N7894K37880m95247
-46979B902138r5086N99795m39010n64965J435789m85404j230683Q37490L01678q5590p60195
-46968B415957M56319N93038l35417K66436l40964j59783l38809L21099L19562n42890q525
-46957B646023M2417L28980M3530j20728P7905K23397j87153m59234Q59727o7875m60762P71950
-46945C698177j267455n12711Q67302j98486O03316J60096n46857m49723M41764L22337n66726
-46934B551034J71578P58532J454p31274M50127j47721n85738O64544k22428k78624Q30769
-46923C462253m88701l95503M72868l32760K65843l08997M4841N40984m62938J56308j42545
-46912B811653K09229J94350j47195N01551j26270p0182m99098n05148K37081M22327n74400
-46901B453898m50412J387066k69221k98851J54121j4625M43044o26085K87774k47128j27630
-46890B691951P33281q65933M15589O13389r33240K22993J56243k44715m09148M94875N09252
-46879C384537p31070M32321l23484J29492O23004p94905J07172M80218l61753m1957K58301
-46868C161876n49591m52811O04863Q1897j5715P76604j66881k83706p45816K18191P61440
-46857C390351l55573j71923R5833K77534j40477k71536n44066P89777j30836r6385m0401
-46846B802298l27521P83164l45700K82282o74929O90140O9163k90159K97683j239264R71901
-46835C019058p2202k18739O46383n22625l91862P72001R8035l37021K37233M112Q7668l08916
-46823C013125l55626K93687L87661m40949M93002r0391l60331j9267J64400K71217k79797
-46812C076731L11662l28965N41401k10099m66372o6118m7250K06785k74583K96371j73509
-46801B866054M42295p94247j30179O99543l93438P04577k36754m12732L6284J70823j87000
-46790B765226j22951P50626l78854n25358Q9084M8354L08732K93761n65046j40559O60566
-46779C183581m61389K95176L81751m56554N5953p605L13858k87239j6288M12224j12761p35210
-46767B565497j02624R71381l75207k87170O6898L52557l32471m80161O49533n47672K52605
-46756B733166M79496k66866O0003q4675J05117l898n84512L3862Q31508k99470M8961k77397
-46744B775295j25627Q72688n59526j86088K47786J36490L06515Q6424j82842o24158J0391
-46733B757348J3942m27604N63144J7669k83785K65356k08850M26349n55947m20763O17814
-46722B764673L48292k12685n32258M18807l8299J32592n9134k00240K19685J18784K61916
-46711C222133K3327k65896l73916k04191K85812N16515m54205M72216J21173o40806o33584
-46700B068578K04610J210091o18402O859l20496J05148Q80852q598n07945o76177M49421
-46689B793941J20230Q5132j80444P7446r9033R4567J35538j02896M52451o17074L57465j65238
-46677B952085j76802M44861p73010K80155L14974n3486k9337n2175N1671j60154L80775j85012
-46665B994545m2591N04467n22141K24675L22076k40332m4450o87665L09425O08226m54831
-46654B971404J31260K74624m80012j85903n5304k55773N46053L47102p54776L1883Q44934
-46643C415492k45945n1212M02940m00263k83922p49811M82952J008572o31703M39843p1682
-46632C315261k6516K34854q51548L32136K48291l82110k58194J61833k3045J80387J9253
-46621B950602l63694P18795N62331l48519j240586m8088O94422j57391L8578M02128j92837
-46610C015741o61388N23760K41620m28280K8272M49809N3059j03943K70945j77964k28266
-46599B983365K41105l11755l98873N01034m06449O47393M13457p52349K72541m98833K14950
-46588B905586j275j43452R5791k92753M14697m19699M51312o717m99889J040650l70438J07374
-46576C281187j33041k7446N51963j048404J73053m74631R98180L58071j590128R55264q7280
-46565B956788K0370N18304l23354k92357P98762m36064q93076Q62713j9575o36737l68847
-46554B186927J378231j81725l61156L30555q19375M42031K60997l67158k56460O04249j48078
-46543C069038k10282K40059K02279m52147m73923O74152j08338m3888L1756J62670o25660
-46532B465716N18876L18766n78161N29193q86654L40819P32009l18691n10262j47476J81761
-46521B645896J32807N45959j08777n99311p203P48586k85968L714L66750o54129N9159Q71920
-46509C719403r55656n43716R92471m42878j10433O6820M79148j25042l89078N58953m30877
-46498B819115k27679N83575J46620o70150N86225J83220p16188k08762k77408L29717L81006
-46487B929291J30664k2867L57137J18351p25022O7034P282l72583N85154j00555o8067l62367
-46475B543452J66518K69095m84068J128169p14365K3921J98970n21561P51512m98311L07624
-46464C170956m62667k83068R25501p1193j27968j96903j53204K42652J03396K54548o37572
-46453B764478l00471J236359r36319o23886R36688J84486k32359J44118J81450k83758l90682
-46442B680104p80000P88735K79553l16291M13768k69376J73695j68639K45776l49381n63257
-46431B134687Q99579l63138K7588L02055j76071M92133J37567q7019o74555p2395k47237
-46420B373194L15048O42625n46655O94579m49118k64319N02578r05120l8023Q7259J98090
-46409B610138O78753k62497j77792K47907K2792l7422J93111P69722l16092m81677l3841
-46398C213102k77115j06168m71528N99907J67753k86404J88252m35436M0335J69664K66500
-46387C068862j19738M0218J36734q06099L01095N88871O6319j83710k89821M85878J0116
-46376C298725l99793l89855R3900R2632j8845M81732q11699k7949N79922j58019N82015p0403
-46364C252363n7130K62709k47201j6911m4097k87358K62163j55349l97092L33121l4874K1257
-46352B891601j74173M34960K2492n78603L13427K17390J2650o71613O04951j23847n22468
-46341B426767R51222k82680j0582r5396n91894M41076M36082n89814M92421N6075m73841
-46330B759436Q62109m80860m17784M12567k39383q40073P33861Q69894n37226o3972n74564
-46319B484005M05243q8883k31211J043613o39295m6739k43272l77465Q57092l71530L61680
-46308C153238J97651n82138L19414l04138k97158N3734k28367J92213N93572K72176m59409
-46297B910788k17590M72083m64259J73758O11999r03479M10872K69091p85880L21794n2752
-46286B746425J14119M07335j71798k96489J71028M53574j40724n49542n70073Q17056J10154
-46275C091065k61321L62859l63938J34785P338J45534j39012M56287m56699R9998L72048
-46264C448944j848970J155799P80669p12870J7705m37261J96095J091318m71646j272863
-46254A946920R79076J02476p18783M7124o1060N12736k8736j56449L99639q99395O45994
-46243B769542N47112m77989p9774l99250N46670n19159N95926O08112k52451n04810l03372
-46232B530557P20221j5739n44498o97620J274106K85254r20182k8984R5036L08050j76829
-46221B829372p54644J003921K38055p84996O41716o10101O42213L5850p8380J80604k81700
-46210C061910k70075q8312M94353p11749K58283m40793Q92322l90242o32151Q00387k38454
-46199B735479M33851r23710N30210K3015J85958O49712q87676O60682k06866n91410O1079
-46188B670324n41094J610666j39010j179300L85917l38442J078609p71913r0540K93179M59061
-46177C437457K52994r07093N68719q84726N13881m29193M42980N13410r11341Q27762j62715
-46166C262135m86977J51438M27174n25736N76474k2436l6760k92744o27400O29153j6109
-46155C038212K35808k05787K9007k74803J94371p8369J24463m9760m06171k3886l16457J006975
-46143C273603m02696k96158N9820N48940K40911o15996L15697L26514j19041n22125O20000
-46132C429469m35768q2129L86827p18536k18022J139839j89217q45183O84377n43650N0415
-46121B658422L19444k82971J04907J208379r83076J99822N77983j307736J279867p63423
-46111C011618J74303o40106j46933O59626p03411P02102p8940j8776k86814O16683p60213
-46100B529139R00057l6133j144643O33150k18085J017618j009154l081L48867j03682M63017
-46089C377070p81822p0994M67188m82213J8894O03363o7511o485o44265M83494k54467M4350
-46077B686602K0777k07158L89573p41806J050825N52520m98653m13291j45827J03585q6100
-46066B711047Q5547O20671j96516o71214M12692P670K197K07549Q2988m9889K50019m55589
-46054C007172j78997O8804J13913L06867N5292n30982p70703Q91911o7375L9835K9810N8509
-46042C024056l02294m01193L57262n06315J126326L09383r83571K38398L82488p15046k3919
-46031B505575K66676K18476n1221j81525K35259l79534M71327p01342M13469L76900k85817
-46020B888243m2426p46819Q75245k04170K94349J50128m03146K67451O1236k74799o7751
-46009B797541M94481o46404O2743j07398O38590Q1771o08090K76942m11617Q34268o93265
-45998B719562R9958K85755m42212L16993n27563P50920r8970j68623o16991L44156n6515
-45987B606470q1299R07591q11097Q91135r59440O92345J64067j460142J613212n25500j68505
-45976B868837M45208k16804k75226L08479M0119l94967K70946l99313O3375M9017K54778
-45965C014449J336q40419K87570J53911L66995R8927k92819J235567j012259n88473N94496
-45954C019281J29536K40920j665079Q92174P44117r58360M37842l17407J23798J0844l36164
-45943B321502Q49859l6101o16913N29186N40216q46351k34430J35887l24663K52337j98238
-45932B372291N27136j93257P63445j07012m46429R16287j276763J009227l44276m32297N19869
-45921C308221o67355P36240o13518J2356Q36964m42860j88819J64276n97571K31754L09067
-45910C088755j09456n63035M01216P98013r98843R8807j18899j16213Q75906l75943k59435
-45899B720873O71869l07341n0121m04684K59358L35325l26574j55737o71844Q98451k72622
-45888B696953K59187j48623j7903M64483m56876L73138j23503K36382m92670O83648l07279
-45877C166937m00254J41330l45309k4110L22962O95967p87107Q4383j37261P88087l43114
-45866C162511p1440M77276o59092R4291j20208K70521j037320J078750K26641q58425O67817
-45855C231322J06898O5534q40995M68658N42600j066850J41039Q17938r16776K81114M34777
-45844C265259r55440M56056N89866p62681n65856P89663L60343M6871P4320q34774P9980
-45833B543607J039672N9724k80216o22419r0258O26320k28492n31228K36368J314k75223
-45822B479169M05719o5508k62611M94386N95389m80397Q1800l68425L3377r3445m64836R09066
-45810C263684j129553N69653O74179n67169j34377l9526R99527j9821m20997l64212M45955
-45799C277343O4400n24217r6759J15595k31900M59407N37425m35567m78682l1423O25492
-45788C281114n42021J12466J27622j81949m10777L95319L69527m80256O55290m99158K84504
-45777C111681j63500j23998j64931p458P07518o86340L81624q2389J78114L87026l10277
-45766C227070m80692k97275N95700J34180n02529p7386n0431j24930L85610k26501J85638
-45755B768454o4590O13647k37611p51022O18386r61058R24154K46199n92493J111095m42997
-45744C232164n59006M7143n14382j78595R10349j75027j42262m7918q9504P07498o6706j57419
-45732B966335Q9261L70651n63277l50759P09367L3003k90781j42671L29247j02355o39608
-45721B408413L56939L15736n5921j20878l49102M64638l7741L19846J14072m45012k4361
-45710B946629j14955N29709k75548j61572J99315J88505m88895J28780N66555p18167K97094
-45699C097450L0494J45536J49792m22552j79021K59942J26521m13427J2603j73709J25473
-45688B759102J44423k54968M31190n5806p57819P39908K65576k61267J90404K06913l93245
-45677C014411o25096R34648j09347k12762k82821J12608N00674n00503k6602k71337N72007
-45666C105880m03711l27005M52837k88773R74002n03024p58975Q68729l19328K54170M34841
-45655C489643l16836J58382k44349K49823m79836k27019P38820p79886K35337M8245n72507
-45644B299817L70673J17041M58977o30327J50006O25597k88180P24968l81029k87071J6644
-45633C177116o34221J21789M01073Q2496l94051j04108L25861L53717k40681j17854M88376
-45622C459513n54544j94151l52420l07135Q46474n78485K39326K95617r3305j09078O9708
-45611B721520N07145n01458K57580m84422P33390l90632l00308P96161n80186L498p01876
-45600B060412J228954l91016j90159O60451q46690P4117R2542M61349k39278L56487m11953
-45589B855216N9325N32579j314918L40190Q70595l52726M96416l93855k83040L88216r30264
-45578B267734N73365L78764n63221M99694L33643n87066K84615J67670k72413n49580L57863
-45567B891068Q34305r07920K28144p5571M91406m72036k98471M43363k05410R19370q68789
-45556B979459k49875O80970K20308o43429J34696l05787n54545N27559l0414O63962j41284
-45545C281620l75291M59513M9407q62060P78572K17385k56543R5803q73441L32886M41847
-45534C289698J51378n31826l65594Q0490M85826O2619k06859J01417j5123l8245O6892q1869
-45522B998804j03278L7109m44730N54022k04383K45319j15293K70933K63093j202868R25996
-45511C224724N45787l30640o32088L28703l2658k95036j14900L80204J21854k58961J121772
-45500D058761j179469j78464M00455l63201N2337N30001J88894p23673j34918K64349O91844
-45489C606916r23975J57836L61667k87452j5938K37458k55046r14648J697023k20854o91123
-45478B751864O73421k46517l97655l04449M90974n4326P28619j16895j234411K57357J08913
-45467B656895j4884K11531O86352L08495l87426p33002L12829J44541j221283J333023K61500
-45456C558571p40086K66496q59901K24126N98350l020L75994l72489r8233L85380r89739
-45445B345449O46208l44091K30685N90088j041543Q56524p69560J03584R4981O56208m57888
-45434B910645q85334J202294r29245K49405j02865P12912p2516m72316N14755l09207L6809
-45423B855337k39780L25913n31294O27343m6705n2198O65608n95722j04628n8107M81423
-45412C327190K89666m65838m37256L6108J39832L42539l73148N64796K83358m30937K2392
-45401C298702k41351K03127m98427J21181m00962N35646q2073k21357L98485k88938J010484
-45390C834517q80208K12336k56692j55598P50717n20706O78030l85225m03784J16327J27790
-45379C117504k27242m61196N57646J49684l81594P17741p14613q67807N74157k0513J019760
-45368C463527p43892k19396R50052m44650L00982k80503l91086M88871J03150r71442K01228
-45357B456841L16813l8284N44078q5373n1576k79153K1459J9425j4684M9673M14890J35556
-45345C489665p18889M473K95285M29205l18891l05243j25795L9977M43080q01402M3703k9813
-45333B445355n4032O54174o70109K76468J44592m15774K86984o7774o30259K28694J315864
-45322C514183m52618J36338m10653n69770J054706l20819J77652K79154l86623o06340L31238
-45311B746448L8296J15634n14154j92710J338165j085366L24003O1332K92940N1483m24603
-45300B751468O84469l72353M74895j030343j12482j7631K42644O52808k98662o5092j81759
-45289B727962K36530p04455L18227M40332J43906m00357K89820k33885k97414Q94901n72254
-45278B843313J11499j33789L00989j95738K47173l9611q66491J052421k07422l79418M44448
-45267C177374j16595m46349j93997N33217K36351J7971J2698o19887P70083j17271n61601
-45256B691994l762n00606R43596j53687n25070L55819N01513k68636J73582n09903m53039
-45245B251801L37283k10593O37454n79769Q80121m78732k21697O11307j158190J051845o7821
-45234C053009L1390J09873j82681J90028l41482l30020k71086K19345K67708O61311k08357
-45223C199038J55483p64476k78508J264265q68895L39078l45648n50530J089337k93740l1141
-45212B914263K04423M46889l06925n71118M97299j38681q43433O34999N98112q31045J18469
-45201B723252J11359J38392k22409L88729j05275p9813N51168j184385L80279M62867L7253
-45190C201417J09491o9215k83736L37770L74104j337854O72897K81892l02085P87371r20207
-45179B851845k37127M95159m36854P13609p87594n96150J070155j74888M31860l27308L22252
-45168C324959K97251q96219J51578K5529K02675k39307k90812k3776j08763P15029K98716
-45157C456860K30405l56022j080595Q35112J97744L0093J54076q84894K98025N6072K90493
-45146C227369m00508o68500P22373J01760O2711m2470P7517P2696n73261M85306q1215m19796
-45134B563982M37566J9170J98263l61405M05349p3093o04037L26554l78915N02996Q2082
-45123C118512J13246r5737m34096J07345l68074Q87977j46676l2835N91891r61776J19193
-45112B898970L27653n96958P7698K75782n17376N6536K54278k14276J92035M41680k04561
-45101B991461m1591j43250o65747J088505j06593l85128o3468l85722J370208k70908m39207
-45090B948560o5635q1961O04095j74028l67059J46910l35665N17468P16786j488254J249074
-45079C670291K24342j288314L30981m17750K32689r1683N67006k88692k7581k86525k18682
-45068B406082J058172r54935L38068n0851k15592P53578p8789l18682k24378M74538O58285
-45057C845496l13146j303710P14379K33100p28222N92286K92897n24279j43010M60293K47744
-45046C373828k40530o24018Q22976m13567r5899L89157l97797N28394p30743M53824M50713
-45035C516338l01703m73680p4772J55411q56777O03318J34951K24171K38048m25213R03832
-45024C643924n73916n85819O53587q2757K79266o33517K36685N98185m79902K64564J99746
-45013C520046o20176m29252J036134m96039k82075M94383m63647l22897L35460N1567q4866
-45002B738638O50202m87202K02564j97801L17287O00699l42067m89965l77403N71850l46779
-44991B840023l80118N8224N88831m04762j3831N52737l39828j5191K80995l90874m9786K43474
-44979B969894r2668J49122p40971J108115k33093l84364p0451m62227M63387J24096N86397
-44968C417237n52160Q05209o63778j30841P6115k74645j392k40555J373994j004983l09546
-44957B494655J35103L36860K25195K95087m14511m44528O52520q66829M37062m8960k81220
-44946B520434O01123m46087Q076Q05981j044860K20808Q63869k00154l86405r86557M51154
-44935B407382R47014N53716r13736M03764n27502n24617R39832r16921N36683L55650m77519
-44924B783746K36370K54167q3680k85946l71364L62121j91502J10773P34835r65022j19694
-44913B464804N18113n00479N58329M63080r44398M48009o9306k22094p7981N6145N49992
-44902C244214k84904N17124k49600p6945L02204j23489l84594l18509K75391l33911l89642
-44891B177339N66978j35850n19064R15684r8303l26874M71805N89233n23077o31470O08585
-44880C094986k07586R9532K11290l21295j06686K83597k08123l74271N69484K31130k24417
-44869C047641j50375K85694L6878m62865k1862O8469N42401r1887n09704P2764o1203M1012
-44857B796963K6880j79082k71459N08272J4607N44722L3758n04889L24432k57136L50628
-44846C387696r11351M51502J99271p09063O26143l40543J13354M35801K54714q79638P2266
-44835B700152J38570k52612J23917J95138N55329n03054R4350l41607J0132j88319L58935
-44824B890931N51034q00757M96384m09556k2602r8524l5056J092107p11965l5618O24849
-44813C541227m98372m19546M07859L43461j91935j27057k75545O1959n0369n08961J34836
-44802B417557M61064M6739K93498l49901l80938P03296p3506J80757m12403n86033J039446
-44791C339576m66062J98482M37223j010178M50187k40956J42996L61423n65423K1187k44026
-44780B424429M24024K83857j93673J7247k18713M4729K69030o90908N64747O94569m41553
-44769C177785k96360m76589R70630l67154K31067j19988q14272P91528m07464L44269o145
-44758C027307o52162L10056Q65689m64233J14525L15637q23782K26078O8220J78341l50573
-44747B815103l5416L57712l46601N6785J16621k51534o4195j42211L32705j27144J90473
-44736B902298L75214m52916K30331m36231m3095L55404O13258r05788N09589M46414j423698
-44725B170780P86819j58556K1820n33834M45974K77807l17091l3544j409K15069q29177R08318
-44713B952976k62231l5156L34298K78156N1732m83092n61946m35434J427839j6269n07559
-44702B743314k18824j03139P53554l57825n49273J000889n73731K94193K58388o29371P98169
-44691C416344k50990N12303k32001o6738m16220j49789k6117k84841Q02956k62126L46004
-44680C388785k46436j18273L0483J71676M83645l02953n12096l34861j73070L06206l31559
-44669B361547R913J111407j219894J13284M25022K02957L79936n21127M65523n54133L85057
-44658C159492L22355o47614J66771M71357k31246p73430L85577l81502o67420J518291M55708
-44647C778339r27042l54532M5591L15391m69757K83201N80060Q2856m89197m15188L21108
-44636B750830j72262J9627r6262Q33694m94424l33916J260229j162616K0950L4940P9091
-44625B739881P71196l60877J70116m58348K16253m80053J68586N42353n37870M74466k13369
-44614C032334L40837n66474r94822O07949M90840J61443q9692r8454J65947J94176M51224
-44603C695308o13417m03055O82154n97414M59394m0554o96206K24455P32149k17440j052842
-44592B172532O98513K23215O4550k80177N25256M37p94452K73625k22940O57981l79642m02313
-44580B536585K16324J7931Q57509p78668k13595M77932l23226Q18038p38585m69741P35621
-44569C136125J100N4496k24485j19676j90584r3355L63852J51559p02358P43978j48424k94186
-44557B678042N27642m90035M68216m45650j14710M83421l64306k27792R11568j5042J03563
-44546C514917k83126o24525K54252m81775O41170l40975o4539m06406J04745L93868l04047
-44535B403559K03893j3411K68487j2886k05262n27082J341596o64946k16520J65431k27060
-44524B515799O5533m21484J290741j335890J86749M36696L17335K79324q01160K14631K07750
-44513B956024l7791M52701M83156j642156O46524N03572J58328j16317j25756j66886p06506
-44502B404893J448111o12761l41099M97811M9782m01535j90759l1111R554M89597n43843
-44491B778640O7945n6763J45498K24882q83796K17526Q98093k94997j72922j20999J17056
-44480B920163L84937o16872n40669J310024j56363p16406R55815p34958K28367M44118l06684
-44469C171472j014809N0986Q67828P405M07413j002504j04117K41669O58519k96770o45624
-44458B341468L83567n25389j42156L35675N87436M6081J57303k12940M5758R5460r701k00904
-44446B901658r903L15982q4918M47969o78903j5583k09199o202P30275m67225K94995j15867
-44434C103079n17245J28634Q67881R5636j052236M86746O7999o58780P83917K9600r50998
-44423B384233j47946M21498J59992k80649M36177J22054j017161J140450N41843j377938
-44413B382553N57852J6760k00388N76893j30992J62495J73456m92507j87963L25680K85065
-44402C468904o04341l01779J70783o8728M50955o68205L25719J68559j72419J96299j95098
-44391B770649N12232n37061J87637j1277O15363J00834p26291k88470L7399J208035j087800
-44380B781250q26955L74181J038166K4517p12967L25419l6106M38109j22648l36613l27649
-44369B618704O68195M4890p94142P60694K02620L66531L1450j270936J29516L81412j0929
-44358C128005l15922l52846O54773m1581L04212o83356J7664J322685q77124m89962L28125
-44347B994673L00252o4230J08644k83522m67581R83293L4530j223520R15914N67896j124308
-44336B742041M70730J07034n3962l42286N5230P41871n75242m54923O16563J090078r53793
-44325C443341l15558M01692n71210L78387l46265p33053M88458N67401o86765m0848K64794
-44314B850374k23665M02944P1166M94656Q5420j163994J15379N2978R808P42539p33412K77141
-44302B981334J81446K0062L48767l52692L86229r27735M26344L37541n63347j81043n64865
-44291B092041N46715o0790J44126L43103L51702m13959O7114N6548m4860J69992o73062R21667
-44279C500337m85636k53846K61021M72896j18949k98417R62635j179547j08680M49958P9280
-44268C281052p82273J19845O62476l81947N43472p8648m05150j37632L35976l86240L88913
-44257C159844m44216n5662L98984o64142J182378j33195m46826m16165L36871N27359p89648
-44246B655582L99276K69567n728K07651o93476q791L89683n44582q8019k42249O53193J09954
-44234C102061k15357M77004l76757N1984j72316K46299j08397j47213O09788r37709j632
-44223B527755J058592q17339j03049P83947p0797p55840J7990O71157q5153p4844o08472
-44212B543947K43627J4960l86264P34955j21447l19028M34669k25514l3807J98265q608J82597
-44200C258352k58836P43185o59473p43832O50916Q83847K70006j192685n28729M05607Q32327
-44189C660685p11337J48508l4367n20819J44183M20939M26938o82837P07668k1044l35040
-44178C203477j7382l44679k24211M75620K63271l99173r1323O16664K03533q05236M25780
-44167C306341j99461K64979j53389m82343q5341L55798k29349k20477P34549r43645P17731
-44156C065393J11440k96936j63309L46037j88975l20889J025772j171693o6099O15947J49975
-44145C106663n84251K73325M98954m9939j36052j40136K77678m44692M99277o42858N41437
-44134C199406R84052j208409r6923N13106j44199m93089k72199P96595L8300k65082P8037
-44123C129595n56795N70003m9813J10982j88374k63497L83203K22280l41744m05386R16237
-44112C526691n11006L88944l12664o47839R07928l42300j28174J36594O0937j95387J95473
-44101C079197J69119l77343J54229j15053l13366L03588l9604N23437K19804r33258K71256
-44090B942006M21643j34887n12716j31181L07911m79006Q10394J09117q91695O47235J64140
-44079C252961k16256l57873L32248J16954j8165j36750J81037L66821n63648M11919n46774
-44068B822474K65951k11474N8355K40791n27715p5491m62061P65978m06472K99332j65797
-44057B603871L33398N54377j89679m06865q89654N16466O3406N27617o18138Q5562M13520
-44046B993881L14041l19773n68976Q33286j15595K33244J50226n57553k43267L59948r07920
-44035B171542P64730j4162j96264N6340p07286J418795q10322O57866k46907q18456J334891
-44024C610767p97510l22746O20688J99060k55521O927L15208m13253k57880M79371N21680
-44013C706791o60902q06019J197350l80679j39731O4255o77702Q05216o85046J6793P98038
-44002C238364p09337J57813O19146r88250O21267L04941n96178L92600K70651r6986n38775
-43991B675256O68994k83173j05522L61505o1342J7505K62804m52861p4628J90056k60568
-43980B938026P27468n76516k59709k79558Q83023j95768n41050J5411K9734Q02912j105908
-43969B438065O91824p95952L61606Q12447q14320J19986n2854O33010r75432M38485m6319
-43958B810546m09118O69211o77322K39396N28819l90101j21555K53995L2586k01922n2761
-43947B681774K09959j84576M0637J02312M80572m37937n7337L47415p53846P58542J7293
-43936C204808k97190P8119P7391k6052l74207K44733K18964L95080r66941j20045M19809
-43925B854469p1868J128785k89542n40568P2063K79269j95151m45419L73927k44063k94462
-43914B627440L13296N25725o0117j63329n7618m5619n8043k10189k0781J02205k22296K4536
-43902B755210O69723R1377k78831o63025O04894l32106m73306N80280k77594J063206l33382
-43891C406446m48525k68153L01712M83257j047764L54627J63805J09895k41262j44346L80843
-43880C050535m0348q7299k52423j39742M15164M52200k64112o5941o0188J60579m54258q5631
-43868B628536P68940k50138j21115J65414l61207j10073M05622l23101q8363J47533l2247
-43857B829801M46132J44687m60372k75612L97588n18906K89233J028530q74942o24351L22238
-43846B704026K60954j56218k53658k77279K61616Q24204J0189m51095m99171L56257N18134
-43835C297959j2373j61381o80668L62599M59584l26296M44177j24120j14454k67845m02585
-43824B474597O62605k54426J27572l49522j47690Q55024k83727j95423n7678K24160k01377
-43813B854115j45879J13695L84676l27204o08327R23681j20006k74035J30239n25457N16117
-43802B921615N74247p45807l30893r7399M72112l28629K83135P59638j122567Q90291J886
-43791C277629P2740o0234r01199N36824l59532K68041m37302j4825L95688l09176L33167
-43780B801821O02618J39090p81159L49282m7841m77809O75594l3035p16273J09889K08346
-43769B830523j42644K76263J60795k22147p2215J27875l7093L67992l59343j49674Q08870
-43758C589202l79110K616n91871n8780P92744l71707K29186j42363r5273k35130M95174q947
-43746C225741l89960N03497m38675O56352p52174o07131R26777J03439l92599j93187K74040
-43735B916120m42649J17389J03092r5779K15309P44883k52517n16512Q7779O8316N80100
-43724C525531n62779J79028Q4329l47176M42993K434m10133n8929J00202K83283l42721m59365
-43712B436697J221351m15318j17357J20663n89947N32271l40736n2784K46395l28359j07987
-43701B604889K30801L9992K07320J2032k91131k58888Q04772k75818l12119R91098j020181
-43690B732767O23014j67305n85982K31317n94156O12628l07271L34074n6594m12974N62525
-43679B972043p5222J930M27136k57460k76161L24495J3876m01393R4792J078761q25406n15582
-43667B561809J96735o4122N88930j35819j51347k23688M87701m7451l00668l9768K69038
-43656C141350K1488p45003N67375J02957l53425N271L07073k0191l34465n5134K43312M81423
-43644C362031m00506r8046k12737j18085P84632j87428r1306O27025p87723K8735P92652
-43633C699244q72021K20126J87593n64488M33724Q0491j78921n9524K6547L27377l75648
-43622B924500m79789R21583P3017q91221O7133R6770J31572K88318k33415J55526m4413n10982
-43610B498599N18092j7956N37225J46756o06248K51797l44398P6880r4084L10468n13550
-43599B763581K71630K11604o42641Q39632q33944K54070k419q1711K66351l12766N67341
-43588C300728j57376K24339k21957l89739k89126J20229P25729m4431l43166K86616j82697
-43577C029149L91102J9884j65564K63851r70318O56244l51297J62805k68309k98635P70711
-43566C239623j282280P76086J23810K8124L77504k43588J92995p49594L10983L31900m96798
-43555B608765Q92607K4186q97339N48137l19803m69981K57868M4176l54993J98791M16142
-43544B948556J25872k68446l10823J89241o1121L34193p50806M17420Q36752j118996r0871
-43533B250971N83305L98816m13023l74567N55498k83023N01453J82198p07987O77262m02393
-43522B968510k60384M88175Q3335p54587L54848M24909n16373O69833j57527J24398m79811
-43511B945326l65089K79066P18895j07853n61261K20757J12942O15532j111930L17165k09589
-43500B853961o13093L02863n56173J078889n7376k04040K83953r62137N61347O68812n51532
-43489B805474J21609O7229P7265l70580Q8605K41935M6456L5478M62072K82803q73619K8134
-43477C012861J02882L66709o46960P76011o38518j438611J177044j87274J028029n801m68577
-43466C077795k85170Q4573J79639l56747R17939p09448J57039j07583q78969J066796k54053
-43455B891811l61296L75002K04158m0435k27293O47273r50662O9669R18728k12290o38579
-43444B676086p20520O49261K98654O93626j34849n23423k18474M18108P83512o98626k84936
-43433B938419L24691m31050K11084J59999p92362O75991k90418j55333k431K45721M09233
-43422C293544j05190J6175l99914J17172p18574Q09894l06297K08035M67646j096920P66903
-43411C052474k34587p74418O69296P88160o80352k41762J37190K27045k96167q0706K30422
-43400B796595N30658j76091q48227L50147J542N56158o29051N36200M7181l14732O69230
-43389C519610l61804K00997p57867K67347j2598l13165P19516p0201k52539M8617l48446
-43378B639467L7783P0961M10565K27430o05907L72085l83364n63544K38245P64894l50152
-43367B858463j35080M48501m1309J24963l55241J12630l84866M01864L43669m96176J70684
-43356C048102k96414L0432K42654o26249M91541N62802k36007k42232j01761L03962m68403
-43345B708427N1880J95498J12963l9330K36873m75458l3042M96985p88156M02493M9774K92446
-43333C211353j75566j11396L7430k60168L57934k71644p7610J38663J55824q3368M57060
-43322C378512j58853j89680P0555O54040n12135q54123J157405j236062o6277O35899m47924
-43311B431357J086187l95438o11961J75603j10503N94853j49459j93674N29112m38210j53665
-43300B764202O18711m87942n34405L15534M45947l76026m13726Q61928n60948M85115M63893
-43289C582283p10239K35749r6293O7044P73k25929l85294Q27224o46047M72249N46844j64020
-43277C504344k27230j035970J450231j047756O50132j25564p54821R50304p72249J35793
-43267B727214k97390L82957l0060M80864j38524k28546m28222L36762O33397j062548N90722
-43256B966626l35206M93263J48556m69261K50384m3680R0065n54065k99618M47631L04886
-43245B999581o14571L31245L4914j46525K27715j35755P5174n688K71113N8233r7974O0079
-43233C057541O8848J29250L02876m5665l92886k69601j91283O18806j42729m69446J051054
-43222C716765p43237L5795K76312n61962Q30554l69784L4355o77581N23671j37283n30496
-43211B397109J088279q40842N61868m91744N906M06164n20282J082888j18869p59102K0895
-43200B832270M11714m73779k43056L86948K17224j52612Q0296J84303k6856l28544m75196
-43189B412712N78124L45953M061o03809L12950L33276o85490K01259K88746j20059l00877
-43178B766846K70459m53518L81189L15274m66920J78578o31449O94925J41831q03754J67525
-43167B560986L53175J20980j12290N59254m98214k57117M25873m57200L11449k45967m0233
-43156B720696P85189l62690l47815k04M09630m15997m4774M70493o14589N42669k40754N3224
-43144B955078r7195n47898J216141q35303n19438J100012K34748j90139j29373k39711J7509
-43133B964431L43795P9344m60047p41952J142540m70656p90981R38763m15419M66594K65810
-43122C322222k55092j88980P6462j07085k72131O55756l82364k6303J69284k14995Q61112
-43111C637886j04530r04467O77256J17461r79221K00387P09295q7842j55617k46934k4937
-43100B838737O52783n93182K63343J67633o00006K22803k14395N15952L7470n63482j7952
-43089B709704L29322k35566j29226M50139K64518j36741l72380N4177l23730L95691j68697
-43078B837211J31035J91156n83435M31851j91411J37582N3730K16002k32810m83865L28262
-43067B835308L51877O4132m37850K97155j71627K14633k57091r2379p7772K89580Q99341
-43056C915307j666751M72949J56280l44957Q41011k19386R8126n83026k0154M35281N14343
-43045C599023q55841j36901K96969o33873J066115K90674m84994k19920K64485Q9208L63972
-43034C638917m65320j83644J27974o08255J223630q09643K15814Q58763j392271L02689l5931
-43023B872723Q4435J4819o99735M28375J81844R725N12588l92398o26392P13508l4494k47899
-43011B817099M85307o25721K13629J34495j10730P2903k57072N86408l13880k89229O6817
-43000B780026M14476K06067l77989J24345l28081m79070M27523M5622n87841O87540J66782
-42989C079400P7983L03075M8000j73887o00545J92195J55669j84886m97586P90039N25777
-42978C715234q45652L41032M03605q65395L0054L78918m65112N28685R6107k87577J85028
-42967C214927J72750n93650m62457O74521M5186l64974J38401K35331j005358K80434J186413
-42956C521524q85181l17614N60126J62519l05149l6113P47553j49618p05381L83582N22804
-42945C499052q3720p23442k98292Q63259r8944J12837m68953k24617O66261r15744Q67348
-42934C195045l86428m4973P36262r41057Q08109q68818N6058O18745n85119K28125K8940
-42923B844889J75907j46771N0058K9416J70555n24955r9438L52632j37142N01362m86631
-42912B729882M08275N71449r43638j07713M52199M69942p01165r2947K06890n29355N16798
-42901B980617k78019K52489N6869j35800o4141K13079N37285j567255N11764R18741o49794
-42890B775835L58190K98092n37649k70927M47500l67065K8234P90743k57852k91541l23228
-42879B650332K5132M3456j67817O54306q44127P77482O44393o56714K81091n01574P4517
-42868B980477l872L9383j2673L19438p95103M50492J48266p58599P86140n01682O34111j86314
-42856C100064l93091J21896K24469o55876L23856J037270j415512N97470M44925k49542l19133
-42845B816796J83637J93581o09058Q6914j60699O84508L47294n13385o4795J53269Q7035
-42834C205097o46406J93644K53830l91299M59963l32498N29372k91338l15100Q9477J38645
-42823B893387N07890q20994O65021l64720K45755n09618j13929O94675k92798O90144k48357
-42812C346456K05047q94177K96763j13150k8128K86443r37765R13981K55946l40921j95280
-42801B795215J49916K11127M41915o45368o76782O00841K20982q2002j6919Q2391k50279
-42790B831037l18316L43881Q9494m08824P22080k24707l68099J75837L26282r578n31508
-42779B627579Q26395j4328n30871N55167j67752j47150k18329o02002R80161k77390k05312
-42768B826168P6773j11534J02216n8405K57233m89927M77772j60898N03611k36051j02291
-42757C084667j72583R4964Q23184j315116O98137k7239l80698j88137L20302J00646k06390
-42746B831737L90531l01213R07672q78856p01073Q54100K79167l72736l17714N86649L81588
-42735C659852j006529L22401j9242k28604L69503r95649R64823q07049R5421N85906L7449
-42724B978282R98191j328653M01921l7050m47295O45643j46918j68284N7137J9698j81129
-42713B791543R6302L95080J51134k04559n63685R8139L75433q88531J20585P38030j25382
-42702B984089m34334m8080l7886J28222j80044R3069Q84128o45797N37009k0625j188129
-42691B071622J023245l3381k36887M15250q38747l3025o0300M47786M49233n37240L45965
-42680C013521j03333K24891j18314l18074K84759K97013n30838l77294N78275l00948L83305
-42669C032963N33305j99958m08387L8697k59098n606N89852m08659Q0478O39935l80897m48755
-42657B803870J82703m6107j60445j64591K07716l62130L40531K2281M38521j02564q88132
-42646B271653J320745q36393j1274J46719k7065K89482l10197R15619k42961p48097j91052
-42635B577179M51680n89664M91357p6541M23731O6724j382940J194352m5960j25707q1588
-42624B902623K12655p2765N0318J58426o29484O28488J1480k59540k51050J07918M00942
-42613C260011K14156p80544J1950j44624j19260Q92841n83141N45718m26144q36551P53686
-42602B788098M82309K89334k31616j018432j62945P60579k58015K05622J21343J46890O54782
-42591C777949l69118m48965K71509l96038m12005R38566n33777l27307Q91347q54268K62839
-42580B800732J72076n20311P64788j98657j7991R7235N02040n24626r86299Q32445L8826
-42569B960258O039j34782j18863J00358L53217M0322n3681J75667n59520J32841m04331j91998
-42557B305527K94148M12574L02644m95868K67413M10628m31782N4557P2732m93386N14031
-42546C213218m69566K30835L30166q77705N41063n35413O2334Q79360q14216l24809J194295
-42535C429562J94711j111464K56323L44823j01974Q55178j018493n94440J216719q37706
-42525B633239J99505l2859l76741O31871k33745K91634k57143L32275L89465m09134m50750
-42514B717617K3684M00509l34672R792L6729P9052k51495j15239L96512J16365n19372J03423
-42502B662905O17880o68931K64392J94202k14532P4870n02444M48698J07687p9146K71152
-42491C176733k10997k48509J71979K90802n76272M21107l76372l29704J066735r79911M389
-42480B409980N31433N01861j4780r35944L5645j60479J276048J04530j416760K03769N59489
-42469C094792m47581J70322M20903m38696K60420l13301L5618O2200n6396M55893l49013
-42458B895161l55885K67661o4840l43441M88443J87628M88722n43463p63032M87032r3976
-42447B650010K7877n0041M51331k71878p545P62753n47060m42172l36951Q83448O36224j343802
-42435B412194k73423J130120P6202q89723M27790j63945j28881N44977m46821N35844p1979
-42424C152355P6562k24846o65219O95877R4528k94093l98330J069465l3546m68492M57449
-42413C461710q39959j3105K15959K19543n77300r3760M50678q4831k3744J52766L69596o52553
-42401B585000P13364n68693n03183J030715o65936O96752j32156q50535M58774K36163M00720
-42390C400985q9138l01991J08957n26575j25480J029834n21868m68939R79879l02673j92751
-42379B990240K9588m08993M81653j37420J29355P08502n52968o71853K45477O04436l17465
-42368C100552o22548M96345J40771O2363L11549n50756K04941o70805J03730J234676m02489
-42357C408329k65899n76468r4444K53933P52266j73569l72080M6338o03389Q88107K73529
-42346C536653k19385m74171q5022l26160n0454O80741m794L29883j87010K0272k19988k58134
-42334B742431j7080M6558m99104L28688O64764n77196J51174l01108K26361N88872k71617
-42323C082743K49550k88605p49701M20962k5869M07998n25022j78911Q38455r92681Q82140
-42312C121059M17946k11199m39390n89012N30745j1124l45747P2871J1526o5793N81446j39197
-42300B934131M65245r77603L17130R63268r62599n2005l11189O62533L27478n14301k85386
-42289B566702K34587j95031J76650R2410M17417K37424l52623M9106n36680L96936k34389
-42278B852509N73888r48417m06925Q32124l03562O83989l97489J63127k92389l82902M84725
-42267B858678L19668j60291O68559L0903o51920K46685l34792L38131J9901o53603k35087
-42256B446832Q54086p9400l02525m68958j17177R08360m87225j16013Q27515k05946o92661
-42245B566888N29166o71753M95486n3195m74318Q93258k41252O43333j249831m0480J039434
-42234C436736o28691K39308L49270k15090m70320M04406N21905k28195p79712L85782M02012
-42223C417411p28629K89576L21644k19606p73783M74569R76196j329429K81372K0083K70034
-42212B999438P13089j554093P87342j28041j72021J052490r12822j60467P58706p3797q46506
-42201B463318K03922O56362k39779j79699q5107J15517J18170r35691N66880L87717n52508
-42190B519102j06349j20004J077008o98835m18917O39326L01717J43012o08219J79903k12213
-42179B695531N9846M52226K68905p7975m33173J64592j82540r340l5758k26167L25791N6675
-42167C058613J31831k85016l22307J40222L23221K31722l80278k10989k1072O76376j80504
-42156C161819k02618J75242m88499j84605L65956K29348o44379N82937o25844j41808M96631
-42145B724180m5647O49195m96201M33030m08115j18335n0019j72179J92957q2452L84743
-42134C011157l01743O40074o42938N0067j22532m36650J632628n88218n04388N06145n00518
-42123B743084J11160J97453o52043O97716M05205m23767l71999K1918N66344k80414r9281
-42112B915376k23284L43293K54981n4814q9352J0398o13222j72718J178033l70916k03868
-42101B973907k70109M33191q0177j68069L94655q32776O45388K6566k8910L57949k46020
-42090C205595l6433j15741K70944r0630l16552N04933m01042l80156Q08745k99767j8751
-42079C131145k96387j79934N55873L42230J0788n15055l3031k75200J43796L6023k69070
-42068B651178O75325R9069q09636J52347N83238N0554n48335k33495M46816J34725J138l43272
-42056B859652j36595L04823K23204l04366P93558L47418q40874k14206j20936k36570k16096
-42045B459012M29736m15664Q05555J46843j027958o7310L63450O72782q70100K30770P364
-42034B734480L24519Q47543k63053l47159p62629N0431Q18987q7593p49492O02464k25314
-42023B943184l18967J74569N36308K7032n50510N72374o44218M45444L67854l87603K60655
-42012C426122l26949l9536j51781K49033K60148m44693n6505k02275K83518K86374m83384
-42001B800072O79291K37933j27308j29861l46796l46884L74152J67575o65332Q82290n63076
-41990B962056M57327n3529r97156J132319o34873O19991M25785p01809l0503J07686O41089
-41979C928383o47998k98780L65992n3596L85070M8222o01309Q7460K13329j17840N5624N4224
-41967C418781L9343o16618M09964N72343m30919J84310l63007L43611l39500l87079P59844
-41956C591073N712K68864q24133N36593L18484q61938P42750J43236l80787K65049N42594
-41945D347497p28423j62612Q66522k34255J47642J005228j020096k46220N92127k51859O52292
-41934D967843r3821j59670m95378L75757l68359J05133M95868l15875P91850n46139J07448
-41923D864657m97106K39069P52500j54267O6025k21910l83564M2001L18905n15336O55140
-41912E166114k46609o01106j60295J025318k61804j215709P68292o4498k52354M7928N15178
-41901D720455r45674N61619L5032l80315O56717p87447n6496n98700O64352p76906l05084
-41890B787553J246302q09162J49725N96070l45764l62668L8514j20506L61534k836n38047
-41879C000715N41791K84053o54995j45497J83872k32900l09077O84929k12404J06042N81702
-41868C828231r23115J44759P55276R7240j024244j5357K58124K9612k65740J15992M67386
-41857C468164j050880M53095O95786l66813m62798P43977j27567j13283j55156j62646M69067
-41846C390946p28203Q71786m93230J75092P16042j055567J45994K26396n53779L82894K48788
-41835C327159o19701N10627j84463j01630N46211J90486j57186k57412k47625K49505k08029
-41824C047942L5562K21793m09516K50083L84926j01942p75437J077032r52528O6143Q62192
-41813C706250r67776J137266k76164n98141k59750R09065n4429k47523K89806k55630M7784
-41802C430758j65939M57887p06982k64121N96083O48143j127096j05485J329161l61870m07367
-41791C323172K9217L5185k08356J93204j07851K01463j07871K75444k79966k20352J151534
-41780D284823q27253o81370R56681O4713l46879n18894l65396P67634J31207M01423q00119
-41769C066570k74578P89776l60696N00059q2777L94601K67157o09857J47628J41103m26205
-41758C552781l04221L06885P08518k40400j1189L00203n39568J82139O75081M02609p01186
-41747D331652M73987j46397J4201Q59249n66773q5515n13150M17079K8957n7035J58857m1556
-41735D873556L85227k68618J32411n21407p20016l08354K81609j5876j52134N38212l40953
-41724C883657j79052N15155L77494K84773L37428k43732k28150K75279k85649K3100l03015
-41713D457288K12340N42364l73799j26678n21595N22441k60242L38607K85744j288250N40261
-41702D328481j72396N9511M3415n0541J18815j22993l12485k39998M29751M54572M84164
-41691E020296j657259M33041R42872k35935J47922o90569J183647l43057p78932J284715
-41681E306741M40425p4841N50768O55160l97739k5016R78703K44918L94419M75378N83613
-41670I132529P0533R9743J098583l69410J240508M36296j001081L74729N36182P77017k80997
-41659A2114632J82952j36622N62368K69700m744J89215r46166Q08935k06373o91552L72704
-41648A2515049m98230j79781K68883o53538L63787J31377o15467Q7020o65571m71050j56074
-41637A0126405J21506r22236N71204k8588j557542K34697r02202k33149M6934Q7191o65748
-41626F878472n50469J031617m07734l00236k48381n96776K08974R9087l91657J13916J60333
-41615E997146m07092j03781K78766o78356j25338M86236m91308K302j3528k7895P4298k47881
-41603D743569n88194L39057M94740l50728O23742j54920n28390j4592j8455N99957L8021
-41592E183807R0566m15571r62922N10502q3447m96155L31844L61168k65953o66624L14742
-41581C901957L27143j76380k65211M5749L05294l29307r4914J46962k70124K05902l58714
-41570C438357J437j73932j89179R45281m22133N73857l6756p95867K5888j69935M94931Q0301
-41558C772250m02591j97933L57793j19886M18005l95592n05184P05474m14108K77819N19576
-41547D015623r00847M71943K38664j045666P39821o00546N15063M59967q05623J091627l93564
-41536C786462p69919K04881J84437l91853O77499k95230M0879M23822q58600P18936o70393
-41525C050921L58948J053820q89584m5672M23146l5375n19417J40862P42278p28585k84581
-41514C266761L85035j01967N26970p89069m94038J008356O3023r49275M3776N91113j8733
-41503C531952l9513r4791P4844p5599J01479l36325r9281J23752o7305O92972l16600k34151
-41491C261434L46786p1894K20021k95258l84883j86339L79792P5045o33804O61266p6645
-41480C295521p3821P62046o33382k08151N62120J07408j11497o24987K82600J72100o30349
-41469B899608L11969O80597R2283r64822O53950k60398m09484N63938p80697L51907l07538
-41458B831313J64081M36598M07614R6626l35882J26697k47096J01284k58298K10785r1107
-41447C442615j98607K69375K31479n76765L29526K61904j38337N87309j509312k22586R97825
-41436C474426L00901n23304L13201N49067j077410P04227M10182q92249K13984R7261M1004
-41425C611290l08135n24132N07876j17823P73536o66176p86228J099920m20117K53543k60387
-41414C163167K78078K30510n26508M16500m7638J5647m19122n70959Q27558N83629j194743
-41403B756119K10425N12874q29418j18849O79895L87430l43481j57099K39897J76082o57712
-41392B856163k31005M66260J09234l21435M5040J32524n80498k3739K40103M13400k26328
-41381B879719m00753O01200P8398n41720K94326O35935o11911K52032M44610o34495j50831
-41370B846510K33783k31779q6101P51226J39348l81864j167504Q10613L57471p42311J134047
-41359C663439p44180J65508N3998k27034N73612P1248l79038m42343O80929q12115P71118
-41348C375142O10845r61650J53203l4272m09178J76694N39373l97072K07168n79154J99153
-41337B880252M25816n02654L35998k56060J6196j8517J28900P3635J34769L10146K90375
-41326C818856m27291l58484O05789o32248O5514M61090k73974m91410K28200M82930m20366
-41315C058606Q6076o24027L3979P66849l85470K90993Q5585m41524Q14514l18980m84434
-41304B882167L70322j86810K36548o18349O24115N24247j256516j75541O42343k45982j51211
-41293B645333Q56193o51468M62747O69252o46267o70268r7205R82364k96634n31990J47198
-41282B869255M15189l52804j36523K92593L11901k06847m01530M33601p17946N83180M03067
-41271C493136o55930M37179l63030L46382n6364q99375N87836k45442M89655K8108j346732
-41260A815423Q98494O42136l4594o55127k19129R85728Q9869l54037L80531j69807n91452
-41249B788035M33511k09024j89061q1443K93589r9933k35646M39637o33730P8025M85576
-41238C069536k1457L06020N8375l89574L33859K07319o27578J22269L31030l59702j44585
-41227B885512j03166l8432L84071R6970k22637P7355P8328m96832N15466P9152o46680M90274
-41215C099381l9376J71652M83938p01032K02380n9506l70168N81834m58315M19877K60020
-41204C590685J96115k45278n52044M41759l14093k82709m68971Q13874j03004n63849N39842
-41193C052327J52227j57970R756L70056k14082M8685k45344L61064p3674k19279J22663J87382
-41181C393811m07872k55044P78533o40120O0747m16774P62132K16186p65992O01679n76324
-41170B750962L48518l6672j8622l30309K57212K45001k32104N13164q21495P34173l02093
-41159C107735j23039l3580n84503Q94274o96349M79215K03083L44903k69837l29186P78907
-41148C771623j016573J89492J54461K14685j02886Q9324j13876l13812P57959m62238j29406
-41137C038753l1181j40245L03924L02843q49178M9721M78584j69555k00800M7950R14843
-41126C745659q98334M89734J83619o11108K21472o12347P47491k844o2023l31142k40273
-41115B629904P16568n66690Q19751O4217m70657k57011m17505J457916r89556l42471K12137
-41104B856603m00008Q10993m03071K52916k71698j21435P71213M3420o88599n0836J73621
-41093B973119l20909K27364R5272J7487l20029j50748M06239N7734l60041N91452j10719
-41082C106221n01855J69947j48130j70669J91623O41802j12395q0250L70541K15697r24647
-41071B757885J43038M59054j31230K16876m78955J69190j56193J00475R9718l44410j57630
-41060B677818N04700r2466m70564O3416J24960N52027n92397r648o3118O7890L26306k31716
-41048B857208O2648N4906O1767j5807q6932p94927P29001M53443l06819O5118k68756J50463
-41036B961313l06166N29936K18929j16657J9353k74071K2307m01441Q909N9134N17106j21461
-41024C117191l53022M05633m20845l36669J11771R31468k78882m02836M10940R8793J56509
-41013C440051q31823J35805j50313J99746O69641n53419N95184k41434k48589O86005q87702
-41002B813152K49502K52136n14764M00179j59307J93327k16555M9109j00251j55875M87331
-40991C297984k79685n2286N59601K08646p56600L38269j51283J7174N66956p53671k32638
-40980B762467M72537L09991j50268k97297p57583L11216M56494l67128K47595K00079j13453
-40969C074650m2885n89198N79573J56293r02820Q75170k88163M1570l0586L96250P70096
-40958D039950j392405L87403O73776n39831l51884N7529O47932J40898K8958j78172j083419
-40947B430735K46219M73314L31262k44219n7841L95293n51528J140689j036009q67268O70399
-40936B931046N17349O39375j116316K29953R316k30033O0720O59997M87086r21759J16117
-40925C382851n32546j54551M26797K15789J18043q58289M16433N42592M6749p02571o53410
-40914B247887M96751k83411O70883L88372k47746J34409m59473o7421J81286k77980P26231
-40903C509788L63757q39360K00458k23829R383J72250k66361m86613J89583O54999N9396
-40892C343451o42137l97047P80011k22601P35278l16613n99867L85570J398M30974m88718
-40881C009699n4608K19975n3651j30532J96853n58742O99046J13250p82861O03100p52969
-40870B508560j08205M62255L63545p6417m9620J66206J67957o28630r0240P60352j33266
-40859C342497K02260q48202M17271L96411l10859K3097m97925L01280J31953L92914q2565
-40848C468132l48724M458K68221l05140p24599N56851K85363m9037m4178n6709R5938l94440
-40836B756136k81568M62793J68614N68334M11346j281484K08150J17417j72741l35826J41456
-40825B762627J530243j160093j07695M38810K61914n53712q47881Q88662j87641K66198l00236
-40814B991196m8556K14407N1000p66360K57342P17874q34654N99426J31011j44119n48130
-40803B620437K61938J53461k53199J63863k14210M73502r7110Q9323J45830j11431J76206
-40792C408610l04136o97083K30134Q31546K86448q05855N03187j96476o19246J105230o66858
-40781C075501j87642K04272m0715l63879K59447J19256p80371L48437J33752M30930J80710
-40770C379698m81679M71170L60534r79208M14930l7903l66801K95802M37919K84380r12738
[truncated: 570,123 more chars]
