# Supplementary material for: Salinirifamycins A–E: Rifamycin S Derivatives from the Brazilian Marine Actinomycete Salinispora arenicola
Source: J Nat Prod. 2026 Jan 1;89(1):304–12. doi: 10.1021/acs.jnatprod.5c01381 (PMC12836363; doi:10.1021/acs.jnatprod.5c01381)
Supplement: Supplementary file 1 [file np5c01381_si_001.zip › Salinirifamycin B (2)/PROTON_01.jcamp]

##TITLE=	PROTON_01
##JCAMPDX=	6.0	$$ NMR Plug-in 1.14 of MestReNova 12.0.0-20080
##DATATYPE=	NMRSPECTRUM
##DATACLASS=	NTUPLES
##NUMDIM=	1
##ORIGIN=	Varian
##OWNER=	
##.OBSERVEFREQUENCY=	599.5679166999999552
##.OBSERVENUCLEUS=	^1H
##.SOLVENTNAME=	dmso
##.PULSESEQUENCE=	s2pul
##LONGDATE=	2018/06/20 09:45:12.000
##.ACQUISITIONMODE=	SIMULTANEOUS
##$ORIGINALFORMAT=	Varian
##$PARAMETERFILE=	(datafile, ASCII, c:/Users/aliso/Dropbox/BRA213/Artigo_rifamicina/Rifamicin%20JNP/Artigo%20JNP_2025/Resubmiss%C3%A3o_JNP/Salinirifamycin%20B/PROTON_01.fid/fid, 0)
$$ 
##$PARAMETERFILE=	(header, BASE64, c:/Users/aliso/Dropbox/BRA213/Artigo_rifamicina/Rifamicin%20JNP/Artigo%20JNP_2025/Resubmiss%C3%A3o_JNP/Salinirifamycin%20B/PROTON_01.fid/fid, 0)
AAAAAQAAAAEAAdcEAAAABAAHXBAAB1wsAAAAyQAAAAE=
##$PARAMETERFILE=	(log, ASCII, c:/Users/aliso/Dropbox/BRA213/Artigo_rifamicina/Rifamicin%20JNP/Artigo%20JNP_2025/Resubmiss%C3%A3o_JNP/Salinirifamycin%20B/PROTON_01.fid/log, 0)
$$ Wed Jun 20 09:42:52 2018: Experiment started
$$ Wed Jun 20 09:45:12 2018: Acquisition complete
$$ 
##$PARAMETERFILE=	(procpar, ASCII, c:/Users/aliso/Dropbox/BRA213/Artigo_rifamicina/Rifamicin%20JNP/Artigo%20JNP_2025/Resubmiss%C3%A3o_JNP/Salinirifamycin%20B/PROTON_01.fid/procpar, 0)
$$ fzoom 7 1 32767 0 0 4 1 0 1 64
$$ 1 0 
$$ 0 
$$ dhp 1 1 9 9 9 2 1 8192 0 64
$$ 1 40 
$$ 0 
$$ composit 4 2 4 0 0 2 1 0 1 64
$$ 1 "n"
$$ 0 
$$ alfa 6 1 8190 0 0.4 2 1 2 1 64
$$ 1 10 
$$ 0 
$$ Qmult 1 1 9.99999984307e+17 -9.99999984307e+17 0 2 1 0 1 64
$$ 1 0.5 
$$ 0 
$$ IPrunid 2 2 8 0 0 2 1 0 1 64
$$ 1 ""
$$ 0 
$$ Gmap 2 2 8 0 0 2 1 1 1 64
$$ 1 "lk"
$$ 0 
$$ Archive2 2 2 8 0 0 2 1 0 1 64
$$ 1 ""
$$ 0 
$$ Archive1 2 2 8 0 0 2 1 0 1 64
$$ 1 ""
$$ 0 
$$ ACQtime 7 1 100000000 0 1 2 1 256 1 64
$$ 1 138.998626 
$$ 0 
$$ EDratio 1 1 9.99999984307e+17 -9.99999984307e+17 0 2 1 0 1 64
$$ 1 1 
$$ 0 
$$ H1reffrq 1 1 9.99999984307e+17 -9.99999984307e+17 0 2 1 0 1 64
$$ 1 599.564319331 
$$ 0 
$$ Gmapname 2 2 8 0 0 2 1 1 1 64
$$ 1 ""
$$ 0 
$$ PFGflg 4 2 4 0 0 2 1 0 1 64
$$ 1 "y"
$$ 0 
$$ MinSW 2 2 8 0 0 3 1 0 1 64
$$ 1 "skip"
$$ 4 "off" "auto" "manual" "skip" 
$$ Qins 1 1 9.99999984307e+17 -9.99999984307e+17 0 2 1 0 1 64
$$ 1 80 
$$ 0 
$$ Qgain 1 1 9.99999984307e+17 -9.99999984307e+17 0 2 1 0 1 64
$$ 1 30 
$$ 0 
$$ Qinsref 1 1 9.99999984307e+17 -9.99999984307e+17 0 2 1 0 1 64
$$ 1 7.4912e-05 
$$ 0 
$$ actionid 2 2 8 0 0 4 1 0 1 64
$$ 1 "null"
$$ 0 
$$ acqdim 7 1 32767 0 0 2 1 0 1 64
$$ 1 1 
$$ 0 
$$ acqcycles 1 1 9.99999984307e+17 -9.99999984307e+17 0 2 1 0 1 64
$$ 1 1 
$$ 0 
$$ REQexp 2 2 8 0 0 4 1 256 1 64
$$ 1 ""
$$ 0 
$$ acqstatus 7 1 32767 0 0 2 1 256 1 64
$$ 2 101 0 
$$ 0 
$$ adirtmplt 2 2 8 0 0 2 1 0 1 64
$$ 1 "$userdir$/data/2018"
$$ 0 
$$ adir2tmplt 2 2 8 0 0 2 1 0 1 64
$$ 1 ""
$$ 0 
$$ aig 2 2 2 0 0 4 1 1 1 64
$$ 1 "ai"
$$ 2 "nm" "ai" 
$$ bs 7 1 32767 0 1 2 1 0 1 64
$$ 1 32 
$$ 0 
$$ at 1 1 14 14 14 2 1 8203 1 64
$$ 1 3.328008 
$$ 0 
$$ archivedir 2 2 8 0 0 2 1 0 1 64
$$ 1 "/home/LMQPN/vnmrsys/data/2018"
$$ 0 
$$ ap 2 2 1023 0 0 4 1 6 1 64
$$ 1 "1:SAMPLE:date,solvent,file;1:ACQUISITION:sw:1,at:3,np:0,fb:0,bs(bs):0,ss(ss):0,d1:3,d2(d2):6,nt:0,ct:0;1:TRANSMITTER:tn,sfrq:3,tof:1,tpwr:0,pw:3,p1(p1):3;1:DECOUPLER:dn,dof:1,dm,decwave,dpwr:0,dmf:0;2:PRESATURATION:satmode,wet;2:SPECIAL:temp:1,gain:0,spin:0,hst:3,pw90:3,alfa:3;2:FLAGS:il,in,dp,hs;2:PROCESSING:lb(lb):2,sb(sb):3,sbs(sb):3,gf(gf):3,gfs(gf):3,awc(awc):3,lsfid(lsfid):0,lsfrq(lsfrq):1,phfid(phfid):1,fn:0;2:DISPLAY:sp:1,wp:1,rfl:1,rfp:1,rp:1,lp:1;2:PLOT:wc:0,sc:0,vs:0,th:0,aig*,dcg*,dmg*;"
$$ 0 
$$ alock 2 2 8 0 0 2 1 0 1 64
$$ 1 "n"
$$ 5 "a" "n" "s" "u" "y" 
$$ apptype 2 2 8 0 0 2 1 1 1 64
$$ 1 "std1D"
$$ 0 
$$ arraydim 7 1 32768 1 1 2 1 5 1 64
$$ 1 1 
$$ 0 
$$ array 2 2 256 0 0 2 1 1 1 64
$$ 1 ""
$$ 0 
$$ arrayelemts 1 1 9.99999984307e+17 -9.99999984307e+17 0 2 1 0 1 64
$$ 1 0 
$$ 0 
$$ awc1 1 1 1 -1 0.001 3 1 1 0 64
$$ 1 0 
$$ 0 
$$ awc 1 1 1 -1 0.001 3 1 1 0 64
$$ 1 0 
$$ 0 
$$ avwdir 2 2 8 0 0 3 1 0 1 64
$$ 1 ""
$$ 0 
$$ axisf 4 2 4 0 0 4 1 0 1 64
$$ 1 "s"
$$ 4 "m" "n" "s" "u" 
$$ axis 4 2 4 0 0 4 1 0 1 64
$$ 1 "p"
$$ 11 "c" "d" "1" "2" "3" "h" "k" "m" "n" "p" "u" 
$$ bipflg 2 2 8 0 0 2 1 8 1 64
$$ 1 "nn"
$$ 0 
$$ cf 7 1 32767 0 1 3 1 1 0 64
$$ 1 1 
$$ 0 
$$ celem 1 1 9.99999984307e+17 -9.99999984307e+17 0 2 1 0 1 64
$$ 1 1 
$$ 0 
$$ c13wet 4 2 4 0 0 2 1 0 1 64
$$ 1 "n"
$$ 0 
$$ comment 2 2 8 0 0 3 1 0 1 64
$$ 1 ""
$$ 0 
$$ delta 1 1 5000000 0 0 4 1 1 1 64
$$ 1 300 
$$ 0 
$$ cutoff 1 1 9.99999984307e+17 -9.99999984307e+17 0 4 1 0 0 64
$$ 1 200 
$$ 0 
$$ crf 1 1 9.99999984307e+17 -9.99999984307e+17 0 4 1 0 1 64
$$ 1 0 
$$ 0 
$$ cp 2 2 1 0 0 2 1 0 1 64
$$ 1 "y"
$$ 2 "y" "n" 
$$ concentration 1 1 9.99e+17 0 0 2 1 8 1 64
$$ 1 0 
$$ 0 
$$ compshape 2 2 8 0 0 2 1 0 1 64
$$ 1 "hard"
$$ 0 
$$ console 2 2 8 0 0 2 1 0 1 64
$$ 1 "vnmrs"
$$ 0 
$$ cr 1 1 1000000000 -1000000000 0 4 1 1 1 64
$$ 1 4997.19664 
$$ 0 
$$ cppauseflg 4 2 4 0 0 4 1 0 1 64
$$ 1 "n"
$$ 0 
$$ cr1 1 1 1000000000 -1000000000 0 4 1 3 1 64
$$ 1 0 
$$ 0 
$$ customflag 4 2 4 0 0 4 1 0 1 64
$$ 1 "n"
$$ 0 
$$ ct 7 1 1000000000 0 1 2 1 6 1 64
$$ 1 32 
$$ 0 
$$ dcg 2 2 3 0 0 4 1 1 1 64
$$ 1 "cdc"
$$ 2 "dc" "cdc" 
$$ date 2 2 9 0 0 2 1 1 1 64
$$ 1 "Jun 20 2018"
$$ 0 
$$ d2 3 1 14 14 14 2 1 8194 1 64
$$ 1 0 
$$ 0 
$$ d1 3 1 14 14 14 2 1 8194 1 64
$$ 1 1 
$$ 0 
$$ dataid 2 2 8 0 0 2 1 0 1 64
$$ 1 ""
$$ 0 
$$ dbwwet 1 1 9.99999984307e+17 -9.99999984307e+17 0 2 1 0 1 64
$$ 1 5000 
$$ 0 
$$ dec2wave 2 2 8 0 0 2 1 0 1 64
$$ 1 "g"
$$ 0 
$$ ddrpm 2 2 8 0 0 2 1 0 1 64
$$ 1 "p"
$$ 0 
$$ dcrmv 4 2 9.99999984307e+17 -9.99999984307e+17 0 4 1 0 1 64
$$ 1 "n"
$$ 2 "y" "n" 
$$ ddrtc 6 1 1000 0 0.4 2 1 0 1 64
$$ 1 36.8 
$$ 0 
$$ decwave 2 2 8 0 0 2 1 0 1 64
$$ 1 "W40_One_NMR_W023"
$$ 0 
$$ dec3wave 2 2 8 0 0 2 1 0 1 64
$$ 1 "g"
$$ 0 
$$ decwavewet 2 2 8 0 0 2 1 0 1 64
$$ 1 "w"
$$ 0 
$$ dg1 2 2 1023 0 0 4 1 6 1 64
$$ 1 "1:DISPLAY:sp:1,wp:1,vs:0;1:REFERENCE:rfl:1,rfp:1,cr:1,delta:1;1:PHASE:lp:1,rp:1,rp1(ni):1,lp1(ni):1;2:CHART:sc:0,wc:0,hzmm:2,vp:0,axis,pltmod,,th:0,,ho:2,vo:2,,trace:2;3(ni):2D:sp1:1,wp1:1,sc2:0,wc2:0,rfl1:1,rfp1:1;3:FLAGS:aig*,dcg*,dmg*;3:FID:sf:3,wf:3,vf:0;4:INTEGRAL:intmod,is:2,ins:3,io:0,,lvl:3,tlt:3;"
$$ 0 
$$ density 1 1 9.99999984307e+17 -9.99999984307e+17 0 2 1 0 1 64
$$ 1 1 
$$ 0 
$$ deltaf 1 1 100 0 0 4 1 0 1 64
$$ 1 0 
$$ 0 
$$ delta1 1 1 5000000 0 0 4 1 3 1 64
$$ 1 0 
$$ 0 
$$ dfrq2 1 1 1000000000 0 0 2 1 9 1 64
$$ 1 0 
$$ 0 
$$ dfrq 5 1 1000000000 -1000000000 0 2 1 8 1 64
$$ 1 150.774856 
$$ 0 
$$ dg 2 2 1023 0 0 4 1 6 1 64
$$ 1 "1:ACQUISITION:seqfil,sw:1,at:3,np:0,fb:0,bs(bs):0,ss(ss):0,d1:3,d2(d2):6,nt:0,ct:0;1:SAMPLE:date,solvent,sample;2:TRANSMITTER:tn,sfrq:3,tof:1,tpwr:0,pw:3,p1(p1):3;2:DECOUPLER:dn,dof:1,dm,decwave,dpwr:0,dmf:0;3:SPECIAL:temp:1,spin:0,gain:0,hst:3,pw90:3,alfa:3;3:PRESATURATION:satmode,wet;3:Details in dgss:;4:PROCESSING:cf(nf):0,lb:2,sb:3,sbs(sb):3,gf:3,gfs(gf):3,awc:3,lsfid:0,lsfrq(lsfrq):1,phfid(phfid):1,fn:0,math(math<>'f'),wtfile(wtfile<>'');4:FLAGS:il,in,dp,hs;"
$$ 0 
$$ dgss 2 2 8 0 0 4 1 6 1 64
$$ 1 "1:WET:wet,wetshape,wetpwr,pwwet:3,composit,compshape,gzlvlw,gtw:6,gswet:6,dz:6;2:C13 WET:c13wet,dofwet:1,dpwrwet,dmfwet,decwavewet;4:PRESAT:satmode,satpwr,satdly:3,satfrq:1;"
$$ 0 
$$ dglp 2 2 8 0 0 4 1 7 1 64
$$ 1 "1(lpfilt):LP:lpalg,lpopt,lpfilt:0,lpnupts:0,strtlp:0,lpext:0,strtext:0;2(lpfilt1):LP 1:lpalg1,lpopt1,lpfilt1:0,lpnupts1:0,strtlp1:0,lpext1:0,strtext1:0;3(lpfilt2):LP 2:lpalg2,lpopt2,lpfilt2:0,lpnupts2:0,strtlp2:0,lpext2:0,strtext2:0;4:LP OUTPUT:lpprint(lpfilt):0,lptrace(lpfilt):0,lpprint1(lpfilt1):0,lptrace1(lpfilt1):0,lpprint2(lpfilt2):0,lptrace2(lpfilt2):0;"
$$ 0 
$$ dg2 2 2 8 0 0 4 1 4 1 64
$$ 6 "1:1st DECOUPLING:dfrq:3,dn,dpwr:0,dof:1,dm,dmm,dmf:0,dseq,dres:1,homo;"
$$ "2(numrfch>2):2nd DECOUPLING:dfrq2:3,dn2,dpwr2:0,dof2:1,dm2,dmm2,dmf2:0,dseq2,dres2:1,homo2;"
$$ "2(numrfch>3):3rd DECOUPLING:dfrq3:3,dn3,dpwr3:0,dof3:1,dseq3,dres3:1,homo3;"
$$ "3(ni2):3D ACQUISITION:d3:3,sw2:1,ni2:0,phase2:0;"
$$ "3(ni2):3D DISPLAY:rp2:1,lp2:1;"
$$ "4(ni2):3D PROCESSING:lb2:3,sb2:3,sbs2(sb2):3,gf2:3,gfs2(gf2):3,awc2:3,wtfile2,proc2,fn2:0;"
$$ 0 
$$ dgs 2 2 1023 0 0 4 1 6 1 64
$$ 5 "1:AXIAL SHIMS:z1:0,z2:0,z3:0,z4:0,z5:0,z6:0,z7:0;"
$$ "2:NON AXIAL SHIMS:x1:0,y1:0,xz:0,yz:0,xy:0,x2y2:0,x3:0,y3:0,xz2:0,yz2:0,zxy:0,zx2y2:0,z3x:0,z3y:0;"
$$ "3:NON AXIAL SHIMS:z2x2y2:0,z2xy:0,zx3:0,zy3:0,z4x:0,z4y:0;"
$$ "4:AUTOMATION:method,wshim,load,,spin:0,gain:0,alock,loc:0;"
$$ "4:SPECIAL:temp;"
$$ 0 
$$ dgssm 2 2 8 0 0 4 1 6 1 64
$$ 1 "1:WET:wet,gzlvlw,gtw:6,gswet:6,dz:6;1:C13 WET:c13wet,dofwet:1,dpwrwet,dmfwet;2:WETshapes:wetshape1,wetshape2,wetshape3,wetshape4;3:WETpowers:wetpwr1,wetpwr2,wetpwr3,wetpwr4;3:WETpulses:pwwet1:3,pwwet2:3,pwwet3:3,pwwet4:3;4:PRESAT:satmode,satpwr,satdly:3,satfrq:1;"
$$ 0 
$$ dss_sc 1 1 9.99999984307e+17 -9.99999984307e+17 0 4 1 0 1 64
$$ 1 0 
$$ 0 
$$ dnref 2 2 8 0 0 4 1 1 1 64
$$ 1 "Me4Si, 1% in CDCl3"
$$ 0 
$$ dn2ref 2 2 8 0 0 4 1 1 1 64
$$ 1 ""
$$ 0 
$$ dmg 2 2 2 0 0 4 1 3 1 64
$$ 1 "ph"
$$ 0 
$$ dm2 4 2 4 0 0 2 1 0 1 64
$$ 1 "n"
$$ 4 "a" "n" "s" "y" 
$$ dlp 7 1 10 10 10 2 1 8194 0 64
$$ 1 10 
$$ 0 
$$ displaymode 4 2 9.99999984307e+17 -9.99999984307e+17 0 4 1 0 1 64
$$ 1 "r"
$$ 0 
$$ dm 4 2 4 0 0 2 1 0 1 64
$$ 1 "nnn"
$$ 4 "a" "n" "s" "y" 
$$ dmf2 7 1 2000000 1 0 2 1 2 1 64
$$ 1 32258 
$$ 0 
$$ dmf 7 1 11 11 11 2 1 8194 1 64
$$ 1 35088 
$$ 0 
$$ dmfwet 7 1 32767 0 0 2 1 0 1 64
$$ 1 5517 
$$ 0 
$$ dmm2 4 2 4 0 0 2 1 0 1 64
$$ 1 "c"
$$ 9 "c" "f" "g" "m" "p" "r" "u" "w" "x" 
$$ dmg1 2 2 8 0 0 4 1 0 1 64
$$ 1 ""
$$ 4 "" "av1" "ph1" "pwr1" 
$$ dmm 4 2 4 0 0 2 1 0 1 64
$$ 1 "c"
$$ 9 "c" "f" "g" "m" "p" "r" "u" "w" "x" 
$$ dn 2 2 4 0 0 2 1 8 1 64
$$ 1 "C13"
$$ 0 
$$ dmmwet 2 2 8 0 0 2 1 0 1 64
$$ 1 "w"
$$ 0 
$$ dn2 2 2 8 0 0 2 1 8 1 64
$$ 1 ""
$$ 0 
$$ dn4ref 2 2 8 0 0 4 1 1 1 64
$$ 1 ""
$$ 0 
$$ dn3ref 2 2 8 0 0 4 1 1 1 64
$$ 1 ""
$$ 0 
$$ dn2shapes 2 2 8 0 0 2 1 256 1 64
$$ 3 ""
$$ ""
$$ ""
$$ 0 
$$ dn3shapes 2 2 8 0 0 2 1 256 1 64
$$ 3 ""
$$ ""
$$ ""
$$ 0 
$$ dnbippwr 1 1 9 9 9 2 1 8192 1 64
$$ 1 61 
$$ 0 
$$ dnbippw 6 1 1000000 0 0.025 2 1 0 1 64
$$ 1 30.2 
$$ 0 
$$ dnbipshp 2 2 8 0 0 2 1 0 1 64
$$ 1 "hard"
$$ 0 
$$ dpatwet 2 2 8 0 0 2 1 0 1 64
$$ 1 "waltz16"
$$ 0 
$$ doscout 7 1 10 -10 1 2 1 0 1 64
$$ 1 0 
$$ 0 
$$ dof2 5 1 16 16 16 2 1 8202 1 64
$$ 1 0 
$$ 0 
$$ dod 3 1 14 14 14 2 1 8194 1 64
$$ 1 0.00999999977648 
$$ 0 
$$ dnshapes 2 2 8 0 0 2 1 256 1 64
$$ 3 ""
$$ ""
$$ ""
$$ 0 
$$ dof 5 1 8 8 8 2 1 8202 1 64
$$ 1 0 
$$ 0 
$$ dopwCal 2 2 8 0 0 2 1 256 1 64
$$ 3 "n"
$$ "4.0"
$$ "1.0"
$$ 0 
$$ dofwet 5 1 1000000000 -1000000000 0 2 1 0 1 64
$$ 1 0 
$$ 0 
$$ dp 2 2 1 0 0 2 1 0 1 64
$$ 1 "y"
$$ 2 "y" "n" 
$$ dotflag 2 2 8 0 0 4 1 0 1 64
$$ 1 "n"
$$ 2 "n" "y" 
$$ dreffrq 1 1 9.99999984307e+17 -9.99999984307e+17 0 2 1 0 1 64
$$ 1 150.760568009 
$$ 0 
$$ dpwr2 1 1 18 18 18 2 1 8194 1 64
$$ 1 1 
$$ 0 
$$ dpwr 1 1 9 9 9 2 1 8194 1 64
$$ 1 38 
$$ 0 
$$ dpf_wc2 1 1 9.99999984307e+17 -9.99999984307e+17 0 4 1 0 1 64
$$ 1 300 
$$ 0 
$$ dpwrwet 1 1 9.99999984307e+17 -9.99999984307e+17 0 2 1 0 1 64
$$ 1 39 
$$ 0 
$$ dreswet 1 1 9.99999984307e+17 -9.99999984307e+17 0 2 1 0 1 64
$$ 1 90 
$$ 0 
$$ dres 7 1 360 1 0 2 1 0 1 64
$$ 1 9 
$$ 0 
$$ dreffrq2 1 1 9.99999984307e+17 -9.99999984307e+17 0 2 1 0 1 64
$$ 1 0 
$$ 0 
$$ dres2 7 1 360 1 0 2 1 0 1 64
$$ 1 1 
$$ 0 
$$ dseq2 2 2 8 0 0 2 1 0 1 64
$$ 1 ""
$$ 0 
$$ dseq 2 2 8 0 0 2 1 0 1 64
$$ 1 "W40_One_NMR_W023"
$$ 0 
$$ dseqwet 2 2 8 0 0 2 1 0 1 64
$$ 1 "waltz16"
$$ 0 
$$ fdfdir 2 2 8 0 0 3 1 0 1 64
$$ 1 ""
$$ 0 
$$ emessage 4 2 4 0 0 2 1 0 1 64
$$ 1 "n"
$$ 0 
$$ dz 3 1 14 14 14 2 1 8192 1 64
$$ 1 1e-05 
$$ 0 
$$ dss_wc 1 1 9.99999984307e+17 -9.99999984307e+17 0 4 1 0 1 64
$$ 1 252 
$$ 0 
$$ dss_sc2 1 1 9.99999984307e+17 -9.99999984307e+17 0 4 1 0 1 64
$$ 1 0 
$$ 0 
$$ dss_wc2 1 1 9.99999984307e+17 -9.99999984307e+17 0 4 1 0 1 64
$$ 1 133 
$$ 0 
$$ emailaddr 2 2 8 0 0 4 1 0 1 64
$$ 1 ""
$$ 0 
$$ eOptions 2 2 8 0 0 4 1 264 1 64
$$ 1 ""
$$ 0 
$$ emailwhen 2 2 8 0 0 2 1 0 1 64
$$ 1 ""
$$ 0 
$$ f1SW 2 2 8 0 0 2 1 1 1 64
$$ 1 ""
$$ 0 
$$ explist 2 2 8 0 0 2 1 256 1 64
$$ 1 "PROTON_001"
$$ 0 
$$ explabel 2 2 8 0 0 2 1 0 1 64
$$ 1 "PROTON"
$$ 0 
$$ exppath 2 2 8 0 0 2 1 0 1 64
$$ 1 "/home/LMQPN/vnmrsys/exp2/acqfil"
$$ 0 
$$ faculty 2 2 8 0 0 2 1 0 1 64
$$ 1 ""
$$ 0 
$$ f2SW 2 2 8 0 0 2 1 1 1 64
$$ 1 ""
$$ 0 
$$ fb 7 1 6 6 6 2 1 8203 1 64
$$ 1 4000 
$$ 0 
$$ fn 7 1 524288 64 -2 3 1 1 1 64
$$ 1 32768 
$$ 0 
$$ file 2 2 6 0 0 2 1 3 1 64
$$ 1 "/home/LMQPN/vnmrsys/data/2018/Allison_BRA213A6P2_1219_20180620_01/PROTON_01.fid"
$$ 0 
$$ fidid 2 2 8 0 0 2 1 0 1 64
$$ 1 ""
$$ 0 
$$ fdffile 2 2 8 0 0 3 1 0 1 64
$$ 1 ""
$$ 0 
$$ filter 7 1 1000000000 0 1 2 1 2 1 64
$$ 1 54.0999984741 
$$ 0 
$$ filename 2 2 8 0 0 2 1 1 1 64
$$ 1 "PROTON_01"
$$ 0 
$$ filtfile 2 2 8 0 0 2 1 0 1 64
$$ 1 ""
$$ 0 
$$ fpmult1 1 1 1000000000 0 0 3 2 0 0 64
$$ 1 0.5 
$$ 0 
$$ fpmult 1 1 1000000000 0 0 3 1 0 0 64
$$ 1 1 
$$ 0 
$$ fn1 7 1 524288 64 -2 3 1 1 1 64
$$ 1 1024 
$$ 0 
$$ ftproc 1 1 9.99999984307e+17 -9.99999984307e+17 0 3 1 256 1 64
$$ 2 1 0 
$$ 0 
$$ position2 2 2 8 0 0 3 1 0 1 64
$$ 1 ""
$$ 0 
$$ lp 1 1 3600 -3600 0.1 4 1 3 1 64
$$ 1 0 
$$ 0 
$$ gzlvlE 1 1 1000000 -1000000 1 2 1 0 1 64
$$ 1 0 
$$ 0 
$$ gtw 3 1 14 14 14 2 1 8192 1 64
$$ 1 0.002 
$$ 0 
$$ gswet 3 1 14 14 14 2 1 8192 1 64
$$ 1 0.002 
$$ 0 
$$ gfs1 1 1 1000 -1000 0.001 3 1 1 0 64
$$ 1 0 
$$ 0 
$$ gf1 1 1 100000 0 0 3 1 1 0 64
$$ 1 1 
$$ 0 
$$ gain 1 1 60 0 2 2 1 0 1 64
$$ 1 48 
$$ 0 
$$ gf 1 1 100000 0 0 3 1 1 0 64
$$ 1 0.10000000149 
$$ 0 
$$ gfs 1 1 1000 -1000 0.001 3 1 1 0 64
$$ 1 0 
$$ 0 
$$ gstab 3 1 14 14 14 2 1 8192 1 64
$$ 1 0.0005 
$$ 0 
$$ go_id 2 2 8 0 0 2 1 7 1 64
$$ 1 "exp2.LMQPN.nmr600_1529498571_272553"
$$ 0 
$$ go_Options 2 2 8 0 0 2 1 7 1 64
$$ 3 "au"
$$ "next"
$$ "wait"
$$ 0 
$$ gstab2 3 1 14 14 14 2 1 8192 1 64
$$ 1 0.0005 
$$ 0 
$$ gt6 3 1 14 14 14 2 1 8192 1 64
$$ 1 0.001 
$$ 0 
$$ gt2 3 1 14 14 14 2 1 8192 1 64
$$ 1 0.001 
$$ 0 
$$ gt0 3 1 14 14 14 2 1 8192 1 64
$$ 1 0.0016 
$$ 0 
$$ gt1 3 1 14 14 14 2 1 8192 1 64
$$ 1 0.001 
$$ 0 
$$ gt4 3 1 14 14 14 2 1 8192 1 64
$$ 1 0.001 
$$ 0 
$$ gt3 3 1 14 14 14 2 1 8192 1 64
$$ 1 0.001 
$$ 0 
$$ gt5 3 1 14 14 14 2 1 8192 1 64
$$ 1 0.001 
$$ 0 
$$ gtD 3 1 14 14 14 2 1 8192 1 64
$$ 1 0 
$$ 0 
$$ gt8 3 1 14 14 14 2 1 8192 1 64
$$ 1 0.001 
$$ 0 
$$ gt7 3 1 14 14 14 2 1 8192 1 64
$$ 1 0.001 
$$ 0 
$$ gt9 3 1 14 14 14 2 1 8192 1 64
$$ 1 0.001 
$$ 0 
$$ gtE 3 1 14 14 14 2 1 8192 1 64
$$ 1 0 
$$ 0 
$$ gzlvl5 1 1 1000000 -1000000 1 2 1 0 1 64
$$ 1 2045 
$$ 0 
$$ gzlvl2 1 1 1000000 -1000000 1 2 1 0 1 64
$$ 1 818 
$$ 0 
$$ gzlvl0 1 1 1000000 -1000000 1 2 1 0 1 64
$$ 1 4090 
$$ 0 
$$ gxppars 2 2 8 0 0 2 1 0 1 64
$$ 1 ""
$$ 0 
$$ gzlvl1 1 1 1000000 -1000000 1 2 1 0 1 64
$$ 1 409 
$$ 0 
$$ gzlvl3 1 1 1000000 -1000000 1 2 1 0 1 64
$$ 1 1227 
$$ 0 
$$ gzlvl4 1 1 1000000 -1000000 1 2 1 0 1 64
$$ 1 1636 
$$ 0 
$$ gzlvl9 1 1 1000000 -1000000 1 2 1 0 1 64
$$ 1 3681 
$$ 0 
$$ gzlvl7 1 1 1000000 -1000000 1 2 1 0 1 64
$$ 1 2863 
$$ 0 
$$ gzlvl6 1 1 1000000 -1000000 1 2 1 0 1 64
$$ 1 2454 
$$ 0 
$$ gzlvl8 1 1 1000000 -1000000 1 2 1 0 1 64
$$ 1 3272 
$$ 0 
$$ gzlvlD 1 1 1000000 -1000000 1 2 1 0 1 64
$$ 1 0 
$$ 0 
$$ investigator 2 2 8 0 0 4 1 0 1 64
$$ 1 ""
$$ 0 
$$ in 4 2 1 0 0 2 1 0 1 64
$$ 1 "n"
$$ 3 "n" "w" "y" 
$$ hs 4 2 4 0 0 2 1 0 1 64
$$ 1 "nn"
$$ 2 "n" "y" 
$$ hdpwr 7 1 49 -16 1 2 1 2 1 64
$$ 1 1 
$$ 0 
$$ gzlvlw 1 1 9.99999984307e+17 -9.99999984307e+17 0 2 1 0 1 64
$$ 1 14354 
$$ 0 
$$ hdof 5 1 7 7 7 2 1 8194 1 64
$$ 1 0 
$$ 0 
$$ homo 2 2 8 0 0 2 1 8 1 64
$$ 1 "n"
$$ 2 "n" "y" 
$$ ho 1 1 500 -500 0 4 1 1 1 64
$$ 1 -50.2678565979 
$$ 0 
$$ homo2 4 2 4 0 0 2 1 0 1 64
$$ 1 "n"
$$ 2 "n" "y" 
$$ hzmm 1 1 1000000000 -1000000000 0 4 1 11 1 64
$$ 1 71.8842711097 
$$ 0 
$$ hsgt 3 1 14 14 14 2 1 8192 1 64
$$ 1 0.002 
$$ 0 
$$ hsglvl 1 1 1000000 -1000000 1 2 1 0 1 64
$$ 1 4908 
$$ 0 
$$ hst 3 1 0.02 0 2.5e-08 2 1 2 1 64
$$ 1 0.00800000037998 
$$ 0 
$$ il 2 2 1 0 0 2 1 0 1 64
$$ 1 "n"
$$ 2 "y" "n" 
$$ ident 2 2 8 0 0 3 1 0 1 64
$$ 1 ""
$$ 0 
$$ insref 1 1 9.99999984307e+17 -9.99999984307e+17 0 4 1 0 0 64
$$ 1 1 
$$ 0 
$$ ins2 1 1 9.99999984307e+17 -9.99999984307e+17 0 4 1 0 1 64
$$ 1 1 
$$ 0 
$$ ins 3 1 8190 0 1e-07 4 1 3 1 64
$$ 1 100 
$$ 0 
$$ ins2ref 1 1 9.99999984307e+17 -9.99999984307e+17 0 4 1 0 1 64
$$ 1 1 
$$ 0 
$$ intstd 2 2 8 0 0 2 1 0 1 64
$$ 1 ""
$$ 0 
$$ intmod 2 2 8 0 0 4 1 0 1 64
$$ 1 "partial"
$$ 3 "off" "partial" "full" 
$$ lifrq 1 1 1000000000 -1000000000 0 4 1 0 1 64
$$ 59 16963.7225579 16860.8853115 12679.9430658 12610.2791246 11252.3851607 11180.5096658 10242.8109024 10155.4545318 10109.0119044 10018.3382032 9788.33661971 9735.25933122 9735.25933122 9621.36431632 9258.66951162 9164.67847991 9163.57270307 9058.52390292 9057.41812608 8957.89821015 8534.38567905 8448.13508524 8447.0293084 8343.0862851 8203.7584028 8136.30601534 8043.42076048 7941.68929087 7915.15064662 7814.52495385 7802.36140857 7706.15882318 7678.51440209 7525.91719767 7524.81142082 7320.24270475 7320.24270475 7291.49250682 7291.49250682 7222.93434252 7222.93434252 7052.6447086 7050.43315491 6992.93275904 6991.8269822 6830.38356303 6829.27778619 6783.9409356 6783.9409356 6475.42919623 6475.42919623 6253.16805066 6250.95649697 6097.25351571 6096.14773887 5755.56847103 5458.1145001 5355.27725364 0 
$$ 0 
$$ lb 1 1 100000 -100000 0 3 1 1 0 64
$$ 1 1.5 
$$ 0 
$$ iswt 1 1 9.99999984307e+17 -9.99999984307e+17 0 2 1 0 1 64
$$ 1 0 
$$ 0 
$$ io 1 1 500 -500 0.1 4 1 1 1 64
$$ 1 10 
$$ 0 
$$ invgcal 1 1 1000000 -1000000 1 2 1 0 1 64
$$ 1 409 
$$ 0 
$$ is 1 1 1000000000 1e-06 0 4 1 3 1 64
$$ 1 1023.72858758 
$$ 0 
$$ layout 2 2 8 0 0 4 1 0 1 64
$$ 1 "s2pul"
$$ 0 
$$ lcpeak_ 7 1 32767 0 0 2 1 32768 1 64
$$ 1 0 
$$ 0 
$$ lb1 1 1 100000 -100000 0 3 1 1 1 64
$$ 1 0.318309992552 
$$ 0 
$$ liamp 1 1 1000000000 0 0 4 1 0 0 64
$$ 59 -0.387207355408 0.543389216065 -1.2574480325 0.0638865232468 -0.54973077774 0.0503660440445 -0.35247695446 0.580910086632 0.037416934967 0.11615729332 0.0247150659561 0.0235435962677 0 0.670405983925 0.100332975388 0.588562458754 0.00050938129425 1.4213501513 0.00458335876465 0.824016809464 0.363547325134 0.68124628067 0.000657558441162 1.23852229118 0.195513725281 0.135161399841 0.173701763153 0.636059761047 0.0283174514771 0.736463546753 0.00960206985474 0.649852275848 0.0286431312561 1.90156364441 0.00740623474121 22.5059652328 0 0.245943069458 0 0.633495330811 0 3.73263549805 0.00402069091797 0.11937713623 0.00107192993164 5.0704574585 0.00422286987305 0.136631011963 0 12.2947311401 0 6.13641357422 0.0149726867676 2.6863861084 0.0072021484375 7.83758926392 0.583351135254 1.95561981201 0.478294372559 
$$ 0 
$$ locdir 2 2 8 0 0 2 1 0 1 64
$$ 1 ""
$$ 0 
$$ load 2 2 4 0 0 2 1 3 1 64
$$ 1 "n"
$$ 2 "y" "n" 
$$ llfrq 1 1 1000000000 -1000000000 0 4 1 0 0 64
$$ 5 6743.72134002 6634.25611414 6630.93898608 6561.27929688 6412.00853431 
$$ 0 
$$ llamp 1 1 1000000000 0 0 4 1 0 0 64
$$ 5 0.566248238087 0.61547857523 0.739461123943 0.417448401451 0.52452147007 
$$ 0 
$$ lllabel 2 2 8 0 0 3 1 0 1 64
$$ 1 ""
$$ 0 
$$ loc_ 7 1 12 12 12 2 1 8201 0 64
$$ 1 0 
$$ 0 
$$ lockphase_ 1 1 360 0 1 2 1 65552 1 64
$$ 1 128 
$$ 0 
$$ lockfreq_ 5 1 160 0 1e-07 2 1 9 1 64
$$ 1 92.037 
$$ 0 
$$ lockgain_ 1 1 48 0 1 2 1 65552 1 64
$$ 1 21 
$$ 0 
$$ longlist 2 2 8 0 0 2 1 0 1 64
$$ 1 ""
$$ 0 
$$ lockpower_ 1 1 68 0 1 2 1 65552 1 64
$$ 1 32 
$$ 0 
$$ lot 2 2 8 0 0 2 1 0 1 64
$$ 1 ""
$$ 0 
$$ nameprefix 2 2 8 0 0 2 1 9 1 64
$$ 1 "Allison_BRA213A6P2_1219"
$$ 0 
$$ lptrace1 7 1 32767 0 1 3 1 0 1 64
$$ 1 0 
$$ 0 
$$ lpnupts 7 1 1000000 1 1 3 1 0 1 64
$$ 1 64 
$$ 0 
$$ lpext 7 1 1000000 0 1 3 1 0 1 64
$$ 1 1 
$$ 0 
$$ lpalg 2 2 8 0 0 3 1 0 1 64
$$ 1 "lpfft"
$$ 0 
$$ lp1 1 1 3600 -3600 0.1 4 1 3 1 64
$$ 1 0 
$$ 0 
$$ lpalg1 2 2 8 0 0 3 1 0 1 64
$$ 1 "lpfft"
$$ 0 
$$ lpfilt 7 1 32767 1 1 3 1 0 1 64
$$ 1 32 
$$ 0 
$$ lpext1 7 1 1000000 0 1 3 1 0 1 64
$$ 1 1 
$$ 0 
$$ lpfilt1 7 1 32767 1 1 3 1 0 1 64
$$ 1 32 
$$ 0 
$$ lpprint 7 1 63 0 1 3 1 0 1 64
$$ 1 0 
$$ 0 
$$ lpopt 2 2 8 0 0 3 1 0 1 64
$$ 1 "b"
$$ 0 
$$ lpnupts1 7 1 1000000 1 1 3 1 0 1 64
$$ 1 64 
$$ 0 
$$ lpopt1 2 2 8 0 0 3 1 0 1 64
$$ 1 "b"
$$ 0 
$$ lptrace 7 1 32767 0 1 3 1 0 1 64
$$ 1 0 
$$ 0 
$$ lpprint1 7 1 63 0 1 3 1 0 1 64
$$ 1 0 
$$ 0 
$$ method 2 2 6 0 0 2 1 3 1 64
$$ 1 "z1z2"
$$ 0 
$$ lvl 1 1 1000000000 -1000000000 0 4 1 1 1 64
$$ 1 0 
$$ 0 
$$ lsfrq 1 1 9.99999984307e+17 -9.99999984307e+17 0 3 1 0 0 64
$$ 1 0 
$$ 0 
$$ lsfid 7 1 64000 -64000 1 3 1 0 0 64
$$ 1 0 
$$ 0 
$$ lsfrq1 1 1 9.99999984307e+17 -9.99999984307e+17 0 3 1 0 0 64
$$ 1 0 
$$ 0 
$$ mass 1 1 9.99999984307e+17 0 0 2 1 8 1 64
$$ 1 0 
$$ 0 
$$ macro 2 2 6 0 0 4 1 3 1 64
$$ 1 ""
$$ 0 
$$ math 2 2 1 0 0 3 1 3 1 64
$$ 1 "f"
$$ 3 "d" "f" "i" 
$$ n1 2 2 6 0 0 4 1 3 1 64
$$ 1 "d1 dm nt obsSW werr wbs "
$$ 0 
$$ molecularmass 1 1 9.99999984307e+17 0 0 2 1 8 1 64
$$ 1 0 
$$ 0 
$$ modules 2 2 8 0 0 2 1 1 1 64
$$ 1 "presat wet gradient quant"
$$ 0 
$$ n3 2 2 6 0 0 4 1 3 1 64
$$ 1 ""
$$ 0 
$$ n2 2 2 6 0 0 4 1 3 1 64
$$ 1 ""
$$ 0 
$$ name 2 2 8 0 0 3 1 0 1 64
$$ 1 ""
$$ 0 
$$ page 2 2 8 0 0 2 1 0 1 64
$$ 1 ""
$$ 0 
$$ osfb 1 1 100000 0 0 2 1 1 0 64
$$ 1 0 
$$ 0 
$$ nt 7 1 1000000000 1 1 2 1 2 1 64
$$ 1 32 
$$ 0 
$$ notebook 2 2 8 0 0 2 1 0 1 64
$$ 1 ""
$$ 0 
$$ newmodules 2 2 8 0 0 2 1 1 1 64
$$ 1 ""
$$ 0 
$$ np 7 1 524288 32 2 2 1 11 1 64
$$ 1 120580 
$$ 0 
$$ operator_ 2 2 128 0 0 2 1 32772 1 64
$$ 1 "LMQPN"
$$ 0 
$$ obsSW 2 2 8 0 0 2 1 1 1 64
$$ 1 "setsw(21.1,-9.1)"
$$ 0 
$$ oscoef 7 1 49999 3 2 2 1 1 0 64
$$ 1 31 
$$ 0 
$$ p1 6 1 13 13 13 2 1 8194 1 64
$$ 1 0 
$$ 0 
$$ oslsfrq 1 1 9.99999984307e+17 -9.99999984307e+17 0 2 1 1 0 64
$$ 1 0 
$$ 0 
$$ osfilt 2 2 8 0 0 2 1 0 1 64
$$ 1 ""
$$ 5 "a" "A" "b" "B" "" 
$$ oversamp 7 1 68 0 1 2 1 9 1 64
$$ 1 1 
$$ 0 
$$ pad 3 1 14 14 14 2 1 8194 1 64
$$ 1 0.5 
$$ 0 
$$ pkpick_ 2 2 8 0 0 4 1 0 1 64
$$ 1 ""
$$ 0 
$$ parver 2 2 8 0 0 2 1 0 1 64
$$ 1 "VnmrJ VERSION 4.2 REVISION A"
$$ 0 
$$ parlabel 2 2 8 0 0 2 1 5 1 64
$$ 1 "PROTON"
$$ 0 
$$ parstyle_ 2 2 8 0 0 4 1 0 1 64
$$ 1 "ppa"
$$ 0 
$$ phfid 1 1 3600 -3600 0.1 3 1 0 0 64
$$ 1 0 
$$ 0 
$$ parversion 1 1 9.99999984307e+17 -9.99999984307e+17 0 2 1 4 1 64
$$ 1 5.1 
$$ 0 
$$ phfid1 1 1 3600 -3600 0.1 3 1 0 0 64
$$ 1 0 
$$ 0 
$$ pltmod 2 2 8 0 0 4 1 0 1 64
$$ 1 "fixed"
$$ 5 "off" "fixed" "full" "variable" "user" 
$$ plotoption 2 2 8 0 0 4 1 0 1 64
$$ 7 "pl"
$$ "axis"
$$ "comments"
$$ "params"
$$ "logo"
$$ "header"
$$ "miniplot"
$$ 0 
$$ plocklist 2 2 8 0 0 2 1 1 1 64
$$ 1 ""
$$ 0 
$$ pmode 2 2 8 0 0 3 1 0 1 64
$$ 1 "partial"
$$ 0 
$$ pltopt 4 2 4 0 0 2 1 0 1 64
$$ 1 "y"
$$ 0 
$$ position1 2 2 8 0 0 3 1 0 1 64
$$ 1 ""
$$ 0 
$$ time_processed 2 2 8 0 0 3 1 0 1 64
$$ 1 "20180620T094512"
$$ 0 
$$ sbs1 1 1 1000 -1000 0 3 1 1 0 64
$$ 1 0 
$$ 0 
$$ researchgroup 2 2 8 0 0 2 1 0 1 64
$$ 1 ""
$$ 0 
$$ pslabel 2 2 8 0 0 2 1 11 1 64
$$ 1 "PROTON"
$$ 0 
$$ prggstab 3 1 14 14 14 2 1 8192 1 64
$$ 1 0.0005 
$$ 0 
$$ preacq 6 1 13 13 13 2 1 8192 0 64
$$ 1 0 
$$ 0 
$$ pplvl_cf 1 1 9.99999984307e+17 -9.99999984307e+17 0 2 1 0 1 64
$$ 1 1 
$$ 0 
$$ pplvl 1 1 63 -16 1 2 1 0 1 64
$$ 1 55 
$$ 0 
$$ pp 6 1 13 13 13 2 1 8192 1 64
$$ 1 15 
$$ 0 
$$ prcopt 4 2 4 0 0 2 1 0 1 64
$$ 1 "y"
$$ 0 
$$ prgcycle 7 1 32767 0 0 2 1 8 1 64
$$ 1 2 
$$ 0 
$$ presatinit 4 2 4 0 0 2 1 0 1 64
$$ 1 "n"
$$ 0 
$$ presatgh2 1 1 9.99999984307e+17 -9.99999984307e+17 0 2 1 0 1 64
$$ 1 10 
$$ 0 
$$ prescan 2 2 8 0 0 3 1 256 1 64
$$ 11 "Not done"
$$ "Not done"
$$ "off"
$$ "off"
$$ "off"
$$ "off"
$$ "off"
$$ "on"
$$ "on"
$$ ""
$$ ""
$$ 0 
$$ prgd2 3 1 14 14 14 2 1 8192 1 64
$$ 1 0.0002 
$$ 0 
$$ prgd1 3 1 14 14 14 2 1 8192 1 64
$$ 1 0.0002 
$$ 0 
$$ prgflg 4 2 4 0 0 2 1 8 1 64
$$ 1 "n"
$$ 0 
$$ proc 2 2 10 0 0 3 1 1 1 64
$$ 1 "ft"
$$ 0 
$$ priority 7 1 32768 0 1 2 1 0 1 64
$$ 1 5 
$$ 0 
$$ prggzlvl 1 1 1000000 -1000000 1 2 1 0 1 64
$$ 1 15983 
$$ 0 
$$ prggt 3 1 14 14 14 2 1 8192 1 64
$$ 1 0.001 
$$ 0 
$$ prgpw 6 1 13 13 13 2 1 8192 1 64
$$ 1 8.3 
$$ 0 
$$ probestyle_ 2 2 8 0 0 2 1 0 1 64
$$ 1 "db"
$$ 0 
$$ probe_ 2 2 8 0 0 2 1 8 1 64
$$ 1 "One_NMR_W023"
$$ 0 
$$ probetype_ 2 2 8 0 0 2 1 0 1 64
$$ 1 "liquids"
$$ 0 
$$ procdim 7 1 32767 0 0 3 1 0 1 64
$$ 1 1 
$$ 0 
$$ proccmd 2 2 8 0 0 3 1 7 1 64
$$ 1 "wft"
$$ 0 
$$ proc1 2 2 10 0 0 3 2 1 1 64
$$ 1 "ft"
$$ 0 
$$ protocols 2 2 8 0 0 3 1 0 1 64
$$ 1 ""
$$ 0 
$$ processid 1 1 9.99999984307e+17 -9.99999984307e+17 0 2 1 0 1 64
$$ 1 0 
$$ 0 
$$ psatsolv 2 2 8 0 0 2 1 0 1 64
$$ 1 "D2O"
$$ 0 
$$ r1 1 1 1e+18 -1e+18 0 4 1 1 1 64
$$ 1 37.4347839355 
$$ 0 
$$ pwwet3 6 1 1000000 0 0.025 2 1 0 1 64
$$ 1 0 
$$ 0 
$$ pw90 6 1 13 13 13 2 1 8194 1 64
$$ 1 8.3 
$$ 0 
$$ pstof 5 1 1000000000 -1000000000 0 2 1 264 1 64
$$ 1 0 
$$ 0 
$$ psppm 2 2 8 0 0 2 1 1 1 64
$$ 1 ""
$$ 0 
$$ pw 6 1 13 13 13 2 1 8194 1 64
$$ 1 4.15 
$$ 0 
$$ pwwet1 6 1 1000000 0 0.025 2 1 0 1 64
$$ 1 0 
$$ 0 
$$ pwwet 6 1 1000000 0 0.025 2 1 0 1 64
$$ 1 0 
$$ 0 
$$ pwwet2 6 1 1000000 0 0.025 2 1 0 1 64
$$ 1 0 
$$ 0 
$$ pwx2lvl 1 1 63 -16 1 2 1 0 1 64
$$ 1 55 
$$ 0 
$$ pwx 6 1 13 13 13 2 1 8192 1 64
$$ 1 8.6 
$$ 0 
$$ pwwet4 6 1 1000000 0 0.025 2 1 0 1 64
$$ 1 0 
$$ 0 
$$ pwx2 6 1 13 13 13 2 1 8192 1 64
$$ 1 15 
$$ 0 
$$ pwxlvl 1 1 9 9 9 2 1 8192 1 64
$$ 1 58 
$$ 0 
$$ pwx2lvl_cf 1 1 9.99999984307e+17 -9.99999984307e+17 0 2 1 0 1 64
$$ 1 1 
$$ 0 
$$ pwxlvl_cf 1 1 9.99999984307e+17 -9.99999984307e+17 0 2 1 0 1 64
$$ 1 0.974 
$$ 0 
$$ ref 5 1 1000000000 -1000000000 0 3 4 0 1 64
$$ 1 0 
$$ 0 
$$ r4 1 1 1e+18 -1e+18 0 4 1 1 1 64
$$ 1 0 
$$ 0 
$$ r3 1 1 1e+18 -1e+18 0 4 1 1 1 64
$$ 1 0 
$$ 0 
$$ r2 1 1 1e+18 -1e+18 0 4 1 1 1 64
$$ 1 0 
$$ 0 
$$ r6 1 1 1e+18 -1e+18 0 4 1 1 1 64
$$ 1 0 
$$ 0 
$$ r5 1 1 1e+18 -1e+18 0 4 1 1 1 64
$$ 1 0 
$$ 0 
$$ r7 1 1 1e+18 -1e+18 0 4 1 1 1 64
$$ 1 0 
$$ 0 
$$ reffrq 1 1 9.99999984307e+17 -9.99999984307e+17 0 4 1 0 1 64
$$ 1 599.564319331 
$$ 0 
$$ ref_pw90 6 1 13 13 13 2 1 8192 1 64
$$ 1 5.475 
$$ 0 
$$ ref1 5 1 1000000000 -1000000000 0 3 1 0 1 64
$$ 1 0 
$$ 0 
$$ ref_pwr 1 1 9.99999984307e+17 -9.99999984307e+17 0 2 1 0 1 64
$$ 1 60 
$$ 0 
$$ refpos 1 1 9.99999984307e+17 -9.99999984307e+17 0 4 1 0 1 64
$$ 1 0 
$$ 0 
$$ reffrq1 1 1 9.99999984307e+17 -9.99999984307e+17 0 4 1 0 1 64
$$ 1 125.6955729 
$$ 0 
$$ refstd_ 2 2 8 0 0 2 1 65808 1 64
$$ 1 ""
$$ 0 
$$ sampleowner 2 2 8 0 0 2 1 0 1 64
$$ 1 ""
$$ 0 
$$ rfp1 1 1 1000000000 -1000000000 0 4 1 1 1 64
$$ 1 0 
$$ 0 
$$ rfl 1 1 1000000000 -1000000000 0 4 1 1 1 64
$$ 1 5460.60241459 
$$ 0 
$$ rfband 4 2 4 0 0 2 1 0 1 64
$$ 1 "ccc"
$$ 3 "c" "h" "l" 
$$ retentiontime_ 2 2 8 0 0 2 1 0 1 64
$$ 1 ""
$$ 0 
$$ rfchnuclei 2 2 8 0 0 2 1 256 1 64
$$ 1 ""
$$ 0 
$$ rfp 1 1 1000000000 -1000000000 0 4 1 1 1 64
$$ 1 0 
$$ 0 
$$ rfl1 1 1 1000000000 -1000000000 0 4 1 1 1 64
$$ 1 0 
$$ 0 
$$ rp1 1 1 3600 -3600 0.1 4 1 3 1 64
$$ 1 0 
$$ 0 
$$ rof2 6 1 13 13 13 2 1 8194 1 64
$$ 1 24.9625 
$$ 0 
$$ rof1 6 1 13 13 13 2 1 8194 1 64
$$ 1 10 
$$ 0 
$$ rp 1 1 3600 -3600 0.1 4 1 3 1 64
$$ 1 -50.2233027195 
$$ 0 
$$ sample 2 2 8 0 0 2 1 1 1 64
$$ 1 "Allison_BRA213A6P2_1219_20180620_01"
$$ 0 
$$ sa 7 1 10000000 0 0 3 1 1 0 64
$$ 1 1024 
$$ 0 
$$ samplename 2 2 8 0 0 2 1 9 1 64
$$ 1 "Allison_BRA213A6P2_1219"
$$ 0 
$$ satpwr 1 1 30 -16 0.5 2 1 0 1 64
$$ 1 0 
$$ 0 
$$ sas 7 1 10000000 0 0 3 1 1 0 64
$$ 1 0 
$$ 0 
$$ sampwt 1 1 9.99999984307e+17 -9.99999984307e+17 0 2 1 0 1 64
$$ 1 0 
$$ 0 
$$ samplevolume 1 1 9.99999984307e+17 0 0 2 1 8 1 64
$$ 1 600 
$$ 0 
$$ satfrq 5 1 1000000000 -1000000000 0 2 1 0 1 64
$$ 1 480.588092473 
$$ 0 
$$ satdly 3 1 14 14 14 2 1 8192 1 64
$$ 1 1 
$$ 0 
$$ satmode 4 2 4 0 0 2 1 0 1 64
$$ 1 "n"
$$ 0 
$$ sb 1 1 1000 -1000 0 3 1 0 0 64
$$ 1 0 
$$ 0 
$$ saveshapes 2 2 8 0 0 2 1 256 1 64
$$ 1 ""
$$ 0 
$$ saveglobal_ 2 2 8 0 0 3 1 0 1 64
$$ 21 "probe"
$$ "lcpeak"
$$ "loc"
$$ "lockpower"
$$ "lockgain"
$$ "lockphase"
$$ "lockfreq"
$$ "z0"
$$ "lkof"
$$ "vloc"
$$ "vrack"
$$ "vzone"
$$ "vproto"
$$ "pkpick"
$$ "parstyle"
$$ "operator"
$$ "studyid"
$$ "systemname"
$$ "probetype"
$$ "refstd"
$$ "probestyle"
$$ 0 
$$ sbbiflg 4 2 4 0 0 2 1 0 1 64
$$ 1 "n"
$$ 0 
$$ sb1 1 1 1000 -1000 0 3 1 1 0 64
$$ 1 0 
$$ 0 
$$ sbs 1 1 1000 -1000 0 3 1 1 0 64
$$ 1 0 
$$ 0 
$$ strtpar 2 2 8 0 0 2 1 0 1 64
$$ 1 ""
$$ 0 
$$ slpname 2 2 8 0 0 2 1 256 1 64
$$ 1 ""
$$ 0 
$$ segt5 3 1 14 14 14 2 1 8192 1 64
$$ 1 0.0005 
$$ 0 
$$ scoutinfo 2 2 8 0 0 2 1 256 1 64
$$ 1 ""
$$ 0 
$$ sc2 1 1 3 3 3 4 1 8195 1 64
$$ 1 8 
$$ 0 
$$ sc 1 1 1 1 1 4 1 8195 1 64
$$ 1 8 
$$ 0 
$$ scans 2 2 8 0 0 3 1 0 1 64
$$ 1 ""
$$ 0 
$$ segstab 3 1 14 14 14 2 1 8192 1 64
$$ 1 0.0005 
$$ 0 
$$ sdirtmplt 2 2 8 0 0 2 1 0 1 64
$$ 1 "$samplename$_%DATE%_"
$$ 0 
$$ sfrq 1 1 1000000000 0 0 2 1 11 1 64
$$ 1 599.5679167 
$$ 0 
$$ sf 1 1 8190 0 1e-07 4 1 3 1 64
$$ 1 0 
$$ 0 
$$ seqfil 2 2 8 0 0 2 1 11 1 64
$$ 1 "s2pul"
$$ 0 
$$ sf1 1 1 9.99999984307e+17 -9.99999984307e+17 0 4 1 0 1 64
$$ 1 0 
$$ 0 
$$ shims 2 2 8 0 0 2 1 0 1 64
$$ 1 ""
$$ 0 
$$ srate 7 1 32767 0 1 2 1 1 1 64
$$ 1 25 
$$ 0 
$$ solvent 2 2 6 0 0 2 1 11 1 64
$$ 1 "dmso"
$$ 0 
$$ slpsat 4 2 4 0 0 2 1 0 1 64
$$ 1 "n"
$$ 0 
$$ sn 1 1 1e+18 -1e+18 0 3 1 1 1 64
$$ 1 0 
$$ 0 
$$ sp1 1 1 1000000000 -1000000000 0 4 1 3 1 64
$$ 1 649.999938965 
$$ 0 
$$ sp 1 1 1000000000 -1000000000 0 4 1 3 1 64
$$ 1 -5459.49670524 
$$ 0 
$$ spin 1 1 39 0 1 2 1 0 1 64
$$ 1 0 
$$ 0 
$$ strtext 7 1 1000000 1 1 3 1 0 1 64
$$ 1 1 
$$ 0 
$$ ss 7 1 32767 -32768 0 2 1 0 1 64
$$ 1 0 
$$ 0 
$$ sreffrq 1 1 9.99999984307e+17 -9.99999984307e+17 0 2 1 0 1 64
$$ 1 599.564319331 
$$ 0 
$$ sspul 4 2 4 0 0 2 1 0 1 64
$$ 1 "n"
$$ 0 
$$ strtlp 7 1 1000000 1 1 3 1 0 1 64
$$ 1 2 
$$ 0 
$$ strtext1 7 1 1000000 1 1 3 1 0 1 64
$$ 1 1 
$$ 0 
$$ strtlp1 7 1 1000000 1 1 3 1 0 1 64
$$ 1 2 
$$ 0 
$$ systemname_ 2 2 8 0 0 2 1 0 1 64
$$ 1 "nmr600-vnmrs600"
$$ 0 
$$ studystatus 2 2 8 0 0 2 1 0 1 64
$$ 1 ""
$$ 0 
$$ studyid_ 2 2 8 0 0 2 1 0 1 64
$$ 1 "tmpstudy"
$$ 0 
$$ study 2 2 8 0 0 3 1 0 1 64
$$ 1 ""
$$ 0 
$$ studyowner 2 2 8 0 0 2 1 0 1 64
$$ 1 "LMQPN"
$$ 0 
$$ svftmplt 2 2 8 0 0 2 1 0 1 64
$$ 1 "$pslabel$_"
$$ 0 
$$ svfopt 4 2 4 0 0 2 1 0 1 64
$$ 1 "y"
$$ 0 
$$ sw 1 1 5 5 5 2 4 8203 1 64
$$ 1 18115.942029 
$$ 0 
$$ th 1 1 1000000000 0 0 4 1 1 1 64
$$ 1 9.96748177231 
$$ 0 
$$ tempFTS 1 1 200 -150 0.1 2 1 1 1 64
$$ 1 25 
$$ 0 
$$ temp 1 1 200 -150 0.1 2 1 8 1 64
$$ 1 26 
$$ 0 
$$ text_string 2 2 8 0 0 4 1 256 1 64
$$ 1 "Allison_BRA213A6P2_1219"
$$ 0 
$$ time_exp 2 2 8 0 0 2 1 0 1 64
$$ 1 ""
$$ 0 
$$ time_complete 2 2 8 0 0 4 1 0 1 64
$$ 1 "20180620T094512"
$$ 0 
$$ time_plotted 2 2 8 0 0 3 1 0 1 64
$$ 1 ""
$$ 0 
$$ wetfrq 5 1 1000000000 -1000000000 0 2 1 256 0 64
$$ 1 0 
$$ 0 
$$ vjdialog 2 2 8 0 0 4 1 256 1 64
$$ 1 ""
$$ 0 
$$ tof 5 1 7 7 7 2 1 8202 1 64
$$ 1 599.5 
$$ 0 
$$ tlt 1 1 1000000000 -1000000000 0 4 1 1 1 64
$$ 1 0 
$$ 0 
$$ time_submitted_local 2 2 8 0 0 2 1 0 1 64
$$ 1 "20180620T094251X09AMWedJun"
$$ 0 
$$ time_saved 2 2 8 0 0 4 1 0 1 64
$$ 1 "20180620T094512"
$$ 0 
$$ time_run 2 2 8 0 0 2 1 0 1 64
$$ 1 "20180620T094252"
$$ 0 
$$ time_submitted 2 2 8 0 0 2 1 0 1 64
$$ 1 "20180620T094251"
$$ 0 
$$ tin 2 2 1 0 0 2 1 2 1 64
$$ 1 "n"
$$ 3 "n" "w" "y" 
$$ time_svfdate 2 2 8 0 0 2 1 0 1 64
$$ 1 "20180620T094251"
$$ 0 
$$ tnbippwr 1 1 17 17 17 2 1 8192 1 64
$$ 1 56.5 
$$ 0 
$$ tnbippw 6 1 1000000 0 0.025 2 1 0 1 64
$$ 1 60 
$$ 0 
$$ tn 2 2 4 0 0 2 1 8 1 64
$$ 1 "H1"
$$ 0 
$$ tnref 2 2 8 0 0 4 1 1 1 64
$$ 1 "Me4Si, 1% in CDCl3"
$$ 0 
$$ tnbipshp 2 2 8 0 0 2 1 0 1 64
$$ 1 "bip60us"
$$ 0 
$$ tnshapes 2 2 8 0 0 2 1 256 1 64
$$ 3 ""
$$ ""
$$ ""
$$ 0 
$$ trace 2 2 2 0 0 4 1 3 1 64
$$ 1 "f1"
$$ 2 "f1" "f2" 
$$ tpwr 1 1 17 17 17 2 1 8194 1 64
$$ 1 57.5 
$$ 0 
$$ tofh2o 5 1 1000000000 -1000000000 0 2 1 0 1 64
$$ 1 0 
$$ 0 
$$ tpwr_cf 1 1 9.99999984307e+17 -9.99999984307e+17 0 2 1 0 1 64
$$ 1 1.0363 
$$ 0 
$$ userplotter 2 2 8 0 0 4 1 0 1 64
$$ 1 "printer"
$$ 0 
$$ tunemethod 2 2 8 0 0 2 1 0 1 64
$$ 1 "n"
$$ 0 
$$ vf 1 1 1000000000 0 0 4 1 3 1 64
$$ 1 174.310211182 
$$ 0 
$$ vs2d 1 1 1000000000 1e-06 0 4 1 3 1 64
$$ 1 4.45071601868 
$$ 0 
$$ vpfi 1 1 500 -500 0 4 1 0 1 64
$$ 1 0 
$$ 0 
$$ vo 1 1 500 -500 0 4 1 1 1 64
$$ 1 0 
$$ 0 
$$ vloc_ 2 2 8 0 0 2 1 8 1 64
$$ 1 "0"
$$ 0 
$$ vjdialogarg 2 2 8 0 0 4 1 256 1 64
$$ 1 ""
$$ 0 
$$ vp 7 1 500 -500 0.1 4 1 3 1 64
$$ 1 0 
$$ 0 
$$ volume 1 1 9.99999984307e+17 -9.99999984307e+17 0 2 1 0 1 64
$$ 1 0 
$$ 0 
$$ vpf 1 1 500 -500 0 4 1 0 1 64
$$ 1 0 
$$ 0 
$$ vrack_ 7 1 5 1 0 2 1 0 1 64
$$ 1 1 
$$ 0 
$$ vproto_ 2 2 8 0 0 2 1 0 1 64
$$ 1 ""
$$ 0 
$$ vs 1 1 1000000000 1e-06 0 4 1 3 1 64
$$ 1 171.611455817 
$$ 0 
$$ wc 1 1 2 2 2 4 1 8203 1 64
$$ 1 252 
$$ 0 
$$ vzone_ 7 1 15 1 0 2 1 0 1 64
$$ 1 1 
$$ 0 
$$ vtc 1 1 255 0 1 2 1 2 1 64
$$ 1 20 
$$ 0 
$$ vsproj 1 1 1000000000 1e-06 0 4 1 3 1 64
$$ 1 4.45071601868 
$$ 0 
$$ vtwait 3 1 14 14 14 2 1 8194 1 64
$$ 1 300 
$$ 0 
$$ wbs 2 2 6 0 0 3 1 3 1 64
$$ 1 ""
$$ 0 
$$ werr 2 2 6 0 0 3 1 3 1 64
$$ 1 "cpreact"
$$ 0 
$$ wdone 2 2 8 0 0 3 1 0 1 64
$$ 1 ""
$$ 0 
$$ wc2 1 1 4 4 4 4 1 8195 1 64
$$ 1 133 
$$ 0 
$$ wds 2 2 8 0 0 3 1 0 1 64
$$ 1 ""
$$ 0 
$$ wet_cf 1 1 9.99999984307e+17 -9.99999984307e+17 0 2 1 0 1 64
$$ 1 1 
$$ 0 
$$ wet 4 2 4 0 0 2 1 0 1 64
$$ 1 "n"
$$ 0 
$$ wetfly 4 2 4 0 0 2 1 0 1 64
$$ 1 "n"
$$ 0 
$$ x3 7 1 19 19 19 2 1 8192 1 64
$$ 1 5358 
$$ 0 
$$ wf 1 1 8190 0 1e-07 4 1 3 1 64
$$ 1 3.328008 
$$ 0 
$$ wetpwr4 1 1 9.99999984307e+17 -9.99999984307e+17 0 2 1 0 1 64
$$ 1 0 
$$ 0 
$$ wetpwr 1 1 9.99999984307e+17 -9.99999984307e+17 0 2 1 0 1 64
$$ 1 0 
$$ 0 
$$ wetfrqw 1 1 9.99999984307e+17 -9.99999984307e+17 0 2 1 256 1 64
$$ 1 80 
$$ 0 
$$ wetfrqs 2 2 8 0 0 2 1 256 1 64
$$ 1 "seduce"
$$ 0 
$$ wetpeaks 7 1 10 0 1 2 1 0 0 64
$$ 1 0 
$$ 0 
$$ wetpwr2 1 1 9.99999984307e+17 -9.99999984307e+17 0 2 1 0 1 64
$$ 1 0 
$$ 0 
$$ wetpwr1 1 1 9.99999984307e+17 -9.99999984307e+17 0 2 1 0 1 64
$$ 1 0 
$$ 0 
$$ wetpwr3 1 1 9.99999984307e+17 -9.99999984307e+17 0 2 1 0 1 64
$$ 1 0 
$$ 0 
$$ wetshape2 2 2 8 0 0 2 1 0 1 64
$$ 1 "wetshp"
$$ 0 
$$ wetshape 2 2 8 0 0 2 1 0 1 64
$$ 1 "wetshp"
$$ 0 
$$ wetset 2 2 8 0 0 4 1 0 1 64
$$ 1 "set1"
$$ 0 
$$ wetshape1 2 2 8 0 0 2 1 0 1 64
$$ 1 "wetshp"
$$ 0 
$$ wetshape4 2 2 8 0 0 2 1 0 1 64
$$ 1 "wetshp"
$$ 0 
$$ wetshape3 2 2 8 0 0 2 1 0 1 64
$$ 1 "wetshp"
$$ 0 
$$ wexp 2 2 6 0 0 3 1 3 1 64
$$ 1 "procsave"
$$ 0 
$$ wrtp 2 2 8 0 0 3 1 0 1 64
$$ 1 ""
$$ 0 
$$ wnt 2 2 6 0 0 3 1 3 1 64
$$ 1 ""
$$ 0 
$$ whatemail 2 2 8 0 0 2 1 0 1 64
$$ 1 "message"
$$ 0 
$$ wf1 1 1 9.99999984307e+17 -9.99999984307e+17 0 4 1 0 1 64
$$ 1 1.89199995995 
$$ 0 
$$ whenemail 2 2 8 0 0 2 1 0 1 64
$$ 1 "never"
$$ 0 
$$ wp1 1 1 100000 0 0 4 1 3 1 64
$$ 1 62.5000114441 
$$ 0 
$$ wp 1 1 5000000 0 0 4 1 11 1 64
$$ 1 18114.8363196 
$$ 0 
$$ wqinit 2 2 8 0 0 4 1 0 1 64
$$ 1 ""
$$ 0 
$$ wtfile1 2 2 15 0 0 3 2 1 1 64
$$ 1 ""
$$ 0 
$$ wstart 2 2 8 0 0 3 1 0 1 64
$$ 1 ""
$$ 0 
$$ wshim 4 2 4 0 0 2 1 1 1 64
$$ 1 "n"
$$ 15 "e" "f" "g" "n" "s" "0" "1" "2" "3" "4" "5" "6" "7" "8" "9" 
$$ wtfile 2 2 15 0 0 3 1 1 1 64
$$ 1 ""
$$ 0 
$$ x1 7 1 19 19 19 2 1 8192 1 64
$$ 1 3790 
$$ 0 
$$ wtune 4 2 4 0 0 2 1 0 1 64
$$ 1 "n"
$$ 11 "s" "t" "e" "i" "n" "o" "v" "1" "2" "3" "4" 
$$ x2y2 7 1 19 19 19 2 1 8192 1 64
$$ 1 -2051 
$$ 0 
$$ z3x2y2 7 1 19 19 19 2 1 8192 1 64
$$ 1 0 
$$ 0 
$$ z2x2y2 7 1 19 19 19 2 1 8192 1 64
$$ 1 -946 
$$ 0 
$$ y4 7 1 19 19 19 2 1 8192 1 64
$$ 1 0 
$$ 0 
$$ xz2 7 1 19 19 19 2 1 8192 1 64
$$ 1 -6547 
$$ 0 
$$ xy 7 1 19 19 19 2 1 8192 1 64
$$ 1 737 
$$ 0 
$$ x4 7 1 19 19 19 2 1 8192 1 64
$$ 1 0 
$$ 0 
$$ xz 7 1 19 19 19 2 1 8192 1 64
$$ 1 2493 
$$ 0 
$$ y3 7 1 19 19 19 2 1 8192 1 64
$$ 1 1431 
$$ 0 
$$ y1 7 1 19 19 19 2 1 8192 1 64
$$ 1 874 
$$ 0 
$$ z1 7 1 19 19 19 2 1 8192 1 64
$$ 1 -5172 
$$ 0 
$$ yz2 7 1 19 19 19 2 1 8192 1 64
$$ 1 9719 
$$ 0 
$$ yz 7 1 19 19 19 2 1 8192 1 64
$$ 1 -3686 
$$ 0 
$$ z0_ 1 1 19 19 19 2 1 73744 1 64
$$ 1 -5517 
$$ 0 
$$ z2 7 1 19 19 19 2 1 8192 1 64
$$ 1 -288 
$$ 0 
$$ z1c 7 1 19 19 19 2 1 8192 1 64
$$ 1 -1044 
$$ 0 
$$ z2c 7 1 19 19 19 2 1 8192 1 64
$$ 1 196 
$$ 0 
$$ z3 7 1 19 19 19 2 1 8192 1 64
$$ 1 -1085 
$$ 0 
$$ z2xy 7 1 19 19 19 2 1 8192 1 64
$$ 1 -5134 
$$ 0 
$$ z2x3 7 1 19 19 19 2 1 8192 1 64
$$ 1 0 
$$ 0 
$$ z2y3 7 1 19 19 19 2 1 8192 1 64
$$ 1 0 
$$ 0 
$$ z3x 7 1 19 19 19 2 1 8192 1 64
$$ 1 -1067 
$$ 0 
$$ z3c 7 1 19 19 19 2 1 8192 1 64
$$ 1 0 
$$ 0 
$$ z5 7 1 19 19 19 2 1 8192 1 64
$$ 1 -2149 
$$ 0 
$$ z4x 7 1 19 19 19 2 1 8192 1 64
$$ 1 2515 
$$ 0 
$$ z3y3 7 1 19 19 19 2 1 8192 1 64
$$ 1 0 
$$ 0 
$$ z3xy 7 1 19 19 19 2 1 8192 1 64
$$ 1 0 
$$ 0 
$$ z3x3 7 1 19 19 19 2 1 8192 1 64
$$ 1 0 
$$ 0 
$$ z3y 7 1 19 19 19 2 1 8192 1 64
$$ 1 4156 
$$ 0 
$$ z4c 7 1 19 19 19 2 1 8192 1 64
$$ 1 0 
$$ 0 
$$ z4 7 1 19 19 19 2 1 8192 1 64
$$ 1 -3440 
$$ 0 
$$ z4xy 7 1 19 19 19 2 1 8192 1 64
$$ 1 0 
$$ 0 
$$ z4x2y2 7 1 19 19 19 2 1 8192 1 64
$$ 1 0 
$$ 0 
$$ z4y 7 1 19 19 19 2 1 8192 1 64
$$ 1 3210 
$$ 0 
$$ z7 7 1 19 19 19 2 1 8192 1 64
$$ 1 -5918 
$$ 0 
$$ z5y 7 1 19 19 19 2 1 8192 1 64
$$ 1 0 
$$ 0 
$$ z5x 7 1 19 19 19 2 1 8192 1 64
$$ 1 0 
$$ 0 
$$ z6 7 1 19 19 19 2 1 8192 1 64
$$ 1 -2403 
$$ 0 
$$ zx2y2 7 1 19 19 19 2 1 8192 1 64
$$ 1 -716 
$$ 0 
$$ zoom 7 1 32767 0 0 4 1 0 1 64
$$ 1 0 
$$ 0 
$$ z8 7 1 19 19 19 2 1 8192 1 64
$$ 1 0 
$$ 0 
$$ zxy 7 1 19 19 19 2 1 8192 1 64
$$ 1 -3186 
$$ 0 
$$ zx3 7 1 19 19 19 2 1 8192 1 64
$$ 1 851 
$$ 0 
$$ zy3 7 1 19 19 19 2 1 8192 1 64
$$ 1 1099 
$$ 0 
$$ 
##$PARAMETERFILE=	(text, ASCII, c:/Users/aliso/Dropbox/BRA213/Artigo_rifamicina/Rifamicin%20JNP/Artigo%20JNP_2025/Resubmiss%C3%A3o_JNP/Salinirifamycin%20B/PROTON_01.fid/text, 0)
$$ Allison_BRA213A6P2_1219
$$ 
##XUNITS=	HZ
##YUNITS=	ARBITRARY UNITS
##FIRSTX=	12655.33961441000065
##LASTX=	-5460.4642009209555908
##XFACTOR=	-0.13821366904449464141
##YFACTOR=	1.6000455322265626019e-06
##NPOINTS=	131072
##XYDATA=	(X++(Y..Y))
-91563A249042O6001j01986O4617M2450o0729Q7488m1386j02530O9879J29182k93742J71839
-91551A280125M9843k47631K13319j27389L0721J28193o0609q2566p5058J49682O0273m230
-91539A314673q211j64750J74223Q0974j88822L4599n1277N8117M7302k5812P4231R977j67216
-91526A188008l5865Q7068J03346j13699p2174J47199n6699J37914j29191M6945J2683p6562
-91514A238973J08086j61987Q0308q087R1087R4226r7707j52531N2752P0541K4270M2192j53150
-91501A228973p7934k7658J21419r9537M3840Q9206j9635J44240K7285j40967q2828J93881
-91489A400285j25595n9413K05072j04477k2822K3295N4407J63039k27052P209N1872n0980
-91477A314840P7081l8931q094j4991K15715j76029n6278n9469j28036J84542P2686Q4910
-91465A467946k67164N8453J22186J2490n7197j8723O1564j14746N4640j3703M365k00535
-91453A109576J32777M8519l5950J08756k26337J44612n8518L5948J30521j18659L1251j61889
-91441A140607P4932R3958j29993O3199M6191p8126o6062K20625j03808k22482K93273m9674
-91429A282640L5407P7340k07509K5602o5861Q2260M9593j77154K18177J9808j62583J86230
-91417A363950r9629M5543L8859j25294J46649l5500J36210j43539j60934K16398j60461Q2488
-91405A304740J93900j47901q0038M1322K1802K459J2480m6360q3970q6104K2478J00629Q0912
-91392A336349p3826r7428J61100l6323k4064m7628n5872K60342j18856n4432Q3327l7048
-91380A295641r6667L622J56619r2544O0828L0512o2016N6243k240k41104N7770K30894j22238
-91367A275320r067k7661L8299k9439r1867J27572Q0779l3666M3149q1109k2412J1312o912
-91354A274298J03682k24776J50977Q6304k11389O0306Q3199M6203n6562o8971J8755R0428
-91342A352454q6564l8885J66380O5508k60419J11394R384k62630J91001O2925j19327O634
-91330A197855Q7621j07153J38985m7930m6008o9937j4432L17592j03453K6680k49806L9271
-91318A169285Q4808L7863K71183l77767j3780J80398k2660r1912r5029L05382r3237k73907
-91306A080627J92976L3394o9146j24505J35975Q6168o8832P3866o5229j60612j934J74660
-91294A287408k17855J36381J95989J0572j42063n197Q6634n8416N2798l29034K16671J3285
-91282A247173J10568k9333j63749K15697j56011J20914q2102j811j01057K2518K8832j52023
-91270A059616J81147J71246J26009Q933k88727o6070R2723j89239K76692k07624m2643L17307
-91258A439370j6005m9598p1923l2613j66903J49824N269J75393j34663q6699P7708J0684
-91246A299844J13606j70362Q5610q0997N5839L5949J09972j61697k7733L2471j76812K76962
-91234A392652l7025o7311j56043K28752j18175r8873L0042k19538M51274j16815N9056O5961
-91222A413957k42415Q4493J7625R6207l3221j26468l6381J73688k9038n6264J06041p1169
-91210A297055q0840P4648O1325k22963J33369Q0522O263J39776m25959o4530K51640J80047
-91198A430353o8568j32438J41376j14976K9920j7765j29092O5485J18414k2517j6637M3843
-91186A327398k47278N5424K47727j35251J941J12524r1251j40622p870J99993p1590r3569
-91174A157576K6412J14591J65343j96232k6304J11343R988p2393r7036J95168R9072k38389
-91162A249139R5797o5565j01215J35041j98676J72041k6110o7872J22380q5795K7955m0352
-91150A216768J30930J35822q0118l8234o639n3344M1430K0322J3491n9111j3817j10118l7592
-91137A159790P3924M9068K41642j98269j37290l8032O2256O822R6764J82377k81730m5543
-91125A171779N2383J62481k9350k2023k2209j08703L0897K05582m779k76612L04548p1615
-91113A392379j67949J15589n329j07402R3733Q9519k62797Q4310r514j08922Q1756K6073
-91101A221446j2875J31575p4439j5919J02793j04376R8471p2716R0462j6664k37901L14016
-91089A423873K3026k45370l0169J9410J13879j25534J33675J04397k77740O6712O6576r9444
-91077A173291m5326J02199L4657j18975P7907K06570j02706P4552Q6722l75862K4293K73131
-91065A410453n8378r0359J44897m4325j06574Q4941J03731j72347m8233P6115j88787J49614
-91053A260748P5012N3909J9524j03058o2872k8354P7612p8307J28665k9592j04541J90631
-91041A399377l3846J882k7347n5800Q6621j65312J21839p7366j03926K43649j28965q2179
-91029A178627m6897J73479Q6323j39565J9872J02179n7180r3629J187N355J9638j05769J45315
-91016A288935J116Q244N8290j04120J5706M7543Q6298p9281m8659J54299o1168j57285K4394
-91003A234312r0291K34292j4654k78653J27959O0444M6629l4090j82687J27823K35198k94397
-90991A171885P1025J23796j98734O1773J3574o4018M0885O5949q0412j9303L1576K33954
-90979A451950j52199j72152K00570j7370r3455m1693J24713J609O8008j16386n5027J57977
-90967A356545r2317j19963r9426J99476J14885j12634j32843r8226J38974R1429K71056n9718
-90955A457238l22368K77486j42184j78651J60482n882K1981o2977j44721O0390L27370j89512
-90943A258652J8002J43694j89398P6389j29607J49260K4436j46415K83008j19505k03206
-90932A165310K6216O5471j5083J34133J54155k77296p5957M8688J11263j24045n1183K84738
-90920A446410k22843k00386J69704K2724m9763K85176j15245r4014J42983k17064O7054R9221
-90908A333957j95503Q4830R0664j06516K23598p9352j86911q85K00943m3063j19360M2295
-90896A244697p5390K77696k68300j5755J4227J322K43165k25530R6119J0600k15267n703
-90884A081881K32049n9203j8989O3205k6258M5120L0965p0054q4980K3069n4033J73401j95510
-90871A140663n3974K04279Q24M6824l1753J12873j23597j75230J54793R245j02318Q2393
-90859A265022J16764q5788k24136J51834L9542p5524K04270M7632k50096r4926J21175j5233
-90847A200536R0598j07743Q4658R296m1420J26593k8673k4988j38056K09918j02999k6233
-90835A251487J96919q6998l9698q3909J0086j24147K4524J63431o5165m1217R4602J64617
-90823A464532J0664l40953J01559J81048l15934K13077Q6895k33595J18358J59403p8685
-90812A366369j28529K46213j31849j76332J17536n9211J59382m1016o6406j18787k2130J60493
-90800A305733j22702R2704Q1881r2609k5710M2262j24311J08069J06438j26273N9259j43322
-90788A161419J19321Q5675j48675o1731r5080K36873j19389j352L53867l16336n962K03919
-90776A412549o4927k8448m9604m5126m7678J37410O6398O2493l715j80915j19361J17267
-90764A256343j9073m78J08942j39620N1876Q3798J12840j25864j15445K05605m0106o5288
-90752A313530r5715j45679J83448j3985p985K12479j9936n5232j65609R8307j1189N406m215
-90739A293625j4142L6414j09482K16096j00788j8116j24750p4490R6279J0192J35878p8457
-90727A268259J3892J54115p9309j26077J63384n3897K9150j49498k1809L7261j05448K45788
-90715A375811j2404j12808r9661R662l4510J78907q9317k0527L04722k18376j4755J09896
-90703A376640o6227n9247q2622O2730P1589N3105K7963k55768Q6570r7154J46284K09568
-90691A473431j79439k8078j92886L15646j16747p2720r725M9781K38355j99179j16840j52162
-90679A009437L22310j7268j03691M8870K8731L568j39003J84861p2211K4305J48828k19918
-90667A218819k5716J90294j25606m405P4013o5087l3725n7053k0863j6294k017K35186N5859
-90654A423405j24563j27678K3742K51063k53825J35794j57174N2728K82711m45409K85079
-90643A345873k9457j229O5826j23808j3124p4427J68733k58365R0111N2434j12465L53136
-90631A463238j76556l8628J85113q2351m7052j52310Q4637n2986K9937J37182j39888L9870
-90619A250206J3010q8955J43384P0466k56446L9864q154N7066O8530j36768R8916P9322K3290
-90606A353731r3858Q6978P0663k13257K0314R9663j22582J01082m1180j37492K04601L3926
-90594A362589j02663N9452n1163J7567J8119l18983L51397J87639k19044m9655l0416L8839
-90582A263678R0410J72622l28917J18191J3575j41970J37329l9575M4016j19094J45905k035
-90570A354135j97203R8099J20028j93464j26746J41676J43543o2537K4922L6366j86628J28832
-90558A281023K3620O9094p1553r1819J58397j13808l7241P1978q0729M1833J58802j33938
-90546A275659l1306r0753O2019K41085j68559l6915O6083n3572j53585L5379J64813o9407
-90534A240941J17947o5031p1660R4425j70241K50019m1617k37682M2152q5117K17190n5840
-90522A235486M009J67508j99424P4444M0622m8700N670J3406J37277k01051M0092K4462m0252
-90509A253549R7889l31180K4907K24382J25130j17456m1081J7825j17260J48835J11775J30833
-90497A528148l80185j44418J76734j45390K00236R7708l0755m1861R611R7883j44869o8613
-90485A154229N729R2516J22531Q2764k5608k35160O9430P4104M367r5720p0485J77688L9157
-90472A395542m1936j99233N111J14485J06329r5803j46615P5025o933J49002j42301O0985
-90460A273658J53863j69386K13325o5321j92943J46472K5314n8074o2336K2219m9923k6736
-90448A210132J26620J17933J7336j91682M5826J18402j68596j69709J22305L8382J9566j6211
-90436A270304k26769J71872J20734j3873j97462M2841K29582q8916l40j0805O2524k03207
-90424A156485O0003J09527j50627J44440L8496j07840J38978N8439k53860J86389j6094o232
-90412A358104N9422k06770R3758M2563p7362j97999K08261O755l8832K02541j63669j09563
-90400A177209m6667K25819q4136N897R6463j25584J16103j47089J9119k924k8771J11977
-90388A317416p8684j5560j05709J393J74447j00750R4186J2475k01848K14557K2372N4269
-90376A388564j99754p2819K66973j07885R3795r5782K09715n8516l50541K18618q8140K0559
-90364A224787J48173p5413p5102P6218j0598L2624R8457j55848j75593R83J75673K2831P6605
-90351A363797K9917n8383Q366j29426o8798J5331J53645M109j16303J78152j09309j47501
-90339A123597R8969r0055J64808M6470q0502K285r6096J6178o118J39518n1904J02758N2821
-90326A422729k47854J22591o5750l9922L4865O0630N8094j43979M9975p2403m9738R0809
-90314A220047l6203q7168P6325R0163p920J58291n8442m2756r4154j27301J75853l9202L5595
-90301A263128J14370o2192j48812R7654J17825l837j26429j11872K89709k07083p5693Q8806
-90289A235574N1303N9751l1409J04405k44270K43258o341p9079j07212j29857L09383k35087
-90277A170419O9810J15022j68411L4706K76393k54494j28212J17848j98407K41645k02209
-90266A074110K6471K29379j16956J36559J84373k09877J735K5368k95080K76994K858k0717
-90254A315217m0968n1707j43874q4904L80890j41219J4696J07082J1219r4944l6484j29465
-90242A105539o5984K52587r9922J76280k2801q8949l3524j45949J95526k6002q4778J84991
-90230A347014j2923k51792K37069J01130k22493N7012n683j22164P6422K40528k89722K2340
-90218A176738K08579l40558J33792J34035n8043n0766L8360k1613j50132J40436n3300Q7180
-90206A244708L7054m1244J83932j17017j08525P9991J0522O287o421n2757p873l5675K06850
-90193A399832P689l31726N1709K59182j45766q0014K91326r6412n3422M866m3P3173k7454
-90180A352940j12117L600K25871j89227L3639k6792m0401R6972j22509J66130j44787K2944
-90168A266263k7616j59378K27460o9405l1725P4434r993j3504P1573j36869j33644K90759
-90156A348355n3110J03171p7243l64350M64387M1951k90706J5591j2463N3976L6637l1152
-90144A235044q0482J25581j9972k1488j721j3254J13149M9369r0376j12675k3975j24458
-90132A034742K80789j32070p4211J33172j92413J87436o2575K18387k0846p7370L0437k1749
-90120A303729J28934k75995K00443j30707k5399J50539j55970J70125j68264L7316J23134
-90109A357885j49561J95603m3249j47576K34437j21102j08697N5742K26402j37375k52728
-90098A109781J93940j21032J01382j01006l9796N54J4021J51745o5002O3956j94511J23109
-90086A237141R8402m1651K2356j61562J5641Q1404j53015J32110J19204j73997O5341k47059
-90074I94315J53016J91060l05449J22732L50184k60348k09892J52129J8008j18571l883L87712
-90062A471013k06346J83068j09513j02678K79849k61974M9820j15387K36714k28267m9263
-90051A147036J54301J3458M9428q8392J06386j21822J92527k19460J48940j04534j28384
-90040A149484L01060j68736N496l9128l4391n1975K3110J63469J94544l28234J31136K494
-90028A348329k4278j8932j99969L12260m13395K53833J72139j38738K040l1561n3086k3617
-90016A185025J92864l03990J99836J21526j00349q6716K9683P8282N3167m8888q3016K6882
-90004A264306j39092J55867R0642m2761j16469J36680r9723P3058K8423r3904P5987j83424
-89992A149590J05891p2921J40884l1114j59913P3851J10442l1826J56478j47450j19735L68985
-89980A543162l49559K9710P2710J7529j19871J00128Q5622k04405J39979j03345J21003p4206
-89968A258457Q43q7111p456K78203M3190k64589L3446j9042j22919L47690j69086O1022P030
-89955A359678M0554p5309k73953j03953M5865K26079L6886K23384j66858J613m2786J33965
-89943A405165J9889j52859J28767k90471J31924J53244p1443q8675J62717j51601r3507L56091
-89931A509241k52645j38884K38820Q579j76652R7446n9887N6608J3981p2885Q0678k13446
-89919A090954J65259k8929J19262J49704k93126O1734l8336O4808L4828q5167M1426J40576
-89907A422993o6099j81600K22038j74976r8464L06171q6991j05055N5561L6374J21995r9721
-89895A352226p3077n5283l1045L84865j58352k14729J09405r9305N9386Q9048j10520J2706
-89883A265325N3585k14769N8847J75732j36252j48618O9896J12771k2775N9798K07287j87337
-89871A293490j03167J15404n1676K9756n7482R1157L3489J37278k84063k03597L37197K4387
-89859A362173j65524l0628J91208j94161L14629j31719l15618K55477o156O0638j22080J67701
-89847A385940j31128r9880R6244j64550j300K25878L6676j70004Q2408N5712Q798r822N0832
-89834A365804l7645p4893j10070J48262j19824q6105J61255j46476K19487j35612n0467J58777
-89822A292493o8746J78799l961k12453P3923J3558M7007O9753l6296j33696k86983L58560
-89810A291958k9495k4409O931k87761L30363o2020l1757K27612j46113l5534R7802j80591
-89798A156986J56354K5898k60784J09532o4736J50562K48791l10367j39178Q2778r7384J99027
-89786A257479n0521q8828J75828r6533J88172j1732m12620J44328N4209p613K73276k39176
-89774A186269j56490J47033L0201K6268J63218o2351j07390j0192M5650J0499j68603K51904
-89762A356016j36191O0198K65870k15429j1311m9349p0786k8120K03208k6040k42856J7115
-89750A122325J90659O2927k50637j0019K33107K1613j07853R373o3431q5614O3707J29704
-89738A315861M4514q9927J07868n0939k31940J91147j28709N0612J75405j62243K96560j90669
-89726A327540k07367J46435p4211O9345L2010k9632R6995M4616r2118M0062j7998n1385L1408
-89713A315700j07102L4925N552k7115K24390k65251J15689N9199l85336L42057j46361Q4196
-89701A250543K33048k01641m4856q4486J19478j12222R9068K46259j17760k01904k0541N5266
-89689A220252j8474J26225K4585J00010j30475p3873N4511l28535K03692N7245j9462O0784
-89677A276485j68058P2857k5077N6333l23677L36331J72657n56614L53221J27256o760p0905
-89665A244049P2576R4807k20270K01488m3622o0739J02649j83529j13433l284K07802K9047
-89653A327541m2640P8580k08811J34842j26927K9125J04250j79491J62159r2677J38365k001
-89641A322315J07776j67897k57377L24959j1794p7712m4202K35969j98597j39263K59606
-89630A353783L6115j0019k58496J35668O122j02581J62463N6261q8566k74289J43354n5412
-89618A104403l0154K57301p4121J59617l5012j57479l5122p713O99q214Q7290q0471N6655
-89605A237679o6320j67950O6550K03159L0113m1569N0196N8947k6793r360Q9856k12900K00793
-89592A412401j05914k45720K14074O37Q8589j89234Q1561K48004r5519k10906m5173J40889
-89580A293689o4629j06086j2834N1943J31775R4385Q781l6335j98089K35152k34280p3922
-89568A089550L25645k61299L47557j90419j12873J24834r0708J08208j29169J84222j28232
-89557A267316m499K2440m7569Q7177j38102m4267J56062J01861p3776r7284J6624J86114
-89545A432097l16582J77889J79633j47020r206j73909K12094k0919M5959j17476o2371J0002
-89533A210191J95389P7113k57793J17028j89744M3031q4145K22148P3760j45018O0517j61879
-89521A160598K19808k25936J39189J34432k42005J92159P0722k04787p9532k2317J2774K00283
-89509A355388o4391J18101k05628o0979L21583k99882j24929J97418K4399r1192J28532L7100
-89497A335520o1325l9756q3969J46804J13552o7822j44668Q9351K5624q42o9359l56882M93356
-89484A379584J0119k45774K97444l63230J78039m3358K1033K29267k47958L6700o2691J39294
-89472A328469j85850J69428O3744l72480K18286o6952R1612J30672j87327o85K22348j4397
-89460A396868j89408l4865n2004J11219J60959p9881j84878L0794O4574l2923J9129o188
-89448A203396N1215R949j22265J22551J13451j20260L450O1139q4257o4907J40169N9925
-89436A373556r6795M102m58j46473Q5039J65680k2408k23795K9757K99849j90462p3843N7523
-89423A261272l4528j45685l8598J09773J08145J89970k89460k6254O2195J6705J01678p289
-89411A307924K7616l6930K8986j57374J45036o2939K30733Q3355l62420K88709k68222J68506
-89399A392980l6784k09886L95430l41435L3368n7045j02479J94676j58425J45238L6668j04790
-89387A187516K27567L1192q0563R2189k10916j19915J74405J19025j69673j29622J98255
-89376A319460n1059m0663j0124J59474Q2567l20697Q2956J17875o9532J41674o2391j74455
-89364A175085M3386k734r7298L5101K85016j61850k44253J41384J94497P8409k01829K09961
-89352A454875n7469j55802Q5620j09331J7121k30695J36802K52281j69539k2909J17938J58981
-89340A477873k09593j28085K42296k54092R7833J61803k34679K18859r205j37700j25725
-89329A099585O5271K10642O365j22991n9657P2149n7685J45322j244P8505m5292j01596K39935
-89316A529309l13452K3742J38189l11689J50447n1570J87283K49926l99453m0771k4811j57514
-89304I79636J04033J76648j202J22442k06676R1200K58925l10353L39496k05135j24544m4508
-89292A179962n1032K82820m13955L47366J50266k58459J21500n8146j0922j4825R1658r458
-89280A356775k34248k196j187K66689k706k54790L54295j53305j0655n2200n7393P7338k57111
-89267A029306J58699Q8267J76891j06281p8310J891j60616J58858K512n1064J07854j9522
-89255A308485m8801Q4577k08944K9195K08957r8172N1553j06156j90140L17856L9143k98317
-89243A089236n13J45595J00362L727P4948k7757L2317l1105n6528n6124K1760J0068o1249
-89230A244737K25412j44660k37355J62361J57384k45466k4029K14978L3276j63877j34705
-89219A088056J60762J7450j05614q6095K83809r489N9305k1769k57754K36469j52027J21903
-89207A335006Q6778k45302q2314R8541J49481q3131P0683k3487p355J0759k384j04361L7487
-89194A240401K54951l27177p310J62087j60463Q8579k7772L9017j10404J86275K63463k81955
-89182A319692J71405q6412k73692J49823n908N2688N9237r1137j46026j06122K38214p1959
-89170A209803m1181J78470k56229J67968j6525p7614J81162r1139r4025j5949J42454j31060
-89158A156135N9980K04896l7835k44701J74347J70133m27750J45726J54402q2737q6412O3708
-89146A249892L1284q4079P31N7728K26789l33979j1527L04487m2743p1947o1220j00312o7518
-89133A097586L39149k1323k08887P2144R0817L447j16769O8976j17141l7372K49997k72671
-89121A147953L6408J70612k99698R7195l4465M7181J27037Q1132Q8912k05760J9424j61372
-89109A114559J46028M01128l12676K075R3562j54704K16204k36905m906J08875N2496j8036
-89097A407700l03332J97395k11707j1449J67401J16336j69331o7731K10974j15344L44526
-89086A565438J4892j48261j54670M0886K2395N4934j57897n2139J47508l05143L09399o5132
-89074A272210j6061n7026n5902K00350o1517j32323q439J63676j95763R6801J6555k9188
-89062A193373j5010Q5600K8009J20908j10403k00281J27756r5789J85637k05513K87092j2463
-89050A388916k73112J46944j80578K23959L9816q5341J35852p913j92018M572p4063J75257
-89038A302291R1192k43708o3602J4186N5103J31693N9555j97244J38830j06o8230N4379O9261
-89025A343600p7241j9697Q449l8857K37674m0577q8347k53342Q1720J91988j50973k334l9502
-89012A152561l09416K35318K69023j71424L29466j91581j54143J750Q663K59314j36519q2693
-89000A210319P542o5832o8688J14609o4815Q0706K63708k78453J8680K13753r2977M2775
-88988A381327j21632j157k15917j1696K70832r0052P6413r8242J93073O6356l12536J12304
-88976A249073J66110m33176P4988L23817j54035m7743l1779J76288j38106Q1718q3073J65595
-88964A349677J1661q8907L49059l19145j01760k3679K38103k01666j49553J8387K52171J26686
-88952A461034k44620K45524k78087K30965r3569j02423J0891n1548P8809r1056K10302k75864
-88940A100358J55666N0145j07851L5962M989q3236N1888J86300k37694P5898O6311P0846
-88928A369582k13456j22072K46486p6598m2120J11938L4775J08471m2062j22465K43110j55109
-88916A340480j33466J30057M444k24241O6084K48804k63638K2675o3788k2102O3328Q3037
-88904A251674N3606k3777L5606j54562K57795j48145P7484n0891k86275K38524k56066K65062
-88892A260035M9814j18818J46079j10347M3188m3328J04407N8863n5407k13606O3969J60115
-88880A344964j21622N7411l7400q2564M6424K22577p4130q1972K10029k84611L3473k8365
-88868A204214j43202K76758k66295J26516J1520m3331R2718k6246J92997l66179J50891J23673
-88856A334034o9101j28841m6352K83419o2260k156q7433J39524k0355l6832O2133M0251j53426
-88843A252605p5418N2614p1159K63759k35007K4441K5641j6669M2062o2069K9181j82818
-88831A047163K39071n5424J33717m8765j15841J78928j05894j9593j21903K51341j24655
-88820A258145j25716P3626k19302K10601J31078j65869q127J25507k9353l0566L5095P8181
-88808A333300j49833j15093J00754J94388Q7594j16738r1432k76762K74521p1613P488L86544
-88796A563118k50927j2660k48250Q1904J13503P60N7661k15480K16254O5053p822j28001
-88784A235113j41719K09219O9060j54681N8390k2774R2828L3601j14590J65325j12954J05735
-88772A422553n0280m5431r0178J17524P3182l78481L98806j05512o2702l3064k13519L50329
-88760A383227P149J151j874j76548j41601J18333J31634j24983j67656J86366J9163q0449
-88748A153912K37821q3368j692J174M3585q8834j93612J09297J69380M002l18698K06995
-88736A239962J72805j86712n4364o9229P8842J13011J44199k04727j79517J11904P1568J82810
-88724A420552j26591j24885J28570n8764J0077K5806M8748j33885r5444L09994k09264L5719
-88712A230633J39951j93055J1161k20424J82610N7858k5925J71173l4203J09279j90960q4268
-88700A153830J79071j64407r5964K38033k0573j30186J3762J34333N3513k36538J19798K08099
-88688A452771k05828j49053J18243R1487m1467m8916Q4284M5423k62728j31585L49090k1381
-88676A280340j15413L12253j40258n7021L1068k39233K53705J77304l00687j06801P3168
-88665A168425J36580o4902p718J18924o8718j22182k5998L25959k61049o0214J03043r1445
-88653A150705J11977j06775J47076q8460J28068o0207J6553m9027j18689K52517l27980R1670
-88641A147428J84369K8292j33768j24075J36260N7580m4125J03519R801r2723K07512j16388
-88629A363682j20434J19006O5578l48552O3268M6753J34686J31780p2325J36846m34106L99257
-88617A485439N1699k54549j75833L8404L00883l56653J23838m1266P4523r84L4036J32165
-88605A411702k26548p9200R1260J55145j38053l1119J3567j20348K44038O6627k62927J6965
-88593A141109j77638L00795J19670k11331J62589J1295k9844p4973l36p6035L02498j98598
-88581A269201j43529J84086p1390N4503j73388P4780Q1838O8732q1664j6181n6705j61972
-88569A028311R6384J83295k16194n0252J20186j71409M48981k22459j37777K22747j50794
-88558A151019J00559n6597j3998K8905J47777k06993j13922K51203m3318p0112k7163R4798
-88546A242158j24850N341J11949k68227K29685Q9358J2879R2448j16148J62277j09683M7981
-88534A375168P1934k56117j36624K55516k06749N9348M39501k13608o577j73406K51255K4245
-88522A483886l47050J02297P4421o6004j4597M9319j94007K11950J14346n8188q6921j14668
-88510A154784l2300k166L4352J44161m1589j30881J06648k02733K33270l4798j6758J38922
-88498A350912j15413J28314r2980j8981j25793J28477m6740j85129K98477K10468k30560
-88487A301052k30904J99570l0730M2216N5601j08479n178j5356K83242k10675l7955L34117
-88475A576521l62476K11506j60850l17174M43179p0156j62891M5123P9150j2659l3503j21744
-88463A114026j672l2085J44765J07675j30263J02900k50489K76598J06802l62789O7313P1215
-88451A213996J09141p7378J05138j51186j6523L06893k52701P4641J0045j13380N5566J25010
-88439A389262O6250k01840j0608j70446K66698l9748j98977J50865j48295K23392j50790
-88428A175763J7386M86m7425L63002k08462j51713J47273K3811m687J40601r6459r4066r5396
-88415A170114J07088J55891k96170K32018M636j89820l3609l2064K29102N272K28593k74627
-88403A306424j39732P1818n4348M32535m46805j2061J54124j87578K18422p5672l7141j80389
-88391A049597L2551J38462l8449n1722N1134P2979n3147K0701k7042N6616Q5544K6201r2691
-88378A270734m6075J35260q6948j16062K23997q3366k2025J87966j12246N1608n8198r7171
-88366A247474N2699p4297q4851O0085J62014k77425O2085M64415l53244L4361R0768j40398
-88354A243686j44645j15171K83328k01384L57120l9206j61636K29859q5228K28197j66438
-88343A428482n4348j42200J5533J97536k13771K2709P6677k30730J66607J10288k31961K4810
-88331A169632R0229K12638j69396l3362j55129J3082J99873j38352K46594j99369j28476
-88320A107964K20434K9576M2099k1501j22362r8608J27931P137k12813K57901Q0198r6964
-88308A320992N5458q1905J40731j74455k8698O2545n910M3719J77698j20475l76374K77817
-88296A291143k31248q077K40449l7476J23638o7106k6593m0576R0024l0069N4522N1459j78417
-88283A231673K11737j14577j41182J88629k85160M2701J58298k33926R8296J17390m5078
-88272A228801J08440j43908j79809Q2670J22337Q2048q9506P5034M6636n5434k5240j2576
-88260A239493k5752O8005q217O8215R2225k81693l0093j37261J86151J04630p4438J47894
-88248A349159j98358Q6673K10791j7015k17777J15758K1066J3065J08421j73557j124j10795
-88236A186307r7579N8055R6818J3329L5290j30406O142K66050o4089l6333K01319j27090
-88224A407813l29779P2720P3201n3226n7021J17442K10936j76501p2296L8445k07685j33069
-88212H90980K12941K33820k66172R4555J04043k15802J71686j452K3895J06141m1554j03844
-88200A209237R9520j21363K8813L12834j48060j52723q9665J81135R3986m7519k8757l7212
-88188A300226j15405n5665K88397J85869l40095j07308K35450j80176K11402l3019k47676
-88177A142000M6373n706R392J97619n7919k47659J29452q1764O054J68133J05712l97978
-88165A013709J56171J81964j08803Q4870n7241J56590l23763K05423r1998o616K11145l03561
-88153A117890n504m803k6851J76427J15250l44667L19735j042j07247R3312l4744n2184j62659
-88140A082913K30678j4280L3868j00626J89150p7957j42209J81047j51838N9218Q6518p4648
-88128A301834q8269J18176k5584J02196j18836m7404K06785j54542M5072p4910j35220K49599
-88116A378897j34244j39297L35812j13353k01401k3500J53801J81623Q5106k23827j09246
-88105A190371K39003j51586M143r4668o7035M2195J89655k305k09186J78407j13617J79522
-88093A384899M3894j24080J06715j92273K2030o3188Q9106J33562l34036R6743O9827r7336
-88081A135863J43682j96412j10867K54051J53470j44787N8762J57536k67744N4830J65329
-88070A403713k6554P926j28994K5073j08163L3636J46750k8140J64769j57691j17559J95354
-88058A410120q0177m1658o4288o1593J68542r4432J24177p853n1846K29264k17382p2538
-88046A240336l1295K2417o2496j58995J17808J07020j63904P7077K66748k57049J45361q4345
-88034A218683m5187K26711l47984J72306J12603r294Q4769k86997J48123J22214p7141M803
-88022A323609l7382j9300j48472J88731J49186n4668j88438Q9880j7677j88776K64276p3547
-88010A287422J52643q4950r8014P2534p4812m3243m565K35710j3482j38459k02414L29231
-87998A417601r9086j64979J06686M1961L7251k33229J96244j93089k654L4226J11204j00352
-87986A151784r187K60667n68137J99626K06260l3271J92947j70522j38681J14494K7893m7688
-87974A186185j31467R112K40873j66180J28357J50370l3375j05817n749M5538j34647K30498
-87962A413698N6050k45993p3950K28580k21693r2878K59247r6536J14705j03864j52298K0616
-87950A105684J2690O8530J1981J64624m3564m2020l4983n8943J74647k10987m8720L09259
-87938A408198M3249j94405j7331M4226j40490K06022n7963j58691J33176m4884n0861J3K22734
-87925A392993l659j37234J6719R8582J33151k12440J22086K8451j66286r1320j99933L45179
-87913A326289j77595j55372L42054j59684L1285R3482k33432q65K23932l1220J2860N7555
-87901A329289j20018j28067J74351P5859K3150J8407k71506J21968J57611J43599j61827
-87890A362816k95016J73270J82327k35868r7456K00759Q855J51706j71716m4301j24461k1938
-87878A088977J89408q6636k3942r5217Q5840L4814J01800k59445J20937K13108j79669J6152
-87866A206127j10786J21087J23582P8839l41016L6566K11281j72728R023R6965J87892l16064
-87854A130768q7412L27797j35021O4051P6267l00745K09824m4717j47569O5751n5154P6614
-87842A180454K5893J81466r6014o2867k9474o7372j8063k2890J77671p2980j0269J71154
-87830A356709k20680j70546L20841J51388j50871j46626J19579n8753j7374J94631j34350
-87819A243948k077L9983k4489k5156p1024J21967Q0223k02076L317K6139J16538K54214k49577
-87806A311930l4910J67503k38997J09654J02293j85451R88l8568N2137n1650J96574m0290
-87794A351213j4711j9198l90631M03936k9689l37574p152K47050J7067j48731K27448j07874
-87782A191154K5704L2958Q6791j6245j25407Q6571p8967J67692l5220r6908R9355j73902
-87770A163576N7905p7807Q0779k2034n0639J33741j23946K63079k20837R6512p4549N5941
-87758A281721J45954m46321N86659j81748j60083J76725j87439q921j15014K11921n1344
-87747A252110J28993P7387l07197K13042M3253k4279N1869p6578j00474p4897L22703k72730
-87735A233202n0400j16745Q9586M08474l15138J92553j82845k2673J55611j77927j58343
-87724A055355K55628M4898l15127J30840P8631J95899L4917P0956k80166L3919j9619L950
-87712A290081r6308k13277N18248j09858j58749m9070R9694k55309J11451K78523r6965L1684
-87700A350145l4795O8116k18461J72257j31219j57508N8262L39331p1808k52896M19277k66662
-87688A274039J32680J46538k95866p2122q9293J26179P1288j61465n4242M2895k445J28664
-87676A246850R1962j98364J06794n0413j80504K88370n2588m1824m2232n756n7596J466J60820
-87663A266985l6758R3353o6757k8071R8577j62384n9947K48494k28564P8530J71091k48169
-87651A126380J32747j0605p4130J24319Q4816j24468o5652J02094q513l4775M2487p2612
-87639A222088j6557J5509L25838j30781j69615J94464k66995J82122j79876N2619L8781J8663
-87627A286260J27515k88707J69150P0668L977k08665J29525j1482J16009o2089k69728J61663
-87615A224096j41814J839j38056K90441K3429j35835K99129m1281k31683M4237J41385k83792
-87603A052095l0750K18482o6318P8243K23668k72850P7016J56203j70525J4248P5950o728
-87591A348734j62940K17235n7982l54490J76277J54490j99944k8614O3047K60456R4464k47031
-87579A263702N8199j54070N8876N0800O5981K9066l69525K69051j64573Q7190J50508k86182
-87567A059023K56821j07873J44290k79398j2997J81806j49276K06670k07756J34068J1402
-87556A236780O2802K0875P8538m7276j75379K08491k13707J6580N5806N3771p53l9415O890
-87543A264003n6291R1389n1019l3805J16424k02055P1459L22785k13837p9391Q002j21529
-87531A116135R2612K88900l43043R0946J78162j72041J16916k17845K48582p477k01561L3576
-87519A223862J92639n8060k0920j82803j37050M93927l42548r7412O9589j50156L01918K95370
-87507A588356k16981j3652K10318j66337k06481J52109j207l00697J95672K6796M0494n5382
-87495A253008L25536k84148j98112M70423m01511J8572J603J13886L7575o3801p4912N0069
-87483A248188j4753j08912J04739l1806K03579m5793j5841j09910O8999j73414N7621L0356
-87471A213053o7651M1219j30581L36329q9811J27834l60147K29693j3950j71636N00154m08788
-87459A205718P3218j83495J70552r2761J46437K25230n33531K15294N01N3933K9112J07338
-87447A417546k71221r9245K77485j16803l0577Q4588J45651k40103L5434L409j1803O4315
-87435A258676J84887o7441l25498J92482m3872N2699q5195K7492J3533M4116J9097j08648
-87423A162328L27959k35149j24835R5508k0538J09478j2960j30401R2554j63901k7468M08622
-87411A481197k84372Q9431K22350k1967m491k27422J69024m5592k94624J19109J3185r3498
-87399A122330J49520m5526j3473J40672j29301K41457O3996l00166J56791j30189M1812k9329
-87387A268594j623J4717j50575J67098o0211R2087j12693Q1640K3763J657m2915l6736o407
-87374A238396j0530J56300n47198L69415L36393k71378k24805Q2341K54545k257j10081j98359
-87362A072782L19175m3189q3345k9062J41299j12082J15260J47717l90703m9694J48804N2680
-87350A289642k03917L30721n1152j0773j75977j6555N8449M9169J43280m29853K86421k65738
-87338A003717O9542J43885L8976j00139k64795M04885o3717K81607k2606k58047J61989J70338
-87326A565635j74412n4271M0432l28518k1963L84252J22072l92962J09444R3752k55993J87459
-87314A274927Q0776k60178Q3210Q8171J24129N1169j66066J40274j38573j22236K08193o0110
-87302A303686j6564M7091j5836J71921k06907o1550K1943j92296J52521j327l8339N4769
-87290A219112k3527J05606o475r6289Q5781O3379J36519k97686J1257J24103k52470K06718
-87278A276028j25177n3837o2225J31303J97516k09248Q343M3053Q1836j98915K5594J16747
-87266A231018n8449L26724r6191l16347N1815N9005q8302J41666M1902j83520K29419k53707
-87254A085033R5237J39497j06813J65831j84487J89577j6931Q908k71822J15806R9628j40862
-87242A178602J65491k46748J73662J2719K69808l85801k60496K85956K1223J96552j2751
-87231A398217m8419k66865K59670j79546k5618J16018j52921L61237k04585N2799Q6715l06062
-87219A090640J66284j9672J94854J47013j95743J64936k94998R314n6970j12920P3147R1083
-87207A256968K01112j76539P3352j93198R3017L1645o3192N7796o0384J18003M2347j09752
-87195A271175o6091J3557j30898K12331j95352J28553n322m6048K12045l41912J99533R1161
-87183A342732J31445j22177k43762K97467J268l65636J94283P3855k79283L52273n6819r3885
-87171A231761J11838k69341j02529K00298J13643j21872j17497m3781R452K76995P4639q3182
-87159A280424J16428r9737j25570L6932J31171j55140k8344q9525j52834L73698N3029k88743
-87147A051789m9373K42218O2229j57859J02032J00108q2272K1019j96952l9128J59493j9451
-87135A193853J01349K48357k63617l24735M38464j85373j7123R7279j5971R2579l43557L72718
-87123A394223O7381p2335j03855q3440K11279q6709N3922j27520M1996o6064r889K32446
-87111A451435j15742q8143J6063j73787k6176J24813L1972M15928j90141l65738K16346N2624
-87099A349454q0231n1965J52223j13792p00O1064j13579P4747L6502j87325j4512K25479
-87087A337365k37463R4000Q469j22987K09765k31884J04439K2546m5594L47062l90504k37821
-87075H57393K05983P5058J20187j59070J33243j14417R2054J78734k54312J96034o1631J40425
-87063A409681j57959j55363J19682J5283K10797j75707J60838j43027k11603L31399j26002
-87052A278019o7943K58383k6350j58116j7566J38858q6177j58234J8186o5247J49630q4271
-87040A179172m4182J62201p6378J2138k2218r0820M2155J59948P6995k59894L7438Q4474
-87028A261029j62880K91940k65123j05293K78363M8577j29953j41053L42876k06237J13012
-87017A325258L8814k21220K11818o7576o871P3310j11429j58806J55880J76088M9594k05665
-87005A259195j9202m5773j31061J62643q889j57450R8709J56096l47506K34918N5719O7503
-86993A324902J89910l13610N9109m6460K4798l03190K24010J66491k00991J32677q0647K95768
-86981A472767l59363n1938L39308j86078j14568l829K55103j46746K249O7760j71884K08893
-86969A311674j21069j16703K24318l6558P4792k2757j29841J45412J7123j55582J62016k8074
-86957A324751l15184K29712M627m041J04577j18207n2496N8754K39035j76985j73137o2137
-86945A059269L741K51554o9311k23690K03387q6675l216L14401j93037o3154j16528K15252
-86933A291993j03910k20460L95595J7597O469j09376j33892k5298J26452k7322l1420j1044
-86921A175384q2230K02330j34683R6717O0069l09508K60362J05941j34532J21094j08947
-86910A251997M0665K4896J1260r136q4680m511j03140K26754o9317j87916J78621J55334
-86898A430827j60176N0635J11920k27593k8450l7267L9742n7788J01706J28239j54296j08232
-86886A089267J05745Q0895q7637j9980O9251O0873q5548K59578j10246k66072P4670J54882
-86874A325678m1557q0867K64458j45027O1228p9067l4950L9378j72447Q1235j0159K17272
-86862A425175k11167J706K95020k21350q6471P9661j0646Q583k1898j39905J27832m094N1733
-86849A294179M3689j56511J78981J07470j02832l06712j10546L69315J09350j74260J45273
-86838A397396j35665q3095M8060j7566L01930k85996R4703n2003j61929K79701k93155J61012
-86826A253393k30693J4227M92439k45954K6903K2516j18342o7686P5180R1416j72114J01971
-86814A243256p9771r4863J33236k8631P5787J2912L8883j75563J98228R8016l00498K44845
-86802A365837J8675n9850p9691L4097j41659k25213K53660J66316j04374q0270r3473K6363
-86790A080418K89007L4814l6691j94845K19176j47317j53186L20363j8969k19073k14965
-86779I58732M20971n07697K37046K14183k69711M15005l83928L57440j02374j74042O7610
-86768A233235k49932K09883R6811R8779j29725r3652J43386j36928j70576K87229n0398q2818
-86756A155294N60Q689J2978R9021J12281k67682J55877j1238l3199q4610n6725J17086M4306
-86743A252638j4074j13339K30617p1745j82007j10323J05959J21498P3627j1901O0620J56813
-86731A498383k56454J87926j56662j62864K10725L263m0609j74095J03906j6230n666n6516
-86719A135107J31072L98148k51782p4578o0183k38911K40903l6518o9821q1064R6983L06893
-86707A496249j62454j84927L5333J37839o9675l9141n8690J25271n5036L121j0445j71147
-86695A046298L68696j44594K0325o3530p60o925M207K81428k98292N1054J2178R3605j3858
-86682A349832j18114j29114n6367l4221J30292J37253k56345K75116r8080L5783K22797P9076
-86670A537908j48634k75048l2156K78572M4770m25697K85084R4613j04393j37559J89709
-86659A307169l1514j64836n595m6957K25274j42713J54878k5188O2155r7227j29778J31490
-86647A237158m9195M6863J72716k1614k04492O9996j45716J26355j08855M3796J15779j86324
-86635A096467J16322j08442l1628K89438r1352q4800R6767j83092K90014k34592j15734k200
-86623A037168Q6677K92391l63359J16998K08548n8633n0369k5764j46029K81759j34684O182
-86611A250885J25052l1096k5167k01942M07716p7630j2042l78885K31961J31639j88078J85510
-86599A417923j99659k7220n0805M70464l54971n1753J45126p244n5199j08576J67277m3604
-86587A301759J05359n05733K90042K27950n0990L8194r0633l1771j98531K3207K32472N5182
-86575A396507l65881J83778p6415J52838J21208j29681q6704K1337J22756j18066J06946
-86564A328623j81407L52305k28267k28125J87927l7090m3953j63508L80510j14146n0067
-86553A202802K38762N4531l75551J03030J08579l21553K21412n4700J67516n0560N8253m6425
-86541A306096o473J31844j17557K58613k87121Q1229j47607q8640K91256q1747P8788l2232
-86529A386449J02916k24615j67816N4523J82988j58722n3755J71829k02399O0696m4909K35964
-86517A343149m1004j60442J00848l0670j56646J16694K08833j53533J78864k9830r7130R1491
-86505A370624J06239k99118R6205K03230k46730J17387j84400J06204M0764P9954j7887l56950
-86493A015522J43489k9555J33189J15677k60698Q2538J68398j0243k56981L788L93960k58302
-86481A240782k28864K11579J88486j53073r7829O1291j20084K22554m6401L1437J17731j68129
-86469A259480l6839r3914J34528K2201k4905P8276k16578J52318k1724j45173K42350M4537
-86457A394557r0010j36238J63730K9625q3870l3418J24503n7157Q5944N8309m23172J96200
-86445A229003j65838Q2064J16428L0439k0195j54744K77282k67082o745J34311l6159l9444
-86433A179320L25476j22201k36977M1796j04398J04240P6332K30540l00642J52250J34538
-86422A480274r7944j93287j52710K75778j31404J71847m808j25473J20493Q2819j75200J0984
-86410A261369r5373n5835L39560l3459j00584n3172m0828n2411J01868r0608R9812Q7087
-86398A367426j07444r4307K361R5966j85022K8642j7230K79970k04994k32358L42821j48546
-86386A127285m332K04977M2356L0299j73607j41347M14017m5554j05271l6841L040O7594
-86374A382616k51123J87341j9432Q2969N4447o9486k20773j3911M22822l48004n9985J70360
-86362A317841J21456r9412l94467L36327J29189k48107J60039J310j39043J59031k2989m7813
-86350A273362r5601O4625q8347k96705M04173m1455Q560M3072k19074K02577j05513K26143
-86338A375817P115k34802K5664l2146Q126p5592K70616j11407q5919J72015j52033O4838
-86326A232292R0402M9699r1604q3994L0784J35375M5916j80159q3727N074P5515r4146J14284
-86313A245711R8913j83688J75100j543j79476J65602k11632j09299L19571j14236L4713R3402
-86301A333138j90889K20584R1952n09302M7471J12616n4240K49739N4504K25323j03469j02663
-86289A374764q4716j00552Q2064o0322P4330p1882r8992l1947K61500k0140j43371J64421
-86277A345157o059l27988O6055K25702j62188K34663q3230l6344r068j32340j187R636K51886
-86264A374695J43019j45504j08944Q6471l73615J73706K51533k04696J08127J9195j21047
-86253A202940k2738O234J8648L6014o9862l151j14918K95787J25500j80932k05657l929J51458
-86240A235394J08009J94374l02848J9480K2142K16020k91885n9634M00640m59397J5923L7818
-86228A136036M4385j0739O6589m3617J08372O7672k16173K48139j74354K8916J38924j02691
-86216A291459J2241r1926l1999K59150P0170k53906l0983M1691p8842J41275J50091k36218
-86204A242203k7263R5017J1566J62448n8052k34896K20714L7594k24239R571p8873K4498
-86192A180288J8101O626J80055p9725k28326O4590k3692J59918J83283j68403j67796J58638
-86180A283557j6864p325L48845l61616P0596K06896l65891r1168R2767K7848J49907J99238
-86168A536790l08607J0795m5115j87751J81418m2956K4415J80747M6557j38342j28774J79850
-86156A309027N4584M4142j01049J8051Q6841k30059P9385m16487K20041K24739K301K0930
-86144A312446l24570M89144k33906J09319R8823k93532P3835M7815M7378k44833J89109K8884
-86132A299912j14339J68311O780q1434J20014j89563J82486o12l16841J64650j92284P05
-86120A047785Q1086L0624J11656J52846j88921M0428Q7432o4254j4004j37077J30572r8158
-86108A180015J54802k42305K0879J60405j26610K25502j79352J02757J2208p5288J89866
-86097A422879l50157M1537L43018l20413J44030j42363N3097L10033n28839L9768K22555
-86086A235145P5077J86121n2557k63008J49030j00800m9122K50196j11365K3456m5357k0768
-86074A276048m6730M3739k1505J52504j06417j91041P8509j65340K49407l7961j58806J30066
-86062A202473j3075n9615k9171J49710R3000k05335J41157J23861j51154M8385n7758L9689
-86050A282167O7647l5906k05178J71161R7182K0502l4898k77971L00922j08198r1398O5830
-86038A251862J15891j0040k17404K74338j2103p5775n4156j38687K89197N7492l91806J24420
-86026A213229M5606L165P5135l6862Q3847j11752O5278j40229J27415K05986j35159k45904
-86014A149755j8382L25949j64622n6139r5831j8867L12653k25186j49637K19657p525J30712
-86002A402537J358j3295l9374n6707J31909k36367n8880n5950J81821j79812k36750K99996
-85990A140486J98005o042j88070K07970k61647J60191k1763k42865L57542p297n5915k87578
-85978I93017J17830J00639J1658R636r4835M3326L0187n4432j05510K45002j37488j39723
-85966A019307J44587R5122O1793o4622r316j70762J10720J47002k45987J85814j00943j26432
-85954A046283J12756K9882J54765k11970J06423l0855M202J29380m1243j33745K28873N2107
-85942A446858l78999L88062k48814J6909k9412n7080J60991k08950L17599j76283O1798J24676
-85930A417355k44821J19193K63127k50009j8710Q8711j14578M0671r1990K47290j54367p9374
-85918A222498k9670Q8971K56905k61777k4506k6561J23748J92736k10883Q7246o9538k82197
-85906A066972K11775O5973j0659j39650o7174J77882k3004J0924K5749O4342J18587l41630
-85894A160087r7655J78767o9602J34938k39766j1561L1538J30592m3878j84518K22132m8629
-85882A162445K2716l86670M02659M03975l22292j0072o2221M5258R8537j23126j51261J39629
-85870A219577K68559K4444k32540J88953k82489o7533J45199J8737L531j23888K79718k26804
-85858A215464q8588r842J25257J71o751j07959L31958j9369m76571L91837l26291K95607
-85846A324923q3320q5465R5729j69343K18258l03998K13487O7856J23563Q4246l34685r250
-85834A142001M86081k61184k23533L22886k63491J34151J3596k59547P419Q1093O9051J32462
-85822A380985j27111J45957j17756j95834K80085j04169K39979k51620m3994J03980k96334
-85811A014168L18363j78535j63858J51267M7623R1699r7065m2431k0429L7886L3016P8098
-85799A269802R0325j45373j48844J55509K45311j09082j44263J14799J36372k24802p5132
-85788A164622m9407L7862J07290p0180J98445j23571N6540K52158l4927l92671P1146J33273
-85776A350580k60294Q1463J43273J67567k34635Q8260K3252j790j65699l3609Q7387k86210
-85764I59545K95005k79360J52163J49914k08140K23897p6625M3540Q8086m2423m3785K25244
-85752A487061n1711j93368N0326p2967K5719q1191j24976J79240k3833r8797L8175K54192
-85740A387870j82161j6863J60896l42123N16895j14157l48064K03605n1979n9980P6681J40184
-85728A370804L458n1066k01830K55112n7940J3640K023k44863J35972K683j16237R8813J91303
-85715A401872j05218j61008r3100J58750j78062K92449k8638j21491K37588k12779K38453
-85704A428816j99824M5642j06812J26162Q7888l48135J91221J46430L0592j06875J05387
-85693A400492k96097J12015j4705n6568J66289l15858L87800O1535j72870J63214k59252
-85682A175995l0059K42901r9104k9383n8504J99503J15268k42411p4665J52258O6713k88353
-85670A130159P5379M177J10401N2401j72416J00999M1281j82952J3640K29954k73905N2473
-85658A181591J79202r0329j24046J4800M0102m6964J18997J2235J43555j41709m1425R1253
-85646A337262r9880q4967j03055J94119R0251j38535m3036R1041n6998n0914K26255r3503
-85634A268040j80014M32662j3002k58081j21321Q1548K53206l52203K85976K4668k82904
-85623A138575J25244j30363O0397J0621J63600j19866j1191J71512k16727J41781j1129k3989
-85611A298465J70489k41324Q769k2142n3661P7482J51006J26752l83919J31311K02945K9922
-85599A496095m42785M4623L47690k83681L41007k28972o4588J47027J7438k07476m926J36669
-85587A298121j93550K20913j65853J24477j75524K39499p0287l38189L85030N8165R6560
-85576A479362m98891K0832R3586k034K14362j8444M1537j02017n0148J32898L5395j15560
-85564A230878J05430j86119R094L3621j35890P7238J00915J1510J57007R5735k37664j17070
-85552A144685J1461J38045j22302K19393J20698k79568k4295J55077j61967p8982K86296
-85541A408541k38421j8958R0158R0965j2994L6396j36924k57162K87411M9878J3810p5092
-85529A237608M398J58126r2676j90703J63159m399r1159J65878p8442O1666n9089n6578Q5723
-85516A303512l354j1822J05474J21317k30408o2325O0465j22342L17085n3314k41658J43736
-85504A326366J27025J54946m45299j1017J43649r0869J45097K1157j09549k79419J57892
-85493A139979J33904J01824J1590j13210r5384k0890J62536j8301m2116j08559J38160j48592
-85481A140941j43973M33475j68343j21237L01411l79960N4431K69992k51379Q7891R4058
-85470A317307O8437k72944Q8924K07750l44856K01823p3501n5186K26613l05567J2986J99694
-85458A271480L4675K6965j94406R069J39650J0922N1920J7763l1406k43213p3251J92608
-85446A212776j31568J45791J33293j97612J02356N80N278j53166m9701K30813J12774O8904
-85434A480518o818M9289k54523k8599K05328n251j08029P4266j45409k02016L27117l70969
-85422A014904J69212K71803k18464J10521m6904K54691k82659J3267J2436j97221L37004
-85411A438590k47645j08129K54815m1094k09394J10505K2116M1762k8921j34621J91684q2758
-85399A206910P0035N4458k69651j67928J58911J80115O786J46611p0266j87201N9883J5310
-85387A203973J4242j9564q796J09453K0367L0261j52650O5235L4445m7229L4199j42027K01150
-85374A343059k6956j36692M9622j26900n4938J05112J6106j596m2613R5289R427k0719K99148
-85361A507349o6711j306m353j45170j33450R2552J91572q1039P333j8380j08696j31721J53036
-85348A261016J41864j2496j27349M8233r2923m9540J45627O6955K6699l14189J83099P7962
-85336A354958P1344j45091L1088J74661k98280J36947o5478J67095q8001j28393M9100j70704
-85324A089246K0019R2748Q4052n7809M4686J34565J133j07593J6886k64936L03268r2964
-85312A263301l87639L13752j01397J57449m7460j0917J93845l9463j32006K928J4561O030
-85300A232984M4335l17637K14454O0363j10020J16768k12065M507K57481q6386r4628L9570
-85288A149726J24313K62921l16518j38088p3793N9413K13442j64260J67491P6392j61055
-85277A199984p6009K61126r1383l8010M3684j38894K83016l6464m0660k22558J67254Q0582
-85265A391668k75080J88939p2875Q4681r8842k6513K5964n7650J06170m9801L3249n1519
-85253A198391l8080R9457P0213l3K2702j16320J41773n5319l8825J66134l18832O8066J17999
-85240A317326o8972K8608k0365j55008L5285K22368r708K5505J55977j32139k29410L8519
-85228A207986o9405J18546R884J4477l1833l7885K57885j49292l2832k4410j55267k9086
-85216A078768K05606K99288m04761l46961K95506R6549J03907Q9585j80646j5063J36470
-85205A358248j10960k07938J21598k9660J23276J06930j53559J34410J55750j33118J10619
-85194A475596j00503l60510K77930r0292M4280M7154j39633o495k737O4730j17183m3910
-85182A048427j63210L11400L7373J98481r5550j51217K86447m78718K51182K0279P592K4618
-85170A297104k67997L11154j62680R5760K29591m25117k05L9856J24079L886l42636M97177
-85158A399972j77792j5257J90958j72191J26000j73588J71535r3254l6841M1434l5501j95435
-85146A030040R972J98141m2888k3997O463J06126k43255K47894R112L0819k3453j33748J35715
-85133A306941p6787J49130j03917J55276j86538j28131N3859Q4735J42093j56874K8482M8077
-85121A316346N0759j57029J68414j55720l8618Q6075k37168K6174M7853R2531p5985Q6696
-85109A210328K18621L7974l01839q596N0218J8502j0097N496N0934j53328L53251j71600
-85097A299864j24336J32338n4925R16k7032K15160j18201q0847Q809Q4348J0751o8179J53315
-85084A431981k09843K0135J42765j26850J69495j72351Q1281J80536k44427m8182j72509
-85073A052031Q9217K1910J53005J08482j68372j756J21042n3225k24308L40747j27197k44283
-85061A067293J19385M6802k73529J06730M54557l43355J31044K3107k30101J18299r6096
-85050A124136l8420K51984m7145j29278J67728o7096J74203j97085M155R2793k76680J88246
-85038A247541p3318j8289J48126o0779k55781J93126l8906k35579K88229K8499N1836k85744
-85026I88961J41090K39262j64597K37949j70909r9019J05398R211j816q1504N1453J3389
-85014A268868J18466l6058l55450J89960K94601k56061L1278Q9754j63985J76801M1275j6913
-85002A382536l570k30364K091L5973J88694j48569j8099J37258k12005J65670o8488N6804
-84990A287931j22220p6249K19157o5865L5471j7174N4607p1862j9909j30174r8919J14138
-84978A108932J13047N3977r9258N4236q936n6532P0449m5331l9858M3600j87038L76153Q7665
-84965A471106k40044K02126k78691k3088J53017k7630o5956J42960j5022k15312K04820j10600
-84953A197686m6096K20830j38896j60278J95893q1645k62054L24790M9556q7178M4577j52324
-84941A104861K06457j67087j01484K13060o0806L617L5151J44506M1098m3886q2572M5453
-84929A338368j45898M2934L6079q8198J62096k35073N8849M5559N506O9543l3171k28612
-84917A027982j83665K59296O3743J7709P4874K4884j57199K32492P4188q9627K03586m15091
-84905A133172l4542K93435k43642K6707K2263k75914K36673J94336N1368J36469l19455R3229
-84893A314099J24585l02994j0417M3907J97614k36890L9246J45692j53900J99407j35310
-84882A225039J09332j72783j8151l4246J79961K07458m82084K80083J3942k9849J3584r0342
-84870A201944k0066O5116J10K0197r0661p3583M86144k42008k34734q7031K54044j1840m9916
-84857A217716r6299j99017N54751m59527K13963M46598l99847j24145R0384l7422n5014K06257
-84845A358398j10766J25476P0036j38178j47632J73235L8760k92451J16889k8043P6996l0947
-84833A211773j10702J19819Q538N276P5826o6032j53316K23993J07186j82631j52214K81211
-84821A368727m6644k02035M59253l71058j43167K06330m3376N4282n6962K25414J4835j75191
-84809A290408k04578L6944L8404J04619j32458r939p9016q3016L76392k78748J74361R024
-84797A242397l4122M4538j87015J73186N2653J0072o7402N2161j59792J07456K58169k28772
-84785A263529j61378K59766o547p912r7770l2215J88828k51794K39945r2593j66871J99797
-84773A334785k13576P123L83777m8695j45786k47031p4706K37515k41109J93477m2634P3056
-84761A216196K34111k52780q4437J63176R9274j78259J3686Q0645j92805J07318L78106l66751
-84749A217480M5099m7068j49085J52904k6725N6139j53600K17647j66138M7900J58595j48204
-84737A204944J13504j28685K9157J68318k91523P4564K16292k43918N5652j71927j8263J74518
-84725A182633R5520L7867M641q196n8125r8407j67993J33389J62858j44766q8291K74960
-84713A326090k08815R2558J1254L8441K47749l08637n7977O3911J8066m6553J52666o3189
-84701A265564K42026m8549j92353K028j08765N3729J20313K43023l89119R2035j65016M7863
-84689A162779K62081l31175M5732q3012M8006J45742j0502O1463o5253k42773L21581o9868
-84677A244801k17688K67261J64345k18378o8623P1959N8846K06839k75512K21250k64463
-84666A190637j52131K19109o1189P2851j2196P6343j28203O9816L9174J25240k90042J3257
-84654A162666K13919R799j47861j12533L68648l03019M9522n8547j36166J82374n8884J16643
-84642A286561M2722p414K1939J4902P591n5968j9933o1178n7493K07398l9333m7571J13187
-84629A405410Q0019l66136k8073K92959l23133J30874L9487J4937O8667j95650J94129P2562
-84617A386052j52320L4458J6296k0864L1175L5278M9436j26889n7876K47215j48926j51293
-84605A141742J54175p4532K5710l01599K79739J77955j79786M0123j34658L33036l79523
-84594A082382L0221K39655j8140k39197k09798M46170r2549L9086k7669j6482j11202K15140
-84582A337617J06235j74224j1996k38044J32230K9233N6533j94127M126n341J54774J90521
-84570A387537j05371K46818l58550M6958k3874M8166M68982l82296R5407L0152l05637J31191
-84558A279483j22650P0254P0333n3233J60067j08037l6537J18972j09501O1045o0081k84837
-84546I85278R6481m5102J65239k54j54266J79324j42080L13646p0664k36163K96129j17636
-84534A269932J5094M7145q2165j7091l9991J05251j5568n4338l5362n7386K32509j34505
-84522A233525j29752K30837j04974L6631M4895r298O5377j77739K5725J15143k18645r1011
-84510A020714K18702R2651p0190j57091K3741K23427k08747L8410J33593k28522P2823n4974
-84498A104537K89414j17470k50084L41393k70021K81286j2322k29583L18544k15813j30462
-84487A109419N9434k1378n9884K65925k98764j10287N11742k41466n0964R3933j51897k3320
-84475A082493K36125J62546j58389k54038O4936J1308P6423K34443l64069M7706K25056m0903
-84463A323637k33563n6148K10128o0538K08678r8798k20428J01960j5915L5971J67202L225
-84451A365411k08752l2774K19569j40344j43184L70330q8907k08557J47946r6598K14883
-84440A399023j044j90145L81434k42091j9396j31671j72139L10734j55228J57622k02298
-84429A134801J2551J03637j14641N884K06359K9991k24954L45938l60316M5082J24292n8090
-84417A250534O513j35222J86259j42720R6978j29307J24465l9582j9340J06081k19551J25935
-84405A211043k0476j599j73674J67644R7911l8190R5817Q957j99305j80122L40028M1255
-84393A349289L5609r4784P7007j28692r0344J32266k18542L99142P9808l41525r3533K04291
-84381A309992j86133P6807O159k42871K26915j94193M56478j30185k32183J79457m647O3276
-84369A328872k34887K38455o2648o6877L6088J65803n5959l5017k19711Q7028M27282m64893
-84357A143536L73472k61688k83110L02595k6074J74643P6748j63074k98006K28717l4101
-84346A233658J16744N159j1429j39609l4550K26946q0731K80691m59742M2749J60326k88019
-84334A052193J95529o0724n473J1171J21195J72123k13771k93113J93157l0239Q8703K41017
-84322A471768l80927O2497l2591N2103J58643k85750J71765m0893L4332l7724l5525J68287
-84310A305985k72391K15584J47219q6147j79829j7372K78516j600q1838K3147r0321L466
-84298A244419K33341l76923P5171J9029J28089K26453o20018K65220P5453j18151N0887r4377
-84286A108593K91585k09568j28136L11075k29010j331L14534j81158o283J5551o6612j26223
-84274A093017k0264Q9461N6559J69911J6894j48896k20506K43757j11442J9696J96060k65590
-84262A118657L96830l4122k23109j0271j01947j6211J32646K01160l26417J84954o310K8173
-84250A344033N4908j59569L29153k85631J62807j60174j01165K78748k11286O8466k42298
-84239A077992K94179J08570p6854R3703j96660k4332o804J99439n0934r6409k9240L0657
-84227A323307L1246k4845p8819j12671K63230k0007k21360l1319M1482Q4713r569J97111
-84215A442499L3595l54226L0813Q4098J411K14708o0413j65918J01374j55647q9066L06410
-84203A389638p5307j50947L1383J10462k8314m3522j13852J919L36278j84427o8191M7503
-84191A252623K0813k9575j07372J37947o0977M7462O6590p4289j7934J01968o2114n6607
-84179A218535j6585O3493J04398j28596J46884j08703p9927N0721n0291M9676j05589n3554
-84167A090462M117J51005j25135N3465K53141r1669Q2892k6146j23602j35993j77542K38474
-84155A193469K28459j82031J57119J55256j40091O7684j39864k79963J30457J88077j56940
-84144A221632m0156j14609K7182L1858q3729J85427m8315j07403O512L52064j729j05146
-84132A323588m5823k5647K31211j90209J0955m5322O4591k40934N8230K29110k60194J82218
-84120A291774k35485L5758K64141O5245q2231J88000l6929j87251J88131l85479J43678R4924
-84108A344276j06299L9211M3346K5534j88131J44726L1813o7149p1671o3583K9006o8234
-84096A092845J69563J69283k32017J63425j44612k13193J69121N2083Q2801k17094R3805
-84085A186010J12806J72232q605j93195j09775O7852J07141j77640K20221j8753m6034L8980
-84073A351240k0885j28180M8490J41557j88277N4797Q5459k00376R4113m9080j96188M22202
-84061A414872m35742K54026K12860l01844L84359l53567K30895J1345j03113J69343k47593
-84050A235841j03957J83353k47832n4214M15474k75619K06056j55287p9402J81239k12696
-84039A092956K07971j934J1471o6235k5466K40496Q5469j70658k18445r354J11590J04975
-84027A362836p3370k09422N3133J62285N4620k38419k1088K52214l6410j01770j00183O1683
-84015A166109k0883J86322k12583O4432J82697l93839L69192j23391j95022J26905j24279
-84004A025660Q3880J54597l5647j0634O6102O7411n8513j79814J57632m6438J49557j00726
-83992A273067j44899P3924J09589K3623m16766K08774k5692J82512J56719k39325K17389
-83981A418915j42606m9490K00969k01467j24816K03713k88300J05363M72691l81368j23366
-83970A090238J21796j3353J50990j44611L691j1103m1745O9795j28240P7112R6951L6160
-83958A307681Q0247P8168k7739J1493j81714N5428o2472m4557K61959l57216K14139j58426
-83946A176991N165L48668k22849J44130k69562j7855J62900j02808n565J60117k8112k05173
-83934A146047K4035J80784L7536j18719J83222k04358n8705K6551J6550J45901j75245J21732
-83922A325331l4172J1024r0506j39441K35857N692p8705p8515O8239P7292J8730J9736m7904
-83909A292658j86929j46028K47896k9029J04823K4757j69337L11456j61101m1180J29044
-83898A377030j24960J6275m5348J56875J02612k86156R550M06040k64616k38014J80094j02668
-83886A186714J13051J36734j479l7629p4655j08254J1375J56570k68058k548J66860j76180
-83874A102501J88119l5825j92985J00158K9808J10378M927l2435o554q4973N0489K1061K908
-83861A257577l0967m6693J89387m1957p8901J31588r6140L2696K9048j25779k0238l4235
-83849A165386Q8505J3094p2694M5379r7263Q7363j7792r2257K44546j74116p7316O292q6835
-83836A032292J55892M615J38030m9070L2398k7351j15173K77588k41372q624L08998q0814
-83824A427409j59214j1193o785j50009J84946p7086j38220J09410p3520K12134J62546l02312
-83812A178106M8386K87324j55218o5239n3683j4344J44903n0247L029J33027k04989r0179
-83800A160876J39590q7643J17916J8306N2303j63092l6596K01816k66437M6880J84025o4303
-83788A303641j36143k5651o7992Q7620P4963N6355K5765r419P0431k82860J21776J2608l479
-83775A227615K13433l3842j59378j92189J95143n5312m7443L8296p4456J71125r3065j11822
-83763A078105R3995J66804J90559k64230j57787P7911M5336J08274p5689M6850J05342n0995
-83751A364475k1484P6376j96695j67414J96079J47235j46218n17j8055n7038K47693k74117
-83739A150320j08420J21259J8386L4169J29723M0288k50786J62577J6278R813J65356J25920
-83727A614883j46136k97381n2517J32429j4722Q940J47319k48832K73178n4038j69425L27457
-83715A521155k83192N2862J24245j64096K12191j51024j85180K04365j56820q5852J61047
-83704A249701K17323j3669j14690K36194j49830l32540K45531J06887l19274o7468L46590
-83693A404755k01169j87781M01926k39451L46347Q635m96524L29355N301M3025k18318j2699
-83681A183402K58566j99076j4492J12289M859p1622l4587Q1319j94546O5494k3908j79275
-83669I88423L53660k38302L0727J40608j27586N360J11565J78297m5437j70246l21735L71685
-83657A277019L2351l9865J24219j05225L8533p4257O1023k8058K2594r8732O867J00593J1922
-83644A328984r4278j5005l7649o903K08359Q0415j80721k57183J82952q9483J10186K6171
-83632A255845j28054K95289j42091j73582m8935J76935o2588n1759K96450l37312Q964J63476
-83620A252638j07081R0180j31337J25118Q3130L3892M0501l7366j3386J0508j04839O6323
-83608A308281P4509l26263J92116j00358J7614j1452R4793K2922p9680K69601l20981J53077
-83596A294179k5464K48905j15171j65292J39537k94824l272K67287K50849m31371L37806
-83585A503169l48443j02349L72132l85150J35972L0387L03221j78513j06890K55837j48955
-83574A330418j09554M9977J10811K16931j5561k91811K3002R8627r8743P6345L576k71590
-83562A122428K57569P5632K01805J4592n95419J14677J77452j65913j63137K3341L07372
-83551A370399M0731k15575N4146J31228o7537j56229M4790P8479K72237k50658k28177K70009
-83539A343843K9113K3962k23398K60900k20461o2988M18857k98994q8829J42948p3324p4731
-83527A176898L53173k2085k65369n4768K1444K915J87727l5141n7557N9451j29856K43174
-83515A480006n6322q4650J4325j01188j11177P2426M3264O588m2762R7310J34820j61431
-83503A291209J56194j58582J56521j8116j88282M3958l7150J14684j42091P0238q7824O1894
-83491A262653l2055J14099R6611k93551L63128J8801j74695K0024k160J9046l5463l2088
-83479A324350j53093L04727p4802k48769K80389n2416j77061m3015J86785n6074j56365N1397
-83467A186053J6499J76458J65180k90556r1307O2199p6748J96520j23781K01589r8888r6903
-83455A226315J78906k20704J69679K5451k31659j3621K79604j08816p2000P3289n5262M1510
-83443A292692J00176k14875J05139L73084k07403L8418j58495o5979O5322j2374j15729j5321
-83431A184655P9019J25165j67868p5660M34372k43377R3681j89665k2965J5350K4141L26353
-83419A583201l26450J8724R2630M2842K018j32587j43703J91344j51552J42827J0616o5938
-83407A263972L26065k93821L2643K0698J19559o3701p7975R200N7120L7284p7120p0410J18409
-83394A401923K22263l83876L095J52690J11165k47183j47530J26919M5432O331k8360J56394
-83382A419263J1082J19338j50251L5355J41486j27192K0847p2957k79396J54280J30801J015
-83370A403671N4705k17869j21993J90750J13792j03208N0390j31086L08898j25149M728M5850
-83358A473479j66849J22892l71762J16067M1770J92679p3415l3803J78041j4124k09844o3122
-83346A192009J68972j85020J73578J5615l2681M3606J70906l56474Q9963K19037o7490l2602
-83334A399419j34238L42523k25143J20531r6257l0525L8466k87057L9440J5867K3854L50879
-83322A557759N271k55600K95455k18623L5058n5178L7983o4348n5649J37992o6785Q0823
-83310A434158k83547K34942m8186K161K2565k4789n8915k23843K23530r29J59767J82713
-83298A619627k9864k14433j3303L36037j80993k70641J14349m0685Q2907j94567M5577J25137
-83286A379148o2559J31761j93317k3076q3215K75634M2952L213M0010j34100J16947o3773
-83274A429625o7665j47010K91499j36879n3930L40119j40242l5313j44615N9551J96224j98550
-83262A392814j13052M9975J83007J2636j22072L084p3586N3175k2348j9442m0242J67399
-83250A471348J1131J43405N8687l61763J46594K1048m2852j00944Q1891J15501R2142j77409
-83238A458779j24741J39852j55083P3392N7890K25935j71940j07170R7244p9596J60351J3130
-83226A588043j07714J61578m7928k23472M0169k17233K17515l9385L9759J37306n00954L65433
-83214A413117J76093k11345K60218k08836j69488K02435K4966m0994J47503n8415k77331
-83203A257923K09895P0073J34831r4059o1930J11504N1519p341l94239M00531j48280J7788
-83191A548215K99918m03387L5286J41199j46773L3393J58137k19482P1017j39229K1721M3342
-83179A443357N2753M2715j12806P0371j12371L29401j51971j07606J40531j69618m551Q4685
-83167A504890K5588L6621J06448j47312l8613K1584N3168P149k01444K49652J86080l62672
-83155A441139j1088J92299J24279j10204j05454M1868l3887N0173J00834j63373j05419L52968
-83143A774135l644j855m2663j22514j76952J24847J08314K4275R9044j3963J41394m38247
-83131A472171J64612q2608J67281J50620j98886K8450j20749K63690k88122K76036k8611
-83120A803884Q3281j82578j30044J78798k40049K57066k98330K93961J3831n9625J07264
-83109A827459Q7740j99376k11649M57836k86858P5653K05585J1321j28451n6154K7319J10306
-83097A920731J55718k97158J08927n954n2005N2217j06422J29996J0737J14205k38122j13726
-83085A679144K74342j61229J35710p4318K02813l7091j05199Q3182k32799L25404j54292
-83074A935667R6244j66700p4298K07873k34000J81944P1395k6138j42905J4205J20398K3088
-83062B006773o5889O6183Q897j65210o0893L10190K1773j18682K0315j58181K69373k78724
-83050A855925P0741J53359J9552J43097j41027J30274k52569P1091J41872k9865Q868N8913
-83038B230231k6543j3974L8996k5968M4513j87617L14609l7905k47501K63681M8583P6138
-83026B477243j80720j53450K97297p2082o5422J71361k26458J3250K11767k01232R0858M4548
-83014B406960j23930K34270j57709k165J90002N8135j71457K9954L22388k32037k4946J09995
-83002B639460R2531j78546j2352J36156K4487k2628j2155L02304l13578J45411J38050j14630
-82990B824510J69268k93314q3669J97991Q245r8406J70521M9898R8569K4889j44846O2066
-82978B985722K7478J37181Q0248n0062q1156O0772R7942j24517M8455p6855P9921J46697
-82966C331826j31330L90677q0146k09380j8062J77578J18199k76039L30507j20624J55058
-82955C668264J9049j57512M01800k17187m6163K19119J8081q3468m6655J34998J73232j62759
-82943C920799M8469J21414R2772k072K8900K31597j31686Q618j8661R7747j55302K74525
-82931D517120L56396j54392M3430r9584J64786N72R7288R9509J3564j19539k2076L42163
-82919E239237P1897O8298K18230p1090j69346J13722j29165L99538P2635l51407J55188J60526
-82907E778263K10020L7638K2815n5840L38076J13372k68391J21619M4916O4323K12792k6782
-82895F592821O4110K84827q4485L615k9799j28607K19962O3463P2267L20787l4736n5555
-82883G288670Q6423m8335J12281O3578j1777J57038K23603J02406j93499l4368J43978j14242
-82871G775756K14172R2392j88904K577K69554J37767k93126M9691J44277P861r0045R425
-82859H131397l3203k887J85054q4675j49930K15783l6384j77838K97051p7140j09628j38436
-82847H019164M1098l5137k02011O9206J2117N5796q1976j0665r0302J4952k79138n008K54226
-82834G762322P990j84030j87831K63547k98200l3699l5851l74598K22607n7423k57614J66976
-82822F994196k6797k31233j88489R5289j60381l0236J26611k11919J36026k44630O1956l76804
-82810E943589N507K79497k42271j9580J534J97230o75060M39142q2238l09028J73576m89086
-82798E222812M51008j49770j77262M7232O1080k03j49823k4170m42474j02104K73262n7553
-82786D952035j00215k39639M9602K37678k07518r8088m329K1614j77938J28040n0525N4557
-82774D565274l4611k01599J34872j98713k1147n3965P5481m5787J28545l25015k36185L40730
-82762D127880j33057l0733P288j6507j43698j88154r45R8397n7640K32434j86965J1492J3004
-82749C732796j37076J40271l66904J91110N9144j82796j64871J25283j66224j06587R5145
-82738C219291j6689K74644k19256L3102j54642j45969J40612K02295p059j85985m3655M013
-82726C100702l8917q4348P4236M2190j06269k44285J74320K2463J4750n6060L616J19062
-82714C021460j12008j57499J2231J22934p8935J47213k43931k1972l3593o404K65497j84257
-82702B730736k49120K89051O9109l33290K30713k59257J11121J84365l03299N0173p5283
-82691B445019P9700J1884j96606R6877j05909J90830K2607k62089M23201l24895J10247J22368
-82679B613234m27751J57560O4268m5358j0035l0320m3382Q7577L4451J26814k56127j02192
-82667B168739J73805J24018k03070j15096L8185j06870J54628l0889P3163j87540L2648j05472
-82655B016249K42034r5522p8333M85953n40482M4345K01129K3423j26851j62569j9549K37930
-82643B227757J29284o5909M9208j58244J53367r0228k63681j8827K09769k21649R0264J67968
-82631B209079k10761J5446q4530Q9746J45281k21711r6147K95399n0808j8863j81789O2367
-82619A952709M2451J07800K23516n71536n6612K52240n2754M0626j45160J5510J59626q0860
-82607A887556J70370n4763K03635m52927q2089M72250j72139m0666m58955N28483j74507
-82596A826248j19270J97376j44863K59542k24875N4981l5566K3214j0634K73378l13132P2722
-82584A859121K54533m24271J73174n229j19222P053J74802n2305k8456m9395J20016J13228
-82572B023049K04993j51977l10911J60259j05574Q6008k07847J79229J87524j93429j15159
-82561A756165N3394Q8089j26453J67858o6483q8179p9905J86423R8550k75556J92582m4557
-82549A861928k78756O6983J31551j65755j01109K24263j28377j2765J20399J15302k24582
-82538A609082l5117L05548k72823L25131J0485j97309o5594o0398l8148p6019J61261M287
-82526A670386J19188k58162K27507K2343j47940L5483K1590O5823j03736R8284J7168O5797
-82514A833731k27933P0728j26120J06133P8267K693J62041k32630o1308o706J64215j53720
-82502A609391L31078p0322l76926m3875L4950J71377J4172R3511p5884O0228n9066j2513
-82490A676121K5311r218j98272J46911j59674j5095L14814k26368R4036j92419J40795P8350
-82478A675292m4903l8186K15491M2252n43529K08917K59668j71703N3057L46809l49465l44019
-82466A309681J04559K08468j0665j37812L6494L23891j09132l44260L07540j52319m314J38047
-82454A670178J13903k03248J0118J78127j00027j6880m1388J69483l32819J46184j02955
-82443A490676K601L85291j06836k19916j45896J49040m2971k266k25854K37532R7646j02873
-82431A516174l9599l8880L33918r1338j23355K5421p0315p1176K42936j40593J14778k6898
-82419A631073o4882J26136k14672L11798k21752k0199j93425L0693K42542k65145K30799
-82408A592966j75996M3811J40218r0128J5095L2633j33267J12556R0541j83169J73947o107
-82396A613100K2209p866J12751k57986K9112K31177l46040L279k9283K83187j89602k81383
-82384A182655K26937J76149k7985k50304K66775m8786j24513M6598j00163K65495n2322j86273
-82372A374263L78679j18046K8789p352k37081K28677l78950J61310J44016K0374j06357j05362
-82360A382960M17316l92395J50753K2908j30694J76110m1962N1993j21667J31681l482j91993
-82348A451528M8898J4055j09888J32469Q142m1220o9682J47008j7393j69937J66687j47420
-82336A413247K85078k20625j78160L58574q5662J3743K2690k00954j51311K36277p2609K1373
-82324A441661m1729L6448J81118o7455J36084j31214r0104K00762q4831k93887K08431j4936
-82312A480348J6956m3004o5728J62213j94991L39302o7840k45460J68214K02716q4641k87346
-82300A380739J61718r7203q8181K83174j60564k23296K73769m5457P0488j401j56928j0272
-82288A386586R4648K78665j84190r2059L3686N01k89817P8632L12463k54027O5341K56783
-82276A687212k0775j57973J73361j60657q2353K11317o102j1129k80852L03443Q0058k69291
-82264A466259K36522k19451r0004J02872p0103L2663j30841Q6270J75159j61292J2840K61387
-82252A702281o3100N6548o0920q2868J15462k72001P6416J1403j4290J29506j56945l0884
-82240A410608J26302j21397r7506P3448j33291L04229k26013j30833M03733m17130R6831
-82229A288981L07216m6661L3204j16449J08792O6503j01121l9030k6048J11445O8249k02587
-82217A452494j85660K68339Q1090j12097n0129K3285J02645q0364J50921l9366o3627n9816
-82205A487715k0611o2859L5912K46228k31542k40547M0460K60967j83454J28976K35607n9125
-82193A637727k00204p5345L06105k37031L719J2307P2004j85503R9191J20218k92585J22166
-82181A382769r624K72223l34886k7530O1030M3564J10347k81869M49821k93337N6305J53097
-82169A581910m76242L46059J04260k1431j40850q0190M16598l54578p9382L83462k24792
-82158A454824j2403J43014q4916j06355J18830J0173L399p4992j39117N2848j36473L25135
-82146A553967K37138l13922j103o326R7567m1745O04J37844k66102J69398j67352J29629
-82134A529597R307k29055M30510l88417K21677n1847k81405L14945k16915K1858K16639J31193
-82122A708087j05715p8729Q0804j613j19511J31598j45223o1551j9012L426K72334l25766
-82110A339129Q0915K71076M4749j50183O9724r8486j63422J97225j20126o8266j60331O7709
-82098A309713L9382J21321K0528l6813j19189J11363K65526l02890J45942o2951k1039q2442
-82086A388451o3286J84145J4497p6531j45378M11440n5226k09160M5265l7523J14653n4855
-82074A516492n4182K1702r8809J49982K34248j34746o1603o8622j10580K8987m2541k163
-82062A378165J00006j09447l9352J5028J23815K12209l7882m1111o7636N7475j98633k460
-82050A390177K23257j80588P9955M3151j56245M8966J00894J8514k95124l3262M43535p4832
-82038A608398k8119m2184k23125Q8543m6477M383J07Q5257L9843j47960J1500J14911J04239
-82025A569316j1705j84614k5957J97107l2107J0054r8954J03557J48190l49562K56998L7822
-82013A620145j81523K65181j89699k12231K59235J25800l93204K16189K5617l04610K87453
-82002A518353K6560L0277j4129n5146p2431J46796j20165k23738K85473n259n7914r370J03014
-81989A552321k7761l4960r8801o0445J79304j35116J06560J13205j96884J09730p1504j29061
-81977A306588J22487l9489L7123J955O6641j43418J01776K4128k2824J77574l13706J99154
-81965A517989N4134M8799k2005q1243K1473j72613J22877j27553j21705K43086J37625k00292
-81953A420572K24376j99793j58716J29389l4974K15827o3032M3155l2925K0952k10008J21747
-81941A476570J27771k71883J41590n2781j32983J16276K17117j17733n208K25859j69208
-81930A555387k73084K18289J58846k79932p5111K24985k8392o3997J1052n3812m455O6611
-81918A456387J79842k13596J5599L919k9822j19466m8626L17695j13140L6291k6788K4691
-81906A482986l0886j12408M4709J25703j38016j6412J70779k41802R9818R921o4898J50840
-81894A480334J10809j93353n8893J01670J96763j72336j97142L29589j20138R7378j15875
-81883A458806k3254O8153j67252L0989M1421m9934j17283R0038J35930J04650k76708K95245
-81871A590801J22959l67835K7962j3639L8485N2883k6742j09056Q7688p5805K1771J22081
-81859A471553r7953j13322J28921K26156j78930j7904O8368q9600J09575o9893K7055J93374
-81847A657400j84609L4964j21324q117P9480k61251K45393J20086k9981J01858l06090K5337
-81835A353146J70633j20253Q6997l41412J91121J82322m57014K26914K30809j21629j09652
-81824A291982R4094N9363J12330j6982m1612o8424l691o2921k6778K56902k72308l7564J33221
-81811A417612K2538l9686L0200J09491n4152j35296J19440J67756k45580R4356j68966K6416
-81799A344129J63029k49150J2528M1800J44415K07692k97804j55624K70870j93814j6444
-81788A271627R1489L47841j62095l99632L44206j5468Q6360j91605K9544O8594r706L08623
-81776A769778l86124J14991J02922k60827K42536m7573l9062K436N565j0087k63313K60714
-81764A491956Q3663j58971R9798j6209R0549o7388o9680J41074L0764j82622r4639N7715
-81752A406010L6312k9844j18432J58841P8826p2320K5685K5893J21795j48325j6355N7634
-81740A525720n4691J86878k67751M1596J71492j40537J83824j35904Q1120k64933k2730L83341
-81728A687425l45823K26178K9264q9690J48596P1793m2852j05944N8941j93519J73036P461
-81716A624866N1451q9615k9481Q8046l72170K20979q37N8162O2321k04676l2395o1377L90992
-81703A706266j95397k43183M08743l59694p2013K21805j68691J41342J32982K4027k3762
-81692A572425J9932l47366K32075K27780j93188K53052o5265p4017k21720K49968N2322l02598
-81680A403400J07264J17413q1668j55711J81778P9988l4032k88285J05171q9636j27073L82411
-81668A601020R5115j75328j00293P0347m0163M3365j54424K98251n3827l2735K62167l47814
-81656A465681R2682O8411q6551k3201j36034l3708J36106k57926K57173J69534l64943J71763
-81644A458987J126K6468q6305K2775p045P9717P5876k71518J28607Q5730J04205J16764k05548
-81631A529839o9257n5103M1403Q6618k34603K01741J23818j47715j9415q8679j5101J76257
-81619A529803K22169j67487l5904j6513j50727l6877J42194K55094j09402j29483J01845
-81608A604712k56911N4818J87590j96536J73357j506J9782n5749j7858m5482j8108n7773
-81596A390336j97330L58165k0235J52620k10414j24700K32651k28763Q7159n7228K34626
-81585A616887K837j75624O6516n1336R5568n7827J6613l0022J3839J00006j23092J18475
-81573A592840l15632K30924M49202n13241K11183k23747k3218l1301k69184N72942j75611
-81562A505157Q8881J47344l6412j74135j60906L08171r1356k37416J44799J21548l24774
-81551A290901J79784J10950n231j6230o4436J7508j41891M90495j8974k41646j11141p5864
-81539A414225M00279k44934j24356J07681j04846m8470M2001K01383k20752K13876M7020
-81528A683107l13279N1380r9134K07441r9841M4166j6194o4448K63070j05998R0343k53149
-81516A387464J5495L17306j26346n3015j6325q9443J73659M4430j49934l3429k39790L24411
-81504A554483n4923j5539K22616l82554R9738q7075J21708j76696n2926L24904l59423L62274
-81492A556587K5336k09074K10170p33r9176k11881J94718O7967k05014J8181L13425m2074
-81480A618432r3654J72391k65634m534J09246k47303J5520J49483k8048k7926Q0697J64408
-81468A643078k52253l6718J15490o2708J37137q3874Q4385l0706q0220j11329J77277N3122
-81456A552681r2624J25042l81152J77907N2546p0914l370k2909J03135k41065K267O1669
-81444A263213J95325J36779j08342n2517Q3074j08966q3562J59210Q4223k34174l9080J82653
-81432A477836j46149J95817O9994k26963p753J54597j22966j06026J75853k7330l7798j5528
-81420A383584j07228Q4747J34563j75269p7403J46663J77496k35910l2490M5185J3130J30265
-81408A487333j30701Q1529k0394k3506j42485J05041p2011j2677K01979j76403J39757o3674
-81396A373788j34167K48592N1602q6344J08222l20907J32009R8030j71645O2022K1532P5883
-81384A458617k11051J39987j06999P1740o693n3244m4921M5116M05734k34318r8135r8163
-81372A267670J42279P4934j46395o5048O2392M0031j5956l2072m193K38728l22100J39642
-81360A379912J19485l4793K23787k81985N3945j47080k38290M88161m2586N2380J96380l70017
-81348A399299L2375q1994J08389J15250j01194j75001j11966K76928m3384J31048n1804k72193
-81336A225753J98917q3687J29232N8300l17457K79755r9305p791q0267M7925O3493k42152
-81324A172716M44639j18100J2219j7055r3478j23378J09105J54638k87038J83791j75290
-81313A262769J48182J61284j16716j5502l4866o2656p0025j19183L48826J83013k77103K81751
-81301A689774m97502q376L74228n8108j09499n5053J39158k43782O8108J46926J93646k79541
-81289A359979j89987L39551o8710j29166K09184J0192k18722k880J11597K27521l22091m2587
-81277A283881M3654n0043J98867j16148J55463m2457L2373j26100J9436J72111m03707J30547
-81265A297877R7868J08547r5640k90032K97592q7883j86356J46820L4644J73359k01393l06699
-81253I88704M34779n2141K34521j13020l49369M79318k60793L8663P8866J5316j16641j49655
-81241A228548j34663J03911L79381l70341L65615M5229j92952J4763r5767J6649j99920J04601
-81229A265054J57554n1366l6659J80363n1920k6900j18066K2448m8513K40542M6570l64088
-81217A215019L73104r6863j16356J7232k1941p2943q8102j9879J25742j7023Q879K01285
-81205A508154l38729K93648J00549j88111L4289p0728q8622k1197J01491j8286J30730n0733
-81193A392455m8112l6070J2436N9742J8622k915R2689m0864K8752K2882m0799O9050l44579
-81180A183289L65590r2421k87124L66459k61647k2174M8764J75J69838j00252M1559j29819
-81168A282237j14144L10234q3948L2501j28079k9086O0373m0958Q7132k45303K50996k49311
-81156A132644J15011J02244k11578K67924l28229J98330J14487K9820J27304r8084k54705
-81145A195168N2821K95065k40921J07735O9262k0845j96490j0963J16903K9066k4804l55260
-81133A016737K77942J05061o6115J13305M0218M1822k3932k43549m4845M49671r4553p8425
-81121A493337Q4010r0979j20708k6435j76029K7338M52432l50750M8193K39005j95512K44915
-81109A628817j79261n3294J5425j88907J90087n7047P9453m593j01190n7940O9828K65720
-81097A607098l47270Q2381J08634j25494K1103l0108P7311j50825O5875L919k1852J02627
-81085A393399J12549j57578j08014K39188k42913m2313L21223j00788m7582M1249j93769
-81074A214651R7305J10941o6161j65220m4260K85308P5848k21500J36297L5288k94324K04839
-81062A369012L3532J49669k07431k19654L36543j6869L9300l62977K7229K53958n3694N5213
-81050A403831p1806P495k3808j4740l6626K6304j2164j83435K2856K38378p7757J47526K7787
-81037A453841k89191J53730m4748J28623j0330j04418K88979l7322j50062j86046N3419J48263
-81025A404738j81243o9895P7818N9877P2406O1909j23440q7216J1155o0284O6266L6100J44815
-81012A413006P6123j96867P6110R8320j61527K8350N5771j36314k9076J24829K46943j93074
-81000A402594j89480O5288j55811J64044q3059o4788J07470p2459K65631p5208J10756P5720
-80988A550698k92483K57479k82483L201K13230j68304L87414k27297q1622o3128k2768K30810
-80976A504747j73744J31348l16674L77795J00511m53963K97129r6452O9046j5799L4911o424
-80964A452431m6504R726j85376J69712J30701q1419j88547J62074J1319k50510J38770J67267
-80952A489644M7048o2983j96825J05249Q0294r1418K2747j03596K37175j45960p1011J85793
-80940A496157l04542J18633j0534l4079J71599r9630j72152J74633K63774k80506J7829J3387
-80928A354569n6751K12352k87209J37622k8272k37519K71107p2839R2013J68877Q814l01648
-80916A261116j7071J84932j21688M2727J17645M341j16521N3555j70638K52478j57856k27842
-80904A105178L00325k18758J91612J300L0032J9378m5847R6956j22893J13082p9231j15120
-80892A276014N6345Q97J4420P6064j45206K698p3723j22547K16581l5082J84275N76k28263
-80879A223049J54477K2114R1393j28641k61094J90196j5715k9222K93387l5677l27510O4937
-80867A241694K6777j3106K30584j90662n1277K79681m4507j59054P636j38287O1022K70658
-80855A521159j83314j72077Q8530j24544J573L49659l6415j86348P0671J35252k39790p6173
-80843A148183J40683j47904L34318L476k12915P1184j06469J37830L7867j17014m0934j4348
-80831A233957K42023M2674k23811m3686J02661K55966k42488p8460K63752l61294j05996
-80820A085298K16084K33752j27422k05409o995p2177K01260k08636J55948J49173k63567
-80809A157309K87054j18783p2876K68023n4834j18204r2976j22969L46209M0041m43388K36639
-80797A311245K18936j61856j8138R6874j22922J93960j03191l17119J57653K4520J06151
-80786A386113j37373O3643L192j8563J77436j73421m9328Q4922R7481j19889l8869M8992
-80774A324336j47262n2293K15948O8056n8458j40832l6415K59082o4564J40682K0580m50774
-80762A078086R7504K81325o3173j78786l8124L36728p6247j03733j00959j34017M24999k01589
-80750A322014K4616Q9146j75758k8823k53053J50526K23513K25944j79185j73288K50409
-80739A476061M8761r3782m3235r801j19919J69055j00295o9214K23560l48896P2644J41239
-80727A346178k57765R9818J2693L7588O8712m7154M0878J87535n0627j64415J46560j35398
-80715A284603N2983J46530k04935k9911J8400J8727j60940n9340K03929K1742J33662J21076
-80703A546526j84264j55966L5995R5319K42054o1026k83529J49640O1570N8076l5804r3236
-80691A375355Q0869q3369j7209J33766n1668j62161J53658j17463j86632J34254L5688n2925
-80679A242163P5401M2171j02177J54315J21930j87956j4213Q4358l90368Q4924K46623r0422
-80667A266749R2005M4995l0421l27045J62732K70608k83848N4013K63410k36833o4034N9199
-80655A271530k21508J84296J64587r9664N2182L9575r4259K73887n3967k94883J01679P5532
-80643A398987j76064J42973K53956l48923J49637P1070j43307k8416L6688p4389p8123J83156
-80631A387245j31150O8777k8966Q6631n950Q9757k18186q1280L00272k97138K37260j60311
-80619A246961O5950J07667k12590N3028k9141K61326j37547n5601q9775K9392O3460N533
-80607A308663J37097j56744l0674r9852K61970m9435l7731J76541l28649K51309j48460j73934
-80595A110101J13834m0954K78986j57078j0003K1956m6330M3238j2716N4117j58296n0118
-80583A146737j44972J04376K87071j33578l9583N1618M5996J96568j85215j1184J83323l48823
-80571A152334q402K8373j57317K22107J86606j43104N0572J22843m2317j5782k65036N8583
-80559A189460J1631Q7425L51503j58995j97136k66277J37023P7808K1113L54492m55081k6925
-80547A126041K88101n7331l5969j36888K62632q1498O5602K47815k74879j92881m7037R6402
-80535A260110l5480R241N6989J64652j26500k48426M01927r2462k95167N0240J15496M7324
-80523A307944l7326Q8363j26076J88688k3779l46035K11955J21440P1029j85238j65299L05495
-80511A411161j18334L5419R2844m0684K32933j86715r7310j72549J16205K56479l64050J79695
-80499A345094j51401j36076M19363l000j46855j08533l4500J8439O4035l0995J67579j92709
-80487A210441N2155K01273l85405K29008j05991j38656K43843R1040J35066q8687k30894
-80476A213193o5246J30621Q7991J07440k71717J14866Q2482j90045K31544o495J32393j49393
-80464A417634j70904J7666j74815J17281N0708j96030J1917K96987j1497k57579Q9999K3859
-80452A215226L9548K22001p6759j05539j32468J20865j2460J67992J23536l94640Q0370j63124
-80440A084548M5862J17425J32414K30150k52741K2255K71271k83121j45899L42361j90551
-80429A373974P9634l99367o9674L87738n8439P8331j57719J96345k10031K25548J68564k59192
-80417A355712r2657n080M32614k28637r7066k3380j19019R7957P7970j4560j90871L6540
-80405A229523J649j1453J51604j04780J27174J14293k74561Q625M6876J59228j43417J54045
-80393A458806N8926l34685K47018j26451j40903J88157K4884j19967k1555l4248J25476P9217
-80381A404675J47049j04760j7106K28611o12343J65419J29421J46181J64482n85357M61090
-80370A527362k07405k35540O29430m87212L0859J95343k18720K83702l10448N6784J63034
-80359A427189j62512j0408J8832J83704k57802j13492J21131o8224Q4290r3785j8340M70903
-80347A581486k03370j78427N1989R0198j1498k47213L57424q4264J048o1281K31587q3911
-80335A443768l41671L86728k35188J07437j78264J19831J57076k99288J89161k10001J98255
-80324A337844J49671j49230O2738k346n6672r1852J45486J4712o9446N3597j98816o0967
-80312A134719J00724j34467n4065M08676K1131m12985K07414Q0532m2840N6516j24040K07404
-80300A448719J75364k48880j53475J18959O1289j34747Q0068J39248j21376J2310j52902
-80289A224577J61747R0576j02430J96384l18702j87778K47976Q9466k25486Q7449N5347j45579
-80277A173547J14320R1733j10721k9204K29939k23775J99860o685j76684J42653k88851K48056
-80265A364188p5193n9566J99490j76016j5406O5162j03323N2996K89622j60260n4057m0367
-80253A287270K6406K4422j48152P3905J05987R4860j04863L58j25371Q126J29329k22771
-80241A149506J658K78269k61851m3511M08364j06566j24759l1310K18997l16724P2710K52582
-80229A497365l59842R3677r025J04732k4604Q2833k50055J03431J30085k40033K50707L2841
-80217A412112k2866m62789L52579J90152j25704N1911j99059J88080j6320K231j22508R7490
-80205A345309Q4970R1424k63096J40126J04910j84742K29829k90842K46242l42133n365L54836
-80193A511468j03366k7975l61973K12980O6618m4150K16128L317m01982J43491J33315j87696
-80181A160175J95756L1212j25140J1744O4963j70037J53421j36053J59998K04918j40860
-80170A410097j07068j70231L24193k41525l7819k6510j85314K19712J9110j47635Q5356K28974
-80158A371340p1990K5920k7380J97246p7034k72036l5895J48273J08580l32O0987r8979J1387
-80145A340087k50166L31707L7027j20856K09432j65057p2236k11907K61691l4386j14629
-80134A210707j55334J47731K27636l60270M48056k7958k69994Q5842j06586q6416L8860J81392
-80122A333666l0890K08330J0500k46911J77110j34257L5309K11282l05921J53977m1143j8660
-80110A352392J62521l45282J21960J39878J39640p0234k81639K82733m2834j82427P2416
-80099A349124p800K2721P6335J51552m9741k55452j9515j8585l6530K65732R95j32709M1235
-80086A387362J44757J37k24077J7236q7204J88697Q8035q5406J23634j50835j27899O1201
-80074A335638K10016j80358K2160r2676q7767K03746P793L7545k33302L06398j68177R4203
-80062A455219K45871m54973J65058j43738J96911J05778k23785m4447M977J05589j1077J98393
-80050A599776k88782o3687R2930J2332J61041o420J39067p7825q3123j76547K04745J68824
-80038A682331k73723l3512n1287J34399j08244k9935J46229J52377r6283k91354K86299j65885
-80026A351412p2040P9413j20312K43317r5785n4000J57840J16319p2627k39727N5016R9002
-80014A447828l5735m6477J19842j27388j20044K88197j70201N3073N8415r2569K45140k16667
-80002A403414Q2719J06036J01667j11992m76585L63091k9349n08255J95641L32277j09386
-79991A349278Q0604O1942j30923R924J09009N9318k17935R0011k28511R5904L27825l01394
-79979A305052O6732J6111K62750K2269l23820L8578n7373J04854j58241k69498M85406J42226
-79967A635046l58387L6208j31021L24357M8375m00103K52557K6560r9975j55563J79221Q4044
-79955A441319J7787J25692l25104J86390m6916k75642K69554K076j33562J20776q7j1837
-79943A370446o9723Q9643N0460j56484J85516k2560o5525j36018J65213J73219j84444p0769
-79931A328974o8207J17073j34072M14675k29897m52671M48647n1336J21242j15554J54615
-79920A533489N6922l92108Q9645j8526n871J54082P271j02854K42159r9228j0113m6809j00300
-79907A307759R7949k47977J82295j71668J73675K93264o9985M0379l15679K2212K5109Q8399
-79895A425732M0789j50956q0976M9260J41472M2983k51317L2802J34888j89372J86664j66611
-79883A215358K64516m6676l00892M06416k04988j78929N4772N0423J02207Q6441k15892L01770
-79871A534526j64251l52505M50061j04828J1506j42167K34469j1582j99269J64069m0572
-79860A379457J7649k72804J70841N4942J78203j74687j97640K65270K4688P1414l12227J31348
-79848A336454r7441O6892Q8895j30352K51675l90360Q1612J11393o3222O6726j60394J36403
-79836A298281j9560K3550J35217k12244k5409K67035n1002L437p1623R69L06846k91021j86971
-79823A177505O4706J27368J60102j88744J52828k36631l6296L60340k78027N8849j08269
-79812A253731L7437O9442j15403J10617j14269J21443j60675K08234q1834k83276L79260
-79801A424707j66261N8117P1492j22835p7282J02989N3647j33411K47028j58481j75399K51149
-79789A375460O4288p3576K5911j4744O7651p8898j03828K36504m3945j07603J46816j63328
-79777A330708k87701K74642R6969k4886p4178j36182K60103k20666o3840K37297r0933k22322
-79765A079011P7273K83112k6648j37396j30448J94191j20136K800J98613k13386L0486n8469
-79753A179003O1854q3913J44437J08711l14126K02072j35018J48275j732k87299K70499j33105
-79741A159658J12765J04062N8770m6122j03920K99190l05554L7896O5452k05291K38744j55755
-79729A259895o4462K8776k1891K92477J67111k97079k84651L30435p8390j20589L62698n9369
-79717A514961j04715k34948O8547R1358j04561R1788j56356J39693n8860k9453R8893k3033
-79705A293314Q0662r8487q0455M7155j5426k5425M00268k50725q2369K40446k08289j9508
-79693A281161j05854K10356j58409j21961K09917M001J75021l0578k74185k1578K64584O6744
-79681A499219k06274P8482p108j70993J28251j89958K54483J1680j57320J93243l086n2860
-79669A377759k14497K83066j70210k5751o6895l0543J71436j69470K14252j65371p097J61980
-79657A358659Q104n4268J87954n0603j81754K0248J6146n9109p602J17967q3489P2007l23067
-79644A021193L94641r0428p0508K26185k65127J86232l24940K98625j20662M7056P343p2210
-79632A237400J29421l55214L25909j62058O3578J07860Q0105n9643k12301J37056j07739
-79621A184374J3889K9840M8018Q4264M627q4225J55786j25899k18204J34002L6740k99597
-79609I63615J98369L66839l36661M1915P7729n3408N6119R1842j60848r0812J51949O1673
-79597A368321l440k21256O0497P6693O0101M1973J42761j91221j34190K00879k64825J17038
-79585A253331p4376k6260K19643m3502K4627j39895J2106j2889M8630J42268r3222l6861
-79573A273600j6997m7163K46942l4809k83151J36402J79997l9514m64145J04287K97736k06939
-79561A146246R4794k1098K9328L4532J9560N9698n7254M9918j02586j22628J27258p4770
-79549A182998M33M13758r6163j60201O225j78238q2413l1372J96553K50337j50273j22668
-79537A228976R3970q6789J28620Q5725k02725q6490J23765J2434Q1999N8258l58740p0711
-79525A008292O5910J18785K79325p6722k28110O8675K00760j0847m18397J87620L12499k58656
-79513A249134L1603p0279J01507k4014p6355j5480K13786J14111k60314J48933n5305K1955
-79501A379282k9388j1453l0828P6747j48161r2304K46906k34246Q5334J14513j07749j36352
-79489A112301M47122o9886j77629K27500l49555M3200K49173o3242k68663K90899k93667
-79478A147553j0828L09388p3047P1845l64344K35302j5398q7750R6632l9337k14191J90796
-79466A246621J68383p5429J63195l79415K32921r0183N3515J33688o0965j4726k65671L17875
-79454A429809j46523J43794q0593n4882N1017l70677L31963j3329j75289J57483M203n2619
-79442A224357P6794J06152k1288j01257J11538o5815j60105J35068N2473l9622l0922l8490
-79430A248883q8736M9080M4981J30313K0409j27451j8778j96855Q1945K43205j49936R9426
-79418A336486K5718j05977J46933k07036N8706R5960r7870o4197J08632M7914j68626k9419
-79406A147224o1745K52657n0662r2045j9912Q4665R7614j9753P3024l0357J64843j98417
-79394A347136k5663q0779J1656K28162k34786m0367J78099k07878l2999J21497o75K08424
-79382A471827l71915J36204M6694J31042K8768l07736L47848n63217K03714J51061j30058
-79371A144232K35403j53888L28560k66547j40720K72532r2918K0118P0066j54970m6215J9332
-79359A234985k647J46906l5904k3149N3920j62838k1813l72q9322L05231j24219p1233M10404
-79346A619949j60346p4667Q3779j75843o6458J53168r353r2607J64714k06083j52260J38230
-79334A222223K2928M8017J63521j6556l44032J53807q7187N8821N0710p3537N13197m61628
-79322A250284n0886K96525j70770j3037j11091J46669j7474n8429J52634J08922j92031j73464
-79310A167852M5764k4818l0785L4415J23414N8557j20946J24365J42100k36859n5652P104
-79298A234511l9552q7679J10002J73834j13724J15084j2663j28424L5939o4689r1859j8441
-79286A112339K47412J6908j49724J56351K1023j6820j20905J4774P0193l5727L5721l10080
-79274A041465K64802L43790n15154J33594J15598j93220J32278k11202J58882q8129J41156
-79263A323860K35826k76367P7953j46776J33053L1003m0149n9172J94603J49015n44239Q8574
-79251A167184J48810j01730K17078l2340l35995L6734J38947R2179r7749L1902p4782J49125
-79239A339363K16041m61068L51898o4793l89203L06865m0624p4601J75078j98296O3849J11410
-79227A335919j88922K21120j12539N474m3526J16140J16684j81364N8779j01982L66o3862
-79215A162287M1086J70686j23938L5870R5091k96480J86438j16307j13286K20281p7335L339
-79203A187732j80221L98700j6996j64323j5717j86714K59498j11550N5396J77572k65711
-79192A137666J17017J40002l59821K8995J87362q6679M7826J15475k19486R1650J15817l02890
-79180A012934J95133K36439o6957l0604j21660j34960n2406J62859L06706j69347J7497p5641
-79168A279993j84746l3552O3862J46550q6396J89791k49593J25015J18355o7338m2186L4324
-79156A294079O0907j36910L32890l43267M2645j4504O6367O076j05747J61341k31119L30469
-79144A463227k91562L2632J73891j54779P2975O1057m0835q9864K04632j47428l0424j20150
-79132A133372O1563P4838j89510M697J18135J21004j32391M9567J65007n0475q8605P9570
-79120A346772j96230L6809J01936r6694J52911n3699L08919k59196l14622K84542k05762
-79109A105686L15605N9629j18036K2914l23482N8965J22034J14777K0611j53375N9056L65747
-79097A650131k21446k69767J84366j52875J3331K00346j91805L624J33288n9225J98191l89785
-79085A098374L6627K50734j15788l3107j89411L49853k8097k1645J4723m4376P5239j63806
-79073A229320J9021J10431m561J614P1724p4570j9537j35228K84845J00404l31858K1779
-79061A273384M6554N948p5292r4645J84495o3346j22800M06391k65735P982L8120k27313
-79049A113743L19874k8016r1911k0035m5878Q5243R6424k24038J42634p5665j97715K17502
-79037A292162J86396M1745k89837k4288P9217L58571j50400k82866P2905k16480J51620K55183
-79025A473928j13587k9813J41077j26816K9998N509K5970M1327k86943l7764K13975j47785
-79013A189076J39908K28808k12642M2074p0951m0823o3843Q3857R8886m3038p4089L234L2353
-79000A312810k10898K26660m5494j5325J55663j10692k33219P5086M07021k15825j84177
-78989A161610J31279J22686k70057r1138M00543j24169j3870L8307k97670K15284r179q2203
-78977A181423K54364L0659j2724j96234O3473M5491J9264j9273k73764J67884J16326k93057
-78965A083832M3056K96743j35718m2470j3771l5058Q3526m8942m5857J17713L4361r4163
-78953A243252J49020j83237J48661Q5732j54626J18548j57856J68900k17196J8381J29875
-78942A349454J2439J73620l21461L26808k08328j45101J43268k43942J71972O591L41379
-78931A606699k71797l06611K81125K4762n2381l4143L6162k429J14011j24201R4486m3735
-78919A321948r6024J20672k4336j38765J0618L28090j90747j51837l317L4241J03408J01430
-78907A415381j12996j38382j10183o6866K66478p9830J81937J7862k18192k9957K01804j3701
-78895A313355k29741K10214K7044n3695j47363J3903L6168N6447J24885M3126j25458p492
-78883A261393P2066J0960N5714j23773j8805j50797L37504j55611j13323K10026j70721p1022
-78871A143611l5225K92480l27501J68358M1090j48504J22476K424J49095l41609k0067Q830
-78859A055458K25084M1051J475Q4088j30750J05620l76171J26153M41686k78757J2068P3277
-78847A380282k9515K0182j91557J67988q6034j50147R8531L02119k17664j66811K93291j77126
-78835A243539L73579l23257p9135K45683j40441J65320j66524J29301k32112k665J64184
-78824A377472j4829n2494k04937L57197j16412j83486L54767q2026j78476M2951n4322N561
-78812A250966J51485Q4697k45721j03259K66584o3959j64843O5689M2283l1172J64136j1279
-78800A405607l42674K84297l0548j32062J0535j55517L09962l8775J69538k42874j16191
-78789A121298J36522k03047L32004k4973j16455N9127o4349j65797K18717k5648K1143J19276
-78777A407818k00629j07477J93986K67911l15335J37987j21169j42621J25365J81960j6728
-78766A411068n7501L5834k82669J15593J07837L63523k11947N636j956l25973n4855Q6927
-78754A191517J93318r6464m585k75593L32909l17307J40325K52036m02285M25151j55876
-78743A283146k7853N4409p5252P910J59978j97197J4446J56382k94701m5218Q3964K33099
-78731A353113o6526J04008j09681o0882K66200j03721j94857o4348Q3381O2563L9454j24838
-78719A183866p5961K77550Q350j63339K08893j51362j08924k6080J797J18571j0289N7602
-78707A320674m8790J71328p9743j53076k568j3045J84163r1592j45899J21001l5931q8862
-78695A137660l0623P018K81392Q410k11877K55839o1708k22789J93813j25744M5255j59394
-78683A117252M8359L32814j81443o8205m3751M8554j39575J97894P7300l6234J50486k35200
-78671A268251J19987M3113j75992L953J02229J19833o1658l22502Q2407J99972J14170N724
-78659A499487k36299J23382q5179j27890j685K3094K2790P8064L05539k70495j90585J90588
-78647A330811j80231M6453J48285J47357k13857k51829L76806o0628j50582p5797J44775
-78636A261563P9675K2585J96569j71124l2486j4334L9833j45030M5009M0181j89616N1839
-78624A184664k1103J84075k3974l3140R2889n4212O5952j84499M446J16701j57138J30377
-78612A305038m2018p2488r2738P2342J95060j95878J39163j28732j58392J30098N5044J5653
-78600A222152R5669J70206j72100J5020o098J15306o9606k07083L07923q4673L3040j08055
-78588A311701j34822K15805k38309N3893M5318r9711R3444L4500j54156K04105J38780l44187
-78576A126361J99898r1727k4010N1701L2229K5972k32098K70917L0565p108r3210l5330l9831
-78563A214329K5669K10097p7035m6727r1457J54511k13849k9524K74839j30917k2970j12241
-78551A154725Q9255j4316m3117K06675j49013N5096J56j78912J75303J4342m2196P1219n718
-78538A333499j73676R2490j6168j20568K51327m1342J35481k21570j30292K69302k13643
-78527A164840K23927o1673n6576J27356k18625M112L2765K04523j64664j58084J45950P7403
-78515A321254j31822O2007K52674k42106J40826K7880j34670r1668k5845k344o8650K44820
-78503A352356o7020R2486P262k18593l8367K33271k4689k06215R1804K18387K6261n01432
-78491I65511K15962J56120o5366Q1965k19404P8922L8726K09862m7375k82400L03208p4587
-78479A361144k35460K24594o3044l1973m2027p9923K20838N1339l23393J56789J95780j95025
-78467A239639K20868l29890K8271K86076l27979J68081O9938j09114m6954j76448K60427
-78456A282915J83523k33462J36264j73086j64394K91588j24070j15032J58676q6811J04294
-78445A260405J71027j51475j41611M4077L86047m2410j50845j96981P4505R373j93988L20955
-78433A389079l41253J33884J72702l36671J78882K45932j59914p8936K07151k51194P7881
-78422A237543J48463n6747M0661k915j07072j45040J04667K16021j90091p1365J79170k29465
-78410A123830J62710k43887J59124K45555l29220K67503k86107J73987J35582l00941J84516
-78399A292652J8630k00643O3474J87990k04056J30401N1767p7482k3444J15483K7773k99493
-78387A083052Q7030J06021J41515o6460l9694o7489o1313J00760k23138J61597J32135j66998
-78375A187018p9098P1990J12801k51434J53280L88692k59339j376p2987j15623K02786k61080
-78363A075630J58626K79731j48538j01895J05676O8678R548p2803l06163K64327J52797j85662
-78351A299952R1270o0956j21231Q7360m4819P2602K24812j72670j13681J59353R6998k37543
-78339A281447Q121K9452j62215K3910j04336R8973J11685k4124j73491J12580N4173l5169
-78327A221006L18310j92210o3274q1175j83174Q1881J76464n2197j06684L07073j20340r1285
-78315A214395j27056J64439J78049l53110K96751P8314j96119M4000j03616J6456J44581
-78304A357084o1353Q3805O8390j99344M660J8902m2088k4142n3702J00731J51067r4916n4788
-78291A254306l8226M8607N2010Q885p8266j65205K48945Q9579k17399r6438J23804L555j10923
-78278A123234Q817J07682j46229J14314J80097k94750Q1394P8407K66843j79212k84214J15740
-78266A172123Q9509J70047k98749K0182K38178j41864j51912J10097L6971R5527L4293j25700
-78254A248702j22382K88074j2113l85461L96025j3088j37055K2796N1990j65884P7681J21908
-78242A371193k62339K18845n2281o9212n8605O5265J63995J71551r6257l54222M1256J05688
-78230A244877p3101R4376J32313k68222j2215L25367n6880l20792L02426J06209k61650k00391
-78218A012317L27389l2326j70419J80800l80453L82560M9578Q9676j97220k2446K47124l20203
-78206A166377J13208j33685K4142j50016J70813J0046L3874O7796P9182q6516n6304J81672
-78194A420589k95666L46703k28457P4830J16993q4230k478l7815J44009k73843K21289Q1705
-78182A483629k28049k6055L12933j31886N0687j18472m1823J86137k17427J94850k30337
-78171A234187o1346j54914K13946M864j42315L31701k33010J89707k09250K04555J58285
-78160A536410m91923L70521j16941j2803j0889j29801K83529k45564Q7061J16931j26659
-78149A259872P482J25343j05670o5507J12737j37804o9713p3338L36677N5397j18863p9932
-78137A246681q3315M4185J8155J08905k36012Q2610J24121j23138J70795L1760j87188J62296
-78125A359855k7207j48192j16105O3517K07734j18411K18760Q3225j71393k45484J18127
-78114A224426K21231j29543n3744P5265m126k33304J06845K39088L548k57203K572L23247
-78102A518302j06743j77792J60285j16141J63708j48381k44204L81650k15842M4527k12643
-78091A046726m9066K23504K4182K36613j92912J88466j38254k11000K65146j3918N272j01154
-78079A283605K6931o4532p4411J04167j00602J37902j42734R6872R5478n4738O5390k15907
-78067A157421L04234j08042N7194l790j98900J33437j8777n7684j06283J50803k32700O5978
-78055A142891K09245q5567m4002Q4091l4509J6777q1355p4966M36592k94035n5500J15478
-78043A335140j45738O7687r9316k3988J99676L864q0526m4178p1506J38716p3479J66617
-78031A372969j45400k7309Q6407k56910Q8955J60879J20902j26634o4686n6729K19921j66581
-78019A205784K3734J75963k94337K28070j17427J77113J88554k27593j32307r7150L48941
-78008A479345n4158j70340J52475j15082J53836k5721k95501L52535j43329j26941K32781
-77997A439900j17970J44093j67262N4838M2601j11789J97171n3205j20137j58819J93855
-77986A343276l3455p4556Q2591j12746j19648R8090J40565j42510J8817q3634P765J09364
-77974A233919J73622m05687K50396J77737k80719L52591m43302L76661k22520j25714J94055
-77963A281039k09805L36209j72435J88111k04858Q1071p4101J02832M1671l33136L37216
-77952A373814j85250p180o9618J55770J8371o8845K58313j37891j17369J57523m8509j74791
-77940A154338L92358k50342j28130K16137m7121J10621l04080P3767M8871M937j5173j77471
-77928A078712L53507O7212L6012q0476k93440J7281K55335k3815j71313J88962o6188K1277
-77916A383066O8536j44127N2392J08750o0252M0271l65647L9620L16447l50496K64717j12357
-77904A240920l9891J62482n9743Q4288j15658J15190j01256l6395J60480o8678o7238K60763
-77892A535264j17631j09644K2548R7196l057l13468J03458m0516J31836J1486J42215j30720
-77880A328967k52746M2704k716K26032j81076K96349j86928j51124K84363j25723N1097k80691
-77868A048508K12797K0679o9826J90082r4501J56776k26187m9913L1644J50975M7964j00976
-77856A318022o482m04319M77311R7480m5640o3309n6672K08284l56771L91271j68580k05872
-77844A184723n2176K92656J70533m44378J98232k05235K06040L1785R2704k6355l36747K00364
-77832A312146n4245q3882j03142J52138r052M6520J6413q5403J86420L4293O7465j88826
-77820A290845j17173K35314r2088m1384P4606j07323N5690j08857K05580M6304k66383J42810
-77808A317941j22823N6383q2250p8777K31927j48301K11460K697k96819K00956k6576n9343
-77796A206475M5724P6523J87731l7545o7487n3882j86098L3556L89263j38702j94562R6854
-77784A357850r3327P7515j25196L5798J02273p2330N1488q8044J32456j36163j34178K60720
-77772A368862l8340O5905L1456p9937M0987j34774J21935R7856l17441J41955N7627l04572
-77760A051519K32250J15010K9770j99873r3147L04446m28832J18617K23431j03099J06113
-77749A356205k63417J47317J75316j57906q9547N7078k45698R7109K28015j8704J59425j64166
-77737A281027J22709k62100J0155L06319j81977r531J44323l1795k75746K51222j23402p6669
-77725A154535J55875K2125J78829J7537l2239j89790j01365j2695J81066Q3822n1764m3336
-77713A362600n8317k11049K22259K32903j96300j80376j06363L65660k02836L5082N7619
-77702A320882l6231J16050j69276M2223K9703J73289l74266K05778J40455j52630K43367
-77691A539344l33257q6273K12466j3716k04375L02621M22k00266J31232j8536Q0606j43872
-77679A266396q8505K01180J68343j92151j97642J67354J754R928J76650k01929o846P2593
-77667A377125j25669L5899o6647N0621M1101o7423N9331R6081k07185k184J00679J09077
-77655A400806J03739k79580J39427l7352m0609l3941O0222Q2827j86977L04743l04274K0575
-77643A229606J66146j64495J29698L0807k4569k84431L00898J00341j57819l2713j23467
-77632A170002M0214n7128K2083J99465o8918k65000K88514j14839j550l808l0791J16179
-77620A294423j82533K65116k00525O2892N3502K4967N6378k05189K69784k20685j64702K38700
-77608A292128N9245R0104o0722l15443K68872J12691k19513k9289n0970J16904J00589K3078
-77596A387674j57410J80329K2676j39261J13595P59j83608o3685J80508j23334L7438O6370
-77584A322051p1103J39769k1505O4065J7810k31393J91745j11902p5505J73077j12746R0542
-77572A374905J39758l6079k97587J00942o1761j1967l4946r8501K63570k3858k4746k071
-77560A287659J21783j61337J96415o5351Q6043r243m47766M70299k5682O1419l07626k7655
-77548A178958Q2501j30725M87569l24876k9398J9214o960j9874j7334K02976k75467j799
-77536A164785J55672l1648j74471L3506J21473p3481R8269R9289k01328J11848L8531l46864
-77524I95581K33437J52659K8598q670k03335K52824q0366j81498J92287j27899J15934J6386
-77512A385938j20969o5672L619L04843l69158K28760K3193l17343K79231j40594K19789k13100
-77500A218537p4967Q2343J29227l0630l03179L47398k22717R908k6848K52050J57382m14895
-77488A123609L4164O321J72086j2229K20825j28414j42382m691j7430K68738j89607N2323
-77476A383313j49787J48440o296k5050K51033m69723J83710r0950q0970M36660j17006l35092
-77464A128282P5205L54605l45551Q0824P4195j0799J69573k74272N4305n9136J29229j13695
-77452A262765j4631K15362j30170j1740j02014J31022n6797j11819j3567K9268J07561P0466
-77440A375706n0823j19396L5221L7062R497k10238K71750K28027l14443o9407J51963m3047
-77428A301872n7571L1185j03362M5055N0070L9176j70930J40466J2432k03111J80195j208
-77416A264269J49869r5506J30993o6440l04967J52740J47440J55002k58035J6026l6936L6765
-77404A291220M5905r8982J52366k51698J74455J74448j10724k33693o8119J24659M8750K58096
-77392A506683j09365l3733j56595j07536J53141O0351J03700k32895q5526K60723j53050
-77381A205898k9078K48983r0650J8966o9357m9369p0723J54274k5636j41020K33381k80748
-77369A104921J42806Q9273p9701k8762O2402K73135k36095P9685j5441j16665J33608q1999
-77357A327167J3363L8987n3159p9265k44701J93974J20915j66866L78421J0330k30164J4410
-77345A323412j66944J69742J00260l43589K21609L8532J03384J36519m07219k533Q2971j8498
-77333A237646p7386K27439j21038L9833J50354j84729J63507p9952Q6368k71426q0599M85727
-77321A575744n1736l59127J59529j2539j48286K74318r6642j81855j12560L63174N1297j21083
-77309A340234r0929m7554J65555k26775J26217J33910J20982j51343k12572p8699J92822
-77298A271848J47686k38460J02955L4249j67929M7351L29702l74595j47324j17956J00535
-77287I88062L37420k43924M42606j49083k46048L59839k4072k68852K22844m7880k27251
-77276A143661K28728j54469q0090J3829J66165k9351Q2580j60907j11651L5204J06973K27205
-77264A467877m22287J66706o6889K06350q5803j12441L40073m07691K77532J1125j63041
-77253A211511J88472J4837o5719P8043j85607K8458K14636j82947r3162p2565L26636j60207
-77241A302386j06124L0606K7709J80364j79530P1407J9983q9342j06649J66190J12250j13984
-77229A315266Q8688J08844k34653R3870j04539j86749L99877j98955J87319n0352l81075
-77218A037541R0569J82457P7368n9538K8016j67781L43420k59261k37356K80814j9918J18765
-77206A415096k38440J29572O9345j62972p4987M2747Q8989M7605J54956k91865O8079M2323
-77194A290448m2724J96933k7973k38276q8098J82988k09917J26136J80467J17001q0973k27050
-77182A178962K64210j58649k98948J50631K05625j13194J77360M0481k05640k7198M8963
-77171A262603q676m8786K14476k02314L9586M3367j04755L1988p1081K63902r8807k27432
-77159A094071K48443J26620j62105p4471J47611K32035l13324j63498L14743r1953k72508
-77148A085664J63209K78635j18567k58219J05888K22998k90207J33694j29218j13098K44709
-77137A325488n5040Q9440r2203J96435k91148J17102K52246l32143M1625R9761J98564l50144
-77125A199983q3576j7180k5001K27451n4457J79691j96545M9913L94575l84615q4354J52089
-77113A357974j74107k7637J1700M15896j78734l26776K08024o2512K57470j06770j5160O0548
-77101A419916j42074J93201k02321L10357L3320l55632J36937n7650j758l05306O3338L56458
-77089A448786m3182q5280J04205j19589l46955L20761J34734J6845j5596p3946J32185o5694
-77077A407274p8348q2695o2968L9091K47509j49896j11417J03918M252M9315o2500J38891
-77065A442426o632j07927l5222J46941l9688j08140J00362l06927K07488J27032k12972K89979
-77053A496720k3305j18294p857K75505j25376k84291J48223r9394J85275j74145L7046J71155
-77041A481262j73988Q7864K2124L8950n0250m8397p8356O2554k268J59424j12422l9186m4341
-77028A302970q3074L97881l14604R8801j30314j11974J79348j13717L0969n5425J42806j40759
-77016A202908K47162L4152k58223j35782K64598J30081m65385J11988J31196L5119p9998
-77005A217816J6453L0621J80695N2096k19437l4386M5700J32771o3538J26761j71915j14098
-76993A199539K31515p8096l1657j2347j09622J58948j763j05302O3489J5603R6474p6089
-76981A350692O2235j11292J19532j8380k83457K53282k7960j2685O9475j84346n0667K52430
-76969A418859k17564J71807K77472l31302J32713N7741r8685m2922O1049j55263J58491P7650
-76957A510046l62030J26854O1107p8728j13407K09477J44748j48729P3234p8369m6636J67763
-76945A465330k927j52757M3800P8506j63711J6046J09332r6167R1373O2416p4327K29n3116
-76932A324027P6752j09853j25109L13250k52379q2552J81475n7256K22085n1582j8273j37451
-76920A283134K4562k4338M8218J15845j96912L2983j10449K08439K7342J2148j1568J0279
-76908A419683M1377j89546K18300k32382K1356J60122j90251K1752m6016m871R3523o4621
-76896A248426l3511K81634n5247j72118J89088n9805k2921J56381k05216N5948k6094j64280
-76884A192285L73591k13881k36115M54377k31319j7979L10775m70372M9776J42323p3353
-76873A280108P2525J29922K96404m26140m1302J42722o4295K27713k95831M4410j0722q6049
-76861A269465j5143J30222K61519l61814P7143J19841J25393j85925M2066K1056k57248L74062
-76849A600637k09547R4521J0388j47460j3499J33079o6207j58501L66190k98506j76973K69386
-76837A403508J73352j53005J55549j74517q4620O3483L4813J45628l85070K83286q6818J46758
-76825A522347J6971n414j3725l12686L98329k46070K8791J89085p7132k80107j68583K21602
-76813A273408J20114j53030m3378K30325k29695o2J19041K5801M0976O5032q1666P167J02075
-76800A476108k70027K29853R5568k28786j15164j13094K85418J30785k2208j08966J4471
-76789A373958J26218k01620j62050L01356K55165l83443J37830L038J05503L9405m13340
-76778A182020J64616j29861O934J92001j3154j01055K44700m54088J86100L96775n71091
-76767A103897L33997j35380J07783K8827K7272O1838l69282J27530J45930r0197q6952M8567
-76755A303830J7069L1142q4649K43670l36178K08857L7830j74838J53054k42478K38594j55740
-76743A240163L66054k18233M8194J46038m32510K00933L2594j53031j18205K55822k18763
-76732A149056J39828M6556j37097K46808k9622j74043O4190J31546j21099J33960j62267
-76721A287816j11950K04816j3040j75311J66368R227p1483P073j39965K57472q8322j08982
-76709A223719K21437k46257J45740K48498k71265J57169j056j68389r1673J90794r8139N3130
-76697A363708K17981l51065J63481j95745q204O2862p2406K46288l9434j21899P3721M1727
-76685A381015J12735m339k05786L11321k15921j13467J89948m4395R8707Q1914k33481r6916
-76673A261335R5930j1524o6947o602K98380l54111R0298M9913j08201r4690J55004K49029
-76661A557814l84654K48072j95056k554L6587J39009R8202j20006l0582k2693K65384k82236
-76649A307287P1321J29619K28989k32861k44283K08144j58669K20063M9413j73787k1129
-76638A384107j54499O7642J94333j62196l6378P2675J38800p1302k97716k9375K30248o830
-76626A329509J49919k697k19232J31660j11805J60784k97943J58957K80520l56247Q0584
-76615A304009k7932J53664P460p5233M032j139j17110p1620L8489k5738K74069p7745k19566
-76602A165640L85637L0778j90527n2670J750J05349j27178J85777j6928o5400n1488Q4912
-76590A455652N563k96332J56211j4384L5564R4574k772j0864l1779l3148P5419r3450j48974
-76577A191280m0394J78413J09078j18304J03702j57773p0195j60817K17563O5449K3824J14831
-76565A456657k26409L7372l4753L34662j33497j42793l4246k5292J68806k6846M2978j46245
-76553A270394J68911K06976j83229k27333J0120J33943J06503j27692N5353J26832k49382
-76542A291396j40103K97435J14476j17753p0931k08957J91918J10842p5228q2946j01482
-76531A208667l9974K84089o3774o2520N1706k60283L49832k75880J74125K26333l65189j9020
-76519A208112J28268K09746m16133K5319J60676J10650M9666J9947K49312l27340k28266
-76508A189957K6782K6705J15852m2961j1953k167j05587K92963O1285l15079N5831J10155
-76496A401783J52641L0693j45724M6434q2825j11821J85858j40434m61899K47704J74711
-76485A297121O4493K29022k37639N3061j37057K9995M7569j16637J41907L3739J24669k23803
-76473A306440j0037J7921J1583n9329k1241K27685O044O0364l13723J4086K68539j68861
-76461A339471J16280J68776j48991q6447j77834K451J26412m5629m7694L3495K11805q9570
-76449A402525N9923j4122j70940J71997j96034j7821J10236j74165J81574p9893j27221N2740
-76437A198799L1513J73675N6529o8341k32151J00563o6194J89334J75647m26398K05665J88772
-76425A527413j40004l2740j35207k2387K08722j30821J52482N546k80808O2396j06151J50180
-76413A258621R7687L074q7848o4312O7814J09241K34644j6214j01797j28737j18577N5347
-76401A308943K8948Q3150J7765k40258P7428R5582r5199j0818J3647n8525J17812j6176q2575
-76388A239724L8197L5924K96641k12177j9679j804k0350P9886o1477j9726j86256L03651
-76376A472554j23395K1239K8115j56029K46301m3844j99530j7045J93735k01398J68578L6529
-76364A425810k34681K77201k3322j99736J62297J48608k73858l1945J94808l8406j49924
-76353A256852J55506J43873j45251j03519n1220K00017J0732m2539k2855r7156J81865j73126
-76341A313179q8547K66291j16982j17391J38464P590m8950m3267j46935j5856O1052j0634
-76329A198014J25216J46788m7028j10113n8752J89435K6680J1832o2964j26105K10512j46868
-76317A356647R2331j22702p7918J90830j02763O0450k09000O4581N3967J64225l0573n2557
-76305A387518M7021k51431L93059k50204j74748O1573j7364M39165l14451N4830J18954j78720
-76293A315202R9984o580M0323k88183K47919j26560j21020N18988l82253P3730R3741j15809
-76281A349482J18427J08698j01545m05658K40082O9964j32798J37365K06623j14592j81723
-76270A294325m543k84009J63284J90972n0601J16270j70132J1128K34887r2772L275M0706
-76258A452790j38900P1471P3559j34018j07663J06405m5372m57K32900k39863j3831R7149
-76246A354170L7809p8195m3076K48906j56618L6706k24299K72430R3276l18972J03890j07067
-76234A218960K34466j20096M637m9289J50688j52877j70906L46004k82423L57115p1794m40685
-76222A023800K54420J8272o6122J54442J1700J15140k2713L5920r4537j35427J51729j31248
-76210A315376K47419j93503R6519R1665k69989M7271j59916J22598J93945l2425j60570K32586
-76198A530976j84388j1490N4226k16057J65430m1353N5973J18921J69269k00767j91688J55407
-76186A404459m878K6478R4272p3734q5442l07470N8496M88978j2076j33799q9815J3317R8523
-76173A477309Q7001l81394P0448J38752j93537J94148P0J45286k00697N6614l2041j57506
-76161A204453L77555k16574q72J93361m9465r6758q3988J12917j44602J6151K5185j4034
-76149A323329N6051l1322Q5643j36907k7007R1540R2665l19947L11711M4158n36337N38935
-76137A492512j9719l4501q5883J357K67409j3264l92454p3798M92945l13208M5223J35043
-76125A501662j563j53145K1656J06536j57908j9939M1919L8963k52616L22161p6453J8169
-76113A389442J00884k98427K25688O5857K1096J31302k87970k25487L65249o2337j25592
-76102A299705K59022m8942m09825K10860Q8135l17518J56163N8266K14844j14976p0632O8786
-76090A393888l357Q9725j36874j6127M498m2736p5507J26681P5370Q1362k7729j01341K72860
-76077A640713k02702l616J49699l59792J54463p7823k1454l6472k33385M35181j1365n0957
-76065A382490J80055q1753l01731L3140J84894J2359N7568k12245J17165M957r1100k3203
-76053A262596k9356J27279j5531M2499j2963m6740k19929L8223M16055j35338j22653L7387
-76041A341529j81204K55794K2597r9541K5526j08718K16409j0838j73603p5241J55733j4007
-76029A354436k66542K52215J62419k02841P3952j42869j17829M03605k41208j83445K78449
-76018A370342r0385j65665N3683K31186M6106j9501j31953l7162J05271o4418j01434k9491
-76006A166579J63415l6947k3166R1996l1020R624J04719o9702k00844J62291k84068K3278
-75994A076155M69779k35687P9592J57326j54459q0980N8066m4043q3942J73925L3735r2562
-75982A356905K5220p7206N0920K80461k29213j18516j30756J19702J90925l74833K77759
-75971A371368K4186j94509l3449J04450p790q8641K15183j25685K05579l2216p2056J5071
-75959A381491j25350q157p3408K43152J70219l5185j19808J37795k81586j55076K44683l8463
-75947A340307R8395j64524j08959J24921O5227q7750J82477m9346J20283J92441m95990L9874
-75935A257356m9961o9185J21505N5306M8467r6215j06976K25709J27583m56298J19766J1427
-75923A188484N8009O0570q8632J50171j43348J79180n6370j34252j1322M8448J80433l1965
-75911A399406j43853k31489K7081L37879J28876j86583P93q728j09120m6785J61708j025
-75899A328160J69932q9885l10918J95300l3947J30689j99025R3998p9327l0364K51351k22902
-75887A203062K20153j70186q9938J3086J99714j70967L8176K52216r7044O1160k68444K13204
-75875A404192k845Q3504j87237J01750l1686k85781J13609l6098L96459k61314J34015N7538
-75863A486106j41096l6177q6686M1081J42862j5353l66194L46145J02411j3367k02082J95917
-75851A453567j18145k17698K86839o5850Q7793p7830J22621k34697M5010J15634j54407n8853
-75839A183984J5627R1353k9039O731K2964K29895j71931J901O7587j40785j49516K03317
-75827A332088J51624j31260L5057k39973J76563J25539j57737O2334j29344m9765K00213
-75816A375339J47768j90694l07509K03453k2549J58096O8428j05634k0863j94471K88777
-75805A400141j49722L3841p8608K0832j39149K4260K78520p1056J89868l63635K97828l6565
-75793A406555j21969J7161n352l3723j16828K18895j73844K05235j45256L5587P0412p3176
-75781A283697j22621M7097P0660L5543M0321k75267L51536k06790J28636Q8968l29354L70322
-75769A482748j9664l26665J74317K29892j66540j81017J23100L5859r6610J56398k29896
-75758A181922P5167P5812j02236N9718O9087Q9404K6629n4840l23454J46747J4647o1122
-75746A197481J29424q5718p9344K26920q2523o1232K23966j86481p6032n1447L06786J48560
-75734A610360k06540J7565j51630J3963k7877j98732K99685j23945j2135P9104p6260K41179
-75722A464737j98414J89237j68242j98244K68710R4503q0516J17747l0208k54313K5248J16780
-75710A347025J33967k87248N3150k87970K04031J11996k24514K47621K0313O56k45997J12921
-75698A185951K23342J76036m10209L29466M8675n14727J91323K56926k98596j38750N70165
-75687A619602n44278J96214L6901p4193P3199r173K12907j68217k3445k07950K42873j08262
-75675A246178J43769r1386L2337l4383N004J24147l98500K74237p5686N2565J48696M5489
-75663A472467p9382m876J25661m4642k12221J17153j0738j37122J39129j86110O4889M462
-75651A248670J14516k11483J76626q915j08227R2584q5116J21206k32923K74986j60852K9886
-75639A250958J39880j60229j35981j09256K85019N2235j23437J62475l2766j49798L29636
-75628A508736l87717M4108J41289j04851O7610j04141K93452j29874p1384q2752j25759K63000
-75616A311717L0307n0044J36713j3986R300j17310j18964M2615J28672J02681k28758q8366
-75604A144577J22819O1926j9005l7488J8658J62485m33406O3388K89076l17581K43070j02946
-75592A195573j44670J47674j26731J76921J06548r8428J18570k71804J63309j8169j77013
-75581A071780K90758n1086R4420k14331Q2686K74333j55034k55617J48066K7471r7663J18473
-75569A334256o9320N3080Q6058M4623k07352J87368j52643j08385J90742K4283J77892k74763
-75557A285839l4101J52428j47198K03L081l4235K49407j98255p9981q8669R8552J81654j71483
-75544A217242q998P1380P1043k10616K45780k31162L39896j1172l87510J89216j55050L75234
-75532A505283k19682J63529n6122j61734K45046M8776j32063k26244J47768M0785m8841l07862
-75520I98639L50179j49731r0779K63412j14987J46003k24874P2534r6982r0818K04491R2649
-75508A359736Q6817r4454p9311J50682J16182n628q1777k72305J6378J12119q152p0610O3159
-75495A292836P5424j56514Q9600M1493m1647R9208J38672l3137j00609k1990k50963J99599
-75483A331972J34714m5240L6534l77149O6340K35928n5489k17325N5616J76722L4785J11464
-75471A488872l04870k1773K08741l10674J61723O5799j37224K95261k95125K2312J98249
-75460A371291K9382l7901k60082J1925J93803K38903l23622R273J00218o3780m7590J12517
-75448A334337J29721l49559J77454J09716j06701j09509N4728R5784J32555r7569j85860
-75437A185097J70309k82832J50872N2291j14732M2695O6181J63841k10556J89659J4819j68904
-75425A258740j04133k758J43451M4797O7276j86917q340j01234R4411J35315j46318J83763
-75413A378053J68650k96640j61601K53452k46381K9334L7752J9606K44425p6473m0710q4536
-75401A224931J19883N636J03926k96620j54015L64165k13545J8099J26552j29403l5718n960
-75389A127931K39141K0310j24091O9959k13645K01385j23879J83577O7045m71754L19200
-75378A295179k9355M4599k38371J43990N9503l3825K41095k38903J05749j84654J70136r0031
-75366A245112j85620K03136P4783j55225N0152J88940k98881K59359j17742l1027J94613
-75355A427600k32473J13362N6383q6419o2260K37203j51209j77691J58746j18360J39274
-75344A304156j69321R6839o8280k14870L97916n1200K48563j67004j64661J47337k43835
-75333A115640m2433K30204r6909m1022K22916l43962M35748j70460k27907L29419j20300
-75322A290934R6289j37297l7234m0177L4568p3926K54488j83480K0099K23710j91567J84482
-75310A440889p7195j243k64938J75970K7888m6050P6967r0814n036L9758K17441l26215J26860
-75297A294282N9555J79971n1759m64159J46767J33962j57181j29617N18919j33437l21139
-75286A076164J57380J26497J30569m00347j7294L83972k34746o6140J24509J233J55020k47370
-75274A189447K81468J45508l35924J56635j80745Q9516M1439j13584l2009J7764Q6197k09175
-75262A136537L38351j06414k30032K19892j19899K5599J83494j49994k18241K66254Q5950
-75251A431497J41341j40270k37260K08465N5584q6560k26758L9246q3468K10743J82925l28617
-75239A166868Q0623K67921j466j47440k10675N3620L46477l72572O0260L80580j46695p6592
-75227A400909k20686K10751J19556j67993m5020j30033j88652L46282L10018m83440J63708
-75216A315400J21691j44732K872q5863L50661j30601k94570P5819p1021K2121L38434j30347
-75204A369864o4813Q4606l19753K39262m7002L844K02879j53812j5838j15113l9317N2044
-75192A196851j0683M1335J22558r3818O3891j8667q3670P1173p0885N221J41246K06022k04655
-75179A365919l00025K21747J49031k62056K66321j35729j55384K87218l46591N7245L5231
-75168A182927m1287M5322m0366J85699o7229k27494K06538J16978j08269O1781M8994J78556
-75156A542150k20068j04034O3864n756o3822r631K21856j41673j12541L4037J99290k06342
-75144A197330j44560L11042L3137j71411j20605J67626J47378n6392o6211J22822j90305
-75133A229851M1649K01742L2314j48696l45261L36032k9758J8128L6669k31685J37824P8715
-75121A357524J03636k38182P0104Q5635j45856J63273J07946k73441k141J32729l23658L28131
-75109A365700p2934j67210L12610M1461o8936j57179J45510j45326j50468J66199L3519j49472
-75097A153474J66868O977j64399O5989k2598K29453r3072m6488N6136k05965R5115K81645
-75085A523135k06471j59047J86862r0692j2236J57912Q9623n3263l1379k29741K56040J53467
-75073A584210m55869R3621J84102j08158j65625Q373m0012P7917K6203R0900K6705j66321
-75061A156046J30552j81086L9579K70668m0623j47055O324K54106j41664j54305N7573n6778
-75049A193337J04034O8144J17664k64168j0156K95579k45432N6360L6085N7482k71155P8801
-75037A216575J48813l24192L99058j85034J8413J62167k55336P3396j47643p924N1069J39742
-75025A289104j8744l435J52777p6255R2129k15727N7389J00773k41500J96712j81320q3118
-75013A068785J70772j72286K8737J93522k6949J55360O7285k56746J02744j90514j13092
-75002A027618J98797l0817r3844n2383K68855q3515j45622K85572J6501k20488p940K16134
-74990A378868r8822K0072R16r1876J38236k03003P778j14563K56825K2366k13031M13684
-74978A517450k17108P8421k39226M3234L13211k13683J59362k75124q8696K80237P9108l53869
-74966A083317p4141K49301Q7937N2607j56523K69805n8490k26006L56381j60316r0715n5920
-74954A277237r6509L5732j47757K80845j86071j4364Q6081q133K0429q1469L03467k60477
-74942A209011O7429j3868k18129K23606M5316j9339J76407j36463j08717O7785j32422K22827
-74930A383443k07820J21201q3682j50613L95108k40990M4190R4995k9458k9066k45184N6283
-74918A108407K20245O3269j32310j42602K46225q3318j26635K05606J76410k35984k34058
-74907A065255L48804j19688n1257M354j5200M548J21290p606j22355N4821O520J05995l45437
-74894A050044J82648J48219K3190m5498r251M1700q3294L8793k44208L03155k32056K4126
-74882A197568K72060q9864j48973j52683K02588M6316R39o0726J91376l64049J87213Q0685
-74870A362450k45152M93900m15629O7029K14666l24363P9140n2092J07003J87475k47300
-74859A227127k6481J95250K6221n4783r0836O452q4168Q0348J00009M223n862j78743J27704
-74846A326461k9996P7259K69452m01134M048J84229j29285K06580q9777o4456J42437l54665
-74834A141153O6765N0185j18889J25419j41750K08343k3771O5798J9859j595O4220k62827
-74822A192910J80290J5018j35558r0729K29815l7937N013p410j05810J16757j80367J35210
-74810A317202j23463J34103l8640o4966L7813r3131L03952j48025K1283o9809j03015J75773
-74798A349077k60444R5814K12208k71982J70980l10820P1042L39039k44298K13614q0545
-74787A283685j4680k07988L92721m4810m55995J61863j12353M02598k14714r9253J96079
-74776A287153M1795o9420j17408K42134M0735K0365j74541J3027j6143l369J2903P0546l7051
-74763A310726j30041R4692j33757L08234j12818k39511J6144r2204L06148o8805N9887R2965
-74751A411660o4769J53069p9917j37304k24233R7452L31888J9478n3523k93886o6925Q0072
-74739A173062j07053J08926R5720k3697M3872J43710j74301O5735j29614L6823K53127k60708
-74727A225602M60258l51972n7776J94014l36465K66923k22254K72998j87727k57215K99272
-74716A305658j10292J68065K2776k44522K59391Q1201l23611K58535j78993K4830L77702
-74705A640740k35670k06125R7456p0142k3240J92272r7633q076J6569J42161k40002J80812
-74693A389122J10420l00374K99885r9773j9430j46939R3621Q7512k24974K68851J06974j52368
-74681A412527j49897m2985J21777m7631j10613K60655r4462j74945L9003L2967l5649k76647
-74669I34100K18105J84868k60535J37357O1713k2378P1440k54997J7358K4642M3835J54360
-74657A309868p4436p8236J45624p7312p2533J36451j23867O0191l9574J43871j47997J03127
-74645A285177J45702j91898J74237k66159L04499r7177k41666J61016O7J99582j91435k22617
-74633A059328O8531L05216j99321q4975K71505l8017o5924L5614n7681m6895J2637j60988
-74621A099030K06389M3585j04353N5426q5109K7305l9962J00100k10925L440N03996m41699
-74609A157223J58081L39133l68240O6163j65623k2233J26014l5948j32270J93290l5108j21159
-74597A159323J01903r2723K39393k48458J03153J74896k10462J58128k962j73555j3060p1967
-74585A123609J13507J76475k23343J47534j76987P6060m8083r4588M28873k04892Q4202K0186
-74573A422553j93467J14018J7626j09881J20304n0314L4266j64050k8430L87861O477m0905
-74561A516058k07780J00049j66718L3862j03873q1285K34479O8076J71159m21396J46433
-74550A289064o9551j20718J42875J7209K15955r7673q1250J93095n5127j50542R0224j73937
-74538A199624K20394o3435J0727J05595j04041j00197P6898R2382j61101M28972l42042k4112
-74526A339664R2796j90304N955J00012K67231k37205M8339N7128J51755q9511n1928j27327
-74514A366605j54817l7563K54129R4777l69082L32634j47970N1069P5816j1232o2030r8839
-74502A293497J51766k05947K15210j36199M9841M4299k27607L14527j05453j42059J98562
-74491A450437k22502q6060K93664q2961q0674J15855o4524K32879N9477m10772O6585P6757
-74479A348161N2682Q7514J64965m9191j36262O4241k54911K42538J00711j77760J8630N3629
-74467A514947n257j20258m9214N8493J26420j42550M0616j6090o2184L4731j39465K0445
-74455A260634j5952K34691J76051l75911P8986J1206r45M6000q9001L59509k94601o0135
-74443A330532P1601J1592O1436j22658J70066j19142J8431k97777R0857K05535j19454m0887
-74431A260132M4657K15102k51778J41275O5138j2540j72229Q8066L02304l26915K27498j85154
-74419A395556l16014R0530J68348L65440k66477j18855K12878j14586k18659j2501K5886
-74408A211546n5453J78787R508J2543L4352j70489L7403J30057K1076q3244J58623j75976
-74396A308733j16584M24676k38238j26436k9223l3016K62091l48509K44309K43385k88028
-74385A303160J6316k9611O435k33843K81975O91k03370J51539l0197P9631j47836L49028
-74373A543918k16132p2008K36459k15846J27886k15246K50042l5880n3340M3141j70930J44213
-74361A366277l44627K06964J46969l38177K53032K06900k20839j39098J41209n129j93221
-74350A080260J20447q8446l5777J64482j13646J88961J5006P3416m6711Q8432K6775n06386
-74338I66813K04786J05823O8433J48972j61124j87722J30520J13800m6730L06010k15174
-74327A434407j36435J27361j69767l5418J57561M7681K0161R3832j59135j18102J1962l9801
-74315A234307o6697J71121K8804j11070J87795p9204k18681J28960R8291j89192m9425K77607
-74303A412616j07988r9970K14332k27135J30222R9950m4546P5952k42941P6040L9541j00910
-74291A225163J52054J85088k37401j63665R5276k9952l5030K86261j10207j90722L16031
-74280A492896k82509O5533L910J20855J51415k28551J13771j87055J86238L070p2518k6789
-74268A340266n1154J29546j14091j22344l0728J57404J7585R450j59400J6249N2375O5842
-74256A311000K03241k86343j81571K18515O3587q2167O6811j10568J58252o922k76529Q9984
-74244A167290M2167Q437j0018n672J09819N1202n2821J78569j98528o9552J8965k35805L66228
-74231A370281M7004j36988n9505K3303r14k2419L3454r0117J36423q2114M6536j29447J26787
-74218A262284M0041q5905K71638l95681J45610R7971j33041j37100K24132K09672m31890
-74207A067731K65195R792J55881j18020j54345L9067q3896K96802k40361O3050K5987O892
-74195A333775j7595j16591J01346j924L4949M4088K39839j93038l88714J7935K38049k5812
-74183A266307j5587Q150R8801M6304j63793J26844k26106J43957r234j90551M67294K2508
-74171A574894k76930m1204j6500j08933J39803K2849J20209r5183j97746L27841q4268m2393
-74159A322439m0895R7260N4364k92481J04972N310J02495j60748k9511J57639k71799K03835
-74147A252880o0480n9681J43990j65954J92170k5586j30352J95160j731r5747j01112J78590
-74135A322147J92336k45816p8018j00829l6082L14899j40912j92587K78493M5352j06841
-74124A252142j10150J50139L1421N3183L14530l94439k5106k7956k3091J21295j10061J71696
-74112A403603k38593R1400M5164N4391J49214k30906N45k6034l7200K01356K3874k22253
-74100A214561L330L1983O3908j2206J27391k03391Q0648J71942l68551J38623j27122l3908
-74088A087208K52585K49749k22434j52519j2542J01697J66965n79138K23138J96639q4893
-74077A226455J06205M0964q6053n8487j9975O0637K05144k57438Q2026k42182q6021L32358
-74065A303633N1571q2388J24994p9924j20086L51140k50544J44234j73565j63922J36957
-74054A242100k2969L27192j87688l5970L2988n5112K2968q372q3895R6497l8917j92791J59573
-74041A255604N0810j15877J7617P2105j89801m8151K57701N9202k57220J48926o5336L5464
-74029A221044J93167l5214J49731j14867P1740l11191n5216K75087k0648k46712J73324J31317
-74017A431562k42113K73796k30776K38429j16753k81976L12153J50511k350k47662N627Q1701
-74005A372149J19254m71749Q2769K20803N7060r8028r5642K61412k33196J41636k51264J66682
-73993A271886l0324j64061J99826j7454p388l04729M30449l7011o6141M185M0196l3446j01787
-73980A184201K55131k50602J273j46463K92450k31450J8715L91031l88660K12671j84617
-73969A153680J50157j50191k26279L99544o4593N598o8845K39603p1314l83613K07090n1193
-73957A139644M0821O196k17535L00932J3968P896j10267N2583K35297l05698J4875J21636
-73945A300348J0456j17232J47031J0425j22401o0723J37642J32467k59202K13535j06418
-73934A285928j97581J5785O3865K2442J22686j49482k0173L50719j30463j4005k68856L04107
-73922A384972L7790k11603J38178j31941J84876j09896j04535L9219j55648Q5947J36955
-73911A294314k31331K23275p198K9074J1764j66657J22511j08361J28268j75397K36032l1225
-73899A325069j44083J12870m9770o427j78187L05806J98671k56381k48104J80460n1428J03692
-73887A292188k34375P7828L48364k72660K04608j67476j09132l4409K15836N7063l30613
-73876A047222J05190J58396L0168R4082q5781j36318J9146j74217J32609j60786J29455J20215
-73864A279381j49525K60371j16407q0406P6666J8257J87401j71877p4946Q7249k08226L34664
-73852A442602k35897J18456O0904k02708K05919j66076L01513k22294P5105J00656q5799
-73841A392381J5450J4401J7552n2155j21464l71905K32825P0241J63242k31658P4305J05830
-73829A309045k45610K04195M2108Q3882j14673J38859o6369j67782R893J42483o4917j46892
-73817A124222J32392J11749j83784r0310J47826n0490K98068k50204N7989O0592j81057K72237
-73805A449230j09252l7308k2006n1909M6623J17438p1703q7900J7033J53580m47997L9925
-73793I95754L69096l62806L84325j32439p3120L95302k12690q1402O76N1990L5654j90845
-73781A179495j9506J5365R1912J18845j72842L970J42159J04328j26130J00L7611J259k26465
-73768A150101o9108K69951k01207M0281j33856N1795K87831j82198o2470J97793p8681j48119
-73756A122113J55688r6227J82051j50564j16191M00823m15107P6983L52346n25459J19458
-73745A105914K27996J8402M1740l76884K71183J55536j37286J9171j50717P4865P4020r2551
-73733A231389k3443R3741k2504r6976J12111K09274j78084m9592n95l2338J89167r0384j29246
-73720A212520j527K39590O9051j38254l52216R0046K88085k82480R0003K4711K28199l3490
-73708A434238k76970J29528O3376J06130m2766L78q1824l6202k97928j7800J68700q2441
-73696A066419K54263r8287K9874M3270k00596M7040J49103L7592j01132J02836O4048k40543
-73684A153887R29K2242N6654J44972j30860J23579l5594N6497r2924j9269J36626k26479
-73672A190260J46779j04031K6756L2605M9303N2608p2582R2662l27292R1723J7029j73326
-73660A022494K91599j01462K4716J29522j97572K30129J07962r0004j30398r7971J00568
-73649A289583J8534m8249O7346q076r3433L10321n20174n6010M08933l30496K94937m29k02964
-73636A129823J4945p1393J23973K11243k3743J475j42452k94735K20234J44209k7479J36452
-73624A422552k44663k08967K99911K1635l8736M8492M7827j80565K0420J64264n2436R02
-73612A300636j90016J70093m7689p5N2700l3798R1586j06677L1904p9231R3926J10902k69169
-73599A125092q6100K02422k6936J74052o3040J5754R1947j24804O0333l26064L08847M7851
-73587A399354j48826J91108k97545M0846K5029n2433J37076r6599L8089J07646k66290q29
-73575A076626L84596j66172j74562K13312p6497L8499j09395J67619N6528j80730J04810
-73564A334634o0787L1708n4905J57028k21156J66271L1555j12749p8526j22847M04666k87872
-73552A187020K49797k52835j37078J40034K54985Q443m63568N59668l23709K09409m3590
-73541A388576l87067L58461K5456m8855J12158J97707j35041r3501l18687K05185J35018
-73530A439410m7900N4167r4052k7831o220l5536j96414L21873j29779n8103Q0651k60803
-73518A039463J03561N5605J6054J00610l725j62495O6746L18517j29436l22310K36372R9865
-73506A418827P135j95980l8831J86469q7550p392q987j7923q9572K36353m31254J42067J77079
-73493A290441l15057N16514m07772p6584R6549J73245L428l26822M00930j71745P0488K43544
-73481A497159k33005j81947R4331O8953L3735J28589r2724p2707J44752j22533j67060M25284
-73469A522827k10178j44611K61567l88999r0584L27876J57900k9405P1109j01793m26858
-73458I48851L5652K05210j27541J51481j2079Q3585J45427j36195P9641o9063Q1013M9877
-73446A435859j37535l32707L5075K11430J71452K48781l09466j71383o0206K49409q2506
-73435A258203m8207M9504j67622K62281k27932J33659P9925j86535P5373O2932M2650O6096
-73423A400327L5698m04260J8345J06410P3813m8952j84135L74202j10428j24443K01876j31189
-73411A207264J79687j65302n8347K16930j50892J59063k79111R9837J61172j01642L3425
-73400A302084k09149K63095k67392J63679Q3962m52658L73716J13533K10631k85677k75329
-73389A020495L04649j45497K61340j87156j18859J30444j64288M51675k13902k33608J72430
-73378A277723k5569k851l4848M3786j7221n225k1987k2076l1502N3815k15505K35099K8700
-73365A262339k6710K30847m17552K87802j42457j30225K76432l634O0982j83668J4381j4659
-73353A213878j17274P9217J56735j44124J99721j44920j63906J20890j31795K90946j62596
-73342A196772j04968K42950n2876j18144M7061j42242J02795J40158m3493J20171j35301
-73331A252883J30183k30183J08504K45084k76326J53385p0525r9566L9241Q8843j2838j33988
-73319A194697j0472O400Q4928J8693j23304k20553K76568J65146r1587M5176k72940L15132
-73307A387884j87569k69981N86143k19375j95389J75232l6368j50435J03954J99279k54591
-73296A138784j46660L98545j24223k02592M33763l01755q1478K14626j68874P8194m2712
-73285A195618Q7948J40662j72383Q3729J06558q452n1253n7902M731k24858Q8303J09960
-73273A302661J93719j01022k62090J45736p348J05406o7177n6421L5907o3633j52623J16027
-73261A189142K6092q9574J23330O4651M263p1073J5215n6410J34279q3906J29306k2457m8593
-73248A314265p0780k73031L16931j45479M8685K4159J3803K27623l9238k80619r8031K59948
-73236A298236j25165R1951L4721p5895O9413q0854o1314M0967J22519j26918k37299J98594
-73224A148956j41520J38452N9121l22414N20875q8665r6161J62193j26707j42702J49229
-73213A260657m5000k14488K30159k0057J20711q9853K7810J0673k8587J9947l3291k402q6019
-73200A150260L10967j3652k44707m7244l9987q5652K05295J27073K9265j65101j85378K33065
-73188A274204R3389j34599O6148N8827j97267J93974L4647j27569j66924J23769L3222J08887
-73176A360708K1357l84182L20014k720o6275l2722J32331J11602r6718k30052Q6836L29921
-73164A550100l89382N2455j3219o1148J12265o4127l6411J50842L2673j68888l6473J04143
-73152A232830j1933j32789L4651j33204K92198L1382k12066m1233J51900J81409j36316J53543
-73140A410372l002j00018M5125q0698j2497R3534o4645J5551l14174M6670K24587P8952q656
-73127A331101o2954j12090k81900N45091j96991L7628N5094J05881J87111l90588J10665
-73116A328048m9706K41028m56811L80267N0849l61136L49825k43146K45191k63099J0078
-73105A231388N0858m8992J67923l0481j2685j81182J9487J36397j55574L3722K89150l31797
-73093A168214J80620M288k25739K05518k0056p1901O8054J84914l47110K36047J35200l64388
-73081A153661J13473M4395q2559j37908K11549L076L2690r5097r3789K68150l89616K65251
-73069A293276K42381k66643m4444j11981K65798q7906J930r1951k54491L04645m5555r2893
-73057A112166J19363P3029J08161k33648o0211J56051p8311J78600l8001p8262o9635j7500
-73045A171802J66833j14712N9440o822J09550m2794Q7590M9994l15380N6437j72779R1459
-73033A140618n2647k4005J01501j51730J95476j57626J33179Q4204q7538L40290k41803k61929
-73021A017990J14884n1843K10367j29580j33934M91675l93224q0583K01712k83837L89270
-73010A352897m0347l27357J32545k4244J9079K03855j53024r6337J97849R2359Q123M5984
-72998A411382j07350j57891N7461P7250Q3833k34686k6409J01823Q5580J31197o9711J39675
-72986A492154k06513r6242J59401j27414M1356n3953r8038K62266j09971L425J55162k64580
-72974A157053M0053J2497L3424J13437j41967N13P6829j02506N6661j3735r5145J4151K7553
-72961A178818M0496N5324K6291r1061r9m0509K83830k63453j39972L37499q44O0499k54711
-72948A192108K4146j70219O9297K05927n980p42L3406J6685k04602K70797j90132L8326k0417
-72935A258600K5249K74636l88011p7885L7688J92130r312j28923O044L1422J13118r4459
-72923A240297L2323j10804p4464Q0620q1000J56425J41409N3213p9665k33876J44613Q6197
-72911A355288J4292K65668k49490j47527J85147l04550J39453k3351o6251J94018j82951
-72900A179746J33577K472p7730J27760P8823j14731O7046q7120j27624K2229k0426k6884
-72888A157138j15287K72835m1852J5369j12013J30813J99210l52606J18052n835L016O6400
-72876A335240J20764p4865j90182J42898L1589r7917P8575L0053k52542n7521o4005K11148
-72864A213235J64317j74412J43121j20283J09673N2498k06630L64370k52364r2250K50561
-72853A451836P636l6168k82859M4222J29882J21997J9415m3559j45744J4795j35398J55716
-72841A301771K33347l63862J30470J0438j58640J27085J91859j82576Q2438j2682j47376
-72830A212272J11218M7868k688m03480P1199J38595R3589p8150J35560p7299j16942L55774
-72818A487516j50863R8753j24574q3773N9956M6643q2447o7697N9931j36886Q0009R9370
-72806A285938N1594n3103Q7790r791r7097j29001N3317R1534j9998Q3903j71837j02230N0631
-72793A121650L2323J96397m8983j54111K65357j36539o0799N2757O4229N4075l20807L28652
-72781A394201J72746k82692Q3180k08665l0373K90958j51442J08103L627L3797q6374o9407
-72769A257659K63877j1952M0148j89394N791j45785j7780P1761k6556J52507l7110o3010
-72757A300156j49113M5294R7390J95879k57480l0716J68542j80521R6281l9234L5378j4601
-72745A267255O0945O0491j52817n3308j05745J43173J85801k53069R7559L7034j72227J54383
-72733A269475j8747J33390J36173o1737k22148j58638J96359j50997j75614K94520R4153
-72722A336189N4057q4956K2292K1437k50272K66010j18452J37373J69729l47162P8084j70801
-72710A113528P4169l7752j09894K39619p1155R8328j58784K6586M42749k25986j88086J66208
-72698A369530o7832j16631j745j0118J02544l9288P784N0847m9437R5184j09846N1511P1242
-72685A353745j42759p7313R3676O0313j63363R0667J32254J7444L8951j91839O423M3732
-72673A261931p0400J02175j06833J12770p6070n4734L48014o6322m55311J39509J90829k71024
-72661A054534K19126j29689J23146K9796P3649J10434l71873J08321q7396K31642R8999k49808
-72649A210881Q4701K25479k89677p8045r2567j1200J91125k32236M92358j49527k6978P9514
-72637A403828k02121J74867L5628r2977k19416J57994r9333J73831K5200j82897K97938O2739
-72625A535281k43665k50842J78449J55122k46812J88474J27258j22176O4331k20241J66549
-72614A331728J38753j21562k6206m033r5338l1490J90635O9397k69684k9076J61569j18106
-72602A196587O8915k04223K64429P7159k5431k70002j28295M62761l59886J95635j39440
-72591A138209K9440J98856j67995l7508M5880O6759j29249L40928j42347r5770j4645P3483
-72579A306041k6454O6744K15486l38774P4003p6442j6990J01079q7000P6631j86410P1256
-72567A179170K51675k40956J5905R5153m6911J54294L7407k46874o8481K21576n9489m4856
-72555A247613J56200q8701k9636K23120k66478J7670Q4769l57367R9352K08398k31172K21673
-72543A285441K26116m50412K32668M5888O6282j7121j09753N4627j08516J92370l40936J7066
-72531A093720K05644O437K5448l9221j52709R3908J45960j39097m27p2530J98861m4714J0890
-72518A332170J08216k82072p1729J77446k32027K07875J56974k35396L17739k84227n595
-72507A189374K29165j80753k4893L3821M3263J4376j08756K05140m5564l17225K25596N8819
-72495A322363J83054k49768j41264J74762O6784j223r3616L4986k25449K61137j05032j64463
-72483A062271J84103k8497q1454l5706J73256L2262l4861q1420R4516Q234q2727p0983J74269
-72470A313263R7723k41276J74333j76852R569J79561j89821K15801j67771M8836j2085l105
-72458A248176J88894m05228J42291p7562O9460L6205k5382J30674j45822L11781k23629q2982
-72446A166876J83264n5336j41168M2174J42034n2762N7355R4663j18413j22264K27277j52040
-72434A271660Q4512k13168k3369K39094k14441K00443j09242O8141j02164q5784L1852J51250
-72422A298784J45773l81423Q9824J08957J7381j90876J4205N0378K7562J97624j08429R8800
-72410A368560j41854j24499N715L8886J41938n0828n3221M8806j00735k6144K18894j01001
-72398A224517p5468J28210J5220j24615K28343M8746k29337o342j8951K4134J04739J31877
-72386A451073j92731P3043L4479K8269m4613n7647q2434j84287L57483j20433j04130O721
-72374A164793P8060k4055J44010L5692k39557P1138r2363J76010j39429J74831q8557P5044
-72362A335617K66553k26125N1701k19394J61243Q9968o1697j00895m5559J11213n6555j25410
-72350A180660L0049K9931q738L0938M6798P0671o4910J12425j75234K27148l4724k08937
-72338A236077J80044n8804p0789L2645J25933k61817L0398r3365J74066P9235j84105J09014
-72326A298532j28939J36732L8968r0312K9763J7275N2704N1306k91550J70300l2373j41376
-72314A111030J83958k86960J41119K32398j30626l9777J8251r685L79407l11256k54869K61983
-72302A294973J29324j35351k57955L71899k79586J95235J39956k96816K5613j4321J77436
-72291A350407q0698J42313l02807l0180J38800k9021K96722l18157l514K16440r4088k11133
-72279A075084J02617L85607l00291r2833N9134K5257R9120j47066m685N5774J25396l05819
-72267A077295L204K27751q7243k6907L9381J16188M972m0034j87281J59008j9411j095j6614
-72254A249214j56142K66520o2503k51404m7933J46499m2373O5447J27657n495l7701K9482
-72242A281268Q7011k56653l6611N1374m3563J40398J2836j4886o0900p8142J50273k2960
-72230A209445J42568l703k84507J67241m9404O4130K63154k56062J3349L2325k03201Q1277
-72218A176612m890Q1223J13926K1120j58880J20700J14981j57694J30089p4401K9389k722
-72206A389453o6367j69709L9713J45598m8546J13137k34023K8617K5317n2963L06921r7197
-72194A379951j09829r3013j09307L50850l29001p8129L91177k46479N2819O1690o0752L3754
-72182A243731J00354p9233q3093K5535M4509J75340J16989j67055j85080J85882j45896N808
-72170A237791J37382q4604N051j04986o3191J53327O3326k8926m8029j29756J0568N6565
-72158A204518k520k9161L7969L904J26629q9066J01583r4472j9110K25349k37245J37924
-72146A366302k65234J89084J87688k69554R3699J59410j21828k02505K93379J3033j08714
-72135A334760k9406K00601l29998J292J41990j94039K32020j38987l5312Q0342J06053j73113
-72123A196203j20369L3604J53998n2769M4508K07352k69500k1341L8290r710p9679K41942
-72111A362529p2546r4472K81779k64697k4742L13166j38693r3109N500J37449n0788l24773
-72099A036603K46787j21299J39186r9165N240K69907k45920N1965p6949K04727k05952J98360
-72087A403490Q0304m34264N6414R0180K57362j91962J05868L5574l77432L68623k0749k50723
-72075A122685J50158j48372J30358k39074K61121J43528m40381M18214j53261k65941R7336
-72064A076371K60063j14803J53935P0143l92141L60090r071r6395j1442j42092J55185O4724
-72052A374567j01706j9539m8839n8188k6927J11342j00201J17881j47285n3479N85900m18825
-72040A214701m053l0573P3400K23003l03512J72476m1273r7081o0388O2708j09987P8976
-72028A178397N923q2392O6705m125p012L8343K34607j01634L0834j32608N2410j31438r960
-72015A138050K56733j62572J48314j45347q3818k7736N0531L9892n4105K01422j57677o757
-72003A196930L29271j42380j50286l8274Q6586J68954k23789O9600o7280J17767n2990j44362
-71991A149747K12445j27418K83259k16141j55944J17082q1250P0763k72617K24684K01989
-71980A406599j16668J00148j67806j43362K06797Q3197j74183l2257J93039p134j65768r776
-71968A172826k1732K09260J6772k70803K15173m7714o8050K15276R372J36369k36980j45703
-71956A184066J88369o5406r4882j49767R1431P4378j42786J35265J8303o6532J2909o0850
-71944A124498K2126j44743K93726J78471l22255J61425K2736k49452q6130L36858q2046j75128
-71932A080086K37402j17502J16175k16423O9749J13626k75860M01722k04272j3813J74017
-71921A364907k61182K43663j74592m2317J22943j22087J73736r6524K7393n3215j86539J62919
-71909A159105M7368K4553q2529K3916J66688n4182M7227P8115j72375L1635R8157l35091
-71897A032587K0129J93301o0217N764n8745M9107L1132O0880M2816N5852O8868j11690r7959
-71884A231825j19502O6777P4537L0067j51188l464K43356m6741L3738j36179m1205Q8780
-71872A270801j23241J0467M1891j4203M4067M7553j39990k37931K67851J80293l34575L14674
-71860A327657p9929k50474L05765k385m7705j10885p4043l0607K42653r2465q913J78009
-71848A356678j59700K01432o1110k28531J57848J96572k93706J27101j776k57579J86757
-71837A223986L7195J83276j32287l6024k26149J56288K42613l49244K21530o9602n983j12306
-71825A133293j76228J46825R9997L8811k0923J69650r7943O0668r3942j01039P7905j87277
-71813A049797O0423J30565M0951n5675K43761J3171l37930Q6139J39483k74496J29566L29475
-71801A555230k92004J50472l06026q2760L49472j67300J24455j48938K00828j14697p2889
-71790A195843J08588j52859J21105k53755J43139k03579k7026K83464q5625K38203m1420
-71779A326078m110m6491R7500J11181j56704j06896j86498K09045P1938R873N8926k44447
-71767A139395J16804J26820j88628j73425K23684K61470j74153j13649J80079l0782j85300
-71756A182315J69087j15719r8537P8625l1483L8698p8921K46603J51393k71989R5993K61114
-71744A627179l20652j05549Q6689n2678Q5796k2348N0424k40617R1002J60531j41874K9007
-71732A246910J1091J52558q0536J8782K982J22411q6404k50246K35536j82280Q9427M0306
-71720A320537j86218O4886J08210R2366l90292J31572K87632j22045J75490R6296k33777
-71709A344657j52036J60833P6463J1335J15046l76320j51861L07656j56200Q9855P559J6936
-71697A293923m7920l04725K29378J08675k4417j99549P0875J62929q0335J56232O7868k47843
-71685A185091P3610K22231l27265R9914j4469M8669J4728j92697K14154r5507P7012q7911
-71673A217560m0508K0478p4675J37179m7617k8375P4970M9969j1109J04185j92996k197O4310
-71660A271174j33009J56998m156J07447j78724j02252J81479p0344M1136r1015J29924n0113
-71648A258545r0033J07974n0739J25213p1520J03478J9540o3245q8269j47272J07004M3158
-71636A253834R7971l3121K5835r7422Q237m479O523J56660q2737O519j42350P5469L7465
-71623A308404J2717k02997j56372J65669j14511K96091J32572r8163j68506M4792M1341j67108
-71611A093929K03706o0040J2312k1048Q0644J45977j06696r5229J3527K5498k39794n6193
-71599I96593K20858M48251m76469l17848L31463q0877K31968j04550P5542j46450j81051
-71588I97430K39236n814J1020n7241R775j6146K04628p9340R5114o0809k43526K31497J87159
-71575A512983j10959k67735M03425j49707o9779J4902l8102K13333l27053K06797j17199
-71564A270906j12613J96797m340J6954r2991j16794R8R0046O1686J67748k24362J6570L5916
-71551A305621j00830J46035O5773k32508k92004M15042K2628l04916P2255K25058k3773j85917
-71539A112464J16724R9476J41472k12264j71126J75755J36352n3126q5881K64926n9925k42774
-71527A222073K946J04917N5053k10147J20130J8109j86671K26370j71429M913l7798j6665
-71515A131801L03407l28419J32104l4663q0324J88993j70686J76287l8341Q271K12247j28854
-71503A371823m6253M1815j53954m5657o5644K38589m4531j61896K97712k93905R3004M8106
-71491A279209r0331J25965j06206M9345l9391P8080p9300J57346J43005k31715R0022j36074
-71479A239955k52701J59711O9208J13431L6776j23329J52219k00937K1088J14345k74257
-71468A055509J22348L2813m6981J58630J5085k68887J15184J95468m25117K97668J36469
-71457A388189k27380J91865j10912J97364j03612j7818j8006k98992K33588k7611n3163K45022
-71445A398534J46661k61405j17904K1064k67M1430j0244J99499j15312j85270O1044O9780
-71433A247610M4386n6095N8488L2794M2045R1039k58002J22868J0042n0487m0976k09267
-71421A034445L34098j12445J40294n7655j96802J33206j24493J51861J3809j92552p1815
-71410A051951L74911k04268k03499K74298m8015q2372j7133J65227K09080j00183k81239
-71399A138758P0439m1343K435o7780K37090J43339k94442l0283n6340M20972j42379l25432
-71387A055034J06369J03119L7393r7223K21472j05113j02431K6124P8426J686j90460K37199
-71375A371595l3591l57450K16258J76791k97704K2735M5170J32356j3923k59941M06201Q5400
-71363A493897j79977n7924j5021j24717n6323K91063l39466l3079K80276J07826K2146r5125
-71351A293576R3979j3129j22339l8200M4106o2564K61556j88074j40235J36773k97K50006
-71339A515158k94246o473Q5388j59252J24344Q2567q8285J7479l3449k27616J6525Q6402
-71327A118542M3986P0378J47489j13460q5736J47784J0921M0514m2274p8825R5728p4647
-71315A280400j25501J33809J35691j83262j12708J75234n4631n3597j19953J18069p0481
-71304A123070q9527M28761j54582j34966N8450r4744O9591O9759j63723J01531R2761l0650
-71292A275731J23540j15677l425n7831M3384M7524J1618R5874j29719O8488L9851q8754r498
-71279A301106o93L544j77463J12228j89371Q296N40057k64975K9998m1536j31158K293P0942
-71266A263268K6935k28152K30792j70853K58400O2032k49146J15584j12820J03786K7808
-71255A327634k3853k7809m6147j01354l0198J41723l600r6014Q1585M1760K5087l02326J40319
-71242A126807K04804k93474J28525K3456K29236k81929j36240K32478K9295K4024j62594
-71231A124388P9492J99111R5114m16179R9508P4912K9346K01059k23024n1498M8778j45678
-71219A115329k5337K05981j19686Q3827Q242N210j38698R2567J73746j48401M3322j69970
-71207A126132J55288m7618j23263J47716K99209j62903l48085J54116l8889K21771J13499
-71196A496973k79889j6302J07808k3962j03670n1929O2715J63645K71508k83622j16059J81555
-71184A408771m1435j59555j07546L35110j04261N0634j03482r5626M4417j94463K44995r5679
-71172A181880k27211K97789J11832l21586J16305m885J92857o5198p7049L54784k68795J84700
-71160A475423J02710k26765k34581q034K42417O252j19466M629J03267j71747J9333J52256
-71148A345694m6217q7042k9471K2561K04086M6238n0279o5710k10133k3851K16704m6164
-71136A276416k03375J95629k3602O22l0202r1349J22682j24648L4303K66499j08767j02536
-71124A211672p757o1578K90947j02680j57116R7995K9438p8378r5346R6348l3144J54739
-71112A345140k1928n3600J90776k03159o7230N1931j37309J70840q7415P3776J81057j24420
-71100A318459R0873k10989Q9789Q3248l9036j07073r9045K96736k57398J42992J20747k64903
-71088A164400K81162J7117O8893o9079l58021P9812p3216m4889J14266Q1175L3616k00082
-71076A095154J42134R5341k524N7140r6486J23623k27774M3347K50319k36337r2503K8407
-71064A179841J28465m9082J03418k20544K4591Q6635k71738J75548n1972L26926l01712K54550
-71052A384926R5107l24069L64056l63190M34711k18348j70252P2403O4145m9590l37040N66535
-71040A519394l28142r1817n4628L3364N6091m8724K84945p9923m8281j84004K61020O7482
-71028A386777k65087j44418K90143k7444p7008L41776k84105N0405J56649j15904j33540
-71017A178244k1850M7988Q3564l851j55959J48445N3969l5561m091m8032R4681o4302j66668
-71004A106577J32793J33951j85974k46357K44278K78414j00154o8807N8227j18415j12153
-70993A122380L09691j13872j77002K32897j10750r1189J2937R2224o531l5834N8194l47331
-70981I45814J69528r372O5932M28939l44706J29357j02881p0584L47232p7564k24415m7407
-70969A209873K38584k00732j56552O9166k2006J04559K15889k64921l65511K74682L04540
-70958A407571p2478m6644j39306K1076K03234k51782n3994M9164K41037m3143l3953J16377
-70946A397159j06169J10716j50189J00130j1151k70717M3626K43168j27263Q1690o9868L191
-70934A244323J99316l39722N4627r7956K25602K1079M212P0384j25308M0229M1816J16237
-70922A454839k78358Q1338j04204J22919p0877j48072K82062Q7880p3681j88665J19932k9682
-70910A255431K28820l3942k08072r0132N9794n6888j80033K37864q6655J3455J7494M2801
-70898A199937K84230k32350J6715Q9626j65885K83123l51037J15659Q7980q6351J17490j53232
-70886A205905K01742m56215P0458N6262L39187j02632j75340L00150k16385K15003l36044
-70875A102091J67843j42915O2402p6225j88173L79463j15409K01719j57276N7034P2002n8427
-70863A304129k02444K27032O7186l14449P9210j12473K14833q456L5740J84170k64581j97939
-70851A011958K67794j522N0776P6551j17343k41842Q709K32157j40078J54067k15216K37355
-70839A323366j13796k87555L52143J5382J41989k79446O0348K85817j74488j72188J38716
-70828A290288J6935O0492j721j63246Q6927k09855J55769J00511j74528J15777j00485R1463
-70816A268327K11950k92155N8399l0937P0122K23764m18910J10459L9219J13097m8503q6938
-70804A217894L76292l61954j11837P1695O0599L4352p6917J01222k36167J69221M5269j16964
-70792A172705K20322j04191m4918r6787Q2652j10132j24231K22959j10451J57007o9002m5461
-70780A150472M2112p6520L72812k41902k40729K55278j17676j09178J23438J02571o0409
-70769A200269k7651J5611J26955J2933k33545J57529J19541j39243j09426j05398o254M48521
-70757A459842J23867l85656M108o0893O557m8186J13485L1854r1165P0650r6683J30218K4785
-70744A282783q424l3159J1237j06158J37465R7248j92355m536J90660L6262k61352K56759
-70732A406430k64657J00644J60291k52248K6150N7758K25320l11153J8759j51836L615K17772
-70720A236845j01176r740J97822q3134k52846J44723J4540M04449k57018j23685K30777M424
-70708A405981k10237j06182L73483k50413N6463J56431j21603k10859K48573j09475j10249
-70697A121913J95422j22668K28133j82743n0341P675N7232l5754N6719J8948j08030Q0216
-70685A266722O917J19581j40449k24746J09415L15639j85775J31094k19041q2388R9200m1210
-70673A154959L83307k50335J7613n3225o300j99588K07652K06027m82329K32151K13399j61125
-70661A262206j11550J35091k8106p1501o860L9869j76422J26319O8026K4100l0412j93804
-70649A036956K62618R380R6609j23505J24100j06758Q6079q4714k50590L22782j55600K10007
-70637A427364r391L1245k98479q6544K03878j63030J66663N8530r5624L3179J2211k30052
-70625A049950J70538q9578m342J69751J22813k26752n1140L49347k53985J33430L8442k61598
-70613A146876J9648K60626j47611q5386J46173j4766j95134k1805K96198j55022l1429O3276
-70601A281644L8833r9249J89331l10891j30305N11647l88004J33934J86098j56227M0216
-70590A297027j30639l8843l1594J17775J36159j14919J00714j32736l4K7202j47295K81131
-70578A363948k24220J11816J51402j55533J68514k3104r9526j58515N8829J55102r6903k7654
-70566A224156j8685O3420J17032j18325J62682r6634j07335M4459j35321q323J23676J87730
-70554A438532k21338j58417J15216L41864J7994k99598j20484K65386k4278k14404P3536
-70543A214009j63503L30302p3977p0584L880j46388J72468k03536O8501R9789J15879l7244
-70531A309596m9196J13086n4614J01618j22595Q193J08766k72248J05122J40450k32473J54254
-70519A309959n0336j40531J36288k33396K60445K73910k12206m5774q3294M3985j32204J94006
-70507A320852R9518l51070m366J37421J33302m0420r4884j41954J92263K93301j1931k25768
-70495A306264J0560j77756k81530L63992J5834j14310J14597N0126r9302O0345k641M3721
-70483A289900p3884p0613K12110p7986K4755O4778J07774j70419K3810R4355q2867j89810
-70471A151903K51938L0511l18153L57094l72173M0942p4036J21528J70214l61272L30148
-70460A328644L5858L285j43955O8537N3191j18636J9734M4884j89301R9402J79510k04528
-70448A176625M2470R4844J67896m36992J96805K3565k86264K67737j40958K03491j39513
-70437A169706j23946LM5129J40512j37063K45325j40099m5596K49829k24547R1275o5157
-70425A205371k1288J64213r1157j8256L5055M1538j74717J11362o1967k0659L063J35986
-70413A308544J73679l69537P7183l0611K13534J33063j84015j39502M2656K71248j28792
-70402A367450k9363j44944O0137p3432N1773J51212k44180K30421P443j77472o8339j4076
-70390A116630Q3402J20593l59386j98754N37883o1578Q0532K8380k10607l3913Q9833J99852
-70378A392867j23137j6116l93108K35562L34432j62541N2403j16789K9234r4215J45968J3826
-70366A298386O4045l0130l1975K12878k37362o6536r4119q2844K60161J35028j90098O0869
-70354A298303j93438j3052K06807j80005J17511J4555O8648m462k28175j89018K07323J41644
-70342A246641j27438K4134Q6625J84054k16067Q6212N2002j36641K63045k33073q7985L9432
-70330A180941o5954J04956j81211L05829m8770j80400K96023k16289j74639O438L69023j71261
-70318A224686j38690J57002k65027M14011K4434k50398J47497q5639n5132J58385r5931j75195
-70306A060003K40886O417j08348P9193j21015J53744J15112k23610M3843l9248M8300K6615
-70294A281892n0393M9849p5245N4326K9256O6421m0669O8025q9169N8245Q4869n44149M02368
-70281A295626k8264l10135M65420q9231j11483j5477J70584m6094j38473j09402Q4511K1876
-70269A189458j7893L31778l71357n3429J009J41482O6878j22981R5982j77077L82920k52383
-70257A214387k09510L04395r9438j44810Q088J95041R197k5797Q8847j51485j22725K51121
-70245A317311r5827k9650K3297N0429m7702j91380J11747r7487K01319J40945j05456Q6142
-70233A363688j39178j23642J73598M3028q6755q7495q844N9757L4137J05110k6504j64550
-70221A142350R3441k7957J4771J93103m72812K87512O5235j91470K37890k30899L27557j75324
-70209A263397q8314K56009p9305k07171K21981O1542m33839J23014J78793J80261j57320
-70198A319048N2191k21669J9459J75724j24755K28288j33622j02837M0270L22670l27733
-70187A247034N7076J82374k49840J12344j40141J64861o4952J30387m5874m6807J55594k70907
-70175A231149r3313J25057K59501k17594j19583k5852m062J23115L1225q9942k31030K50169
-70163A238840l1139K6622J73060p1672m7490k26716K47840L7445k32624K73024n2509k20812
-70151A113869L16243n2466j73799r625J6396R5577k49543K32349p2706m868J39040j97510
-70139A152957J59786k8295m7076K1150l6262k44841L99604j03245k28611K72858j06362J25921
-70127A337584j78549J62381j51782M7801J19701r3479K31993J8535q1962m02600N10291J38107
-70115A658021l79052J0888o8040J03062J02332j56084k35110J84235m1285O478N1346j60553
-70103A076238O1540J64311l9474j20771n8995o541j5156l7299J99197L07825k04917k72626
-70091A053332K98558l09013J94161J44035l63746L16186j33405k20045J68489L41433k68827
-70080A221158P4423m2887j92197K62707j11743J96271j22072m0919j76091N5378Q1917j25290
-70068A080655J64762k13419J44332J07947r6488j26496K02647O4448k40840Q7179R0482J45998
-70056A411207L3496j46836K2664j55077m5178J55625l04127L75183L1223j03730J19247j05862
-70044A287835J59629k42766L0692k87575K62875J50315k95713L11119K7985j88286L8861
-70033A254971K42544m65234L86595Q8931m98927J66482J08148J34350m64226L19179M4351
-70022A317164k47641K87186l81373L19832K52735j32267m4492k61373K92918k4068j75097
-70011A203524J54934o4350j55104p0116R1307J13615K5561j38482O9579l2357j18357J40598
-69999A220352J53659j03402O130M5851n1882Q7568j50229K50940L967m1147r6456k33740
-69987A091611J28406P6418N9917k02546J93826k33736n7265J99087r1453K11886o2650m2070
-69975A271431j19497P2577K97088k90891j76852K72680k48207N1819M6473J88080N8998m15765
-69963A007934M2649P975J40109j50985J13588J1326J47384J0208r7534J50537l97780J09933
-69951A095344J99256N281j43592L16468p3637j78039q4620p3412K84291j79798L49521j20305
-69939A396758j74610J46877N1929q4580o3501J9693j74728J09174j55204J28403L9395l5684
-69927A203922K62242k2087j34800q4029O2960K07651q8559j70415p8169o8340J36567o6733
-69915A160210M4532P0584J04951j28871m1427J66214j36843J3302m8533n8487o9842J93287
-69903A269077k343j26300N7209m5221J81271r7404p6019P1549j40897J75513J406k8314K37052
-69890A476579k25580k7624N4253q704n6140n0284J53780p227O7644j09601k9030j51631K3869
-69877A110304J01602q7124J84765j46333j173P986k6703L5834J07937K1556j82298K31525
-69865A357878j30442p3843P2953q0166n3304L7633J23207k01938J45469J26946j56337j5804
-69853A152252L36834j05866j42662p326j66397K61715j56825K54642j89181M316J78580j67800
-69841A252282L92570l52393m8566p7189M2689n7766J03128N1963k44003L61561l03560L26295
-69829A447011k8031k82124K55770j16576m6676o1396J35028k02548R0528J54835o757K6468
-69817A365532k72572K61882j5343J36984P5586m21298K35392j51829k1400J14370j24121
-69806A183183L5307L3311n1820r0471L65166n5380n7634n627L683L9823j85875J5853j8112
-69793A211407O8416K2066M8880k22063j15531M9967J35483J88822j50990r0228P10J26896
-69781A273835K2309Q142J31649k3774j69492K7667O1615p1869O518q6472j0064L50533j96270
-69768A324327p5603J18715k25742K58357l6971M3879j29473L2790Q9889j51927j5782j1442
-69756A221017K80278k39190J62946l5824j25415o6469m7309R3703j84800L34546J8078l01923
-69744A109638j95947L19468M9806L5025K9819j31027L2091O2336J72662k77985J32648j33714
-69732A204820K00485q5024k38663K73383k38846L06950k53143r0545K27860l1803J26180
-69721A401654j20887j01868j07707K76474J5651j80537j4002k4974Q9286K986N5694K8000
-69709A319770O0245P9112M3606k00646j95611J04083k5913J1763J93270l0958l8395J29221
-69697A449547j97544L3359L2976n7342J80590k37159j87060K23675n4497j43503K60005j21032
-69685A182015j06808J06256J78029R1520m2275j14672j98380J73538K418J18210j51890J26038
-69673A363999o6555j96661J64442k46809K93629q9232j66570O444J19566j65n0134K15277
-69661A347231j34727N1390J19910j57977j42136L32349j77324j02338K6728P0770K56861
-69650A490737k56135M1215k2785J39009j81019k16672M35281r9772m9513p8450j25109K65275
-69638A342062l152J61599k06166M0227j0885l43741J42234j82570M10961l3210j73993K6573
-69626A169939J07131O7048k91861M18999j9174j09613J3535P9196j28012K6968q6600k28251
-69614A019305J91862P5255O8877k14212K80529j48380j26479M9613j08395L11552r5499j77165
-69602A126863n3957K25864O1458j74626p1746Q54J83882n0765r0269K12627k27381M5541
-69590A188345N5659k10864K05714Q5351m4205j18014J17032r5720J44205j05939o7087K02585
-69578A357062j59823L2762o4998L36057k7927k39676j46039J92707R7009l05836J53174P244
-69566A231716o3289j9185o5380N9978J71650j25807J11952k38962J2144L38839k80663m3035
-69554A089958q3728J42642n9506l0212K2287J05782R5667l20386K42548J02773j97476L71839
-69542A482188R2664l25071J16243n6411o4595J4007J62726r2485l6377J87397l69214J51476
-69530A262548n5621l423J2619l9200L47196k48904p3421k7708J14487J71762n5707J03328
-69518A507956k23989k43071n5616L42741K35619k71939j97122r1545K66334K2150q1510J3537
-69506A223545Q0093J49194j48646J47977l2689j44471j75728K20862K6338m09332L52289
-69495A289432O1248j87015j41784J18102J67949M235o5394j79386M3164J9601p9104Q7467
-69483A138515J78778j41865J99755j92851j07795J14308M9575K31263j65078K04965l22329
-69472A187241Q0750m4101j63657L01110k35216K66595j82682j72813J25356N9025J04459
-69461A326067q8782o1684k8632J37597K15677j97653r4370Q6979k32381K14879k71319J1113
-69449A017491J91324o9873L7971k13697K27129J10965m5885k93547M18279k05718l09217
-69438H65222O42965m57888p6006L11523k5675j62658M7655M4165j49867J78567p3531r5606
-69426A048866K73450R1757j01457Q523j5722n6922O0153q92j75128J25224k06999J00716
-69414A151569L90988k68918K8837N2034m4799M2685p8315m9054J17885q7491j67321K76027
-69402A364127q06l06786K73305j16017j16154K27973k62481K03730l0840p4702J32662j14266
-69390A179745l0801K07489m2104k83146K36427k1104J36306j12146j63257K38589k85193
-69379A060805J37358L36152j69653K9765o4089P5512L956l95225J95410J09930R4172j10587
-69367A303506p968J23232j81959J7234k5757P8840j4510Q1126k22868J3372P2641R651N3851
-69354A300391k77341J53976O7671J9165n3977P1493n2310o1538K16034k7494j35717j08375
-69342A111978Q5421J35297J27579j64618j44529m63p815J84631p8476n1116J81048k10741
-69330A168196J02646Q2221k39797J82428o0510k19548J51843J67177m4418J0112j33379J32029
-69318A299000k1436j72421K14095L4602j56318p8456P2314k01829K80797K6011j71238K17837
-69306A342958o0839k6981n9582o2367r2431J86655Q0101n8575q8455Q3386J39125m6143Q0485
-69293A417337m4943j21411k26872R0639M12817p2499k39386J30178j13983O8480p9441M3668
-69281A264584J57654j41717J25456j13467R336r9661K72840k25393k83511L64491j8716j18230
-69269A193666j75212K99076J90265j86188j46694L63535k96103l6637J95729k55119K82325
-69258A428643j59277J26224k88014Q5922J25993r7201J15542k74416K57950l03386J04167
-69247A122147L03825j63829O1283m861j41532O487N4265o7841J51378n2409o8458l5837J05162
-69234A269780k9070l4589O0710L4740R4497j25624M1466n4123j56682R199J67960r7849J83587
-69221A364002M32k49321K84674j65601j33363K1745J93316J7002j50098o2210J05482J64746
-69209A390806l35543Q1090m2927K92157J33643l78768K74494j82909m1612K36231j35784
-69198A290878m7621J1251N4782j04581k21257J82634J84626o4554Q355k2006K39325j95230
-69186A316602l46700M24737j75958q4502L39995l1418L3563k11970J00019j61161j03203
-69175A100004J61318l0200J44178k13478L42066j11682k27595K43702j92450P5698j2840
-69164A278721l2590P3431k6269r2433Q1914j61455R3612K31568j05394j7421k74071P6970
-69152A126583J01202J47977k09397j08109L46686k50592J16218k5836j24981K85231R0463
-69141A495445j78747o1123O7659j00409O0929r7924j0684p3822r1581K47924m4383M4106
-69129A257390J92983j07757j4816M0642k52853P3104J4911K0456K45390j12719j61093j4225
-69117A181413J69039J5831j9132k30032K2856k1925O7756J87055k48378K23546k06837Q7362
-69105A228554j33055Q6053K55099l48936M48997j77968q159o6601j91574J59423j44200J36285
-69093A243918O7264j70569R6315M8482k78045L09245j09722m863K37411k83578j20076N049
-69081A040831J90909L4677J18665j20342j5755N5342j30771K23108m2139L3468Q5916l70526
-69069A103383M6537L12272j80739M6260O0569l57495K15165K33763j17732K25068k41921
-69058A345130k58608L0847J18342Q1293k72347O8051N6687K64925l1689k64989Q0715j28784
-69046A089573Q8534j699J01429R0847j36659Q5214N540O193o3435l6093J24191J8203l10629
-69033A061209J2156M07266j72304L6636k3635m5820K59982j09674P0173j03103k00047M1678
-69021A234517J40729k24971k55170M31172K59722k77878n5707p1887l3756K56575k34806
-69010A168540Q7605K4882j19301K39337P6670l49405M9820K36219n24093K85178j2823j19837
-68998A042792K51495o6328O863k44427K671J72644K52300q9297j20801N6919j5915j89332
-68986A059584J29262J54344j44974J95531j31943j8295k9025q6906K23319M987J8687J63272
-68974A537843m06368o1527M62213j77779K3083k2384q5856M8861j64035n01M5042J82518
-68962A381110k2852j77402J71917o2185J61375m0816l27974J34054n3974J96332j02815k7174
-68950A229596J6983j98154J45355r4043J01443l3889N0672K5867j9848P0775p4863J37733
-68938A357627r1311j4475K7137l0099P7291M6745k7021j08760K707L8607J61289k09960k24034
-68925A005743L70793k61158k53829M92109j1569m2470J55342j96766R0131j95584j10403
-68914A042339K40943k09590K3862Q0316J18260j61615l6656J02909r0896J76472n0921K470
-68902A237893n3389J42052p1552q386J53045j20745N4906k26169K9301J68274m8822P8548
-68890A334956n3543o2000K15701l09655J9375K50927j1719K7760m21222L27706n2037p9907
-68878A186342K65929l71514J86036M8005q8899r4772j07954K03502k54219K14906L45094
-68867A532456l18983k01560J95012K24149l22017J47601K9668o3664J17986k72539p0600
-68856I97509K57435J79613l21478J72793J3504K0078j15544m4726N7680j33650M37546j55184
-68844A365576j33746j76239L09007P4258k89496O8598l8871J14413j08437M4175j15875L97758
-68832A511121o6132k14099L11081k30066K5502M4561j81813L65N188L5107K27545k66297
-68820A202063q7293J84433j10716l713N4265r128O0100o7776R9281j65956j83911M04572
-68808A376221l70924L2707J43614M8312j40803k72910M94614k04943J30135J47256j70640
-68797A212639K50940k22495k10023K58232q4758N9118J09442k93136j958J46856J04114j03670
-68785A225301K9290k8841N8461P8916j85516M0579J47194j47879p4795K1766r5430J10145
-68773A179191n4362R3743k016K1856m3471J6748j4805l4393K72157l38003J54579K23898
-68761A475122k58269j4476K17621q9505j59827N9704q8892R1573K6630j06584l7531L79600
-68749A495166j34119k45803J55160K7919Q48k98484J29693J97173l18m4002q6354P4432q7514
-68736A183797N3218P6132m4595N3433J12353O3493k09952Q6650o3404j83180O4278r5977
-68724A096246K76040K670O4108j89277k39430L62345j53303Q6688J2158j68668L9956n2456
-68712A137077J18155R8109N0015j44774m9998m7851j40748J39542j3217J9690q375P5787
-68700A233412J35902O839N79j34994l3990J16646J70969l55765N4655J11520k45463m1096
-68688A019214J82783J54382k33233K11240j34936J52140o262q1182j74240l8343M76055m76641
-68676A050977J82664K3312R6449o6491k35322J08886k3670L11606k24280q3209M0885Q4269
-68664A266076k10271O7092J97819o3875j09491J5135M05007l12188n9004J96234j56336K1549
-68652A257747J35935p7748J11100q609j89892K34937p2896l34829J63891j27758j79897L32413
-68640A244394k02992Q4890l4273j6560K15265k8150J596j4128L5243k55293K72185j11958
-68628A190219J2958K28227l76439M5754m0465p4935J49090J49061J18692q6425k66498J48296
-68616A197535J89810n6372J11747j02546j28402O7511j52837N0411k3103k378K41086q0621
-68604A311841m6829p1229P3849m7242J12929J27239l11598m8589K41452j90987m6998L94465
-68592A498303k86899L6652N8428q2057P149j87064K13660P8411k92344P9074J98769j68355
-68580A153727J57282j14786j41975J02747J6208J602M12J37052n7843o5708m3532j75054
-68568I70132J70671K41456j88734K3616P438J34357j97236r8202L14734k50679q258J31105
-68556A250400o082N7824k39995j27743M16946j81645q2656R2795J6663R31M6244J19949l31620
-68543A032011L38231N3678r7773j74507m4421J44388o7849L1471L7575P9148r5488K4830
-68531A261294l04801K36967J38099M2596k06769j47478L46906J6128N2417k10786L36122
-68520A560695p4935m36055R0152J06222k15857K31130J9646L144J74568l70246J0833o8525
-68508A030772K36360m7368R4454j9338j81144R0759L15873k93414j30967O88685m18682n9402
-68496A306588r8763K09070l59761K27242J03109m47786P56091o67245K89994J23407k26817
-68485A215129K08516k47114K45831n8377J7415P9200j37215j34790m890k9306J15045N7007
-68473A326451j56467m660J74633n0376o83m1948J82222m9501k46913J82854l17978j1877
-68461I85757L1362j2887J71802K10981Q0936j97902j9293k3663j28547K27814J03099k03137
-68449A226322J75491K0135m6179j30712Q3766j26063M9946k17462j04907M36100j69961O3852
-68437A260328j27050J32844j58484J95148R2848q8027n109l45712M30149j63259N0752K3241
-68425A297669j90388P9127R5878j64031j84289Q7805P5527K56427k71702l0416L53032k31880
-68413A172759r0133L24654k71837L2922k562N4077L1110k12843J36561j81522J97090K7905
-68401A218181O1812L0824j01444J08322J52741k24224j27671N6069l3913L58109j60008r9721
-68389A239077l5849N4766j15606k5843M7131J54580J29540k45235O5017j4740L5262k74710
-68377A013390J89283j36944n0057P1914J9091L52686m16577k9307J44323J24422r2641M7307
-68365A236890p8482L7247K10462q8909m2267k09222K55528J3855j41731m367K7720J94756
-68353A411480n8311k70445J57692k0062N8187L5952r3977K83742k98870M7647o643J08189
-68341A354581k8071j34270J82844k50550M0099K4371J19456o7216Q8814Q5480k05514l9915
-68329A170109R1232n7164q3137K13995j08224L01584r0360l17784K02703o8660J49633n8317
-68317A345610k66692J04935O2054k6719L0407l6102R1356j08772R3114J55108l96399J1004
-68305A058904J66567j6316o1810Q8443K50039j00258k08958K4680P1361l7227N337j16628
-68293A124134k0725J70356J16543J61046j20643j86980J44245j63865R0003j0985k86194
-68282A016935K23937k15202L42571J34964k88128P0004j96997J15407k5878J34739o7418
-68271A244934o0541J06955O1769M3261k12309M1327N7474o2216J9813P45k44676K84912j9432
-68258A262016L5176R643k19997K74976k95973J62387Q6274j19111N5685O417L41457n0287
-68246A548663k72462j1954r7958M6819J43796r8594J944r0625J3627M3690J76741p3940m90
-68233A329257k8155r6656Q5648j75570J65968j72505K8656j82141J01684L98551k82387p0582
-68221A101768J29756J40580l04502K26943O6210p1188K4318j37798L52832k57572j39016
-68210A132331J19434r5389N8090L2925q486m1245J70905r135j32118o654K6421m6829j1348
-68197A188902J61200k72914K80260J19063j35349J31296k33526K9048j31590J71611K2254
-68186A330255O1424k12138k80L14819m29034J39912J31599o7688j17323J67176j16216p8315
-68174A124191K30101m071m7616j40156r3421J34838L29193k44204J01249l52494J14334K11935
-68162A363879m46507K77833R0609J12806k25964j04462k8972J51677J11924j11849K0000
-68151A210974O9248J58195k66173j30271J50505O6870k47993L57387J83527l88347K52620
-68140A416542L1015l76148J07214K8379N142J27177k1493o224j50620J81320k53071r643
-68128A079590J41360R288K02584k55968j77164r061K97619P2405J07541j89974p9461J59111
-68116A357870k58149M4503K3795P6824J07320M7151m4135o6503r5859m7725K17877n151j98841
-68103A158977J37927N241M030J55226k27245j01761Q4372j4389R9009m2304j65416J38931
-68091A232598j1061J420l65824K35262M26812k95912L26392k70643j72014J53229j9542K33590
-68079A474307j19568k18227L22662l8092k26023L81135k83001J4147J02518k46233J3239
-68068A176864j70626J16372K00165q6376J9012K6807P1786j56805j43015K61993j39453J72515
-68056A349239o6260r3526Q6289k10269J68284O147j7483p784L4853r1142Q1446J64754J4226
-68043A418774k1840k41260j6439K03477M4558O7388k25905k49978L98250k14313J0667J02151
-68031A275530k10255K46433k99830j08545M42113j30865j18693J73549P3847L9995j61544
-68020A221735O7873k75448J17635Q1773J87J60161k02952J49075l30550K08953J24281P5181
-68008A397904k02437J599L50729l73191P0007k05342K28715j37815n181J38494j29442J39740
-67996A273780j07998J77925j42047P0587K0440J30400j67697k61650K16782o3914J13170
-67985A259778J13949n7503j11022R5603r2382J5572L1800k70511K09467J98071o9282k0809
-67973A302731r2403J55971l7133k01135J38728j66644N9710J27212k17973Q3026k7202O4369
-67961A189257K65761k83887L3619j10635j41786M71640k10927n3145J4154o429N8810N970
-67949A232402k4523j53792K09553p8939K60547k57711k21205L98704j69823J24595p9374
-67938A240434j19344O8873J80591J30213j46621K7745o0936j57543k7171l5858O9503Q2228
-67926A252114j23487M45693j67102k72780K59575l38368N5110J73911J16376k05512l8869
-67915A156661J54360j22108o7159k1566J29264p7143Q2991j38284J11861r8197k0192J90056
-67903A280544j39477K27294j49487L7287j84088J30057J90681k60556O1019p692J9112j29862
-67891A074832J52778J11046J3506J8810q0309k6082K14322L3878j41514N6730k08558J951
-67879A221390K628j22496K21064Q5130k01477O7836j99105J56760J98688j98462O1548j52791
-67867A140713K77802P7275k82883j37270Q9923P037O9425M589q6131J37912k24220J64998
-67855A239170N2514m720m6699l3390k4846m1082K14554L77M7562k18704N1701k04658J05915
-67842A137694K30482l07796K37209k21042k979J53289j72480K23806J5410J37050j40652
-67831A289991j51542K89897k13238J01429n4324j83098J58255Q7369O9062j24419j051o4902
-67819A203429J63493l3087j20621k4665j07464J53653L4952j35613n5405K07993m4726n8557
-67807A183382P4985K5548K7277j75623o3093J56431j37145J06685J51987j6767J98166k83420
-67795A248413o2081P2993L4588m1451Q603r3703K8815K82905l59373K04627N3833l03403
-67783A074766j1764R9176J22735O5459q2696j70484O284m4370K69947j55601j2510J25569
-67771A286511L4450K28385j81913q2294Q4038L575j39331N0072k8398K1035j8004r4458N1103
-67758A214771m4433j668M6931J76936o4765j30722J02819Q2207j12965k1743Q4477Q7101
-67746A418946M4694j79925k1820l983j33587R9420R1125Q2719j06257j4744M49267k79338
-67734A446517j59093m1720j75557J57461k2302J66905j15969l3127o5770J91482j135l99896
-67722I47796K80125j05191L4604K11075K3320j2161j64574m2956n9120K13211l9975q3314
-67710A202840N4458o119K25305l29945R4531J64755l05536J94321n2754K7939m8284m5022
-67698A176489L8073M5808R812k06967K94875K1994j91848k9266L6429L0666k5780k8620m7979
-67685A123686J35920m015j57767l3518K48875n69l34639P0889K86670j23070J16984N2805
-67673A382251k66620K27424j61434r7049K07510p5197Q9818k47560o4977L92138j37617m9760
-67661A198927J94678p930j46674n8289L03922r4162j08955J49856l07107p3749K60240K0265
-67649A331022N7154J4084j03571m8597j13356J05238M2923J23539M5461k84317K13447l62085
-67637A020942J49593N90148o31966J94589K887r9074J77031m69442K52663N0267j25871K36875
-67625A348642J00400j99471j37488Q2117O2729J4230m2441J21120j29460Q9034j10990j46539
-67613A051883M46853q6339k15810N6030l6570Q7036q0431m0850J45987m1083Q6133j64794
-67601A208045m3529K34815M2361j26609o9715O9320p1539K7120j02255j8493j0170N6313
-67589A195664R4236j4539K0565o9071M9899m172n6319L4951K25500p1324j09104j84995N044
-67576A116335P0214j24199L99685k78347q4742R9745j34703L21522k15687R8985J94380l20411
-67564A142777N3544J95195J03808l13580j62090M26931j42119p0233L00020p7390j38574
-67553A318289J1559K9116k02080l8984L20722O4274k44977o1714Q4642Q7348K2241N2599
-67541A443035p4346k44011J64855J5846j54171J09568q8152N6736l6323j54907O5971L2802
-67529A136903J86966j27047O1463J67075j17884J2025j08909J47841L4900j35852j18169
-67518A139312K03572N7142l63060K06990o9218o1673K34553m2306J43846P4106j95062k14120
-67506A114082N1574K87512n6757j49208j4156o0525M3741j17791o153K8026J78302J18387
-67494A417034m06554J90417q6487k61317L14043N7034J04519k00386P921J07487j29316J73485
-67482A287880R1644O3736n6225k20450j34269L68317j37609k11297J93450m9917K04785j58380
-67470A241665j07276L8126J16830l6846O4397J28832j74838K42913q4680l8425K5752j77985
-67458A238465l5054Q5946j21482R5409J21673k36442J6442p7883P2881m8674J27380o9842
-67446A168819m1060J01540j96428K68335P0272j89922J4441J60406l34175J35391J08819
-67435A266438j07207O4305k34061L35118j40378j5567Q2593j27670L75388j76187k76720
-67424A046052K96049n7890o4020K80711J7375k62857k20925l0861q06L01167k07532R4555
-67412A191018K8660j70218L02468j71570J12301r6767R9163q6297j48588J13689Q831P5052
-67400A257742k25123L71043L41097m18660j30323L35567l64369p4384M856Q776R22k2670
-67388A084474J54896k52129L44996k64571K82604M3794m28640K83781p6633K46506j09661
-67377A309417m7879m6485r5150J50280Q0112j40547r219k999k14R8505k18549J75075k8832
-67364A223515p141j4338k00788K04018K24012N9345N40l38577j56207J76876J69281l2462
-67352A308074j04949K34634m02621K41270P4671l85831J49791m5943J8084p2285L69664m4674
-67340A339885n830R4489m1966o5898k42315N5956o7990J54951j01991k2173K17549j77414
-67328A137253r8625K20923Q7526o1923j42666K45555P5634k71814J58639j83157K3768J8103
-67316A209216J95198K03140m35720L4344J87888k41160j43281L4836P6386J00872O9041K15633
-67304A506393j85358N2284k4816n8310p626k96034M31628j38758k06065J78694k9196J02576
-67292A325412j33545L2712J82399j78859l0637J37926k18879J41458N2224j77227K81406
-67281A414390p9009j81999N1472K56404R4059k96710j0259j38547K22261K06007k72885k06634
-67269A058550k8032J82585k4213L2202j02077K02192r6186j51755K90456j67101M0472J56589
-67257A393682k15255j46955K87143n9186r4546r438J10896J46955j94472k42401J88412K04724
-67245A369559l60784L44938j39571j87484K26501r7778Q3329k19175J39122J61369k14584
-67234A105442J38340J53880j51588n3505q7435J87239m5682p5514J07989O827J97260r5491
-67222A387762L8934q9596J2844j28506r0909J30645j17565M8449k15954k6162K39809Q2097
-67210A271848N7927k20287r6963Q8966l383Q4626k59377L57097R5814j16535J62923l32624
-67198A090032J61721j20403J55557j05571J9242K35905k74044K10521j91599m5665J42335
-67187A278031q2450j02275J18586K55834m9592j88896K4791J717J4883n4634n5753J37820
-67175A298062j51976J78202K77872k09134l77067L31999q2313j92342K74251k87754J18574
-67164A178374R6066j32209K5285K58045j20466L7929K1751j09194J76933l34953O4694j18379
-67152A043876k3353Q1077J46683J76574k35015J58656l52133l7982J76982o703Q5779k95562
-67140I18879L89699J15797k26335J06600K0084N4912o4999j01328j19409K30598r0760m9541
-67128A184197J80667j52018q9201K4722J52654M1146O5063l17621J13062P2465j60180J96288
-67116A311244j50493M0578M6868m0158M277P8995N8034Q8125l57151J08159K67180l18507
-67104A137151J70615L88O6700j89099j12664K34444k294n048k0457o9071K45492j34764l22213
-67091I99180M10077k96439k7058K77190r1864j58427o9367K63408j29406R4340o6305j55559
-67079A049770J35561p5875K58977Q5320k66839J32227j41082q8386J44180j76341l5024K94672
-67067A317160M3656k28226P1013J9439Q8189j59791R7475L1739k57672L25334j01497j91123
-67055A055696J93413K68768j64873p1469J81373k28450p0317J5889j7755J25792j3527L4740
-67043A309280P1734p9442j52049j76420K35888k9822J36469J08833l17664K08258O9075m6044
-67031A338096k83555R9846M14033j77238o2015l4157o310O2472j15799r9395J09937R781
-67019A255696j23613J96441k35551j23738L93217j44592M498n7262o5110K07603p8273o1998
-67007A167318K13965J423k08230N5493l9744R3749o6945J31669P1395r0605J69505k08563
-66995A290430Q2329n5142m0413J04179J80l6808k45475K25652O5568j16415M622j60818L50289
-66982A468178n4479k89566K31385j06084Q5666j07422K0960N7999j59227K30263j15925k5959
-66970A235789J5716L0125q0058j01553R9905n6034J56730L2112j05821J63142m1002j10201
-66958A238850L59636j33199l96600K66723N1691k29966j18302o3058J92878J47791r5512
-66947A220932j55327K64199k4723j57716N02086j50629l89236K4666J90509o3903Q7137L0135
-66935A378130l03342K25560l9447j09175L0263O5435j51336J55947M5200j54447L61758j93387
-66923A311159J38036J37597j05495j36767j95022R3758J04011q418O4739M1250m61801M27688
-66911A410735K15829l22352l480k93478K58287J22633j75565n4648p4373O88J26033J95189
-66899A405498j53006k0791n1651L1161J23663k78358L13775N2804j96316J95879j63745j14487
-66887A144426j52516P5327J53151n1743p8807J50614O5439j97928R4813J2471K00071k3702
-66875A391616o7436p3546k03985J59948r5580Q8441o7366K9270K17461j98822J65029j767
-66863A343263n3327P3744k06003J33314K12148k35303l0621J36455k75927J07040K2554o3880
-66851A163457J58616j82725J25718j28081j94198J63297K88952j18104k96937L79113N3373
-66840A412481q6889o1493Q566O1866q4306k8924m3555Q8151p3399j5335K36231P8930k68348
-66827A223976j7645O5074n672P9697j9788m7682J12443M1497k97738J82467J0436j64371
-66815A162694o2121M0315J78462j31785K4640J2822J1783k36783J95422K44773k40429P8485
-66803A278278J0388o7849k5839J32514j84624j1760K35033k80729J38534J76993l13232J75164
-66791A262871Q3698q2326m390j80458R6311q9394R1764R2843o2766n7616O0195M2907k39014
-66778A014625L57135p5674p9672J92852k36721n4098J21995J53912j87061J1864n4046k23973
-66766I41138J94382J62357j7812o0761K77859r9255l44733K17683l4090K4347q0434j20209
-66754A060472K08098o9804P1444O0267k8811m4423Q9442p2042n6876K06242j64982J3501
-66742A272528r2791J52123M683k93685J85424p9273J55672j7029N0750O3264j71665J61071
-66730A391072k04992M0863k20860J55334J22083j60240M70213m83359J10074J58479j88028
-66719A190639J64452j16565M9661j46968R4219p9296o1841P0871Q7329l601j61245Q7893
-66707A175548K43533l410l95078K47146N5603r2501J15946k4064j02346o5232J10976j00711
-66695A165410m5482K40497K08356l23432J19140j16488k33614J47887k04182J25683R2623
-66684A176398J49214k2060r4555r2533P9740J65396j39084o7997l2772K06772p7046M6949
-66672A298422K0312j3532j8976o3580J82194k05104J38219n6212J72632q6625l19641M19746
-66660A467855l23497J99395q3809j45454K25888k46213L38427j00024l4322L9390p3901k58534
-66648A005201J87842L45302l56771J33978j61873J52407R8977k80108n779K43339P9373l17036
-66636A124852J33402r5116L2985J24744r9713o7344R7987O6509N364j89903k44218K73177
-66624A162726j18696M02J3123N1818J60397O939J52512j0927K5011j18936q1691j32300J59969
-66611A270347J37585j22718k7220q0100J2601l5568O9495M7732K06876l06394j54241K52294
-66599A270689m3639K50008k81441J16154J49252m23599J68780m9490o7587J61972r5000J51629
-66587A307728k4203p5093J36679l37053J73318J05931q9165O108j18697J19466p1275K98036
-66575A431780j1245k7066j32113q1254J70822j45125K05036J00854q0781k73855J11355j34855
-66563A133553Q9287J66029k74817q3286J85314K14670n12429N30238k989j75729J32696m02564
-66551I99973J36044J4557K82682j33142J7788n8347O276j3183k98415K30409Q8798J39930
-66539A413370q1669j07306m0778J81990N941j9947m2062n7619J42313m49209P005O5360P3294
-66526A090683K27654j71846J01360o4064k439J04249p1339n263k9145J89240j60696J3679
-66514A222073J11062j45641L328l4552J78627j18186Q1099j09124j4429J88394k68733M6465
-66502A140383M0580o364N405J26294k3422l5794m3458m6821m8121M2083J93212p0303l295
-66489A270379R7229m2967j32202L6796j03509L20844j37254q6069J63214k62727K00465k31946
-66477A092253M125J61032J25942j61995j38556J25460P134L2660p3293L2349j70331K74705
-66465A311485O991k65226M1364L51037p0759j38714J00197k14391K34440j83156k6926K85934
-66453A432276p084l18023O830J22199k26599K20591J18211r2147J6406O2501K0368K2786
-66441A378315j63451Q5345L6896j33074m5477J82211q8110j68048K99587k92826J48046J22928
-66429A362342k48685Q3267K41475j06948j86731K16036j27316j4693O3690l6433k9460M4656
-66417A261200J6931K13104k40989j22419J71893k35691J78849j94910j397K39494j38838
-66406A147227j27124J69294O6288K2555J09441k51219K06151J71300l16063l7933J08812
-66395A268729j14559R9702L9877j78071J6935J34153J7502Q9768j77953M5461J74993k38735
-66383A177802K65444k83725L386J21499o1310K20432k79096J04581M4376j66919J58185J9820
-66371A324475k74030L36748P6552j18651o8717m017Q4362k55797J32946j34536J74381J4311
-66359A288027j8360Q2651M3230n1125k69619L08937k27389J79011Q1674j60634K71015m07111
-66347A120307o5721K09458r0342J27767j61713o3439J50925k05149R6148J43854J8039p5519
-66335A204615J16865J54887k56333J46772M6076k48702K07323k31613m1275J40413j43546
-66324A095482J60676j40075K56669j24889p7132K02580r0267m7234j25589J8451j86824M26168
-66312A368016j33265j68981K79214K1112j03125l1779L11495k42060p3496k04509N3373J08610
-66300A184605J40783J67245l28094O1193m0242R1546p9868j21415K57414p8224l47049L55910
-66288A263804K06205l77389J13834q9551K99423M4209m66300L56585O5555O1637r5522j83823
-66276A198667J55718j94926J84397p7269m5731Q098j23615R8793j44923K32218m3525k8969
-66264A218933Q3577k01053K45326p0080k95077K93917j1952j41085R1930J34066N7900l92990
-66252A013412K08842M03371k75955j6929K1991k83514K29960k10867P4835K01066l78396
-66241I87816M11912j54999j23421M7150j7618Q4073r2773m0730j5305K23005j18980n3078
-66229A137052n6420K97398M9934j25418o2365k20452K67153k0399J7655P3140o7154j22202
-66217A167922L6532Q0229k767J17842r4813j67795J28058P7260l1364o2420N0673J33234
-66205A432591j80036K45296k84461j59262L62862j96883n1858J52158J09563k34137J67660
-66194A363493n7860j29005K80866j74035O2155J06313j88411n3051n403J5374J15735J7901
-66182A354072p4847J82641k3682k92057K33732j0616m6056K4116m6283l7604j64764J10452
-66170A209104q2090O7556l6543J81181n7122k86945J79673L8634j7173r8609J33142p8166
-66158A152642R0936Q0942O0434O1867q4086l4639j56918K15334j24135P6782j19733o0776
-66146A158650K36655l20137J57699M1162l7277O0248n6282n2171j15058K06902j55344m1139
-66134A083908L37589l46840Q1859M87188l34667j26230J23813n0416J61658k25952q6406
-66123A105504J34552O9884O3838l04842K89411m9808r7451K25208l57569J49190Q5889n8693
-66111A255113M1492Q0422j02207n423K37353k18259J50453n3409l32435K33622L14151k61368
-66099A339505j35996J83490k57869J41173J87243k10070P7341J5304m2534R0633J1186n4975
-66087A344431l13086K74930J35905j76275J49241l63098N3125q1168M15697J84444m72561
-66076A151585J38277l469K34851l28775J75524R9926l03168k0626r1381L01447k68806N0025
-66064A135410P3304j8423K02173P5597N9474j80791j83506n430K4890l9609O9109l943J43027
-66051A351282j69209n6326L57948q1033k21263M7966q2312P0546J07963j14350M9168o4417
-66039A195963Q0445K625R3141l0820j4644k13798q7653J40193o9857K69627k85300l6823
-66027A043099n0735K46097K47429j90035k9430k19136O9592K1780R4893J0419j4916j00136
-66015A128921N6248k86278J33719K33246m3405K40602l93301K29991j4980j11339j4664K65190
-66003A423950K28158m14488J8900k3647r0186k2685J74424j87156R8266k3177o2326J66116
-65991A286149k31188P3281P5970O9572N6837N5389k19204j07811L8884M1143J1633Q795R1120
-65978A250570j49133K03084O2983j05222R3481K8371k0490j60159M2467J76456o0845j45663
-65966A215900j70221K17889J54772j31553k5612o7531n7905N8692J99447p5430R2365j12399
-65954A298414n8161P5728m2741R7585l39039K05378K76954l6164m276k14636k19051M3377
-65942A083368Q954o1227K57579J20903P5429k01532m6921Q8754J4785J35789k41324j22747
-65930A111810J45438L4219j65352J02646J27133n2179R3954j46047J58472J64583l01020
-65919A273657J49367k4168l00899P4846m6658O3115Q3246k00087J00913J65298K1061r4441
-65907A265250k2959K40314j34638Q3565P0388l94234J58830O6469j10499J71166j12258r530
-65895A271864J12998j62426j50594J96891J82435k80255J8378J34737j64271L1256k8117
-65884A162896K4250J83035j22822M4975K6759n4960l5683j08190L06628j60856M039K6353
-65872A296424p9024M7309j36587J07906k00179J65005k59691K93795L27929l63825L78239
-65861A577301l38700j6298M6376j9524J87953l56607J85312L5559m9138P1568k82456P2456
-65849A113802J37967P2259O5625M6479k22888J03635K07834l77839K20204o9889j803k9866
-65837A265520r5639Q2697m2565K47434k27717j22564o8970K30326l2891J0649j4668N082
-65825A236694P1240k89933L17686j24671P4392j74380K31726K50316n69763J96113J40008
-65814A359428k10624l3883L70239J41697j77669l76192N8627K01577p5474M3424p0744o766
-65802A223640J08779M7627J23647r5974p6296N6300l03372J81568k44500N2088K27310j14923
-65790A185894J79364j14024R6408p0772p6031n4891K31899j95951L8551o4669r6165N77464
-65778A637077m43573J43914k9975k42438J13765j62379K76805o2243k42372K01801O9883
-65767A260265q1953N3733N2767Q3361j43076j2580J35754J13998k61011k48426M37589J20221
-65755A510642j64445P7749k684j26157q7232O1997n1661J15754Q7659l69181J67418j78889
-65743A040970j467L85533j99165J3889k4254j5317k3523K1392K42708k1907l83908K47654
-65731A282605j50360l0242L42131k98119K24934j46233Q7319p5722r9329N3185j55833N11467
-65719A545803j96428l5774m510l51980J64835j5755J4748J05339r449O1041M8495r0029j23395
-65706A112941J74288p227j1171R2454j68906O4656q7900k2569J56910r4134M1198M3196j11691
-65693A182045j4874j18800R2832P7635k1879K44129p6392j32673O4811J41368j01096n0855
-65681A286251N3650k3775k94392L0206N27743k81167N721J75564j92330L1148j31351J6106
-65669A203374J45580j70037L2301q1914j50364J09574O7786J34622r9577M1197r9735m1062
-65657A091745Q018q850J40383q5700j6732J91470J17404k74481N1468J7191L4263l7256Q4531
-65644A313454Q2462j49760J74176j77512Q6748j12562P3766L66794m48363n4997K88792k33916
-65632A209082o0675R4558n0618L1932P9152J7749q039o318j75682J11076q5061J8460J63960
-65619A339576k6199n4217j34430K62889j56167j12360J28033p030J14204j44329O344R2397
-65607A308711M9871J07628j66831J24338j68261j56519J22930j68187J84573j3294J21853
-65596A346812j62723O6116J93654k49787M5995j9689M6027j0261K6846r8005N3121r3152
-65584A144954J98334j21531K895M08827k96173o5920k18007J97078K740n9417o3995N1586
-65572A181371J79428j55447R6148j01985j3849j44384J89090L9102M3400q2375k4719J02367
-65560A308147j40815J61984l56036J84519J81908N4890r0728m10553K89603Q8721N1573J8844
-65548A342057k43758K6647J43561L4026q0853L3436J91015j35389j84633L2729J36060R0671
-65536A385569M3678p642j59213K04701j31585l42083K81876j3087j60592m9122o2600J47964
-65524A137864L43003n8386l07844K98729j30198N0650J28248l65244P6639l055O2746Q9212
-65512A322364l05979K10149L42030n76542J51532K24549k80177k8137J23312j80119j41460
-65501H61522L31443j12376M15997l93463j67027K24734j00354J77158j16415K35499j48166
-65490A208552J4811K1154K67977l25731J49272J84935k86398K51123k79628R9145l15096
-65479I90116L41496j79846j38159J15489p4961L21777j90871M65625k82438k19721k55644
-65468H92863J21396K42973j36110L90406l30406j67957K57680j28177j58789L73903j34029
-65457A223753l1359L3941P4086J26324l49707J36220J09794Q0637l02114L3527K11714k20344
-65445A126472J58351K958o3721j73015j1513K46221r0659P2085R8438j56307j8812J44256
-65433A334754o3138k79320J77716R3040L284P4909l43475J60669K32820k88859J00961j7560
-65421A185801o6478K82893k18444l632n2378o6493K33893j75091K66253o6232l27098o0672
-65409I32322J45280K02783j75657J99746j43469P3348O3850k11088J37057q0455J24766p6701
-65397A191782o7845M7130J31072j20069n9935J69019k224N5852k21766J56169p6359r9759
-65385A103067O6848L9733J00144j58604O2551K5641J16719K47240j95808k40310J44281j28384
-65373A183118O6349N819Q8018P899j27370N6485r4356K94640k31130n5930n9725M8597K26114
-65360A408528j51131j70809k12592K95178K02751j06011p8035K08695j57378N600j86601
-65349A058195p6430L48028m7913m271M9986K23043l21144K27472J45387l07494l2647q0840
-65337A181372O4506J44621j57663j91936K94249k40262J17789M5244K5388J48136k29699
-65326A201745K1803N2197J07151o3654N7986n4594j03174j0051J16776j18449l7913J41290
-65314A311113j34599m2758J65098L2736k22892P5995m1408J18194Q2419j39088l4934J17935
-65302A287811j48747J10289K42192k82432J58596j99110m161J86523j08202j00815j16564
-65291A025380J65611J22403k2638p5642j18502J06342J20078j00798K18305k74474j54118
-65280A011947M2690J74819J28534l06550J50766j55212R5027K08127m985n5157k05937j9257
-65268A064812K55626n6926j45516K09503n5909K2638j75160J5815K37617Q442k07079o1406
-65256A112457J43707r1553j6369n776j6859J13407J06452j86144k825J32187r3279K1837
-65244A217242K03768k40883N2480J60085k75200k9661K8095K08212j65495J08244j38096
-65233A128791K4538L78772l00862O2572j712l4726L6302O8283k08013n7213J18908L2856
-65221A248496j11382l6010K58294j58823K38501P4612j33446k54329r4938J98635p7271k5933
-65209A126406J65439K5544k62375L32041p1371j31425M5431q5764J09945J0390l2697j51031
-65197A080533K08489k6073L0306J2660m07641K02082M59709l89825k298J59233m21872L28191
-65185A233494n0175J5670J56301l70426j272Q2923J11380J40176k9750j44971J41632K39826
-65173A524808k57120r6993K64794k25959J09910k19654j67162L18292j71764M08743l33810
-65162A154085J2550L85035m77663R3230Q9149Q7551j64506N3058J0504k87643M07638P836
-65150A370824k09905J8581Q708J20751o3495K1205l6855J7226J16961j64967N5971P9835
-65138A334840j11327M2960q2103r1181J98719k01941q2822L09708j0796J14479l7563j89292
-65126A193681J78149n5864r4053J54491l26114p220K26381J44292k1707l11055K35530j11099
-65114A205412N9151J05964j9721K8342j29004J99109l54195J43641Q2802l04671K49469o5761
-65102A200538J68698R1271k93571l0971O2773J1741j72980K02001L04514r9588j50054j31233
-65090A163139K49569k12807m2654J60639j92188K18510j38198j10410j9490J55508j1493
-65079A220125J8469P4683j77942L34021k39172r8031J00405k6629j780j54727L10174j11043
-65067A248553l34115K05054J55096j39738K14298N0621j95554M4835k1505m8930L5257K07687
-65055A421559L8355p8667j88245j00627M5355Q0978K04400N6189k91221m654J92453m06344
-65043I69531P0600J62265n0763p4215J74499K16945l08726O359k24088L54951k3749k09196
-65031A064413L12890l91110J77312K17367K1176j23208L0701m4526k27049J22626q7876P1696
-65019A144412k5657L4022P8005J98305j46779k42584K15897q2472J90786k4302j61719n2074
-65007A125840l5389K72892k21658j03145J42067Q5625P3041k91146J63043O5111l9779J31550
-64995A368052k12567N8730L9835M3863n8205J16897P4479k67472K62945N8009k42637j95399
-64983A046530J51073K15462l43749P8731J99774k43851l918L1467n9709K16273N7301n0041
-64971A295343J15485k91306J94813J32472m58618K06471q5820K25173J13941k88949J10028
-64960A269033R850K11002l08956O0104P7784r6062Q9414j53804O696k18462L68559k17123
-64948A098035k13044M42207k32075K98015R5173m29718R8407K22552O975j45331k5356L7099
-64936A252939q7626J71795K7970j25580N2459N3199j7378p3733N9914j07025N7783P5822
-64924A340539M7519o9989J04553J24530l12844J74701o5525r334j00199m3670J37144j36699
-64912A190726N2439k536Q367l70906M83384P599l87327L57168j85978p8435k06122M23180
-64900A291559P3095l30628J73746J09770J2311k61937L27865o6217j69126l842q7188L53381
-64888A422789j84562o893n9906j28176M53714j10348j19885M555p4670N1502j02234l6756
-64876A109130M9159K15841m4787j2858L4446m486Q4839q2836j90160J02354K69705m83176
-64864A047171K63487K08554m50689J32899J35844N9425l41025J08220R4571p2686J19224
-64853A304995q9658J53758k1375j6337j39166L7382R4266j09273K16645q1346r6462k7251
-64841A226178m9987L04661N942k29704N9448j2119j02263R7636O212q6474N2006J7284p7690
-64828A211130n500K4714J14460J7561k18286R5008j27115L0288M94416j64356k93478N5331
-64816A234173R4352l27182R2209L44229l87891J38352L9282j61401L35990q7734j43590l8348
-64804A132441N4150M3881j59462K21445j1359j05776K50887n2068j21882R569J63468j32789
-64792A292505j38543K67267k91981K4530K11255k78395M8661k0482M4286j1686R984J75763
-64780A333164q5117n2640m5900K02813O0469j25124m8300j00966J32286N1296N3114o6424
-64768A308671j25262N4729L0546O0447k21443J21176J48198l43765J1556J38503J68537J49558
-64756A501451j76742j97928P7178p0370K5581l2365M602Q9469q4225K88408l98250k3150
-64744A003659J29097J34280L29133m27203J93717j22545r4421j4448r4070J34302p5808J11706
-64732A207399j0928J04398R5701n7517n0236L8373j24398J19864r5973j8457q8098l42792
-64720G77336M26013J71180Q9493k36373N8318J32013l02777J49561J61103O0080k76220r1436
-64708A118291R0623l2035R8477J17946o1925j28645r8583J10450K669p1337M1840Q3440J47954
-64695A419165j33549N5198n0236k2372j83766J656K54210l40271o9451K36222O9718j68956
-64683A067568J80695J54284j55639R5764J11455k49138m8736J98825j17479j22121M8576
-64672A164054K65741P532p6945K6908p9292j03823J25769n566n1597J9317j22792R5598K0193
-64659A285097J06240j98573P4452k6652l15047K47100K19459J1696j72867j1026l5283P7665
-64647A262261j31275j5936r0707J71232J29128k01946M22838m14045O0282J75401j15096
-64636A252137n9602j13009M35754j46711j00566m0211K3378j05472M6259O3428p974j2525
-64624A234886j71409L44278j17195O5186l9031j28802J5984m7440J39115j78258K66460l6965
-64612A346809k60502J37551n9162o4949J68451L6927j34122K3937O4149j43908J6627Q5274
-64600A217082r1778P5493m7980K27699j03700n8082J68051j23627l0225j29764J46062Q8513
-64588A337744K64928l64596j24680L29454j45562q6807j6756K89066l49505J03553K1320
-64577A258159j03857J63435l6052J36071k29470K06830j78225q2379K31227j30659k5365
-64566A209715J9965J2190O0379r4104k28928K50007m2462J19174q0370k01426K18277j11204
-64554A131213K35801j22885k03505J45884M7990K25767r9511j26533K3723J72408L6239k95152
-64542A171439J37324L7066P153P6540n5186j44998j11651R2985p5613L4962K5806J67900
-64530A363727j25562M5151M9432j66016P8065j84549L33721q4555j3005J26131j95542q8775
-64518A138223L5918J94048l34848J79135p1501L4504L13832k69106J80138l0295j85114J42239
-64506A327173q5763q6103J23973k4457R8434n2993j40496K18266Q9801m24692K6368M89694
-64494A559205k92285j62774K46258n1091j64429R4284k352K1487l4776j5849M913k27460
-64482I75131K83200j91271m8820J55913R8535P1225k47260K44526k14269N0932J2084K3171
-64470A213097J77599j85400j457j57860K32347k9946p7809j5259O4899J03407o2882J10384
-64458A371120k25156q929R483Q2875j15247j94567K6719J09474K73867P4438k0122k48306
-64446A135649l0240o1146J86564L5386k54979K79961J04943k039M1838j33287q8737J75115
-64434A389028k11857M1685O1567r0780K80875k4751n1402j54909J21535k71130J6124K64765
-64422A370750k83599J05224p7849K57791n93j57803j9246j13968L14674n5434n2581O3130
-64410A350496N20k09111j73234L07879Q88j65590M0088R5987p5266q2546J32354O51M9055
-64397A272171j3466O7875k6091j43925J43544j07624k4799q1802J32128N2300k50115L81790
-64385A401986J5416l00319K58619K05270l01869J66072K6697j72305J67746m77078K52065
-64374A242300L63800l63411o7097p5336J34693k5123k2579N7988J19049K17577l90261N4371
-64362A245971J28180q9809m4726o6026K83211k63522j30730L0574J96611Q6934o8556J38187
-64350A446299k94053K07429q7204j32823J73796R3403j27241k18735K05372j72070K54232
-64339A348405J25998j34391j01685J718O3665j25538M17780l72383j09150M40691k90719
-64328A264391j15144N9556l1467Q2855n2504L5433K18138k50569p2327j51772K20331J56533
-64316A363454l87006L45055j6946r9748K78720j03286m23759L77015O8831m17905L16634
-64305A301059r5572M8948J47868K2362l45685n8132K15795l7133P6723r7775K29887k04716
-64293A203629J2598J61088n272j21436n4232J39563o6692J85886k26005Q6531N7104m4258
-64281A328504r8781j74418l062J19365J76943j83705L55978k35329k09554K39063p8882o5017
-64269A171105P5102K51530k73537r1760J57838L0235q0059j12018K02455Q2431j20742N6523
-64257A349103O237j6711l20596k306K45207o9761J01825j04501K74048k76105r9492L37638
-64245A424586l46339J09006j1256j539J52785r2550P4122R6398j72858l0159M8552J74524
-64233A425272j66029j35093K72446k55884P4879L5698p2552k10284l5915M33746k8468R8692
-64221A436508j9310k11007P9529N0242k12253K9836R9977k09933J21309j7246l10433J94266
-64209A031485J8289K24612K06609m54670J91803K27392p8475k70267N1570K66266k24788
-64198A189826N3896m8898m9586K6673n1058M635J5216J34815o3673p9882J21364P5118r0554
-64185A237892o13J2709L618J65385r525j03163k16442K10312K40292m03768J14730o51m811
-64172A245965J50684j38876j5958j29418K50931L5875j95918r860n1357L7243J60589N0612
-64160A390512l54160J32296J09762j80414J34996o8223M7478J2626k4529N248j94829J42213
-64148A152976m2588K1268J83753n7163J20104j1136k32446J6336J74307k23565Q8543q016
-64136A182373m8472K92416k34745M3446p765p1880R0663r5708M5643J75586J1697k57481
-64124A125773O3389Q1061r412J4999r6632j38204R5356K29224k03852o2720J23658o3738
-64112A158902Q3866R4876j64116M3872K7429K2214J67234j62690m0420J49865o6595k63273
-64100A051164J72766O430J1197J74066l36460l0881J35613K49352j42257J05015j4730m02336
-64088I78939K69251j21441Q6208O1573j25038J72252J2463l27150l1882L72206k6517R8468
-64076A419332j67519k94484K48641P3338j89379K32287J10137l04783j1926J69173J775j99601
-64064A086991L568L20036j69242m4324K95801k89282J07134j9362j29341N4729o4498R4180
-64052A246390o2182J17587l7811n5061J4852j91021j85558L95626p129j20856J08896j20427
-64040A103306J89373P3151J45887k44539J20812k62159l5092J43356j99337M47999l97433
-64029A085324P0983L38996o0250l66726J41208J21190k69867K61182j77049M7558J81847
-64018A374396J38967j59370j23689p364R5759N013q2386R8556m7059L8243j51652K69875
-64006A449289k42337j48432K48859j63314J11054j10660L8245N8516J7158Q8970k18414K71791
-63994A400725O9164l54859L38927r4213j83010R1640l1437J01365j89577M2935J78633n5331
-63982A314962p3316n700J05553M8258k27468J82277L0637k06157R2128j56504N5700k09314
-63970I51056L43185K96953n51573J59641K1968o5337J14996j5232L0157K5079L2948j42038
-63958A201803K24834k32949k92649N41244j05091k99790l2461K84443J43880k91972P8153
-63947A219445q0673K02638O2078j28794K24124r4568L8886q2973R648o1571j89575N2861
-63935A171526m8304n318k788K42539j45913l390q7587m8683K88385k29501L6001k0118K19835
-63922A366684n5486J10656j06010k98715M15789j62550R8469k91617k4341K79760k31280
-63911A101359P5960j20276J41769L4631r3383K49767j97765j0664l2597N5033K48845m38427
-63899A014252L88132k04491r9355M40988l24078J00661j91251J02239j32545P3829J67373
-63888A335754p5165K03470k54949N2153L4244j85384p7380J87429J3840J5135M5261k30244
-63876A064164J79150R767k23992J26029Q347j30774J1629K70147k7004o2344p4376j68226
-63864I82517L05418j24273J44298k8574J22828m7104k93608K80797k28208L43324n8824k12803
-63852A185788Q0876M9728j72092m4656K19807m3802m1861j40424L56148l83217J22371J42731
-63840A331397j76164R7511p2692K69513m03589Q6617J68820r8859o0533J08905J07536l52740
-63828A005722J84301K70809k32035j16530O6277K2692L3883k2762Q0934r1461q5131J14478
-63816A231177J59733K881J90178k34107k10762K01239q8311M3481k09305K64245m6755m905
-63804A298789R7400j84979O3855j51852J48719j44960R1212L5110j27849k1286n2666K22166
-63792A273659P5174j7487j99288L9894J26791j33575j51831J13691K74559q2629O9553J29329
-63780A517840m29577J25780K57507k73393K03504J05613j92308o6623j73839J81119J65454
-63769A421077j62490O1778j40382l9458J01580L7840O3098q1445k5040K06277q587j36002
-63757A298246K36794k3257k59145j11923K05032j46270k8532N0149j37766L71918r4235j82150
-63745A178861K15423P7423k91174k2066Q5585r0870m8706J49934O2574j91263J81018J59732
-63733A466471p3819r8210J54023j53313j0519p2513j70066K44111M5843p061j4945J42158
-63721A452160j06441j47857j10398R3267J02292M2344l6648m1618M5209j95495J57200K7663
-63709A281678N6746j46614j47217O0646N3892K67843n2274k08332K7690m622J58300R082
-63697A356818l64507K29379N1303L7518q9738L0181k3297j38217K65201j18197K92495k12455
-63685A316484l03920J90684L051j29136K82910R340k29591L51101j56038j7045k78788L2796
-63673A071848J86818k38755J27581p052J15883J28641j3076q9118J3163j03844J0067N3066
-63661A255222j12237J61338o571j18467q5711n1246K42336m4628r8681P5260k91818N5139
-63649I79936K00068Q9026J26339r5981J27940Q7749j46987M1227j87905q8474K10181r2473
-63637A250646m5086o4294K4158K1863P1508j5716j66927J04426q9057K50899j10940j82360
-63625A049120K59909k19680K52639J1552j76652R9950p2625J00951p2135r8171J4117r1650
-63613A057325n8620K83562o980O0336j81964P3794K20844m79668K79990j31384L12623r0629
-63601A339229k38130K91617j67832K94432n50489K09479R1074j10243P7457q3158K58392
-63590A411828j08176J39983k83261R1824J00649J34666k55987q3265K63436k42428K09846
-63579A379115l05704O3074J90076q6410j99794J93923K36889l48758o813n9574N6394m8920
-63567A063498J78283J1141L4970O5549j37655K67959j90995o0183p3514j8671J01314P1687
-63555A313383K12092k35274r0566k8376J21414J3746j65606K3598P6790l834j17274L11624
-63543A431717K6140j25115P3404k30222o3327K41501q8270j7882o9316o7167K32640k51645
-63531A092458N4831J767J49896K12571k38867M877l5580j53366K2823K01940j76421K0878
-63519A157807p2513J18636J01694N3496R3399k36391n2756k66015N22695O3221j81493J11653
-63507A413433j13031L253n1003O4225k78485J39001K6725J28344j10244j47453K51957j35792
-63495A190930Q4728o6005K7293j0526J75568k3444l57105J43553J51423O3081j25403k56632
-63483I97461J46568J76139j31683R1161L4750J85672j36919l63730L42056K3548k52078K11012
-63471A323957J72302l25985J27305N9102l88245K75195K6255r8712J93318j20715q1928P247
-63459A169096p6434J24031J9008k99497J81025J71866j83342J46976J2208l0387J04686j43861
-63447A195375m9360q3186n6765J63009J77344N09j45042J22652O714q3242L3735M9157j53637
-63434A177263R6280J09390l90759J43512J84314M65p5636J56484j02536k67821L52714r8659
-63422A285011m6306J25087j05715j65448N1080l4540K16071P9026l21207J91141k7913r6761
-63410A149526j0801K19121j50825P2505K06023l02021M4767j59387M1116J28004J81545j12012
-63398A307561k2168p5027k63980K46586n9279K16485k01959j9922J81072k36086L07821j33702
-63386A247402j6513N3093p6480R5739p0392L5027L4366J36236r3677m7266j20533j64619
-63374A012383J28907l4831N2508J66832L0025j75933m370J925J18261R6948j27138J6716
-63362A282233j1336l8368l6549k3557j63574J12772J64138N4670o2432j19807k9530n3213
-63350A075447J97008J54722k31056k58480M18035j71515k49604J19420o8242K92815J5556
-63339A294106o7033N5105P7134k60640K26612P3234k86681K53388k21691P0991J14773j66339
-63327A162959J91273J32603o4210j76720r9654L55340j63893k62452J91519j35064J62076
-63316A293777j74597M75K66800k3591n4600j79654J66910q7774k09501J58757L01125j50914
-63304A307213p6731K22018k91454P021K43419j78843j33308J61848J79931j07160l56501
-63293I77453J15677K48859k699J66825J2886M3108p7270j60782j93384k32379K65971l820
-63281A160445Q4920L09909k88170l166J26720j14983m3222n5801p3157L9572J41163k30587
-63269A053643Q1142L05964k45735r3535K68585k97455j6230M72855l99969J2751J44177P3196
-63257A359389l0878l00959J50591p4399N4235o9326K09409P3299j27197N4070K3701N7408
-63245A379343k58723L2300p6377J70707Q8768P492J5434j78623M965O6177m4015k08035M08072
-63232A407485J7329j07988J06771j00859j05981o2284M3845m8021L4477j989J78171L7694
-63220A398650J3044j89744k77794K80198q601l2018K22513m38925J67139K92307l49184J63058
-63208A240643k9333M104j1469K03754j85996j77181K88850n1300L4835j20582Q2852r5223
-63196A183954J34021j52686j7963K68004j14325J93813j38396o6350q9460L8199K1320M3630
-63184A303761L3981k93737J72877N7765j30413K18433j4973l2915J7309k19210P8022O6018
-63172A256918L7170J07145L4025j48234j12269O7574Q2639j43675R3392J59306k43882J49679
-63160A339788j52828J774J50768k9477o1077L048K00927j36770o63j87947L3363J51608j3700
-63147A298814N580k12361J31538J46158j17685P7426j17395k5089M0228j47539P9537K13718
-63135A372930K9104m66042M46689r5551k16520M25936l90254J63019K886J69801o3734j39207
-63123A239057J27243k21076J87306p8399r5523Q3718P7189k24774m182K15688j10231K67525
-63111A463541k9753k41108J49223j18678M9496K9027j59781l3625N4828M8979n7573L98165
-63099A552741k25970j84648L53561j57884M1010l6245o6503J46850p3336J90762k42033l88187
-63087I10118M74131k59626L0567L18577k62598j4275m6604K48748o5360k37020k4010K68509
-63075A341157J79808l25754J14640J99247j50769o8373j66226m4396J08924J95310J04883
-63064A488451k28173O6955j49701K361O6998k3721N6401p2796P4151k31622N5310Q9049J04762
-63051A298425p5144j82176J16804o5295J5412l6241J07282J33398M138J6233n3314o700K35892
-63038A508714j20630j82000J58798j21660Q458J63307m4654k30737J3514J68250m9512k13159
-63026A058689P3490J63387o8804J40852P7939o4737k46849J82892J35912l26733K96142M1226
-63014A463406o6823o2240k80594Q6225P0858N3327j43661R259O6577R3692p0598j17175K07578
-63001A309831j06161K77124n9595j93756j0475j71246K14992J25662J93807j71658k75180
-62990A133345J15514l3676Q4071J99557k70699P5056R576k57652J27160M5421K84113j87745
-62978A324041L1124J58286j95179m2830q3795J74282o4617P322k1651k8187j70166j03405
-62966I85225J37818m4167J49536j31994J38843K62055j65131j16219K863K6980j13058J00297
-62954A233048J82465j24648j00178j00962J12215J31296l42507J80526L0445j9215M36473
-62943A618958k79554J0477p044j69824J13205k17532J4796j6862J45954k1423j72314L02434
-62931A321271k01k9341j22848M6898M6280J9896K28497k71988K7806n180Q476J10217j25530
-62918A254253q3858R758K30387k54277P0322J56030j80912R3071N4704m0931q4042l2154
-62906A192351P3326J96063l23771n3223J75310m450J33607j51761J388j88506o4384J99906
-62894A185856o1148L6404J35144l2946N7577m7752M4047Q9608j44812J42283k07258K7867
-62882A224870J27165q1473K4529J1221j6893k13567R8769O5488K09733j20563j36039O5797
-62870A259037r6793m0815j3352L75147n4696J1146j11970k34098J01018n4007J9922J03375
-62858A263914M2125q1469N7868j39094K25260O9703j89351l1744j45870L49312j14390j58771
-62846A147493J49790m6261o0897O2947Q7015p1808Q1870j87665j80953K26033m2292j52345
-62834A012927L74059R1491k31346p3042J39884j2715k07068K16125N5194O5844m4986L9650
-62822A426017j36427j12292J48137j12718J47737l17981L3640K79356k8632l3946m0044o7757
-62810A185090j66700J37267l7370P6034n355j40591J61069L35905p1897m5400P4483m14446
-62798A088089l0195K14466n0463m7687P9225L2546J38336j43945K5381L7973k22112M3148
-62786A164762J4690J36193j7539o2796o0468R6888K5729n2969J16744J03339k10007o3538
-62774A191028J42352j59263O0627J15430j7898j73529K65569n7742R2946k6537k73293N2019
-62762A211709n0517M13524l11862J92475L0419q3600j16252l01788M26920l39786N3789K47077
-62750A372108j9206j26123J12016P940k34624r4836Q5106J73762j9901Q0135j41518J06323
-62738A301182j31237N6675j2638m2068R5272k83459L9463J64034R0992j13416j415m1045
-62726A122340J6449L2700R0220J43031J7838k79013J11134k7170p0088M95689m82646N6038
-62714A226522r662O7363K04160j94961K57705l27923J16086p513k83997J91445Q581j20082
-62702A127724J38829q8913j345N5040j08936K47531o1477P6526k85442J9723K37665k48849
-62690A108076J51508m3479J14286j82174j39K66466l27978N0251P3168J5381p7130m0281
-62678A107955K22684j96995J25539Q7708j02238J61834l20030q1161K52658K1684j32890
-62667A146748O6581J06852j65568L6078l8039j66314k7421L63716J05490p890j21668m54701
-62655H43864M11613L6054k05309Q5290J40008j5994l76554K14430J39185r293k02287J38455
-62643A199462J46470k97814J72436J09045k826n4579n260J70010k2677k87174n6565J19577
-62631A190105M6132j80364J31855J73520k37206K08499L1759n3617J46494j43247o3866N1705
-62619A301769k40641J34520K48684N5472l17450k76326K92378J3031J58001j75199K17427
-62608A411666n356j41432J88352k39432J79657k30887P7687k387R711L2792k67916O6727
-62596A079182M034J44511j54363R7698K56612j80667J4781J45936j78115R9591j67832P071
-62584A168439J51535k20698O1344j46056K34443j145J28675n5757j90967P7955K8740K78481
-62572A514989m25077K76018Q9393l72154l6707k1242J84314n1045J64138o9254O2090q9984
-62560A225479r4584J48331j84487P9942J58356J26668k67206l05443J81535L02656P8509
-62549A449756j20672k27218j21401K00908R1161j76004O8091K70503l34429Q3003P2222j85192
-62537A070728L02478j65925o4168J29363Q6006j20297L2778M9765k24216K74630m6948k83419
-62525A040775J41534O9641L0004P787j72047O7021J27792j8790j96870K6516P6130j33712
-62513A065781L9423O5103O9083K5026J02204m5086o7565j27136J10989o5210j87K04484k15347
-62500A161562J39064J16907k4064j97492J89040j23299o1700J50920r7318K53828m37175
-62489A070273k8977J52795L0993R8902k49171j34980J45144J09804J15627O8837j30557P0403
-62477A319093j32225K28722J34955k83813r5715R2390M1122k2141j27150N0192J22287l5546
-62465A292171J84826k33275L2345j31234n6427J50027q1656L59964l3017l17660K0900J2000
-62453A198964j51361O1151n7622J83103L17166j19797k54990K8925J00838K6298k17894m2990
-62441A071791J32598M5556K45373l89070K03516k938j52850K49506k5862o0256j01032K5392
-62429A241724l12564M29741J33971k16372j03899L4966p682P1005K45061r5283j9146l80707
-62417A020815L34690o4874j61270J004j47140J24153J35598J67837j03062P7492l39430J28545
-62405A174358O5079j80006J94060J29542j03433P1549o0270j50060J86753k92932K38775
-62394A273415M3075p8615l9737j77556J23132J27858j83825r5626N16657j69144o8383j3041
-62382A258210O1048J36674l79473J07068M5431L4807J02213k38375N7026j44115J94479K49483
-62370A484476m09538J74373P5739q5076o8345J27143R8334j30805K3931p3174j3786M7350
-62358A250622m3675q9321J39438k23648L18850l067l00612M34629p3134j78231j22055K6318
-62346A136114Q2989K2895K7726J40509k07228j1854J3343j08438L6839j68787L10905P293
-62334A282306J08421K0965j31072p0288k29026J45285L73870j44583l24816K18338j04275
-62323A145125R9136K7321l957k3644o0499J20808j7974O2034j11191J34187j80976p301J80411
-62310A363480j37044l5931Q9263K20362q9341n5471j43357Q8187J81797l35423q7395K16223
-62298A275350m4117k63515J13341J12502J9299M2975J8662J08471j61933P1811j47104N3424
-62286A199166J45792j96826O1729k1073R3724k9640J72450j15798M6417j30595j31257J08312
-62274A202401k11726O26854m00139k10390L11946m3603j1563l15789K20427L6288j55858
-62263A048848N4941J98512m6866j40247q2123K07125l4269J9344J69608k11090J4629J1729
-62251A210141J85679j68568J03717j13114j08056J65590p1010K69501j80672q1878K013m4937
-62239A168406j9272J40001j53448j96440J81833P2930L7570J3713K49771o6637j45549k44083
-62227A038795M6388K50365k09730k9547J66724j24769M5165Q3983k45783P0155j09511J81241
-62215A163476J91919r4042N1223j5849r5888K7147n7790l75182M09295O7697l40899J87689
-62203A118796k3778r186K96782k3458l20049J9325L43845l5366k05500K40249j89092j8835
-62191A193733j7088P2839J45821k06112J93698k99294P9810L55645m14990j42735L20021
-62180A281348O9364j38937j11198J05587J83818k7862k03324j11833K79159m6207j97761
-62169A082154J21526K7704j01983J87001j85021r9303J72996P8516N0197l01157L03718j11376
-62157A224972j36402j4486N4594K50021j79493K61941k09088o4595Q7414j37220P4131m7052
-62145A164737j34919M6186K90733J823j25520p6505L8184J39125K9915k46624m3431L1338
-62133A115042J13775J52467k02922M2388P4073o2536o3423J0063J75550q6605O8299o5190
-62121A270981j68263L96066j76110p6967j24573J81810M46283l52468q9092j00139L1602
-62110A239130l8517J81924k38192j07538L55363P2053L9475l82691j16667j12847L69359
-62099A260852O9399j15722k5284q5785P0236O0525J32049j71633P7509m1424J9442j68204
-62087A081960J37062q5468L7832k8424l4593L85637l28712J97570k09420K70483j46542m18660
-62075H58725L94907L2284N9653K5479P564k88666K79662l400o4262p4845p4970L4289n6791
-62062A129629J28272j64447K17511J790k60781j23810L01203r1248Q3688J89073j73886Q1171
-62050A318165j87673J71131l6484k2872P8449q3994k5673K39875j78544k56680L53209k89190
-62038A079719O2673J87794j85381R0268k1549N0427J05892j66616o37l0914P1849J47214
-62026A390739j86366K3995j17660J86466J75153j90488m3956j03115K696j20922J39487J22394
-62014A278423k51564J11731M7360J0021J4804j16588L90309n183k01620R7790k41242P3211
-62002A207452p7362n0384M35192j98789j35252N8951p6025K85282j55634M363K31038l98462
-61990A130370J59238K29474k67599J03340k38402L8331L94629l76720J49834J54876m01026
-61979A076345J25046O5016j08186J3683N9791J31094L2938j49699j20757K23499K694r2893
-61967A258571N9007p9988N3279j88213L8634k0416j6300J62670j87390K35611q9210j9208
-61955A207047J1374j41003J01441q0767J00589j25590M9068L1327J05766n7249j05233K32613
-61943A329383j44597J07858n1250J68872j11648k58260L09724k6204j1804j3070R0110j53141
-61931A235973r6176J32949P4464k4584j41029J08197K80387j23566l33966J65068j01236
-61920A176481Q9762m8567n8478K17695q4242p2832k2536M2360j28785L95452n1254j58602
-61908A296454J20312o5160j19840j26937J50624Q8732N6718j34886J91310k55765K0482j24838
-61896A097206N9434K23631k17075L28079l75503M13137k26194k99764L09972r8493N3295
-61885A267725k07897K02224j47517J24363r850J5236j21694j04341K46322j82914R3155O7071
-61873A241883J10960k15830j8244J42450n6049J52685j21285O93J92846k64664P0904J61356
-61861A397705j26477K25170q6417j75717o4700m3961j7589J88061J24838j81169N1561J58358
-61849A449663k20205q1138L03730m2138k97113O7161M25874l61934j98171J03011r2997L2872
-61837A088615J15832J76708j40233j63866l7600L57740k39114J26808k3219q0593M25896
-61826A606974m60249K17238R5812k11793j14222K36337n2872k12623K41859k97591K15308
-61815A264178p2330n19J06872k76910J45977o6095k4897K05181K4801j75175P3793J16850
-61803A321726j79444N9502Q3244l3188K14588j18445k46915J11254P164j8424j04880m6571
-61791A049611K45821j36276J19139L07679k38445m4482p9294o3321L5833q7924j26016O1883
-61779A044208K05533o1723M7814J13025j46709k16021K56292K32385j65320j76829j6465
-61768A116190J35599j08524N2373N0082j6390J79781k02030j50159K66575l0685k08394J82947
-61756A267365P5391j36867n4261Q836Q495R5920L2127l06645J52062J56045p0323o0900n5675
-61743A111570K26994r9621J94987j35054j69082L48568k42240O878K23255k20121j22274
-61732A123860L53994k14960j76303K46006j42076R7715q2376p8175J88339q3320j01284K0792
-61720A152212J40302L068p7559J67918j96202p144J78808l5766J0299j99309J38419J106
-61708A276152o0603j60785N2218J69422m7128K53192q9349k9972l82014J62424L33303l30994
-61696A145866Q2948J10366o6294j61866K40815k47149j26684K39883K8017l7481k75096K81825
-61684A215150k5701n6541K66282j8746k9864k3051p7854J09802j73424j39080L97501j00875
-61672A343599p5953n8697j34926N534Q2747m3387j02208R9481L9920l5182k16966K36233
-61660A140195r5926J36196Q9833j61505K71792k90239L2473q9952J23068J02402m9396K7007
-61648A235948j41838M62822o9209k98506J1568J16060p2618M2479Q3588k32650K5483J0476
-61636A173603j7035n4367R3566j47936L2805K20961r4329O2850k15071Q7785j6880j81758
-61624I44194K37198K18256r7884j25351K13594k82527K37282o9725k72601K30243j43008
-61613A089671L44975k81033K39790J53932l24056K22272k77547J19923r6107K74J29114j89209
-61601A131999P8678J6250j01528N4151l0301J60734K71022m84751j19343L69615M064r6597
-61589A253993L6739m5914J56362q7784l4793K24320k70485M2717p8221L8202J25303j6895
-61577A343544j27495k03349L95379j43196n0004O2725l52413L00512m1874l5806N9624m7678
-61565A159969J88604m61747J90957J19644j27235J85888j24193Q9824o3437K65757j58350
-61554A265681j42249L37460j57978P2615n9912j40227J44974j04785J05250n9664j26145
-61543A135020J52886j13222R4010m7271r3560j19540K09686J62093p7698Q7789j0163O5745
-61531A445775l63149J41448J6433o4097M6200j0227J15529j96200Q6624n1228K59404K4545
-61519A451057l03692q9988L5479O6768Q4235Q9708j23543J16151L8002k6854j48296L8294
-61507A227321J28467j86414J31710J7402k09653R5157j39201J86131K02951k35105J10625
-61496A329391j13268j67829K53598J86853k42855k5350r2942K48802N8404l48739K32444
-61485A318509k18826j8706J71508P4468n0605k33917J23824K02256k78898L5329J6765k66012
-61473H75695L76169p113j56858j81277L41185J59276k54629J50472j16624o215n5907Q6377
-61461A210551r38j83112R7062P8701o2784J81141j01557j35839J30480M5612p3776m610J71065
-61448A351996k28002J78781k1570p3947L0409j20152J93958O5338M7815j72414Q4148k9326
-61436A307034j26456J76144j09282j63431R4548j3394K45174R3001j91338J51148k06727
-61425A256421k1160n5081l9446R9688J6482j965j82679L84945P300j56764K9462j81879J75206
-61412A330530q9182k5285J49530k9627j50379Q2175P8611k23151J94896k4483j9466j74500
-61400A099669K47887J20231l03967J80903l65959J61097N8931J50580J42209k34731K2928
-61389A279778J72230n3293k23666L57437k54702J94858j57558k37195J86879m7452L07696
-61378A525012k57566l6563J20672j99j58251j797J47205L9393j09395k1583q8829l8895J60870
-61365A280074o5795n272j1834J91258m58307J1794K84428J04872j20724l3005M22549n40726
-61353A059312L14229k3200l39013L06597k19100J11583J91460k43510q0443J74112r6666
-61342A155361n6688K36912j711r4627J34462l09869K09779R5347k18877Q7210L5876J62042
-61330A435217j82048P9710j07671m6356j8616J08197j09227j40335M33950k02170k29203
-61319A021448J49136J89302l08070J48062k3696p9341J37071j3522R5735m28615N35811J9289
-61307A442610k62272J51937n9481K9784j50895j8966J3708J90910l08023K56570j51999n0404
-61295A083479M07410n95474L72683K00920l55003J10719J01726k46910K90027P2531l50508
-61284A091600J99780n2460K9969k23868p1512J83580K30308j39300j16052K21010j29089
-61273A223966P909k03134P4388L08762j00774k03001K07434j10567L0375P4179m4752R0634
-61261A355419k47989L15586k27742k5167j6582m7504K46537j62963K04851j35778m0572N2066
-61249A270162j1317M6993J33845j13979j51243k5172O0360K36427o5228p493j66848J56164
-61237A362671j07414l1302J84956l32867K75198J94480k49742k5852J12743o5429j88788
-61226A128654R4568k7055l5409J64409o4859K7134O5652Q3979k86749j01970K45092j8085
-61214A275361J2251k05483N8435K0461m7812L4787Q0868m4770j15086J40703j99586p2692
-61202I37437K44005l5893J6064P4028l8427J96283q8742J03511j84838j06546K24168j41885
-61190A199165j9224k0068K27817k26976J13100o0384K6690J09758k73566J69638k31608L37700
-61178A352042J8987r0416l653j15061J31458j70504K48883o5417q8921K13528k02303j14541
-61166A114082J37148O9394Q6052j41360j44370J08629K1279M7174M7853j55146Q0577j4961
-61154A256351j22395J09944O3269l9413j79074K52761k31219o4560J44840o3625J89896j95873
-61142A120902K11049j09338q4289O2514j05743J55648J2472L3236j66914k02081K38245Q4749
-61130A250450k1328q441j90776K69195j70820Q6241J22976j09484K28638j73973m6122o8307
-61118A168249r993j17997J48277K7348J27145K15084l26420o2843m7970K30165Q2994k86533
-61106A147506N2869J51031j29795j7968k3430J03051p2496P8214J18444l53788K63167o4220
-61094A252585K5911q8864j39547L50065k65738k3863K08112j19651j01104Q1644j03018N0200
-61082A126732K15723N6575l5167j34707q9786M3660L1287j15265J95911o886l8629J97448
-61070A446896o7202K7252p2177k45396J79053Q3379j25618J84692l97720j37921L74084P7637
-61058A326959J32969l08293M9769K25368j31519k7751p7990j1717J8308L26165m6906l24924
-61046A150438k0982m64J41036J13027q3018k19537J23614N9043j87325J00509L6824P826
-61034A220991J52139p5533p4133Q3998j63060r930K51057n8910l3138J53345J02747j08573
-61022A441000l66124J59824J43385k45290J28319J86126k74568j1714J85468l11547J18380
-61011A153259n3873J9258L12730k30441J985J24842k18438J32078K59424m20448J01411O3370
-60999A245157j37088R0637R8696J90397l87415l7008K03974Q9190o2076k38197J89504J54491
-60987A400262k75297M255N840k4569J94724j25712Q2589L6712j1836j16620K09538Q0092
-60975A459978k77376J95152k04783J14733P6190j68932J759k06851K11624J27790j09114
-60964A220170J03218K3968q6914j97421K38174J30382l10888K25522r9990o4840Q7389j34248
-60952A134522O4060P4685j13390j00996L30714q1627K1471m5759j08493J54534j82288Q7460
-60940A234893j65446j68389J89624J66356O9170N2992o3486j66557K00294L3033k02792J58214
-60928A337906J01505k91172M0997J35971p1245m103O9101L6915q2327O8006o1512j32911
-60916A147131K08588N6393j40901J23197k97976J25820L74970k91819j01830r5152J97882
-60905A306303J02251P0349k63316R856J31329m43531L85710J72480j00505l13716J82760
-60894A239970J62835k13354J3402j20625K38521l1063J17325j89795R9103k23567l9098L75310
-60882A428964m54118J91888Q9311Q5510j40085K9707J9331N5193P2319k80625K38591j93463
-60870A142523R7706O8376j28638K8070Q6286r5486q5166L55177k18993r363J46912j30233
-60858A257171J99544j64779k54963L09481J4877j67012P7637J33145j64001o778J02698j64174
-60846A172846j9811J19174J24419j45952K126j20443K83157l8796j09109L0394m37564M88189
-60834A348630k96446N5746J92367k17786L99693m69980J9758J90381L5624R436k45879L30339
-60822A351883J43858m8750j18437j2998O0198k50018J93016P0656q4736J1529j31095J32815
-60810A317921k2485j22424J23586M3103k42782J85939p1182k89951Q5775K0566L50260j07518
-60798A270808j4107J41463k33466M4915J19907J27182j48715J17922m5375l48732K34447
-60787A266249j17967Q480K64383j5631j53261j25692L64800q3116k05566l960Q0600J14292
-60775A393611k83249L0522K07744R38j08344k0836j22276J11674J66893j26714J36181j15508
-60763A270636j76371R6328k3561J06682l634o7954K81589j18701k45299j5227N3861l2602
-60751A125747l5269K03824N8079K4933k18093J0255J14878q6479J16844j2259m1774K3644
-60739A284330J3190K9495n2046o7289P3936J25911r8451k90232L67977O0369k79813L70344
-60727A537721p6819k20379o6487l4585J88821K9791K0188m8118k78221L07515P423r4572
-60715A272278J86098l75376J15771q4220m819J61119n8024L4638K3109q600p6845M33501
-60703A618630l37062j35776J21755m0726K26805l74486K74627l4571k41491J36461m2487
-60692A171679O6376j61757J77579J69160P450p7256l5628m7325j28504K84581j36424j58462
-60680A131469J45763j60207q0038J13571j46703J39313K67346p3357J62211k59391Q6600
-60669A326577L01513j60221q4302l46396Q5872O9690O1270K46624l72418J14994J45127l31929
-60657A056401J22276O0119J49276j21504l958J05073j62192K31427k29811J46316K9708K0522
-60645A403653P8999l96711K68600j29048k33580Q6815J71412R4548n7658j94334M2314J93595
-60633A328605j35818J29505J7964L7281j80641J6653J11541l9787J06281k00605Q5087k39276
-60621A036790j5659J59523k78217L53655J47900P1835m9624k65922K06281m30485J14072
-60610A050149L22315k30896K55510m1802j27628j85411J42121Q4710R5531O2438l66169L19392
-60598A380260J6174p2077m4647j69701J77593j37498o6501K35947K9621j57364j01697K5652
-60586A115762m3659P0650L88304j63206j23707J53473J5777j95446j22287K85102k07628
-60575A173135n7105k5649J98944R631k21183L72634j85120M8540J4955j64254J37981J03448
-60563A405957M0032J0019j61436j21901J82156j65533O0411k18576M8786P6115k03155K86115
-60551A238990R7619K0835l18837K75009R1473j79098P0167k6958P7186l4979m0791j19303
-60539A151313J89952q8612J73118o1829j29342p547k4300P9527k92880K30823j31119J47304
-60527A236408n0218k11392J25242J37786q2618j43693L43659l12314J47992J27900L12170
-60516A630922m7832m99360J53953n5130J59044j9340n9886j22167L687J08247Q7527j13836
-60504A225829n6820J96910J7527q5002j35833O9928k42323K18806J13000k02526L14410k21344
-60492A212562j04424K92700j37438J26909n2441o8763K02609p8365P3251k54473N6132J2361
-60480A280620N2558q9047k35216K37914r7288K76251l7110j59346L0796p172J30660k2400
-60468A361220k34950J17378O0043k07999K79142o2753L9441j34974R4714K8239j67915K63583
-60456A435169j44719n6059j61278J58582K5919k4149K65553j92824k0039j67683j45876L64608
-60444A337204k7378o2054P5400k36159N6941K92705M1865k36668R2569Q6446j87063r0355
-60432A143453n4617l716K03825Q8843k27949M3372J97069Q0247k47294j37645K14153J51662
-60420A451403l2305J73620k31489k85149K96415k25934N784N9441j44603j702P8885P0129
-60408A214495j8990j3651R728Q1228J52298N2906l33915K29033j54880l7359K13660l01043
-60396A093510O1340l6930J44336O9064J07439M9071j20346j81899L1282J27423j58177O5704
-60384A251817q5741M1140J68345M6690n0722j7581n7320j29500M5020K0839l0622N0551k19922
-60371A032994M3698L46065r4475N0434p8356J05705j08106k4063K95594l12139K0922P923
-60359A286196o957J22820j02879L1070j9261k37341J87734n570j30398K50032j41548n63
-60347A233335Q9818q0623j80870J95947O3156j17165L9027j13595J34173p7054K74938j41747
-60335A319340j55285K18043k78105K11291r6944m6983K173j6322K49450k61289K56224Q1269
-60323A482862l61529P1310J18740M5816j36423J76527j2088j06522K25133k67006M3170p3806
-60311A206184j71359K63021k13550J56267J64796j90340N8104n6343j4190k1832k5497J20412
-60299A275673R2015j1795j42128L1090J37713M5303l4667l33387J89421J76679j77026P6244
-60287A325135j47013J48965J19422k1203l4993r9697j41006O4602K52430j80365J9582j11418
-60275A194441j08068J52287J31913j0640j41362L1906Q1983k8821j04710J14213m7798m7778
-60263A217566J14139j66749j21419L42420k11510j69305K60378j48917J85288L8273r6419
-60252A243745k7708p4818R8072K26605k60983o3716M44152l31713j96471K65768Q0396p4557
-60240A328772N3103l0077o3326j2735K39143k46980l44265M37533j72289M306J25562r2245
-60228A226502J22080l2294N6996J33426l52093K6229J98274k20433Q3577j56646Q5234o769
-60216A164083L6352l1832N656L9809J19992O8288m59762M41943k09029r1472J82932j11427
-60204A155533J65048j06757P5225P1199O3744l41685l2464K31704J05488j76824j34842K60181
-60192A335550J7874p9858J67286q8603j39936J44907r9804P8649l02864R0448j5283O638
-60180A115004J92793l42069L16373L4974j39688j2545J34788j30094j11015Q6700K58083
-60169A403304J10441l46724o966q5788K63048j64523p2826K31107j60431J18743K8836j08494
-60157A209727J07960p9388K3176l7728k07356M93450j73544P8333j64928j69282M03224m88396
-60145I95248K89082J6576L3995p7770k79245M56580j98052m1883L5795M6502Q847j42533
-60133A143142J28008K8113K9998l01284L82701O5405n10219J85012o1585M01766j90618j47360
-60121A153079K82016k69130j87844K0727L95864j30098mo0406Q2174P2426r6513l9589q1194
-60108A141508K60271k94626l4413K49745M7297k44751J86510k6811k43412K42282K7558L5214
-60096A346372j39258O3667k86560K70975J59595l27936K02128j90632P7372J260j95128K00226
-60084A182081N0907o8296p851o8744J25338j12837J35401J3308r1786K89035k05179J06079
-60072A347456Q3498j92750j9058K456L8808K00948j43868j24212J16672k78423R4335L22043
-60060A447905j24551j57485Q2383M3873J0641j34283J93958j6264p8196M5040j04413j4357
-60048A194251l8579K85698N324l8309l48714J83396j38486j92309N87331j82055j70142m2355
-60036A105051L67251k20852N9353J74503k37402j09271j19176K73774m8189J42541k71437
-60025A116146N6441k3686j28268L55948j14160m3068j2777m5711N7196J0948j73187J32812
-60013A188634q3414k8287Q4572O1560j42300l8906M26324k79048o0446Q9524j0170O4257
-60001A272300l2623o2993P5905R6236q3745J80612j06255j02070J01974j50618L508k7508
-59989A164723j65284J92634o7885j0983K77572j95409k34904J82043J09422l1288J8836l104
-59977A236373J91432k17465J36523K1109l07921J94672k40111L6692K32239q8372p4965L19513
-59965A439719j07685l12851K70923K2928J39991k08046p1148J8141q9473L17253l45580n4714
-59953A019458J35326j8287R2540q9013J0944K9221L1070q2877J62233p3930R1733o1288p4032
-59940A173098Q0892k63763M47279k88837K402L45325l26893P7405j1022j24171J54813O8191
-59928A334719k59930K76542o4337j20715J03983L3468J27220j51676J53033l6918j30218
-59917A265171j3323j10654K3082J92132j72454j47725K38131o1826p1285P6028q8851J57647
-59905A286073J43703j62743O4939o0614L1588j23811p4123J36454P1500J75080j41864j25161
-59893A221021L8798m820n8206J65417o4814k27063M5521Q1772p8666K04014p0938k67824
-59881I84212K21836j9790J29259j08381P2436J57489p7058r5893M8918j61734j55950K98313
-59869A293657k82994K48075j29647O8578Q3330k32917K41612k03642K82301q7499l9120J11975
-59857A353709l4424p2315p9173J9919j78846j43012J15502L73952l79333M8748K07238o4263
-59845A167702K22541m7682k00295M1582L79478m71010k47653N21178j3166k7502j44166j80244
-59833A000763M01477J17357k90483l7361J83932k94657m5154L01785k61669J62474j50274
-59822A088190l092K18246k09030K18489j68060J2777N5483j24889P1007R9037J81094k69776
-59810A169476j30343N7774l6517J77942q0690j50048M20253j24390j01211J42213k31798
-59799A112661L32691j03974k0955o538n0961L2650j19014N15796l37701l60799J66616L7594
-59787A198066m0138J64044J66529m15629J5185L21664l4894j10843j5463k70805K26995J57218
-59775A361929j29921Q1287q6380m4863P6820J23216l86445K20172J69626j16510N5850l06075
-59763A018706Q8597P940K34767K06737k09746k30688j9845O8950j14759K16456K8526K7617
-59751A323258J67871l67897j15282K84420q3627k75540K60560J31093j97409J65511j36356
-59740A156602k3239J87517n1730n7855J27140q96o5458q9510k13301K29910j51428J77810
-59728A225562K62688l20596N2157J40849N6841j49950j5759M4286k01291J33168J32908l02033
-59716A058830K17517J73232j5207j70792j86288K27431P6565R1290l15877L7341Q5137k3501
-59704A255678J46021j52420j15798J18257J69532j33712L405r133Q5406j43073j17391j1101
-59692A095671R3800l5676J1736K11535l26236L26723n8758o7437J83796m15062J10667K14441
-59680A345200j41888j28598K7013J62800M8097k3905K60125l23191L8831J31407l81155K70101
-59668A284837P4365m0220J528k40605M6807K18757J12690K0298l99756J26071K32468j06139
-59656A331101P828j46582Q8913j90124J19349J36648k38375M8531K00169q3257p6786J00016
-59644A297431k44318J51269J04296n6409l316k0986P5024J20819P3823l92914J32204J92913
-59632A429836k59091J16490o8682J1988R4726J6069J54787l10784J05381O7766l13448J50571
-59620A195609J02016r2728J09165J62277l45950K7517J86182J48659p7420j34463R7877l17355
-59608A061386L47418j27317k14832K84406k74529K24399L5895k40199K73050j18646j15882
-59597A135149N8344j84773J48392R6018J63559k19794j2587K81012l91294K51704J05144
-59586A430874j82153K5947k36042L2200J97100r3699o3543R4807p9163J915L2936n2117J36694
-59573A245756M2273q6202J24951j61671Q1543R3986l32212N1799O7592N0260K13148p7032
-59561A314191k31641J90583J08203m2087o6529l1923m7258J54986L078l58341J48162P098
-59549A148522O0384q4503p8522m3682L11971N6966k14590J89032l98266K36334j23988K75447
-59537A335105n5470m36314M17766p735K58721m27262P9999K84754r8011j60495j65582J39833
-59525A165309J752Q7966j75117J43715m0349Q3302P3139j26424o2566j66185J52191J15278
-59513A252011J02501k10121o7464M02207k24618k70871L97942p9501p8633k09251O0462J81755
-59501A256419l30545M59298j27715p6484J09958k51306L62007k29182Q6110K51855m35164
-59490A075251K10589K1926j58855J08611j16475l2426K66160l2277l24312K66751j84176
-59479A100767N7145K47518k02004K4879j22917O5867O6740k0555m4329J76968Q307n5823
-59467A302563k10226J0050K52373o6016P0640m35514J06492K58031l1351m9917j07955J30281
-59455A229451o0674l2950p0902R9359J07442m1675j11375r867J01161J65872k72775n3990
-59443A049077L07626n2262J63066k595l4354k95858m3846R9604N2589J45702k68354j59957
-59431I60438r909M09679r4645j2719K11029l19271R9991L5449P8195K8386j37126j1906j37304
-59418A100287J04417J18699L7406j19028n892K15953k28907L5913l6958j25315J14521n7110
-59406A153986K02839m2393j5352O6680j30345P1788l1873J8137k3248q5839J73697m4448
-59394A313629o0444Q5617l4984K8401j67286k0236R6326j89344M0213R6527r6480N7921J07325
-59381A257185N9979r1743j97850J32725P4965m5750J51899j08095k38782L01789P9741k82605
-59369A093458J80219o2691R040J24171l12335J10408K36776K9333k22057j71312L70185j87308
-59357A197887k24810J69170j91313J35049J13021o0251J98861j46116k8483K17820n079J53263
-59345A529019k02422j90827J26253O5370J03175k95734J31716J4179j66253K47898o4582
-59334A297792M0829j07223J59943N6624k67977O450q0850J62376P343Q8910m422j52458J18701
-59321A326038j18448J68572j40057k35467K50415j43822J70064J02276k28995J23702j43946
-59310A130332M876J49192j75807J32670J59437q4818O9615l03998J8143L43427j58272J56769
-59298A441566k63925n9481K24799k89756J83652O4964q0776o7047j821L6861p3310J23287
-59286A239013l8070j538J69065k88594j39816L05812j55596J71777J28398k29987Q2021k09578
-59274A032907J55301K43192l31756R8405J05220m3770J74321k49781l9853j0836O6229J43128
-59262A342707j39497J61996j48574J21334K47531k71035k37445K98316J84372l61951P0564
-59251A268318K6069j09948q2272J15477K04616l9565j61527j35903J60554K0927K7041p2046
-59239A221741o3822Q2827N305q530M2180p5664k6725K99466k17961r3608K49428N6676l10400
-59226A160913j64666K38645j96439Q3013J20996o8779o34O9505j26096L863J01173j35911
-59214A085583J34454k56081J18365O9155J45146M192j78775L84151k97782K1294L6648J94573
-59202A460923P1887k55125N3094L4149R4768k02005J94201k41458j54203K78006j14721j36302
-59190A083214o3666K18357R6008r3083p7541J59572r5201o3784J72500j87711j03961R1951
-59178A136655J91741m3965k83819J94593O3968k00752P9577J26465K17405k70967k30843
-59167I80058J88412K86246R0226k60708M0153r3369O5262l7375k28901K50189j46207j35120
-59155I98866K61606p7839q5974j33948J32262K64129k15034P414o4119J23710J57569j79099
-59143A189543K495K0761Q8675j73158o1221L58349L8658k30828R2165L3062q4386J61791
-59131A435906p5576j01683k9941j4602K28371j04068l32184J93950J95030j38962o4667p7310
-59119A114264J75577M1070j15404l1453o6393K75470j85853q1034K56529n7937j25621j45275
-59107A053940K25549J22467l12397q7768M17864K7432j97141l6170O8502j76915l2630L61080
-59095A433813k93010L712J19877K4027k09630k8771J73256j36766K35793j12023m8021K2901
-59083A185158j0634j61344J56379J09970k46997L34723K8478n2851n8216j32649O7602k4942
-59071A194677k30376K45500J41062j35341J83490l9121L6715k02476J0062J13142j30776
-59060A186558J42235j55221j08280K10809m285j612N1476p9064p1658m904O6508L06612p7454
-59047A461720k86442P0213j60269J95408q4932K05720l2687m29362M04036l30938O1830J224
-59035A075521J14405L12318l00945k15108O7762K89226j44410L74343l05953k27151K47154
-59024A287162O166N5025l23201L39812r7505J2012L470l42754K35610J67835L456l65304
-59012I81784J49051K14684q8382Q9303q9303j07495N5819O4599k27195K29546j0507j68340
-59000A093564K00099q8419O4545p9930P1360J06573R0154n8750j17688p1107q6603L22022
-58988A445820j88137J25953m489k43223K79068p4336j35187j8787Q7874O1267n677p6998
-58976A253148K4959K4468j27296J4603L6956n5143j8033n4425J44067k2647j3000J13083
-58964A320740k64797K06367j06024k9712P4602j06771J92930m1547M951k2785q077k23036
-58952I96841L11285j53439j50102K62311j14688L27013l00175J27530P1052k51238l5354
-58941A091036o4038J76197M1386j01906l38748M10785M3496m8129P4064k74992K97107j01637
-58929A204621P4014L958k08447J55576j39622m8154J49279M9215o0980O3488N8560j97371
-58917A104137Q4655o7479j65639K25601n8128K65663Q4135k62642J34691j28611k390K1733
-58905A235726J1998J06589k12121j65119K57339J51818r3265J62295j97221j26290J86270
-58894A318019k03713J69815K211l99581M22279K8778j03662P5338j57184L34176l91802M7032
-58882A141706K79864k66718K14575j52301p0209M950J02180K56372k68976j76281K74586
-58871A339748j28287j69273J33117J07989N1854l38155J43797K34033n7940m6443L3290R8391
-58859A402121j79998N8277j48078j65908J11819O2605O7944j224J29178l4109j76383q7058
-58847A039186M3327K34276q1022n3496J19534j39172K3582O5198N7840q4302k15118J23668
-58835A133501K86976P5678j57321p089l1196k07445P4611J93475j35722R888K8769p1641
-58823A192484Q6060Q9826j41384l8773K75512j74765K8788j89579k07742L00169m0106n9485
-58811A121005r6722K08081J39597L9547j07523l5351J59635o6556J1644k73045J34044K02262
-58799A436618k00684o7554O7385k01191J19464K86286k03713J41048k36020q3513K16247
-58788A274373m505O0257l6722Q4575N993j11099Q7729J08519k92052R0853P2178j33105J13510
-58775A320504l8713l30737R2156K46566k39838K83197j57329L473K15767j55602o608r3772
-58763A139064J54238j65532J35810M6438n0686L4267o9590P8672p6469L8043j10265J53827
-58751A307817L1887j01170m866R2035n4131q4577J22276l03244J83354k5525j1008J66521
-58739A319369j65734K69402p0761j81726k5775M9465O70J13169J6416j46826M4554j20170
-58727A102053L52048j45276j64165J49973k01797J52595j31666J27848O122J46633L09204
-58716A703572m84865J49956l9184k96889K01718k50163J74938O5913n4873J90020l76655
-58705I83488K45152N7656j49041J36834K8817L8763j741l1149k05221J91807j71167J83981
-58693A308179J13123k72208J00949q0005M3998j60890j003J62864J45406j66356k7959l7
-58681A166061j3836O7023j48914J54658L4966L5809l7173L7357K4698Q2838l32423M0476
-58669A111540L39071j26350o3638m9105L21829l96499L2453N9730l3669j5896m8075K88745
-58657A420136k95655K17770k99145J26534Q9307n7961L10723m43152J47354Q0870j69701
-58646A127080j17303J19051J90278q028J57210n0995k40960O428J09390L3368n4922J44476
-58634A415073m7623k71807K73695n5413j53308M0373J05574K213l5093m3340j01878J10547
-58622A239013p2339M3632J6257l4696N979J62222k43446R2673K21158k96809J14215Q7808
-58610A335667J84438k52349j03242L1238J00455j15603j45175L80857k72864k6395N9827
-58599A176854J74909j25989j0998M18461l49130j38218J08322o0717j06919J48979J92595
-58588A428149N347k32971l4671L27966k08074j58569J29957o7060O4469j69504r9748K45186
-58576A230477j65358k8774K57545p2278q9852J59740j45741m1713J22421M4562R5213k12726
-58564A153516P811J32127j24812J9140J70077l04473n2563J72099J79915J76109m32358J42155
-58552A238743Q9983k13535L04758r1778j48943K71240j82181P9525r1864L121J79673l64218
-58540A074524M50620l30105Q2809K28713m74950J21128l11825K04405J28954l4789J73517
-58529A313001k4440l4025L4214j76209k0116L7120l3472J38526k63700K68171j04916n3019
-58517A081135J74525q3365J70620l15902J65305J46014k15863J1979q4851Q5124J56231m1926
-58505A249026M086j61187n765L85849k2717k11180j00795j82677J78274J77518j45971R0807
-58493A255268m8345o3493J15138P6648k00990J26537J40968k30457K70670p0439k30336r1294
-58481A049875L6335K12147o2057r7141L46657j27492k96764K73672j78958n9165P90K50581
-58469A348480j06572j49212K63087k70028L0869J04056J69925n8927j61719K05400M3764
-58458A419123j36927J41975k12071k45184L33831k18593Q1934J34486N789J5351k88539J07505
-58446A138680m8875L15298J937j82558J96990k82300J03216o9137J40635M6091k51422O3521
-58434A172076M6711J95508j56379J26764j92909K3805J37799n7777n7927m0033K52590l80803
-58422A069425K31293j12474L9494K65188p0532j28900j10928K58233l23326P9188j35797
-58411A060864J46433k4821J07671M8088m85881N51593K9792k26104j98865J70778M9750j35018
-58399A094280P4001j51144J92853J66730k9612o9748J34854j44624n4624O6160o5609r4768
-58387A118749J4132J22930k50098J47587Q1741j14070J41127o1159P5626K4532K5803q1775
-58375A245125k29390K77562Q2570l077n1227j43448J9520o6422J3389j22018J68356R5354
-58363A286294k05353J18079J49801k19447j53840L96950n1322k50630K82859r3225k8377
-58352A231789P4179r8277J81787j95634r3582J78329j01800Q9078J01294k06720J43124J42787
-58340A446354j53463o685P0272l0555Q3293K09467l94611j9552K3296J14168K80769l91524
-58328A231229N1346K5649k9358J22197j76155O1621K81809l61550k422P2556j22062J60657
-58316A315517j29064P9221q1795R604k89334J94008J83095n4866J21173l38081K74430j15050
-58304A168858J47016Q9750l19519M8144P7336k7132p70K03785k55694R489R1934j17022J09113
-58291A225288K62884j23045j78171R5139q1100J68465j5838j79053M3734j865J38405k7791
-58279A327052k5463J65928k34770J71463j55184m10499K78215J41005J87982j00219j05427
-58268A240083R7455m8741j66819k653J44960M7424j44238j73164M34154j00689n1071J41122
-58256A417823l36854K8758j14049K21869j5537r5846J59928Q2299J48773l96436J56570J8551
-58244A275849K7522j10967j15111L80129k81716J57721j33562o1861M0748l3794K64516j13242
-58232A296232o9977l6520J39049j17951J6733J25228J01420j15641q1497J47613j85240P0084
-58220A289533j48874p4628K60235O8073k4245k05899r1433J55622J63450J73860j88625k14857
-58208A162212r8562J09014J52952k39189K4172K35189l3961k97227L25402J02753l28082
-58197A114673j32582J57509N5897r7724L27299l56794N7975J27440j32685M04776j39541
-58186A386243m25048J44671N2386J3336J82387j38375K16908j08157j08747j18474N6124
-58175A153254K8548k17777K72842J719P0180K0163j40548j15147L84217q9467l38527J1653
-58163A041110P4062L27368j45246O2011o7968n8404J02684j4312L2548j95457M3223M8409
-58151A250028j99439K88159k4638j64416P5537k67049K98272P8947j18394q6669R1220l5944
-58139A185614K7978K51799m44192J79716K7804j42584O5977m1922K64088j29125j44957L16473
-58127A416669j64454j03026K05355k60786R0404L523o0444J80409K248j83717J6836J75953
-58115A318970p7348J14012k634k17255J36940M7193j88693N0327p8777J52135J16834k31453
-58103A140251J8208K71133r7753j70587L2295q1949K11729k22679K2967K63091j34487M1600
-58091A293819M7368j8839j49291k12255L55317m8431k71836M09808k50577K37282m4685J6059
-58079A363739J962j53438K68818n03662M22048k17675K7729O6056j01044K96823m18801L24550
-58067A377105k03145m643J20609j77857K09676M2104j66199L167K4417j08795q647L922P718
-58054A119432j22607J89724J01765R7742k69920m0059M2223J9649Q2852m3745L33961l70845
-58042A140172J70448k20155Q4035L29664l09343J61170j04412J94615k31604N1088j13699
-58031A151979L8719L45428k51484J84592j37190j12222Q8968l9120k5361R8705p2415o2204
-58019A208395M3042m7252k08465J9205L30860j88120P3457K16l8023J39043J1137k6131r6528
-58006A220836J50469j9685j44216r9887K05293L4347j29831J09314o382j18401L3319K1256
-57994A256432k41052J82517r6843l2732K37131j09182m4780p3070K77539n5169o3721L9773
-57982A276843j80046J23264J60925n3799j86573J13152j14757J26113l5371j6601J11604
-57971A324754k58041J78409n9764K52711j52465k20880J7033J20553L87576l75473J42j44382
-57959A070173L2826J88548n9479j06801O7099J46582j98828J90413j52822J55614r9596j54467
-57947A079262K65982m9089Q007j21247N8050j13652J50608J4926K9227J54619l95820K69787
-57935A350660Q8473m83416K29085J44033L5359k05429k51778N75338j87536p8345J84329
-57924A400773j54202J13378o0278n6211N05J21907j76862Q3623l372j13603J55144n4838
-57912A255964P182p6687m1351k1329J92117l9551l4741J32276j53465R4027J07687k30360
-57900A191769K2454O2922j63501J66034r3672k9805k1963O3043K1230l73579L45952R6253
-57888A287137j30169m1323k4756K06903j17130M9563J08682O180k7476r1271k6321p8628
-57876A121391J60461K28739l66900k3882J19461j45578K78827l01561P0993J64231r2895
-57865A213287J66179o6666J74862j07608J93504k55254J2355J12471l24519K65598l14699
-57854A069510J69715M3223N0201K5850k13286R9302r3499R3572k0974J05108l00844J33845
-57842A161723K11084j45027n9163k7917K15283l50329P2800J48930O3371J22921k80466J93795
-57830A327005M5280l54942K16116Q4473o9804K04809j75501k12156J42986M7551L8756K00611
-57818A495184l11734P5596J00341j25607J23373j41115N2023N8242M7125j68238K0457N7610
-57806A283257N1715O6820q4381l3077j29306j494j19383K54886P0693k27748N9003K11940
-57794A402925m9569j36751M240R117J43186o1711K2852P460L0284j59369J10182q60j20485
-57781A201501J50609k29403J70323N223j9370L6127j18801J1421p9484R7463O589o7573J08490
-57768A273115m255K36986n6888n37985M32710P6273m31510K70741J41583M5504k871k77034
-57756A166369J28495q6442p5861K27955k18659J85969O7466j08792j41836K16716n1998k30841
-57744A078541K61204j11288J06390j84249J51217j03330P8148K51726j31292P8541l71529
-57733A104079J61167q0516N7611P1105J48520K1238m70796J88591j83089P7041K40396j66105
-57721A169242k0243r3079M2016L8862l1189K53598j47326M8526K0011k53465J12573J19205
-57709A258731L35902l52596n0325R3018k17175K51638n2921j58194l3111J68244L8119q2021
-57697A199309M2362k1598j96228L09469J01133k81606J08834n2060M9717k15140j54154J56172
-57685A046210J21813J34465n2878K240j5724k8119L8820n4427L1460N4385l9509J76K16949
-57672A455861n145l98169m2738Q0592J53479n08J30746O4583j56525P4700p309J19751q6081
-57659A383237J31349j94239j07494n3763n3233K60136l53586K23699j00320j77934L20512
-57648A278364J4791j44737O4385K40444r8792j2518j60728k0129J04302j3806N4694r5341
-57636A210929l9413K71566j11914m9741K02737k86465J2057p9748j24382K65278R9191j79817
-57624A190278l7458K3009J67448K25591k96181j08198O2963j28494M8862J39630j56500K4381
-57612A155331K1214K9127J49954p2479K4591j07253q6873j15767K11320J11768j01294L2100
-57600A251739r7206J73240j98892Q6044J16225m31461J70936K68450j29851j47732K39982
-57589A301474R6558p1310J37486j07194P701j21886j51395O6949j1659J6242Q9999K45328
-57577A498293n0314j82801j49407L2520M9492O1031M9299j28012K8176J1125K37897k30660
-57565A226639M0555P2998j11232K79749l56337R9294k8451M9474K28531j74908L6248k00770
-57553A161790r4780K0895K00342P6385o3173j16639J68060N2943l17122L21002m869k24895
-57541A179939j9112J988J13795k6259K3909J14668K9832L4969r2523j85797K8742L7212j73500
-57528A067863m3819K52530o7432J65811q7793j19281K00565j36964R9452k14257N6114J46989
-57516A319778k5676k09566k2435J79497L6233Q1146k07430K54996l72742J05402K69699k80771
-57504A128131m5553Q1614L02987l34794L19670j26872j49565K55509k79341J5095l7011K25176
-57492A355046L9530j74121R0037j86557O7001L05474l77801J30004j2000J29898O385m51159
-57480I21737J96237o7181L92194k65804k2280K42748k04968J01910k5929K3285j43756L35231
-57468A483424k35690j94165J21023J12315J426j55253L00551j68956L3023j48086j38981
-57457A010631M29698k9235k10810l7095k1739L29407j30476k47872K37175j11850J72862
-57446A390696M6035j64090N4318m7749r4446J44113r3606k7918k8067k68047K90782p4557
-57434A127464N7775M7228M4976j0806r2785K47286k81035J69808j19031j11533J88339j86696
-57422A080990P9394N2176k0796j7645K7456j71273J26319m4060o287K60885k36592M6544
-57410A177111M1366k7718L8991o9967Q0266r3097k03886Q2062J36560J55755j73599K5775
-57398A169619J68544j75903R8789k17838J29264L4983Q6681J40930l12823K77183j4482j05867
-57386A279080j3166N3901k3293K0272j22126O1068J54204l12220L22114j59851k6637J20056
-57374A353402j66347J96504o1476m5577m2158J17099J56961k04692q3103J7642k58415K23895
-57362A203735J44513j69029P7605K4328q0470j6443j44961j07912L96997j34437j63051Q7511
-57350A118386J1683K28173M5724j34570J67420n7959l76781L38612j40768j19775K46443
-57339A326588j95130J46378o8664j8157J43098j96080K31957j58618j62972L21533r7145
-57328A272788J97012n7969j37635P6107r1381k00674R1216J91328q8449J99917j99184o1944
-57316A191132J67508j27102p0918J87715j52574q8205J75738k29905J05668J93203j28067
-57305A224193k47806L60166k8329r4945r430j06177M45651k55814n3919l861n7237o6795
-57293A105697M5806K75083j62595R0834p5187j29104J7746Q0228K16533k08072j84413J59895
-57281A232451j48424J33270J78316n8713l2945j93615L7701l0361K31645Q3480k75360M1884
-57269A199329N3153j04562Q2134M6490q9615K27728k8410j82921k344l4566r9952K86113
-57257A352577Q8398l61497K80093M6321j07891K2753j72879Q4414l5023j25023J78520K19075
-57245A469838k87534R8394J38835j62078J93242l56980L0362J60845p2989K91583j12602
-57234A390916r2739j02594j09637J25392q4469N2797J72011j66041J53934J34209p8483j05101
-57222A290195m5525J16013k27197R4339M2033r1166o2235q7718K51137J08219k80058K0299
-57210A128336K89271k98105J06867J1584j18984L75788p1835j4888o4014j60686J01599k18695
-57198A066238L3462K10911k50222K25155m1896k04361K94202R8734l1199j53290m7990j16972
-57186A082772K0310L4603K02954J19364k39211R7523J1737Q4269k12785l3862J81834o2580
-57174A286928M1638j92474K80349m0520j71953K282j40065K57215j70194P1006Q9558k4940
-57162A288830O1139k33715K73698q2580k13295J05921k19816J76581J80419k9652L5289k27339
-57150A115480m379M6879j2183J24118M0957r8503l2195J39697M0825j84738Q4007O3277j91867
-57137A131375K48379j60049M5664o804q3648K46452k66050J57872m9386m9392q8861N6879
-57125A182431p8868J72162L10869m82438K94684k37807R3754J8352k78027L56420n0653l0743
-57113A270136j02809J85140j48147N3927J45040J11767j27266j82995K04660k58010L16986
-57102A468429j45012k03021M8938j249J44605k48811K17920m7323o554k1086p762K68123
-57090A467197l47775j24452J55494O9467J29479l1271k25810J41054L5340L9231J18852j98560
-57078A228246R4545j87607L482Q7566J70254j65271k71055M12970j56084K35216j97761j49944
-57066A104557L33170l14592K17310k7341j34351K45905j10607k52311J15348K54239j4955
-57055A416372j31148J5044j68512O6338L70827j29173j38209r4146J66462L9282p3051J30282
-57043A470368l35189R1264J04107k43196J65079J10463M130k65697J57264K69537l39441
-57032A188689J11869M9406j09438j90567K06726K27787l18928K52447j9902m3413p8820l0101
-57020A245755L29647l85611j07544K36691j00198J17299J54511k48943R640J81942j15182
-57009A318007J2045k37469O401K67726l41567n9878L41714K4920l9105O9494K0987k888j00963
-56996A279424J37686o4153j39033J29646j90740N3195j86259J28148J82649j87391L07089
-56985A450261j97989r2531M4665Q7206J45073k97612O6828N1457n2146P5421j06558m7863
-56973A126212J7129J59457j78244p7418L42815j40688N4992j41594j00221J50091q2080J15281
-56961A245732j14021L7147J98981q8690k03895K48736O9315k85737L0190Q6705N8605j29583
-56949A153485R5569J18060j28005N2519J22433M2995q4851k13210K515J93569P7905j60425
-56937A272559m6628Q5926m4869k3163j75369L0905m0447K29508J89025l39952L791l2099
-56925A109187J40093j44057K3368J80945j98009K84447j14379k21265O7344K33545k13649
-56914A147570k66027L96235l1601J31356r9397q6398n6348o9611J66975j1603J27516k27108
-56902A121559K89276r6138l4915L4206l34281L45219n2187L2306J04863q5051l4302L02595
-56890A593150j77162j31930J22799j05319k2804k94583N4457L4284J33604k29279J12654
-56879A089871K96174p8486N700j31533K4987J07779R1877j01459m9605k13034L41175j79770
-56867A203676j19608J18706j51472L37540j94861p2697p7681J73571K8675J08298M5100n7232
-56855A342015M181m0302L3045k85184K90780r6668j14418J87399R0587k68703J05191K90
-56843A248213j44988N5818l07191M80047q1735n045R740j41985J09185o8143p1040J06900
-56831A189776O6242j25489L10022k78129J69472Q722L3730K05945l53482n9137q6085J90702
-56819A272289p3153l4492m6456J53432O2711j51891j39633J6137K75762k09787J41021N7425
-56807A323365J31936n6794j06357Q5111k28797K27127K2386k9897j55251N3388J57096k62534
-56795A160779J08004j04464L6474J8848j2293M02451k46977l09418J32011Q6013j9235k11209
-56783A040984M8333K91114k16754j46986M35908J644l60090P7938L7660L2662Q6203r232
-56771A319384k6634k1030J49006k98204q3254J53598r0774N6512J22023J19428n3977n1777
-56759A294301k4109m521j57542L6294O8063J69612J6375j47706O0682j10503J70461j69631
-56747A201776Q138P9690m2699J35856j51923p188N6478j11883j28180L5672J54032R8386
-56735A328155j96168J15230j22936O1878M4528r9819K01629l29374J96884j5703l3873O5842
-56723A216273m6328P439J4468L25783j85415j39240J00369J90502k41024k32487K99952Q4831
-56711A395123k49757j19825K87164J3975p8862J90370k73810j07341L02801k56706p7171
-56700A025961K11298R3245p0092j15079k1112J34643o763R113O9469n8198P2869k57408K77705
-56687A365651j34451j28301L66375k76861J19309O7112j90106n3035K14919j2135j86101
-56676A152376K5852J078O0093J30326N2757j66310P478J68251j89409p1940J14676j15056
-56664A170172M904j76397K13379J1091J5372J88136k87206K82956M9950r1835j61371K8146
-56652A247297L9206l29548K38621J59693j32638L3860L5541o9797o4696J12937j07230k93171
-56640H70075M88304P128k22657J41560p8292J36637r9441J26956n5277k65238M16228K6054
-56628A492037l95402K99522j13475j77302J47940l5424K61270k88657j15896J96389L5753
-56617A306755o0403j76191L4133J48965J83303q0915l62885J4463M69938k02141j26702K55313
-56605A403633m1649M1785l7385j55140l9894l0088k0487J25925L1553p1335j15770J37005
-56593A228153P4463r3804P2196j83454Q99M3364k8497L30020k06451k14511L66404r6601
-56581A292181j17399J58553r0314m8955N7442j17705N8515J09242m2929l6678p5536N9364
-56569A205781M9861N3091k1293J88850M9962l14886L1659K420J00578o4077l41745L00517
-56557A240718J40926k18438J38636L8677j23352j21268J93568J77514k21209j75621K62360
-56546A332511J84630l50105l2078K8149J22647O3377j35130M0036j36832m270R3834N8798
-56534A265567J1384j44739p8380K95989p2134j18186K84985j50568j3411Q6843j28420P6392
-56522A315322k6225j2151J7183l95664J24275P3953l8954K25565j52248J88209k84791J08149
-56510A142623K68405k52376K27249k69229J2250N8586M5678K83021j59360m5185j44005k5648
-56498A142009J34089J14903j3708n6339r8421k38178J72061J67104j02339P791J05269r6054
-56486A238187q1251J23081J10171j49617K7707J22220k63442J35132M951j73040J49957J43687
-56474A387743n894j25189j58498L9470N21382k27725m06552K42665p9931n7151J33436M3606
-56462A307362M5815j36952r6670P6938L03m7937M0488J65259k39623J5783K60586N2652k37345
-56449A206659j35757M26358k93410p4594J31929P8024q2830j27567K32368k64851M64063
-56438A560392p9301k14010J6980k93716K77085j88533K13040m7588p8146J12107j73505J73356
-56426A278161l30414J98227K97915j79757J30776k9014j3884R1177j80078p0387L8787j25578
-56414A105931K76490m3505l67772L28371J71040l74551M9871L3946k08677L07605R4753q0661
-56402A292841k2992P8154k3212j28904J55965j77354N9336l4826n8449O4773j95230J66507
-56390A176609J12505k0280p3165J29241j80603J0785K51186k71226J55691n2772j8446J77542
-56378A397067M8409k22461o9973J92596l75824O4721N0187J64316j11092q9212L48063l23101
-56366A073696Q9055O1806O3550j50321J24219J64127m00834L04238P4315m8243j97540j21710
-56354A036358J89445O1775j33963O1374j3627j36204L24153l46270J03454J88850j90737
-56343A144608L5593J16261N8624k99490K92335J8565j3093q261j26574N5512k21527o3156
-56331I89397J23755K00541j00741P50P9704J10484J1248j05756l6180k0696Q4284j34888
-56319A201902O6559j20913K9588K61468l20472j7225K45134j06509J46525P5581k85045P0782
-56307A247375j1944K9877Q9823l16279L9923J78046O8446J01594j19762R9919o6419m0295
-56295A300304j69798k37656N00046j50659J04776J03693n36898K97994Q3550j12353K02365
-56284A385364Q3251l37622o438K29814j88077J40632j57658j64972K1077m8741L37325O7754
-56272A361709r8175o9275J760n5365k7226J39735q7944J64956j14083k07436K31493m0388
-56260A199761j2308J02138Q8481J10080j58851j64592J21398o3462j05164J04512J14853
-56249A336846j6328r541q9960O2708K25169m13512K8912J37696p3575Q8978q415R4476k44150
-56236A119304J57004N334j00002r099m1327J50423j21588J72186m2354L1641j10771p7599
-56224A133152J84136k52715K54648J4317k93666L31458j20840k41636K89594o4789O2622
-56213A296281J1397j54222j33083J35232K66937l07417K94312K250j91945o6580j77089J20013
-56201A096086N9852L29879l05659j64207N2247K19828K14926l85708M3587L6567P8019O6155
-56189A341572J57210k30310J0688K58668m54561J93487K16350j74510k37807J71625n4780
-56178A197632k82864M96070k55676j75660L23527k8972m7247j19131J14948j9555J39760
-56167A342832Q0324j52406J36065k21322N4428J32329j88301J43457K7512r8753P8633L3723
-56155A368521N0967K2351k67948p2921J75968J75390j85127k54378J77029M9560j06734l2830
-56143A099848J0807J58317K27275k99059M4838M5478k51520M88300j12818k70858J85932
-56132A326540j39515J26225J83967l72223N4424K28224j41994O5203l9047r218j8824m7493
-56120A216269j1024r1214J06554Q3904k10924K24200J32816l34571J30758O8570m6622q4203
-56108A184513j18976Q4745K78438j27499J2132P0285k72415M93409k34765j87232K55062
-56097A437697j80053k450k3559K42557k10687o7256J17404j24128J11393m6299m0972j36089
-56085A077558R4910m877k49690K81687R2277Q3888P9129l42425R0385L7588j57657J33815
-56073A216588M2904J4306J86332o6785p6986J68228o1716k6334j82613n3783J42241j51082
-56061A151300K03241J9726j87194L23385j88655l19941L74205J2949l20592P5393J62235
-56050A306052m2376J50183j4855j64507L1885p3669K4823r0626M9799L0711K6941K56767
-56038A491128j14922k19918r7034K47042j20259k38407M02052N719L1095J79627k80998p5528
-56026A209597J703k42759M5664K11812j7782k4397J28581l2619j75652j11953K01197J71154
-56014A364546j99865J75860j29099r4482L36113k93390R6715K36940l24729k7571N2037j62062
-56002A031013N2550P1767l6550O9808l067m884J51270j78245j32202K75418k25468n5077
-55990A016333K13772J44585n6739n6342K73011l01914R4089N8396j53892J25360l0187p9696
-55978A246776k57455L40177p818k43249L10210J35831j94730k03046r494J911K09857n125
-55966A323845L6080j22847j96527K40778m6739q1453m8554M3385J99557j418k08296K7044
-55954A164855J6552N611J86192p7467R7338k3814j79328m4192K22381k06864j30467K79768
-55942A310565k11384L12615j88554l0503J0047k49518K59308j60321K98494p9729k29440
-55931A041580O4414K98365o5949k88326L64349n8528M9112n3545q2824K6057J9368R8362
-55919A412435j38620l4877J35200r1494n0116J9066o9168J48701k35352J49259J89541k98460
-55907A136115R2317J18586j67188j9686J45160O965M975R3170M9340j75253o0306l3047k4667
-55894A166481j54199J57812r4706l9177K76001N3321J71575m39000K02364k8376N0635O4192
-55882A386923j58777J69607k06731K64140k83037J4321j6528P7177J66127m6480R81j19548
-55870A248175K10143l33014J20967o258l7028J39604k05858q4797K95646j967k37596K87281
-55858A395298j51471J7854M5880K2854J23004o3090q6753r4444k9090M0570n6766j809J80629
-55845A342666j60459n6218M2910K01615J2333j47059P3670J0287j24782j0357K7743j61335
-55833A051014J52308J48636j37882j04662R7666J7702j00389j16032L31219r9480j30246
-55822A109854K04767r8860K94509k50984j40638P0084J11060j02726n781K19180k01255J38429
-55810A347639q1236J48838q1931o1015J11192k10025J55152j43673p0249J64587j99453Q3502
-55798A163328L558J37292J20045l58591Q9084j24049K92110n0690j47309P1846n1282L40470
-55786A485812m62128K79215R4597j67339K60529k10758l3430J2792p3024o1819N3116n8173
-55774A119390P4011o873O9466J33136k0978k86672n366J91079j73366K12732k12706j9007
-55762A074846K35558j45135K55109p2689j17187J77985j506j16684l21660N0788J96661J03821
-55750A319907j77736j49582K82095j22520J16711K6674j31661K1243k9890Q2919J5023M3978
-55738A297161j29858O7246R0144k21265R8326J21810j39896J91829p6096j9785L5220j16615
-55726A198221O1438r1575K56522j21529j51091K25021j31190J9754K89549l32167k26290
-55715I96663J93753O7731J51117j37515j65233O134J93950k11499K04205Q6494l59919L10333
-55703A336214o3131O0611R6227j78256J7240J71297j12253j36927R0473M7119q634j96984
-55691A122996K0159J93325N0692j87045r3047K19348J30705k85035k50509J17864K80104
-55680A319557r2620N8704p1384j73416K58172q7426m55k41457L09219J62775k61818K1068
-55668A200919k83035K24433J14084j59594o769K06897Q2927j3006k04065k17951J82373K56260
-55656A383473o3905o6377K5227j27285K19889m2826n4397j40896k2833N7167Q5163l72j43392
-55643A108636K94353j23109j19396p8126J20663J22917j62179j83067J89893J51475P7600
-55632A399660K5197l26708L78865j12451k60456P6895M7747n6792j9271K10253j07105j6100
-55620A239734J93361k86490j93801N20412m24767L2806K22483m990K54255m15669j6297P9230
-55608A200267J95076n2965q5573q9296j2995P0368K6690o2087r3604N09925j90565j27762
-55596A287479Q491R6599N6176k67408J76061p8634p3538R6R5228k8339l3393n1596K5974
-55583A213196R3100j89348J37005q7979J1469J47350J6150R6781j32418p5869l4177R1065
-55571A286325J32964n1494j49628N7397m8751k16454J18942M0909M9351J86984j20462j7649
-55559A268434J37257k73672M5325J39811r2501J8823j46912l281K7206K5065J27500m7553
-55547A225502r8694Q9071M3197j5742j84027K19313M3120k28447L42466k20764K6419r7428
-55535A143986L6325K87380l73420R5609J80760j53130k09081K63603K9229r2512J4750K3405
-55523A246904J39658j50947K2976n4067P4917j1594k27628J07479Q2806J04293J99201k79935
-55511A254063q2331J41828k09267o2472K36315J14919j58215M527r1286Q9451L9501j04856
-55499A172177P8322J08007K4910o0849m7885m4154K9509R8K38574k68033j16980K8770j06638
-55486A035828L55905j71646j87587K28158l0635q5238J40409o8812J48027Q0336K696j35676
-55474A311765n4742J47721k55523J30258n2892j49528Q653K52996J76118j54878p1710j25866
-55462A162372N7402K1310m989K0556M9356r1651j1367N5548J6471J01889R705j08922O84
-55449A278364M1974j61183L1679n5377k24301K21352J22495q1228K78828j28074j08594k0209
-55437A195726Q931j5927n769K70685k65252P7468J33613m9299j26348p9203N2683R8292R0079
-55424A385679r5806J15509n152p4204j56670K69250j69076j08634J52298k49719P345J16254
-55412A187074J32804p0189K87719l65210j4744L94793l61928j54405J32192L60257r6837
-55401A431526j67894J57764o6768j86466J79043k87301J32498K68578m26821J66081L7890
-55390A238130K09246m2766k93697J09216m5019Q6528K6631m3352r454n5552J26040K0545
-55378A326496o751l3180k85135J90405K69094j73303j17522J15645K4257q0802M9267M8196
-55366A326667N5206p6189j46383J28579L6569j35367J53971r7469j32114K22247p1837l995
-55354A259885K41744k37731o4494N5224k46015J71302n1351l1250K37371M9617j54444M8771
-55342A278629n617k41369L54850j39236N5003J52426l34151K29098k2255p8734j34603O3686
-55330A177727Q4535j01549K61535J21398j40603j59820J21195j28560K6416J877n4619Q0294
-55318A289826J0793J7098o2588J11612l35313L23521k23669j96927M14027o6979K66402m65148
-55306A082655Q2436K3253l1229p303j30318J94718j38187R1978J30044K14531l08998J62228
-55294A365808j01939M716J17975l86823K21870l704N0095j28227M4405Q158J58392j04663
-55282A246063J1982P6536k06868J69228j89117K37023j96865J54742P8949k52479J73826
-55271A303020p0647P4954k12164M1744J2629J54074j36085j28230K45119k06347q0165J03159
-55259A101061K14904k24540J46059J53442k35076J85631q1571J31137L898l31404P4587J28601
-55247A266729p6616p6171J81593J19802k31124o7027J20090K0455K22184j50500j01930L00799
-55235A528284m4111l01186j5280K73890j64291L2194n5000j90691J59902K31253P5935j72313
-55223A358586j0041j00988j19992p6338K24927k71444n3228M61807k58287J6935N7418N0677
-55211A280032m9521p7461k9717k07989L73572l3786j57097L41481j50638O7915j33481n9391
-55199A163919K94525p5344L1225k30681j01691o8204K36460N3857l2719M8383k27186K70126
-55187A362670j4965k56639q6111L77953l2483j091k3101k05706J28504q4702L0287n3004
-55175A141612N11394j07832m09399J72569l7337J0076N2726J2098j07595q2151M2689P0453
-55163A269303K5007J5587j77698J23363r5976r45J18047Q541Q7381k43684L0083k3585O0168
-55150A195592K9254q7871j08363L78387J13677m45610K36083J42211k10959q30K06015p8568
-55138A369018j33200J00472O9233o8700J67313j86593j46888R7235K13336n7781l87320M02721
-55126A438846j27300q4112O8066O208j08092m929m162p8644K47813k87158K80411j45536
-55114A201411m3621J76663k07398J60316J40927j21904k12013J41828o345K30310J7121j97432
-55102A279863l2456Q443j36957M2547M6949o0429R5606O3805J34039j74615N2892j26474
-55090A193213J00120k2457j37341J55406r1282K4510P768M5614K2823J60356r5515M3288
-55078A406503k21571n2520L15585k38349K9749j7511j17934J93075P0844p2871k4261p6687
-55066A194052P0835q2291R4136l3521L8475r5691j34425L92572j77553J19806j51102j73005
-55054A062288J25378K7015Q3576j62360K42562R371m4585P8047l58052J65194L12661j67719
-55042A373376j7349o8408J37807k95094L5087K97864l17519L2522P4032M8389q86J41529
-55030A441350k79785o918j7684K6991L26665j47970J24601k33385p8091J85255K7202o9148
-55018A299083j9085m9322J67349m5503o2570N1863k22550J40381k53397J81131R7158J07077
-55006A391615P374k48761P7991m1925K73067k10438k12671K36954J29625k51413J41546J9400
-54994A312364J05228m6874l43819K81403j11680J24630r2942Q56L4967n0621J31940j11765
-54982A233687k7508m7568J08776j00872j28969M5187J59913j73196J75297J46391k10525
-54971A180613K21928J424j25201j11279R8043J63452m3661j54247J12071N7576l7443O4586
-54959A427862j54924p2354L0707o8509J04894o5580j56790K34553j8481k3077n0452J31042
-54947A318891k07497O7080M2617k88329N59311j50288k8209j2773P3832j85669j2530K73374
-54935A449810m12738L05433l34000J02146K14478r0781L2502j76341K85089j53136N3649
-54924A276111r1572j2848J20725p3150L5798j65717J27750N8308L9738J42558j67888j08147
-54912A181666K17217J981j41689J69579k63041j66131K74494l9227r3173q2482R1393L9151
-54900A189738r8025Q8514K81523j81154L4786j1653l70522M70093j84656p2322J00332j32363
-54888A114291P783j19798K96405k863j24677o3116m3042N7884K75410k70224m4825P4779
-54876A158007l2304J19971j54403L40609l97248J34551J99540k92107K79912n0365n4749
-54865A251414J4685j24371J32814l4735l76499L96811j12393l8156K67039o9566k2516l9592
-54853A244935j8319j29575J86101l28298J51087Q7865O0814L60559j43290m6672j22347P3485
-54841A376345o5927m2609M251K03209j98048k09732J33037p725J74961j02707n2744l774
-54829A208537J48581j23546j14847M7792J0639J18071m6327P1137j62347J2536J89039R6481
-54817A455746j48692j00235J99930j74707r6930J5949N3897l2585R4194J1626j92557K83953
-54805A369589j1881j04751r8261J76435Q1k05274J92407k24985Q8027J18807n059l0902n6799
-54792A207434r7971K73107J13243l65748J99922j75603K5500j6555M2880J84060n9698p3474
-54780A257097j90841Q1760J81962K60k55711K40065l3241p9053j6945R8634K9594r9060K8393
-54767A242914k08236K36967k01798J99500l6893j84306J45771j64341L16414P2197j91943
-54756A226246N8223P2160k34448K79482j73993k93162L08166N5723l0010j262Q6391k8520
-54744A324996m7620j68655J53382o2675P9909O8287j89338M10886j00017l31121k580k7762
-54732A107692J65776J50695k90330n8399M8685j28909J57711J57403k23134O3615J03845
-54721A254650J721J64573k85683J63410j83329p3108L04313j46638J78488o845O5516k47498
-54709A189570J02716J21790l48528L29789m0462J3439J58013j27945p2548j17794J69666
-54698A377706P4599j3694j7578k16914j1514P0797j91454J620J59637j13049J90149K15636
-54686A525941k41979j55141J49577k3691q3961L72172j10091l72494J24592j59573L9954
-54675A065306K09693p6742n9368j30729L16913O9691l01061K2261n6485O5034K31693k9340
-54663A326866k63024P2700J79793k47830M2676J96356j21272J95514q3032J93927p9927l08288
-54651A104459M23163k81994J27561j08685l9658K38528j67988O1715k12866J59435j81352
-54640A122318J46088J49970p2688J05076k47611J55516O466m0733J0809L0913R4944j57932
-54628A303136j48849P1291O4554L54927o1366k52801J50634m63861J34349K82483j91770
-54617A242727j30263j39262K55206Q3709L5248m9858r8527J71455l7620m6937J52570J2753
-54605A451201j41735n2123K8564J20767q4813R5659J21546k44204J1506k21840J36968O159
-54593A227655j58712L04410j62434K15090M5463l68195K10781L21038k11311k86775P8561
-54582A215571L9892j40546Q4944M6992Q1343J56161k73545N5971r1054m4682Q9820n0708
-54570A170159J7718K737K8940R4004Q240l79614K00960J14395N6629j49299N1138J81931
-54558A397938j06159K23382l97886r4083K30605K10996k06424J9567R3014q9237j5840j51119
-54546A114754L53402j30179n3945j33794O8800J70972L4142n7288j46880K24473k12251K488
-54534A234694k4146N5560r0788J54957J61212l99629L94424j94094k90974K79108p3576K95974
-54522A502722k08658k01540K60729K1736L7485k62872J62904o9731L7749N9279j46026K52981
-54510A446758j66087j5859l51061L27822L20309m57858J90824J02934J3441m1759j2155r6659
-54498A260650l5380M2343j58151J82642J96662j54575j87019M5249J02109l1172L3801P7265
-54486A374424k968k46117P4032J93944j65533K4128l4257J62959r9865j89441J07988Q001
-54474A207295J05105j48494o059j2315M9892L14322j39448l54273L0791J02479O721L7398
-54462A193414R1349K7006p6088M0096j24840J69560P7176j27987P5625j42651M6982J8830
-54450A268472n2947j15316N0022K64482j88296P4089k5867j46843K96852r2094m0021K3019
-54438A315552j13410J15330r967j87484N1352J51219q3707p9243j0754L3412J1J1477r8053
-54425A095735P4635K02341j13939M4388L4267p0444J26682k94218l4693K27194k77100K94682
-54413A309530J10105j20009o6884k0248M9031j57158J53290n9316J27153j64306j5279L5894
-54401A181803j45939Q5556J5819L13136m55032K36215L37788m41096K74093R496j06152J70667
-54389A476354o4294j17641J667j61137Q2207m3995j26821K19453j21782K5258l7798J8193
-54377A149664K77406j17499q4513J3569O071k74044J28060K81087k26207n790M1541J22414
-54365A311759j08894k1593J4933L0451p3529l3581L14476l21019P7844O6735q2202J17022
-54353A292402j29786J9772j02171Q1618l3796l1181J44293k0262k2709o7604J97203J08819
-54341A436598k31412q5775M1675J91978J8989j14210M3993O744j05726O1155Q7900j07055
-54329A244854M9808p3667Q2125l2647L5226P8781k82479P685n152J05295l3435n426J69475
-54316A340443q2401q4642J4633j2217J00997o7072j69287R4301n5931O4328O2404R8186r2937
-54303A210805k4566J09157j30230Q967k7848N0159m2752o038J04397J07929r8616Q6898Q6159
-54290A434421j48683j12216j96850L20125L2982j11152Q5544R9069m0914m09695L57170J56089
-54278A465890m11580J50579J8017l5247R6225l852K36260j8391k59154M7608j23366j53071
-54266A009918J71433j8135Q9597p7020J7861J77056j80472J32593n605m9522j6384K498m1809
-54253A212009j10696J10620Q9232J21589j75182r3832J46296L7187j28305J5263P127k18412
-54241A012896O5655K78781L7130l03281j3291J00582L7688R0320j35211Q9588K74114j49266
-54229A385705j31613l2705j43649K00629k9395j75925K42850o795j41366J76012m4232J1880
-54217A311396L4438l92039J55601p4246r1848M34060k31046R3423Q7303r0508p3650q5713
-54205A077171K24827k10893J6646j06619J15161L17864k46069P6754J1038j85699K70096
-54194A360277J6654l85982L34338m3444q6712L34961k38811M8241N8484o8591N8093p7919
-54182A309589p3379o3801o0629Q5295J44533q1906L8454J53394j55980K1138R6360j90505
-54170A222563j00909N9724J53942o3457k34386J93930P6769j44789J56453k57542K05865
-54159A268163J50090m38335K87000K07171j60339q9055K49749j64087p91K83781k50484j42455
-54147A200408r2542O2717K2550O8877K7230L4356j32370l0605K89792j67136o2815P2095
-54135A292557n1908r1901P1158J65765j45960q2269J17612J50132q8540j72969J17769j6126
-54123A265320L6596p5076P9267L7006j95431K45874p3740m2593l0681M2250k958o7754J66196
-54110A384276M3638N0988l22777j15959K61821R1240j28886j17386j3463L2448J5412J69365
-54098A350717j82169J15346J70627m21437J19988J80306J20895m31342K44820J12652l54284
-54087A026119K86695P8273R8506l12237K38042j17846j17321J89938o1658m1558k43392K74734
-54075A298295J5313r5964p2176J4484P0615K8427K1193j1578K6257r5473O2603j0746j19560
-54062A131690Q9688j45014J109K15187L3158L75459m34602j89836L58712k04304Q4297J19597
-54050A435141k00810o6624J33969j15037M6699o1709o0335Q5936n426J02966K04841k10187
-54038A289424j91900R8090J86410J14599j74268J26330j63581N7008j5862P5961k35276J05569
-54026A272504K29835m99188M16665j55793N1659P965L1135q0227j55684K56126m0230J66950
-54014A501717m12471J19324K96312q0154j56259J75458k24361m7262J42303k71090K55442
-54003A298959M46J72210k07896O9192O4416O5400k0530j65935L388k51210M41035K5219k35447
-53990A259247j14921L00708j77177k21526J74725k4087J37456k67176N6662k0300J99728
-53979A303339J5809j10955K718k01439K37972p6768j99594J28522J13959j01156J08041p3033
-53967A147415J56371K0308l17511M45374m1353k48800J60989J00251k68138p1276K81876
-53956A365506l7157P1615j16893j99212p1857K13906M7655k65604K76589J24066k32115M6573
-53944A223072O0166o1880Q2074j46729P8594l72j55557J64767l5060k2694j47963m1279J68349
-53931A165488J36184j04974L1173K4378k35283K05744O2753j74244K2873J09165J34162j57787
-53919A219632p1299J54879j52877J60476j1804J08j2529j29007O7795j71053L12745j56502
-53907A210564k7461J26025j87562K38253N0408l78512j3486K07498o7103J54296k82178K30080
-53895A260822J00716k21074J26624M3878J1116r1447K18260J7625r461l20662p789K14269
-53883A342877L2255k79958p1092L41706M3821j03014j79477M77628m28862o254L06456k96234
-53871A179852J97536k84867j30393K07550M64784o0080k35083k18303q1953K77969j14634
-53860A202378J43046M1028J7682p5819r0725R324k27121M04961p1009j81933L24386k70628
-53848A225570r8324j11384K09777M7615p0466K89178k22665m7934m3941j23395p3438J15078
-53836A095671J82247l6106M3300J53104k02216L5239P4184k88126J89546j20498p9026R5393
-53824A142712J09334M2447L610j05179j58372J45519l7072K2161q6888K78817j51134j01176
-53812A104779L54487j01936J42532j86016j13490L6431j54419R8888m0835j1329K57971j72143
-53800A214920j22983K21394K7185j19252j34040J92573r301j88738K51303J05681l63761
-53789A074981j7273K19869k4772j2289l8686N8245P169o1382M8234o8309p0071J5195J89068
-53776A319979P9615k47090O1291M0386p1357J43374o2559r2276j8092M1960J06587q0887
-53764A220931L5036n9107j58938K80267N0398k18990J55522P551j24187J97214k54067q124
-53752A123506J86901j83176M5364P1261J77267k48334J31109j5626j27986L08996l01649
-53741A167633l7165o5647N2998J99565k996r9320L8092J55149l0738q1589M0553O4388k05635
-53728A195288J70184j44651m1954O1347j56722J15325j4255J07983j75567J2688M0700J751
-53716A172117J70988k21550R9172J51495k25550J12847m4842j33973K19084j41301R0907
-53705A249394K5388k04239K82488J0288j87866N0530M9190J2008J8275j78601j36474J76856
-53693A167237k4539L818J74713n4847m7449m7029M8514J03042K2742J4306j89197q2598q1796
-53680A006917j6056L65440N0683k8497k36312j03912L75615k27651k1878J60712q4529j02666
-53668A137866R0556J81194p9249N1799r7266j5281j15770K6522K60771k2298j23499n2742
-53656A242603m185j74816R9541J06822j09082p1502K23639K0861j15820J66379j89481J50865
-53644A345824J06935j57621N6073l07240m4827J94281K14980q994l01626K22276M0355k00673
-53632A159743j297J7260l6967M1059M8778J3567J2561N707J0374k67444K31862M6166j59582
-53619A121787J29637N5782k19470k59377M53980J25582j11548r6725P5064O354J4531j64308
-53607A131289k2515M22611k25665K08720k0475j32547k41557L6021J67453k95256L06489
-53596A334568j93532K02730k8495k00447L21937k90285j4337J82367Q5122R8263j307l10738
-53584A185846q9685K17719m01423J66987M84659l92413k0352J72208j79577j09962J34482
-53573A168489p4684J47634J58759k56593J82674r996J24267k22168r0275K56653k73437K6647
-53561A137970k2574J96755P9229p1509p1432l5877J39031l9658N8189k28868J40759J88630
-53549A470645k55906K26559n4719j99240j45643j11310M61442O7969j00601j30309J50003
-53538A378890R5896l31357K51067j40878J1995J51145j53468J18347l2066p6640q9811J47162
-53526A330282P9657j52832p3620p8743K4355J50576o5351o1163N1682o2286J62740K24699
-53514A529996r0374k07051L3686n4101j11388K3256K0771j49651K01833L29603m66102J3446
-53502A073924Q5259n1978L27450n3083j8851j14437J3770J71334n5762j7115q0019o6786
-53490A213706N5311k8406Q8422j2079j36929J79632q3424L5038o418j96242J90517m2825
-53478A256303M2513L5093l61264J23533K50865j99240Q8878k2610L660K07766j02226Q266
-53466A331537j48612Q6734K05395l16269j79046J23327l1639N5238J04305k4366J94867k17777
-53454A183694j00008J20287k4113L01694l07753r4427K50211k43068P2167J9859K68198q5960
-53442A360781l31876L52806k83496P4940J64754j77197J21577j31595N7555j35246M4184
-53431A117187l9373r1104K09327p1374J04324J06642j55998n2728K46898k01333n4017L75972
-53419A494423J3574k97138J22382K25828k36104R1193k04486R2652L3801k16783J20418P5212
-53407A314972J44519j98647L2995q6238N2406p8115J17559K62381m11722J0660M4699Q2296
-53395A287765J9073J21090J8619j96289n9610K2818J06211m8514m4581q956J52420j28838
-53383A241208q1525P6672J92160l6485k10278Q3846j23924p6607J71793J76881j38263J24213
-53371A399691j86773j81493L44317q9739r8252J26711J07060l02536P817J26256j30731J31722
-53359A254050M613j3788j12752J88097L6332k90319J55935j3295J39525M9719l7344j48753
-53347A212020j04951L02540k70176j07864R5194J50185O0404k0822k10619J9194K24220k43570
-53335A105755K90776q6301J7006J9071j46556K03173j03451n6217L19641k29414k96749M52915
-53323A489649l43770J89174m3809j37104J93679l64391J03343J44006J37332k15958J10113
-53312A262264j29083K8491R6477K3626J906l44034K01685k2771L3659j95653J69854K12146
-53300A338567J06568j22683l17937J65934o9945K46607k9096k50786N1917J73726j28308
-53289A164564k119j11450J79361J93211l65807K41130l43173K67006J44491l73200M92235
-53278A486249j88551j44067K463k8934J79351N2522m8289l736J32149j96637J7916n8579
-53266A201857j88019J58096P431J39726Q5509j58604J13063J48888l10731r69J1149N2324
-53254A259720J69760j83899M3654j82078K00337J67980j28448q6438K7611l9154k68429K19391
-53242A200007o496K23147j26093j70955J56864k70973J68216J54421m9304m9516n0651J09459
-53230A288126N2093k3796L9320p6438Q6558j7418l5425O5331j67936K0936m4661J6557J60082
-53217A363329L5982j68647p9477J89658N3533N6621q9112l41250J97761L2968k41818K12152
-53205A221700l1224n3002J78800l4805k9333J79900l07004j4106k797j21829L10927j06544
-53193A190683J03294M0077r2253j40783J27386J7916j38489L82829k0111k84887Q7511K22925
-53181A496098k82655Q7807J3627k11015J8304j32340J77777l238k1840O5723J8111K8483
-53169A254842j94196J21905K72052k37665o0969J9990r008J20259p2192p9343R709J21375
-53157A266759j82064J40542K20932j62452Q6234j85499L7943J10840k67135J31032n2070
-53146A145062K5029Q9622K0242q361j80693J58847r8130O2330J5959R8356r8234M7622L55906
-53133A633557l58719j18606k0765K06478r5195j33222j81039J69545L18691k38751L00863
-53122A482837p8547j01314j2466k95714J0035L87481j87098o2070J22487m3934J22434o4143
-53110A279988J86607j48510K1293K5114j23409j14100K30501k90596l5690L66347l59438
-53099A038107L94009k17708N5036J20539p3292j2970m8867N9576j27585L78240m38403J4513
-53087A141195J92836n8952J24885q3781m5515J16905N3228k20458J18605l2818o9646q3744
-53075A152740M7708J12085J87570l08353p8714K96310k74173J32751N3254K6604q5377j53292
-53063A109113N7650J21174k1625J12678m6504j40380K19809j58329L1749k2098j19552r274
-53051A134411N7366J35646K00426o2906j95378J4985l7686J27198Q183l6442o1607J58840
-53039A443036k10123N226L32194j72909M812j84516j48484J43341R9068j07184J96164m3515
-53027A357110k60009K20816j5271j70549P2218q9686j97303M16510K2939j3226J11340k87921
-53015A166968P9178j39419N8185k9539j25517J92637j75857K23556o0682l4793J50148j78830
-53003A126035K51641j93503p913Q2256J19488N256l89651K36589j3252j47535R7548R1842
-52991A258801P748k1278m5460Q2409k09871J82960J90368k41518K08712m99911K65886J56103
-52979A334949j48001K82572l68225R8751m0155N4321J95986j73589p6885P5853m4138j7821
-52967A173618J40842N9078j94716l7196J09527M8032O6298j21020K90277k52831r2171J72832
-52955A362570k11916L54289k10990k76337L33779j21806o0474R6231k77316K71408J22799
-52944A382237j79527O7938K43567J518m01478j03468J47992Q3610k26111K42774P9136k210
-52932A335978q2409q17J06153k86619J74020J5324J24759j06361p4295N2391J32867J84909
-52920A575900l43911K8615O0515k02931J63094K7368k05756L67898n7356j06691P1025o4189
-52908A313581L4270J58516j70955j93808K13939l93691L41706P7690l52348J47696P4935
-52897A251531j80824q914L42044j81690j9857n2405J58022K8411p3232q6203l4278K82559
-52885A425164r9102j31810J32882j8230j77324K80085m4140k3797l62O4929k22533q9035
-52873A096727J48643j9972J99065l71847K57088j55716J48781J63618k87736K21142p7769
-52862A322024J06635l23449J71450K59384j03145k20540M3838Q3116k39516J44515J33751
-52851A378063l74k98081L68R5174L5418J08893J29817j98433n3723L5304j7756J46505k61491
-52838A099684K59473N1501j32516P8442l3393j18336k8578J36404j31144o5586Q1223Q5194
-52826A282368M0118p9241k36042M67731o7615l04737K78883r6394R6383j39816m2690R8379
-52814A297327J02187j12523j16849R7791J67651m3649l42673L42864j22246K113J67393j09675
-52802A329711J01323j08892O9288q8631J31132j20377o0385L6402l35983K62163p5696m9870
-52790A090185P6469M1161L94250l84475n831K32384l12817K83360j72005k13932K77851j6943
-52778A289657L5889p4251m87j10845n4957K54425j36250n5955K56503j35440N2425J98607
-52766A519321k73076L0667Q7611j18363J64308j10362j59283L15626j73110J7182J16459
-52755A416980k75119J65779P3810p0820j09686J51316k59763J27756L37214m82029J15965
-52744A191403J06047L1968M5323o8199j79013K47008K10372l08138o7217k6329Q4674l6768
-52732A231131J62170l5653J0201O1954M8708j22947l14131J74734K13175P8212k88414O7368
-52720A286508J3959K819j45445J2339J50612j36895L59213k64983n9125J11337j29297J74896
-52708A375938J7919j51499o3998K3113J83918m8545j59508R9740j08775K13195j77132j72021
-52696A032345k2091N8158Q7425L1263J41127k94533K45209j39948L6307O5663j25719K62000
-52684A377206j96283J79772o7201k73751K09733L9827j25726n5492l1388K39997L0886j71668
-52672A155912M607K0181m8284K66383K15278k69592p2085j43606K03801n206j97355P0974
-52660A201008K4921L2399j91449P1164L40699k28297l80680L31549j7702J86436j65514j99226
-52648A005308K74554J0823O7038k17440K41605k11279J17494o394k87801J74237J30485J67438
-52636A466068k45689J71946k18652m1576j2044J10085J42377j54546J06824p9307J38120
-52625A383606k74506J16975k1446O5240K25388k31151j11036K9561K21607l34777K50374
-52614A319835J01824j77605J78783l07248J42060J30246k44748L8278j97095k2583J64069
-52603A125816M0769J85282j21199Q1044n9131M6854m0479j33321J96857k31342O5064J5703
-52591A171917J95692k1472k40745J12850M218j31668j07750L59280j01227J31831J2994k17360
-52579A168560K77400l4439o3920j20679K87826l39770l62981M91928k31257O490K70733j43225
-52567A206666j11662j5200j05151N3791K35366r7849m4182P7668m817K0528J03337k78310
-52555A040185j38580N31726P5292l02479J3724Q0222m8477K14100k91780q5362K50520l91573
-52543I47518K04816m4426R6399O1109j60266K69958k14074J24229p6034j0664J29308J20131
-52531A448004r8477l60114M51626j3606j64171j43015j42676J19972k0224K90180n1816j88915
-52519A126768J41996j14988P4039J54531j52228K4984M4505K29949k09967j22225K55280
-52508A452644k65114l4656j1513J02914L4926o2827M9124l1368j41069J55705J08627m21076
-52496I36317L55166J8105j52503K49223j91601q3186M8670J02944K3730j04423p8419J75664
-52484A299687j04687p1623K27049n9813j48986J62725J9369j11564J38629j35197J87508
-52473A403097k02209j43879K32478k23575J15373J26232j87124j65038N06993j3988k67957
-52462A180403J18050o1117J43884j50778J7992J143m6837Q3644Jq8204n3354K7945j02250
-52449A070522L00070j29325j17376K88519n8596K0064j33837R9062j6323l50249J80613K57941
-52437A411085L5262r3917j60826q5075L68211p2088j95389M09432m17962J1577J05375j53150
-52425A162535K36603j99024J82613j39994j10976J48534j44599m4647J43181K03627k28780
-52414A209073n2929N1923J68012j43758j18265K41161j59523J24922o2327j33077K85770
-52403A410982j3212k15645J55053L936j83416J00660q8776n3459J31325K24282k23322k70440
-52391I77968L29050K8185j68712Q4001m193j63064J15894M4745N8456r2718j53119K87916
-52379A344409k22314P163J91759n1100K5064j61906K3184R0477R6870j59588p5254J82840
-52367A291604L5408j46020j4489r4811J101M47150k98969r2436J98970r5322J53802N0279
-52355A436267o5527j70352j14605J02594J43714k45252K02620J20481j54491J15262k40612
-52344A130099P0008L0388P4145J81094j4417j25696k089Q5290k09736J94700O6638j47506
-52332A332918J5942J24901J7017k55778N8540M5354N6885o2930Q2373N7562k46484L16981
-52320A543281m15612r0888L29890l61566L15603j401r352M052j01959J31052k73803O7224
-52308A136521L74825j14626k83898J91459l6285r5734J01125o1633j65915K37313J61764
-52297A444916j10202J46211n2349j76963q1698J82331j96830J88342k4326J7938J82468l31138
-52285A188700L15114k27565K47489O7407j95549N2896m3311K10667l52393j9335K01728J2700
-52273A458548j92241K58410j91172O0203K02973l06896L00799k67433Q0464J77331k67433
-52262A313553M8325K87640k62717N6784J75514k14154J96340j30249k31134l09759N14341
-52251A444484N9068k07987J06709k82696K00275M0539j1699j56786K09048J12016q7749j60147
-52239A265075j09874M3386m8531K94151k30246R1076r467j76499K51389j6744n408j14673
-52227A233635J004J01814j87696Q920J24099M113K96370j69937j22215K16960j36579j70109
-52215A200379O8821N4593j33676K30353j32792j72527L74324O0997j02803J51934k39967
-52204A359636m998O6914m45040M53338K2890j26371K52057k07949q5576K6669o6192j45420
-52192A099958M11319m6837k63738R4993K32215j4006k57439J89077j28392J1313j51675N9409
-52180A236197K31294o5210N1055q3269j9124k32916J33978N8970J53672j40461k72683L10026
-52168A361529r4912J84130j35510R3605k9511j82991K25752j82690K48539m77683J58162
-52157A168420L67114m16690K58000k76831J45168J03629j24498J72949o3591N48m0286K86903
-52145A580835j68409j73473J95013j21287K3074J47052k96939R5355J27979j83066L99557
-52134A625691l44238q8164J28187J74075J99532l93845K50203j81766J29125J328k55711
-52123A244417J65971o9550l1678k48462K22102Q4647P2770r9860j55742P4858q5812K35315
-52111A408976j03535P9147j6392n4977O5813P7159Q7754k74584j8572k5177K32604k41423
-52099A216793L5816M43649l22241R7259n1377Q0535L9495k01586M1045j8185J57813j01240
-52087A417776K4693j57073Q2797K93672j44059j29319k65033K69053J3136j98210J40060
-52076A347493P8242o3922k80743K62129n7195K6136L03387l97873J18731J54056m03676j2603
-52064A074162J57668R2102o781k12257R9969J08566j94645J12787J87338j51050O2859R7633
-52052A428351k11694J25337J10112l24206R8147K06084k62606J86813l5677j31862K79727
-52041A468526j33596o8410n4411L363O4388J56959j28900P0502J66057l89772K56734r933
-52029A401507J4303K6887j28032J69021q4921j10179L7652K82636j47338J29162k25729M3149
-52017A408118K31965l69193M87491k67515J20920L37252k20529m9262j90780L57825K2047
-52006A868339J11930R0711o8104k8762K39941K05858r6959K20017l39291L26394M27387r5428
-51994B862033p3612J96150M01029K6059M11477J52876O01848K60299J29561N49252J43650
-51983E660622L39521J84368L83267k68258M4941j92882l63380n4929q31892o5452n21386
-51972D314540n8122j76763p55933J23963l48356j45878k63753M9772P7445n28168q2788M6730
-51960B252689J10379K1040k9718j90250J43079j44952l06039L25521l37121o0445J16287
-51949A900470j38004O6177J57887l4806l90946L08076L0299k69343P0769k03019N9752K52118
-51937A809430R608j55947j77671J71978K6423k52595J49048R2489l01512P103M10929j62670
-51925A626613P352K1492r7691L51860j69472j35873m2429j03013N8963J26632k7598q8522
-51913A528314J5676o6703r4961J65825J27039j69860J13056j33716j86117n5296J90246k7751
-51901A405752n5560K49298q6854M7903j29240M8678k01531o1723M02301k5540R7196j26392
-51889A564288l06186J92014j23383j9884K08735k52686J27053O0515M4519j20715K9006J91668
-51877A594944r3857k15873q3467L05010j70666J43291P067j45706L08399J2390o00477L50926
-51865A411981L57290m70217K98500l79827O0247J14212j87523J74153L956J76932j96703
-51854A363001n7817L7116P0472q6119j11814J63140O6526o0876j9389l4275N7140P8640j55253
-51841A310492q5999J10629R258R9957j32306q5803M68302m91272K24972L60408n28327J30074
-51829A390385n5733J20538M2723j80477R8430o5606R7454M549l85225L36781j88652J62046
-51817A377213P7427l00665N02706n94188K37597Q2907Q8996J83568l50657J50515q1462K45732
-51805A619689l12604J2352K4667j01552J95208q726K2431q6596Q7110K75563L2121j95631
-51793A564032l5885K5610J26193k77925J58283P5714j20331j6042j38599J74004j05032K64943
-51781A694965l778j43190K56852r5166j76215K86426m7555j198J23714l64308K80119J25827
-51769A936493l7848R0429n0051O495j02247J01185K40295j46518j21279J04060j24737K2516
-51757A918793p4183K13945J23017l28847J20684j17122j65294J01860j48636j78155J21391
-51746A587453J24523j02769L6144k94923M6396K07252k11084J54296L6969n1928j44112J19876
-51734A508093o7513J83622J26965m50042K05114r9649M9287j39584k02645K87018O8193O2552
-51722A531411Q4674p2647k39614J08698n237j91023J14000J14683j36206P3582N419j4657
-51710A373083j2685L8639m2001J4217n616k80429M29793j45173K41549R3622m85974R3530
-51698A312555P9833J88072l67909L1509m6050R3892L4227j63342K45934r4565J1269J02836
-51686A428261l047j78847K07067q1207p252k1227r8092J47065k94344K41731J36256k44478
-51674A231886J5812K09165j12460l807M3146j42799J99551j12485O5745l4927j34107K33016
-51662A457736p9390k8225P4012j42131R2758j290j29184K16497j67476J30496P4747l82760
-51650A115790J13542N8822L17464j99626k64999J91783j30700J76847j01768K3397J32706
-51639A433258q5717K191K8574j53475q7623K28824k1758J10199l00037Q4579K13296j36435
-51627A315876J65097k47662J46030k7547o487r0257J3295L14701l21476J64554k16394l0134
-51615A179596L27186k61871J11418O0818j98921L1684P8860M5077k9895j32170J98122p4311
-51603A335593K3089j79999j25954L71992q2167J06551j95009K1199J13688N77n7133q4014
-51591A248413L6061o0707K45367m03168J76829O6318j41271J31568k49870K76294L0698j8834
-51579A337698j45151k5403J30235K4327k3434m0906J77714j31322o2373J1825J13416J10757
-51567A477383j77196j4744r387K8437J2624p823J21764j90153O1840j18287j05173J87336
-51555A266621O8644J25995l16232J37586k6750R486J91206k98153r535O2678K21955j65033
-51543A268468k28561K62963n6950p2788L38038l6553l10696j90617J33297L09074p6386p3523
-51531A265766M7833j23136O7076J69612j96662O7744p1435n3257O2939q6451J57727K853
-51519A310609k4602n2720R2602J10999j88672j04520J51843Q497j4274O3460j4783j34796
-51507A203643J51922j27001j86019K89424m9249K63698j64593l0247j16838k09022L62659
-51496A388377O2695j12729j61091L4735j35861M70296j99672k6696K10719j99818J88398
-51485A519353m05755Q6399R0670J37137j41399k4583J12058j42060J44676p3256j063J10915
-51473A413092P2354j46382n006j60235M7632j0956M0570L8369O850J72801l71139j07766
-51461I90184L08732J10993j79727N4896k83340K98265Q8479k96321L14340j57682J00036
-51450A348855r8705p425J69531r7895J0266J8517k21424M8157M9575m965J64560j23059J21700
-51437A377688r8681j0711p6067J97537j09169k47090K58038j91043Q0216n1966J15114r9386
-51425A144480J10332J34148r0357J21723l68819L61765o0401j91972K0880j44798L62714
-51414A399695k60916P206L72584p3697k52020J39671J80009k69014L8451k9894k229J25792
-51402A375638M5880j35266n2977J19557j61719k29382o1383L59167K7032k0330n2110M3322
-51390A257429K30527p845J04408m76971L8412J28163p6165J76297l16455J05021J77329j76538
-51378A163612l4705J44851K4811L2851j45902n5505K32533k08428J27536K22269j38702N1429
-51366A416650k82842R4599M9542m12281M34119J5252m0101q0636j63814N04004l83614q4592
-51354A066286K94624k48329J93468J25859k79596J01160j76069j97229K41841p492K51941
-51343A366464o7100m4864K17230p6794J2287O7477l8143n5155j59345J1579K20996j96579
-51331A258053O5234L4093M3972k18774k68264K16801N4394P5490j54610J57841O6911k4717
-51319A306424j02931j9089M8609j24770Q3262j9749J76514j53620j2048Q2691q637m0748
-51307A215908J2516P6429m8082J06272K3781p5426o421O4651j60406L63490k65868p9578
-51295A227266K84076j73263r0499j49908K91907k92261R6377j06945K70983J31432m55859
-51284A033306M01445l02452J37964K14187k02102n8324q1744O2438L5816o1709M7156l0703
-51272A195278J85081p9636J4189K55016n70164K41617K34707o4934j36739M2374j47824k5700
-51260A143265M04139l61725O3627j25974J31177N22J29036q7934k65382L42749n3516J2479
-51248A332463k31413K12401j70955n8522K44547O4707K1017k05590M2971j35933J89228j01163
-51236A203758K4935J72340o6166j83417m9431K62669k62022K7677L023R1668J68641k21540
-51224A172135J01865m2575J93100o7138j31503J63403k98842J95926R5454j55630L1745O6926
-51212A324866m014k1225j22828l1786K07592m8238N506o9182K29416k2702m757l2404K3256
-51199A433500j2747k76533K27599j99858K24491j8190r4596m2027J58792K10221o01765Q7906
-51187A096793J05736Q13J44419J35734j12363J96028k85581l57595M19384J42041J0065k78539
-51175A216935J18526j44016R0719J23346j16338O464j07719K03568j99873P949J32030J14219
-51163A445810J0678j36613j87662N4936K13093k82198N3642J18812j50728P1665L3977q0144
-51151A165268K55894j28731n7100J41832k61058K85205k9871k06596J23379l9295L03379
-51140A552306J3334k46823J58708J5838k5253j71867k00416L60721J09201j27755m3948J4522
-51128A408568O7492p6407J97987j35555r7904K04129k61484j47982K5006Q3744N0921J9345
-51116A337860q3580R7728J11077j61593J10926j60299K00835P4713m07065O0108Q227P0460
-51104A259397k19207L03182J15686l86751K77762j99788K64617m4059k94627J53402k35911
-51093I93703L37455J17329j62265K9593p0778o275Q9230r9378K2065K0791k6835N1398p1411
-51080A224622P1843l0619N599p0177J14428j64589K60423J8004j83454L70574l87746N0479
-51068A279387j15145K84885j36718m09558K55959J2664K67965k15351n41P5915P633r1775
-51056A215320R5230j04312J7558Q5472k18953L57691k75692p3891J63799q0718n8306L1620
-51044A154818O5425K28045N2127k11032R8956j04286m9076K6345J53007k35278j3814J42151
-51032A307388P5998L108l05857J15941j64443P2125L68578k2915j67994K31357k16699l24364
-51020I72223M02941J37132j54884k54746J32572J13127p2166o8604j85948J28098J08302
-51009A258047k06767L48436K6428k43401L13534m20975J26415K25483j23442R4736k88999
-50998A109495K1507q8476J36660P6376r0146n1025k6299K16304k3840M5226j2605J13382
-50986A426559k39854L3991K37000k61254N8291l5544K0221R346r6583j29196K41634J02814
-50974A367425j70062j39768J61383K64434m28049J49773R1399P7697k39183j88025K54931
-50963A201955j99205K87819n7072L6335J98791k64622P3866J75069k59574n4019K8578J08268
-50951A276189p1038q5237K82249l11068K50127O5043j76210J2025m4713K01039j69917K5754
-50939A254243N3589j26561p2761J97088p6037J9772J87217j87830o536Q455J52682K450k78276
-50926A127495J22561j18175j44396K46351k501J00879k48213K14668J57984l45072L61059
-50915A472640j78996k12278J32367o263o5595j31629Q3990K43852K24720j03960j25104N6266
-50903A390010k45631P7959K86920j23619j62755O2113K49942j62309n5883q9157j06281P0219
-50891A191528P8344j6191p0031J28513k33959J39222P0171j23359J31218J19388O4018r7235
-50879A381627k69643L6918L57088j22956J1376p4080j10672P2672q5305j38362K26145Q7483
-50867A372291j15611J42437j96125J28581J1155j54087k4703o0775K94770o4538l44823R1665
-50855A080237P5955o2541R3197J71384P7924j01008n4925l9406q3454p6729J73889L0897
-50843A285420P8747j04482l8326K04312j14539P491l7129p6391k60752M94069j32574k45199
-50831A060647L93797k09844K41251j75492M2648r1215j38298J67903k48613M0184K49486
-50820A332454K37182j31236k86599j01049L63372j06806j51500K89082j22926N0234M5865
-50809A418073j27653k00288q7719K90122j34857p9563L36721j30716p6756r1406o6115K98747
-50797A348590J3476k54036m4895L04705J10807k05003l1373J19663l9161o0194J82133j11725
-50785A332987j02386M6269p0144K96461j39811j65279N5828p1792j4821J02239P1105q1161
-50773A259495J24544k19485r1043R8774J54421k71400K89336K92957n16435J76200q6105
-50762A211259L04601m5792k79852m8717j49835K35216J8809r6526J9392K00388j07239j27900
-50750A133804r090K54394j55627k2052K59002j18174k92406m3695L01549j96603K55263M2287
-50738A408652k45768l2680J30019o658j16963Q5322R5684J2997j68700K08388j37463l4801
-50726A198029o0085P5196J51569l6928q4253j05666J99776n4052L0519j02490J62262j81043
-50714A192834O4767J45535l00915K24559q9901q3726r137K02505l1614p4145J72993O8006
-50702A481761N2392k96931O8964l9535r5017J22546r8972K14529j40566R308K3329n0725
-50690A251083K71243j80853J04409j57767p8259J06206m1593j94716P3144K42775j56904
-50679A238768K34755k89357K09K09820K5898j39886m950J35210k10468J15502p5360O2687
-50667A302828j92179J32115N2392k73552J80248p8608j916K58213j33087j57398J83410K9710
-50655A302176m6521j10792K24681k33109O5871J37857m9020J64003l62632J14358o2989P1439
-50643A215322L2140j11841n5979r9589K56832J65454j3746n6505J0923q646n3645q6311J71497
-50630A365906j78830L6087p2107j07419K39275q0308J22511N2757j2219O0879R606l35119
-50618A101019K23131o816J25281J55424o10483K22615j10798P8687L4875q1278K12370j70331
-50606A173696N6492J32898J02342l89632J86126J77846l03053K7086q6157K19796p6501Q1080
-50594A302019l3730j51371J509l5836M01264j55081J32804j48754k01662J97986O8327J22188
-50582A499663k42683L6247j58831Q9159n7696R0417P3549j96396Q7645l02953L16939O2889
-50570A297949k73774J17141Q2706J23541l9545r3933K06642k61924m8553K58299k15513J31178
-50558A284214K06249j34259k90307L95858j90607o6639O9763k51189K82488j31650K57785
-50547A431706k85650p6724J54416j18989K23397o1037j86426p30L23214j04653k2459k2561
-50535A253504j10602J3419M6851J72436P246k29646N3885R4923n8049Q8667k04382J11099
-50523A239351j25236M8081J13765l43275K80759N8896q6146m228O008J68885p0880N6288
-50511A342268j02995M4214n3871l21060L05862K6158J4929j23331n5819k3198J40148K09562
-50499A402867k15898K65728m46977J08863R2452N2220n8495l68006N90270l84032J68614
-50488A207606j27191k37269K80378j79594K78784n3277J23709n6837r1412J20041n8408K69713
-50476A476243j06341k86995K06717j9419m0493q1715q3862J60069Q1284q8536l37836L82919
-50464A262035J71620k05631j25708j39917M62810j88582j79758L79942j30539r3587K6362
-50453A239047n4030J65280P2522k63281j61797K17714M6940l7974J08446o1821j9866M0213
-50441A291393q4634o1922K04011L4257j88227J995p3156K6028M4321q3850K17572k0471n82
-50428A306735r7835j87561K41537J139j5290k68720L83166J46512l58056K62478k16289L05428
-50416A503244r8783k56315J89314j31995J38036j25991l8046m3579R6339N0435o4898J75357
-50404A393118j71817K1618j41592J1218K26583j71412O0824p5181J39501l0250o2968L8425
-50392A238067l7471M49023l56749o3658Q3459k35692K66219p9069j1650j5755n3722J2481
-50380A195483k34126K0623K88467j31592J84683j7166l53769J65139J54578J48592j98087
-50369A222825P6767j58148P077L07814j59164o828n2407M00975m24115l15769N34254j39549
-50357A293732j46360l7490R0534n6270J06561Q7778l00482Q4813J36874j8966j36670M1272
-50345A145326J73101j38529k8168r3711J34443J23985k69045J08716n1432j3030J47827m1503
-50333A197980N5141L7445J4974n0978J9233m9052o1929K44017o036k70653O5409j34474L7928
-50320A099005L19342l0150m0084j60663J2410N976J61705n9131k33392K77843k13532J28940
-50308A268269J03712l28055R6247R5919J04249k47306n1432K35986j29503M0856P9878j18743
-50296A150077J28560n5774p6452J28352j26060J71498l1592R7469m0782k71313L99350k72996
-50284A200337N5691N5827k97678K51563j75414P7039Q413J7767J02422q2092Q2343j69199
-50272A127019R0914J24631j01520j76460O2741J40749l7041K63152o2040l25577O7199J89942
-50260A363709k83326J6162M30970k59834j14883o877k20822J75045K05667o1522j56609K13194
-50248A300874J15475j85915R2936j55901K0690L770j94732K88656k76694Q5137L26638k28031
-50236A192903r7664j9426L15018j46386k7285K8289r5899J14643j34127N1157K4457J53129
-50224A358809j066p560j35038N8590J28466j70796J14058q8979R2134k02805K749J52812
-50212A301374k1968k4201j72811K86847K4866j12763k57855J73792J55812j12829O7463p9342
-50200A228385P6089l09787J59900J16979k75738K11634J65078k73715L543J29061k16699
-50189A014730L48834r2801j14205J17427j59131J60475j05491m6321R0957l3669L5428Q8066
-50177A304299j71858L711N9981p1870J89561k49986K8119K66930j29411J48474k88671k86276
-50165H03003M91861p6618j33217K18059j58044J0623J05947J52984o9386l69388K04200l2137
-50153A147887k73736J82792r4408K07785k1313k11582K88393M1398J22704j11124K289Q0779
-50141A361864j71178j20466R4903R5967j62237J09963K8479M7710o8883J77700M8782k77700
-50129A164904J76540k52968p7498J86598M7207J63568k11674j33757O0165N8339N8032M1031
-50117A280487J31134l67467K06039J25219l34590L05213j97586J83026L6630k75361K40076
-50106A332820k06062j85972M11403o1014j15621J20967l34649M41850k63457k33821M77280
-50095A383724k9391r2190k09020J61283k4056J32809r518k97619j0177L08282n4513P6040
-50083A335654J18193l58225K61887j40960M8876j65602m3689K76142j60396K28371j07934
-50072A292317p1028m7356k610K3224M1967q5058R5398J90656l75741J37049k7302j45516
-50060A026000K20093K3365m2110J2642M2225q0548M9056n7454Q0993o2912k96843L10860
-50048A225367K79781Q675l02087P2278m8920j39338L95393j67913K6452k2950M3187Q6454
-50036A456379j71967J33566J1028j32572J37330k58921j48220M94709l32984K57924k14143
-50025A232129k65519K44460k54896M81515j71455P5837o3000j06418K6742N3240L84258l93676
-50013A243217O4633m0204j46244K08702M5321j79983Q3388P4595j12373M0285k1007R577
-50001A269907j42936J49474j35617J7243J68871j4568J1552k94141K22811j3447m8052J62370
-49989A353467L9044q492o0934K42752l36799K7933J68545k55648K05594r4791j30315j46297
-49977A004059J27194J28331k12902K67663N4093j15118J42779n690j52435j14285j02784
-49966A020905j799N2062L74294L8203l88430J84565P093j23805N1061M0834P8572o6920q1473
-49953A185162l4802J4103J78752j8888k53981M7937o5116J14796K74388k58328M9600O2742
-49941A296365k9145J24206j61062j224k6506M8925j63733O5938J42939j54428K59137k24185
-49929A177227M9708J50713j36063j8448L8087l686m1312K12059l12120J2062J10698m0404
-49917A198521K72204o6276j39840j00394R8888K02588k32708j01718Q3352J5193J96278p0711
-49905A355377q2941j39294J9375J14633k7521J9065k3517m2831k8020P8885k44506J07964
-49893A106669K20714R2124p012k45656N0386Q6138j12078j28929O9516M1026o732j6507J87735
-49880A337394J2793r4057k7043L6335J8133J1024O7350k74057Q4521K22271j86432n7766
-49868A150466K73987k22686j599Q4089k3110P0436j14397J03360k77175K52648M8481k40740
-49856A103760J19809q8071K3735K50025k84690j24520L48073k93875K32814m1648r8994Q1064
-49844A227482n1368R1255J40635N24l63347J13898P071J86746r9210L8504J45756p3911P0171
-49831A434206k19471k3737L9083n8918p3848K64569l8788j17387p3386K47968J02783l05688
-49819A177386r2777J81600L12117n62865K48909J61045k84520J55238j40632R6636K4041
-49808A276178l451j03103N9757q2700K4288J87948j17707k7349j7149K22281j33563k40386
-49796A045044r48J21828o819n8103L15745l41997k08802J11869K80133J46701k94694K64847
-49784A374804J5838Q9289m6709q9355m848j99154J59229j05710n3831J49122o1069n2751
-49772A174855J36111q6153J22365k7939m2364O5893n9265J29958m05055O8594K28744o6571
-49760A239173O4324r949J66148l3803k06453J43201Q116P2681j61503k95701L83235k13714
-49748A155755K2623O6831N21K23619j96117K0840L6969k8878j15482J11815j48010j19613
-49736A030873J33196M092J4379N0979p3678Q4977K42505k63228n7409J35992k4348j18053
-49724A160277J74268j57739n4393J76894k87842K16398O4696j44463J89285P2101k69359
-49713A140123j9956J92741o0351j09035K01566j417j83595M5368p453J30205q1238k2164
-49701A224794n2991r4624K4166r957K2867K00812J54645k56149R8987p7045k68679K95716
-49689A262542J0931R018N1385k04714K23788j98327P9787L5850k06959K12468r2630R2019
-49677A275158k82486L02736J57400j50043R6392m38232K07153R5948k0087Q0931j5384J08467
-49665A417953k00553j6191Q1130k32730K3883K50562j77215j22341L87060k63676o360J73151
-49653A314673O2438L35271n54428J50454j19209j9239K93501l73744Q7230j8484K45492j03854
-49641A300101k5456J39573k9951j79115j39492L22721k26296j88831L35847J37223j02547
-49630A343777j42249q4746J05286O543o0585q2835J32339J1330R4366o483n6102o3011r3521
-49617A104109M45311l59439k45331J65556J65655j8830j24084n9652k1856J33009r3902J24466
-49605A215012j72242J01602j30716J83554L56449m87001J00122K31476k36125J20097J0970
-49594A293198k14924K20550r2948J96748m5666j45741L6512O1082M4159j72177J37619j28361
-49582A190051Q0511K9535r2368m8778l6908j64032K75232k0710j96040K04441j61747K08706
-49570A267893j45869J9828n6814j1520K73722j18155r1453J58852n2163j66751N6256L7429
-49558A171255k0411j48625M96895k23681p7392J01283j02539M9511k26748K22105j66359
-49547A075294R8859o4426L0996N3473J00807K2815k21356J01054j09063O3396j50273K50808
-49535A252384J14402k33683Q5265P2603j57834j1624N1153l4961J04202k1090k6093l2936
-49523A161788J37038m9960P7619R9958k6616r8734j0743J31335j18279k11411j0127J07854
-49511A189722J0524K1958j10212K79394p9467J7737o4521j61032L95856n6334j12596j49137
-49499A181892r0761Q2478K26817j4603J11841k76026j23994K57680k07876J90571R3673m4077
-49487A387615k29234N6892m3360q8476J91300L7100m9296k08929J56979J22706J4680r5655
-49475A252322k91558J04899L17412o514j72493k54654J75900P1081j97239J25871K70419
-49464A395446j38279p8180J33232k87219M71590k61706q9155K62372l97422M18980J38727
-49453A568386m15175Q0144K20711n33417K29606l8240m7322L43976j19028M0232k67139M578
-49441A067312O5711J34767k33419J04077J48764k05010N8324O0847q2987Q6391K15572k36026
-49429A184323l6017p2990L86429j92381j7958Q8008j37634L32031k21622J3808l18609L52175
-49417A359563k7480k00917J87917k94119K52008k0914j77452K0366J63789j73199J26608
-49406A216170p2210o6739L91659k13258l5442j50319J21787K36665m45521J38848K15238
-49395A336878j18178R3802j65964J29612l2875j9176L2561j36328J88089j23125m5195M3006
-49383A183107P2579k5509J38026m9220j55192J15969j24600J15772j33100o7034L01019j45499
-49371A226318j13976J44033p8645J58761m0751q2478K6358q8447L1883R4131n5641k96278
-49359I25268M39711k45692l981K19010k74077L05929j61179J88847M6719r6549r8091j44125
-49347A101790J02073J79421L363q8480N4633k94662K26262r5733p1775J05763j22046J78381
-49335A278990J1759j11320j59816J67638J31638n0723j35951o5724J13136J48534M526j93830
-49323A138857o6426J30807j5166M6991l0087k2996J94905k36113Q6386j33095J48519J04793
-49311A347375m15286K55111J85270m1042k97764L06409N8097k07039P0837j59850J32905
-49300A235023k0332L7663m5138j0918K65562o8103l67222P6962J49735m248j50750p1273
-49288A026961K31572j38757J31245J43751k43958j00669J62006o3188N4860R0537k68783
-49277A025577Q1218J37251R4224r3599j15888L9477O4883K6752N7541j40128k7324J97369
-49265A347353k13646K03132k22630j38233L33821j83603J11956q8167l2912J73383J00982
-49254A391436o6595k22341R3194o1019J16542o7717r5899J95778k23641K36168K3872j68784
-49242A150994K03855k19141P7513Q1231Q62L2437k32490J52411M7776j14531K31665l0076
-49230A382506m0598n0982k27882L37751j9995k07757K25401j15790j28252N0048l7155j0414
-49218A156881p6499R0526K78632j76591k079j46226r0904K55457k55407n5803K41987O6074
-49206A286048j02403J33411l4803J13520k39522o9739L44949m74812J20898J76429N7808
-49195A311784p3940J16585m3585j61800J56277j78393K17993j06093J14923j16994j65669
-49184A071088O3653K05774N7932j96242J13241k02540K09348j76282m5927m1028J54911L8472
-49172A252400r1342L31421k35527j8047j35346M1513r3341J71828K1463o7397J01257o6877
-49160A212005Q4336j2752R1226k97475J41070r9310J29068L7405j92976J88823p0587P1140
-49148A281973o9255r0040K0736L59649j93770r4324m991n527l3509j11232O4850p3930L20520
-49135A371150k97706M6734K47521M3584k76932j49962L66397q2823n0613j43628R1576L6662
-49123A201960N6908O5667j05762K3780R663m6688O9988q0885n5787N3223J8479K7543j5448
-49110A222641K63522k42819K9919j24977J5627J96498k50921J47173k3600K4292j42994J82605
-49098A296966k01958N121K03391j55720J48010j65489J28877k3726j01680m0639K27355k072
-49086A318436p0713M0575j80494P5526K56954j5791m42276L01774j27541o3662O0165M5203
-49074A198156K00614k39876P2154k11038L49491q4481j40188k5272j96979M72447K0408j54785
-49062A260651j73707L31583j49782r93K25482l21844J96738j23246O1972K1643j33040J30128
-49050A325585q1479J54910J50927j83712r897k28970p1262K20763o6302J91184j95506l1772
-49038A174469K38784j62768j31451K26146M1094k36006J65302j38862m2365J02558J71856
-49027A408757k36802j73201L16962j67114K72070o750l10095J13148N8158o7188J59100P7307
-49015A444352j88593K8932j18485J56172P2833n5920K81681l57699k08482L16781j46938
-49004A224634J6509j71565Q9911L17475m77026J22137J80592j33770J03902R5540j78233
-48993A190106M6509J99750l09587J93849j95458k05626L56061j12096j11670N2477J48037
-48982A252352n1349O4560O6896j32531l6090J08445j17618j39727K84458j26963K264j9774
-48970A154923k27194K72322J52201j90597J5994J29432p0253M1982j88625k43820J54995
-48959A001360L20215o9450j02280Q015L1263J02569j33508j8657n7488K89989j62100j32369
-48947A077559J44619j94888K13082j61103j32350J82902J5889M9726R4724j04902M26314
-48936A611572l51878k57288N70227n29142J35370N0097r9602J09396M0184J00369Q2893n7603
-48924A404595m97595L13753q3113k2798L2519j40605L15513j48847k8165K6343K7273P8176
-48912A277049K6835o5835l1472k7626j76205L40786J35545k64350j58965j03193M02129j9204
-48900A335494j47779k5667N7775K74769m10339r7142K59282J91301j20704j61832P9945P7944
-48888A313047J18080k34282k04905R2488J71360L9841q7149N138J01305k86557J19104J77100
-48876A324570J67892N0337m76989J76649q1163J9053J64306o3834r3106r9514J25327J19165
-48864A332693j87071j56207K63556r3028J18833q9590k7429P4304p2114J65221k22165J94868
-48852A301871k0349j61432J21923j22695J34145P213o2023P7590L5043j28050o9576K42010
-48840A355670j56703L4351q4750m0939L36868l0077o7612j41329K14106j37712k12362j08000
-48828I61511K00851J88050j79370M4469k68971K38674o8782J61211J63110l54215L27448
-48817A413986j1784l07293P6291j7910J93804P6398m55678J69543m0288J45399J00189j47620
-48805A195037L7770L0768J16391l00928J79364p9105P3158O400j06532J92971j35200P7284
-48793A287378k34551M9076J67134j37892M8779j15902l5398J94407j21113O3539J3979q3980
-48781A095456P6970j15969K23684L9605j47634P2360J18797j81427k39589K09160J99316
-48770A350729R0758k02241k02446K11747J2435j24834p409J07675N5974J57286j09816l86091
-48758I53767L72541n61j6675j45499l53814K01904J32533L26432l03869P7684K78643n56157
-48746I66929J09278L19549k63051M5247M4689j45217M3400O5720J57097p9729J56688j2818
-48734A407782j94636q7964Q3949J6780J12635J60425l67993K75814j14768k46923p7893J05702
-48722A072910K33447k61688K74527j71746L6046K68769j94463N4348O3201J33691k18838
-48711A290204k87751M2850N3261J8653J55858O5456r2013J78544j51874k9636K7704k44429
-48699A026827J55098J52406L6382j27640m8775K8337n9333j34446K42679l9579o8373J88915
-48687A352498k09737J95850j24311J33297n3060j6436N2092k91026K04805l5829J0091k29318
-48675I88916K95938M093l08634J83394J51269q1495j66125K37713j53476J9442j6476J24244
-48663A278803l03K6012J05441k99443L0687j26513Q9918P7425P6518L7254P8644j33795k09334
-48650A031314L99237j73992Q5655K0522k94716J89541l3464N2051j65143J48080Q5293k25124
-48638A119254J22713j73127l2041K7110K66791p8177r6414J94751j90864N1142j0841j8297
-48626A182000P4342m3071j16307M3477M2100J66466k34627Q339J82972k09681K78766k32300
-48614A142476p7338J8797O1805J84269M0054m3490j02878R5677k63928J68940K00801j26793
-48602A298392k57112K06863O0710l45001L74081k2417k59028J81757l87l7541J25276k06684
-48590A118909j1216J1066n9026J25349J51899j03376k38763L07731j17787K1754J95986k55552
-48578A146974J33076J06609o5703o6940j48768J52135K26039j38347n2815j26127Q2693J76963
-48566A425789l76160L19715j1151k91235M19547k75855K6705R0058k87825J6207J98133P9689
-48554A333617r7119J29249k24212j34056L02120P6113k81320J63460J61599m5242o8365j88256
-48542A127588Q3454j40125l455J1647J03820p2495j7940K72492j43892J2522Q7184j23407
-48530A197393j32923J30787K50352j11912m9767J95304k14204R3037N5069o5335N454j42667
-48518A210588r880n9532J31298l4590J40874k18118J1572L9934j09613R0060j84648K86136
-48506A294081k28117O954J33055n0888J1311K3345K935k05366K27310k66476J19206L32566
-48494A399916k73296J10420k3198n6865P1151J27483O7392m36176K15313P8980N7149P5020
-48482A413289l29298M07023k07632j85250P445J91283J37639k64185q8769P1278K83964l26594
-48470A110193J33885M370j54909J21777p2232l1454M8617K13340l51178O152L03160r8705
-48458A233016J72564j8948j74536Q117j26811J16761k2770J56976r5145j11410K53450k03217
-48446A188047J41678j91499M3189L0768L6894J91953l58017J87973R3053k08746J64968J65477
-48434A485738k31025J09843m2489j40349R1030j37525P1451J04626j18426J42314o7814j97609
-48422A069765L60811k97390P7513M1538j45901K45265N5716l2643l99525L68108p3105Q6561
-48410A356713N5031l41991L61122l09669n3589J53372m0487J386R9536J1556k98643K37446
-48398A231783k9646q6748K37877k35810Q4792p5479n4414K33882M3463L0623j79476P3076
-48386A273923j14421J98480j84674n3304K84318l90330K21862m3823j97818P504L34875j60061
-48374A176531k19693K86556k41113J07084K02445N0213j65292P8762J28097J1939k25417
-48363A190112j49776K60577l3710J0962j9611j8130j76805J17753L0816n3920L4979l6003
-48351A157244J38930o5738J04657p2477J15010J20559l75991m2721K29703j11546J44550
-48340A342180N3658j45894R2435l47019l431K54455N1708n7684M7053o8186n6829P647m2659
-48327A127434J28142j47789K09664l6182k49638J25909J11899J42739l299k13730R0484J82763
-48315A468396j74288L1517j62493j59619K91773J44333l30425p632J51784q3596J924M5614
-48303A217288J20546j31591o8211p7165L57401J14669l80082J29237p6424n4313J58795k35353
-48291A074797q2900L66569j06370r5033l2297M8098J25427n4773J30943k76092J08987J3391
-48279A220747k62342K63622m51r140m300J64035M1061l02482K19721J33855j31252k549K0252
-48266A350777k20943O040K62980j89036n9217K1869N5887n9784J4595J98587q225j17970
-48254A255560j61134J64875M7006Q1603l7296j12723j7937J5715K18846j42829q3924R9846
-48242A327608O5056l45975j25899M20130k1691p6217l6635j5133K7013J9333O2143j08824
-48230A190909J20387J20685j33069j50281K4457n2267n8404L56460k7195r2551j84348r1918
-48218A022865L42616k09299n3605J47282p0948n1241J30623K39377k25406j61963J4902r323
-48206A115880J99512j10280N4180R8894r6446M18q9032m8231m0628L53018j94929j65944
-48194A076412K48060j30964k8334L4703J96282n7353j15062k9644L5240j20394M2746k339
-48182A149353j06968L14426n9929j39288l359Q1970N2717J9418j04149P7547L2281q4548
-48170A229471j84502p8501L04176j49039r3297K4774K21483k42150M0107L48290j99160p5689
-48158A145963J4636K81003k4672p5413j20420J30612l5698j92747m6245J91850M8217l73935
-48146I43151L18817k02041O6178J64829j70525J76471n8049J63293J47567m02141m1655L19527
-48134A425422k88267J64967j0148n8857J07384K5860J0273l27060L09062j15780l9040J23757
-48122A327573k20212P9776j7075M3114K02123n979n05718K08821K63024m52747J86893J70978
-48110A280571j73813J61987j61709p3999K74047l45417J78515J96983k24613J21842j33843
-48099A100551K8072Q0531K35982o7849k77675J21833K589l0061N0190o6097k4646L63355
-48087A516775l09635q5355L25395j62793L5278j58027r6275J79724k4383k15344J35895J97462
-48075A338717O61o3718l8374j29744P2724K27816k83879L9939k8390q0956K07031o8982l8894
-48062A153951j01224O3121J14310k45926O8395j1680J97755K02064k69931N7613j67107K97804
-48050A359145m0024l21054L0332J23319K96402l18671k7500Q748K49065n5811k17570K08873
-48038A295254l03652k3868R5571O5729K63682j88359j46071J88430j15833J57374K1259j05724
-48026A203792P6334K3230n4081o5937J1048K0353Q7968j06017J32394j67614J07167r2277
-48014A176360J1401J81596m10178L63962q8549K0744J65480r4307O2106p5216o6129m3955
-48002A203315J03360o3142q5985k3270J30532J3606j08146k77350M12049N4244m27259M33090
-47990A365044k85258K7963K29242j81279L46063J19386k22668p0011O0434k13995J5351K24821
-47978A415093k58929q0413M588L01733M4777m30100M63244k7215k46493j50901o3538L83691
-47966A355537j36417j69060J9295L20464o4541q3574J974k34993L75781J00782j78035q0720
-47954A226493k7900N4506j74882J57763L7686P9568N5183l38779M12396k51466j30637K84623
-47942A384554k70888K71947m2121j28149r4800J08116M3574j9362J27924p6431O900l99953
-47930I11311J24450J84848k30333P5929J54333K5195o6675J24146K6898n9295K6295r6679
-47918A200423O4422L6875k41445J68148N7757J05291K3225k77451N6436r4514n4876J05088
-47906A149379Q8437j40633J14874J9234j378p3619k75450L97297j00470p3351J35248j67653
-47894A071915Q8662J47075j38056J6550O3570j09323k1904q1599K86072j25807J98144q9144
-47882A306155l47454K96757j71147K60448n096o8173R9454q6505q678l8232j09825Q1742
-47870A209446J86697m13072K53285J75746k24032K0736p1290J92812J879J12993L4098m92597
-47858I86701J77792L53670k39065j09740q5516J31857O0984N1050j03431k06146K50578r0093
-47846A178641M8440L8292r1018J88476k8439j54756J17884K9903k19130K24534p5316j83882
-47834A073629J84532L5696o2826j71061R0299n7852J06632q0809J10389K50349n07745L79430
-47822A350663k64010k05344M77275j40957j28195r7649L86366r0793j09857O957J51543j4419
-47810A321580l76041L7453J18604L33417r046j21216n6056j5507J401R8475q7833k0073r9
-47797A225059N0614R4713k64906K14651j36788Q3571O8530m8722m0186l08880R2489J0002
-47785A040147K98324J5253j10303N3964j47269O0453K68263j52871j56676K06242j22297
-47774A253230J8255J9871j73047J48985k73362l8950J52844k30262M29340k30085P7317K64381
-47762A418517j05424P446j47192J72275l15186L44738r5257p7231J95314j69995K41162j63062
-47750A306105o8932j17452L3254n3400P4863j37450N4130M89086j16409k95539q9190K36210
-47738A315276j45428m9014J16610N3N1992j14694l6713J05925j08163J11382q507k94378
-47726I44341K32590l1233m7756K58367j75156m7263M01505k20070j86126J08151N8572k176
-47714A293746k47779L70681J932k92975K42272M5385q4514K9570m1196p1984L7156m935j45075
-47701A132284J52968M3120j27559P4171n3419P6744j57781J38781J92847k70436Q7743J21441
-47689A410904l99093J26877M55062l91153n9907J32524p9787l6830J79051j26211j19409
-47678A092028P3532j16820L06927j36466M8434J29352k31206J0406Q2351k5542K0414m7491
-47666A205919r81J95722k31234P9096J3381j22980O0716L0714J12381j96494R3258J2290
-47654A251788j98315K63948J1314p0827P0592j02006k10632R8213L12934k54533K5888J7249
-47642A215613Q062J46988j37620j00463O800P6058n9448K98228j68505p8555r9446o3242
-47630A044470K24798n5608L58334k72077j78985K7601r7012J59697J385l3732Q3732k2279
-47618A240324P1554J54858k49330L4215N0719j45664J19967J40463j75233R3005L7518l35305
-47606A037091j88778K95008J45949n9601K58774k26101J46637j10022r5272P2136n7296R1801
-47594A310326l70491O7049K5663J42663R253J09770J15469k29161l9619n0178K17628j21669
-47582A186703j23490J71688n5160q3240K73238j07525k75974J83826J13458M6030o4157j3973
-47570A251424J75957k51084q3672L72191q5689M2552k01363o2574R8668J467K8054j75066
-47558A110865J40575j54819K27518M3228k6079j56761j15298K93010k86899K17138r9839
-47547A192639J64622J67110k99536J22533j5717j05160k41027K46968l0080l6286K78799
-47536A444865m1148q137l31309m3873K20183J1821P8604j40484q1424J36450L6856p2961
-47524A209443L5871l4262j92578K70061j2492J31169j4975k71994K94948k63100J64860k8265
-47512A288686n9033r3288j48972M59033k67389K36890k71291k18772L48071j76101L2159
-47501A129993M6850J98761j26563j32656J46518J76505j06557J42827j85095k34942L02489
-47490A358130k23558K18939j76262o9854K98457j94816o1769m2238K38473j18284j28686
-47479A098532J84027k216q372r3743Q4871K10225j79046r4544J5987j21035J41232n6247
-47467A179671K8081j1880j9892K76532k59233P958J75361j34096K8953P0289J2368j31732
-47455A222380j642n0881P0908K23860j12863k41155l2782J96053J26387r8258n408Q2021
-47443A378620l8110l1307j35938J84473M499j83927J55544p8484O5439K5336j97869R8874
-47431A247150O3878k02376J01014J54902j32359o4762J94718K3754j08733o1009k650K15722
-47419A429249k21585r5535K01176J2414k22297R958O1943P1643N4957j50517K07123q9375
-47407A269154K2597j96458J42515L9655o4373K11504l13520K10865k18379J08636J8552j62657
-47395A068091J47725K5186R011j89772K25909n7319J01674n0259K1741J77884j74758p5894
-47383A229219j0317q9675N4789N0403j79258K56617j99632L12424J76174m43289J97287j78338
-47371A176404O8672q8014j10311K55532l9785O9619j11498m3397L1035l2239J65832j39546
-47359A202304j15279R0938k00587R6162J46946l64705L15405J14040j32953J96146j78296
-47348A170121J90690p0532K1749p8585k24656K44750M9299j55535J36630M5412l94670M15353
-47336A350026r1805k24313K37057M9299j31908j61304M01921j56756P719L1936k27306N3273
-47324A137839Q5874R1406j4481O7071m6481n7901P0551p1324o4106l3333j21583K2776J37170
-47311A203478K18441l14070j6762K56651k111o0823j70464K586R3642J71896n34461K92427
-47299A140430K24825k48255J24640j8671K53504l95171J73850m4195k41777L79289o7103
-47288A281366k3601j6570j34894J48480P7836j19818K06586k20973k08705J36315J64514
-47277A290536j46534j46537K58734j1868m9561n7457J06914J8770o007k5384K6896O5581
-47265A324083l38680J14779L11699j89714j19048K74176K3810n2321P781o2921R7007k66690
-47253A123961m2973J50180P533j6965J2476J83348k43126J50347P0250p4985P6033k35756
-47241A160323J5552K3256J46757l4101J7213j18169J45919L879l52400M29177j01088j85888
-47229A150430J8525O5572M2371R2105L12324m75841j51484J82985k13633J89333n1020q2890
-47217A078777Q0135j44335K69660o3323r2136J39551Q9470O0223j62264R2840N6163l24747
-47205A080014O2543L51125k54497p3857N9823K09908J4799k25498J59446r3127j10408j2233
-47193A168038j531R8236J59314k18301J73016o480j34161K97412k87164K7717K4859j10309
-47181A190646m228Q9894m3691j5607J20355k43281R476R0381J39005o2548J8003K08795j74727
-47168A322473j19990P9003N4251M5164j04672q7394L57036j75842j10880J57233j69240J08349
-47156A355491l19451K41311j2919l18961N62191k22457j33765J45168j171L6264l9537j81950
-47144A110214J64890R1941k36901J64622j94541M0087q6753K51332K086j92986K29879j97798
-47132A146072J81438j96188K48554L5301j51710P5844k05666K04898k43770k4895J83469
-47121A253347j37512m58J65488r3165J3818J47814r0381L4790j43500m9724K60182k46890
-47109A113809o9367K41272j55323M9206J03861K667m6340N9100j14332k9330j73611J9158
-47097A000770L49125m13209R6804K43281j10533L852Q5722r1303P9261J7929k61691K34104
-47085A234112k998J0351J16112p9850j08938j6494J55297M7994j22661J36278k48375o2671
-47073A058157L86767l15129j02149J96530P4581j15935J29661j92515Q7780J19998k52261
-47062A075485J83749j5314J40012k95576J20518j2494Q9186J81656n17719J44477J32577
-47051A226557P1093l7087M5419j91251l2102J78364p6963J13481p2153L5677K08755j54967
-47039A314823k32802O6999j40269J07238K09195j30581k15899K05166K37665j30454r8713
-47028A192368J64521J51665k84483L9343n9019J61196r1911j08187J69781l16717K58853
-47017A277410k5054l5995R3656j59002J13537n1713O398Q4341j31286K49665P4211l03057
-47005A193111O6164Q8533o2191j97334K60013j98496m1495K19502j81055K48981k81450J68353
-46993A282636p5484j06079K95547j22782J88634l81399M3770L10971k52006q6897Q6177r495
-46981A173593N0186K07270k32685r9026K20828p2646K2360p9512k03232M53094j75539k71140
-46969I93551L37851k55240q5516K06210L6357l1983j72559l2769L92450l04103j18386L74622
-46957A340485l8932J96230j52998j79309J0070J90049r5902j85782O2101j8506O4978n8888
-46945A133596J09725p505j14588m2577J93803j6420J2222q1383J3603K44781l40744K0206
-46933A124719J79081j12913j25685J91921j64007K05718L4376j55514L53662m40426k9724
-46922A061208m7506J29691l3204J47656L25097m49977K13087N2992l38476o7304J05160k3424
-46910A075000J47694j43114R7344J26010M9622J39183m16539K14264o2017J07841j26117
-46899A209171k1472L32024m45855l9491M0655J40220k3029J52135j88103j80312L34410k13912
-46887A096441J87374J11137j85252p3586N2442J43429j45210R485R9218j02188m4765o954
-46875A141571K59827q8085j27435J46439m57470K15562J74154j92620P1808N3183J77746
-46864A374680p7051L4219j79244K9361J75545K4266j23687k05132n0303N2473K77028p6885
-46852A255270K7169k37215P7170J84104j19666J82724j16017J36163j11568r9935Q7191L2833
-46840A298223q0701k34479K58459k845k25236J88109J50512j10463o2769j29797p2663L11759
-46828A288109J64650l61198l1406K22117j4811q0731K8025n398N658L18361k19479j94793
-46816A119104K09772o3613j71709P3706j10558Q8815J62576j93232K53371k25032O156L3599
-46804A182955m8251K02309k47151M3349J76000N7693k08951P2357P834J33313m4215j73344
-46792A153898J12359k33897K82177l6224J9096J49786j49466K4654j20346M1461j25122l2463
-46780A085913Q70m1146M3943J15182L76944k76625k19336P7094N6289K29243l14133J0099
-46768A144337Q2178j35157J04101J98265k6852j09044K11202j74376m6785j26060L7045J05824
-46756A264678J3664J41764j95530J65338k12830m95J86798j91679k8039k6882R9005K4400
-46744A240192o0948j12190L06275r0103k01537K74877n5740J23036m7128j99585L3274J09858
-46732A320281q968p8201m0045J47626J69249l24745Q4816M8875k01433P2460n2944J41656
-46720A278627m7066j68246K46895K4669j31670N1068j73866K71666J97312k42719J59502
-46709A466172n3311k10052J440J54908o9896m1711R3867p0935j06868l13201J80418K50272
-46697A281103k01779M35087m6048m81284L15374j01741p9008o96J05653J97394k23049j11241
-46685A089765q1652J28403J5175J84779k36164L1591K30798j88764L55050l35234j37875
-46674A055872P9481J15606J63157k72128R2552L1815P1508p4800o4380N1987M4601k8396
-46662A266875k5929Q8387j82351J12519j1736j18069l3569R6558K53555k11359J32964J28800
-46650A496645k97981m273K09484k00672Q544K50612k62530p0932J31446K37724j86266j35610
-46638A176191J54402p9324j60542N3347J95155j19083K9068O09L29824l76625k72591K84610
-46626A215041j60056J45900O437p4151k16091L97194p8262j75026K37929o6854L0954j50415
-46614A112600J06324R935K35083l21378j05794K91857k05323m5382J87887Q8997j32118k4198
-46602A198490j89922M02735p7271k36172Q1570j27435J03083J84292J2665l23281J75052
-46591A203806J50687P5579j68792J05621K4334k06735P0179k23449L8893N3864L26840j45720
-46579A305107j47129l0511j4743R6914k02767L49667j16950J16925L7555k89305J91634j69872
-46567A126525J16791J59716k62660J20096J39282l17141R7222K30848j99723N9954K35383
-46556A506293k27103j90300J85130M3036j95845j4790J56193k00879o7999L12106L0879j61860
-46544A174861L76682j84825m14994M55028j64814Q78J5909k16587J95002j32421J1959l6064
-46532A080614R2478K55652o4650q4645p9232r5947J26509Q9261j54634K9797L2350k8129
-46520A199424J35007k6913j10851O4190j34243J10959M0826l69815J83283L21291j64164
-46509A248994J4300J61382k80471n030P2061o8293J28863K8069J02854M9797j34551K7102
-46497A345077j13015j51622J18327J08992r2159j69931K92791l54631M5804M27727k61190
-46486A196170K27704M4017q1450m22294K23031K00483k06758M5327j44612K09691m07087
-46475H84222L08036L06196k78133J44329r8460J19093j82068j38298K28286j20160j5653
-46464A157390L1497k3418M8021M8319K8585k91654K32963O6497j17195R5694Q8739J06525
-46452A471963m21968K23133O8974J2006L7608j93663L5010k76563J14704K05094J90382j11928
-46440A354752k25080J33609O6541o3094k68578M5879K89119j27775j58759J54834O8700j78739
-46428A091409O5147J03157j115M2788k84302J68704J84192k6611j07626q8980P1431k77050
-46416I41144K08626N7307j33990K00213K1643o0179r1130K5734K26779k73182p9812J44249
-46404A187402j95485K74739J11041n8592k10806N0761j26077l7250K07367l7123K87986l47966
-46392A105997M9946J81973N3274R06j86876M0043n2966J23756r903j16075j00883K52471
-46380A341663p912J20428k6366k54649J12370j07740K1788j07845N8105j01656O9631J67251
-46368A285068k03301N1470l9366j078J02505N3870r408p0537M5094J03568m9133j1543r2738
-46355A164471O1825J83997J78164j26599l60746K07336k3320L4325q4267r5163K02214k09325
-46343A132912Q1251J00729l6537r8232K2345M0968P683J78549r0600p2050n8552R7210j63213
-46330A142463R8316J59113l11697J72754q1702J13082p565r3337P5324j63882K39844j1264
-46318A331449l7277m2695r5802k1528J82818J0533j95570K27079m262j96188M6385k0337
-46306A184605k35594J47582p3371J64963J50874M2362J2336n05858M86329P7851k21766o0758
-46294A169555n8260J44790j6311P2219j13636M5106k52460J71676K9525l7530K97444j62175
-46282A289943j42459m0107J94259p1954k3052k17513J43156J95568j15682K07125k47102
-46271A172182K3534q902J25249J73756l28551p4453J54597J01132n0841Q4022j76401n3367
-46259A141957K21174k77892Q5030K03518j96353J47992J408n3317L6576j75040K39829Q0490
-46247A455372k39633Q889r4703J14599J30005k34402K8772M1560k25896J47448K11721m819
-46235A338913l9976k4145J86377j54797n8650j78673J06734K96190l22023K40479l0044j08347
-46223A252038j52891O2964J62898n8905J28205k38298J33938j03927N279j7210J31745m96
-46211A305340j55646K55306j09513n1380j25491K49825n2408j19125q9928P1031J03527j43494
-46199A138044L5499R8535Q5685k99429K18459l5189J49352q0396j8014j06864j43339L25306
-46187A367649k22871K69622l11412J34448p8000J6705J84002k30345K55316k60145J20687
-46176A245656N0303N5716j85777K126R917l0028P4181q802J77513k11135k1021R6687N8567
-46163A313903j15711K08006j94876J50636J96209k75253r6839L6722R0753l06641M87184
-46152A494093j89953j31138J39614J7071l4880k09922L54925k00682o4177j11374O8165R6225
-46140A227967j8934K1678K2355J04779Q050l3166j32843m2953m5981K74241k66486K85555
-46128A404262N7877m27622K05824k77925L08272K7193l02126J33527P4776K47631k31432
-46117A220257j81526L31092k10718j25487Q4274N6404J90638j61359n0931M950J21149n0310
-46105A228433q9277P1351o6760J14952O577m6609j29960M1991K22523j66964n5811N316k2819
-46092A112943J13004j13523P6248r7593K1008J24349J8331L06371k81240n3637q3538j67370
-46080I75353L01350p6138j31802K37523P252l21932K01222m89Q8831R7417k47836K03102
-46068A333853k51433M4546L77886l19480M8250Q2k00825O1813k33047L78990J56157j55680
-46056A241112L31197k64439L201K5471r6232J07978j95636j51528P1151P0692R906J81937
-46044A334810j69352J33978J63047n6449R0272l57722j30505L1047J76177L9401N4479Q2964
-46032A392147k10224J57384K9691j97800j20164R0076L5937J12418P3968j33851J12821K7319
-46020A369722n1457j05675J4810q7235N0315J96816k86912K8781K69825p9926p0080N1361
-46008A300345q3283J44992l2063j86365P5938j41780R5203l7234M9489J58647k65995K6915
-45996A104809J48836P7922N6753l785r3234o9459M6425J647j15127N0044j53355l5379M09207
-45983A425304m4478k3131k33871O927J59254k34180J56840J1838K4849J49261n4079j00684
-45971A243850p8921j34119J35524K00207l8966r9506l2993O9190Q2628Q8536j36740m0041
-45959A258649N0615N3231j53610K26478n8895k91289Q5019l32533L79137M3627m3046P2666
-45947A290049j10554J63551j18435K51013j95325j17497J84206p9149J99160K9818j99395
-45936A297442j67155m5936K99890j19584j16439J79172J3902r497k34995J56529j21836K32573
-45924A364066j07628k08516K69186l17124K29191j0696K10971o0244O9868r6282k01347L83239
-45912A524684l33697J13649k46708J21349P1005k92558J65599J66817J24059j82423M8404
-45901A280180k20849R1622q8363M1461K14078j60155M5255j39381K43481j9097j62225J07316
-45889A233323p4328m478N0545J65464o472k24602P0799n0499j8415K59269j2389j43698J26485
-45876A371004L7184l90375J50428K28978r1326j18885Q9651P1400j51436R5094j00971J37627
-45864A328373r5948M1727J42972m00660J50729K35183j25271j70693J11294K01356j78606
-45853A240456k6291M5124M9340R3666k22175K08239k18156O6604J34764k82114K02237k24151
-45841A067543J87891j73618L77423R9491m01977J03109k02327J19589o3935M62019l37613
-45830A237595j88389L4016J39422J32711m96964N25505j26410q6369J15752J52088j35222
-45819A303735k21532J89485q2035O5552k77774J06032K67294j35296m2461L9355m9682J18417
-45807A281090j48880r2058P3274J16527K68423k22730j45994J74029N7162j95793K33416
-45796A398466p7907k70098J67863J16404k19384q8686K53641r6237l9736J24420j1710j89476
-45784A067560L38850l52629n9115M11445l70502L8098j50291L18485J29870j77906P4783
-45773A268648q1985J12197n2242k6239J80701r9181L4930j21043q1389K67018k27955K18918
-45761A392378q4061j05316l1437K4004o3377j93985M45220k50718J16206l7885Q1643Q0432
-45749A373104l09064J38141j57363J30296N9088Q3445J50782k10923k22466J64022R5703
-45738A294765j00195L9234j59648J4609L32510k69003j7463K52629k39547J04891K9981J40846
-45726A423609k44370l8843L19368j53898j852j29249K4238J50064o4953p8917r0586K7357
-45714A141968K85291l06581J44846Q1115j89438L18074m17452N2626L06066p0130k96488
-45703A049897L5580N5590j14576K53879N9132K03759j30483k14078J75989m5074j72059J08981
-45691A266537j5402M5223r1815j23435J00124k4673Q2518j08476J75862R3477j44552J5935
-45679A271323Q52j9458J76369q1834j89943J08352j39354J30936n5682j32291n7607J44344
-45667A156007p3164j28610N09700j51840o1247k470J18601J41677j58851Q011k39122J12009
-45655A230701j21637J09894L65283k33859p8414n6474r6101R8469J14288k42548J68367J30194
-45643A388163m08178J22547k538Q146K38454m7910K2836m8877k22147J19599J47089m8485
-45631A268699l5616j06341R9989O7711J03560q2767j53614J63539L6085m9536j60981l6737
-45619A113991j11458R6850J07327l25352L17576K25786k88131J20658O2873j10788Q2589
-45608A291921p7338J8231P5429q3329O4501p4571N573o9469L9136P4493j80714K74532o4148
-45595A294247j22434J15664p5987K2956o7415o9813J22915J74944j87749Q9936J59039j14111
-45583A342192J2938j01486K8084O2733m6372r9050K111K5742k2199j9650k9345P7144p8954
-45570A153888k6699o4251K9606L68858j95020j69173K23260j9990k35046J5047K65703k78698
-45558A067485J04035J53370l12005K00760K28842k41521L1487J62618j87805R1076q4908
-45547A213434j6812k7239R1259k2324J575K26985l33031J96250n8773p088r0885j2277J89715
-45534A350789k33465L46489m2951J17975k28245j65696L19559k06311J06936k05175O0236
-45523A220141J49186k40131J29209J09519j3155k25890L582O0713J44462K5391j46222J63308
-45511A380113k51724J79587j45519p3491K95673k08844K55332j80604j44387n3210j8854
-45500A034072J09577L0450J77737r0482l1858J17726M1833j65988N2184O303l2706M906j22201
-45487A131553J67420K03793k92887K11199M3054n11437L44853P0534O5598j54624j57214
-45476A121842J37989Q5895Q6221j46700J21078m52503K73476J53162l76773K25016p8473
-45465A150230K88351j13042j61866K26770m7338l6696j98240r6069J84570O5140j02911J73093
-45453A331992o343j21421J55849J75625k65992k40256M29471j16909j24258k3871J27458
-45442A321345J89494k08129N27l31062J40002k2863J28886K29435k77109q3056J4954K29590
-45430A332014l57718J41558J07955K1540K76408j87360n2197k42155J31338J47475j96239
-45419A122619J35050J3643o6663P3053k80158J03513J88353N6526J7020j77038J5995R930
-45407A211843J36618q8413Q7136j91099P931K66281j47160J95897q371k40640O4752J48889
-45395A443664j94478J17193j45370J4046K12518l00696J35300j26437P4285K46496j27821
-45384A348700o3953j81584J8753M9263O2068O6695j53007J33327r7969m7411K30526j89357
-45372A176051L1483K8807n1106J44385r1973k2189O7111l2010L4501k21588J91605J68844
-45360A423921k62291J81768Q868r8313k27548K10042K42239l69350K03047R187j89568J39403
-45348A271405J29503K1573l10049N0813J5665L2606K22266k12930R6791k20518j85846P0049
-45336I81328J17358K00208k17594J80819r1586l9754J94121l00405N4890J46146j6481K28225
-45324A437275j38537o1092J39593r6070j93860k15685L82748J36557j04324p7458M8281Q2529
-45312A339957k22318l321o6319k7342K48065J16965k72342J85519J50260j35863j07605R89
-45300A206645J43058r5845J20179P1311j32713j23626K35015j32314k64232K22954J23661
-45289A374093j48344j01923J32545k27315K52946K46370l79718Q4471L6050l5454J97272
-45278A430993k97245l5008K27814j36938L2167J70636n8481k31413P5399Q8505k40920k02943
-45266H22566L82538J09249k45415j3906J46213N1105j26275k4521m6078K86183j55381J52928
-45254A339206K08027k99985R2127o8930j10749J16671K0325j27455J11617r1895K34451j42939
-45242A280471r6225K01940k95167J84628j31179J38256J86480k43515j13888J04515K19422
-45231A435738k06289j73444J19290M5916P8544N748p6864J71649j50429m8463J44114j23421
-45219A222089k27525J32626J21633j92804K73222r4733j89386M31468j57408k08320J05035
-45208A215897j59708O3204n5435M7038P9554J70859k78585p5917L96072l55514K24743j02758
-45196A169450L2728Q1381q1801K83487l23188k8102J34243J68352n9496o3473K02933n1639
-45184A464875l01817m3777K21526J20168k69805j4257R1569k58673J82779j60898K25436
-45173A257126J06198k27369P9887k21155K40083J36919m5565J10053k24436q8331o80J5684
-45161A138414K9580j31654L38147k09836n597J00691j43460K79040k38877l6871m1176R0057
-45149A168458J02281J78634k24179J20205J15728l87254L66263k39607J38599p4612J56144
-45138A420660K6606l18150L41588l10415J88585m4616k03344J50171O7421N1122k89729n3491
-45126A026408K58922j1073m1573N1636j17944R2726Q8430r2144q2756p5620J60170K13293
-45114A470475k37283p5069o7094P9029J07180q4535P6757r8242L33577l6619j51459r8471
-45102A218246k078K65154l28208L693J51575m4629p7249l0689Q0723J75220p0237l63558
-45090I77963N7833J44214l2920n0548J37872J01937k51295J46969Q2198j38090K14333l16720
-45078A073746J5772R3030j51366M07495j09926j22864L2747l8722O9851o3257J15489j51575
-45066A170420m5606K31621k36414j7011J33393J09925k3337q3318K29784k58159k7785J09159
-45054A292672r4396R5660j66374N4258J38396j19753L4906K3137r2731l1574o4309L5694
-45042A105586n2887R9127K56141l14297q3625K12326j95303L13723M8436k38399J78294k29310
-45030A099812K32398j41524j25367L05164q9540P2541l32738J57541J62712j44985J25196
-45019A321210k44940L2502J62172k00888J27005J27187l4934o6828r2084K88387k52944O5186
-45007A231031J73863l17293O7274J32046L25r7171L90054k15188j25307J98829l49401J80335
-44995A269397J61257O518j53985r2538O2153L4640J22178p4562q3989j5610J02784j7153
-44983A321090j14347k235N7188M2403M262J0562k02588J79284J17183m08531K27568J1848
-44971A243687j93744K54323j42899O7813K70518j58964j23819l261p8520O9578N2822o2248
-44959A195286J04513j9582l2004o159j53893J33047Q9430m8298J0319J0276q0066k4468K41289
-44946A419690j79846Q7321J21431k93698J71974k05426j81249M02779k34762p5528L54718
-44935A387404k84680J17751P7264j37207J00949Q5252J00151k76366M6456M3615L0978p3125
-44923A218442R258K05485j46453k3826l8313Q5971o6736k2823r316r5899J70734R6317q8103
-44910A294738N843m0956k94634j14344K46842L65999k29038L5945K26668l03547k6947J1992
-44898A178561k10385L56317K75634m50780M7698j06818m7295J63690j05450N5576R4045j5891
-44886A234902j53511J43971j98496J95700J65251k44914J05953j14482J24268l0989r7472
-44875A130181J46410n6714o7169J02692j11918J80183R7893j44847J06991j38999K02908
-44864A447611M6307k4919k85498j51095J76292p5981M7919k13385J41091j11080K33089K17030
-44852A447381k29037j0854m4476L30700l36079k8247K36956j00117N7027j8336o8307j6048
-44840A220563M011o1324J08219j01182R8175k03333r950J48811k18326J30842j8831J40651
-44828A238326J09734K2402q696k5769p6696q7587n8296J7851m3336M4579K94055k40712R2830
-44815A278685L6316l2437k1724k19355K79960N0026j07735O2479n2976l1991K39665j64398
-44803A316515k49906j14917J11219K94782j36592J2594K0991L4314j1940j99428N9805L7089
-44791A174526K2073J07240l1700J7842o4699J71537k07724q8801K09804l22719L00287J632
-44779A289298P403k292M8248K9941j70173J98487l06126K47308j7545j26336l338J89528
-44767A384403J417k83068K70512k85067J93252M735j57414J46803J51828j94518J8336r1305
-44755A159914k76066O45069l24609J97367p461j83330K36891r7890J75704l35646O8613j74510
-44743A084046J72576l6434q0309J09068l45684L57365N5891p3375j34077k8017J75224J17153
-44731A373427q7751K545j89529R8214K64954m97763K47625R8727l2615M9615q8680J58334
-44719A397103K8966k18022R5658J38787k27037Q9313k41399J67491J9006J21332O1226l43721
-44707A088703J65894k6873k4465j35409K87727j49829q3529J76965o1043j9472j03531J59048
-44695A274186j12795J80783j79748n2576J00399j76952K62979j12291j98008K82855m4254
-44684A224578j19147K16528j31316J48121K8935j59861o1540K9833N027j64477K18623M9016
-44672A284320j8525p8278m9201O5630J9994K7333L9248Q6656j49443r1083P7340J30547J5118
-44659A359656l04586K14780L06326l16554j85063J9834Q2719m8938K43049j7286j76525L5827
-44647A213239p0153J08901n7987K66425j26893j34748J05490k03893J41024n5901k62861
-44636I22643K99812J46523l55824J75239K08162J29098k02708k37727J69709j34718q7559
-44625A032650J72140j25930J13397K89385k83809K22616j65103k46893J79068r715R7971
-44614A275777l7941J43408j65458P7605J91121k64812K5721m0111j72015J66589R6015N0697
-44602A346596k207q084N0197j23511k4207k35299l2928L47372L4225k0939K73652k91838
-44590A313029j01882J10477j82328K77844k1046k68773p3097K20887j88573J25847N8009
-44579A270394n2646L92274m19186Q7088M2853k10911J68928J0289o0805m8744J08930J08664
-44567A397128M3299p6285r3014J92647J26948l82179p902J77615j7103Q761j93133j22902
-44555A053880K00574j10316m7499K39719j64431j60N7707P6472k06204l5290K07316j14888
-44543A156880J91905j3276j86715k4828K54791K04041l62331o7929q8574o2849L09451j22359
-44531A188207L0228j25604K70024j0912j70756L78084l64685L2759j95635K42021K9601j01744
-44519A201588L42515l08241R4047k67802R4759J36174j14906Q0530k6180j22235k5523Q5954
-44507A170680K5978J18326j46598K01641o3906j48708K00680k5736k33840L9888K5561k04750
-44495I59216J46625J65528j32648m3052J51993j38131K88501n1377j26808M1892K9506N2425
-44483A343670k27497L55972j66290k7774n5796r2798M4645j67185J28129O304K99821j22731
-44471A318470p1355j08470j30757R8794j05519M34309Q6037k87674R564R7042n0661j41132
-44459A148648R035l4167L9145Q2782O4197k04244k45245L59334R8221o0937K1715k13939
-44447A064545J52037J05153q2500M0348q0472Q5175q8648j8921K86390m16890k2166K54698
-44435A278749o5834O6478j34487m307J38912J58825j57965K1589L0110k96421J51035K2111
-44423A208795j3370J29630l50146K42976J08869k17762L54025m19106N0874K35328k16755
-44412A113358r2789M7405J14523o1919L35546j24951j92989q5127K31899l4245j65379L18473
-44400A403805j91466k9320J16846P0842N5111J18824l37608k7556N9467j90192J26698k2785
-44388A152666J49481j23319J54270n5371r888l0360j61436L81497j97239L8394Q0577q8753
-44376A290519K8669k39421K57066j05968l35977M46366J49402Q95l67521l6179R6174k54101
-44364I29924L67494j47677J29488n6096n9019K70064l07657r9251K06477J25655l27218J81664
-44352A213848M8909J25572K11996l50761k3075Q3496r9437j99575K05311O1873o9639J96412
-44340A404930N3103k15909J02477k74k31833N8487j42012P7668K1100P9978p4113K11875
-44328A345477K04978n26821K54095R6474j23303J65327n7568j00855N642l3378j16981K00804
-44316A313891r6319M4588K42279k24175o438P086j86405n9363J26333K15329k71424r8018
-44304A007364L18307k35682l7521R7772j6204J69309J1738P2305q2205j4571n4734J20732
-44292A356610J36296l09264J04821l258m8208O8713K0175n3487m8110J67698q6760J37165
-44280A442391p9577j50540J78628p7934j81934k5906L15521m7515k64996J56910p4701p4256
-44268A116091J79956o4385O4087j53286J17304R3493k75232K26102J1193J88838k58593j265
-44256A244303J27954l49043K74675M5587k2464j87763K50908o5499j06991O7648j25626M43252
-44244A596941k51218L7942O086m4432j8720L6749J97980m97377J4784K02412p0369r9462
-44232A111316J15045j66860J26169J19708J2056K53884m73176K51385q507j58369J92977
-44221A375628k86904J76706l2964n4964J05762n9505j8071l6699J88001R5905l9320r0322
-44209A323253m0223l3647j78513J06748q9900K6629J99652j02473m0335R1535J51532k25369
-44197A188889j28942J05525M8132L2713N8511n0751n9092n5047j08554L34781m3699q2427
-44185A240039J92879k31132n5709M588R4569J56738l01545J40849J45418j55404J72789n6511
-44173A347568N4722k0844k28681J9714K25781k05844j35273L57185j95166m6468J97642j60371
-44161A209965r832J08431m8099q7671j42646K06251m1275l1777J70369k30744J27525j53358
-44149A077139J99933K04235l24160J84073j7106j73443O4059J57268K0831o8306J21101m8276
-44137A397348j90400l510M0389N5297n3233J5767k34396J21667J33039p4024M3048l28861
-44125I22131L71090O8436K7168k5501j17722J11795j0257J27430k66577J39888l9443j84567
-44113A123871N8516K24927j83942Q1586J42381m83986J82388K9021J51410K09471P91k57670
-44101A278764o7011J34626Q571J6048j06391L4858j62215K10670R1241j82214L8268j14995
-44089A180220q3000J87882m4964R892r5281J92972j27788l46605O43678l40632p9649k6286
-44077A070439J59216J73549l53940K84885l90632K95315J50940l28579J53271o545Q875j07044
-44065A109750N7741J16299j31263J99304N6997k28748K28615j71711j36779J02021p7279
-44054A124947n9152J94515K38848k92689k97953M08822m8952k61147M51876k08835j37651
-44043A112629k1619P8987R1408l583K8714k78452J93204n2793j2899J14410q8196K4518j8715
-44030A167613N0319M5359M8241m229k60562L59284m7612l76803L78866o2900n1658j26972
-44018A118946K87798k52199m546M78522m54541K03673r9980o4974Q1636j59090o5901K41900
-44006A311244J40686l15646J04893O7339n4334l2719o4518j34078R5104J32135j7157L4446
-43994A267395j2984j87033J21270K06220k21373j11747K62404Q4936m06990J54616O8401
-43983A225115k15021N5921L22076J86185m60586p8674K80995o1487r9757J04408k1927j4214
-43971A223034j50264l5270K21485j30005J32369L12857l94229j15902j5254l8999K09572
-43960A219394N3341J44690k95265J62867K5445j51395l8490J30846K41853l56409J40820
-43949A277697j34082p1551K35476L0989J5239m000l00107J96358J67467l01199K24050l91
-43937A335946j01137p0393K40284j96796J34439l0183j54742J31069j22063K39192k04320
-43926A201296Q8438j24810J20670j65628J30707J31804j24643K93136l67401K9487j90132
-43915A022924K61219J16172O0953j43463j24111J6483j55552L67514l05105M4553j27004
-43904A034583J38773K25675j88204o4574j4578R9248P2696O3698l93148K24296K51163k74047
-43892A175581m1404M7935Q830L07929j84335k85620J66752j02777J3437J24453O3955j59030
-43880A135706n9409j39073L44978K94817l79968l1841j21810j26275K76360J7586j7294J45210
-43868A338987o2193O7671k22634J1973J71455J14977k08267j53201M80739k47837j47036
-43857A144634J02388r7150N2673O6482l4618l667k77169J09808J56461j31992L88099m70602
-43845A005347L05113L14253o11504K00365k42130K06016L03344k69949J01967j03860k8437
-43834A180525J12989Q566j31298J90230J61239k36665l051j52174K00041L0042l06358Q7744
-43822A141830K61033j47327q6455K91367k03992k5904k47054J58142J01571k60113L20010
-43811A303108J0329o4070j01962J29843J45978q6939R569P8626l58480k9721K88323o0863
-43799A263741q3898j73576M23773Q4926k98938O8337K5299j87659L1773J36197j76559J51646
-43787A265062J31901k55609q582J42759o8447m6404M4305L9489j60322J38356K4328j20565
-43775A126271k6315R8921R3955k93504K76147J27797k3760j18468q1258J22008p5145M1274
-43763A267923q1304l5186J14658M5155k37918J51248J36726j47526r7314R5082J07640j12934
-43751A206250R8756j7526j08055Q3042k5525p9182P4309r2524J19133k79342R1292J87173
-43739A257801l41619K39979O4692r6368R8889K76018l40956N3554J11254l4005N4870j29236
-43727A214873J57432k91475K22887j9752j56608K04761J36504l03212p5136K32990k23177
-43716A100087l1304J59697J34341j57384K11314k75698P3475O4037P9342P4307m62953M16178
-43704A385439l34914J69665K56611k88666J58578j92580j65753K63045j01576o0235J71103
-43693A260717j00198L06914m32483Q1100K53165k18834L11407q1648j79037K1352Q0790j97482
-43681A105763N2097K01397q1574q9818l9737J71732K07433k69489r1818Q0802J95343k14224
-43669A227907j35722N58751m74670J22891J3531j33365K41956j84948J02361l05746K24756
-43658A257702P3319k9959P9441k63245O1601K104m075P3251M2004J9813l2567r3844k3777
-43645A161768p502J89190j67962j14559L14407j05354l6894J22565m7258o9158Q414p371
-43633A240286l24698K17840M21382m65644J97680J59942k90221p471j97954K42431J67804
-43622A361377R2288J03876j68524j26151j11076j2508M6071J67758N8778j27568q5832j43908
-43610A054581J46032L6424r93J26744j57493K3034n3577Q0112J8431K9044k03147k5782L92721
-43597A466131l06049r1584R8389J67828q2239n572R2530j34137k9787j4043J18505q6778
-43585A193194J98592o7199k66001O8262K12605p9587q171M8121q6564J20156L3353Q089l06388
-43572A068462M11291k85328k04500L22171k05314L76067m16728J28287O2403k00094L08467
-43561A365184k18439M1550J63101M235j51033O1742j19061O4962O7767j41022Q0140r9430
-43549A119696L55436j45130j98632L97024k10000m6454k6629p1923K30027n1982j33168r1969
-43537A126296J912R1978p8114l5377K27257j29625j41933J97326J12305k65276K3022L23037
-43525A452808k20235P9692k31201J03241J69238j30103J39036k42878K68438k84273q1898
-43514A021865K00392l4708L4179j42246K30804j16939m110P9996m6619m3288Q2545L3765
-43502A295636J47916n7103j86239j4138j23175K27606j87959P1062j23523J07335K37904
-43491A395322j46452K59732j36042J1535k29205J7020J17124l2699Q36M0340J18296k73328
-43479A142479L8174r7263J36188j32984q2592L36524k77779K46937M7296k25327Q9415j80036
-43467A041032K75179k4989r3786J78381j45489O9277j09471M4336O1089m8867Q347J1550
-43455A266589j01672n4086J69742m8768n322l0695J22396k16934J3909K77643J2058l4048
-43443A370812q5927M7308r1698L0597j29361J04219J26809k2406j32462J6001p1507j04K98379
-43430A460660m36863j966K04199K6353k05988J32110R3134k40150R8102N3434J66200k27984
-43418A121241J40400J4403J7338J9823j24119J51102k43060M8671J05715K320O9317K2226
-43406A345377N7079n7292k12264J49784L2719L345n900j08669J2143j42845J98133j45775
-43394A125835O4951n2555j27569M18318j24883j4397j35059o3040K12240k40737L36728J14408
-43382A514240k98415o4944k24388L09934L418q59k0664M0630J25489j49850R7352q5570K6257
-43369A272630j54226R8264j41974K74515q6685j34974M86226o19797K60737J52087j57241
-43358A249562n6743Q4197J11939k44930K23319k16087Q205J13331j15901J53234j23466j79046
-43346A007614L07725R0328k08953k06365J62519Q7668N7240j196k18460P5400k41893K71990
-43334A183617q3804J17067J73155l66464J58926J60137J58097l25284r8045k6083l3186j3409
-43322A004724K45813M0196k93895M28735M2427m29091N3904J98646j01137K02758l9814l9911
-43310A313355r1103N1272l4784r740J31650k97815K25851j93867R4620Q6368j23407j7200
-43298A135200J83161J5757k34187K72067k22327P8115k51214K44810J68973k10236K04738
-43287A384857j56557l1032j50197M59806j98348k82583K51226j25301J25157k6023j62520
-43276A088485J41983J45223l7526r8874n4951L09027k30925j64746J25116m2993O6096m3310
-43264A202605J02795j92162J06904J75188l03945J13020R7866r3239j59437N0851K96433
-43253A396879k66908l0529m0312M2232O8549j03557L77511m3831m8145k47938J54361N2820
-43241A311132j76469J66562j64183J66262k9245J16634j24577k3644J24832J1559K1548j92183
-43229A208228J47673l6917j57092p9518K31376j74432M2763Q3134j38189Q010m4944M59335
-43217A549427l25497j25684J80562l24284o835K66644O5585j11464J28510O9303j50470J2471
-43205A228268o033j49316K82031r2345q203o2580r3285L27678o3213J9186j19755j23283
-43193A139150p2493J57339j17250N796K48786k52145M1386r9794L2607N1862J9517J35975
-43181A290736J4431J7612n3493J06830K590k14745l7377K33095k49426j3670L16637k41465
-43169A171755P0270k1923j23173J55521l7598K873j20179J15339M0722k36964J76243M4988
-43157A237874J13141R6168k62712J32384k7114j12851J35477k46977K44705r7936k52461
-43146I59698L62896j23123J34097j18412j62620K78496k11351j61683L64114Q0527j80473
-43135A222166j01148l0039J70636j37347Q8154J16450Q1413o6272L741L7824l50670K24192
-43123A259100O5393L0620k5574k06751J52518P3067k46423K99925O1667m00028M14008k74049
-43111A203473j04569L48278K135k53071j05693L52790j58129r993p3172N1957j96097m9582
-43099A008327N75242m56674j03133L45434j31913j02012j84665J86318R6659o2901J81830
-43088A352512j40319l4985K21817j1018j39650l2349Q5119N0420p3410n2951j65513K4946
-43076A084619Q5583O5073Q4009k00802K49535o8709P974m6125j11155K75569l81980J44416
-43064A188007l88j56488Q4334O8637J45097l1337K3032j42159P1101k9708R0045j21597r898
-43051A178678J39150p6148L0926k92906J95506J05765p3637n289K11230J12644l57783N1698
-43039A219834p5607J02784m8073L630K29993k37548J59748j08766l87381J27098J58275j46529
-43027I97458J33987L49415k40818j43794N7492M4552P7111j67511m4191L47266N1338m16264
-43015A046041K31421O9981l39718K04306K600J00134Q0177l82076J40028J78211k58841J72315
-43003A244579L9562k70429L07175k03048j94351L67755j66930L9880j00744L1707O4754j21938
-42991A037972J32535j54549J74065j9442n5011L3268R694L8213R457Q257M8067J48094m10808
-42978I99812L60330j9550m25566J39961M9635N742j80688K82693j60789K00011Q4912l14991
-42966A021512J67496p4883j8330o9217K43700M7700j56575J8551J64216n4094j08812J22094
-42954A303358n7537N4324j53916J09627r6935j30174M31942k39773j56899L48318k85031
-42943A127304o6288L38856k08639j16910J82799J36576p8037R5177p0881j68767J12407j49885
-42931A133712m0351R0979K30525j48051j06234J89485k14866L6642J49790J3295p7676J21799
-42919A379049L6933q8622n9843j77847L9641K0296K61739j13246k00564J12233N5414Q048
-42907A273231j62428K84451j16525j84860K18299n6612j07353J52182k14k72621K12438J79313
-42895A419301k16584n4761J91647k40733J49759R1740j56265J75848j70615O3589j21018
-42884A131908K43584o2820l74399K14312j2922N6397J50942j63754j15822J60721j61032
-42873A067115J38843k0512J40626j51288k54032L49687k53640J06478J27334M2240j73920
-42862A118931Q2403k1656q9535L23911k90925Q966l1163J01582k2710j42452J33649j45123
-42850A025878K18830K72941k94021j8757N0427n1937J43977r7505n9459p3238L02767k69547
-42838A150356J6917K84426l15894P1711j74452K78531j57090j21327J88377n1248J18724
-42827A289031l09703N5335J61010j26842J11177J11021k06234K02598N2894q8642J5187j45984
-42815A120848J08966Q731Q2009j3723m1568L5014n0563k1486L557o8717J4908J4906L2773
-42802A225655j49293K2327K21710k90049K00043L5815j89549j91041K19749K24424m43374
-42791H86417K36724J41099L8715k28119J19756j2146m9153L01905m45997M59789j34652j56418
-42779A157920K356l86723P94158l71209j44715K47719l32035N21689j74096j3204J8321k99583
-42767A020598R4372q7061J65255k8486K23256j77482k2535J75637k79686L65177L5734j40656
-42755A344123l44660J54662J94465M4336M3508m88277K02304n7676J14167O8080j747K1035
-42743A294320l14649K40051j65748N8245K66300k13686L3605K08580j44039j63624Q9406
-42732A188761k799k0358J6692j3012j53252Q1102Q3536l6573p077l9223J91077j03968J24953
-42719A309859J19105l78660j2769n683J38578R525L0797m0666j86516L36095j54239J4631
-42707A180057K3423k17086K81212P6957r6622q9585j8199K51135j06927j68110K00521n2863
-42695A263913J17615k30289J66976J02034l52605J59510j60413J46670k37499J94439J87958
-42684A358309l10213K16811P8085P0562m76645J59676J82312k46238J69544p8084J38656
-42673A262775k1392P735J16712k90719J53571J69532j16118O0707j29144k3575Q2397O4306
-42661A336787j24669n6318K17595p8855k1621K3297n5028J8966k38726J36592L13722k92241
-42649A179501m2553J12124M0351Q3588j23245p9711J90419j48184r2038K48990p1827P2219
-42637A369634r5521j34752k7964O4170J27114P3772k97512j34236K68090j27305J73240M6302
-42625A305032M5977r0153j88874M7622J84463j53537K8360K49255k56234J74496m34235P2492
-42613I84664J50851j34367M7531M6731L20880j90213N4432j84306K14470k00438r7780K86531
-42601A298986k28747K77040q1860j18158J29990O1157j97904J02159k4184q1588Q6563j86116
-42589A037338L36394p2345j84278K10295j98432J22976L9115j62544J90561o137j4549k56729
-42577A041665J69403J33450j64589J53908j73607J11199k4878j27926M9530P9195N7922j86284
-42565A118988J08791o414R3054J38588l96388K73249m6629k50837L00336j98703P8885J245
-42553A214165K748j93020N5762K52654j98903J36423p6227n4255L4893J68402k230n8868
-42541A281544j32536j596J98444j99538J66782q0745r9691K28136j25936K4442k1497k3930
-42529A213879J95100r1582k7777J34951J52521l33702j07489m8729j02668M06786j39207
-42518A252083J13834j47097n6332J20259m5567Q4788k6117M1887j16744K1370r6149L97239
-42506A543454l16798o5033J36790l29375M23093k13742Q6469m0762J8580j0895k42625K86475
-42494A275631r1938K12372j4213k03359R6124N2621j40449j97322J69272p2634J16304J20785
-42482A323194r8518q810M604j16619j06134L75122j90232N1788l4463n1124J89876r8431
-42470A240253O2209l59237J94375q591J91984o8839j63290J00669n4066K72139k90344L43014
-42458A460276r8649q3112L528k4130M4804j03565K38546k96328K63128K2984k49361K2473
-42446A200594J17908j89167P6415K74517k16669k2454j40418P9048l1245O1906o0208l5271
-42434A114956J80173k70403P0613K70035k31077K5806J39262k32259R7675P2132r782M9865
-42422A276996j19961J4355M1206r8026J40686j28950J46059J38651j34536J86124j84377
-42411A278227J85148o3131j60391M385p3650N6542l9201K04963j17581j45635J58361k28387
-42399A059650k09828L46052k10929O0187L40438k39354J09593R4477j20901j47401R2779
-42388A174763J17885j9295j15770o010L64812j32725l27261J20741j855k789J75704K4292
-42376A372492r3344J09259j34591r0758J11032o2769K57118k48170j59069J79905q9885L5523
-42364A186743L6406P8610J10417r0737q2616M7609j38601O7442o8867K9378P0835R4397k48955
-42351A092061p5566M68386k66447j8988m0480q6452p2696J55358j51199m9485M98082k95270
-42339A157304P8844R8401j48007J5420p6656R014K17229k32776K4203J22526k54575J59624
-42327A170551J27096J13241j18579M945j46904J71094P7715k06750J94930j12547m8400p8421
-42315A147971J13095k8560k63894J54629Q8054J2140K06709j40203k23950k1483K46576M8826
-42303A339910j61704N2365k2739k867p0645O8638p8356J71329l8885p4691n0184n0188K91337
-42290A373320k72802K01354O5988k27379J18528j08944M8378K24850j88905l600J9811K046
-42278A252645R9763p1566j3145j32665J47732r1148K06309k03625o8850L39226k77251l4889
-42266A152536J1258K20501k9527o3663k2283N135j82292P4134J52602k456p5821k4838K41981
-42253A457267j71942R6977k35349k7277m2782K50943m6013k21422L18520k80873J83124j74047
-42241A107126J1472K47849m885k41660l436J96797j11502J21819K1350j28987j75753K79288
-42229A319478k6523N1014j33658m1275J09010j83773L55608j67453m8668M5767j76760J73533
-42217A276300J30587j74369n3952K42532k36524O643K17759l32909J20205J15832n5265M7301
-42205A304140j71664j9979J42132j51935j28195N54535k68059j92502J93971o8887J42232
-42194A335789k93304M0819K14908R5498L0640q5128j84410J09524J5021k35935O4146J48588
-42182A256156p5656m3729J76602j44249J81112j18086j17960K45133K0900j5543n7261q2634
-42170A224785j0157M7805n2509n1762k18744L16289l0178j51563J12770k031J73458q7981
-42158A270182j55608J55489J31117k31552J52356k65663K8588J59737N627n3469j28112K25088
-42146A293780j36253J96239j96724J1077j32674L6902M1700q7450M15555m01896J13123K60245
-42134A413624j24003n4270J10263j99101P5657j51777K2836M79983m80737J16992L860m5932
-42122A167395j16618P2360n6521K8559M63250m56485J59719L3799J57136L2047r2551N9364
-42110A451454k62939J33026k92155J70032O8949j82917Q1911r5544Q841J70839n6090j05704
-42098A089703R3883j58637J05821j62026J83436m6180K0538M80135o31013J02769L46520
-42087A424949j01676j49206p1196K48259N2852j01410r2716l5534k33252J03679J04407J02449
-42075A251605R9731k51024J7733M591j02591J98505p0124j7015K76440k92214n6051L11363
-42063A370949j5856j79924j965l5607N5250J16123N7797k05569l37271M11149p0301j12832
-42051A051943J67420l8168J30151j11013j388R186J12288L4356k39754J77414J46381j85872
-42039A252944J46772o5502k26195K9520N3877J66769R3229k21234j52944K57030p425o2530
-42027A264311j18751p3261K96842M2641l85626Q0934K66725j50923J14251m1381R694j93492
-42015A111964j9571Q7515o3630K09944k08992K19274K7185k11624J11156N8049j7517M8442
-42003A352195M4073j13199J42466k13619m4726j37194j84603K99148J54790l0706j40440
-41992A128185K33814j62267j40755J8244R8273K17812l51449J19224K01082L4654L97j3349
-41980A383865k5049n9082J33843j0873j0939j38113M5365R1322j29771k7028N9254p5398
-41968A237396P258J00182j11791m0698K97763j0517m39028K70459K47739r6041q9824r4966
-41956A277932K9546m5021k0955J98524k2483j68835L12886m9487r4323o1231J22072J14930
-41944A593555j99755P8468J37321j14139n1954L98465j68167n4770p4771N6332M2445r7505
-41932A545525K16437k33482K51889J1636k92546m3181J24759Q3438R5964n6102O4989P9529
-41920A848855k73961M14329l6323l27791N4267P0652K8248j11514j59844K68119O3216j80102
-41908A658151k2503L4305L8132k03830K84451k14519R135J9040J48032K6790n05806L72585
-41896A643963l7796r9281j88050K340J41582N4773j68877j49298Q2750R1605J12886k30650
-41884A255947J98172j48087J02888j63938M1314K43474k61296K78631k19126p3246R4575
-41873A349308L2729j05782j40705J39127K35556j46480j31731K36038l17323J09530J67594
-41862A427861j23381q2776j72708K50324k2186q1267K10031n0206p035j12988o8843R8146
-41850A264972J02351N9401p1857r740j26216J35850K2937k41602L6777Q870n5591J67183
-41838A293335J21698k92120L3219K47133j74821P3214j07324k04978P1321M4409K05460j89076
-41826A121470K06788q6965K8239K74406n40454J34610l0237J48886J92505k9072L0890j75433
-41814A275633J27937j65672n1562J54620o7473p3881Q9195J2792K07302n4181j37646J13498
-41802A430562j27182M3556p4509O8026K79674k55645k69839K64034O0834r4879j81307K9204
-41790A172529J62636q3033J27971k7022o3246J48862J148j87805J1113K3821O4166p3295
-41778A277845J41334J40746k54011J90451j9548k56943Q7987O3141j22224K23895q0030j65158
-41766A227485L04397L565k75544K08177L9723k95626L79646k98478Q9932Q7020k93973L34300
-41754A510624j78346J63135P8148j41031K8964K00864J7191k15470K18922R7573j47165L572
-41742A636981K96143j54766k70137J24953j59278Q8955M37774l30734l82107K48847J35784
-41731A672415p4655j9110p7552k44361J67661J67118k6201P0756j21358Q4859j03287K04534
-41719A700819J45297l21637K15513k04626J43260p606k37169K57712j40014L58576j11180
-41708A798945k31324K05073n8569n4569k64648k6424K16953L9968j74651J2924J11297n2022
-41696A522953Q2347j21238j90125J50236O4147M9993n5070J10829K7036j30301J55499J7981
-41684A684287q0919M2591L53657r2704J55778K08231j17033J01157r6065R7905O5983J77809
-41672B500677J42016O0313M8090J88142R4153O7561J22026N3841J42173L3433K92938k83183
-41660C462180j11669K40017L0456J00723q4239m0222K47458J53441j01703K66918p9588l75015
-41648C708757O1519K84760k42918k00404N7070r2456M952q0522m9042o9227n3344j50981
-41636C178164R5394j55976j11146j89096k49603K33122l05484J3688J42701j68978p6102
-41625B406684j74354J5123M4338k40210R1669J27895k17463K0798q1988j36098K13385j84543
-41613A885236k8978M06430m36472j04995P9781J60692K56135l05392J05786r7772j96588
-41602A723863L18740q4712k76724N4432k48636K26575j77803K803L04841l52427L72152j06813
-41590A756291j32712n9904J20697K0687l00370J03902n0601J41511k44891j1821K95582n5031
-41578A583340p0117M9027o8604n6069K9396l9137N3052k6255r6212R0758J20138j61018J40819
-41565A549118l8383j01702K7113j68077m1573K18503M4751k50279J76951L3323k9536j03867
-41553A316342J16079J53176k03215R0477q7807J4131J41710j48416j36990K12129o817k88123
-41541A172676J56965J69599k2559n0830m4529J57K9228K5985k09022J33318J63471l2738
-41529A491721o0806k81007Q2757J6790J81172o4219j42357P3187N5381J48902k96264K62748
-41517A468005j9458k68565J50715J11759J75100n2850j62854j64834q1126J44826J24222
-41506A424940l20903J79342K15535n00N2403k91710N5385l0943j29445J40657j7194j54797
-41494A122770J71237J01260q6642o590J0826J76674j50161j22466K82916j89585j40624K99951
-41482A469566J59566q5943j98037K8437J47838O9840l50166M9762J2453p448J31354l55835
-41470A071387N03956j74689l30765K74813q771l9159j53225K63269R0164K6853k11359l0097
-41458A282377J62434L5161q1309l09539J30433j28179K31159J88933l22548q838p6987K01803
-41446A304900P0827k80149J15927K31231k0128L0307l1918j05338K3892K7426J4717l9325
-41434A342369N9976L0692L5349o2427m2212M8237q4713K7830R2251K9828l15273J0529n6008
-41421A116428R9085K01945l39560J52787M3567P4087l6109N1179k5470j5223L9757k26129
-41409A136344K87270k47039J1341M4041K8995J35237l00695N1307J84855K22886k41386k9963
-41397A283193J87545k34622q7156J68900L3324m121j22841m3276K68718o4970q6914M9316
-41385A347096q6300J8575J24365k11142P064J15936o8810L3750O3714j43974j79362L52931
-41373A373843J16315l8766j64766j11990R3279j31116K81562J94153l59634k0412J39168
-41362A371636j65833K920J81820j0054o0603N9449k17157J14968J10070j3111J6283j65939
-41350A224449J52785J5913L8231m9318K1785n4544j04784o6328P8230K29631J7672j08019
-41338A395703p7349P7264l81160K14194K7254j07660J21142j60244K37990p8631j02050P9841
-41326A246294j333k50999L96100R5896l15883K8409m6805K66855r0320o0135j29450L9684
-41314A178313Q9617j41380K26605j08740l699K61136l39898J93384k8796j62173L86195l23607
-41302A226957J61484j88030M9991N9517j72506L47035k60951J79624m4028L3252r4996j10489
-41290A186860J64051l7527k5020j02730K19881k49684J32159n6667j28632L03221j81210
-41279A224702J12191N4835O7222k72649j06812K89791j03549J4285r5400J02490p2944j69418
-41267A044744K26594K76245j55320k25704K56664k86908K04665K91212l23422j71512j8103
-41256A119155J24479l2266J44015j62035l5943J73385j11067q9394J63862j26455M3949J33246
-41244A344931j84206K63932k80982K26100j3441j98662L01354j95099K22861j40807q0164
-41233A265817J30642j06640O2539r5978j37846K36211p8127r9457J68490M3596p9233k54087
-41221A055927K53363k10138K89K85873j79629K3892j23872K30910R4922r8277J07672k06607
-41209A234325L2568J05037k3269J5195j05986J17859n6987J06543j51258p7005K77021l03418
-41197A170625R4213L8607K1434k9186j74768Q9353M532j67775O0640J11233j90826K22578
-41185A250660J02797p8509k09884O3606J98575r9955N1970J147j26018K973J04152l0107
-41173A231407J85862j68799l7262J21797L3453J0928k84430K26075J00756k98427M7081J85025
-41161A353466j8512l5176j30605J09758o4223m2999O2889j69581K24981k9547j40913R4064
-41149A213602J66116j28949M3970J28648k90027J81522O5460j58302K11788n1420O1130j30439
-41137A313099j17010K59278k64010L06961k41249j03791K73889m60550M05925J05628k17820
-41126A260350l9997R9251M5078j41066K0557m3342r2073L2227M5192j953o1725J0370K26974
-41113A359843r0019J46036j71236N0499P4592j04609K41923l11766j43217J43412K43797
-41102A439255j58675j7283q1061J27854j82070k80207N77319k73044j71548J31298L486r0747
-41090A024577J65930L3390p1430J13499O9403K8207M2523J96299k64125K75493l79525j10139
-41078A124102M49214n00985J34686K66984r981K7125k02914p8837J20165k10440K4157J21500
-41066A264776Q0048j00849j61412L2866J01771N0143j45103J79265q4504J25852j57362j22510
-41054A062981J87293p9122P3857Q9366L4156j55705K90740k48854o7897K73062r7044p2401
-41042A290432j70738P5039o3653J85152l0573o8424m7107k03930J46000K52785L3022k59706
-41030A138299J24453q051L2628P6496k33661K57216K2896k95807J62152M5937k1152L412
-41018A304818p7843K39722k56552j69851L37103k31767Q1079L00618j07791j78610J22455
-41007A363381J12090k90402n3449n4437q2978R3334J15209j22485K02001K03135k16186L4900
-40995A304113q6886l5954N9085K62358k64426P8923K05894n83413M91732J30090m01611J05554
-40983A265459l639Q5098L7268j36856p2000J82836K10663n21331j57643M19530n9177n0530
-40971A199678j23475J33875j26120J28531L9461k76961L40307j34194J28821P5424j61954
-40960A223393Q0393k02116J10243J76311j82113P7687q1166L9333J28798j58324J52088K0636
-40948A385163k45018r3982L26508j49322O4799O8719j07268J47357J7213P4638l45836J65431
-40936A308402q7898m0082m9000N8992K66704j98391J32395l07881J22641J80656j69054m042
-40924A213442M9727k2446J8237J68299L5882j92574q7495K02090L248n5480j71214K59933
-40912A421649k89887m3625K25014j85140J24472j44080J45052k37168J4603L25803o8240
-40901A288453k49426K03926P6766q3848O7929k01609L42852k36244n2673L5078K3498l414
-40889A211288l4343L54680k48570Q0004j06310m4493J12000k1042Q1155k45225K6368J49258
-40877A314770l0173N8637q1409r2574J65773J90307k37251j54769M44007k58908k16999J72939
-40865A274350o994K3116Q490R6535j25156n6389J22930J8330j36976J62051j11604N3574
-40853A322257M6391j60758J84017p0226K0225q9651K69494o1495j54118J52435j90736K0591
-40841A288426R3221n1882j07112K4799k21756J70112J26422O376J0479j74093K29844M5469
-40829A440305q0800k59295J3819K78661l7631Q132J79870j80750o2622P3903j95739P0062
-40817A247915m1171J91520o519m6725J35768l07636J23300j29320n7253L68957k54322J9120
-40805A243634N5522O856p2076J0091L02827m57401J10274L6030q1358K19534j96502L2624
-40793A210055j93239J04185k2576K2208K04093j87975J11916K62972l15525k56674P1750
-40782A011190P4904M55485k54884N7956k00k30797K05864k15659J99041m0863J83064J4816
-40770A459917k99486K17516j41192j81794K47597m8103o9340K62555k89282J70978O4180
-40759A393546k08235Q1875j68691K04227J88148k28268k05694K42173j3019J7701m873k8428
-40747A270462J97909l18231Q8213J64561j57209j43971L8396J11052o066J07698j21426j23133
-40735A108255K0155K13301l0819o1355J38028q4784l5420k990J46760l651O715n5591o7683
-40722A290921k3453p7764J36138j54711Q0398j50543O1639J71266l04375L13191q7895J317
-40710A256129J0902j95079J68468o4836J5022J856J08715r4639J24241N9029l01997K42464
-40698A330275q0577J2883N5279k55018J13255O2438q2483J82277L1916n1395K34599l63186
-40686A190263R3805J9929k81674M97292l44562r9438L52157j14207r7335j08755J39974J39319
-40674A386768k04734l5357n0137P7624L65334l52062J27635j7371k55688P4479Q2654L21169
-40662A520314n33256K44953K79184l53017N090q5834K78525m0422j854L3627k23827L3043
-40650A156526m3985J61809L1471J24516K3166k45445J88066m53840K50425K34955j61321
-40639A266343J54739j70323K30024m11867K32889j05778j13888L48750k55457J71329l8162
-40628A308599J43299j86817J02204k49565j15702K58130r0405J77994j34433K57769j31441
-40617A339632r5612M970j13099K1786J55309J89175k71585P8488n0806j71569J29484l4185
-40605A181988o6587K70210r1265j17265K03789J1386Q2575l04893r8594K46684j56242o7219
-40593A094567j1755K13104j50331o3279L40571l16095J37022r5971J0502J13973k13680J66674
-40581A225302j12104J33193n5020r8632J5856Q769p074n544R5587J09084p8967m2253K05109
-40568A393306j32122j0890k4322q6649P697L13892l87401j3743K45580k06032L24277j41282
-40556A282311N0185j73552J03560r6817L1131K30025j94813J3760m569L46790l68019j41408
-40544A078584J9892Q8840P7109J4563j59826j01362K89116k20390J12101q6628J26020j24692
-40532A113327N0486K54988j16513J34528j44754j21360l979N1418k12149J07850K48908j4433
-40520A348317j11643J27374j67005k46961L65323J89146p7358j82210K0301J2066P019j87197
-40508A097172J95960Q4957j54669J17844q6654j48701O1552L18691k70998J54884O2708k47948
-40496A184798J2992O044J19974j43698j8515o951J28765j33958J80913K38330l60499j98858
-40484A009337J56114J98766k32834N4446J50898l1137k62942P0568J13136k6815J57277l81094
-40472I75720K03692Q0228Q143m8409j68908K71204k28925J49883q6246K31532j0395k74206
-40460A103313L50110j19985J05054j69663J19474j88080j37825K43433k44846P0623m356
-40449A127252P5572j77688J32342J44221n8203J62521j61352N3442q3655J15892J65229m33920
-40437A061653L36936K6702l24596K17430l75669R4500K65395J59105j22001o9927J99814
-40426A469342k83460j4051K3881N6281j30190J60826J4528j80744J36795j5341j80231q23
-40414A056813J87252M0242P3468l69708J84036P2569j11873K13483l2945m2431j48732J32714
-40402A254888M7137M678m9708O2771j01339m2166l0321K6899M8024j91631K69221J7352J5783
-40389A331588j02375J7948R3486r6134q1357J46062J68903m44018J55060K6694j74608K41811
-40377A283060q1593k45275P7466L42819j84q1216P616J57509P746l22311L4014J82268q0196
-40364A281723j65738R3759n5805P0735J35021m06001J18879K11998O1958o4618M4467Q3456
-40352A409834m93631P3142J39158Q8922k1711k01566J20691O4780N7435P8776M8505l29973
-40340A034362L8856M23251j93098j35897J59824q7955j63098Q7586J58372l8543k091j06850
-40328A174719Q5867Q2012k57961J16340K0303j19591R1238j17058j2608L97013k95870l9997
-40316A124407L61486l30276M6305O9783O4791p0333j91229K2210J56628j7458l50315L63963
-40304A249962J71616j70279K35132j88175k50162K09095J67890m3348j08496r1764K0005
-40293A201476J9444q2958J58907J7705P7343L0561q3561N1496k39967n7153Q2551K25879
-40281A401723k91496P4651J63620r8285K75856l26185j3252r276O8733J1668M3254O5359
-40269A366370R7611J90571m73303p7138K90605P9796k24094P8542m8793j65980J05673J60476
-40257A380336l7504k33186K3413R8904m9080l3014J57447j84444J67820o9510j64686J27983
-40245A184479l2926N4757J73254m9437k64634K40329K8395K1681k07389J11824M4059K7190
-40233A331582q7772j15479M59288m87205J68237j05125j16774J35944q1545L86796j37516
-40222A350431q801l71439K13308J87549m24579L65702O9814L211l7618l7273R9512l32269
-40210A077548L17807j7422k29542J61477q4592N0609j87794J06079O2639o050R5142N7743
-40198A403644r5241q7526P3127k3046L4333j71281L20718R9705l94848Q8495R5441j73758
-40186A169763P8434j2539K526r9638j31360K02019j03808N1220m6134J41831M7621j67081
-40174A132854P6152R7037n0405m8369N4877k44761J03704L6853J61215n3234q5378P5538
-40162A256083j47883L33674j23106j81036n5093J00939J80268k68986J36122L5967k0972
-40151A245977J3666j64775Q3653j24979N4121N7734q11K7522J7605L8024j66627p4901J04572
-40138A110781L12613j67046J49345P082k45147J94175j49282o3291J22542M4133p0074j16899
-40126A128932j35335K15523k4673L1032r802k655L1186o1679J07484j26509J94644j27172
-40114A220976M0417l12048K03461L43991l86274L06684N590k20377o3306P7019k4534K71995
-40102A463594j73372k79676J53652K80336j85915n1960K65313l56179L23461k30491Q5107
-40091A293870N4181k43578L06833j56444L275J6646J11286O0895j84093M4651q1413r6137
-40079A129972L76237l55435J88132J2512p1417K54126n86315K24880L9761J21108p8539j16241
-40067A138781P6579j05801J77972k7032j74346K00634J77845k38805K24967j93146j9766
-40056A237882P9499M8403j32496n4297L34414j63377q0866J7154K16632n36209R7703L80801
-40044A445243j39245P3146j48590K01731k74570M6869K82978k87646L8149J15255j85364
-40033A167956o6043N9659r9045J74209k7931j93676K27147k4701N3528M2823O7116O7075
-40021A448117j00078J92572j72951k40221o2353K11585M4545J29873j03464j98302L06114
-40010A455437k85032J9204O2515M3550k0862j48194l2394m6010J98290j4320R716J6639K2945
-39997A281484o197m6650l1921j14876Q6241L49912k84088j36541K60571j58548j33175M8507
-39985A114719R9794n3001J24427j49459J30343j9444m4521R7227j80699J81781j45179K14841
-39973A370829O5573j65697j67731J43838J44631k74529K12187j45686M3713j7886j01917
-39962A107325L07323k189j6169n9162j58744O6138M0287q511N4927k751n398j71690K7286
-39949A178672K462l6059K47797n7667j51271R9401j9080j95133J50237J50210j66216n3847
-39937A149506K63821j70521k99169N38565j25512j13847J26727k31797N2750o7183L46713
-39926A470053j82618j87104K40078q543k58749j67139M51448j05724K2936O8099j30076j80803
-39914A031858j2883L80385l13120R8841K31908l72259K78597p1700r2308K38450k29850M02020
-39902A569939k37075p0481Q4296j89212L74003m47441P6835J67870k10022Q1947J94189K5140
-39890A419988m00894J36341K16465j68858L0904j23530R6657j4158j77757M73862j40760
-39879A348260p3010Q2572j44675j13987R7236L2677j65518J70271j66180P3853K67462J32149
-39867A541110m08396m1372Q6141o6618J05998j50848o3140R1161M08928k46739j72065j03073
-39855I81087K82536j24612j342K15739l20685L39871k79550K14689k84160K1489M97576l29560
-39843A213078J30757K7794n9720r9637m8428k3384n0511P765N54185k87777k72474K90287
-39831A381935j74975J24538j22130J10318j19171j00317K06486j54201J54573l7813j01273
-39820A167970K51049j59112j19966r8787L20773K1792m88258K33324o9683J79772Q5723l0268
-39808A294329k1051l6901J13032j89522J9837l8767K1874k34335J27905K22672p0390O5370
-39796A274053j31369L9061J08606p564Q6142j26523m31282K47356K43066m0810P5719k8216
-39784A308239j8288m4573K55488k20046j04815L39107l69331j39435L8484J92805J06472
-39773A344107l39362J26030N5303J08676R0004k22818j6003K6967J38202K61731n72476R0753
-39761A091114O24788m39109R3310q5516K175J46322j49533n0672j60574J8225k1246K17493
-39749A286777N7551N9917k01935J4897J90176n757n9906l39790K32413O3960m0791r7406
-39737A160106r6528K14897L2417J97456k42356j70963J15842j62962K49653l06327P5879
-39726A067114L12347k47976J80232p3417R2288k0169j00552q2235L7204j38718K68643K55582
-39714A550343n07832J24092M6619J12721k82848J78966L4650k04508N4150j19140L94712
-39703A381925m32050J52741J38191j17469J30959j78502J9468J13805J2684j97655J86359
-39692A210456N7097J19999m4828q3680n4935K5859J86161l59899L5029J78770l6314L7048
-39680A270763k17645N5854J60779r3123J28141k19985K5956L38528j42830j48868L9052J16077
-39668A312699k57187M5942L98279j26982k27876J12296J14692j52507K2437L780p9725M4801
-39656A210649k87947J44231J52407j15056K03627j16033M8993j0029j53321K14473R2357
-39645A384351q0174P2250q3088L8796N1577j56908j33793o1230L73080Q409j75694k05907
-39633A031669N9140J2118J37228J74761m18097M71219j18384k22774K30694j11199N1534
-39622A297909j99481o9963J35712K06163j90666J75261J43829m64455P6079L6642K7617R3135
-39610A267782l01869R5757L08401l1610j32163j11479J73964j02048r4957Q9340l7778K52564
-39598A375904l12752p0611K74387j22116J47053j50410j1193L8265K8910L6097j00370J53542
-39586A286706M4917J16612l19179k8675P7788O399J2666k53465M18676l26100j15341K83471
-39574A204475j58605K01665j99804Q6445J31200M3225J08054k38450L5439j04980J61282
-39563A269946O7030j57918J10819j04576O4864J4504j05598j83841K18794M2772j42852J39861
-39551A233805j03281K64240o6690q3074l5210p4771J16513j58826P8041J15538j0260k20818
-39539A055207K4427J95742q8754Q1532p208j28183j4953J11534J21959j11714N2943k9823
-39527A262709r9188L6940M8527L9429p6511Q2105q5138k8552J29492J01179k58392j32075
-39515A020525R2254Q0260J44173l55956J31112P9729K5724K9902j76109J22282O475J42854
-39503A343225j25901K5148M2071k26263J31369m8845j19372J88148J03086j17630O7306R9875
-39491A362217l16565J8008Q4259K12194q0932l55657L52358n7307J79842p9716r3109R4986
-39479A320578j31316K4301m1574K11782k50640j1273J21901J03924l32156p898J45926j36905
-39467A016650L31969k28868J59053j15745j97806K80796k8020j23469K07461P304J6646m9166
-39455A276805l57372L01753j97702p010J40634m4692J43018q8931J67536l9295j55719J50064
-39443A289089k1946q4015p9683J67363K25254l07897M6083K8746N7396n8026j19746M0137
-39431A182755J51729K4080j91801j88525k10103O37206k20206L5501N9900j80936J91795
-39420A291395l10920J92293M5065J17158j50744J43340L8784o4841q6712J5006K80453k33585
-39408A276692m6833l8103L2792j66821K92789l99319n3000M52178n5154M3888k58916K76726
-39396A356919k49527p2177J95274J20344j70786M9132K36735k61946J05079k19323K69159
-39385A358883K2193j27615P1038k04514K01530k59354q8811L77102J1140j54944l6905n0421
-39373A119322J6515J20820j84231J69068J01682p3988K21660k09546j3803j16329J24451
-39362A275621O5955j98407O2871j75304K57552K1899j37354r5077Q1168J86730j33751J6416
-39350A228319J70897p344j60082l3590n7869J82547Q2819m3755q8582J49531j88992l00752
-39338I33147J39043q893K38457j7517j3208j06993M0285L6832M3215L8659l00847K40900
-39326A263080k7690p2426o1232J6096K65845j2308j38809k8070p9943M7822J58389m26429
-39314I04325J18363K31311j34890j7123J50742J16841j77896J92360k1703J707J21938k6269
-39302A459706k57513j00402K58952j03643J0449j40531J54932J48100j46193Q0952k84685
-39291A080124J07744M8706l29856J72060m4130J50630L63480n14111m0571L20948j65351
-39280A149673k8889P3894J8638j60548R6952R1632n6239J32248p2433o3469O4336j64407
-39268A081388J23607L8435j67055K27636M1523j18426j5313O9795l8244J58828K3386j30327
-39256A295233j47180N8622K30018m30392J59799J67261k07172J12158J07785p0360Q9941
-39245A365713l1096k50112J40688L1080K77409j53419j05163k297r1650K06092k2709J31763
-39233A496299l51087P721L01530j92177N1383p8865k28059L10860j8259o5212j26046k5997
-39221A082091L12913m80632K75309k973j23815J67189j66902L58994k49391k17996J32770
-39210A087557J85555j12675j74695K50013N2979j41024L1123L3648k2646j6203k6942K48329
-39198A395019j31309k4462M4360j24876R3432k18m2261J6963O7423k09116K13568N4747k00459
-39185A152811J17767k21826J43947R7797k0083M7978k27824K12398J03000q2669j1524j52109
-39173A159663K3434J78760m1486j33276J17987o0154Q981l68J3259J04301j24920k9148J04784
-39160A321817L83864j90863l59476J17725k21132j5946Q1109J25152j9676k83618M76024
-39149A414980l8228k90280L03675n1452M1130O2675l255k90896m1783R5110j04918J81999
-39137A278757l4324J75818j24643p9415K01763j73624m224R4118O0969j53690q4518J72518
-39125A329505j55203j44733J46083j7256O5910N1764l1945j2475m17J06245N3520k19100
-39113A171898l7649K90082j59934N22K9121n6293p0619p934N9937k01790L30053j51381j15479
-39100A080534M87083j12351j40174J01766r9720n6216l591k73578J42894K54612k25363m6682
-39088A109214K06604l8766L0139m3099k45557K04255J87787r9695j09653O552J6977j8826
-39076A205932O3968N4364j27792j01185K43364L9773j79088J24702k9929r2453J20413o2577
-39064A259492J33162j58139j65925K64820j61887j02810R3385K8588l9789J20249M9835j09809
-39052A211172j46343N6397K34924k43847J39960k3913q2305K11186q9162J35924j63972P5420
-39040A315441P6495r5924J66215k05279j761M1485j28549J4527O4462l9810j39317J14055
-39028A182040j9915m6597L13269j86820k14015K52529P1657K54098j50577k37732K30083
-39017A448020k36588J60025J12619j55449K20268k92267K45326p3231n12133L66195q4021
-39006A198764K2621N1016m7302K38039J65740k89978k16168K34411l04338K74697j9907j54628
-38994A152967P1902k16831M25787n2278p691n8491j37964O7915M1467O0207L847J22827l45183
-38981A128481j13647J81853M3116j24861Q0318J17570j12685m5739J51789N9442k10656J95768
-38969A350749k21007J02043J33887k62865K41562n1269J32280k3468k45491J43686N2690
-38958A352797j41841N7812j16427R8372K42498l09913m2572o1085J10637J01623n1575P4388
-38946A314714M5133o5411j83162Q6271j13881J98136n0794j12546J33060j86367J67487j67167
-38934A065473M0753K09152k08483p695L55953j33964l62498L44970l4171k25815r956K14157
-38922A247876J82851m2059j21492j04099Q3843j01755R1601k3375l2219L10588M6367l53425
-38910A184702m651p5105l6131M17096k93368J45490P7830j80645J12835k09643J50231j86253
-38898A102388J18450J17097l27438J84455K98154K7410l83553J23870Q7985j13442k1638
-38887A213738m1098K34369j91844l2166o4827J285J80054n6255K5717J6088K6245j72966
-38875A138340J42904j13443k0K92040k9972l8920k45577J95888l5417j24574J96350j8220
-38863A359379n373l2663R8974k78157r283L65974m18571J15541J35874j37987L22669k01471
-38851A314906j77453j52504Q7106J21110J15257P8890m6953l318k52749R5152j10190K42788
-38839A312042N8614j21235m9870O0214K29050k22178P0447k83375J61299J0414j07205J67731
-38827A285948o1945K92188l63062j70230L74662j6375Q276j3941r8200J36858j09223j327
-38815A263629Q4609N2248j84289J6574J97733k73924N163j27423K81400J72149j15154j25345
-38803A247370K6127J16310k35087J30656m0349K6830j37315P4274J74557j79680N1554J67658
-38791A422905J0341l10147R3401R8629j63608K4121l6666P4680L17k12577J38359Q9453k9832
-38778A199376O8575q0016r7376L99383j08289k74112P8526p1136L13703j85313K49896l18962
-38766A174255j04092M00085k73086L23839l90545J54507Q8091m03196J53173J35261p8801
-38755A179491L1190J71131j70284R0989j13081M919J23215k36375P9905K64689j93269p0224
-38743A162296l1780J96945m6594k76723K66873r9200K0152J02183N3743k15921N3600j9776
-38731A165798J02605J45620k14217K08109j93496K8854k9073j16118l074K49295r8755p8906
-38719A166642J94398M4760l2834l42686L90978j95065j8465q2623j18744M04991j80144J20517
-38707A351725J05899m015k04273N9791J67058m18170Q7364L72765k93705j9606K2987L9059
-38695A266879k06387l335L47898k82150K39230q9502l5339j39293o3796L44433j74497j2590
-38683A191551J27802N3770p7982J96672k60533k09444J57766P6016K3762K6267M0182j77383
-38671A168446J76313p386k77731O9393J25553p8164J15410n7780m9308K01789p4689P815
-38659A319661K18392k78932p4550N7126k40461K81158j27075N4300n326k21218J15924J05841
-38647A204840k280L0403J65295l57143J16016K16673j13169j28117K27741l7347k2824K27639
-38635A527727l31128J638j41083J51044Q4588o3211K1348j36721r7151K98779J89307m69619
-38623A035518M5489J34533J92498m4956O8100p127k68728j11608J74955Q0644j91341K71176
-38611A379153k64478K58440k1953j74822J84734j95998O1494j74911K66222J06688k00460
-38600A224109j23862J72677m6573k6352R6436j00558K43427l22384N9251J2160q4426K46445
-38588A350350p4070n4685K1731Q5545j21262N9822n343r8096q5593J31322Q1060j91245L36191
-38575A435727j74402k10292L60207k62112N6876Q3543j46646J92402O1239J21647m32758
-38564A085431J609K01399j27694K52133J4913j87240j4246J49202k77623K06268k3800p6075
-38552A204277J39302k38574Q339k2268L25922r2658m2053p6996j2182l7360k9338O1646k23113
-38539I64944M02642j74311J00169n8428q6516J75765l44881J61200Q8403j07940k853K23074
-38527A341268j79942J59578j53392j79284L01285l94787M28442K7498r8209R9458n38515
-38516H13400L21047J64235k37707l1059P1543J38846o0611O2507J18558r5717r9980P5729
-38504A240791j28470J05980J17548j55933r5846J2307K80349j53687q9297k2814J26239Q6030
-38492A323197j57455K2649k43244J09889J48586N8043M4226o1011o2100m4126J0957J24743
-38480A274354l6630n2820Q6092j43881J74317r7413J03598p0882j73575J23164l1235J82916
-38468A338005k27969J88169K189j23118J22360j90045P0579O1775m6781j37841M4470J46478
-38456A248271n3255n5210k3241Q520K8527j43065P7847J44005r3725J86803J08506l11035
-38444A122948p511J32645J2056n3349j3805J85263j82373J39986p3137j16709J27951j59703
-38432A114262O9549p7959K75698n1802j74199K21947n0524k07449j15184L2991J46904J89669
-38420A373903j40550m2509j21624K98272J69417l72845J61269j24954J0629J40532j86663
-38409A164877J36724j91755o4112J70169j43281J55576P9084j63157k1606J44516k00010
-38398A067025M5029J51282j26311K48191k24487j10351K03975o2160J11147p3064k06419
-38387A023857P6896n7905L02143J99757l37610j0884r502M3527p9349J42871q8727p1551
-38375A133523K13912j13668J1402j31406P5409j11228m3214J14167O737l3570J30921R3934
-38363A346919k64295J90117r1801M3418l0507r5834L49215j38625k75436o6091L35871Q1986
-38351A384937k74693M1542n1651j17628K90501K4285k79139Q5293P5901J49888l1072k25944
-38339A072220Q5240K3401J8700j60548O0997K80660k87739J93942N9032k10687L44166j98833
-38327A280551k36064N6812O4582J01554j66502q8179J00232J71044J1504j76369J7223Q2728
-38315A219116P5838j01879j04811J05926j32352J72625R7661k92903K43689J85500k85507
-38304A182903l4678K36755k19758p3888J52131j68518K58532L6085j27218L993k31809M8939
-38292A063469J28470J90272j85650o5405J12948n9752J76978j61858L8049m3727Q187k7471
-38280A174510p3602J30419k69826K20800r6778p8755L1847j91312L03686M2444N3785j05465
-38268A141753r4220L30383p5359k85634L47942L4014k17999P2838p8744J13381o2916M8406
-38256A273845O8641n2639m5547k1988K00035j24027j66254M9712M3920J9377l1743l4509
-38244A178823L8104L7876O3668j52157o722L3430j94276l7541J84826J25187j61205K72877
-38232A382890j97082K8922K43330l43871J32811p3034J91757j38368j48715K97560k58572
-38221A117628L5094L4600n7033K20202j45678j68183L59641k54089q1012K84179l56755K03700
-38209A192294n1527k01015K84951R8045M3134j38126p6709o2970J86196M9056L5092j587
-38197A356834j53186Q3575j17816K50978k36866o6486J52861p3841K84716k03199l239L317
-38185A277648K3311m5724J29504N8028q1841R0873l20574K74015j09856p5717J43167l18793
-38173A044041J97885j16411p2751K35764j1074j05295p0078L9299N2942R6799j23887L19025
-38161A486259j12444m48363L44502P78J20182j92876m7257P4735j18236K12987j40877N1758
-38149A231148k37940M6832J91495j33745Q6993Q1199l7284M1316j02594n5480J79785n7823
-38137A233902K06858l97614j05198J54520l515J43251K7425J32939l27399K90569r6937l0037
-38125A228764O3016m46377M67648j32773j68004M40261j65914P1814R5242j33327p5176j42012
-38113A103162o874k08882L72684Q0984j75712R5034j67344N6220J26503J32343k39555q0588
-38101A087975Q4699Q9451k56017K4899K00341p0720M4933j11337Q4428j40353K05856p8513
-38089A165642o4347J38065K16601j0160k95432K31053j90281J36498l5454R745j94363n5237
-38077A052330L12952k20505P8158r4333J26184n7004n2220r7504o2287L42787k61198q012
-38065A059348K10109r4163j03798K9952K64679o8954j53685K2952q7188O757o2403K80776
-38053A304382J39460k56023p1274J45153J11489j10499Q4193n0998J63856j04525p6122J39790
-38041A418882l48431J21501n4214K8921J38006k01341J12473Q9939m229k646j04830K5436
-38029A219467K53025j43114j19616o2474j16739K52891P9015o1662j63039p8432J73579J55577
-38017A388478k11196m6667J74262N4531j10000R445J47686n67824K47999J88500j27652K09967
-38005A357529j94570o8832m8001L26016k10155L4135j2727N3576K22150n41461K22503J62584
-37993A302747q604M9490j1353J4669k8643j68109N5184r1207O7468L12549l97945K02071
-37981A298317r9299p6364p438K7324J88125k72535K55388j41466j01854J24696L4632m390
-37969A225136k6504R9213j10746r473L7429o5451M4530M8382j55795J63642J11207j17652
-37957A243918R8848k0006k69616o8656M2474j8634J97803P9336l113J7861o3259j12701n482
-37944A118773J38131j30228o4299J56324l5317K4925M8249j06132n3762K13935K6583j32410
-37932A204772j1342r706J57824j06392n2352k7590N6373l4336r8002N1406o8824K78911q7192
-37919A253550l4091q491K8070L607r3885J02436k16129J71989k08312O224R4463k12088L88360
-37906A275703j40130o0734J38890p2749J54354j6960l5061j09178j36299P9586J18022O6331
-37894A261775k7315Q0044j41555J01314m8297l59222K98488J28437L3081k08461j5571K42621
-37882A345339j84208J65545L5307k14160o8719J21446R9481P5061L9375n3426m0657k98156
-37870A022228K03889N0853k9060J91724l24561J57783m5034L9914P8932k05591R2382r5273
-37858A138186K32651k06445l8646K59667k82823J78062J80774m03230N0335K19885r1922
-37847A236494Q0365k45053J91702q0542j71938K66295j67740K44415J29229j82696k4169
-37836A276362L0643j71929J36916p614k01028K30676n7773j8741J14518r6352j74831L08458
-37824A369305P1332l73102R6992O5211L4185Q8095k70283P0228J87405m0436j33004O1841
-37812A227769K50998l86930M5142P5128P8859o6093L3199L73364m28885N5783k6849m4856
-37800A186629J4018k4773J4426l151K8154n6714J40259l6649n984k01980K53720p9250J57444
-37787A386149J05520k26307J12027j86828J32427k45303J23562j7216K7230j6625j49028
-37776A045608Q5267j2924K02338k15947J0600J1957K26646j33194j17152J76852O3436j68738
-37764A174749L532K17881k94612J55996l04448K65105O2837j74469K17633J6139J36963n46575
-37752I30731K98564j0641r7445L73085j25511n7621j39567l80L6821J48057M918j03359j05663
-37739A151989J11146J16953r5418n205j17390M7223O6456R4971j08787k10902P7368o6921
-37727A061483M5810M4125J03537o6666j37674J08365j84078J71326K62152p0014j70279k5493
-37715A142594P5129L2309p0187j21982K70256j18224q3029J94862j84811P2064J06603j50123
-37703A165461J06726O4820n0167m3073k239j39852o2742J77945m7283K17776j70699j62487
-37691A054186J06065K6486K13678O3977k15446j94513K36055n3715k5148k19245O6785J65645
-37679A224810J58022N4987l49375L11002k43489p9293k3850J79265J37339k88836J66218
-37668A246800j17644J29535k26783J31858J69605l66892L09601J11093Q1017Q8246j75271
-37657A381165j73935M6360K50839m02494J79935K48690m96768J46596J8525k26027L2560
-37646A005446L29263j47146J66887K50595l66090J14835j71835Q9064J06161r8958n7664
-37635A220558l1917K00031j41753j9646L738j18152N5324J1581k0293o8366J884J1858p3145
-37622A031702J72013J4941O5509q6840j60514J76385J15996k41372j71539K50496K7637l1164
-37610A163250k36984K41366k4223j17505J38811K0936K78168n29780o3742J84602K36665
-37599A291564p4110q2786K95365j99127J24731k59459J72754J07415l01642J96067j37700
-37588A133072M8379k0452K3357K79043l36357j5608M0515o7175M31045l08104j63264L60201
-37576A404652k38468j06127o8431n8964L40547j77209r050K12038k30334J77715J09012j54045
-37564A201336K46627J3031k37481r6950j24547M4790q3932Q9948Q4049K1951K0894J3196
-37552A192912Q0644J19368l3751j70313J97370l35673J98872o1876R5312K18453l34214M1882
-37540A208986l32559N53083k76913o1620K24259j63701J77441k31331K30232k37710J09904
-37529A200071Q1451L4750K3088k04116K29078q8468o8377J39374L7190j30755j20525J97706
-37517A330467l1098m29751M27666L4847k65101R5522q5658J82338r7871L6026Q4455j10083
-37505A171759J09500j3032j25373P4202J29904J33286j51895k09222J64525n4258j41045
-37494A088351K08812l2751O7970q7535j98371J34588k01180Q6290J46710J95439k26803J45248
-37482A326768O0041k52299L38797l05194j07928K9130L67063k34475p7423J5577p3415K80373
-37470A367015l44935J66409j13712J90267j17778N6696L00799k63329K432m4534j35461l7163
-37458A026706L277r8374K69855j83307J71422p0016l1989K10297N0124O7434k88286K35619
-37446A362762j85288J08859r3249q204Q5036j61996O6210r2828M6048k9735K06611k39634
-37434A064592N7510K0881m9627J62726N5348k5997l38771K54821R1571o2865n4472M0680
-37422A216397K6513k58475j4433K48696m090j16478K85701k13577R2858N9318k24046K23340
-37410A321724l13875J20421J27935J0044J6067k54781J96463k015J11642q6213L7084j47527
-37398A136969j29547M13884r4246j6610l8317J20967k10160P4043J82693k99610K09876j45164
-37386A204778J49651m7048k62378K09464j1121J51409m2987q5171j12805n5551K03923m3119
-37374A259045j39252M9645J38380j59461o5542q0258J30876J4461L3694K35855l89934J26357
-37362A153866M3761K013K11723o6072k70979J05012J63911k61183K36447k90582J92391J81310
-37350A401618m1088J04968k69072p34k52922K80853L7694j6197N7473k23115Q8386m2447
-37338A125417M447m0850J22083p9934j01380K92166r7574l9453j12046L0187K42640k88200
-37326A057503N8080k0514J01762O787j24829R2764k50640N1450J27907J2706J62673J12316
-37314A387965l57604K95412j0426j13523J61615k97660J12048j34318K12383n3902j8204
-37303A183786M4079j01388Q5444J07034q850j96285K24663k40660j01086J14154L32030r6512
-37291A346409j53340J41191k64516P3624l7382K5513R1158k2549n3573m4244j85317K83419
-37279A200393O4752l19555q480L1702R3149j55331K61109O1135J14531j7947l79376K04660
-37267A150742J43495M410j16588j28440J56629Q0203k25977O5107K99726j82360k55963R8113
[truncated: 510,696 more chars]
